# Supplementary material for: A dyadic stimulus set of audiovisual affective displays for the study of multisensory, emotional, social interactions
Source: Behav Res Methods. 2015 Nov 5;48(4):1285–95. doi: 10.3758/s13428-015-0654-4 (PMC5101291; doi:10.3758/s13428-015-0654-4)
Supplement: Supplementary file 1 — (ZIP 270 MB) [file 13428_2015_654_MOESM1_ESM.zip]

Archive with 2,415 entries (2,394 files):
- supplementary_material_2_stimuli_set_files/
- supplementary_material_2_stimuli_set_files/A/
- supplementary_material_2_stimuli_set_files/A/A01.txt
- __MACOSX/
- __MACOSX/supplementary_material_2_stimuli_set_files/
- __MACOSX/supplementary_material_2_stimuli_set_files/A/
- __MACOSX/supplementary_material_2_stimuli_set_files/A/._A01.txt
- supplementary_material_2_stimuli_set_files/A/A01.wav
- __MACOSX/supplementary_material_2_stimuli_set_files/A/._A01.wav
- supplementary_material_2_stimuli_set_files/A/A01a.avi
- __MACOSX/supplementary_material_2_stimuli_set_files/A/._A01a.avi
- supplementary_material_2_stimuli_set_files/A/A01av.avi
- __MACOSX/supplementary_material_2_stimuli_set_files/A/._A01av.avi
- supplementary_material_2_stimuli_set_files/A/A01v.avi
- __MACOSX/supplementary_material_2_stimuli_set_files/A/._A01v.avi
- supplementary_material_2_stimuli_set_files/A/A02.txt
- __MACOSX/supplementary_material_2_stimuli_set_files/A/._A02.txt
- supplementary_material_2_stimuli_set_files/A/A02.wav
- __MACOSX/supplementary_material_2_stimuli_set_files/A/._A02.wav
- supplementary_material_2_stimuli_set_files/A/A02a.avi
- __MACOSX/supplementary_material_2_stimuli_set_files/A/._A02a.avi
- supplementary_material_2_stimuli_set_files/A/A02av.avi
- __MACOSX/supplementary_material_2_stimuli_set_files/A/._A02av.avi
- supplementary_material_2_stimuli_set_files/A/A02v.avi
- __MACOSX/supplementary_material_2_stimuli_set_files/A/._A02v.avi
- supplementary_material_2_stimuli_set_files/A/A03.txt
- __MACOSX/supplementary_material_2_stimuli_set_files/A/._A03.txt
- supplementary_material_2_stimuli_set_files/A/A03.wav
- __MACOSX/supplementary_material_2_stimuli_set_files/A/._A03.wav
- supplementary_material_2_stimuli_set_files/A/A03a.avi
- __MACOSX/supplementary_material_2_stimuli_set_files/A/._A03a.avi
- supplementary_material_2_stimuli_set_files/A/A03av.avi
- __MACOSX/supplementary_material_2_stimuli_set_files/A/._A03av.avi
- supplementary_material_2_stimuli_set_files/A/A03v.avi
- __MACOSX/supplementary_material_2_stimuli_set_files/A/._A03v.avi
- supplementary_material_2_stimuli_set_files/A/A04.txt
- __MACOSX/supplementary_material_2_stimuli_set_files/A/._A04.txt
- supplementary_material_2_stimuli_set_files/A/A04.wav
- __MACOSX/supplementary_material_2_stimuli_set_files/A/._A04.wav
- supplementary_material_2_stimuli_set_files/A/A04a.avi
- __MACOSX/supplementary_material_2_stimuli_set_files/A/._A04a.avi
- supplementary_material_2_stimuli_set_files/A/A04av.avi
- __MACOSX/supplementary_material_2_stimuli_set_files/A/._A04av.avi
- supplementary_material_2_stimuli_set_files/A/A04v.avi
- __MACOSX/supplementary_material_2_stimuli_set_files/A/._A04v.avi
- supplementary_material_2_stimuli_set_files/A/A05.txt
- __MACOSX/supplementary_material_2_stimuli_set_files/A/._A05.txt
- supplementary_material_2_stimuli_set_files/A/A05.wav
- __MACOSX/supplementary_material_2_stimuli_set_files/A/._A05.wav
- supplementary_material_2_stimuli_set_files/A/A05a.avi
- __MACOSX/supplementary_material_2_stimuli_set_files/A/._A05a.avi
- supplementary_material_2_stimuli_set_files/A/A05av.avi
- __MACOSX/supplementary_material_2_stimuli_set_files/A/._A05av.avi
- supplementary_material_2_stimuli_set_files/A/A05v.avi
- __MACOSX/supplementary_material_2_stimuli_set_files/A/._A05v.avi
- supplementary_material_2_stimuli_set_files/A/A06.txt
- __MACOSX/supplementary_material_2_stimuli_set_files/A/._A06.txt
- supplementary_material_2_stimuli_set_files/A/A06.wav
- __MACOSX/supplementary_material_2_stimuli_set_files/A/._A06.wav
- supplementary_material_2_stimuli_set_files/A/A06a.avi
- __MACOSX/supplementary_material_2_stimuli_set_files/A/._A06a.avi
- supplementary_material_2_stimuli_set_files/A/A06av.avi
- __MACOSX/supplementary_material_2_stimuli_set_files/A/._A06av.avi
- supplementary_material_2_stimuli_set_files/A/A06v.avi
- __MACOSX/supplementary_material_2_stimuli_set_files/A/._A06v.avi
- supplementary_material_2_stimuli_set_files/A/A07.txt
- __MACOSX/supplementary_material_2_stimuli_set_files/A/._A07.txt
- supplementary_material_2_stimuli_set_files/A/A07.wav
- __MACOSX/supplementary_material_2_stimuli_set_files/A/._A07.wav
- supplementary_material_2_stimuli_set_files/A/A07a.avi
- __MACOSX/supplementary_material_2_stimuli_set_files/A/._A07a.avi
- supplementary_material_2_stimuli_set_files/A/A07av.avi
- __MACOSX/supplementary_material_2_stimuli_set_files/A/._A07av.avi
- supplementary_material_2_stimuli_set_files/A/A07v.avi
- __MACOSX/supplementary_material_2_stimuli_set_files/A/._A07v.avi
- supplementary_material_2_stimuli_set_files/A/A08.txt
- __MACOSX/supplementary_material_2_stimuli_set_files/A/._A08.txt
- supplementary_material_2_stimuli_set_files/A/A08.wav
- __MACOSX/supplementary_material_2_stimuli_set_files/A/._A08.wav
- supplementary_material_2_stimuli_set_files/A/A08a.avi
- __MACOSX/supplementary_material_2_stimuli_set_files/A/._A08a.avi
- supplementary_material_2_stimuli_set_files/A/A08av.avi
- __MACOSX/supplementary_material_2_stimuli_set_files/A/._A08av.avi
- supplementary_material_2_stimuli_set_files/A/A08v.avi
- __MACOSX/supplementary_material_2_stimuli_set_files/A/._A08v.avi
- supplementary_material_2_stimuli_set_files/A/A09.txt
- __MACOSX/supplementary_material_2_stimuli_set_files/A/._A09.txt
- supplementary_material_2_stimuli_set_files/A/A09.wav
- __MACOSX/supplementary_material_2_stimuli_set_files/A/._A09.wav
- supplementary_material_2_stimuli_set_files/A/A09a.avi
- __MACOSX/supplementary_material_2_stimuli_set_files/A/._A09a.avi
- supplementary_material_2_stimuli_set_files/A/A09av.avi
- __MACOSX/supplementary_material_2_stimuli_set_files/A/._A09av.avi
- supplementary_material_2_stimuli_set_files/A/A09v.avi
- __MACOSX/supplementary_material_2_stimuli_set_files/A/._A09v.avi
- supplementary_material_2_stimuli_set_files/A/A10.txt
- __MACOSX/supplementary_material_2_stimuli_set_files/A/._A10.txt
- supplementary_material_2_stimuli_set_files/A/A10.wav
- __MACOSX/supplementary_material_2_stimuli_set_files/A/._A10.wav
- supplementary_material_2_stimuli_set_files/A/A10a.avi
- __MACOSX/supplementary_material_2_stimuli_set_files/A/._A10a.avi
- supplementary_material_2_stimuli_set_files/A/A10av.avi
- __MACOSX/supplementary_material_2_stimuli_set_files/A/._A10av.avi
- supplementary_material_2_stimuli_set_files/A/A10v.avi
- __MACOSX/supplementary_material_2_stimuli_set_files/A/._A10v.avi
- supplementary_material_2_stimuli_set_files/A/A11.txt
- __MACOSX/supplementary_material_2_stimuli_set_files/A/._A11.txt
- supplementary_material_2_stimuli_set_files/A/A11.wav
- __MACOSX/supplementary_material_2_stimuli_set_files/A/._A11.wav
- supplementary_material_2_stimuli_set_files/A/A11a.avi
- __MACOSX/supplementary_material_2_stimuli_set_files/A/._A11a.avi
- supplementary_material_2_stimuli_set_files/A/A11av.avi
- __MACOSX/supplementary_material_2_stimuli_set_files/A/._A11av.avi
- supplementary_material_2_stimuli_set_files/A/A11v.avi
- __MACOSX/supplementary_material_2_stimuli_set_files/A/._A11v.avi
- supplementary_material_2_stimuli_set_files/A/A12.txt
- __MACOSX/supplementary_material_2_stimuli_set_files/A/._A12.txt
- supplementary_material_2_stimuli_set_files/A/A12.wav
- __MACOSX/supplementary_material_2_stimuli_set_files/A/._A12.wav
- supplementary_material_2_stimuli_set_files/A/A12a.avi
- __MACOSX/supplementary_material_2_stimuli_set_files/A/._A12a.avi
- supplementary_material_2_stimuli_set_files/A/A12av.avi
- __MACOSX/supplementary_material_2_stimuli_set_files/A/._A12av.avi
- supplementary_material_2_stimuli_set_files/A/A12v.avi
- __MACOSX/supplementary_material_2_stimuli_set_files/A/._A12v.avi
- supplementary_material_2_stimuli_set_files/A/A13.txt
- __MACOSX/supplementary_material_2_stimuli_set_files/A/._A13.txt
- supplementary_material_2_stimuli_set_files/A/A13.wav
- __MACOSX/supplementary_material_2_stimuli_set_files/A/._A13.wav
- supplementary_material_2_stimuli_set_files/A/A13a.avi
- __MACOSX/supplementary_material_2_stimuli_set_files/A/._A13a.avi
- supplementary_material_2_stimuli_set_files/A/A13av.avi
- __MACOSX/supplementary_material_2_stimuli_set_files/A/._A13av.avi
- supplementary_material_2_stimuli_set_files/A/A13v.avi
- __MACOSX/supplementary_material_2_stimuli_set_files/A/._A13v.avi
- supplementary_material_2_stimuli_set_files/A/A14.txt
- __MACOSX/supplementary_material_2_stimuli_set_files/A/._A14.txt
- supplementary_material_2_stimuli_set_files/A/A14.wav
- __MACOSX/supplementary_material_2_stimuli_set_files/A/._A14.wav
- supplementary_material_2_stimuli_set_files/A/A14a.avi
- __MACOSX/supplementary_material_2_stimuli_set_files/A/._A14a.avi
- supplementary_material_2_stimuli_set_files/A/A14av.avi
- __MACOSX/supplementary_material_2_stimuli_set_files/A/._A14av.avi
- supplementary_material_2_stimuli_set_files/A/A14v.avi
- __MACOSX/supplementary_material_2_stimuli_set_files/A/._A14v.avi
- supplementary_material_2_stimuli_set_files/A/A15.txt
- __MACOSX/supplementary_material_2_stimuli_set_files/A/._A15.txt
- supplementary_material_2_stimuli_set_files/A/A15.wav
- __MACOSX/supplementary_material_2_stimuli_set_files/A/._A15.wav
- supplementary_material_2_stimuli_set_files/A/A15a.avi
- __MACOSX/supplementary_material_2_stimuli_set_files/A/._A15a.avi
- supplementary_material_2_stimuli_set_files/A/A15av.avi
- __MACOSX/supplementary_material_2_stimuli_set_files/A/._A15av.avi
- supplementary_material_2_stimuli_set_files/A/A15v.avi
- __MACOSX/supplementary_material_2_stimuli_set_files/A/._A15v.avi
- supplementary_material_2_stimuli_set_files/A/A16.txt
- __MACOSX/supplementary_material_2_stimuli_set_files/A/._A16.txt
- supplementary_material_2_stimuli_set_files/A/A16.wav
- __MACOSX/supplementary_material_2_stimuli_set_files/A/._A16.wav
- supplementary_material_2_stimuli_set_files/A/A16a.avi
- __MACOSX/supplementary_material_2_stimuli_set_files/A/._A16a.avi
- supplementary_material_2_stimuli_set_files/A/A16av.avi
- __MACOSX/supplementary_material_2_stimuli_set_files/A/._A16av.avi
- supplementary_material_2_stimuli_set_files/A/A16v.avi
- __MACOSX/supplementary_material_2_stimuli_set_files/A/._A16v.avi
- supplementary_material_2_stimuli_set_files/A/A17.txt
- __MACOSX/supplementary_material_2_stimuli_set_files/A/._A17.txt
- supplementary_material_2_stimuli_set_files/A/A17.wav
- __MACOSX/supplementary_material_2_stimuli_set_files/A/._A17.wav
- supplementary_material_2_stimuli_set_files/A/A17a.avi
- __MACOSX/supplementary_material_2_stimuli_set_files/A/._A17a.avi
- supplementary_material_2_stimuli_set_files/A/A17av.avi
- __MACOSX/supplementary_material_2_stimuli_set_files/A/._A17av.avi
- supplementary_material_2_stimuli_set_files/A/A17v.avi
- __MACOSX/supplementary_material_2_stimuli_set_files/A/._A17v.avi
- supplementary_material_2_stimuli_set_files/A/A18.txt
- __MACOSX/supplementary_material_2_stimuli_set_files/A/._A18.txt
- supplementary_material_2_stimuli_set_files/A/A18.wav
- __MACOSX/supplementary_material_2_stimuli_set_files/A/._A18.wav
- supplementary_material_2_stimuli_set_files/A/A18a.avi
- __MACOSX/supplementary_material_2_stimuli_set_files/A/._A18a.avi
- supplementary_material_2_stimuli_set_files/A/A18av.avi
- __MACOSX/supplementary_material_2_stimuli_set_files/A/._A18av.avi
- supplementary_material_2_stimuli_set_files/A/A18v.avi
- __MACOSX/supplementary_material_2_stimuli_set_files/A/._A18v.avi
- supplementary_material_2_stimuli_set_files/A/A19.txt
- __MACOSX/supplementary_material_2_stimuli_set_files/A/._A19.txt
- supplementary_material_2_stimuli_set_files/A/A19.wav
- __MACOSX/supplementary_material_2_stimuli_set_files/A/._A19.wav
- supplementary_material_2_stimuli_set_files/A/A19a.avi
- __MACOSX/supplementary_material_2_stimuli_set_files/A/._A19a.avi
- supplementary_material_2_stimuli_set_files/A/A19av.avi
- __MACOSX/supplementary_material_2_stimuli_set_files/A/._A19av.avi
- supplementary_material_2_stimuli_set_files/A/A19v.avi
- __MACOSX/supplementary_material_2_stimuli_set_files/A/._A19v.avi
- supplementary_material_2_stimuli_set_files/A/A20.txt
- __MACOSX/supplementary_material_2_stimuli_set_files/A/._A20.txt
- supplementary_material_2_stimuli_set_files/A/A20.wav
- __MACOSX/supplementary_material_2_stimuli_set_files/A/._A20.wav
- supplementary_material_2_stimuli_set_files/A/A20a.avi
- __MACOSX/supplementary_material_2_stimuli_set_files/A/._A20a.avi
- supplementary_material_2_stimuli_set_files/A/A20av.avi
- __MACOSX/supplementary_material_2_stimuli_set_files/A/._A20av.avi
- supplementary_material_2_stimuli_set_files/A/A20v.avi
- __MACOSX/supplementary_material_2_stimuli_set_files/A/._A20v.avi
- supplementary_material_2_stimuli_set_files/A/A21.txt
- __MACOSX/supplementary_material_2_stimuli_set_files/A/._A21.txt
- supplementary_material_2_stimuli_set_files/A/A21.wav
- __MACOSX/supplementary_material_2_stimuli_set_files/A/._A21.wav
- supplementary_material_2_stimuli_set_files/A/A21a.avi
- __MACOSX/supplementary_material_2_stimuli_set_files/A/._A21a.avi
- supplementary_material_2_stimuli_set_files/A/A21av.avi
- __MACOSX/supplementary_material_2_stimuli_set_files/A/._A21av.avi
- supplementary_material_2_stimuli_set_files/A/A21v.avi
- __MACOSX/supplementary_material_2_stimuli_set_files/A/._A21v.avi
- supplementary_material_2_stimuli_set_files/A/A22.txt
- __MACOSX/supplementary_material_2_stimuli_set_files/A/._A22.txt
- supplementary_material_2_stimuli_set_files/A/A22.wav
- __MACOSX/supplementary_material_2_stimuli_set_files/A/._A22.wav
- supplementary_material_2_stimuli_set_files/A/A22a.avi
- __MACOSX/supplementary_material_2_stimuli_set_files/A/._A22a.avi
- supplementary_material_2_stimuli_set_files/A/A22av.avi
- __MACOSX/supplementary_material_2_stimuli_set_files/A/._A22av.avi
- supplementary_material_2_stimuli_set_files/A/A22v.avi
- __MACOSX/supplementary_material_2_stimuli_set_files/A/._A22v.avi
- supplementary_material_2_stimuli_set_files/A/A23.txt
- __MACOSX/supplementary_material_2_stimuli_set_files/A/._A23.txt
- supplementary_material_2_stimuli_set_files/A/A23.wav
- __MACOSX/supplementary_material_2_stimuli_set_files/A/._A23.wav
- supplementary_material_2_stimuli_set_files/A/A23a.avi
- __MACOSX/supplementary_material_2_stimuli_set_files/A/._A23a.avi
- supplementary_material_2_stimuli_set_files/A/A23av.avi
- __MACOSX/supplementary_material_2_stimuli_set_files/A/._A23av.avi
- supplementary_material_2_stimuli_set_files/A/A23v.avi
- __MACOSX/supplementary_material_2_stimuli_set_files/A/._A23v.avi
- supplementary_material_2_stimuli_set_files/A/A24.txt
- __MACOSX/supplementary_material_2_stimuli_set_files/A/._A24.txt
- supplementary_material_2_stimuli_set_files/A/A24.wav
- __MACOSX/supplementary_material_2_stimuli_set_files/A/._A24.wav
- supplementary_material_2_stimuli_set_files/A/A24a.avi
- __MACOSX/supplementary_material_2_stimuli_set_files/A/._A24a.avi
- supplementary_material_2_stimuli_set_files/A/A24av.avi
- __MACOSX/supplementary_material_2_stimuli_set_files/A/._A24av.avi
- supplementary_material_2_stimuli_set_files/A/A24v.avi
- __MACOSX/supplementary_material_2_stimuli_set_files/A/._A24v.avi
- __MACOSX/supplementary_material_2_stimuli_set_files/._A
- supplementary_material_2_stimuli_set_files/B/
- supplementary_material_2_stimuli_set_files/B/B01.txt
- __MACOSX/supplementary_material_2_stimuli_set_files/B/
- __MACOSX/supplementary_material_2_stimuli_set_files/B/._B01.txt
- supplementary_material_2_stimuli_set_files/B/B01.wav
- __MACOSX/supplementary_material_2_stimuli_set_files/B/._B01.wav
- supplementary_material_2_stimuli_set_files/B/B01a.avi
- __MACOSX/supplementary_material_2_stimuli_set_files/B/._B01a.avi
- supplementary_material_2_stimuli_set_files/B/B01av.avi
- __MACOSX/supplementary_material_2_stimuli_set_files/B/._B01av.avi
- supplementary_material_2_stimuli_set_files/B/B01v.avi
- __MACOSX/supplementary_material_2_stimuli_set_files/B/._B01v.avi
- supplementary_material_2_stimuli_set_files/B/B02.txt
- __MACOSX/supplementary_material_2_stimuli_set_files/B/._B02.txt
- supplementary_material_2_stimuli_set_files/B/B02.wav
- __MACOSX/supplementary_material_2_stimuli_set_files/B/._B02.wav
- supplementary_material_2_stimuli_set_files/B/B02a.avi
- __MACOSX/supplementary_material_2_stimuli_set_files/B/._B02a.avi
- supplementary_material_2_stimuli_set_files/B/B02av.avi
- __MACOSX/supplementary_material_2_stimuli_set_files/B/._B02av.avi
- supplementary_material_2_stimuli_set_files/B/B02v.avi
- __MACOSX/supplementary_material_2_stimuli_set_files/B/._B02v.avi
- supplementary_material_2_stimuli_set_files/B/B03.avi
- __MACOSX/supplementary_material_2_stimuli_set_files/B/._B03.avi
- supplementary_material_2_stimuli_set_files/B/B03.txt
- __MACOSX/supplementary_material_2_stimuli_set_files/B/._B03.txt
- supplementary_material_2_stimuli_set_files/B/B03.wav
- __MACOSX/supplementary_material_2_stimuli_set_files/B/._B03.wav
- supplementary_material_2_stimuli_set_files/B/B03a.avi
- __MACOSX/supplementary_material_2_stimuli_set_files/B/._B03a.avi
- supplementary_material_2_stimuli_set_files/B/B03av.avi
- __MACOSX/supplementary_material_2_stimuli_set_files/B/._B03av.avi
- supplementary_material_2_stimuli_set_files/B/B03v.avi
- __MACOSX/supplementary_material_2_stimuli_set_files/B/._B03v.avi
- supplementary_material_2_stimuli_set_files/B/B04.txt
- __MACOSX/supplementary_material_2_stimuli_set_files/B/._B04.txt
- supplementary_material_2_stimuli_set_files/B/B04.wav
- __MACOSX/supplementary_material_2_stimuli_set_files/B/._B04.wav
- supplementary_material_2_stimuli_set_files/B/B04a.avi
- __MACOSX/supplementary_material_2_stimuli_set_files/B/._B04a.avi
- supplementary_material_2_stimuli_set_files/B/B04av.avi
- __MACOSX/supplementary_material_2_stimuli_set_files/B/._B04av.avi
- supplementary_material_2_stimuli_set_files/B/B04v.avi
- __MACOSX/supplementary_material_2_stimuli_set_files/B/._B04v.avi
- supplementary_material_2_stimuli_set_files/B/B05.txt
- __MACOSX/supplementary_material_2_stimuli_set_files/B/._B05.txt
- supplementary_material_2_stimuli_set_files/B/B05.wav
- __MACOSX/supplementary_material_2_stimuli_set_files/B/._B05.wav
- supplementary_material_2_stimuli_set_files/B/B05a.avi
- __MACOSX/supplementary_material_2_stimuli_set_files/B/._B05a.avi
- supplementary_material_2_stimuli_set_files/B/B05av.avi
- __MACOSX/supplementary_material_2_stimuli_set_files/B/._B05av.avi
- supplementary_material_2_stimuli_set_files/B/B05v.avi
- __MACOSX/supplementary_material_2_stimuli_set_files/B/._B05v.avi
[truncated: 2,115 more entries]
