# Supplementary material for: A dyadic stimulus set of audiovisual affective displays for the study of multisensory, emotional, social interactions
Source: Behav Res Methods. 2015 Nov 5;48(4):1285–95. doi: 10.3758/s13428-015-0654-4 (PMC5101291; doi:10.3758/s13428-015-0654-4)
Supplement: Supplementary file 1 — (ZIP 270 MB) [file 13428_2015_654_MOESM1_ESM.zip › supplementary_material_2_stimuli_set_files/A/A01.txt]

-583.275146	149.416183	864.269287	-569.381165	-50.993206	859.596497	-701.906128	180.159454	416.814453	-618.427185	-79.759468	472.394440	-680.205994	184.728134	64.747551	-676.823608	-69.892822	76.444382	-633.064758	249.086914	1283.132080	-574.004089	-139.797821	1291.214722	-560.661560	57.881119	1318.185181	-549.882202	71.315651	1587.730957	-669.587402	272.464630	1047.583740	-595.216003	-188.798828	1059.358398	-548.854431	252.891998	808.138062	-483.951111	-135.856918	826.970642	-567.523254	47.499687	961.529846	455.683868	-29.542973	928.410583	482.066681	151.626816
-583.246094	149.385468	864.271667	-569.398376	-51.015423	859.595764	-701.904236	180.184967	416.834167	-618.434387	-79.758385	472.400024	-680.185059	184.721390	64.766869	-676.800659	-69.887802	76.433762	-632.952698	249.069794	1283.145508	-573.983826	-139.847366	1291.229370	-560.584351	57.847141	1318.181396	-549.736206	71.315964	1587.756592	-669.478394	272.454865	1047.561279	-595.248657	-188.785370	1059.333374	-548.781311	252.839752	808.135254	-483.990967	-135.877411	826.939331	-567.506775	47.470325	961.529602	455.697662	-29.537735	928.399109	482.080658	151.649200
-583.166626	149.329895	864.262939	-569.381958	-51.018456	859.588318	-701.855164	180.175644	416.843170	-618.452576	-79.768227	472.389618	-680.168152	184.741150	64.775314	-676.796692	-69.896317	76.425117	-632.809265	249.048599	1283.154785	-573.936340	-139.878235	1291.208740	-560.533691	57.826382	1318.162354	-549.644592	71.277092	1587.746094	-669.390747	272.458923	1047.593262	-595.282043	-188.827133	1059.333130	-548.666626	252.804001	808.172729	-484.021301	-135.905548	826.926270	-567.453369	47.438824	961.520996	455.705627	-29.536705	928.410522	482.088654	151.657425
-583.097290	149.309845	864.262207	-569.374390	-51.050919	859.592407	-701.848328	180.174667	416.883087	-618.452759	-79.779282	472.391724	-680.201660	184.723022	64.757240	-676.771912	-69.888771	76.437233	-632.710999	249.052734	1283.176025	-573.917114	-139.910889	1291.197266	-560.473328	57.781597	1318.177246	-549.552429	71.206932	1587.738281	-669.309692	272.450958	1047.605469	-595.280090	-188.824036	1059.338623	-548.589539	252.767395	808.148499	-484.047272	-135.928665	826.898682	-567.416748	47.412243	961.522888	455.726898	-29.506491	928.405945	482.097809	151.671997
-583.073730	149.284546	864.267212	-569.399841	-51.077595	859.584656	-701.814453	180.191223	416.860168	-618.416199	-79.750046	472.366364	-680.185242	184.729141	64.756569	-676.801758	-69.893051	76.450966	-632.605896	249.023560	1283.184814	-573.903076	-139.931351	1291.190918	-560.419189	57.737186	1318.160400	-549.468201	71.194931	1587.718994	-669.192444	272.446533	1047.605225	-595.312317	-188.850891	1059.312866	-548.505615	252.760284	808.183472	-484.078064	-135.967728	826.885864	-567.402283	47.378826	961.519958	455.744019	-29.501068	928.398438	482.106415	151.678864
-582.984924	149.247955	864.259216	-569.394775	-51.107624	859.590393	-701.823547	180.178436	416.873718	-618.423889	-79.786865	472.384216	-680.193604	184.739899	64.751030	-676.755371	-69.885414	76.431160	-632.508484	249.038361	1283.209717	-573.935181	-139.976379	1291.189575	-560.352722	57.703857	1318.171875	-549.368530	71.084663	1587.725098	-669.093567	272.442596	1047.639893	-595.347900	-188.884628	1059.287720	-548.419373	252.731750	808.191284	-484.109619	-136.005081	826.848938	-567.351440	47.348885	961.518616	455.782715	-29.485142	928.397522	482.134216	151.693314
-582.944763	149.190063	864.261658	-569.385315	-51.167278	859.592896	-701.779541	180.161438	416.847168	-618.426636	-79.795868	472.375336	-680.215637	184.725891	64.766373	-676.719543	-69.882271	76.425407	-632.400146	249.017426	1283.234985	-573.916138	-140.001404	1291.156738	-560.289246	57.651711	1318.161621	-549.294434	71.005104	1587.711060	-669.019653	272.508453	1047.662720	-595.365295	-188.889771	1059.301514	-548.330444	252.707764	808.206726	-484.161957	-136.064255	826.829956	-567.313843	47.289684	961.519897	455.796204	-29.494692	928.390625	482.168396	151.697128
-583.182068	149.458481	864.297180	-570.247925	-51.340347	859.197327	-701.943115	180.255478	416.956940	-618.712646	-80.001518	472.351746	-680.329224	184.730423	64.758324	-676.876343	-69.907646	76.442696	-632.247803	248.982773	1283.260132	-573.837463	-140.032852	1291.156616	-560.250122	57.620159	1318.164551	-549.207214	70.927795	1587.714600	-668.893860	272.483673	1047.702881	-595.386169	-188.903397	1059.278198	-548.244690	252.687958	808.242432	-484.188629	-136.091934	826.809753	-567.673584	47.112568	961.318665	455.797241	-29.525890	928.403809	482.193268	151.681091
-582.828979	149.100662	864.281555	-569.400818	-51.170738	859.581909	-701.757141	180.131897	416.885468	-618.431702	-79.763084	472.355927	-680.196350	184.727234	64.760780	-676.745667	-69.897980	76.402565	-632.146973	248.944626	1283.260132	-573.880249	-140.086945	1291.133179	-560.165771	57.569805	1318.162842	-549.114136	70.844643	1587.717529	-668.790222	272.500793	1047.727295	-595.402893	-188.936279	1059.271484	-548.159363	252.674454	808.264587	-484.220825	-136.132278	826.785217	-567.246155	47.222572	961.522461	455.790863	-29.518108	928.413879	482.216705	151.654694
-582.731140	149.044769	864.269470	-569.314087	-51.207275	859.584473	-701.753662	180.128326	416.904968	-618.426819	-79.775734	472.374084	-680.220398	184.735046	64.796471	-676.722046	-69.876564	76.412811	-632.036926	248.915543	1283.281006	-573.848206	-140.134476	1291.104858	-560.120117	57.517834	1318.166260	-549.024597	70.752632	1587.715210	-668.695068	272.496399	1047.756714	-595.422119	-188.916519	1059.218872	-548.064697	252.642151	808.283691	-484.225922	-136.180206	826.751892	-567.158264	47.182671	961.518188	455.797760	-29.528734	928.420898	482.241394	151.676666
-583.018738	149.366348	864.303772	-570.242676	-51.417786	859.190369	-701.903564	180.201508	416.984436	-618.725464	-80.042809	472.360992	-680.300903	184.735962	64.800133	-676.900208	-69.887192	76.441315	-631.952209	248.900589	1283.319336	-573.878052	-140.154556	1291.076782	-560.056030	57.471348	1318.152100	-548.939514	70.653107	1587.712646	-668.594788	272.520416	1047.785034	-595.439148	-188.964661	1059.217896	-548.006470	252.630112	808.296387	-484.261780	-136.238297	826.717896	-567.555359	47.016022	961.315125	455.825684	-29.532495	928.416992	482.277191	151.690308
-582.961060	149.326187	864.302368	-570.267395	-51.425289	859.181213	-701.934082	180.195572	416.999176	-618.750488	-80.035034	472.344604	-680.364807	184.722839	64.790886	-676.893127	-69.885536	76.447182	-631.818115	248.874878	1283.333008	-573.876343	-140.212753	1291.071289	-559.990662	57.416157	1318.157837	-548.864929	70.660919	1587.734375	-668.464905	272.513733	1047.792114	-595.443787	-189.002518	1059.200439	-547.899902	252.604538	808.320862	-484.297333	-136.292084	826.691223	-567.515564	46.985840	961.307617	455.816833	-29.541578	928.429321	482.313080	151.695663
-582.581543	148.951385	864.277283	-569.351257	-51.278336	859.571228	-701.754272	180.051498	416.944977	-618.452454	-79.812462	472.364685	-680.219604	184.721649	64.784233	-676.767639	-69.864426	76.413864	-631.704224	248.850464	1283.357666	-573.822876	-140.261536	1291.091309	-559.927490	57.371151	1318.175781	-548.772705	70.554970	1587.736816	-668.456909	272.927917	1047.751953	-595.467957	-189.055054	1059.235718	-547.824524	252.552032	808.342468	-484.322845	-136.356110	826.684875	-567.058960	47.084476	961.511292	455.820068	-29.572157	928.442444	482.341705	151.699280
-582.512329	148.962967	864.275452	-569.320801	-51.314606	859.580383	-701.781860	180.071564	416.946381	-618.469604	-79.867424	472.358093	-680.262451	184.722031	64.783844	-676.800110	-69.881866	76.422462	-631.562317	248.803772	1283.391357	-573.842346	-140.310547	1291.070557	-559.858093	57.294872	1318.176758	-548.683350	70.455765	1587.735474	-668.331238	272.951965	1047.788818	-595.502197	-189.053436	1059.186157	-547.730774	252.505859	808.370361	-484.333191	-136.410446	826.665588	-566.999023	47.076965	961.514160	455.802856	-29.567852	928.435486	482.368652	151.668701
-582.464050	148.928909	864.257568	-569.322632	-51.359169	859.557556	-701.750366	180.028915	416.993530	-618.448242	-79.847885	472.328125	-680.239624	184.718582	64.791557	-676.796387	-69.896141	76.389603	-631.402283	248.755035	1283.402100	-573.806763	-140.380569	1291.044922	-559.805359	57.250725	1318.165405	-548.586670	70.340652	1587.725952	-668.191589	272.939606	1047.827759	-595.520508	-189.094711	1059.179443	-547.656921	252.472397	808.380127	-484.335236	-136.458801	826.654236	-566.945618	47.035095	961.491089	455.794464	-29.602467	928.448181	482.397491	151.671249
-582.395020	148.865295	864.249878	-569.292419	-51.387508	859.550842	-701.699524	179.950775	416.962494	-618.402893	-79.849800	472.321869	-680.201904	184.719711	64.795677	-676.759583	-69.893585	76.384720	-631.272705	248.731827	1283.444092	-573.837402	-140.403671	1291.007813	-559.733765	57.178951	1318.179321	-548.545227	70.176460	1587.705322	-668.084412	272.946838	1047.851807	-595.545715	-189.149460	1059.175415	-547.570801	252.419754	808.383972	-484.350067	-136.497849	826.628601	-566.890564	46.987930	961.483398	455.763458	-29.604017	928.455994	482.407440	151.664780
-582.323669	148.837204	864.265076	-569.232361	-51.427849	859.569092	-701.710083	179.964508	416.974670	-618.404480	-79.885040	472.319702	-680.214966	184.711014	64.797905	-676.730164	-69.880043	76.388695	-631.121887	248.707504	1283.467529	-573.831543	-140.473495	1291.004517	-559.655457	57.118305	1318.179688	-548.459229	70.016151	1587.712402	-667.956787	272.929230	1047.861694	-595.553711	-189.188889	1059.137817	-547.464539	252.376663	808.422852	-484.357330	-136.552353	826.612244	-566.824890	46.954815	961.500122	455.724609	-29.623869	928.466370	482.428131	151.705002
-582.253052	148.754166	864.243042	-569.177307	-51.450180	859.579712	-701.677795	179.922318	416.971832	-618.401733	-79.906303	472.330261	-680.193298	184.713791	64.806755	-676.713745	-69.890633	76.383713	-630.978943	248.649963	1283.483032	-573.811890	-140.535583	1290.990112	-559.587219	57.043388	1318.163208	-548.345215	69.885818	1587.688965	-667.727844	272.446442	1047.974365	-595.561279	-189.237656	1059.147583	-547.401978	252.319931	808.401855	-484.345703	-136.609482	826.612305	-566.736755	46.918873	961.492432	455.711273	-29.608023	928.466431	482.428772	151.714828
-582.176575	148.719879	864.247864	-569.151184	-51.498569	859.577026	-701.643616	179.868149	416.982605	-618.375305	-79.885780	472.314056	-680.170593	184.709961	64.813499	-676.732666	-69.886734	76.393623	-630.844727	248.614624	1283.526978	-573.831970	-140.613342	1290.978271	-559.514526	56.975975	1318.188232	-548.249451	69.753090	1587.692871	-667.582642	272.415833	1047.990479	-595.580200	-189.309082	1059.125488	-547.291199	252.303040	808.416626	-484.348419	-136.664505	826.622192	-566.684998	46.871716	961.493347	455.688721	-29.612345	928.471863	482.463348	151.720657
-582.092285	148.640762	864.234070	-569.095520	-51.553898	859.587830	-701.634277	179.821381	416.987396	-618.395386	-79.933250	472.341492	-680.191895	184.710083	64.807304	-676.783203	-69.881149	76.426620	-630.687683	248.561340	1283.562134	-573.812927	-140.671341	1290.979126	-559.440369	56.891529	1318.193726	-548.123169	69.745506	1587.713257	-667.452209	272.381958	1048.029785	-595.579163	-189.366791	1059.125122	-547.211792	252.226074	808.416199	-484.343872	-136.702713	826.617004	-566.598877	46.816277	961.490601	455.652466	-29.608408	928.481445	482.464325	151.726089
-582.004639	148.557617	864.239136	-569.030090	-51.562275	859.604675	-701.578247	179.779526	416.988983	-618.417542	-79.931877	472.320435	-680.162476	184.698563	64.814217	-676.754944	-69.898689	76.409599	-630.588867	248.528778	1283.583618	-573.860840	-140.718231	1290.974121	-559.357178	56.813595	1318.213623	-548.088379	69.589851	1587.684204	-667.436890	272.850769	1048.021240	-595.607849	-189.416824	1059.091431	-547.117310	252.158417	808.448547	-484.354889	-136.773666	826.598877	-566.508789	46.775627	961.500427	455.603394	-29.626595	928.493774	482.475586	151.706100
-581.973511	148.522202	864.233337	-569.023438	-51.625919	859.581970	-701.407471	179.649719	416.959137	-618.389404	-79.933823	472.321045	-680.024963	184.680023	64.824142	-676.703613	-69.917397	76.412277	-630.429138	248.467972	1283.612427	-573.878235	-140.801010	1290.929688	-559.278259	56.745415	1318.217041	-548.010498	69.486664	1587.688477	-667.321411	272.844879	1048.060059	-595.607849	-189.505920	1059.109741	-547.028687	252.130112	808.450256	-484.319977	-136.825012	826.598450	-566.465698	46.718464	961.483826	455.566559	-29.631380	928.492188	482.465088	151.729996
-581.902588	148.449631	864.237305	-568.935791	-51.671219	859.621155	-701.340210	179.574509	416.930969	-618.408691	-79.945335	472.321716	-679.998840	184.669739	64.821777	-676.678162	-69.911041	76.392998	-630.295044	248.427582	1283.641235	-573.843689	-140.854858	1290.953979	-559.190308	56.677391	1318.223755	-547.900757	69.460464	1587.744873	-667.174683	272.797211	1048.103149	-595.605103	-189.542740	1059.100220	-546.946045	252.052170	808.456665	-484.305908	-136.887085	826.590637	-566.380554	46.677967	961.505188	455.516144	-29.597897	928.493042	482.437317	151.707947
-581.819702	148.366547	864.193176	-568.903992	-51.741760	859.599609	-701.202087	179.465347	416.908051	-618.424316	-79.971581	472.337433	-679.856384	184.652802	64.819099	-676.707275	-69.917633	76.415993	-630.151489	248.388443	1283.672852	-573.849609	-140.942627	1290.963257	-559.116150	56.585964	1318.247681	-547.864685	69.241425	1587.732788	-667.044250	272.810394	1048.114014	-595.615479	-189.577560	1059.085571	-546.838501	252.027756	808.459106	-484.292175	-136.964447	826.614075	-566.306152	46.611103	961.470947	455.488770	-29.631592	928.506348	482.438477	151.716080
-581.731873	148.290314	864.206238	-568.805908	-51.808575	859.636047	-701.034607	179.369736	416.882507	-618.417297	-80.003189	472.341125	-679.753113	184.662918	64.820053	-676.721008	-69.938698	76.417664	-630.021667	248.331924	1283.697021	-573.865845	-141.029037	1290.956665	-559.014160	56.505322	1318.267944	-547.669922	69.213799	1587.754639	-666.917419	272.844269	1048.155396	-595.614990	-189.653503	1059.092896	-546.745667	251.957916	808.464966	-484.297180	-137.025711	826.597534	-566.208679	46.551895	961.495483	455.456573	-29.621084	928.492920	482.426880	151.714508
-581.672729	148.237885	864.192993	-568.751343	-51.865089	859.617188	-701.052429	179.332596	416.900970	-618.385559	-79.977402	472.346283	-679.756836	184.646179	64.843414	-676.660400	-69.893036	76.415787	-629.877808	248.267532	1283.696289	-573.825989	-141.091385	1290.947876	-558.933167	56.427422	1318.279541	-547.591492	69.092682	1587.743164	-666.779663	272.861572	1048.157837	-595.594727	-189.683746	1059.079712	-546.623352	251.944275	808.508606	-484.255951	-137.088257	826.602356	-566.129822	46.495941	961.477478	455.442169	-29.602709	928.496582	482.416626	151.709290
-581.573364	148.186905	864.192383	-568.696106	-51.905907	859.602966	-700.988586	179.310074	416.910980	-618.397827	-79.987701	472.358002	-679.725586	184.631424	64.829094	-676.712585	-69.937088	76.413948	-629.734436	248.204163	1283.716919	-573.822266	-141.164276	1290.933350	-558.856079	56.340855	1318.292236	-547.542603	68.942368	1587.709717	-666.622314	272.763977	1048.179810	-595.593506	-189.770706	1059.100464	-546.510498	251.911270	808.500061	-484.236877	-137.176834	826.587219	-566.047668	46.441498	961.469421	455.428925	-29.605629	928.505676	482.401703	151.701904
-581.533630	148.132294	864.193604	-568.661194	-52.007538	859.582886	-700.975952	179.257477	416.919128	-618.432678	-80.001801	472.352661	-679.768738	184.612137	64.832077	-676.677490	-69.896538	76.420151	-629.623535	248.155380	1283.743530	-573.777588	-141.227081	1290.953613	-558.773560	56.257984	1318.305908	-547.457886	68.821419	1587.712402	-666.466003	272.339874	1048.299683	-595.581299	-189.834534	1059.096680	-546.761536	251.777054	808.320984	-484.217316	-137.238922	826.576355	-565.991455	46.354229	961.458130	455.412567	-29.546654	928.475586	482.354858	151.717163
-581.451050	148.072311	864.186340	-568.595825	-52.064610	859.574402	-700.847595	179.209396	416.923828	-618.455139	-80.057343	472.368713	-679.707520	184.612488	64.830849	-676.710205	-69.898239	76.430565	-629.547119	248.103241	1283.779419	-573.812195	-141.307800	1290.952026	-558.703369	56.195492	1318.334717	-547.384033	68.687592	1587.713867	-666.331726	272.266968	1048.319458	-595.543213	-189.898514	1059.082397	-546.660095	251.703644	808.332031	-484.171570	-137.325607	826.574158	-565.905823	46.295044	961.449219	455.381927	-29.556498	928.479614	482.328766	151.734100
-581.360779	148.007706	864.192749	-568.544739	-52.119335	859.580139	-700.881226	179.195175	416.968475	-618.402649	-80.044884	472.368042	-679.758118	184.605408	64.842064	-676.666382	-69.893059	76.445549	-629.409607	248.041779	1283.776367	-573.726196	-141.387970	1290.948975	-558.729309	56.019665	1318.370483	-547.306152	68.562759	1587.718506	-666.188721	272.263977	1048.368774	-595.518616	-189.962555	1059.088623	-546.534729	251.634354	808.361877	-484.158142	-137.434326	826.573364	-565.826050	46.233788	961.454407	455.416656	-29.493034	928.443542	482.311066	151.775528
-581.265198	147.956879	864.195984	-568.478088	-52.159771	859.558716	-700.850586	179.173355	416.967407	-618.398499	-80.052788	472.375946	-679.734253	184.606094	64.872726	-676.683472	-69.894279	76.421211	-629.337463	247.973450	1283.829590	-573.706055	-141.482819	1290.958252	-558.566223	56.025120	1318.371094	-547.237427	68.444481	1587.719971	-666.053345	272.216705	1048.372559	-595.480225	-190.017761	1059.088867	-546.398315	251.595306	808.390259	-484.116730	-137.485214	826.574829	-565.732849	46.175255	961.443970	455.369751	-29.485529	928.448669	482.261383	151.762543
-581.179993	147.952835	864.192749	-568.456421	-52.197689	859.536865	-700.845398	179.169815	417.004211	-618.374573	-80.037247	472.370087	-679.810364	184.606049	64.868370	-676.645752	-69.888535	76.392807	-629.114258	248.109421	1284.030029	-573.672119	-141.527054	1290.957520	-558.627014	55.848541	1318.393188	-547.180176	68.309250	1587.725952	-665.893555	272.177094	1048.455078	-595.446716	-190.070572	1059.079590	-546.229919	251.534561	808.435669	-484.075165	-137.560791	826.600403	-565.664978	46.143379	961.429932	455.353271	-29.447958	928.432861	482.227661	151.793243
-581.086365	147.882645	864.183899	-568.365295	-52.243713	859.529480	-700.825073	179.136749	417.010315	-618.311462	-80.025276	472.380219	-679.817322	184.587479	64.860344	-676.659485	-69.889229	76.393784	-629.031189	248.012802	1284.065430	-573.628235	-141.616562	1290.974487	-558.475708	55.876595	1318.403076	-547.114807	68.200493	1587.723022	-665.768250	272.103546	1048.454712	-595.400696	-190.123505	1059.061523	-546.114136	251.515823	808.464294	-484.020874	-137.637085	826.572754	-565.567871	46.085987	961.421387	455.394012	-29.390846	928.404236	482.196869	151.812576
-580.969788	147.853668	864.202637	-568.266174	-52.273563	859.512634	-700.813110	179.154968	417.029114	-618.275208	-80.039658	472.359650	-679.849548	184.582397	64.909836	-676.652222	-69.884720	76.452881	-628.923401	247.961975	1284.091919	-573.585693	-141.683365	1290.961670	-558.508606	55.713276	1318.434082	-547.065125	68.079025	1587.729980	-665.604919	272.054260	1048.481934	-595.353027	-190.241898	1059.078857	-545.580505	251.544525	808.686462	-483.997223	-137.715866	826.570984	-565.457458	46.038254	961.421753	455.390411	-29.363111	928.396790	482.154266	151.798950
-580.836121	147.775055	864.221863	-568.185120	-52.321732	859.515808	-700.755737	179.118988	417.065430	-618.192200	-80.033623	472.354828	-679.843689	184.575775	64.922180	-676.555847	-69.878799	76.439186	-628.972351	247.690292	1283.968750	-573.553650	-141.811722	1290.954224	-558.363892	55.714565	1318.426270	-547.012451	67.967346	1587.724487	-665.540161	272.023834	1048.472900	-595.298645	-190.283707	1059.054321	-545.464722	251.491104	808.735840	-483.930298	-137.782608	826.566162	-565.353516	45.963993	961.433105	455.339020	-29.358030	928.398865	482.102844	151.791412
-580.729736	147.731033	864.213440	-568.100708	-52.363819	859.507202	-700.777893	179.130768	417.076721	-618.147461	-80.080536	472.378235	-679.856934	184.538391	64.921608	-676.591919	-69.880951	76.448425	-628.887451	247.619247	1284.013550	-573.459351	-141.867767	1290.990112	-558.302795	55.636795	1318.440430	-546.963928	67.852348	1587.722900	-665.383484	271.918640	1048.486816	-595.225037	-190.370422	1059.033447	-545.316650	251.444183	808.756775	-483.840332	-137.860825	826.581299	-565.258240	45.919804	961.424561	455.324768	-29.330296	928.377136	482.054596	151.813965
-580.660950	147.704697	864.214844	-568.068481	-52.374104	859.476685	-700.738831	179.103928	417.105591	-618.127930	-80.111458	472.369324	-679.917542	184.530090	64.916504	-676.597351	-69.881378	76.452240	-628.826172	247.571976	1284.037964	-573.474976	-141.929993	1290.982910	-558.246521	55.553986	1318.465210	-546.929688	67.738701	1587.730713	-665.250244	271.881927	1048.517578	-595.174988	-190.466339	1059.016968	-545.188721	251.386642	808.797729	-483.777100	-137.931458	826.593140	-565.191833	45.884834	961.408264	455.351715	-29.298983	928.378784	482.036743	151.802856
-580.795044	147.934952	864.259338	-568.817627	-52.530479	859.143311	-700.838379	179.194717	417.180695	-618.308777	-80.293709	472.326630	-680.030823	184.526367	64.926170	-676.701233	-69.877495	76.473579	-628.754639	247.504807	1284.066772	-573.427734	-142.024307	1290.977295	-558.201294	55.463959	1318.486084	-546.900574	67.620071	1587.728638	-665.137878	271.856476	1048.519409	-595.100525	-190.509933	1059.014526	-545.066895	251.337799	808.818970	-483.689850	-138.008209	826.586243	-565.480896	45.718964	961.245789	455.268738	-29.373566	928.390747	481.972839	151.742310
-580.513611	147.798172	864.272705	-567.915710	-52.438786	859.458679	-700.604309	179.094116	417.133453	-617.984375	-80.080055	472.351471	-679.868530	184.530029	64.955566	-676.566162	-69.879913	76.431686	-628.685120	247.445663	1284.099731	-573.400635	-142.109467	1290.961670	-558.146973	55.378445	1318.492432	-546.871277	67.503204	1587.723267	-665.007874	271.824158	1048.548950	-595.045532	-190.599487	1058.995605	-544.934326	251.285828	808.858459	-483.593781	-138.088409	826.589661	-565.061584	45.861870	961.429321	455.324738	-29.287655	928.344788	481.934387	151.802292
-580.382874	147.696487	864.231323	-567.804077	-52.458221	859.459656	-700.495667	179.069687	417.147766	-618.045776	-80.229477	472.357239	-679.883240	184.530334	64.952782	-676.651672	-69.888611	76.458755	-628.605652	247.364914	1284.119629	-573.361084	-142.182114	1290.956787	-558.100403	55.288593	1318.506592	-546.850586	67.429237	1587.742065	-664.882263	271.762787	1048.557129	-594.965210	-190.646774	1058.972656	-544.817322	251.240097	808.864319	-483.487427	-138.143814	826.591064	-564.931152	45.821384	961.408630	455.289063	-29.293678	928.336731	481.880890	151.774933
-580.308411	147.632217	864.226440	-567.712830	-52.534611	859.463806	-700.458191	179.047562	417.147858	-617.750305	-80.076782	472.338745	-679.892700	184.536621	64.970604	-676.530579	-69.870071	76.435310	-628.548706	247.297714	1284.141113	-573.332764	-142.269867	1290.957031	-558.039246	55.218330	1318.522339	-546.800537	67.365059	1587.777466	-664.867615	272.242889	1048.513672	-594.889771	-190.744888	1058.963379	-544.683044	251.192657	808.935669	-483.368317	-138.178726	826.604187	-564.849915	45.756317	961.408508	455.367218	-29.238367	928.301758	481.878448	151.780304
-580.057739	147.453018	864.280884	-567.616089	-52.504116	859.441162	-700.247437	178.953796	417.107788	-617.709290	-80.104248	472.310486	-679.820923	184.531769	64.993958	-676.517029	-69.853951	76.437500	-628.447693	247.230255	1284.177856	-573.307922	-142.363785	1290.936401	-557.969055	55.116547	1318.549805	-546.825317	67.219398	1587.732666	-664.750488	272.229614	1048.533325	-594.806946	-190.848740	1058.954102	-544.579407	251.145721	808.951965	-483.284454	-138.248901	826.611694	-564.687317	45.633945	961.424561	455.352539	-29.220446	928.298889	481.837219	151.815811
-579.901428	147.441895	864.310181	-567.468506	-52.548977	859.471924	-700.163574	178.959869	417.148163	-617.682983	-80.140114	472.328430	-679.771057	184.505432	64.990784	-676.487000	-69.848701	76.437996	-628.375793	247.150040	1284.197510	-573.244629	-142.445343	1290.971802	-557.914612	55.038891	1318.572144	-546.828979	67.099571	1587.733643	-664.646667	272.184845	1048.540894	-594.721619	-190.909256	1058.954346	-544.441711	251.111038	808.995178	-483.135101	-138.286148	826.644165	-564.568481	45.604431	961.457581	455.332489	-29.229296	928.296570	481.804901	151.797852
-579.765320	147.359451	864.307373	-567.319885	-52.617359	859.471924	-699.993164	178.885086	417.112793	-617.554443	-80.135300	472.352661	-679.697815	184.512512	64.982643	-676.516602	-69.844543	76.457390	-628.284424	247.051590	1284.219971	-573.205811	-142.537476	1290.970581	-557.852600	54.962193	1318.604126	-546.826111	66.995338	1587.724854	-664.554688	272.177979	1048.578613	-594.651123	-191.001495	1058.914917	-544.323120	251.072342	809.025879	-483.038696	-138.350708	826.632507	-564.447144	45.529522	961.458130	455.312531	-29.266418	928.309814	481.783844	151.766678
-579.878113	147.434723	864.223389	-567.246155	-52.736012	859.473938	-699.916992	178.846237	417.103973	-617.560120	-80.205421	472.359161	-679.715210	184.500259	65.007980	-676.538330	-69.852516	76.472908	-628.225342	246.988251	1284.230469	-573.214294	-142.612885	1290.946655	-557.797363	54.857388	1318.622437	-546.838623	66.891167	1587.717773	-664.449219	272.164459	1048.568970	-594.555847	-191.041748	1058.917358	-544.193604	251.081207	809.047729	-482.918060	-138.400818	826.633789	-564.440796	45.562550	961.415771	455.288727	-29.271790	928.311768	481.748230	151.793411
-579.764893	147.360855	864.207153	-567.086182	-52.800774	859.463196	-699.883789	178.834106	417.133301	-617.467529	-80.215431	472.342926	-679.712524	184.496887	64.997589	-676.478577	-69.859993	76.480652	-628.159485	246.879623	1284.244507	-573.201904	-142.716202	1290.936646	-557.745056	54.752720	1318.618530	-546.843262	66.736183	1587.688354	-664.341431	272.094788	1048.592529	-594.470093	-191.141357	1058.875977	-544.069641	251.057800	809.075928	-482.796265	-138.425629	826.652588	-564.313477	45.497368	961.403198	455.264709	-29.274281	928.298706	481.708679	151.772293
-579.453125	147.226547	864.329895	-566.924927	-52.736465	859.439026	-699.762756	178.776627	417.095886	-617.415955	-80.234367	472.358612	-679.685913	184.458725	64.999054	-676.496338	-69.859039	76.508530	-628.086731	246.801468	1284.280029	-573.165405	-142.806030	1290.927124	-557.678284	54.687618	1318.647217	-546.871338	66.626534	1587.693115	-664.230408	272.026703	1048.632690	-594.368286	-191.203094	1058.880127	-543.946838	251.026855	809.098328	-482.684174	-138.488144	826.658142	-564.122681	45.377697	961.455139	455.239502	-29.304840	928.290649	481.694794	151.787704
-579.317139	147.193741	864.329590	-566.774353	-52.802544	859.435608	-699.684631	178.728821	417.114105	-617.350037	-80.244392	472.345245	-679.667908	184.460632	65.007965	-676.498413	-69.859665	76.511337	-628.074097	246.710754	1284.304565	-573.129578	-142.897415	1290.947021	-557.633423	54.598530	1318.660767	-546.898682	66.522400	1587.687866	-664.174255	272.005951	1048.639404	-594.282776	-191.243469	1058.839478	-543.826416	250.987076	809.123474	-482.547333	-138.494217	826.683899	-564.004578	45.326027	961.455505	455.190674	-29.325075	928.318176	481.657318	151.744171
-579.206848	147.122833	864.327271	-566.636414	-52.851048	859.427979	-699.599915	178.715271	417.147827	-617.289978	-80.298416	472.371826	-679.642273	184.447037	65.017197	-676.439941	-69.870247	76.508385	-628.017700	246.624146	1284.312500	-573.142151	-142.999893	1290.909912	-557.599670	54.506626	1318.677734	-546.941040	66.398979	1587.691528	-664.071411	271.933044	1048.676270	-594.195984	-191.319748	1058.817261	-543.682007	250.969452	809.177124	-482.426544	-138.569565	826.694092	-563.883789	45.264503	961.450806	455.203003	-29.333195	928.315796	481.656891	151.738251
-579.260925	147.110168	864.173218	-566.567993	-52.996555	859.419922	-699.570007	178.676315	417.133026	-617.257690	-80.362633	472.381805	-679.622009	184.447922	65.045311	-676.443909	-69.881813	76.530136	-627.966858	246.526031	1284.344971	-573.131104	-143.100754	1290.892700	-557.555237	54.414474	1318.686768	-546.985413	66.295982	1587.694336	-664.020142	271.918671	1048.699829	-594.108948	-191.435135	1058.815918	-543.568420	250.926300	809.187683	-482.285339	-138.591156	826.706726	-563.844604	45.266891	961.368347	455.149506	-29.368105	928.312744	481.598816	151.725220
-579.123108	147.032669	864.159546	-566.416992	-53.047207	859.420715	-699.532532	178.652618	417.159058	-617.183411	-80.381859	472.387299	-679.680420	184.448181	65.040115	-676.461853	-69.883141	76.535324	-627.943787	246.473053	1284.347778	-573.109436	-143.193558	1290.868164	-557.514160	54.347027	1318.706787	-547.036499	66.187302	1587.694946	-663.924072	271.859772	1048.704590	-594.030151	-191.481537	1058.789673	-543.455017	250.898697	809.220276	-482.150421	-138.628555	826.705139	-563.726135	45.208668	961.364319	455.136719	-29.381884	928.316223	481.569519	151.724411
-579.038879	146.992249	864.142151	-566.338562	-53.105999	859.398254	-699.527954	178.641663	417.201721	-617.139771	-80.387901	472.365814	-679.686462	184.430328	65.053032	-676.473572	-69.884148	76.538551	-627.882019	246.370956	1284.376709	-573.032349	-143.280853	1290.852661	-557.485229	54.252777	1318.696777	-547.088379	66.079216	1587.694336	-663.927734	271.858215	1048.720947	-593.916199	-191.563812	1058.772461	-543.689514	250.823990	809.079590	-482.011841	-138.651215	826.733765	-563.638245	45.156876	961.343811	455.102539	-29.390846	928.309570	481.535950	151.698715
-578.925110	146.925064	864.121765	-566.193481	-53.137653	859.368591	-699.433594	178.604233	417.175995	-617.082336	-80.439468	472.355347	-679.624512	184.421097	65.078163	-676.494385	-69.882645	76.545410	-627.840027	246.305588	1284.379883	-572.953003	-143.344315	1290.847534	-557.426697	54.165169	1318.732056	-547.156494	66.005951	1587.724121	-663.769958	271.358032	1048.820679	-593.815369	-191.677292	1058.779053	-543.565369	250.780090	809.081604	-481.878815	-138.701370	826.725098	-563.513916	45.103603	961.319153	455.066864	-29.409103	928.318115	481.495392	151.695984
-578.809143	146.902206	864.147461	-566.059326	-53.192902	859.376953	-699.461243	178.600662	417.235779	-617.084106	-80.533707	472.392090	-679.705322	184.405945	65.089966	-676.517273	-69.871811	76.560829	-627.808960	246.221390	1284.409546	-572.936951	-143.435944	1290.830200	-557.408936	54.079365	1318.732300	-547.220825	65.907433	1587.731934	-663.656738	271.278412	1048.833984	-593.714905	-191.747482	1058.772095	-543.469666	250.784500	809.133240	-481.739868	-138.752579	826.715698	-563.409546	45.055710	961.337891	455.021515	-29.432182	928.304443	481.450439	151.680115
-578.664429	146.832718	864.136963	-565.915588	-53.233326	859.360962	-699.335754	178.531494	417.244965	-617.022400	-80.560417	472.406952	-679.646545	184.405975	65.085876	-676.485779	-69.883453	76.579361	-627.786438	246.157471	1284.421631	-572.890320	-143.508911	1290.821289	-557.357849	54.002235	1318.755005	-547.282959	65.821198	1587.747681	-663.691162	271.739777	1048.774292	-593.619019	-191.821503	1058.746460	-543.359741	250.725189	809.164795	-481.601410	-138.800217	826.743469	-563.280090	44.996723	961.325928	455.001038	-29.438423	928.303772	481.407959	151.697540
-578.556274	146.784042	864.123169	-565.777466	-53.292274	859.351318	-699.273926	178.515793	417.255920	-616.958191	-80.618599	472.414703	-679.654236	184.393402	65.075378	-676.446167	-69.860733	76.597923	-627.755981	246.098755	1284.456787	-572.867126	-143.579620	1290.794922	-557.353882	53.939209	1318.753052	-547.354309	65.716080	1587.759399	-663.604065	271.686493	1048.796021	-593.510376	-191.916779	1058.752319	-543.249634	250.698059	809.193848	-481.477234	-138.842270	826.752441	-563.176941	44.945091	961.316040	454.946411	-29.491140	928.318420	481.349640	151.642441
-578.462585	146.738281	864.120850	-565.651123	-53.361244	859.344604	-699.187622	178.454590	417.270050	-616.894897	-80.680504	472.443390	-679.631592	184.390594	65.118469	-676.446350	-69.860512	76.603951	-627.733582	246.024857	1284.452393	-572.826477	-143.649078	1290.794922	-557.324463	53.876648	1318.764282	-547.435608	65.625198	1587.771973	-663.545227	271.699432	1048.776978	-593.409424	-191.985733	1058.747192	-543.128540	250.668900	809.224426	-481.356018	-138.927826	826.745850	-563.091675	44.885601	961.313721	454.879761	-29.485081	928.304077	481.296875	151.671249
-578.352722	146.675995	864.098328	-565.510925	-53.409801	859.349609	-699.117126	178.433105	417.283661	-616.836426	-80.733650	472.434814	-679.616211	184.374207	65.103989	-676.402161	-69.856049	76.591591	-627.716003	245.954819	1284.458374	-572.767151	-143.717804	1290.801514	-557.292419	53.803154	1318.771851	-547.505737	65.538506	1587.782715	-663.451721	271.607422	1048.801880	-593.309021	-192.039032	1058.723267	-542.985901	250.622070	809.271301	-481.215698	-138.958939	826.762939	-562.979919	44.844189	961.306396	454.853424	-29.485426	928.297607	481.245850	151.676727
-578.234924	146.646988	864.109985	-565.388000	-53.475216	859.334351	-699.042114	178.394241	417.305969	-616.758179	-80.757881	472.450317	-679.612549	184.353058	65.089027	-676.421814	-69.862213	76.613777	-627.669250	245.895279	1284.459473	-572.686340	-143.801834	1290.826050	-557.372375	53.648750	1318.797119	-547.647156	65.379669	1587.768433	-663.368103	271.555176	1048.811157	-593.211243	-192.103577	1058.735840	-542.893616	250.586197	809.281982	-481.095642	-139.030472	826.765503	-562.870667	44.783421	961.305359	454.815491	-29.480658	928.295227	481.190735	151.691971
-578.393860	146.869080	864.127930	-566.054688	-53.657532	859.021973	-699.125732	178.473907	417.374298	-616.938049	-81.006157	472.419861	-679.757751	184.359985	65.127274	-676.500610	-69.879311	76.663643	-627.673157	245.813919	1284.469604	-572.610962	-143.881241	1290.871216	-557.244202	53.657391	1318.798706	-547.678833	65.357437	1587.813721	-663.304016	271.485107	1048.795898	-593.109253	-192.213959	1058.757080	-542.791931	250.519836	809.295532	-480.972321	-139.111908	826.780945	-563.149231	44.628902	961.142700	454.741669	-29.522928	928.296204	481.132935	151.677338
-578.316528	146.803162	864.132080	-566.005249	-53.700409	859.010803	-699.129150	178.472519	417.429626	-616.920959	-81.044533	472.432678	-679.770874	184.357361	65.135048	-676.496765	-69.885918	76.646149	-627.686279	245.759155	1284.506714	-572.627441	-143.951752	1290.888550	-557.204834	53.595612	1318.872559	-547.827087	65.201416	1587.809082	-663.230957	271.433319	1048.802612	-592.999207	-192.302277	1058.765869	-542.649719	250.459579	809.333313	-480.850739	-139.158890	826.823486	-563.071167	44.566372	961.137695	454.715118	-29.536587	928.294617	481.096161	151.665222
-577.708313	146.539886	864.324280	-564.963013	-53.482620	859.309814	-698.888489	178.307495	417.354187	-616.542175	-80.853874	472.435883	-679.618286	184.353287	65.132034	-676.348816	-69.868317	76.616150	-627.677551	245.669861	1284.505981	-572.519470	-144.030029	1290.929199	-557.187439	53.550426	1318.851563	-547.931519	65.128082	1587.824707	-663.172668	271.358887	1048.815918	-592.875549	-192.346146	1058.784912	-542.570801	250.421188	809.353882	-480.735779	-139.203552	826.852600	-562.498108	44.595078	961.406982	454.642273	-29.521128	928.280823	481.028625	151.661667
-577.564087	146.484192	864.343140	-564.806702	-53.517269	859.326294	-698.863770	178.287277	417.401489	-616.488831	-80.866173	472.420654	-679.643005	184.355545	65.141602	-676.368835	-69.879807	76.618423	-627.679077	245.617020	1284.519287	-572.512756	-144.130905	1290.943481	-557.167908	53.481422	1318.916992	-547.977234	65.107773	1587.871460	-663.096863	271.262299	1048.816162	-592.766968	-192.456833	1058.805908	-542.462097	250.391968	809.382263	-480.612579	-139.270721	826.879639	-562.355225	44.548580	961.425293	454.586060	-29.544945	928.302185	480.968750	151.659866
-577.503662	146.431366	864.340149	-564.686951	-53.577484	859.314392	-698.794800	178.209732	417.403168	-616.296265	-80.793846	472.413330	-679.600098	184.333099	65.126251	-676.237122	-69.875946	76.596863	-627.652466	245.562653	1284.526245	-572.464172	-144.195953	1290.960693	-557.141479	53.425941	1318.933105	-548.129639	64.972580	1587.868896	-663.048889	271.236969	1048.830688	-592.667969	-192.570145	1058.857666	-542.362610	250.314041	809.384155	-480.485535	-139.325027	826.916260	-562.265015	44.490330	961.417786	454.517609	-29.551344	928.291992	480.891876	151.648499
-577.370422	146.387924	864.335327	-564.596375	-53.653145	859.300049	-698.728882	178.162582	417.408478	-616.351624	-80.872391	472.429413	-679.573792	184.341965	65.152756	-676.309204	-69.902451	76.625038	-627.659851	245.493408	1284.539429	-572.360168	-144.289185	1291.040771	-557.109497	53.361504	1318.954590	-548.247620	64.905281	1587.869141	-662.967285	271.146118	1048.820435	-592.548584	-192.641342	1058.884521	-542.236084	250.262573	809.422363	-480.371826	-139.381943	826.970459	-562.156677	44.424217	961.408386	454.452576	-29.568472	928.303650	480.852234	151.655853
-577.504639	146.147003	864.074402	-564.572815	-53.901325	859.311096	-698.711060	178.115860	417.398590	-616.420837	-81.018936	472.480072	-679.565552	184.339294	65.145859	-676.325623	-69.896309	76.679573	-627.653748	245.404739	1284.556030	-572.319153	-144.365234	1291.053955	-557.093567	53.296551	1318.972534	-548.308777	64.880264	1587.921143	-662.930725	271.088074	1048.838013	-592.414063	-192.698502	1058.909424	-542.145081	250.174759	809.431335	-480.094391	-139.432388	826.963562	-562.130005	44.327492	961.278931	454.393127	-29.595804	928.303894	480.808563	151.634567
-577.405640	146.076752	864.052612	-564.461975	-53.998230	859.285645	-698.624756	178.044434	417.414764	-616.400757	-81.064629	472.532166	-679.550110	184.339203	65.138680	-676.297302	-69.896446	76.661682	-627.630493	245.347549	1284.574707	-572.257080	-144.449097	1291.089722	-557.085815	53.223972	1319.017212	-548.427246	64.774338	1587.941040	-662.778503	270.560974	1048.906128	-592.316101	-192.792862	1058.916016	-542.042542	250.104889	809.430115	-479.983673	-139.492661	826.988220	-562.028381	44.242630	961.255615	454.324493	-29.598282	928.291748	480.719269	151.672165
-577.306458	145.969788	864.053955	-564.356934	-54.055435	859.303589	-698.537109	177.950134	417.386353	-616.375366	-81.107628	472.510712	-679.485046	184.307480	65.134422	-676.277039	-69.906456	76.673035	-627.660461	245.290512	1284.595581	-572.218750	-144.503357	1291.135620	-557.070801	53.147461	1319.063965	-548.546692	64.711143	1587.953369	-662.731934	270.473175	1048.899780	-592.217468	-192.907211	1058.959717	-541.955261	250.030640	809.445984	-479.855438	-139.566681	827.041931	-561.932007	44.168274	961.265869	454.260132	-29.609846	928.297729	480.679840	151.675446
-577.156006	145.900421	864.016357	-564.232666	-54.133450	859.292664	-698.485840	177.892899	417.418976	-616.313477	-81.114914	472.524292	-679.454285	184.310745	65.177872	-676.274292	-69.906563	76.673462	-627.581299	245.194290	1284.592529	-572.074951	-144.622467	1291.171997	-557.066833	53.080013	1319.036865	-548.665283	64.611870	1587.978149	-662.672485	270.360779	1048.911011	-592.092041	-193.010986	1059.005371	-541.811279	249.928635	809.478760	-479.730347	-139.640594	827.079285	-561.809448	44.105789	961.243164	454.152069	-29.648643	928.312927	480.617798	151.640274
-577.051758	145.811020	864.012268	-564.098083	-54.203243	859.297363	-698.405823	177.821732	417.389923	-616.278687	-81.153709	472.510681	-679.465027	184.270691	65.166763	-676.310242	-69.915535	76.688896	-627.632690	245.164581	1284.597778	-572.039368	-144.632751	1291.233398	-557.027344	53.014023	1319.104736	-548.796143	64.540573	1587.987671	-662.648499	270.344727	1048.904541	-591.985229	-193.093460	1059.006348	-541.722534	249.876434	809.507813	-479.680328	-139.699875	827.197998	-561.711609	44.030281	961.245483	454.080292	-29.659216	928.317505	480.546875	151.641113
-576.971375	145.748642	864.012573	-564.005981	-54.241810	859.277649	-698.377502	177.788559	417.400879	-616.218384	-81.156044	472.499786	-679.444092	184.266113	65.159790	-676.274414	-69.902252	76.673492	-627.589050	245.079987	1284.599854	-571.948853	-144.724899	1291.248657	-557.032471	52.966263	1319.098389	-548.907959	64.460693	1587.999756	-662.581421	270.281708	1048.905518	-591.834534	-193.189911	1059.008301	-541.635010	249.817444	809.516296	-479.433777	-139.782547	827.181885	-561.628906	43.969917	961.235901	453.875061	-29.773998	928.375305	480.449646	151.552307
-576.886047	145.728958	864.011169	-563.908936	-54.314533	859.287231	-698.367981	177.756180	417.422882	-616.177185	-81.207153	472.510742	-679.392090	184.277573	65.158073	-676.296692	-69.901047	76.703758	-627.537781	244.999878	1284.584717	-571.917419	-144.814316	1291.270386	-557.023682	52.895626	1319.111328	-549.033752	64.428329	1588.004639	-662.525757	270.220947	1048.872681	-591.705017	-193.253647	1059.054443	-541.551941	249.769531	809.539856	-479.283081	-139.845306	827.231750	-561.550171	43.929321	961.241150	453.799835	-29.784948	928.368408	480.389709	151.593414
-576.782654	145.639603	863.996155	-563.798279	-54.367622	859.285400	-698.340088	177.705948	417.407654	-616.095825	-81.241997	472.504578	-679.445618	184.283417	65.165550	-676.346619	-69.907364	76.721809	-627.535828	244.934372	1284.580078	-571.842773	-144.852127	1291.318237	-557.002502	52.839184	1319.145752	-549.145935	64.343491	1588.022949	-662.500977	270.231934	1048.861694	-591.601196	-193.369217	1059.083008	-541.494873	249.713852	809.534119	-479.167084	-139.917831	827.273621	-561.454468	43.863911	961.233887	453.610046	-29.872360	928.427185	480.275146	151.550751
-576.686279	145.573792	863.984375	-563.671753	-54.455589	859.300049	-698.296753	177.671722	417.427765	-616.033630	-81.308540	472.528381	-679.499451	184.274429	65.205101	-676.304871	-69.915840	76.736549	-627.528931	244.868927	1284.580688	-571.777161	-144.895004	1291.394043	-557.016479	52.780106	1319.173340	-549.257202	64.269035	1588.041138	-662.377930	270.096252	1048.831543	-591.492676	-193.479416	1059.127197	-541.039978	249.678314	809.704590	-479.110016	-140.020370	827.414551	-561.362305	43.800400	961.237244	453.525604	-29.905481	928.441345	480.244904	151.518723
-576.613586	145.533737	863.972290	-563.618652	-54.521122	859.275452	-698.263977	177.631119	417.423553	-615.966125	-81.334839	472.539886	-679.395447	184.270523	65.199417	-676.330933	-69.915199	76.742844	-627.515808	244.790649	1284.575684	-571.790405	-144.984467	1291.397095	-557.010681	52.719166	1319.201904	-549.378357	64.202736	1588.044312	-662.318604	270.019470	1048.818970	-591.398743	-193.600266	1059.187378	-540.943909	249.606186	809.733215	-478.992340	-140.109436	827.454407	-561.305115	43.740387	961.219299	453.454407	-29.929728	928.449463	480.213623	151.524231
-576.549683	145.482407	863.971436	-563.527893	-54.537998	859.276550	-698.276367	177.623749	417.446167	-615.894043	-81.349426	472.521393	-679.408447	184.270218	65.197395	-676.342285	-69.922600	76.752296	-627.520325	244.742233	1284.575562	-571.763977	-145.031799	1291.429810	-557.009644	52.681446	1319.219360	-549.484680	64.153198	1588.046875	-662.246887	269.938782	1048.810913	-591.282532	-193.678131	1059.198486	-540.880737	249.520737	809.724365	-478.842499	-140.192673	827.495117	-561.234070	43.707703	961.219971	453.413116	-29.920824	928.452393	480.159058	151.496231
-576.466187	145.411469	863.963440	-563.390076	-54.610420	859.300842	-698.244324	177.565765	417.446930	-615.792908	-81.359360	472.511017	-679.441528	184.257919	65.180305	-676.297729	-69.934372	76.748672	-627.554138	244.685730	1284.578125	-571.701721	-145.051727	1291.505859	-557.000122	52.615906	1319.246948	-549.588013	64.093681	1588.058716	-662.196411	269.873718	1048.785156	-591.160889	-193.743713	1059.220337	-540.767761	249.461487	809.731445	-478.700989	-140.257004	827.544128	-561.147888	43.652843	961.230591	453.291107	-29.979191	928.472717	480.115417	151.470718
-576.421814	145.344131	863.948853	-563.350098	-54.671574	859.268372	-698.226501	177.523682	417.452728	-615.768311	-81.428299	472.491730	-679.426636	184.270111	65.185539	-676.317810	-69.963074	76.799362	-627.524231	244.619568	1284.563721	-571.721619	-145.140945	1291.507446	-557.022522	52.547142	1319.262085	-549.682678	64.021889	1588.056763	-662.151001	269.845581	1048.795166	-591.086243	-193.849335	1059.269897	-540.698059	249.415970	809.740540	-478.582123	-140.344208	827.579956	-561.098389	43.579937	961.206299	453.268799	-29.977617	928.477661	480.089905	151.472702
-576.128174	145.564270	864.240601	-563.124390	-54.541187	859.276306	-698.188171	177.511383	417.507202	-615.660339	-81.369835	472.483948	-679.377808	184.275864	65.211983	-676.292725	-69.950439	76.780663	-627.580078	244.573700	1284.551880	-571.725952	-145.186996	1291.524902	-557.009155	52.512123	1319.301636	-549.798523	63.972919	1588.060303	-662.089600	269.774323	1048.769043	-590.987000	-193.893860	1059.270874	-540.638428	249.312378	809.740906	-478.318054	-140.412323	827.612305	-560.961243	43.603554	961.364075	453.274231	-29.956770	928.457764	480.101227	151.481293
-576.066589	145.596466	864.284973	-563.039612	-54.571907	859.269165	-698.158386	177.471756	417.532166	-615.601074	-81.420624	472.493286	-679.384155	184.265961	65.211693	-676.248047	-69.950134	76.784378	-627.616882	244.550797	1284.566162	-571.780762	-145.227890	1291.571899	-557.009827	52.474480	1319.354614	-549.903503	63.935650	1588.059448	-662.046692	269.716675	1048.763550	-590.911804	-194.001816	1059.298706	-540.541504	249.266586	809.756042	-478.314545	-140.514618	827.696594	-560.900879	43.579433	961.383301	453.180511	-29.974981	928.477539	480.022186	151.481583
-576.030518	145.498169	864.260010	-562.960999	-54.593723	859.269592	-698.150452	177.406662	417.522217	-615.550842	-81.442482	472.492432	-679.407410	184.265671	65.203217	-676.287537	-69.955421	76.815514	-627.646057	244.498383	1284.567749	-571.743469	-145.251953	1291.648071	-557.012878	52.415924	1319.395752	-549.992371	63.877544	1588.065308	-662.000061	269.672882	1048.760864	-590.836853	-194.092545	1059.343384	-540.471008	249.211929	809.784607	-478.173309	-140.589096	827.786743	-560.860168	43.531982	961.372742	453.168579	-29.967594	928.475525	480.017700	151.485977
-575.977417	145.478470	864.245972	-562.861084	-54.656780	859.269165	-698.203064	177.406143	417.562073	-615.541016	-81.470490	472.506165	-679.416748	184.242767	65.193069	-676.315002	-69.954811	76.822029	-627.641235	244.423767	1284.579468	-571.689941	-145.329971	1291.702148	-557.039185	52.369396	1319.414673	-550.085327	63.816509	1588.069702	-661.990417	269.617371	1048.753418	-590.748535	-194.117905	1059.374756	-540.399292	249.139450	809.793335	-477.937439	-140.668732	827.815308	-560.790833	43.499344	961.366272	453.129364	-29.969143	928.483521	480.010559	151.485367
-575.921082	145.450333	864.249207	-562.778442	-54.656792	859.257019	-698.152100	177.342667	417.534271	-615.471497	-81.462181	472.494781	-679.430298	184.242325	65.185120	-676.282349	-69.955200	76.821892	-627.638855	244.361267	1284.556030	-571.670959	-145.380966	1291.679077	-557.021362	52.348854	1319.428223	-550.135498	63.793087	1588.121826	-661.944580	269.537750	1048.753784	-590.677002	-194.240402	1059.404785	-540.325134	249.101913	809.800903	-477.861481	-140.721466	827.885620	-560.726135	43.478149	961.362122	453.103577	-29.948843	928.458252	479.981720	151.522049
-575.900574	145.420547	864.237305	-562.710571	-54.686626	859.252075	-698.128784	177.337875	417.546936	-615.384399	-81.420670	472.492157	-679.415161	184.238708	65.192406	-676.294128	-69.961731	76.817741	-627.667114	244.326462	1284.559937	-571.652527	-145.412598	1291.712646	-557.057678	52.310608	1319.423340	-550.282166	63.687183	1588.108521	-661.920593	269.496979	1048.731323	-590.588684	-194.331238	1059.435791	-540.263611	249.053986	809.798889	-477.736664	-140.811157	827.931763	-560.688110	43.453423	961.354309	453.090118	-29.957581	928.460083	479.978668	151.509125
-575.883850	145.401810	864.225037	-562.674927	-54.714661	859.211243	-698.131042	177.334274	417.555389	-615.399597	-81.498886	472.487518	-679.392944	184.242996	65.199158	-676.303894	-69.968880	76.838821	-627.707825	244.302795	1284.567017	-571.683655	-145.448685	1291.747559	-557.044617	52.270790	1319.469727	-550.360291	63.640244	1588.074951	-661.902222	269.485596	1048.708130	-590.519714	-194.453415	1059.475098	-540.208313	249.016083	809.826965	-477.606293	-140.891922	827.975159	-560.662109	43.416710	961.327515	453.092529	-29.929270	928.449646	479.981445	151.509949
-575.861328	145.390533	864.222595	-562.607422	-54.724834	859.201599	-698.115356	177.287460	417.542664	-615.213623	-81.380844	472.481445	-679.362488	184.247299	65.189171	-676.209045	-69.962814	76.820038	-627.732239	244.265381	1284.570557	-571.694275	-145.488571	1291.757813	-557.054688	52.232761	1319.491821	-550.447388	63.582413	1588.082520	-661.895691	269.460205	1048.702271	-590.452698	-194.557892	1059.516846	-540.159363	248.992111	809.828857	-477.480591	-140.988876	828.019348	-560.609558	43.404865	961.320801	453.062103	-29.954762	928.451172	479.966095	151.490982
-575.849182	145.348831	864.229431	-562.545959	-54.733913	859.205261	-698.125854	177.271103	417.545258	-615.154114	-81.366600	472.461792	-679.374878	184.247238	65.186600	-676.216858	-69.965492	76.797806	-627.722900	244.212219	1284.583984	-571.617065	-145.539719	1291.795776	-557.069946	52.209389	1319.513306	-550.548584	63.506248	1588.091431	-661.899597	269.424927	1048.723389	-590.391602	-194.604706	1059.553101	-540.116699	248.957062	809.836426	-477.356964	-141.088989	828.062683	-560.584961	43.378845	961.327087	453.046448	-29.930470	928.453857	479.960022	151.510605
-575.856079	145.297882	864.207214	-562.519348	-54.779522	859.195007	-698.151062	177.242111	417.562103	-615.162415	-81.399956	472.459412	-679.410156	184.249268	65.194458	-676.215393	-69.964645	76.803200	-627.741333	244.154388	1284.565186	-571.639221	-145.596252	1291.794067	-557.090210	52.171482	1319.513550	-550.641052	63.456001	1588.099365	-661.885742	269.378479	1048.717041	-590.302124	-194.736542	1059.601440	-540.074524	248.943237	809.865234	-477.232330	-141.163025	828.091858	-560.563232	43.338741	961.309998	453.037109	-29.921511	928.438049	479.943085	151.534180
-575.804810	145.262878	864.215149	-562.455078	-54.795265	859.185364	-698.154785	177.212494	417.563873	-615.139221	-81.421562	472.471893	-679.405457	184.235535	65.175362	-676.255188	-69.967529	76.812401	-627.781067	244.126572	1284.572998	-571.594116	-145.615128	1291.832275	-557.081604	52.137928	1319.540039	-550.739746	63.392082	1588.106934	-661.896667	269.355804	1048.708618	-590.236328	-194.809494	1059.615845	-540.067078	248.910629	809.874146	-477.142883	-141.260422	828.125305	-560.530396	43.303242	961.311096	453.040985	-29.889076	928.417053	479.947418	151.548462
-575.800476	145.242523	864.192688	-562.380676	-54.794968	859.165466	-698.201660	177.219131	417.576965	-615.127869	-81.466896	472.460602	-679.400146	184.242722	65.173676	-676.246338	-69.974335	76.822388	-627.810913	244.079620	1284.574219	-571.543945	-145.632080	1291.861084	-557.071899	52.120914	1319.555542	-550.838989	63.342342	1588.108154	-661.897644	269.342926	1048.725220	-590.163818	-194.882843	1059.656738	-540.034607	248.935135	809.903625	-477.035645	-141.339127	828.143066	-560.492981	43.297195	961.290161	453.037048	-29.895342	928.415527	479.948578	151.527710
-575.814087	145.218002	864.194702	-562.363098	-54.827412	859.164001	-698.178711	177.173920	417.558075	-615.292053	-81.596504	472.480591	-679.346130	184.239471	65.178719	-676.346130	-69.981575	76.849052	-627.831970	244.077896	1284.605713	-571.558777	-145.670868	1291.855103	-557.064697	52.085823	1319.579468	-550.928101	63.317142	1588.115479	-661.882080	269.293182	1048.741577	-590.086365	-194.957870	1059.657593	-540.002991	248.920731	809.926758	-476.959534	-141.421646	828.180054	-560.482544	43.268990	961.289734	452.978729	-29.890583	928.420654	479.903900	151.518585
-575.797729	145.201462	864.200562	-562.326172	-54.827454	859.167480	-698.210815	177.167099	417.542847	-615.296021	-81.616020	472.498535	-679.371765	184.245422	65.182648	-676.338379	-70.014450	76.855133	-627.898621	244.053070	1284.611328	-571.530029	-145.672836	1291.907715	-557.069397	52.064598	1319.609253	-551.030945	63.246941	1588.142334	-661.936523	269.308533	1048.748901	-590.026733	-195.014267	1059.681885	-540.007813	248.901398	809.936646	-476.891144	-141.516281	828.207458	-560.468567	43.259357	961.295471	452.969940	-29.882677	928.417542	479.886230	151.558029
-575.815369	145.134384	864.178223	-562.271179	-54.904228	859.179688	-698.219299	177.145279	417.538025	-615.286499	-81.634148	472.500671	-679.356018	184.243530	65.168571	-676.319397	-70.013397	76.853455	-627.917969	244.042374	1284.652954	-571.500671	-145.713593	1291.931030	-557.059753	52.062397	1319.628784	-551.118042	63.203011	1588.151001	-661.925110	269.256226	1048.749634	-589.961060	-195.066681	1059.729736	-540.012878	248.892075	809.960999	-476.845459	-141.598923	828.241028	-560.457275	43.207333	961.291382	452.981171	-29.816746	928.399658	479.893677	151.580658
-575.826599	145.136841	864.181152	-562.266174	-54.887512	859.163086	-698.266174	177.124588	417.550415	-615.306946	-81.620750	472.497070	-679.384033	184.243195	65.164558	-676.369019	-70.016403	76.859444	-627.940796	244.002945	1284.664063	-571.471130	-145.736725	1291.950073	-557.048462	52.039825	1319.656860	-551.212036	63.163429	1588.170532	-661.935425	269.219543	1048.790649	-589.879883	-195.121994	1059.757813	-540.015869	248.868591	809.976563	-476.757294	-141.691910	828.292603	-560.445007	43.208836	961.283081	452.971832	-29.821419	928.388916	479.900513	151.596725
-575.861694	145.147507	864.186523	-562.260742	-54.887100	859.147461	-698.232178	177.086670	417.527863	-615.307129	-81.620338	472.497498	-679.273560	184.267029	65.176231	-676.351624	-70.018143	76.862915	-627.956360	243.970627	1284.671509	-571.470703	-145.777161	1291.934937	-557.025085	52.015591	1319.680542	-551.280945	63.235218	1588.173706	-661.943176	269.192017	1048.805420	-589.818420	-195.189301	1059.788330	-540.034973	248.883331	809.983032	-476.706146	-141.744324	828.309204	-560.457825	43.205875	961.277649	452.968506	-29.794367	928.376160	479.881744	151.618759
-575.881104	145.119690	864.181274	-562.219727	-54.901905	859.143494	-698.269531	177.082672	417.547821	-615.310791	-81.623909	472.503662	-679.352234	184.264145	65.182770	-676.344116	-70.020096	76.839554	-627.975403	243.952011	1284.691162	-571.415405	-145.776199	1291.960205	-557.029724	51.991611	1319.686646	-551.383850	63.105217	1588.211670	-661.981262	269.190918	1048.839233	-589.747437	-195.236404	1059.789307	-540.062683	248.895355	810.004822	-476.627533	-141.807861	828.323303	-560.448364	43.187595	961.273193	452.984161	-29.771240	928.377991	479.899750	151.632721
-575.887329	145.092346	864.180359	-562.199524	-54.924496	859.147400	-698.269470	177.056534	417.541718	-615.310364	-81.623741	472.507813	-679.334229	184.241058	65.171234	-676.360962	-70.026306	76.855400	-627.994934	243.940491	1284.704346	-571.346802	-145.790512	1291.987793	-557.006042	51.984066	1319.708008	-551.428467	63.102165	1588.268799	-662.004089	269.198792	1048.848022	-589.671082	-195.259064	1059.821411	-540.073425	248.903015	810.010315	-476.591614	-141.869461	828.325745	-560.441711	43.166088	961.274780	452.980835	-29.780642	928.391418	479.892365	151.653336
-575.935181	145.060165	864.170166	-562.201050	-54.940865	859.139832	-698.301392	177.044357	417.504608	-615.332336	-81.645386	472.505493	-679.316528	184.262207	65.158928	-676.327942	-70.021790	76.812782	-628.027527	243.912994	1284.744629	-571.328674	-145.800217	1291.989136	-556.989258	51.993011	1319.716064	-551.548035	63.017006	1588.245361	-662.040283	269.198486	1048.860229	-589.615784	-195.332382	1059.863281	-540.095093	248.918350	810.038574	-476.549805	-141.937546	828.352600	-560.453003	43.145916	961.264832	452.985657	-29.775192	928.378418	479.899048	151.653839
-575.944458	145.042023	864.160889	-562.195923	-54.961422	859.157104	-698.350525	177.010742	417.498047	-615.378296	-81.653168	472.492981	-679.334412	184.254990	65.145454	-676.342041	-70.019104	76.807381	-628.055908	243.902420	1284.743286	-571.217896	-145.799500	1292.026123	-556.953430	51.967579	1319.760132	-551.631653	62.989784	1588.255493	-662.059387	269.134857	1048.867920	-589.564026	-195.382233	1059.880737	-540.146851	248.897064	810.028931	-476.536499	-141.989960	828.378784	-560.452881	43.140564	961.268921	452.940460	-29.757399	928.372192	479.859070	151.640396
-576.003113	144.984802	864.156616	-562.208191	-54.964733	859.145447	-698.376831	176.994339	417.484833	-615.401123	-81.672073	472.496399	-679.331299	184.258148	65.146919	-676.337830	-70.019203	76.809479	-628.064453	243.875809	1284.755615	-571.159607	-145.825165	1292.061157	-556.942383	51.960335	1319.756226	-551.692139	62.968105	1588.270752	-662.095886	269.134705	1048.883179	-589.496216	-195.415482	1059.919434	-540.183899	248.896057	810.039795	-476.514709	-142.037079	828.381348	-560.478638	43.108826	961.260071	452.940887	-29.706224	928.373596	479.839264	151.700302
-576.046509	145.000229	864.178223	-562.212891	-54.965195	859.143127	-698.396729	177.017822	417.487793	-615.458801	-81.667847	472.495331	-679.317627	184.258392	65.150391	-676.377747	-70.027649	76.798874	-628.084229	243.855194	1284.753174	-571.072510	-145.814972	1292.056641	-556.905151	51.972565	1319.780518	-551.760620	62.927238	1588.294434	-662.126465	269.099884	1048.897949	-589.453064	-195.456741	1059.932739	-540.228149	248.915771	810.069763	-476.498718	-142.066681	828.383606	-560.500671	43.106358	961.269348	452.949554	-29.699833	928.360474	479.814819	151.697540
-576.095764	144.950745	864.169861	-562.223450	-54.975307	859.141479	-698.420410	176.986496	417.470459	-615.496155	-81.663940	472.491394	-679.266724	184.258896	65.149788	-676.339539	-70.029907	76.809273	-628.144470	243.842026	1284.780884	-571.008484	-145.783585	1292.079224	-556.859863	51.954334	1319.826660	-551.766541	62.954803	1588.351807	-662.169678	269.096497	1048.913940	-589.365723	-195.470734	1059.932861	-540.268555	248.924820	810.072144	-476.461792	-142.099564	828.377991	-560.511475	43.082542	961.262756	452.939911	-29.693609	928.355408	479.792572	151.706863
-576.168335	144.911057	864.148254	-562.250427	-54.988224	859.136719	-698.415588	176.971451	417.423431	-615.573425	-81.658440	472.521698	-679.259399	184.287827	65.154114	-676.359741	-70.031952	76.812759	-628.110535	243.817505	1284.785156	-570.887390	-145.824875	1292.079224	-556.845581	51.965008	1319.807617	-551.806091	62.946747	1588.366577	-662.232239	269.084961	1048.918945	-589.320801	-195.520630	1059.967163	-540.341858	248.946564	810.056152	-476.465698	-142.132309	828.377869	-560.535156	43.068230	961.247620	452.945129	-29.666864	928.345581	479.796387	151.711304
-576.219238	144.935226	864.178772	-562.270752	-54.983215	859.164001	-698.469482	176.982727	417.429199	-615.642517	-81.625595	472.499115	-679.271484	184.295837	65.141830	-676.317871	-70.048256	76.805573	-628.152344	243.814362	1284.798584	-570.832764	-145.821442	1292.124878	-556.814392	51.979462	1319.825806	-551.941589	62.829479	1588.325195	-662.283813	269.079285	1048.937134	-589.292542	-195.529266	1059.998657	-540.413757	248.930679	810.060120	-476.452728	-142.136246	828.372314	-560.570618	43.082741	961.276489	452.973694	-29.661556	928.341736	479.812927	151.719620
-576.599060	145.241913	864.179260	-563.186829	-55.177845	858.771484	-698.619141	177.026566	417.454407	-615.982422	-81.851120	472.511719	-679.316162	184.287842	65.106499	-676.428528	-70.056961	76.841774	-628.197266	243.824631	1284.803589	-570.782654	-145.787994	1292.146851	-556.780884	51.981808	1319.874023	-551.975342	62.805519	1588.348267	-662.336121	269.051483	1048.953125	-589.233093	-195.540070	1060.013306	-540.489807	248.959885	810.063599	-476.450012	-142.137207	828.376282	-561.015442	42.939152	961.058533	452.980530	-29.642164	928.339844	479.823425	151.720428
-576.361755	144.919357	864.166809	-562.355896	-54.986439	859.167847	-698.559875	176.954285	417.414307	-615.731995	-81.581940	472.524048	-679.246704	184.283173	65.106468	-676.279846	-70.031853	76.773628	-628.222107	243.806885	1284.815674	-570.687805	-145.773102	1292.132568	-556.743835	51.997143	1319.863525	-552.000732	62.784733	1588.352295	-662.451660	269.085449	1048.982178	-589.184448	-195.568039	1060.031250	-540.905701	248.913971	809.924744	-476.450409	-142.123169	828.373596	-560.645081	43.086258	961.269226	453.008301	-29.612873	928.315796	479.826691	151.751282
-576.953796	144.979019	863.881714	-563.354614	-55.322899	858.782471	-698.766663	177.041107	417.423004	-616.059204	-81.761787	472.498657	-679.360291	184.274368	65.100952	-676.414490	-70.053642	76.778076	-628.205994	243.770554	1284.826172	-570.616516	-145.814911	1292.147339	-556.734497	51.994980	1319.826904	-552.014709	62.775955	1588.367065	-662.488464	269.031311	1048.984375	-589.146667	-195.574890	1060.033325	-541.013855	248.940735	809.891418	-476.485748	-142.154327	828.348877	-561.124390	42.906212	960.905029	453.025543	-29.601215	928.316589	479.834595	151.766083
-577.073364	144.971741	863.861816	-563.456604	-55.346119	858.756287	-698.809692	177.052933	417.421112	-616.134399	-81.777527	472.483704	-679.374207	184.277512	65.104515	-676.382019	-70.051605	76.773972	-628.264343	243.781250	1284.841187	-570.558472	-145.790543	1292.126465	-556.690247	52.010933	1319.875244	-552.017639	62.787872	1588.367798	-662.645752	269.486328	1048.951660	-589.096375	-195.574158	1060.059570	-541.101563	248.939606	809.920105	-476.490265	-142.155106	828.336487	-561.207092	42.890778	960.879395	453.037384	-29.565853	928.305908	479.826874	151.749054
-576.822876	144.668182	863.858337	-562.615723	-55.155933	859.135925	-698.631958	176.936157	417.338501	-615.954163	-81.555649	472.504761	-679.193909	184.310135	65.118507	-676.269653	-70.060249	76.732277	-628.296692	243.762772	1284.840820	-570.487122	-145.770538	1292.125366	-556.647522	51.998642	1319.881226	-552.002563	62.778408	1588.390259	-662.737732	269.477478	1048.953857	-589.053894	-195.581024	1060.080078	-541.196838	248.961563	809.900635	-476.487518	-142.087860	828.330444	-560.826660	43.034805	961.086060	453.060883	-29.533628	928.292297	479.841675	151.784576
-576.897400	144.612228	863.841553	-562.621216	-55.106709	859.163330	-698.690979	176.943893	417.304718	-615.998535	-81.486740	472.488037	-679.196777	184.309875	65.088432	-676.288086	-70.040352	76.716393	-628.327881	243.760437	1284.848389	-570.426331	-145.776962	1292.131714	-556.622192	52.029934	1319.898193	-551.984558	62.771675	1588.389771	-662.803467	269.460754	1048.979004	-589.015503	-195.602081	1060.101318	-541.290283	248.973190	809.913147	-476.509552	-142.070419	828.316284	-560.853943	43.056568	961.090637	453.069824	-29.530127	928.299133	479.834625	151.789597
-576.965332	144.673386	863.863708	-562.633301	-55.117859	859.165100	-698.743835	176.924332	417.301270	-616.077637	-81.474266	472.488312	-679.189270	184.309418	65.085922	-676.287720	-70.077919	76.708832	-628.323303	243.752945	1284.861084	-570.325073	-145.766754	1292.148193	-556.592590	52.043056	1319.902466	-551.954773	62.779411	1588.404175	-662.843811	269.417938	1048.999146	-588.952698	-195.572937	1060.121704	-541.374268	249.000137	809.917847	-476.542084	-142.053757	828.293213	-560.887878	43.074951	961.101990	453.108002	-29.481722	928.280396	479.854736	151.824768
-577.059326	144.637909	863.849426	-562.701782	-55.099617	859.177612	-698.792297	176.909363	417.253967	-616.186829	-81.478638	472.508972	-679.128357	184.310440	65.088005	-676.276550	-70.055962	76.696945	-628.364258	243.738297	1284.875488	-570.215454	-145.774567	1292.161865	-556.564331	52.072041	1319.893677	-551.919312	62.781952	1588.401733	-662.912720	269.381775	1048.983765	-588.903015	-195.567139	1060.142822	-541.481079	249.007614	809.895081	-476.551880	-141.988174	828.286377	-560.947510	43.081978	961.099426	453.121918	-29.478308	928.289917	479.875427	151.837143
-577.162598	144.671570	863.863464	-562.772949	-55.093792	859.175659	-698.855225	176.904068	417.285095	-616.309570	-81.539650	472.547302	-679.126282	184.301895	65.070740	-676.339722	-70.072266	76.725731	-628.396057	243.732895	1284.884277	-570.139587	-145.763947	1292.185059	-556.534241	52.079865	1319.877686	-551.873291	62.799706	1588.410645	-662.999817	269.376495	1049.002686	-588.860229	-195.566467	1060.153320	-541.586365	249.041428	809.901733	-476.592255	-141.947952	828.272949	-561.005127	43.097637	961.102722	453.126495	-29.465281	928.270386	479.890594	151.821365
-577.240234	144.697830	863.884888	-562.809692	-55.078602	859.180420	-698.916138	176.881577	417.255981	-616.444763	-81.563477	472.550568	-679.189941	184.303070	65.047050	-676.379517	-70.042526	76.708755	-628.405273	243.693619	1284.884521	-570.019775	-145.768921	1292.183472	-556.502563	52.101849	1319.886963	-551.805176	62.805386	1588.411133	-663.020935	269.314514	1049.019287	-588.822754	-195.543228	1060.163574	-541.334351	249.070526	810.061829	-476.605469	-141.910477	828.244263	-561.051819	43.112747	961.114807	453.168610	-29.422754	928.255798	479.906586	151.872849
-577.295776	144.770615	863.926758	-562.838318	-55.032322	859.188171	-699.010132	176.895050	417.302460	-616.504700	-81.561218	472.553101	-679.198486	184.319992	65.062286	-676.364319	-70.035301	76.698067	-628.458130	243.695358	1284.870728	-569.982300	-145.731750	1292.154297	-556.469482	52.106983	1319.844604	-551.743408	62.818527	1588.412720	-663.103882	269.298218	1049.004883	-588.790222	-195.549393	1060.138794	-541.416504	249.116333	810.061584	-476.636017	-141.828461	828.208557	-561.090088	43.157013	961.138977	453.232300	-29.375683	928.217834	479.948914	151.889114
-577.415710	144.766159	863.922180	-562.878784	-55.009499	859.197510	-699.044556	176.860916	417.259216	-616.566589	-81.552483	472.566284	-679.136719	184.317368	65.056923	-676.376282	-70.044815	76.684456	-628.496765	243.698257	1284.865845	-569.841614	-145.712051	1292.184692	-556.431396	52.123344	1319.851807	-551.671448	62.831093	1588.404419	-663.183533	269.274353	1049.028076	-588.760498	-195.504562	1060.135498	-541.543640	249.164093	810.055847	-476.652679	-141.744888	828.170837	-561.150269	43.177940	961.139771	453.247192	-29.356716	928.228516	479.957733	151.886093
-577.525146	144.812164	863.943176	-562.957092	-54.979061	859.175110	-699.092834	176.860214	417.237518	-616.543274	-81.418785	472.526398	-679.164001	184.329971	65.057968	-676.345886	-70.039398	76.660522	-628.523376	243.675003	1284.868286	-569.807373	-145.711624	1292.159180	-556.397949	52.135490	1319.842285	-551.613037	62.869465	1588.393066	-663.202942	268.839142	1049.058228	-588.722656	-195.509445	1060.132935	-541.625183	249.181244	810.029053	-476.681366	-141.656448	828.127075	-561.224060	43.197582	961.136963	453.318481	-29.279789	928.164490	479.994171	151.938324
-577.580078	144.821976	863.950012	-562.979126	-54.948414	859.209839	-699.177429	176.880539	417.242065	-616.663879	-81.514137	472.569702	-679.214417	184.304382	65.044464	-676.388611	-70.042320	76.675026	-628.546875	243.678177	1284.856079	-569.702698	-145.655594	1292.166382	-556.393311	52.170254	1319.815674	-551.482239	62.934414	1588.457275	-663.366821	269.255646	1049.022705	-588.704895	-195.476089	1060.130249	-541.753113	249.204346	810.038635	-476.730713	-141.552460	828.101685	-561.257751	43.233387	961.157532	453.290497	-29.293489	928.189575	479.985168	151.921234
-577.722839	144.849686	863.934509	-563.066040	-54.910831	859.182312	-699.219543	176.863464	417.237671	-616.731140	-81.478378	472.584595	-679.161682	184.308823	65.050964	-676.382568	-70.041824	76.670387	-628.625610	243.689194	1284.860840	-569.633911	-145.626450	1292.162354	-556.351746	52.205498	1319.822021	-551.360901	62.980782	1588.402832	-663.488586	269.276031	1049.011475	-588.667908	-195.428940	1060.133423	-541.886841	249.226471	810.008484	-476.770538	-141.463593	828.074768	-561.336365	43.265221	961.132690	453.349335	-29.251028	928.168030	480.013153	151.956543
-577.793762	144.927200	863.961914	-563.113159	-54.876060	859.198669	-699.289368	176.866211	417.266266	-616.776184	-81.459984	472.565735	-679.197876	184.297470	65.046852	-676.401611	-70.034920	76.662903	-628.661560	243.687134	1284.852661	-569.531433	-145.586792	1292.169312	-556.329163	52.209785	1319.806763	-551.265686	63.010109	1588.397705	-663.567261	269.232635	1049.037109	-588.621765	-195.359009	1060.106812	-541.996338	249.259232	810.006042	-476.776062	-141.376694	828.023193	-561.393066	43.317471	961.154358	453.363831	-29.238895	928.163208	480.018646	151.966629
-577.878296	144.930725	863.972290	-563.147644	-54.880020	859.217957	-699.339600	176.857529	417.249969	-616.845398	-81.423401	472.582245	-679.189819	184.297348	65.046234	-676.420593	-70.033089	76.655502	-628.671631	243.655075	1284.848999	-569.438171	-145.591919	1292.150024	-556.311035	52.244537	1319.790283	-551.161804	63.032864	1588.387817	-663.665527	269.191193	1049.033813	-588.597717	-195.327393	1060.091431	-542.132385	249.298584	809.992126	-476.820251	-141.250854	828.001587	-561.444397	43.324650	961.168518	453.363495	-29.235212	928.164673	480.008850	151.953003
-577.711914	145.129990	864.235596	-563.052673	-54.687008	859.233032	-699.334900	176.851700	417.266846	-616.791748	-81.336708	472.581482	-679.152283	184.300629	65.030357	-676.415588	-70.037018	76.651756	-628.762024	243.683594	1284.851318	-569.429504	-145.552429	1292.124878	-556.282043	52.254574	1319.777344	-551.057739	63.064934	1588.374634	-663.756409	269.178101	1049.051758	-588.564087	-195.259430	1060.039673	-542.242004	249.329147	809.984802	-476.826752	-141.159546	827.953308	-561.400269	43.387428	961.313232	453.383209	-29.199057	928.149536	480.009399	151.988785
-577.833801	145.161667	864.237793	-563.145874	-54.626648	859.197876	-699.402100	176.880630	417.259613	-616.809692	-81.272507	472.541473	-679.133240	184.298294	65.051834	-676.374329	-70.023155	76.629532	-628.817505	243.686859	1284.847290	-569.405396	-145.519852	1292.056885	-556.265198	52.297070	1319.756836	-550.916504	63.139206	1588.404907	-663.858521	269.193451	1049.030518	-588.533447	-195.215591	1060.011963	-542.382446	249.340454	809.946777	-476.848907	-141.059311	827.928589	-561.476440	43.418213	961.293640	453.388977	-29.206959	928.149292	480.016113	151.987366
-577.910706	145.177582	864.222900	-563.166931	-54.608089	859.207886	-699.445862	176.890640	417.229370	-616.830139	-81.260643	472.543793	-679.200989	184.315857	65.046722	-676.404175	-70.035812	76.642609	-628.874878	243.685684	1284.826294	-569.337708	-145.520691	1292.040527	-556.236877	52.320808	1319.736328	-550.794006	63.183270	1588.379272	-663.942139	269.129211	1049.021118	-588.514038	-195.149643	1059.946899	-542.526367	249.383347	809.917969	-476.892456	-140.940125	827.864746	-561.520447	43.450745	961.291016	453.385712	-29.233482	928.152100	480.011414	151.970551
-577.991760	145.196976	864.212463	-563.215698	-54.548973	859.196594	-699.432251	176.863220	417.209503	-616.842407	-81.267868	472.524017	-679.127441	184.312561	65.023361	-676.382385	-70.023567	76.629585	-628.928955	243.690033	1284.823608	-569.287537	-145.463028	1291.994751	-556.223694	52.345276	1319.702271	-550.679993	63.202751	1588.360596	-663.962830	268.674805	1049.049805	-588.496094	-195.126526	1059.916138	-542.644287	249.413239	809.862549	-476.933594	-140.817230	827.817322	-561.570313	43.491802	961.278809	453.383423	-29.232136	928.151184	479.994385	151.957214
-578.043030	145.196014	864.213745	-563.230774	-54.509468	859.210999	-699.462219	176.892197	417.206543	-616.860474	-81.243103	472.530090	-679.103638	184.312500	65.027290	-676.405823	-70.027397	76.636337	-628.980469	243.709152	1284.811523	-569.277283	-145.424179	1291.922241	-556.197937	52.390862	1319.709351	-550.558533	63.277756	1588.338501	-664.039001	268.618439	1049.071411	-588.484314	-195.031738	1059.876831	-542.763428	249.422104	809.851135	-476.970703	-140.717438	827.799683	-561.607666	43.518551	961.287170	453.385040	-29.218435	928.157227	479.977417	151.961197
-578.113281	145.256439	864.213501	-563.309753	-54.451454	859.181519	-699.553101	176.907486	417.236908	-616.859192	-81.208733	472.529449	-679.160278	184.315628	65.019478	-676.435852	-70.024261	76.653931	-629.002502	243.682816	1284.823853	-569.201782	-145.421310	1291.892334	-556.196960	52.406544	1319.660278	-550.433716	63.296417	1588.324951	-664.129944	268.609772	1049.062622	-588.480652	-194.962784	1059.812500	-542.884949	249.472763	809.836914	-477.060211	-140.568130	827.754395	-561.665527	43.564106	961.270569	453.346863	-29.231735	928.165161	479.972473	151.948380
-578.228638	145.307831	864.225281	-563.365295	-54.417542	859.177246	-699.558655	176.904251	417.214752	-616.864746	-81.209488	472.530090	-679.140747	184.290863	65.040581	-676.427246	-70.026093	76.630699	-629.066956	243.732346	1284.814697	-569.134155	-145.343231	1291.870117	-556.284668	52.294296	1319.663330	-550.298706	63.306538	1588.321655	-664.231934	268.590424	1049.082397	-588.474487	-194.873611	1059.762451	-543.006775	249.484177	809.814026	-477.128265	-140.476456	827.689514	-561.737854	43.602646	961.273010	453.318115	-29.248461	928.164734	479.944519	151.948074
-578.270081	145.289871	864.218262	-563.374329	-54.332787	859.188904	-699.548645	176.925430	417.189362	-616.872742	-81.163269	472.492126	-679.166321	184.289337	65.028526	-676.452087	-70.019699	76.638229	-629.132935	243.716721	1284.811035	-569.128967	-145.325439	1291.815796	-556.173523	52.479816	1319.609619	-550.249817	63.274231	1588.306152	-664.425598	269.038391	1049.028809	-588.446594	-194.814911	1059.724243	-543.130554	249.555130	809.835266	-477.223877	-140.357635	827.648010	-561.759827	43.646114	961.275208	453.321472	-29.235287	928.157043	479.926239	151.940674
-578.578308	145.362656	864.032776	-563.547791	-54.408817	859.169800	-699.659424	176.992035	417.188324	-616.907471	-81.205818	472.537445	-679.255859	184.298828	65.020264	-676.442200	-70.016396	76.662666	-629.211060	243.727951	1284.804688	-569.106079	-145.288727	1291.781372	-556.181274	52.502487	1319.571167	-550.110291	63.316154	1588.253784	-664.539307	269.057220	1049.026489	-588.465271	-194.691879	1059.690308	-543.241028	249.617706	809.826477	-477.212982	-140.202148	827.561096	-561.918823	43.741219	961.167175	453.336700	-29.222240	928.140991	479.915710	151.963943
-578.621948	145.371078	864.037903	-563.567993	-54.354416	859.179626	-699.596313	177.002762	417.146606	-616.912537	-81.186455	472.522034	-679.197021	184.300018	65.024651	-676.462097	-70.023582	76.649139	-629.288086	243.738663	1284.782104	-569.056458	-145.249603	1291.736938	-556.181091	52.537609	1319.560913	-549.981995	63.352573	1588.221436	-664.638123	269.069458	1049.007813	-588.465454	-194.627396	1059.639282	-543.332703	249.649231	809.844604	-477.397552	-140.108109	827.519287	-561.948242	43.775837	961.174500	453.328064	-29.237301	928.143250	479.884064	151.953949
-579.032166	145.745956	864.062683	-564.505676	-54.521969	858.770874	-699.794189	177.103867	417.226379	-617.201660	-81.404633	472.513702	-679.343506	184.289627	65.029518	-676.602905	-70.051132	76.738525	-629.351929	243.725800	1284.789795	-569.060242	-145.217514	1291.670044	-556.209778	52.584293	1319.537109	-549.860168	63.380783	1588.204346	-664.749878	269.055450	1049.008911	-588.498901	-194.593018	1059.625488	-543.428467	249.687424	809.826843	-477.484161	-139.963226	827.484497	-562.409363	43.660664	960.958679	453.311493	-29.250809	928.139893	479.869659	151.942734
-578.768005	145.457199	864.050537	-563.665649	-54.253685	859.124329	-699.625732	177.024887	417.184875	-616.916321	-81.132477	472.513855	-679.176453	184.294174	65.023102	-676.466248	-70.041458	76.695587	-629.422729	243.746780	1284.793457	-569.037476	-145.216568	1291.646118	-556.240051	52.595173	1319.485107	-549.796570	63.337433	1588.182129	-664.874268	269.077026	1049.017212	-588.497681	-194.487091	1059.555542	-543.528381	249.724426	809.837036	-477.526398	-139.796722	827.434265	-562.063232	43.838017	961.151978	453.276154	-29.270435	928.131287	479.851257	151.938034
-578.800476	145.471924	864.056641	-563.648621	-54.170181	859.163696	-699.604675	177.041641	417.180939	-616.880554	-81.104332	472.503235	-679.164429	184.286774	65.027336	-676.445435	-69.996132	76.674919	-629.490051	243.738052	1284.775146	-568.997559	-145.168289	1291.606445	-556.256714	52.623539	1319.480835	-549.667236	63.404221	1588.160645	-664.964661	269.028015	1049.016479	-588.519226	-194.392319	1059.519897	-543.620300	249.796402	809.826843	-477.575928	-139.665817	827.391724	-562.075134	43.905060	961.175415	453.242188	-29.248148	928.124573	479.814148	151.918747
-578.819397	145.552155	864.083191	-563.662109	-54.092110	859.140503	-699.625305	177.105362	417.183014	-616.863403	-81.044121	472.492004	-679.155518	184.295090	65.033363	-676.455505	-69.994499	76.684631	-629.561646	243.745163	1284.766357	-569.001648	-145.119827	1291.561279	-556.282410	52.662605	1319.445557	-549.555237	63.443409	1588.146240	-665.076355	269.053894	1049.025146	-588.539001	-194.305923	1059.468262	-543.693115	249.849579	809.820679	-477.648071	-139.519424	827.355164	-562.096863	43.959236	961.177185	453.213837	-29.242268	928.134521	479.770630	151.892349
-578.890564	145.620483	864.076843	-563.713196	-54.037037	859.125427	-699.636353	177.111862	417.190338	-616.874268	-81.018234	472.482880	-679.212952	184.296982	65.022270	-676.479675	-69.996597	76.686417	-629.640442	243.748642	1284.744507	-569.009583	-145.097687	1291.520752	-556.320190	52.693775	1319.429321	-549.439941	63.487717	1588.122070	-665.200867	269.132904	1048.998901	-588.593994	-194.272736	1059.444092	-543.769775	249.920380	809.825623	-477.744293	-139.380310	827.327759	-562.156128	44.017796	961.166199	453.193665	-29.237801	928.130249	479.754608	151.927704
-579.247375	145.985428	864.101257	-564.635925	-54.230129	858.732910	-699.822388	177.233475	417.216339	-617.130554	-81.212624	472.507416	-679.385864	184.296432	65.038574	-676.601318	-69.987297	76.719910	-629.736633	243.778870	1284.735352	-568.991089	-145.074554	1291.464844	-556.371399	52.744278	1319.400879	-549.282715	63.616009	1588.114136	-665.319824	269.186096	1048.962036	-588.634521	-194.230026	1059.390381	-543.836670	250.009613	809.825745	-477.838562	-139.283844	827.261047	-562.592651	43.890903	960.959290	453.193542	-29.233843	928.131531	479.724243	151.895050
-578.935791	145.762512	864.087830	-563.793152	-53.959293	859.094604	-699.632385	177.169006	417.125244	-616.893555	-80.984261	472.498413	-679.222778	184.302719	65.014954	-676.468018	-69.977020	76.679832	-629.806274	243.780396	1284.720703	-568.990601	-145.019348	1291.425415	-556.401611	52.750515	1319.367676	-549.202820	63.650776	1588.136475	-665.411560	269.195343	1048.982544	-588.685730	-194.167511	1059.361816	-543.880920	250.053391	809.809753	-477.908783	-139.179840	827.201355	-562.223328	44.105453	961.156311	453.177856	-29.231897	928.119446	479.729950	151.905548
-578.949097	145.762375	864.092468	-563.752380	-53.903423	859.109192	-699.617310	177.202957	417.124054	-616.859558	-80.943642	472.490692	-679.209473	184.291824	65.007339	-676.475891	-69.966316	76.667091	-629.868408	243.792496	1284.721313	-569.005249	-145.003159	1291.352661	-556.437744	52.785416	1319.336548	-549.111023	63.679722	1588.107544	-665.484314	269.203522	1048.961792	-588.714600	-194.087219	1059.279175	-543.942139	250.137436	809.823608	-477.951660	-139.082092	827.159363	-562.224976	44.139057	961.167480	453.122101	-29.226038	928.123596	479.680206	151.931534
-578.973267	145.845367	864.108948	-563.753418	-53.830334	859.089355	-699.628296	177.214310	417.153259	-616.845398	-80.903961	472.478760	-679.185059	184.301971	65.006111	-676.516907	-69.980103	76.680305	-629.948242	243.808426	1284.704346	-569.006104	-144.981018	1291.295776	-556.472229	52.807312	1319.309937	-548.996582	63.713074	1588.042603	-665.547913	269.171417	1048.981934	-588.765564	-194.046326	1059.205322	-543.980530	250.213364	809.821533	-478.023010	-138.997055	827.080505	-562.249634	44.199200	961.166565	453.089111	-29.230362	928.118347	479.667450	151.926987
-578.983398	145.892273	864.109741	-563.765686	-53.767334	859.062744	-699.643921	177.271820	417.153778	-616.817444	-80.840942	472.445770	-679.157593	184.304779	65.046913	-676.468445	-69.969765	76.662094	-630.035645	243.833282	1284.695068	-568.992920	-144.935760	1291.242798	-556.539917	52.822170	1319.257446	-548.913330	63.741707	1588.023193	-665.612366	269.200073	1048.951904	-588.785950	-193.984558	1059.161743	-544.029785	250.288300	809.824036	-478.060394	-138.905884	827.020325	-562.266968	44.239773	961.153931	453.078583	-29.223167	928.128662	479.633423	151.924286
-579.000366	145.967270	864.104919	-563.776733	-53.728035	859.055908	-699.632690	177.310577	417.153412	-616.831299	-80.831696	472.459290	-679.194824	184.307007	65.040924	-676.505127	-69.957123	76.661674	-630.101379	243.842712	1284.684814	-569.042603	-144.934311	1291.171631	-556.576477	52.858833	1319.213745	-548.836609	63.759068	1587.990601	-665.702026	269.212036	1048.920166	-588.837585	-193.927063	1059.081055	-544.061890	250.369202	809.835999	-478.095276	-138.831589	826.928894	-562.291687	44.295677	961.149109	453.065155	-29.212904	928.123047	479.630280	151.927887
-579.020386	146.054123	864.112549	-563.752075	-53.665676	859.047607	-699.631470	177.346207	417.143280	-616.840698	-80.806114	472.456757	-679.199585	184.310272	65.018272	-676.517517	-69.957977	76.672981	-630.169495	243.846054	1284.649658	-569.071472	-144.887512	1291.098511	-556.632141	52.893032	1319.156616	-548.727966	63.843864	1588.002930	-665.771667	269.247650	1048.895020	-588.888184	-193.855591	1059.008667	-544.105713	250.430695	809.789063	-478.153748	-138.761124	826.848633	-562.302551	44.363529	961.149841	453.065704	-29.203037	928.114685	479.635834	151.946152
-579.029602	146.099915	864.106201	-563.760986	-53.612995	859.049683	-699.656982	177.385193	417.139465	-616.830017	-80.762062	472.471100	-679.237610	184.343292	65.019539	-676.499512	-69.941917	76.680832	-630.215393	243.888718	1284.640991	-569.113037	-144.871841	1291.024536	-556.693787	52.900135	1319.134766	-548.652039	63.854336	1587.980713	-665.803528	269.280548	1048.870117	-588.924866	-193.784927	1058.932861	-544.120300	250.487183	809.780151	-478.193512	-138.694153	826.792358	-562.320435	44.416237	961.148560	453.019531	-29.219357	928.118652	479.617004	151.931000
-579.048706	146.210114	864.116821	-563.771729	-53.547386	859.038940	-699.634216	177.427994	417.111267	-616.844727	-80.770729	472.491180	-679.210266	184.340881	65.021461	-676.516663	-69.936157	76.678001	-630.146667	244.064178	1284.776978	-569.109619	-144.842300	1291.010132	-556.749878	52.927105	1319.086792	-548.594604	63.877796	1587.964844	-665.830566	269.264832	1048.869873	-588.983643	-193.738342	1058.868774	-544.159790	250.545242	809.759705	-478.236053	-138.644684	826.716492	-562.347595	44.493340	961.149414	452.999268	-29.231955	928.128235	479.614410	151.933029
-579.053223	146.247162	864.119446	-563.767944	-53.496368	859.031494	-699.596130	177.449234	417.109039	-616.823364	-80.688477	472.463257	-679.178772	184.337311	65.033203	-676.523804	-69.925476	76.677818	-630.345459	243.913086	1284.587524	-569.166443	-144.809509	1290.936646	-556.805420	52.960510	1319.047607	-548.574097	63.845940	1587.901855	-665.914673	269.317017	1048.787598	-589.023254	-193.643066	1058.799194	-544.204529	250.599045	809.757446	-478.246643	-138.592407	826.654602	-562.357727	44.531799	961.147827	452.986908	-29.223431	928.123108	479.598572	151.927612
-579.378967	146.628738	864.150208	-564.645752	-53.627148	858.649597	-699.782288	177.581940	417.196777	-617.065308	-80.868637	472.449341	-679.376343	184.351105	65.050743	-676.597290	-69.925568	76.721214	-630.385437	243.929596	1284.553467	-569.193604	-144.781357	1290.894043	-556.866272	52.966866	1319.017334	-548.514160	63.856426	1587.878174	-665.925903	269.307587	1048.797241	-589.051270	-193.576965	1058.736938	-544.202759	250.654419	809.753357	-478.267883	-138.550659	826.607117	-562.779602	44.445606	960.951538	452.977112	-29.219702	928.111755	479.597900	151.917877
-579.098450	146.381912	864.112427	-563.775452	-53.378094	858.997986	-699.653809	177.552979	417.118378	-616.814575	-80.631927	472.471313	-679.226868	184.329041	65.044090	-676.487610	-69.922508	76.690422	-630.438416	243.950897	1284.531860	-569.212646	-144.767120	1290.841919	-556.914124	52.999233	1318.987061	-548.459961	63.881100	1587.861084	-665.977112	269.313049	1048.796265	-589.115662	-193.554062	1058.674683	-544.229187	250.715439	809.721680	-478.282471	-138.478745	826.551025	-562.398376	44.645847	961.128601	452.944183	-29.203951	928.104126	479.556854	151.914536
-579.066406	146.452805	864.119019	-563.705688	-53.306664	859.004211	-699.631653	177.592697	417.131836	-616.780090	-80.581558	472.474701	-679.221008	184.351181	65.025665	-676.475159	-69.919060	76.683212	-630.485779	244.001297	1284.518066	-569.287720	-144.721161	1290.772583	-556.966980	53.020195	1318.950073	-548.402588	63.903980	1587.836060	-666.026611	269.379913	1048.752441	-589.161804	-193.476944	1058.592651	-544.250977	250.779602	809.711670	-478.289215	-138.441818	826.508362	-562.382568	44.715755	961.138123	452.923920	-29.199663	928.108337	479.550201	151.907623
-579.100830	146.587479	864.129761	-563.757568	-53.235115	858.968994	-699.645996	177.622574	417.137787	-616.806641	-80.550720	472.447113	-679.245483	184.362106	65.038780	-676.471497	-69.929222	76.693352	-630.539551	244.017044	1284.509155	-569.370483	-144.717590	1290.714722	-557.010132	53.037926	1318.927856	-548.375488	63.913246	1587.830811	-666.073547	269.435974	1048.719482	-589.228394	-193.419052	1058.553467	-544.281250	250.822205	809.704956	-478.315735	-138.389603	826.472290	-562.424500	44.795860	961.125366	452.903961	-29.216764	928.098083	479.543793	151.934387
-579.091309	146.598160	864.114502	-563.760376	-53.202774	858.979553	-699.615417	177.667145	417.122253	-616.791565	-80.478004	472.447754	-679.238342	184.367905	65.039566	-676.486267	-69.930672	76.690613	-630.570007	244.053574	1284.487061	-569.491943	-144.689178	1290.630981	-557.098999	53.060413	1318.894409	-548.312012	63.936527	1587.821533	-666.100769	269.445618	1048.707764	-589.302673	-193.368729	1058.474976	-544.274170	250.875778	809.703918	-478.324371	-138.340973	826.433716	-562.436340	44.828289	961.124634	452.910797	-29.222542	928.101013	479.546783	151.952881
-578.902100	146.584778	864.228943	-563.692017	-53.060459	858.967224	-699.553650	177.677216	417.085938	-616.754272	-80.433685	472.459625	-679.191711	184.340942	65.009209	-676.470886	-69.907478	76.673973	-630.624146	244.084686	1284.484131	-569.572449	-144.682388	1290.557861	-557.146057	53.083935	1318.874512	-548.278015	63.948189	1587.808594	-666.128418	269.472839	1048.677124	-589.368652	-193.316742	1058.421631	-544.288696	250.934189	809.678833	-478.338379	-138.299911	826.396240	-562.366028	44.818069	961.179443	452.868652	-29.160908	928.090698	479.514221	151.962814
-579.102356	146.779465	864.142822	-563.742981	-53.055176	858.959778	-699.643066	177.771927	417.157318	-616.782349	-80.386681	472.481415	-679.214417	184.381012	65.037064	-676.508240	-69.906685	76.695755	-630.657227	244.117493	1284.475098	-569.632996	-144.629333	1290.520996	-557.203369	53.107040	1318.850952	-548.232971	63.971661	1587.807739	-666.164063	269.458374	1048.699097	-589.432373	-193.244751	1058.360352	-544.311096	250.971283	809.674927	-478.376587	-138.237823	826.360596	-562.463379	44.967999	961.131165	452.875977	-29.174906	928.090820	479.523163	151.925369
-578.950806	146.722504	864.229919	-563.722656	-52.901207	858.940735	-699.579956	177.777893	417.130615	-616.753113	-80.334908	472.451233	-679.183044	184.382843	65.040558	-676.477295	-69.890053	76.689323	-630.706116	244.161041	1284.471069	-569.704285	-144.582916	1290.471313	-557.255554	53.126656	1318.837036	-548.199890	63.991833	1587.801270	-666.160034	269.465668	1048.694214	-589.486816	-193.184372	1058.316772	-544.295715	251.020813	809.706421	-478.399567	-138.210571	826.332825	-562.408081	44.953262	961.166687	452.870117	-29.166410	928.087891	479.516266	151.936905
-578.955261	146.793915	864.239929	-563.696411	-52.847980	858.949829	-699.604858	177.824081	417.154510	-616.714844	-80.293716	472.446289	-679.212585	184.399124	65.057983	-676.462402	-69.892189	76.670700	-630.751709	244.209747	1284.460571	-569.777832	-144.571030	1290.424561	-557.317139	53.148285	1318.812378	-548.155334	64.012352	1587.796387	-666.196350	269.470367	1048.710938	-589.555847	-193.117584	1058.268311	-544.325317	251.068771	809.704468	-478.425842	-138.158783	826.312744	-562.419006	45.014965	961.178223	452.852448	-29.175007	928.092285	479.509491	151.931808
-578.978882	146.879242	864.248596	-563.754517	-52.786110	858.941895	-699.616882	177.890808	417.166992	-616.768433	-80.281143	472.475708	-679.215820	184.395523	65.075478	-676.469482	-69.875504	76.706779	-630.797241	244.257935	1284.466187	-569.848083	-144.526276	1290.373779	-557.381592	53.175419	1318.776367	-548.119568	64.013870	1587.792847	-666.231445	269.509430	1048.719238	-589.627502	-193.040375	1058.214600	-544.329895	251.108444	809.706909	-478.329773	-138.097351	826.238770	-562.457275	45.079193	961.178162	452.855804	-29.181072	928.089050	479.520447	151.959793
-579.167236	147.099304	864.175537	-563.791016	-52.767513	858.938354	-699.740234	177.963821	417.179504	-616.782166	-80.263084	472.453461	-679.291443	184.393555	65.063080	-676.464722	-69.850151	76.676498	-630.829163	244.294220	1284.454468	-569.911377	-144.480957	1290.341919	-557.423584	53.210163	1318.753052	-548.073059	64.043602	1587.787598	-666.236694	269.544617	1048.688232	-589.683472	-192.981979	1058.173950	-544.331970	251.175629	809.713989	-478.367889	-138.039291	826.215820	-562.556702	45.242935	961.139526	452.862305	-29.158398	928.082764	479.511536	151.983017
-579.201477	147.169128	864.190125	-563.837036	-52.706730	858.934265	-699.743286	178.025421	417.172760	-616.809937	-80.249001	472.453430	-679.289490	184.412170	65.027039	-676.514771	-69.867599	76.686569	-630.872192	244.325165	1284.446777	-569.888855	-144.419388	1290.335083	-557.465942	53.230564	1318.748169	-548.042358	64.072067	1587.776123	-666.280212	269.586975	1048.667725	-589.731934	-192.899429	1058.140015	-544.327515	251.217087	809.724731	-478.409546	-137.989487	826.187805	-562.597534	45.298435	961.144653	452.839844	-29.182770	928.082153	479.508362	151.989899
-579.029175	147.076187	864.217468	-563.799927	-52.562363	858.926270	-699.672363	178.017395	417.152771	-616.774048	-80.180038	472.463043	-679.252258	184.404373	65.029083	-676.461975	-69.859818	76.667992	-630.921143	244.375458	1284.434082	-569.981689	-144.388000	1290.278198	-557.506958	53.259163	1318.727295	-548.003052	64.089523	1587.767212	-666.304199	269.608826	1048.670776	-589.807861	-192.817337	1058.109741	-544.347656	251.256470	809.715576	-478.458893	-137.936005	826.154541	-562.518250	45.296192	961.156067	452.850281	-29.163099	928.066528	479.505798	151.972107
-579.217529	147.460892	864.264160	-563.869751	-52.508568	858.917664	-699.797729	178.123245	417.206238	-616.781250	-80.151581	472.452393	-679.296814	184.404694	65.052765	-676.449036	-69.853745	76.645859	-630.951782	244.428268	1284.430664	-570.034607	-144.337708	1290.252319	-557.535828	53.306320	1318.712158	-547.964844	64.112999	1587.763550	-666.307495	269.627319	1048.678223	-589.877808	-192.758179	1058.087036	-544.378967	251.322815	809.710022	-478.498810	-137.886734	826.128113	-562.666870	45.494877	961.176453	452.834900	-29.183210	928.073792	479.502563	151.964996
-579.241821	147.560638	864.331970	-563.869995	-52.459789	858.935913	-699.830566	178.145065	417.218903	-616.748291	-80.117477	472.457764	-679.311890	184.393997	65.042572	-676.444153	-69.848137	76.656868	-630.955505	244.478210	1284.434082	-570.061218	-144.272949	1290.228638	-557.583679	53.319618	1318.705200	-547.927490	64.133018	1587.766479	-666.333313	269.668854	1048.676025	-589.932556	-192.664017	1058.032715	-544.385498	251.340164	809.718506	-478.549927	-137.795593	826.113159	-562.694580	45.544849	961.220337	452.828949	-29.173214	928.073059	479.482819	151.957565
-579.252930	147.624542	864.327271	-563.906677	-52.357723	858.921875	-699.898438	178.199875	417.226288	-616.744568	-80.083450	472.442078	-679.367493	184.388412	65.038895	-676.427246	-69.838951	76.662537	-630.974304	244.523117	1284.431396	-570.095398	-144.239548	1290.208252	-557.608093	53.370235	1318.675293	-547.889038	64.164780	1587.758423	-666.348328	269.718506	1048.676025	-589.990540	-192.596130	1057.986084	-544.392456	251.397171	809.721191	-478.599487	-137.734711	826.066772	-562.729553	45.620800	961.211853	452.822662	-29.173895	928.073242	479.474457	151.945129
-579.331055	147.478790	864.213379	-564.012634	-52.346905	858.921021	-699.869019	178.198105	417.190033	-616.806030	-80.078285	472.455322	-679.275574	184.409454	65.032814	-676.472656	-69.833839	76.659943	-631.013184	244.583847	1284.427979	-570.147705	-144.189728	1290.174683	-557.626953	53.395241	1318.659668	-547.847168	64.178558	1587.746338	-666.378418	269.784637	1048.674438	-590.062866	-192.519714	1057.984741	-544.431458	251.450714	809.725952	-478.667633	-137.660950	826.041687	-562.769470	45.610935	961.150940	452.828094	-29.166534	928.060974	479.466980	151.951019
-579.376770	147.497818	864.180908	-564.059692	-52.314388	858.919312	-699.953735	178.272568	417.183105	-616.798645	-80.070900	472.445984	-679.386780	184.406677	65.002304	-676.497314	-69.820763	76.660606	-631.013306	244.624573	1284.411255	-570.115112	-144.105087	1290.153809	-557.665710	53.441170	1318.629883	-547.802734	64.212585	1587.725342	-666.417725	269.824463	1048.651489	-590.125244	-192.453964	1057.955933	-544.485291	251.519394	809.689331	-478.736572	-137.615524	825.995544	-562.817810	45.651691	961.134338	452.826813	-29.171926	928.057861	479.473572	151.962433
-579.323975	147.546310	864.212097	-564.093323	-52.210999	858.890503	-699.912964	178.291214	417.144867	-616.748596	-79.996872	472.449341	-679.306519	184.445343	65.001389	-676.469482	-69.811554	76.643463	-631.035034	244.702011	1284.401978	-570.186157	-144.040100	1290.092529	-557.681763	53.493809	1318.607056	-547.762817	64.241875	1587.711670	-666.369263	269.488617	1048.726807	-590.191040	-192.399750	1057.904175	-544.539368	251.584351	809.684021	-478.816132	-137.538162	825.964966	-562.823730	45.692127	961.136230	452.824707	-29.166536	928.057556	479.459625	151.966797
-579.433960	147.643280	864.204468	-564.186279	-52.168419	858.889465	-699.987183	178.346771	417.167664	-616.805725	-79.980179	472.437469	-679.393921	184.443787	65.011070	-676.493896	-69.813057	76.645065	-631.029907	244.772018	1284.391479	-570.209717	-143.983963	1290.062744	-557.812439	53.416618	1318.587158	-547.716125	64.268074	1587.703369	-666.408020	269.507050	1048.724976	-590.246948	-192.335953	1057.882568	-544.582703	251.615738	809.656189	-478.881683	-137.470825	825.936707	-562.908752	45.767769	961.130493	452.785217	-29.158331	928.058777	479.434113	151.962494
-579.460938	147.700195	864.203369	-564.209778	-52.125557	858.916565	-700.014221	178.369186	417.158539	-616.820557	-79.982544	472.447296	-679.376160	184.432510	65.024521	-676.477600	-69.816971	76.659821	-631.045471	244.814056	1284.401978	-570.246765	-143.935516	1290.032715	-557.725952	53.562782	1318.562988	-547.682617	64.292145	1587.696411	-666.521790	269.985138	1048.684326	-590.314819	-192.280029	1057.847900	-544.657349	251.673080	809.679199	-478.945679	-137.401367	825.902283	-562.948730	45.830841	961.145081	452.793182	-29.157225	928.065186	479.427124	151.946030
-579.512268	147.748306	864.196594	-564.286560	-52.070309	858.903137	-700.031250	178.378052	417.173859	-616.856079	-79.986183	472.452972	-679.325195	184.433029	65.028587	-676.493774	-69.818352	76.662788	-631.043213	244.846802	1284.403076	-570.331970	-143.891113	1289.991821	-557.718445	53.612392	1318.554565	-547.620056	64.316910	1587.692017	-666.565735	270.095276	1048.689697	-590.374390	-192.220337	1057.833252	-544.736084	251.702972	809.670532	-479.048950	-137.356079	825.879089	-563.003052	45.878750	961.134033	452.801392	-29.158903	928.065857	479.440857	151.948868
-579.529724	147.795456	864.215088	-564.319031	-52.029785	858.905579	-700.050964	178.391113	417.166656	-616.859253	-79.921814	472.430603	-679.320435	184.428345	65.005676	-676.468872	-69.821930	76.636917	-631.015320	244.924149	1284.423828	-570.316772	-143.830566	1289.992554	-557.741516	53.672726	1318.536499	-547.560242	64.365112	1587.683350	-666.482788	269.688354	1048.759766	-590.448242	-192.168335	1057.818237	-544.788086	251.792999	809.643921	-479.243866	-137.312180	825.888245	-563.037964	45.913212	961.145264	452.796875	-29.157795	928.066406	479.428223	151.949005
-579.581970	147.886124	864.216797	-564.417358	-51.971233	858.894775	-700.062195	178.402771	417.142792	-616.901978	-79.923401	472.416077	-679.310181	184.439575	64.997032	-676.487000	-69.801132	76.629044	-630.999329	244.983002	1284.420654	-570.308350	-143.754333	1289.969849	-557.759705	53.724457	1318.515747	-547.503540	64.390167	1587.665039	-666.521240	269.777740	1048.776978	-590.512878	-192.044754	1057.794678	-544.865051	251.839767	809.633362	-479.217560	-137.218521	825.805603	-563.099060	45.980957	961.139282	452.769257	-29.178205	928.064819	479.406891	151.943085
-579.633057	147.937912	864.193970	-564.489136	-51.926601	858.894958	-700.086243	178.382004	417.101685	-616.950317	-79.899567	472.428467	-679.299072	184.437531	64.982498	-676.498962	-69.823631	76.638893	-630.993530	245.055023	1284.425293	-570.381653	-143.703827	1289.935913	-557.767273	53.780842	1318.493530	-547.401978	64.475304	1587.702637	-666.663696	270.269287	1048.729980	-590.600708	-192.021790	1057.762939	-544.938232	251.879654	809.624878	-479.439697	-137.168213	825.820740	-563.156677	46.040096	961.127869	452.769196	-29.177309	928.065552	479.400024	151.932465
-579.680969	147.951294	864.193115	-564.561646	-51.916592	858.903137	-700.198547	178.441483	417.127441	-616.966736	-79.926483	472.434143	-679.335815	184.426315	64.978233	-676.483765	-69.791779	76.616753	-631.009949	245.120193	1284.410767	-570.407227	-143.621597	1289.909912	-557.780457	53.843925	1318.465942	-547.378601	64.462715	1587.650391	-666.619812	269.924225	1048.785889	-590.667480	-191.934906	1057.765381	-544.998901	251.953323	809.623474	-479.536133	-137.138031	825.784790	-563.207275	46.055977	961.130737	452.768768	-29.188362	928.059387	479.391083	151.933960
-579.720337	147.998245	864.191467	-564.629333	-51.870636	858.889404	-700.236023	178.419891	417.102875	-616.982971	-79.904228	472.426666	-679.325806	184.426346	64.976418	-676.508179	-69.795235	76.614357	-630.964661	245.190186	1284.404541	-570.423889	-143.570313	1289.909302	-557.778564	53.913460	1318.445679	-547.320496	64.495995	1587.642212	-666.653198	269.968262	1048.789429	-590.718872	-191.816833	1057.741455	-545.064758	251.987778	809.610352	-479.518860	-137.063950	825.692627	-563.251953	46.095848	961.122131	452.758209	-29.176815	928.048950	479.367950	151.967102
-579.759399	148.015579	864.201416	-564.704895	-51.824478	858.899292	-700.274841	178.411377	417.118805	-617.039673	-79.891098	472.415771	-679.333252	184.426422	64.975266	-676.493286	-69.783325	76.600006	-630.948730	245.238174	1284.428589	-570.463867	-143.525757	1289.879883	-557.784973	53.968243	1318.442017	-547.200500	64.582909	1587.684204	-666.704834	270.047424	1048.816772	-590.794312	-191.735672	1057.731445	-545.136169	252.005035	809.614685	-479.599182	-137.006332	825.663513	-563.301208	46.126282	961.131287	452.756958	-29.179914	928.051270	479.370789	151.966125
-579.799255	148.058243	864.195496	-564.786377	-51.854336	858.935852	-700.297302	178.414322	417.126556	-617.089355	-79.918907	472.422913	-679.379456	184.426880	64.962433	-676.504822	-69.783844	76.603683	-630.945129	245.318542	1284.431274	-570.514832	-143.465179	1289.855103	-557.769653	54.028706	1318.438477	-547.178711	64.575996	1587.643188	-666.740112	270.092072	1048.847168	-590.885742	-191.674042	1057.725952	-545.215088	252.065186	809.608215	-479.712463	-136.964615	825.637634	-563.359070	46.152920	961.146729	452.743073	-29.189203	928.058655	479.340118	151.926315
-579.840271	148.055237	864.183960	-564.860107	-51.814007	858.943481	-700.264832	178.379791	417.067261	-617.108948	-79.876228	472.411194	-679.304199	184.425430	64.950089	-676.496033	-69.794830	76.610138	-630.876404	245.426605	1284.443726	-570.539978	-143.396118	1289.822388	-557.890259	53.964264	1318.435059	-547.088135	64.581238	1587.601074	-666.776428	270.172729	1048.875977	-590.972961	-191.614731	1057.707642	-545.284424	252.078857	809.618774	-479.932251	-136.911636	825.667358	-563.400330	46.180470	961.143555	452.734100	-29.207514	928.051025	479.356140	151.944580
-579.887024	148.110962	864.191223	-564.967896	-51.783615	858.962891	-700.320068	178.398544	417.098877	-617.148499	-79.884308	472.410248	-679.267212	184.426010	64.954254	-676.482849	-69.794296	76.609108	-630.881714	245.472748	1284.446411	-570.568359	-143.356018	1289.820190	-557.758728	54.158104	1318.419556	-547.009399	64.618637	1587.595825	-666.811279	270.219757	1048.891724	-591.068909	-191.509903	1057.724365	-545.355103	252.125198	809.612549	-480.021210	-136.864670	825.629639	-563.461365	46.228344	961.155457	452.719086	-29.190254	928.046326	479.315582	151.947021
-579.936401	148.141327	864.178284	-565.046082	-51.771130	858.963257	-700.319214	178.384766	417.061737	-617.234741	-79.879684	472.438568	-679.263123	184.464661	64.946358	-676.484192	-69.794205	76.608116	-630.847168	245.539642	1284.469116	-570.658875	-143.307877	1289.806274	-557.764221	54.230343	1318.412720	-546.938782	64.661301	1587.601074	-666.846130	270.285645	1048.893677	-591.171143	-191.462448	1057.726807	-545.407043	252.151581	809.597656	-480.123077	-136.804398	825.619080	-563.516724	46.255920	961.148560	452.686707	-29.208294	928.042114	479.284546	151.930786
-579.989014	148.207016	864.189514	-565.182861	-51.748272	858.978760	-700.330505	178.366501	417.048828	-617.291626	-79.902664	472.439392	-679.226929	184.457031	64.916321	-676.533020	-69.798607	76.594383	-630.777283	245.603409	1284.450928	-570.638306	-143.260284	1289.820923	-557.766235	54.275028	1318.374023	-546.860352	64.711205	1587.591431	-666.838501	270.337646	1048.921021	-591.237854	-191.391098	1057.738281	-545.471741	252.197098	809.598083	-480.217957	-136.794189	825.600586	-563.592590	46.300396	961.160217	452.684937	-29.199263	928.041199	479.275909	151.957870
-580.029907	148.209961	864.180054	-565.286865	-51.726337	858.995117	-700.415894	178.382156	417.080078	-617.325928	-79.871834	472.446869	-679.221985	184.463943	64.915756	-676.513977	-69.790024	76.581261	-630.759644	245.682983	1284.462158	-570.684265	-143.202469	1289.825562	-557.744995	54.338593	1318.407959	-546.786011	64.747025	1587.607666	-666.849609	270.390594	1048.936279	-591.321899	-191.296326	1057.725464	-545.547241	252.203201	809.595032	-480.318298	-136.740234	825.581970	-563.637085	46.324780	961.161377	452.685913	-29.206259	928.043701	479.270264	151.964417
-580.064148	148.201492	864.187012	-565.380920	-51.723339	859.022949	-700.430298	178.364014	417.078918	-617.384766	-79.922646	472.426453	-679.207275	184.444550	64.926483	-676.558289	-69.794884	76.572304	-630.713074	245.750931	1284.496094	-570.728027	-143.142197	1289.833740	-557.739014	54.385605	1318.415283	-546.706360	64.794456	1587.610596	-666.868286	270.453918	1048.942139	-591.413330	-191.222870	1057.752686	-545.600403	252.214798	809.587952	-480.408173	-136.737137	825.584106	-563.689026	46.330547	961.177856	452.626892	-29.172165	928.050415	479.236481	151.932953
-580.085449	148.235031	864.197876	-565.493774	-51.694019	859.036316	-700.454773	178.370285	417.061981	-617.423889	-79.888496	472.411591	-679.304321	184.457611	64.965309	-676.543762	-69.822166	76.577087	-630.651428	245.825760	1284.510254	-570.774719	-143.076782	1289.843384	-557.723999	54.443993	1318.394409	-546.618530	64.849136	1587.613037	-666.863770	270.515381	1048.975098	-591.492981	-191.165909	1057.752563	-545.667419	252.251968	809.584778	-480.499695	-136.679764	825.571411	-563.745117	46.359978	961.188904	452.637543	-29.190466	928.043884	479.214691	151.930328
-580.123230	148.212204	864.175232	-565.580994	-51.717579	859.062927	-700.534302	178.414993	417.078339	-617.454956	-79.891212	472.422119	-679.314270	184.474838	64.932205	-676.572876	-69.777885	76.561157	-630.593384	245.897614	1284.495483	-570.809082	-143.013153	1289.834595	-557.713135	54.520004	1318.396729	-546.545898	64.903191	1587.604004	-666.971863	271.030273	1048.916992	-591.584290	-191.060272	1057.750000	-545.726624	252.265793	809.583069	-480.593231	-136.655380	825.558105	-563.790161	46.360367	961.189758	452.652496	-29.198462	928.039917	479.221130	151.932495
-580.148987	148.205200	864.176514	-565.671631	-51.736546	859.086975	-700.515381	178.399246	417.058075	-617.510925	-79.871658	472.418365	-679.270813	184.475418	64.931976	-676.563354	-69.797630	76.566994	-630.540710	245.981232	1284.514526	-570.890686	-142.961960	1289.863281	-557.688538	54.567127	1318.397217	-546.448608	64.967484	1587.604248	-666.928040	271.076080	1048.915161	-591.645935	-191.001129	1057.776123	-545.761169	252.298660	809.568115	-480.685822	-136.638474	825.572083	-563.847168	46.355991	961.202454	452.647949	-29.222446	928.041626	479.214813	151.932175
-580.168335	148.226822	864.176392	-565.774963	-51.726036	859.102478	-700.527710	178.416870	417.063690	-617.606262	-79.912132	472.444702	-679.284363	184.486404	64.923523	-676.549316	-69.797920	76.568695	-630.461914	246.047226	1284.508789	-570.897583	-142.882217	1289.901367	-557.668518	54.617821	1318.393066	-546.364868	65.022560	1587.613892	-666.837341	270.760834	1048.957031	-591.721924	-190.931900	1057.807495	-545.777893	252.282837	809.537720	-480.774078	-136.643661	825.573853	-563.889404	46.377529	961.208496	452.620819	-29.233719	928.044067	479.174561	151.918625
-580.214172	148.184265	864.158936	-565.893982	-51.735577	859.127502	-700.562805	178.418610	417.034882	-617.643616	-79.884605	472.455353	-679.304321	184.491135	64.929100	-676.550049	-69.809113	76.576843	-630.363403	246.130066	1284.499878	-570.968811	-142.842255	1289.897339	-557.644348	54.676849	1318.387817	-546.283997	65.077507	1587.608398	-666.782776	270.795929	1048.966187	-591.843201	-190.917664	1057.819702	-545.794373	252.279358	809.498779	-480.906036	-136.649002	825.574463	-563.958984	46.369942	961.211487	452.624390	-29.243071	928.043762	479.178192	151.891663
-580.207581	148.156296	864.155518	-565.998657	-51.747364	859.156555	-700.543457	178.406693	417.014191	-617.707031	-79.880867	472.448456	-679.281494	184.502411	64.935745	-676.538940	-69.815926	76.559929	-630.300110	246.166809	1284.481934	-571.035889	-142.802765	1289.906860	-557.638000	54.730694	1318.374512	-546.196289	65.142525	1587.608887	-666.742188	270.876129	1048.950439	-591.941956	-190.865845	1057.846558	-545.788879	252.288864	809.484924	-481.007874	-136.669342	825.596985	-563.999939	46.361652	961.223755	452.590881	-29.247478	928.061462	479.142761	151.892120
-580.232544	148.179138	864.158875	-566.104492	-51.763409	859.154419	-700.580750	178.426636	417.027100	-617.783325	-79.923447	472.444855	-679.302612	184.504211	64.911224	-676.618347	-69.833298	76.520523	-630.188477	246.228409	1284.475220	-571.083313	-142.759735	1289.926025	-557.612305	54.750523	1318.357788	-546.112427	65.211716	1587.600098	-666.699707	270.941895	1048.941040	-592.017761	-190.794113	1057.853516	-545.786621	252.274002	809.467407	-481.126617	-136.690552	825.612549	-564.058044	46.359486	961.223633	452.589783	-29.263472	928.049011	479.146973	151.861465
-580.258911	148.203049	864.163025	-566.235840	-51.773735	859.167297	-700.609009	178.439819	417.036591	-617.828064	-79.926743	472.449280	-679.323853	184.507813	64.919609	-676.624207	-69.833969	76.521416	-630.102417	246.296005	1284.464355	-571.164429	-142.708679	1289.936279	-557.601257	54.792099	1318.359131	-546.037354	65.288773	1587.585449	-666.640869	271.000092	1048.925415	-592.119141	-190.808273	1057.896118	-545.760010	252.243011	809.445984	-481.232452	-136.714874	825.624573	-564.134705	46.366348	961.231934	452.590179	-29.272118	928.048340	479.123871	151.887955
-580.277893	148.170349	864.144714	-566.346863	-51.796726	859.189636	-700.628174	178.461456	417.046539	-617.881470	-79.909782	472.447906	-679.380493	184.500122	64.914230	-676.614868	-69.834732	76.517258	-629.991455	246.326385	1284.433105	-571.224426	-142.677917	1289.947998	-557.571289	54.839550	1318.344604	-545.943604	65.356171	1587.569702	-666.665405	271.514099	1048.843872	-592.244873	-190.784439	1057.910400	-545.726379	252.215805	809.433472	-481.337433	-136.733704	825.623230	-564.184998	46.355484	961.232910	452.604675	-29.271847	928.043457	479.132813	151.877090
-580.293396	148.146652	864.147644	-566.442871	-51.835361	859.215942	-700.707275	178.490143	417.059113	-617.932190	-79.926628	472.467621	-679.381592	184.518204	64.911942	-676.647278	-69.825935	76.508308	-629.878845	246.400604	1284.403320	-571.273865	-142.641907	1289.970215	-557.549072	54.862328	1318.328125	-545.858459	65.427948	1587.556641	-666.591064	271.604980	1048.824707	-592.337646	-190.701157	1057.913940	-545.683411	252.193817	809.429260	-481.457825	-136.805527	825.653381	-564.227051	46.333424	961.246460	452.581604	-29.282692	928.057190	479.099701	151.899536
-580.271606	148.119675	864.161865	-566.524963	-51.813789	859.234741	-700.661499	178.476578	417.044128	-617.961792	-79.917946	472.433624	-679.369568	184.518799	64.911247	-676.611938	-69.823662	76.502678	-629.772766	246.450333	1284.341309	-571.334900	-142.606552	1289.983154	-557.523621	54.907032	1318.318481	-545.778137	65.508156	1587.545654	-666.501099	271.664001	1048.789307	-592.476074	-190.686798	1057.955078	-545.655701	252.175583	809.370850	-481.583221	-136.858246	825.667236	-564.273438	46.326656	961.264343	452.577515	-29.313938	928.061401	479.095703	151.848206
-580.250061	148.030441	864.137695	-566.617126	-51.852703	859.253174	-700.669800	178.485886	417.026123	-618.010864	-79.901924	472.446747	-679.368530	184.522720	64.902000	-676.640686	-69.818764	76.525810	-629.638916	246.477921	1284.342651	-571.341736	-142.580261	1290.011597	-557.508240	54.922211	1318.284790	-545.675781	65.579819	1587.531494	-666.410339	271.722595	1048.754395	-592.574341	-190.671463	1057.996216	-545.592163	252.114700	809.333557	-481.711792	-136.943542	825.681580	-564.289001	46.279518	961.260010	452.558075	-29.327488	928.085205	479.082489	151.831879
-580.287170	148.065079	864.139709	-566.764404	-51.872650	859.235840	-700.790894	178.551483	417.086121	-618.033752	-79.890366	472.403992	-679.493164	184.516479	64.911819	-676.653809	-69.824944	76.506157	-629.527710	246.540695	1284.295898	-571.411926	-142.547302	1290.068115	-557.489075	54.960697	1318.280884	-545.589661	65.657730	1587.520020	-666.283081	271.678131	1048.752930	-592.696533	-190.654968	1058.018921	-545.518555	252.063751	809.296265	-481.824280	-136.990143	825.691406	-564.368286	46.273575	961.250916	452.564148	-29.321196	928.076477	479.080261	151.811905
-580.260071	148.015747	864.142578	-566.828125	-51.912151	859.256897	-700.744995	178.536118	417.060394	-618.075500	-79.927383	472.437073	-679.463745	184.516968	64.912109	-676.640503	-69.824135	76.506798	-629.409180	246.611099	1284.295410	-571.484192	-142.516769	1290.075195	-557.467834	54.977646	1318.261719	-545.498596	65.744652	1587.500000	-666.165405	271.721283	1048.706665	-592.842285	-190.648483	1058.070679	-545.465210	252.014893	809.261536	-481.953857	-137.085052	825.690918	-564.387146	46.233944	961.263000	452.558319	-29.332901	928.079407	479.084198	151.790833
-580.288879	147.987518	864.123718	-566.957275	-51.952019	859.257019	-700.834656	178.589905	417.091888	-618.086609	-79.914574	472.394989	-679.552551	184.510895	64.888107	-676.653748	-69.814095	76.493156	-629.286011	246.696548	1284.248291	-571.543518	-142.452576	1290.098999	-557.567383	54.891052	1318.251099	-545.398193	65.827911	1587.484619	-666.067627	271.737122	1048.669434	-592.972717	-190.664963	1058.126343	-545.377075	251.962540	809.203430	-482.066101	-137.189911	825.707520	-564.456726	46.205524	961.252869	452.557678	-29.330788	928.080078	479.078247	151.827621
-580.282288	147.947495	864.125061	-567.035828	-52.003204	859.261719	-700.761292	178.552078	417.064362	-618.139771	-79.952774	472.393524	-679.489929	184.516251	64.911621	-676.647034	-69.836693	76.485245	-629.200623	246.726624	1284.236694	-571.638733	-142.433197	1290.155518	-557.412720	55.029339	1318.239502	-545.301147	65.921364	1587.477539	-665.839783	271.290527	1048.703979	-593.122925	-190.620438	1058.148438	-545.287231	251.886963	809.120972	-482.191956	-137.255646	825.706970	-564.485413	46.158249	961.255188	452.563477	-29.355072	928.071106	479.070068	151.838943
-580.253906	147.970840	864.139465	-567.157471	-52.057831	859.267700	-700.776245	178.554062	417.052124	-618.160583	-79.948570	472.393005	-679.536743	184.516006	64.909805	-676.647217	-69.837013	76.485130	-629.115051	246.809494	1284.200684	-571.757202	-142.367294	1290.196167	-557.370728	55.038582	1318.265015	-545.188538	66.001381	1587.458740	-665.720703	271.311249	1048.688721	-593.284607	-190.663589	1058.196289	-545.224304	251.830643	809.080444	-482.345947	-137.354538	825.708008	-564.540710	46.131672	961.265991	452.580536	-29.339230	928.067749	479.075897	151.847855
-580.275574	147.930710	864.137390	-567.221802	-52.104858	859.268982	-700.848572	178.605606	417.105194	-618.184998	-79.982864	472.371674	-679.601563	184.519043	64.901047	-676.651245	-69.834473	76.482834	-628.979858	246.854645	1284.161865	-571.809692	-142.355972	1290.228394	-557.344910	55.044910	1318.241211	-545.094543	66.104988	1587.443115	-665.608032	271.337921	1048.631348	-593.418579	-190.668030	1058.249878	-545.112061	251.747910	809.028320	-482.469513	-137.469559	825.751343	-564.569580	46.088852	961.264343	452.565491	-29.347210	928.080505	479.076263	151.823975
-580.260498	147.869370	864.112976	-567.318726	-52.178982	859.264343	-700.866943	178.640533	417.110657	-618.127747	-79.920433	472.358398	-679.660889	184.541214	64.910736	-676.606079	-69.836159	76.475861	-628.840820	246.920837	1284.133545	-571.927673	-142.304367	1290.248779	-557.453735	54.959595	1318.249878	-544.979370	66.196999	1587.427979	-665.495483	271.369110	1048.620361	-593.582153	-190.667191	1058.292603	-545.057556	251.697067	808.975159	-482.591583	-137.553925	825.790833	-564.605896	46.026234	961.249451	452.562592	-29.347061	928.082275	479.068848	151.843033
-580.191833	147.791855	864.128784	-567.369629	-52.210896	859.275818	-700.899536	178.653610	417.115753	-618.101624	-79.926819	472.361420	-679.662109	184.538330	64.911247	-676.587891	-69.823830	76.463097	-628.725159	246.960175	1284.075806	-572.028809	-142.305420	1290.277100	-557.416748	54.984283	1318.230957	-544.869019	66.291718	1587.411987	-665.375793	271.395264	1048.567017	-593.722961	-190.672562	1058.346802	-544.965881	251.600922	808.926392	-482.741821	-137.675049	825.817200	-564.591675	45.963806	961.262451	452.571869	-29.360516	928.080750	479.083862	151.810410
-580.151855	147.791412	864.150330	-567.404053	-52.247318	859.303833	-701.018677	178.757370	417.157288	-618.221863	-80.003365	472.361877	-679.802124	184.509827	64.914566	-676.611328	-69.830490	76.455727	-628.595520	247.009964	1284.031616	-572.094055	-142.258759	1290.340088	-557.401611	54.990417	1318.207397	-544.765930	66.373497	1587.391357	-665.253479	271.387695	1048.544556	-593.863770	-190.697052	1058.391113	-544.906677	251.536469	808.862366	-482.855408	-137.756180	825.874634	-564.599854	45.944790	961.288269	452.575012	-29.337637	928.084717	479.083313	151.807678
-580.254639	147.907166	864.115967	-567.491028	-52.332336	859.315674	-701.102112	178.786575	417.184723	-618.128906	-79.949707	472.341858	-679.881348	184.512924	64.902336	-676.506287	-69.831863	76.440041	-628.488525	247.042648	1284.003662	-572.223511	-142.255859	1290.369629	-557.254395	55.105026	1318.196655	-544.678650	66.458084	1587.382324	-665.136841	271.438599	1048.506348	-594.026672	-190.705383	1058.427002	-544.796326	251.469650	808.825500	-483.002930	-137.874435	825.924255	-564.686890	45.986195	961.276733	452.613281	-29.312979	928.069641	479.098236	151.823380
-580.234741	147.826599	864.084900	-567.535889	-52.407974	859.338379	-701.254333	178.888428	417.268341	-618.292664	-80.055878	472.370514	-680.015442	184.539536	64.943085	-676.603027	-69.843910	76.447556	-628.360107	247.084763	1283.956787	-572.358215	-142.280579	1290.414429	-557.236328	55.109169	1318.196289	-544.559570	66.541519	1587.372070	-664.976501	271.437164	1048.468872	-594.193298	-190.707199	1058.458618	-544.703979	251.397018	808.809998	-483.153656	-137.994659	825.963684	-564.687012	45.932617	961.271851	452.635742	-29.317430	928.077820	479.122559	151.851929
-580.197510	147.819565	864.084106	-567.596924	-52.445694	859.342529	-701.271667	178.919357	417.282013	-618.337769	-80.124847	472.397827	-680.076172	184.544434	64.933502	-676.611328	-69.834061	76.440689	-628.207581	247.117935	1283.925171	-572.407715	-142.252335	1290.474854	-557.225220	55.115067	1318.180420	-544.516968	66.567696	1587.328369	-664.851807	271.463593	1048.423096	-594.330139	-190.680756	1058.520020	-544.618591	251.339081	808.740784	-483.293701	-138.132706	826.041748	-564.695923	45.908657	961.273193	452.643372	-29.324121	928.085571	479.125244	151.839310
-580.177551	147.806885	864.091309	-567.678406	-52.518612	859.341064	-701.261414	178.922379	417.263550	-618.203552	-80.001137	472.352386	-680.076904	184.525040	64.903336	-676.514465	-69.827286	76.414787	-628.090820	247.143143	1283.875488	-572.518921	-142.254898	1290.528564	-557.193115	55.105518	1318.186035	-544.349854	66.695908	1587.351807	-664.839783	272.010895	1048.292236	-594.505188	-190.724365	1058.592773	-544.523865	251.276276	808.706116	-483.453247	-138.260315	826.059387	-564.717896	45.857986	961.275146	452.648010	-29.326799	928.087158	479.117737	151.838089
-580.157898	147.786469	864.079895	-567.750916	-52.546524	859.321655	-701.283752	178.929794	417.263123	-618.220154	-80.033363	472.345306	-680.152161	184.524628	64.898895	-676.545532	-69.829491	76.417938	-627.965149	247.184341	1283.824829	-572.612976	-142.249100	1290.572144	-557.184570	55.108578	1318.177124	-544.244141	66.764816	1587.334961	-664.701477	272.003326	1048.267334	-594.658142	-190.737610	1058.670898	-544.437012	251.228165	808.652771	-483.577423	-138.362717	826.092041	-564.726807	45.826797	961.257935	452.655945	-29.318495	928.079834	479.141541	151.869781
-580.136719	147.721634	864.062012	-567.800293	-52.608311	859.327332	-701.242615	178.917831	417.294769	-618.223694	-80.075432	472.348114	-680.090637	184.538193	64.906151	-676.515076	-69.827644	76.416756	-627.820923	247.193558	1283.759399	-572.692322	-142.257919	1290.586548	-557.160828	55.113747	1318.133545	-544.148926	66.854843	1587.303345	-664.564453	272.026337	1048.203491	-594.820251	-190.772537	1058.701904	-544.338196	251.154266	808.604248	-483.706085	-138.470718	826.126404	-564.734558	45.772343	961.251465	452.661499	-29.316772	928.099243	479.136322	151.864319
-580.092834	147.682114	864.044006	-567.874512	-52.694283	859.324829	-701.261108	178.936859	417.308563	-618.239990	-80.084328	472.338409	-680.092163	184.522141	64.902710	-676.525574	-69.845993	76.423950	-627.714661	247.228668	1283.726807	-572.792114	-142.247849	1290.616089	-557.124329	55.120262	1318.141235	-544.042847	66.926765	1587.288452	-664.442566	272.061310	1048.164429	-594.960144	-190.818100	1058.771851	-544.226501	251.104568	808.564026	-483.836456	-138.575745	826.128601	-564.734253	45.713211	961.239807	452.688202	-29.295034	928.081421	479.155823	151.874359
-580.033569	147.650467	864.045288	-567.860535	-52.757515	859.352905	-701.254883	178.934677	417.303345	-618.243408	-80.097054	472.326782	-680.157104	184.530426	64.921776	-676.481506	-69.841194	76.412918	-627.589661	247.245361	1283.692749	-572.891235	-142.263596	1290.640991	-557.097534	55.117390	1318.135132	-544.011108	66.969185	1587.244629	-664.350037	272.064941	1048.128662	-595.100769	-190.851944	1058.811279	-544.135620	251.031372	808.484619	-483.952911	-138.684402	826.167175	-564.709778	45.676544	961.255798	452.688446	-29.294559	928.080872	479.155884	151.874573
-579.993347	147.577896	864.023254	-567.896667	-52.803463	859.334229	-701.245117	178.956573	417.315674	-618.256104	-80.111580	472.327026	-680.148438	184.555832	64.943222	-676.513977	-69.842911	76.418701	-627.506531	247.293945	1283.653076	-572.946289	-142.236862	1290.687500	-557.075806	55.123333	1318.128540	-543.867615	67.090210	1587.253052	-664.154602	271.626190	1048.177734	-595.235779	-190.921539	1058.880493	-544.009277	250.965240	808.444763	-484.072723	-138.780655	826.183044	-564.698547	45.615772	961.234558	452.709900	-29.310406	928.082336	479.183807	151.851913
-579.936707	147.544586	864.031433	-567.920410	-52.855064	859.354187	-701.233521	178.920578	417.328278	-618.266846	-80.141754	472.354797	-680.144714	184.543137	64.942703	-676.505493	-69.842522	76.420219	-627.413574	247.306030	1283.609863	-573.058411	-142.245544	1290.673950	-557.076477	55.116611	1318.117798	-543.775269	67.174522	1587.229736	-664.128723	272.095245	1048.043457	-595.362061	-190.964401	1058.899414	-543.928101	250.899506	808.394287	-484.179169	-138.910324	826.201294	-564.698120	45.574608	961.250183	452.757843	-29.289953	928.088013	479.204407	151.859009
-579.644287	147.459106	864.136292	-567.860535	-52.799465	859.343872	-701.138245	178.896469	417.313873	-618.264709	-80.155357	472.328949	-680.048706	184.540985	64.951630	-676.499512	-69.841805	76.419899	-627.265564	247.323517	1283.561768	-573.071533	-142.241730	1290.704224	-557.040222	55.117397	1318.108643	-543.691895	67.238319	1587.224121	-663.948120	271.675720	1048.097046	-595.487305	-190.958420	1058.941650	-543.823242	250.865433	808.349365	-484.280243	-139.014648	826.230286	-564.562683	45.487984	961.299866	452.783295	-29.272078	928.086304	479.223846	151.875931
-579.580627	147.392334	864.119263	-567.848877	-52.831635	859.340027	-701.099915	178.864594	417.310974	-618.236694	-80.133377	472.308899	-680.064148	184.548798	64.954590	-676.502075	-69.828728	76.398392	-627.136108	247.352936	1283.530884	-573.088440	-142.241104	1290.741211	-557.022461	55.121552	1318.098755	-543.608276	67.314095	1587.206787	-663.802429	271.656982	1048.058228	-595.585999	-190.992996	1058.989380	-543.713135	250.810715	808.294495	-484.374847	-139.120331	826.240112	-564.523438	45.442455	961.289429	452.807648	-29.269629	928.099487	479.241974	151.872162
-579.514160	147.366226	864.106873	-567.887817	-52.848648	859.322083	-701.073669	178.849304	417.304077	-618.273499	-80.186707	472.306915	-680.070435	184.545700	64.937805	-676.474670	-69.827011	76.398842	-627.039856	247.385925	1283.479614	-573.163696	-142.239456	1290.767944	-556.999634	55.118595	1318.067871	-543.528198	67.382767	1587.185059	-663.789734	271.755829	1048.045166	-595.666199	-190.990646	1058.996948	-543.986450	250.678558	808.098572	-484.438416	-139.242691	826.261536	-564.499390	45.413826	961.273132	452.817291	-29.256001	928.082214	479.256439	151.894043
-579.694580	147.318146	863.916870	-567.971313	-53.023453	859.314514	-700.921753	178.791138	417.266571	-618.315430	-80.232552	472.317780	-679.967773	184.550552	64.919662	-676.474365	-69.829895	76.409012	-626.904968	247.404922	1283.445801	-573.246216	-142.253052	1290.746216	-556.984741	55.093639	1318.059570	-543.444641	67.434090	1587.165771	-663.642273	271.729065	1047.989014	-595.754578	-191.021729	1059.012817	-543.921326	250.637146	808.041260	-484.516052	-139.333176	826.275208	-564.560242	45.402946	961.169556	452.827332	-29.255047	928.084900	479.273621	151.878525
-579.617004	147.315811	863.910156	-567.968750	-53.069027	859.311646	-700.881592	178.764847	417.262024	-618.340698	-80.286888	472.348816	-679.964355	184.555283	64.922836	-676.480896	-69.835587	76.400406	-626.794861	247.444336	1283.418457	-573.286316	-142.266861	1290.784058	-556.952148	55.105938	1318.038330	-543.364990	67.486717	1587.150635	-663.515686	271.756866	1047.960449	-595.805908	-191.032669	1059.035645	-543.838196	250.585541	808.017761	-484.585358	-139.431473	826.295837	-564.523193	45.377636	961.165039	452.823273	-29.268744	928.094849	479.284790	151.871445
-579.536987	147.296295	863.928589	-567.944824	-53.107998	859.332458	-700.807068	178.731583	417.240875	-618.323486	-80.307487	472.338501	-679.931030	184.532730	64.943825	-676.477051	-69.852135	76.395882	-626.671143	247.467590	1283.416748	-573.352783	-142.269440	1290.789551	-556.940063	55.095100	1318.027832	-543.304321	67.528687	1587.140015	-663.377625	271.762543	1047.935059	-595.890137	-191.057205	1059.051758	-543.732666	250.517685	807.983398	-484.629944	-139.516663	826.309753	-564.488220	45.346096	961.186218	452.822968	-29.245129	928.093750	479.285309	151.880768
-579.460205	147.302399	863.925232	-567.948425	-53.124794	859.317993	-700.771973	178.711670	417.280823	-618.307678	-80.320290	472.334229	-679.908875	184.534286	64.958847	-676.467957	-69.851959	76.396042	-626.586365	247.475174	1283.373169	-573.396973	-142.271011	1290.807129	-556.905029	55.103359	1318.033325	-543.236206	67.578705	1587.123535	-663.213867	271.737640	1047.880249	-595.936279	-191.012619	1059.057983	-543.642212	250.468475	807.959412	-484.543182	-139.491348	826.422363	-564.450806	45.331783	961.177063	452.817749	-29.228626	928.096252	479.286041	151.909973
-579.411255	147.242432	863.923218	-567.938843	-53.175827	859.331726	-700.901794	178.778793	417.329163	-618.313354	-80.325523	472.341858	-680.101074	184.507965	64.951569	-676.441345	-69.833580	76.398315	-626.479492	247.489136	1283.335938	-573.433167	-142.242523	1290.829834	-556.878540	55.101490	1318.035889	-543.159058	67.619331	1587.114746	-663.194824	272.280396	1047.783936	-595.991394	-191.034622	1059.104736	-543.550903	250.426147	807.951538	-484.692566	-139.665970	826.373718	-564.419983	45.282318	961.182861	452.807587	-29.219831	928.104980	479.291870	151.919952
-579.361389	147.200211	863.902283	-567.915039	-53.227779	859.347412	-700.700806	178.683151	417.266235	-618.318726	-80.334366	472.342804	-679.943176	184.511017	64.939827	-676.431641	-69.835091	76.374901	-626.406433	247.526596	1283.324585	-573.455078	-142.242401	1290.861328	-556.848206	55.091103	1318.024292	-543.098633	67.643791	1587.099609	-663.078003	272.254791	1047.750610	-596.051331	-191.028030	1059.113281	-543.479736	250.371384	807.938782	-484.625977	-139.642166	826.436523	-564.382080	45.252354	961.180420	452.817719	-29.226618	928.106934	479.300995	151.910461
-579.278015	147.124039	863.868652	-567.895813	-53.291836	859.339417	-700.687500	178.654648	417.259949	-618.325928	-80.402191	472.359894	-679.943909	184.516190	64.961357	-676.447144	-69.839417	76.401520	-626.306885	247.518539	1283.290771	-573.466980	-142.249435	1290.886230	-556.817383	55.101089	1318.023804	-542.998840	67.718811	1587.132813	-662.990051	272.318909	1047.710938	-596.079102	-191.024200	1059.110474	-543.369263	250.317017	807.909912	-484.711975	-139.743759	826.397827	-564.325623	45.192200	961.159302	452.821442	-29.235880	928.107117	479.316650	151.935776
-579.230774	147.091736	863.846680	-567.867065	-53.361031	859.341003	-700.634460	178.624039	417.262146	-618.346008	-80.426628	472.336060	-679.973206	184.516602	64.957031	-676.472900	-69.827972	76.421120	-626.214539	247.523758	1283.254272	-573.464783	-142.247635	1290.905273	-556.777588	55.093842	1318.018555	-542.944824	67.739296	1587.123535	-662.880310	272.288727	1047.702881	-596.105652	-191.032150	1059.150757	-543.279236	250.297287	807.863647	-484.723511	-139.784836	826.426392	-564.276917	45.153248	961.148315	452.829987	-29.201183	928.069275	479.328094	151.948257
-578.949829	147.065918	864.033386	-567.765320	-53.289604	859.360535	-700.593628	178.604004	417.286255	-618.285217	-80.400040	472.334503	-679.970398	184.512955	64.977547	-676.431091	-69.833031	76.373604	-626.118591	247.562057	1283.246582	-573.451294	-142.235443	1290.929077	-556.756836	55.096600	1318.011597	-542.925476	67.747482	1587.080078	-662.787415	272.283234	1047.700562	-596.103760	-191.025970	1059.159912	-543.179565	250.261429	807.846863	-484.600952	-139.722778	826.518799	-564.169373	45.079037	961.257507	452.821350	-29.214903	928.084839	479.345825	151.950134
-578.897949	147.034302	864.017822	-567.737732	-53.333988	859.354736	-700.567078	178.583099	417.289459	-618.446960	-80.563423	472.392639	-679.930847	184.482803	64.961586	-676.525391	-69.844566	76.415581	-626.074768	247.580872	1283.244263	-573.518921	-142.253677	1290.937134	-556.706421	55.105186	1318.022583	-542.854797	67.758331	1587.077637	-662.700562	272.294708	1047.667969	-596.120239	-191.032822	1059.163696	-543.068909	250.204681	807.820251	-484.561340	-139.729736	826.555481	-564.116638	45.045650	961.245728	452.820648	-29.193167	928.079224	479.342804	151.952316
-578.869141	147.015305	864.021790	-567.715515	-53.388947	859.366333	-700.626099	178.625427	417.324707	-618.431396	-80.608116	472.385803	-680.063110	184.482407	64.957634	-676.487244	-69.845367	76.421188	-625.998657	247.572037	1283.204712	-573.457764	-142.242126	1290.979614	-556.672791	55.096371	1318.011597	-542.815491	67.786949	1587.081787	-662.588501	272.279053	1047.657227	-596.120544	-191.024506	1059.181763	-542.961365	250.177872	807.791199	-484.587189	-139.808273	826.542847	-564.087463	45.012695	961.253235	452.811646	-29.174776	928.075623	479.336304	151.991028
-578.797607	147.012741	864.047791	-567.707275	-53.410400	859.354431	-700.573303	178.633575	417.352417	-618.280945	-80.484795	472.341400	-680.000061	184.490967	64.998566	-676.377014	-69.832993	76.410088	-625.935608	247.561523	1283.200806	-573.510620	-142.267044	1290.960693	-556.644165	55.097649	1318.006104	-542.756775	67.801094	1587.080444	-662.523071	272.267395	1047.618286	-596.127808	-191.090347	1059.216187	-542.836304	250.153259	807.781677	-484.659210	-139.914474	826.506714	-564.049500	44.979015	961.260071	452.800629	-29.183954	928.080383	479.350647	151.974609
-578.754639	146.991501	864.043213	-567.654907	-53.465305	859.363770	-700.473572	178.560852	417.331299	-618.196045	-80.492271	472.367523	-680.011780	184.482071	64.992310	-676.354187	-69.845985	76.426735	-625.873535	247.569946	1283.173340	-573.495544	-142.259033	1290.968018	-556.609741	55.094509	1318.001343	-542.713135	67.815559	1587.079346	-662.433777	272.284393	1047.623413	-596.097351	-191.063797	1059.207642	-542.728149	250.095612	807.788391	-484.528473	-139.867142	826.587524	-564.010681	44.948071	961.263428	452.798248	-29.173304	928.083496	479.337830	151.958817
-578.669006	147.003845	864.044861	-567.597046	-53.520851	859.379395	-700.322632	178.526932	417.331146	-618.215942	-80.537750	472.360291	-679.929443	184.483185	65.008873	-676.374451	-69.847687	76.434326	-625.816040	247.577835	1283.166992	-573.480408	-142.260635	1290.980957	-556.568298	55.106426	1318.007446	-542.661438	67.825653	1587.068115	-662.366211	272.284790	1047.573486	-596.073853	-191.075333	1059.229980	-542.627441	250.061050	807.760376	-484.542419	-139.879883	826.574585	-563.951904	44.932014	961.273315	452.794220	-29.187342	928.084106	479.349823	151.982620
-578.616455	146.971985	864.042114	-567.553894	-53.559078	859.367310	-700.438232	178.576111	417.373535	-618.209778	-80.586845	472.385590	-680.029480	184.475723	65.000397	-676.390259	-69.848511	76.440941	-625.744263	247.580154	1283.170288	-573.449158	-142.258698	1290.985107	-556.543518	55.093292	1318.000732	-542.618042	67.838776	1587.069702	-662.223206	271.805176	1047.647705	-596.042175	-191.069427	1059.235718	-542.509583	250.014664	807.729187	-484.535522	-139.951431	826.538879	-563.910156	44.891598	961.266357	452.790131	-29.183891	928.078369	479.345337	151.985245
-578.578796	146.931931	864.010498	-567.489868	-53.592674	859.363708	-700.420776	178.589447	417.370789	-618.166016	-80.565071	472.365540	-680.080261	184.475754	64.998474	-676.384705	-69.853760	76.421974	-625.676331	247.583954	1283.126099	-573.404602	-142.262466	1290.994507	-556.514954	55.083000	1317.988892	-542.577026	67.840569	1587.067017	-662.129761	271.790161	1047.622803	-595.986084	-191.042725	1059.230713	-542.410400	250.013885	807.715637	-484.358582	-139.837891	826.618347	-563.855042	44.870090	961.248657	452.771484	-29.178988	928.099060	479.339203	151.987106
-578.525208	146.870895	864.019775	-567.440857	-53.639168	859.378296	-700.340576	178.576065	417.354126	-618.121460	-80.581268	472.359650	-680.037720	184.468002	65.001358	-676.373596	-69.866188	76.444511	-625.635803	247.559799	1283.103394	-573.360657	-142.268127	1291.012573	-556.467712	55.084175	1317.973755	-542.532837	67.849716	1587.067017	-662.064697	271.794983	1047.606934	-595.942566	-191.025757	1059.246094	-542.333191	250.018814	807.718872	-484.273682	-139.821198	826.639343	-563.808350	44.818359	961.261047	452.740784	-29.141865	928.083374	479.319305	152.011169
-578.476501	146.875107	864.028748	-567.396484	-53.665527	859.377747	-700.264771	178.538712	417.367615	-618.093506	-80.607918	472.372192	-679.961487	184.458618	65.035065	-676.362610	-69.865982	76.446167	-625.594666	247.547577	1283.098145	-573.334595	-142.280502	1290.992554	-556.425110	55.079433	1317.981079	-542.542114	67.805923	1587.036011	-662.014099	271.778168	1047.592529	-595.895264	-191.061722	1059.251953	-542.262939	249.974991	807.707581	-484.377594	-139.982330	826.552490	-563.777771	44.801727	961.266602	452.732239	-29.137720	928.094116	479.298218	152.020660
-578.393860	146.854950	864.039612	-567.339600	-53.686409	859.388489	-700.211670	178.512314	417.385529	-618.048401	-80.603096	472.386475	-679.980713	184.458893	65.031815	-676.394470	-69.859894	76.459000	-625.523010	247.550995	1283.089111	-573.256287	-142.287552	1291.011108	-556.394470	55.073700	1317.985229	-542.502258	67.818802	1587.031494	-661.933716	271.738892	1047.579834	-595.817261	-191.039917	1059.261475	-542.169983	249.963638	807.719666	-484.153412	-139.828217	826.655457	-563.722229	44.779160	961.278687	452.717743	-29.152891	928.096863	479.292938	152.013184
-578.345581	146.829147	864.041504	-567.266785	-53.723263	859.391785	-700.108032	178.495285	417.364166	-618.003174	-80.600632	472.362854	-679.950989	184.441589	65.017273	-676.374573	-69.858284	76.455429	-625.516296	247.546661	1283.087158	-573.241394	-142.293884	1291.008423	-556.361450	55.073395	1317.985718	-542.408142	67.874809	1587.056152	-661.887695	271.748627	1047.572144	-595.746155	-191.044312	1059.240601	-542.124573	249.941956	807.715576	-484.052704	-139.814240	826.688171	-563.657593	44.749947	961.280945	452.714172	-29.149742	928.100708	479.292145	152.010910
-578.281128	146.817093	864.030945	-567.222412	-53.768581	859.388000	-700.005249	178.436279	417.323425	-617.961243	-80.625778	472.397919	-679.889709	184.441040	65.014015	-676.354980	-69.857307	76.454956	-625.491272	247.522980	1283.077759	-573.190002	-142.300430	1291.018555	-556.332214	55.067772	1317.986328	-542.369263	67.877831	1587.058594	-661.814758	271.714996	1047.546753	-595.689758	-191.029633	1059.240234	-542.069275	249.920563	807.696655	-483.975769	-139.782257	826.702454	-563.606873	44.723804	961.274170	452.699341	-29.119410	928.099365	479.283264	152.021484
-578.434326	146.696381	863.806091	-567.222961	-53.924892	859.388306	-700.052063	178.477142	417.363495	-618.013184	-80.703552	472.420624	-680.022522	184.437851	65.017464	-676.428894	-69.864899	76.479774	-625.460144	247.496643	1283.040771	-573.119263	-142.322845	1291.003296	-556.299988	55.067047	1317.973877	-542.339294	67.874664	1587.056763	-661.791382	271.704468	1047.508057	-595.627075	-191.060745	1059.252808	-541.980835	249.886093	807.713623	-483.898438	-139.809219	826.703613	-563.610901	44.708500	961.157349	452.661346	-29.121935	928.109009	479.247162	152.040573
-578.145630	146.799911	864.036011	-567.050537	-53.821243	859.390564	-699.932556	178.406143	417.365265	-617.875488	-80.660217	472.363037	-679.931702	184.421432	65.024513	-676.386963	-69.866562	76.475616	-625.404297	247.478790	1283.035889	-573.008850	-142.341248	1291.006470	-556.284668	55.045326	1317.938354	-542.297485	67.880501	1587.040039	-661.747375	271.675659	1047.508301	-595.535156	-191.113617	1059.267090	-541.925049	249.880859	807.697388	-484.028625	-140.014404	826.550110	-563.474609	44.688416	961.279968	452.659515	-29.092676	928.088379	479.240295	152.052505
-578.052368	146.788666	864.048035	-566.962463	-53.846004	859.393860	-699.879028	178.428040	417.377716	-617.796143	-80.658028	472.380554	-679.905884	184.422104	65.059517	-676.381165	-69.853760	76.476929	-625.390686	247.441422	1283.028320	-572.971069	-142.346710	1290.984619	-556.239807	55.035267	1317.938232	-542.278992	67.879135	1587.050781	-661.723328	271.653198	1047.500000	-595.469788	-191.133667	1059.243042	-541.886414	249.850845	807.692017	-483.953339	-140.020874	826.531372	-563.395203	44.665295	961.288513	452.650818	-29.099104	928.090271	479.237671	152.049561
-577.975769	146.786911	864.062500	-566.886414	-53.801395	859.377258	-699.866455	178.407349	417.393738	-617.732483	-80.622475	472.348480	-679.946594	184.411606	65.065445	-676.400024	-69.851730	76.498436	-625.425354	247.467148	1283.035034	-572.980042	-142.353210	1290.980103	-556.200806	55.023880	1317.963135	-542.246826	67.869522	1587.057007	-661.682434	271.601532	1047.494385	-595.356079	-191.122055	1059.225830	-541.825134	249.833542	807.724854	-483.684998	-139.863220	826.649963	-563.325378	44.670490	961.287781	452.642914	-29.088577	928.087891	479.219086	152.076569
-577.936646	146.757935	864.056885	-566.812866	-53.864994	859.380432	-699.781555	178.368591	417.400421	-617.671143	-80.643608	472.357117	-679.959839	184.404495	65.053467	-676.390747	-69.853889	76.529663	-625.417175	247.439590	1283.020020	-572.916626	-142.356308	1290.988647	-556.170837	55.016212	1317.965820	-542.221252	67.886452	1587.046997	-661.634888	271.525543	1047.495972	-595.266968	-191.177078	1059.248779	-541.804138	249.827698	807.716064	-483.588470	-139.865967	826.654785	-563.273193	44.630219	961.287048	452.642303	-29.088078	928.087402	479.218506	152.077301
-577.898132	146.731979	864.037537	-566.757690	-53.901268	859.385803	-699.732361	178.387253	417.435059	-617.591675	-80.673256	472.378418	-679.913208	184.396301	65.059570	-676.387329	-69.854073	76.533295	-625.407837	247.403610	1283.009033	-572.833801	-142.382034	1290.980713	-556.167480	55.011272	1317.956299	-542.195740	67.879135	1587.052124	-661.644226	271.498108	1047.490112	-595.193787	-191.212143	1059.261963	-541.762878	249.793640	807.702087	-483.521332	-139.870621	826.642273	-563.228577	44.612068	961.280457	452.655212	-29.076424	928.092529	479.229431	152.051636
-577.841125	146.722046	864.047058	-566.695374	-53.884869	859.374817	-699.639282	178.355270	417.407837	-617.526428	-80.711006	472.369385	-679.939514	184.378723	65.069519	-676.401611	-69.854958	76.539055	-625.435364	247.391388	1282.992065	-572.752869	-142.357574	1291.011108	-556.126160	54.992641	1317.971680	-542.176514	67.866180	1587.042725	-661.642151	271.458405	1047.477539	-595.075195	-191.206436	1059.231201	-541.748840	249.781265	807.694702	-483.398010	-139.848190	826.674561	-563.166748	44.605267	961.279419	452.640411	-29.092747	928.089600	479.207703	152.037201
-578.015991	146.559509	863.798950	-566.706055	-54.054810	859.376282	-699.586060	178.354233	417.403290	-617.507813	-80.800117	472.378204	-679.879517	184.380844	65.098602	-676.390686	-69.868195	76.566780	-625.433838	247.355988	1282.984863	-572.704956	-142.387894	1291.003540	-556.097229	54.986385	1317.968994	-542.217896	67.813171	1587.001831	-661.621399	271.441010	1047.438477	-594.978333	-191.254059	1059.228760	-541.698181	249.773788	807.688354	-483.342468	-139.911713	826.627197	-563.176880	44.575157	961.150879	452.664612	-29.088882	928.099976	479.212097	152.067673
-577.714539	146.689194	864.062317	-566.478088	-53.900257	859.390076	-699.499084	178.362122	417.442413	-617.351746	-80.725410	472.362427	-679.867859	184.364258	65.086456	-676.376709	-69.860031	76.552238	-625.430847	247.324799	1282.989624	-572.666870	-142.394089	1290.970093	-556.087891	54.965500	1317.962646	-542.200439	67.781517	1586.998291	-661.613708	271.418396	1047.427979	-594.904846	-191.274139	1059.207642	-541.667053	249.783005	807.700439	-483.245392	-139.897125	826.619324	-563.029358	44.583099	961.297852	452.658936	-29.061907	928.092102	479.194550	152.057053
-577.655212	146.720734	864.076721	-566.391663	-53.914230	859.377441	-699.425903	178.346252	417.458252	-617.231934	-80.724152	472.345337	-679.885376	184.363800	65.083168	-676.366577	-69.863304	76.545677	-625.454712	247.279709	1282.966553	-572.598999	-142.428406	1290.970825	-556.046814	54.948017	1317.954956	-542.187927	67.765213	1586.986572	-661.615112	271.340179	1047.412476	-594.782837	-191.281799	1059.194092	-541.636597	249.751129	807.690186	-483.115356	-139.888641	826.621155	-562.980103	44.578716	961.300598	452.647278	-29.044811	928.088745	479.165924	152.082901
-577.590820	146.689209	864.079102	-566.315491	-53.928669	859.380920	-699.366699	178.323120	417.471375	-617.142456	-80.740196	472.365692	-679.880615	184.357941	65.115578	-676.420898	-69.864929	76.588188	-625.454041	247.261047	1282.974243	-572.534790	-142.460434	1290.967529	-556.029785	54.930065	1317.940552	-542.181519	67.752945	1586.981079	-661.534790	271.241943	1047.404663	-594.692688	-191.305191	1059.175537	-541.234802	249.803162	807.874939	-483.001007	-139.872894	826.624329	-562.919067	44.556129	961.304382	452.652283	-29.045126	928.095764	479.168823	152.107101
-577.806702	146.493530	863.811523	-566.376526	-54.067848	859.376892	-699.350830	178.347198	417.449188	-617.153015	-80.829567	472.378540	-679.859985	184.355377	65.118820	-676.416504	-69.884941	76.607887	-625.469727	247.223892	1282.969971	-572.468689	-142.476089	1290.940674	-556.027588	54.919476	1317.939819	-542.178162	67.736603	1586.979980	-661.568481	271.197723	1047.379883	-594.587769	-191.336716	1059.176270	-541.200806	249.787399	807.885376	-482.951813	-139.947372	826.585205	-562.961853	44.531567	961.162354	452.653320	-29.050760	928.115601	479.165619	152.099655
-577.743835	146.477325	863.807068	-566.281555	-54.101566	859.382324	-699.279785	178.344940	417.452209	-617.037476	-80.860931	472.384735	-679.871460	184.342468	65.114586	-676.407593	-69.869934	76.612099	-625.500061	247.184402	1282.951050	-572.384521	-142.491638	1290.978394	-556.017822	54.896187	1317.927368	-542.168518	67.716202	1586.966553	-661.583740	271.191101	1047.374023	-594.477905	-191.344269	1059.153931	-541.181396	249.787582	807.886353	-482.765503	-139.868668	826.620728	-562.901123	44.512054	961.164612	452.652466	-29.049673	928.115784	479.162567	152.117386
-577.471436	146.703827	864.083374	-566.083740	-53.901356	859.365173	-699.154968	178.285049	417.469208	-616.850586	-80.806931	472.346680	-679.781067	184.322449	65.127983	-676.326843	-69.874092	76.597839	-625.537354	247.164078	1282.960083	-572.331421	-142.518936	1290.941040	-556.013977	54.882557	1317.912842	-542.166992	67.693260	1586.964355	-661.583496	271.145020	1047.356567	-594.375854	-191.375229	1059.124634	-541.156616	249.789169	807.885864	-482.765320	-140.001694	826.540039	-562.782410	44.569798	961.302063	452.665497	-29.016653	928.120667	479.177643	152.113266
-577.407471	146.751724	864.116638	-565.981506	-53.905502	859.362549	-699.085632	178.284851	417.498932	-616.773926	-80.834244	472.351501	-679.848999	184.322601	65.124542	-676.319702	-69.874428	76.585014	-625.567139	247.126572	1282.948486	-572.295227	-142.526993	1290.878906	-555.988037	54.854362	1317.916992	-542.170471	67.666359	1586.948608	-661.622864	271.113251	1047.387817	-594.280884	-191.393661	1059.083130	-541.150085	249.769119	807.894958	-482.642517	-139.951096	826.547119	-562.721436	44.574745	961.319031	452.682068	-29.009533	928.108032	479.189819	152.119736
-577.584473	146.476318	863.807007	-566.004150	-54.066959	859.371704	-699.024841	178.279861	417.453278	-616.734924	-80.979774	472.384491	-679.813416	184.327713	65.150513	-676.402954	-69.869148	76.641563	-625.602539	247.077774	1282.950684	-572.228333	-142.572769	1290.866211	-555.990417	54.821644	1317.907104	-542.168518	67.631088	1586.947388	-661.623596	271.059570	1047.361694	-594.158447	-191.406891	1059.061035	-541.136536	249.804108	807.904419	-482.492493	-139.974762	826.560791	-562.725708	44.526123	961.163147	452.687561	-28.982130	928.103149	479.179993	152.160583
-577.337097	146.703644	864.094421	-565.838806	-53.871376	859.348206	-698.951172	178.271729	417.504669	-616.554260	-80.947601	472.354034	-679.800903	184.328232	65.163658	-676.314331	-69.880234	76.625748	-625.643433	247.055481	1282.953369	-572.203247	-142.588974	1290.861572	-555.989746	54.809341	1317.919922	-542.172852	67.614021	1586.948486	-661.657043	271.026642	1047.376831	-594.042603	-191.434189	1059.049438	-541.132141	249.804459	807.924133	-482.361328	-139.937714	826.544678	-562.628662	44.573357	961.302124	452.700104	-28.982578	928.112671	479.186768	152.159897
-577.512146	146.495728	863.814636	-565.876404	-54.040333	859.371399	-698.901611	178.276688	417.491028	-616.549072	-81.034508	472.396606	-679.759155	184.306595	65.168518	-676.386414	-69.882355	76.666779	-625.675293	247.016876	1282.972778	-572.188904	-142.624252	1290.831543	-555.998779	54.790424	1317.919434	-542.129517	67.642097	1586.974243	-661.679016	270.987000	1047.367065	-593.956116	-191.443146	1059.022217	-541.116699	249.805450	807.937500	-482.238525	-139.933411	826.555908	-562.646362	44.546402	961.168640	452.699829	-28.982069	928.112854	479.186768	152.158508
-577.428284	146.486053	863.821228	-565.763123	-54.032825	859.359680	-698.791626	178.242615	417.465576	-616.386780	-81.013397	472.373047	-679.715942	184.302582	65.163780	-676.380493	-69.866760	76.666466	-625.735535	246.984955	1282.965576	-572.095642	-142.644455	1290.839233	-555.993958	54.768555	1317.916626	-542.194092	67.554207	1586.938232	-661.717896	270.954956	1047.357056	-593.850586	-191.440872	1058.995117	-541.104980	249.812180	807.940063	-482.098114	-139.914230	826.574585	-562.563721	44.536472	961.167419	452.710236	-28.982010	928.116150	479.199890	152.171524
-577.400635	146.467102	863.806152	-565.699158	-54.033722	859.364502	-698.776855	178.228409	417.490906	-616.187317	-80.951393	472.347198	-679.718811	184.307739	65.186424	-676.338501	-69.870171	76.670876	-625.792358	246.939774	1282.971680	-572.042053	-142.667526	1290.826660	-556.006897	54.759186	1317.910767	-542.221802	67.514725	1586.936768	-661.745605	270.906891	1047.369263	-593.741577	-191.446915	1058.973755	-541.088074	249.817154	807.947327	-481.972443	-139.898514	826.572510	-562.527832	44.537315	961.163330	452.736359	-28.961933	928.115417	479.227661	152.186905
-577.343445	146.490234	863.827332	-565.575989	-54.032162	859.355774	-698.732971	178.232864	417.482239	-616.143372	-81.062347	472.366669	-679.709045	184.308044	65.187996	-676.373413	-69.878990	76.698372	-625.839905	246.902954	1282.949341	-572.013428	-142.706070	1290.829712	-556.011597	54.744091	1317.907471	-542.183472	67.534401	1586.964355	-661.777039	270.883118	1047.357666	-593.627136	-191.468124	1058.958130	-541.078979	249.841049	807.972534	-481.846771	-139.868423	826.550598	-562.465088	44.536270	961.171814	452.751831	-28.955652	928.124084	479.219116	152.174026
-577.283203	146.479065	863.826965	-565.493469	-54.032539	859.347351	-698.719360	178.227859	417.489136	-616.043945	-81.106277	472.351563	-679.791565	184.277451	65.190155	-676.427612	-69.888817	76.709297	-625.881897	246.864197	1282.942383	-571.960876	-142.752441	1290.779175	-556.014954	54.712788	1317.880615	-542.222168	67.489922	1586.947510	-661.886353	271.303619	1047.262085	-593.535461	-191.518204	1058.924316	-541.076294	249.853348	808.007813	-481.698547	-139.844772	826.555908	-562.414734	44.526119	961.169250	452.780090	-28.956976	928.129944	479.236511	152.169342
-577.241882	146.478485	863.820129	-565.388794	-54.004269	859.346252	-698.645813	178.214096	417.506378	-615.848083	-81.047531	472.333557	-679.735168	184.287064	65.187843	-676.418823	-69.887985	76.703400	-625.938843	246.838974	1282.960693	-571.885986	-142.757278	1290.790161	-556.039490	54.695869	1317.899048	-542.249878	67.445885	1586.961914	-661.943481	271.307861	1047.299683	-593.433533	-191.525681	1058.925903	-541.084717	249.877426	808.016052	-481.592804	-139.822144	826.549377	-562.355957	44.544567	961.166626	452.789429	-28.961039	928.129578	479.246918	152.162735
-577.182556	146.457108	863.817871	-565.332947	-54.019848	859.327759	-698.604187	178.163651	417.497162	-615.713074	-81.036293	472.315857	-679.686401	184.280472	65.178406	-676.376953	-69.874077	76.691277	-626.024963	246.819763	1282.975220	-571.877869	-142.789963	1290.766846	-556.043213	54.656460	1317.911499	-542.294678	67.409912	1586.956787	-661.974426	271.263733	1047.282593	-593.355164	-191.549332	1058.890503	-541.075623	249.876373	808.022461	-481.478516	-139.796600	826.573059	-562.300842	44.517651	961.156311	452.789368	-28.952971	928.136230	479.242188	152.178467
-577.153625	146.434921	863.811401	-565.245972	-54.017929	859.336182	-698.553589	178.153290	417.484955	-615.596497	-81.056465	472.310852	-679.721802	184.272858	65.203400	-676.368835	-69.865395	76.700607	-626.060425	246.757874	1282.987915	-571.855896	-142.834610	1290.742188	-556.055908	54.648384	1317.907227	-542.340698	67.364517	1586.957642	-662.017212	271.274170	1047.285400	-593.266052	-191.591766	1058.864502	-541.064331	249.891769	808.052917	-481.387817	-139.779846	826.560486	-562.259094	44.516331	961.158936	452.816833	-28.939804	928.141113	479.257416	152.155746
-577.080261	146.501907	863.835266	-565.147339	-54.019058	859.327576	-698.524536	178.152679	417.515106	-615.672729	-81.207687	472.335114	-679.716919	184.262482	65.194107	-676.498108	-69.883072	76.770584	-626.098572	246.719604	1282.972778	-571.829529	-142.870392	1290.734985	-556.069946	54.621914	1317.906494	-542.362183	67.349785	1586.987671	-662.027771	271.198029	1047.291016	-593.195007	-191.578186	1058.837158	-541.049622	249.895309	808.053345	-481.247894	-139.751480	826.560059	-562.203796	44.532948	961.169067	452.826782	-28.915865	928.129822	479.250244	152.187515
-577.055603	146.496170	863.827271	-565.063477	-54.008541	859.305115	-698.520935	178.176437	417.525330	-615.485901	-81.142128	472.335114	-679.685242	184.272293	65.193954	-676.437134	-69.884201	76.740501	-626.146118	246.677963	1282.974731	-571.809814	-142.894638	1290.683228	-556.085999	54.589706	1317.902832	-542.456177	67.267197	1586.946899	-662.056824	271.177094	1047.287842	-593.126953	-191.608368	1058.829468	-541.059998	249.892517	808.046204	-481.146332	-139.764557	826.536072	-562.160889	44.529934	961.154724	452.841309	-28.915642	928.153442	479.238647	152.209229
-577.020325	146.476593	863.819885	-564.985840	-53.984764	859.296875	-698.442078	178.159744	417.480255	-615.460876	-81.212990	472.345123	-679.684937	184.281631	65.210106	-676.505859	-69.883385	76.772896	-626.214233	246.620453	1282.972046	-571.773621	-142.917969	1290.682739	-556.092163	54.551041	1317.899536	-542.510010	67.209373	1586.939697	-662.092651	271.125122	1047.276733	-593.056274	-191.641754	1058.791504	-541.048645	249.906296	808.070557	-481.043060	-139.736511	826.532227	-562.106079	44.533028	961.147095	452.833191	-28.907703	928.150818	479.242065	152.224503
-576.973877	146.498108	863.832092	-564.894592	-53.983517	859.302917	-698.452759	178.178391	417.539520	-615.417847	-81.244301	472.353424	-679.689636	184.266937	65.228691	-676.480774	-69.882942	76.824074	-626.275269	246.576233	1282.968262	-571.726440	-142.956985	1290.682739	-556.112061	54.528915	1317.880127	-542.586365	67.161224	1586.945068	-662.111084	271.160858	1047.243896	-592.960754	-191.678467	1058.783569	-541.036377	249.902054	808.102539	-480.936462	-139.725067	826.525635	-562.067017	44.541649	961.158813	452.874512	-28.900127	928.156128	479.259308	152.211655
-576.928223	146.491714	863.825500	-564.788391	-53.995159	859.308777	-698.468994	178.164749	417.540466	-615.369385	-81.242043	472.377960	-679.716858	184.266754	65.225784	-676.490295	-69.861885	76.816109	-626.346069	246.551666	1282.955688	-571.752380	-142.984222	1290.629883	-556.133972	54.514767	1317.893311	-542.663452	67.105476	1586.940674	-662.156860	271.124298	1047.238403	-592.907715	-191.666046	1058.722534	-541.035156	249.909058	808.087402	-480.823486	-139.708054	826.523499	-562.015747	44.539982	961.160767	452.885651	-28.880413	928.158752	479.256470	152.282089
-576.908752	146.481888	863.818848	-564.712891	-54.008339	859.292664	-698.397949	178.153580	417.520569	-615.300476	-81.271408	472.396729	-679.718323	184.266830	65.224396	-676.505859	-69.851128	76.809631	-626.394958	246.502777	1282.958740	-571.680481	-143.011719	1290.617065	-556.161011	54.475910	1317.854736	-542.732971	67.048172	1586.941772	-662.187256	271.069611	1047.259033	-592.814941	-191.655487	1058.696655	-541.040283	249.920181	808.095825	-480.602203	-139.667862	826.472107	-561.975891	44.525829	961.150024	452.896545	-28.884796	928.166626	479.256470	152.260757
-576.872131	146.474426	863.817688	-564.624817	-54.013451	859.272766	-698.347473	178.126785	417.509735	-615.228821	-81.270775	472.398010	-679.635498	184.281982	65.222122	-676.471191	-69.860596	76.800644	-626.446777	246.462189	1282.965698	-571.684204	-143.051559	1290.575928	-556.179993	54.466061	1317.861572	-542.825195	66.994255	1586.939697	-662.223389	271.021484	1047.230957	-592.762695	-191.673264	1058.661987	-541.042542	249.914520	808.100830	-480.507263	-139.651443	826.460693	-561.931213	44.511349	961.140869	452.913116	-28.870079	928.174744	479.257202	152.261108
-576.841553	146.493515	863.813904	-564.603821	-54.009850	859.256531	-698.370483	178.138931	417.520630	-615.225586	-81.300362	472.403992	-679.723694	184.278107	65.212936	-676.514954	-69.852112	76.814171	-626.506348	246.435135	1282.946777	-571.631104	-143.062149	1290.580200	-556.196228	54.424934	1317.862793	-542.918823	66.941185	1586.941040	-662.275696	270.986481	1047.226685	-592.690918	-191.668167	1058.617798	-541.043762	249.911880	808.106995	-480.434631	-139.642288	826.437988	-561.900146	44.516541	961.130310	452.913696	-28.845226	928.162476	479.249847	152.289505
-576.807251	146.475372	863.803528	-564.502625	-54.034870	859.251465	-698.345459	178.155014	417.550995	-615.159302	-81.312431	472.394775	-679.739868	184.267639	65.217476	-676.549500	-69.854477	76.821106	-626.545227	246.419678	1282.968628	-571.619080	-143.073578	1290.528931	-556.315735	54.301117	1317.870605	-543.026306	66.883011	1586.939819	-662.318787	270.999664	1047.217407	-592.633911	-191.736526	1058.583008	-541.034485	249.900772	808.117188	-480.336639	-139.615128	826.417542	-561.852966	44.499310	961.124512	452.962555	-28.848024	928.160583	479.255310	152.289856
-576.775818	146.474731	863.800049	-564.426575	-54.058952	859.252441	-698.311523	178.138672	417.541626	-615.110229	-81.301849	472.431061	-679.691345	184.268875	65.237183	-676.540649	-69.875862	76.829231	-626.618896	246.353134	1282.964478	-571.596313	-143.137558	1290.516357	-556.215454	54.378288	1317.849609	-543.065063	66.862206	1586.991943	-662.336975	270.949127	1047.214722	-592.579773	-191.775787	1058.548706	-541.048645	249.895767	808.118958	-480.406769	-139.600540	826.444519	-561.813171	44.490444	961.124573	452.998199	-28.809404	928.170349	479.268982	152.317719
-576.748047	146.513062	863.815918	-564.375793	-54.004047	859.237366	-698.313232	178.131058	417.552094	-615.028442	-81.293289	472.405396	-679.665527	184.252182	65.224014	-676.492065	-69.887276	76.795967	-626.672058	246.321838	1282.985229	-571.625244	-143.151733	1290.466064	-556.258728	54.350933	1317.861572	-543.213562	66.772125	1586.959839	-662.351990	270.901825	1047.211670	-592.516968	-191.769623	1058.514526	-541.026001	249.887497	808.147339	-480.218719	-139.574005	826.385986	-561.788147	44.521660	961.125916	453.018707	-28.816425	928.179443	479.259705	152.332916
-576.723511	146.475693	863.805786	-564.323120	-54.008068	859.226013	-698.296570	178.146072	417.529022	-615.027527	-81.302231	472.395660	-679.616577	184.264618	65.232101	-676.460632	-69.888725	76.819336	-626.693848	246.313507	1282.976929	-571.616455	-143.164429	1290.427856	-556.365967	54.218658	1317.870605	-543.317749	66.699615	1586.970459	-662.372253	270.851746	1047.240845	-592.455933	-191.737808	1058.459229	-541.051025	249.868057	808.142212	-480.143677	-139.564667	826.361816	-561.751831	44.501152	961.115417	453.014923	-28.804329	928.200256	479.219025	152.370987
-576.720886	146.497025	863.807861	-564.264282	-54.008076	859.216614	-698.280396	178.138077	417.526306	-614.992188	-81.303284	472.417969	-679.615906	184.262772	65.218803	-676.465149	-69.889053	76.820297	-626.764465	246.287445	1282.990356	-571.557190	-143.167007	1290.438599	-556.404053	54.185772	1317.874023	-543.424683	66.647179	1586.985840	-662.396362	270.862244	1047.235840	-592.425354	-191.760941	1058.465332	-541.056763	249.881516	808.162354	-480.104584	-139.517670	826.340210	-561.727478	44.508350	961.112244	453.033081	-28.772350	928.197266	479.217621	152.406021
-576.700989	146.510330	863.805725	-564.239136	-54.018497	859.213501	-698.259460	178.142807	417.512482	-614.964783	-81.342659	472.434540	-679.599060	184.262482	65.219810	-676.476196	-69.892998	76.832130	-626.831787	246.233566	1282.990967	-571.551941	-143.224396	1290.448486	-556.319092	54.282143	1317.863525	-543.582336	66.526672	1586.979858	-662.428162	270.815918	1047.227295	-592.392639	-191.743149	1058.429199	-541.036377	249.877335	808.176697	-480.075348	-139.523819	826.306274	-561.716003	44.509010	961.110535	453.052429	-28.780003	928.202698	479.186249	152.431152
-576.684692	146.497925	863.802490	-564.183228	-54.031761	859.215942	-698.221191	178.124771	417.509399	-614.937866	-81.320175	472.410889	-679.568359	184.262543	65.219627	-676.491272	-69.894470	76.833473	-626.876526	246.194260	1282.981323	-571.557434	-143.274200	1290.430176	-556.348694	54.238152	1317.861206	-543.710083	66.478889	1586.996216	-662.455566	270.754333	1047.231689	-592.387573	-191.761459	1058.415649	-541.042358	249.884521	808.190369	-480.160614	-139.483063	826.353577	-561.687744	44.500237	961.110901	453.049011	-28.757608	928.207153	479.156738	152.467102
-576.675354	146.497726	863.800171	-564.138428	-54.038559	859.208374	-698.254028	178.163910	417.533081	-614.933960	-81.312180	472.414825	-679.598572	184.273529	65.212486	-676.488403	-69.899345	76.862099	-626.933044	246.158020	1282.997803	-571.500061	-143.265610	1290.432983	-556.375916	54.221970	1317.860474	-543.805176	66.403008	1587.023193	-662.498962	270.764893	1047.207275	-592.347839	-191.784103	1058.393799	-541.041077	249.893173	808.226257	-480.148163	-139.466064	826.346924	-561.657532	44.495926	961.105713	453.073273	-28.753910	928.212402	479.117584	152.486938
-576.666504	146.514664	863.819092	-564.105774	-54.014492	859.200195	-698.261780	178.169220	417.532257	-614.913391	-81.300560	472.427399	-679.612244	184.260590	65.229019	-676.492798	-69.889069	76.848396	-626.988586	246.130493	1282.999023	-571.526428	-143.302368	1290.421875	-556.406494	54.186199	1317.881958	-543.929749	66.342468	1587.049194	-662.530884	270.694824	1047.240234	-592.318542	-191.750031	1058.402466	-541.053467	249.864853	808.244751	-480.012604	-139.423035	826.303223	-561.645447	44.503399	961.111633	453.128784	-28.723238	928.212219	479.091248	152.507416
-576.643738	146.530151	863.816956	-564.078369	-54.031292	859.205444	-698.216003	178.155869	417.523499	-614.905457	-81.294907	472.411530	-679.571899	184.260422	65.229996	-676.503418	-69.905334	76.818367	-627.027039	246.102905	1283.009277	-571.494751	-143.351883	1290.429321	-556.436584	54.168259	1317.900879	-544.031860	66.292892	1587.075195	-662.566040	270.687927	1047.256958	-592.324463	-191.766434	1058.387329	-541.060059	249.868164	808.250793	-480.129150	-139.421295	826.325317	-561.629761	44.506275	961.114014	453.156677	-28.739143	928.225586	479.055878	152.538116
-576.629761	146.547852	863.831177	-564.049133	-54.022755	859.209290	-698.242188	178.158539	417.532959	-614.914368	-81.330818	472.434204	-679.612671	184.277390	65.242165	-676.484924	-69.890579	76.825768	-627.074036	246.075928	1283.025879	-571.501587	-143.357742	1290.394409	-556.546875	54.047695	1317.906860	-544.146118	66.224602	1587.091797	-662.592529	270.647949	1047.251953	-592.307434	-191.784149	1058.396606	-541.066895	249.884460	808.275452	-480.100067	-139.372650	826.330872	-561.617737	44.514374	961.123840	453.195099	-28.744577	928.234192	478.984039	152.545364
-576.654968	146.514893	863.829956	-564.032654	-54.022858	859.187561	-698.277710	178.154465	417.524200	-614.932983	-81.318779	472.420258	-679.640381	184.275681	65.227768	-676.485413	-69.890366	76.824966	-627.128174	246.021469	1283.021606	-571.520264	-143.395538	1290.374878	-556.481812	54.104412	1317.909790	-544.256592	66.171661	1587.113770	-662.645569	270.624939	1047.260010	-592.293823	-191.764679	1058.348022	-541.082581	249.873398	808.288208	-479.967560	-139.364273	826.263977	-561.609070	44.490055	961.111084	453.194031	-28.749458	928.259827	478.892365	152.558990
-576.648132	146.535965	863.828796	-564.039368	-54.028034	859.172119	-698.308350	178.174896	417.557922	-614.932983	-81.307983	472.428802	-679.633972	184.279602	65.235657	-676.454651	-69.900139	76.801781	-627.171570	245.981552	1283.035278	-571.502502	-143.413651	1290.375244	-556.502930	54.068642	1317.901123	-544.315430	66.176796	1587.149536	-662.663452	270.571716	1047.266357	-592.285645	-191.781631	1058.328613	-541.098511	249.899765	808.304688	-480.081329	-139.320160	826.294189	-561.610657	44.490433	961.102783	453.254791	-28.733660	928.277283	478.818329	152.572296
-576.648865	146.522949	863.822144	-564.034607	-54.030563	859.167480	-698.254333	178.146500	417.526062	-614.934143	-81.288078	472.414185	-679.552307	184.290741	65.227463	-676.500427	-69.904938	76.800278	-627.186157	245.969849	1283.058228	-571.513184	-143.445709	1290.340942	-556.632080	53.937958	1317.909302	-544.421753	66.111450	1587.169800	-662.703674	270.577087	1047.298584	-592.278015	-191.811935	1058.303955	-541.123169	249.899368	808.315674	-480.043976	-139.308868	826.288208	-561.615845	44.483318	961.097778	453.294922	-28.769150	928.286865	478.707428	152.597824
-576.671753	146.531860	863.825378	-564.024353	-54.014797	859.147461	-698.333252	178.151779	417.525208	-614.946228	-81.290901	472.416595	-679.672974	184.285507	65.184486	-676.472290	-69.900528	76.818390	-627.204346	245.939362	1283.054565	-571.510620	-143.454803	1290.320435	-556.671570	53.909477	1317.920532	-544.525879	66.050743	1587.185913	-662.730164	270.502014	1047.296753	-592.281677	-191.818893	1058.258057	-541.148315	249.892715	808.349121	-480.049683	-139.285309	826.255615	-561.615662	44.485931	961.088623	453.317810	-28.783354	928.317017	478.595642	152.611435
-576.661682	146.536346	863.817993	-564.002197	-54.028347	859.126038	-698.330200	178.141006	417.515320	-614.998413	-81.271454	472.445923	-679.645325	184.285019	65.184036	-676.506226	-69.902710	76.793533	-627.291992	245.895706	1283.076416	-571.516663	-143.497665	1290.336792	-556.589600	53.981785	1317.909790	-544.630554	65.992561	1587.189941	-662.739502	270.511505	1047.303955	-592.266052	-191.805237	1058.236206	-541.184570	249.900604	808.364929	-480.041290	-139.269653	826.239929	-561.608032	44.474590	961.074890	453.358185	-28.830484	928.345032	478.496429	152.606262
-576.669373	146.565521	863.823853	-563.991821	-54.001114	859.127258	-698.374390	178.165161	417.532440	-614.998901	-81.280876	472.434875	-679.652100	184.285172	65.186653	-676.492065	-69.905746	76.795509	-627.334229	245.852158	1283.086914	-571.562805	-143.535263	1290.288330	-556.617737	53.934307	1317.893921	-544.736023	65.926849	1587.189331	-662.782104	270.488342	1047.329224	-592.264160	-191.865494	1058.214600	-541.211121	249.910507	808.355774	-480.020874	-139.257309	826.203552	-561.610657	44.500996	961.078735	453.399017	-28.861670	928.368530	478.370758	152.607483
-576.678162	146.566559	863.812744	-563.977417	-54.040470	859.110718	-698.360168	178.125885	417.507507	-615.025330	-81.258743	472.436035	-679.577454	184.293289	65.184776	-676.526672	-69.908638	76.799721	-627.358032	245.822968	1283.090698	-571.590088	-143.566223	1290.252319	-556.641113	53.914970	1317.903931	-544.830078	65.862289	1587.191040	-662.800293	270.495148	1047.320679	-592.257324	-191.841125	1058.137817	-541.238098	249.912857	808.377319	-480.001099	-139.261063	826.181580	-561.603149	44.480827	961.064453	453.477997	-28.825174	928.358154	478.248108	152.684845
-576.699829	146.579880	863.806213	-563.973633	-54.022015	859.112183	-698.457947	178.150986	417.522491	-615.102905	-81.274849	472.437439	-679.654114	184.299210	65.179756	-676.556396	-69.907974	76.799187	-627.384277	245.805786	1283.113892	-571.633179	-143.578888	1290.202759	-556.678406	53.870338	1317.899536	-544.905945	65.809311	1587.200562	-662.834229	270.444000	1047.347290	-592.242432	-191.828857	1058.096313	-541.270752	249.921417	808.386353	-479.845764	-139.243637	826.103088	-561.610718	44.501808	961.061890	453.515137	-28.865997	928.382568	478.123474	152.679611
-576.712219	146.597733	863.805908	-563.967651	-54.023693	859.107788	-698.426697	178.109268	417.503632	-615.137390	-81.243584	472.435730	-679.575806	184.316299	65.192642	-676.511902	-69.904556	76.789070	-627.400818	245.768356	1283.136353	-571.650085	-143.611084	1290.163696	-556.722839	53.832230	1317.876953	-544.990417	65.748825	1587.201294	-662.852661	270.440399	1047.366333	-592.271057	-191.851746	1058.079956	-541.310852	249.916458	808.385681	-479.970551	-139.267822	826.119629	-561.623535	44.508224	961.060364	453.582733	-28.871077	928.394897	477.988251	152.714203
-576.731079	146.618851	863.807129	-564.006226	-53.977718	859.072571	-698.454285	178.105698	417.525848	-615.190857	-81.251389	472.434814	-679.617310	184.315109	65.198692	-676.554077	-69.901871	76.764435	-627.419983	245.731613	1283.143677	-571.666199	-143.638992	1290.155640	-556.753845	53.792034	1317.897461	-545.061157	65.679070	1587.208984	-662.875610	270.441864	1047.363037	-592.269714	-191.838638	1058.041504	-541.337402	249.919052	808.390564	-479.969025	-139.258087	826.101257	-561.636353	44.523655	961.041626	453.649384	-28.853281	928.397278	477.853210	152.747467
-576.750244	146.591782	863.815613	-564.001465	-53.977783	859.067871	-698.488953	178.106384	417.498779	-615.224182	-81.248550	472.454590	-679.598389	184.310577	65.193748	-676.521118	-69.899559	76.758904	-627.303894	245.866272	1283.331055	-571.718445	-143.682541	1290.107788	-556.794250	53.770668	1317.891724	-545.149597	65.612534	1587.216553	-662.874023	270.383698	1047.424072	-592.296753	-191.857208	1058.014404	-541.354675	249.898605	808.412659	-479.974152	-139.268234	826.086121	-561.654968	44.503628	961.044434	453.687469	-28.877110	928.428772	477.708008	152.761597
-576.765991	146.634293	863.834900	-564.009644	-53.959686	859.067017	-698.553833	178.097137	417.523895	-615.247559	-81.182411	472.428650	-679.630310	184.300217	65.194633	-676.523621	-69.899612	76.753311	-627.454224	245.651779	1283.182007	-571.768005	-143.715469	1290.092407	-556.832703	53.730831	1317.886475	-545.202698	65.548615	1587.229858	-662.920410	270.407928	1047.416382	-592.312378	-191.873291	1057.990112	-541.396790	249.905563	808.420898	-479.970215	-139.277435	826.074219	-561.674072	44.523998	961.054077	453.740082	-28.872349	928.434631	477.588776	152.765778
-576.803772	146.623947	863.827087	-564.017761	-53.971561	859.066589	-698.553772	178.106934	417.530060	-615.267700	-81.198059	472.457764	-679.626648	184.300110	65.195946	-676.542786	-69.889069	76.761421	-627.495422	245.613708	1283.176514	-571.813538	-143.763641	1290.071899	-556.882446	53.682793	1317.906616	-545.270386	65.467361	1587.232178	-662.952026	270.377228	1047.421143	-592.325012	-191.843384	1057.962769	-541.415771	249.922546	808.460510	-479.831451	-139.246796	826.027161	-561.694641	44.517975	961.049866	453.779663	-28.894934	928.448364	477.428345	152.786758
-576.824341	146.646164	863.826843	-564.077759	-53.940090	859.036804	-698.563965	178.102249	417.528748	-615.336975	-81.185997	472.454498	-679.625793	184.301743	65.175720	-676.503601	-69.892197	76.765358	-627.520020	245.598953	1283.226074	-571.893921	-143.807190	1290.037476	-556.930115	53.647007	1317.878052	-545.308105	65.398888	1587.241455	-662.971375	270.401093	1047.432373	-592.365906	-191.900803	1057.939453	-541.432800	249.920242	808.470825	-479.968689	-139.233200	826.049866	-561.722656	44.529167	961.033447	453.783844	-28.915869	928.456238	477.231506	152.799042
-576.872314	146.644836	863.833801	-564.076233	-53.921139	859.038086	-698.663147	178.131378	417.543427	-615.332458	-81.145271	472.432495	-679.646851	184.311783	65.173676	-676.520813	-69.908455	76.763092	-627.552307	245.566528	1283.229614	-571.939026	-143.851089	1289.999268	-556.973083	53.616280	1317.907349	-545.350037	65.328896	1587.250488	-663.002930	270.364044	1047.463745	-592.402527	-191.936859	1057.917480	-541.468628	249.941010	808.503113	-479.976349	-139.226761	826.040466	-561.749023	44.536926	961.037842	453.801117	-28.916182	928.459290	477.075562	152.793823
-576.676880	146.855896	864.114136	-564.017639	-53.761150	859.036072	-698.604126	178.112793	417.565948	-615.302856	-81.093040	472.400360	-679.602173	184.295227	65.173141	-676.453735	-69.906227	76.725578	-627.610779	245.531540	1283.242798	-571.999817	-143.857422	1289.973145	-557.006653	53.578114	1317.904419	-545.384766	65.261353	1587.248291	-662.957336	269.866638	1047.552246	-592.436523	-191.933441	1057.896973	-541.463867	249.942795	808.494995	-479.999207	-139.241135	826.043213	-561.723633	44.570240	961.182983	453.785828	-28.938093	928.478821	476.861237	152.798569
-576.705200	146.849182	864.130920	-564.023865	-53.767998	859.056335	-698.591614	178.106491	417.560028	-615.382385	-81.096619	472.413116	-679.595703	184.315201	65.189957	-676.523254	-69.916412	76.742775	-627.639099	245.516525	1283.287109	-572.090088	-143.889374	1289.936890	-557.053528	53.533226	1317.918091	-545.416748	65.190498	1587.261597	-662.965576	269.858063	1047.585693	-592.493530	-191.984619	1057.862793	-541.514404	249.938065	808.529907	-480.026855	-139.228668	826.014709	-561.751770	44.565449	961.202454	453.688812	-29.064699	928.559875	476.665833	152.742386
-576.761353	146.844879	864.125122	-564.084167	-53.725372	859.035156	-698.633728	178.121841	417.545715	-615.428040	-81.085129	472.415222	-679.625793	184.312332	65.187317	-676.514038	-69.901840	76.744453	-627.687195	245.474609	1283.305786	-572.137085	-143.926498	1289.916992	-557.087769	53.508030	1317.944092	-545.436340	65.098740	1587.280151	-663.004639	269.840546	1047.622803	-592.540100	-191.959152	1057.840210	-541.545349	249.942688	808.562805	-480.065613	-139.216843	826.001221	-561.806824	44.576527	961.188538	453.611450	-29.103186	928.614685	476.468323	152.702805
-576.787964	146.855179	864.131226	-564.090698	-53.728165	859.035889	-698.664001	178.160263	417.561493	-615.443787	-81.071190	472.437683	-679.659546	184.313248	65.179581	-676.503174	-69.900703	76.741165	-627.703918	245.468445	1283.351807	-572.186707	-143.974380	1289.894165	-557.131653	53.470543	1317.938965	-545.495789	64.971123	1587.241455	-663.007263	269.796753	1047.662598	-592.568237	-191.995972	1057.830933	-541.548889	249.916702	808.595642	-480.081451	-139.190613	826.022949	-561.820496	44.578796	961.191650	453.556091	-29.116455	928.660217	476.252075	152.706207
-576.833679	146.856323	864.127258	-564.114563	-53.706425	859.046448	-698.624573	178.144653	417.538727	-615.463684	-81.026901	472.405396	-679.524048	184.327621	65.174652	-676.531860	-69.891495	76.721443	-627.730591	245.440872	1283.376221	-572.209229	-144.000305	1289.904907	-557.203369	53.461258	1317.952759	-545.439697	64.944252	1587.279907	-663.032471	269.787964	1047.678223	-592.602173	-191.988800	1057.819214	-541.581299	249.912582	808.628113	-480.125000	-139.174255	826.021179	-561.853516	44.598301	961.195007	453.607086	-29.128922	928.649658	476.099762	152.699921
-576.899353	146.871368	864.138062	-564.180786	-53.703289	859.031616	-698.698730	178.155807	417.539459	-615.504333	-81.008224	472.398773	-679.641052	184.317398	65.173363	-676.537476	-69.884758	76.713699	-627.779846	245.420639	1283.397827	-572.272827	-144.035965	1289.886841	-557.252258	53.418652	1317.945068	-545.442505	64.877716	1587.277588	-663.089111	269.800568	1047.719604	-592.642517	-191.966324	1057.811035	-541.598633	249.923569	808.664673	-480.032867	-139.152313	825.954468	-561.907654	44.595543	961.191711	453.606049	-29.139378	928.676575	475.949097	152.655563
-576.938049	146.880219	864.140808	-564.215332	-53.731098	859.042480	-698.700867	178.165985	417.529449	-615.538757	-81.001389	472.405487	-679.637451	184.327728	65.148613	-676.513123	-69.885361	76.686562	-627.825684	245.401810	1283.444580	-572.329468	-144.066483	1289.852783	-557.288269	53.392719	1317.947754	-545.380188	64.828667	1587.322266	-663.166382	269.854767	1047.745850	-592.692993	-191.985306	1057.774170	-541.954895	249.869873	808.527588	-480.088013	-139.196045	825.925781	-561.954163	44.589962	961.199463	453.651520	-29.155811	928.651062	475.782501	152.685333
-576.973816	146.839279	864.119263	-564.269165	-53.710667	859.045227	-698.724976	178.198257	417.510101	-615.588745	-81.012718	472.421661	-679.657593	184.327728	65.150482	-676.512207	-69.896515	76.697556	-627.867371	245.382797	1283.467163	-572.367432	-144.081512	1289.844971	-557.346069	53.364399	1317.959961	-545.407654	64.720001	1587.280762	-663.197266	269.836395	1047.773438	-592.742126	-192.002136	1057.738037	-541.979797	249.862946	808.563416	-480.115356	-139.166641	825.904602	-562.001099	44.590237	961.190430	453.677765	-29.151979	928.626160	475.612030	152.749161
-577.032532	146.851822	864.132874	-564.344116	-53.697376	859.013550	-698.734802	178.193573	417.502380	-615.619690	-81.008163	472.413666	-679.633911	184.328506	65.157082	-676.481506	-69.894760	76.692909	-627.901733	245.356552	1283.481445	-572.401733	-144.112061	1289.829468	-557.387268	53.331779	1317.968750	-545.370117	64.649475	1587.272705	-663.227112	269.820618	1047.799805	-592.794861	-191.981812	1057.728271	-542.011230	249.877609	808.588440	-480.160736	-139.165482	825.882263	-562.051880	44.581039	961.179565	453.614716	-29.164167	928.643005	475.421265	152.690582
-577.069275	146.902130	864.146301	-564.400208	-53.699715	859.024902	-698.818665	178.247894	417.540466	-615.666199	-81.047935	472.412537	-679.651428	184.322998	65.172890	-676.483093	-69.902489	76.687805	-627.919800	245.362015	1283.513184	-572.470886	-144.164322	1289.799927	-557.542053	53.197739	1317.968018	-545.346191	64.568672	1587.274414	-663.280640	269.832855	1047.832642	-592.849060	-192.006577	1057.692871	-542.054199	249.890488	808.613525	-480.231934	-139.162384	825.863037	-562.105469	44.603207	961.192505	453.628265	-29.307779	928.658997	475.216644	152.221191
-577.031616	147.873932	864.619995	-564.295288	-53.483570	859.022705	-698.954041	178.350784	417.693390	-615.584229	-80.923782	472.382935	-679.721375	184.337708	65.160126	-676.429016	-69.894081	76.663765	-627.979797	245.327911	1283.527466	-572.546326	-144.189926	1289.785278	-557.488342	53.252216	1317.953491	-545.303162	64.496391	1587.268555	-663.329895	269.867615	1047.850342	-592.946472	-192.015320	1057.681274	-542.082092	249.901337	808.639404	-480.409515	-139.174026	825.865051	-562.190613	44.962013	961.436768	453.557709	-29.323709	928.672729	475.027618	152.232529
-576.079956	149.978943	865.651917	-563.925049	-52.818619	859.039185	-699.099792	178.437439	417.973724	-615.384705	-80.713737	472.270569	-679.863770	184.330704	65.139107	-676.312317	-69.889946	76.632179	-628.020447	245.307358	1283.559204	-572.561890	-144.196609	1289.792725	-557.533997	53.215794	1317.954468	-545.252258	64.435120	1587.247803	-663.355103	269.858002	1047.868652	-592.995850	-192.031525	1057.648193	-542.112183	249.929535	808.657959	-480.473602	-139.160019	825.855652	-561.868958	45.818935	961.975952	453.422699	-29.218103	928.700562	474.904938	152.689987
-575.986633	150.106781	865.650146	-563.925659	-52.802094	859.032837	-699.099976	178.428741	417.967590	-615.400269	-80.672897	472.277527	-679.827759	184.355331	65.147209	-676.365662	-69.885178	76.615097	-628.052246	245.288589	1283.559448	-572.606750	-144.221909	1289.785645	-557.560547	53.208698	1317.971924	-545.195923	64.356049	1587.241211	-663.380493	269.832642	1047.903198	-593.054443	-192.042877	1057.644043	-542.161560	249.939819	808.669006	-480.528503	-139.174347	825.848022	-561.841431	45.885475	961.973267	453.340790	-29.215864	928.729370	474.741241	152.679855
-576.012878	150.151642	865.604492	-563.995728	-52.784962	859.043335	-699.207825	178.503754	418.000977	-615.438599	-80.649025	472.299805	-679.897766	184.375107	65.140442	-676.331299	-69.877266	76.607407	-628.106445	245.263916	1283.592041	-572.658813	-144.254654	1289.762207	-557.602234	53.172806	1317.953735	-545.185974	64.241226	1587.202881	-663.427429	269.861481	1047.914795	-593.128357	-192.016968	1057.618042	-542.211121	249.971848	808.696411	-480.590424	-139.172073	825.835571	-561.880737	45.943192	961.955688	453.262512	-29.194666	928.758545	474.599335	152.718765
-575.987854	150.219131	865.620483	-564.013611	-52.756653	859.035889	-699.185791	178.468063	417.979858	-615.497070	-80.678825	472.294708	-679.898376	184.355576	65.130379	-676.378113	-69.885857	76.600677	-628.128662	245.276733	1283.621460	-572.699402	-144.263153	1289.725464	-557.778198	53.042847	1317.950806	-545.062866	64.228333	1587.218018	-663.470093	269.837067	1047.952759	-593.197754	-192.044815	1057.595215	-542.257507	249.972900	808.704712	-480.642120	-139.162262	825.818604	-561.887024	45.977806	961.960449	453.176208	-29.188272	928.789307	474.429291	152.716278
-576.030029	150.233978	865.609924	-564.078369	-52.756027	859.039368	-699.245483	178.501312	417.991302	-615.410950	-80.567879	472.263184	-679.869751	184.365112	65.131416	-676.243530	-69.898972	76.580185	-628.130554	245.260849	1283.665649	-572.736633	-144.244415	1289.738525	-557.828247	53.001820	1317.959106	-544.986816	64.162170	1587.197876	-663.507751	269.832581	1047.998779	-593.264526	-192.016113	1057.554565	-542.313477	249.984909	808.733337	-480.713379	-139.171539	825.798584	-561.928467	45.992443	961.956116	453.098389	-29.121653	928.799438	474.276337	152.786087
-577.033752	148.651749	864.805969	-564.549866	-53.281452	859.019897	-699.323059	178.527771	417.800690	-615.674072	-80.743027	472.339447	-679.920410	184.355408	65.135010	-676.331116	-69.883568	76.598778	-628.196716	245.222183	1283.684326	-572.856384	-144.307678	1289.699463	-557.750122	53.058338	1317.959961	-544.971680	64.032593	1587.155151	-663.502991	269.795197	1047.997681	-593.339600	-192.054489	1057.512817	-542.050171	250.043350	808.884338	-480.769165	-139.164444	825.777527	-562.379150	45.350842	961.531067	453.011200	-29.087742	928.826477	474.151825	152.810577
-577.177917	148.442001	864.705017	-564.634033	-53.357101	859.024292	-699.337036	178.525726	417.737000	-615.746277	-80.764885	472.350006	-679.875183	184.365234	65.133354	-676.380310	-69.901123	76.605919	-628.195313	245.225876	1283.698975	-572.924377	-144.327103	1289.651978	-557.902771	52.950317	1317.960815	-544.833862	64.025879	1587.166504	-663.548889	269.800568	1048.039185	-593.422180	-192.060974	1057.510010	-542.093994	250.028549	808.908997	-480.828644	-139.181320	825.769226	-562.447876	45.263985	961.480286	452.920135	-29.014109	928.845642	474.010132	152.848557
-577.446411	148.647949	864.621338	-564.766174	-53.436687	859.030212	-699.419739	178.587494	417.760376	-615.861206	-80.836510	472.357788	-679.992249	184.379105	65.105965	-676.410950	-69.906380	76.617645	-628.212708	245.224396	1283.720825	-572.973755	-144.328232	1289.657349	-557.955200	52.925152	1317.931763	-544.747864	63.963268	1587.151245	-663.597046	269.832733	1048.062988	-593.485657	-192.029663	1057.464111	-542.154419	250.053802	808.923401	-480.895966	-139.142960	825.763733	-562.612061	45.382572	961.439575	452.813202	-28.962107	928.877930	473.888977	152.912109
-577.503540	148.666367	864.641785	-564.823059	-53.435776	859.021912	-699.427551	178.583954	417.715668	-615.887634	-80.812477	472.339661	-679.967773	184.364166	65.104469	-676.404968	-69.905838	76.614388	-628.233582	245.205200	1283.733643	-573.073792	-144.359436	1289.611816	-557.984619	52.879200	1317.932739	-544.666504	63.908348	1587.133789	-663.654846	269.846283	1048.090942	-593.566040	-192.040192	1057.442139	-542.236938	250.065414	808.940918	-480.982697	-139.167084	825.733643	-562.663879	45.378620	961.444885	452.714539	-28.890797	928.904602	473.795288	152.976990
-577.579102	148.692871	864.645508	-564.898804	-53.421692	859.016846	-699.465332	178.582428	417.715637	-616.030273	-80.892441	472.363129	-679.981140	184.386429	65.091423	-676.477783	-69.923416	76.630257	-628.262451	245.197006	1283.777588	-573.136047	-144.386459	1289.594238	-558.006653	52.869774	1317.947632	-544.582764	63.857307	1587.123779	-663.696716	269.848419	1048.129272	-593.672180	-192.076797	1057.455322	-542.307312	250.050674	808.952942	-481.051453	-139.142685	825.731445	-562.732788	45.395180	961.443542	452.660156	-28.814255	928.914063	473.697754	153.037552
-577.611816	148.710526	864.670837	-564.950928	-53.426590	859.039978	-699.527283	178.616364	417.699188	-616.086731	-80.885567	472.376221	-679.997742	184.401810	65.110718	-676.482483	-69.890968	76.604889	-628.270081	245.169601	1283.781982	-573.172546	-144.404251	1289.599243	-558.057251	52.822029	1317.944702	-544.557129	63.757107	1587.083862	-663.742004	269.885254	1048.156372	-593.760803	-192.075821	1057.417847	-542.362610	250.044205	808.986023	-481.140106	-139.156738	825.717163	-562.781494	45.399460	961.468262	452.554535	-28.724449	928.934570	473.601959	153.098831
-577.675293	148.716354	864.675659	-565.010071	-53.454628	859.039612	-699.561707	178.600098	417.709076	-616.120361	-80.906441	472.390198	-680.030334	184.420212	65.095863	-676.473877	-69.919395	76.575691	-628.296326	245.146408	1283.815552	-573.243286	-144.440704	1289.589111	-557.957947	52.918846	1317.948975	-544.471191	63.712875	1587.061646	-663.779175	269.875824	1048.172729	-593.846252	-192.068588	1057.398193	-542.451477	250.060699	808.994080	-481.230377	-139.157578	825.697083	-562.836792	45.386761	961.469971	452.428833	-28.663977	928.969482	473.491302	153.168106
-576.743530	150.593994	865.664063	-564.660767	-52.807312	859.033691	-699.609985	178.661911	417.933014	-615.946228	-80.690575	472.297852	-680.008667	184.424454	65.109459	-676.357117	-69.911987	76.539635	-628.310547	245.141373	1283.842651	-573.328491	-144.460175	1289.557617	-557.982422	52.884087	1317.933472	-544.389709	63.669853	1587.048828	-663.802368	269.856903	1048.231323	-593.936279	-192.079300	1057.369995	-542.503784	250.044067	809.013550	-481.319550	-139.170486	825.691956	-562.517761	46.131935	961.975159	452.292908	-28.568909	928.981323	473.371246	153.237946
-576.781189	150.643799	865.680725	-564.708008	-52.801540	859.043213	-699.655884	178.659760	417.930054	-615.951904	-80.685837	472.295898	-680.078491	184.405136	65.079117	-676.342102	-69.922089	76.547340	-628.331543	245.122711	1283.838989	-573.373352	-144.473816	1289.545898	-558.012451	52.862316	1317.925171	-544.305969	63.634403	1587.043945	-663.866516	269.897217	1048.227539	-594.015625	-192.090759	1057.385742	-542.572021	250.049301	808.991211	-481.410492	-139.176956	825.653076	-562.565186	46.156143	961.988525	452.181824	-28.469646	929.001343	473.276581	153.377686
-576.885864	150.624557	865.675781	-564.830139	-52.814182	859.037109	-699.610352	178.637314	417.866882	-616.030945	-80.710060	472.304047	-679.994141	184.418884	65.064240	-676.322632	-69.921227	76.546562	-628.346313	245.104385	1283.868042	-573.405457	-144.492935	1289.533081	-558.029663	52.854588	1317.940430	-544.205933	63.599598	1587.027588	-663.970032	270.355652	1048.172363	-594.108398	-192.074585	1057.375732	-542.663879	250.050095	809.022339	-481.495300	-139.175430	825.653259	-562.647278	46.140797	961.980469	452.147278	-28.482187	929.028076	473.152954	153.043457
-576.976196	150.622147	865.665161	-564.892639	-52.825283	859.041077	-699.715149	178.660248	417.875214	-616.062073	-80.647919	472.293610	-680.039673	184.419586	65.064224	-676.329773	-69.918533	76.535400	-628.368774	245.102112	1283.886963	-573.430847	-144.499664	1289.530884	-558.042236	52.840740	1317.941528	-544.116455	63.566261	1587.013672	-663.994507	270.370331	1048.186646	-594.175842	-192.104706	1057.367554	-542.699402	250.062622	809.035339	-481.617828	-139.184677	825.626770	-562.709961	46.143261	961.976257	451.980804	-28.248768	929.042053	473.098785	153.625900
-577.031738	150.620331	865.673218	-564.967651	-52.806164	859.037964	-699.779907	178.710419	417.873505	-616.103821	-80.658691	472.293732	-680.068909	184.419678	65.067986	-676.367798	-69.910011	76.526901	-628.385254	245.100830	1283.916748	-573.483093	-144.503479	1289.517212	-558.067993	52.822422	1317.932983	-543.964966	63.582809	1587.032715	-664.030945	270.344757	1048.232666	-594.258423	-192.110840	1057.370728	-542.762939	250.081879	809.042786	-481.705200	-139.171539	825.610291	-562.764832	46.146019	961.977661	451.915070	-28.227678	929.069519	472.957550	153.415649
-577.120667	150.622498	865.671082	-565.060181	-52.834717	859.041321	-699.771729	178.684402	417.849243	-616.154602	-80.690956	472.308960	-680.094910	184.435150	65.069023	-676.342407	-69.931160	76.515610	-628.398438	245.099274	1283.927856	-573.507385	-144.507706	1289.505737	-558.079956	52.809704	1317.936401	-543.862793	63.554146	1587.026611	-664.103088	270.391907	1048.244995	-594.336853	-192.117706	1057.358276	-542.833801	250.064102	809.060364	-481.828766	-139.192780	825.579956	-562.844055	46.136524	961.977417	451.832794	-27.951210	929.075317	472.947601	153.994019
-577.157288	150.652023	865.693848	-565.128601	-52.836678	859.041077	-699.895020	178.761230	417.895752	-616.200195	-80.667770	472.293884	-680.183594	184.418564	65.043587	-676.333069	-69.933571	76.512695	-628.425293	245.079697	1283.944580	-573.513672	-144.530884	1289.515503	-558.085327	52.787617	1317.940552	-543.779907	63.524719	1587.010742	-664.102417	270.362000	1048.261230	-594.404968	-192.118515	1057.367310	-542.874756	250.053818	809.080322	-481.929321	-139.197296	825.563354	-562.889282	46.138611	961.987793	451.731018	-27.763708	929.104004	472.854828	154.193359
-577.252991	150.660843	865.686829	-565.209290	-52.825340	859.035339	-699.868408	178.738907	417.827942	-616.232727	-80.687996	472.290955	-680.130859	184.415039	65.030228	-676.315674	-69.932472	76.511894	-628.431824	245.084244	1283.968872	-573.550232	-144.536835	1289.496216	-558.084656	52.779213	1317.947388	-543.676514	63.503189	1586.997925	-664.142334	270.355621	1048.283325	-594.455261	-192.106750	1057.370728	-542.935608	250.076492	809.085815	-482.045868	-139.222672	825.530273	-562.951843	46.151470	961.979370	451.690491	-27.573942	929.123901	472.788940	154.357513
-577.286377	150.658478	865.691528	-565.251038	-52.853165	859.055054	-699.920532	178.793594	417.839478	-616.275269	-80.654938	472.278534	-680.139832	184.445679	65.028366	-676.324341	-69.935066	76.486450	-628.449585	245.066483	1283.979736	-573.540771	-144.531158	1289.518188	-558.093201	52.776814	1317.948730	-543.580627	63.486984	1586.984375	-664.213257	270.397308	1048.281006	-594.507935	-192.128128	1057.377319	-542.992126	250.082458	809.088074	-482.133423	-139.222519	825.495789	-562.994812	46.143421	961.992249	451.644867	-27.375349	929.147705	472.717163	154.566925
-577.387573	150.658752	865.682922	-565.367188	-52.837284	859.045776	-699.916260	178.777313	417.796417	-616.350647	-80.658234	472.273987	-680.135864	184.461609	65.025978	-676.327515	-69.929962	76.480309	-628.465515	245.069351	1283.990601	-573.545288	-144.534271	1289.523438	-558.105530	52.784184	1317.938965	-543.486145	63.474125	1586.973145	-664.237610	270.408325	1048.301025	-594.560974	-192.139862	1057.410767	-543.052795	250.082672	809.084473	-482.261292	-139.239151	825.494202	-563.063599	46.152817	961.979980	451.616699	-27.163958	929.171936	472.666840	154.742981
-577.445007	150.639664	865.696228	-565.407776	-52.845070	859.074280	-699.909973	178.791565	417.777618	-616.382935	-80.629036	472.264740	-680.088257	184.464996	65.019341	-676.313293	-69.934067	76.481392	-628.476990	245.061554	1283.989258	-573.556824	-144.536896	1289.524536	-558.103455	52.781792	1317.937866	-543.406006	63.452633	1586.959106	-664.248718	270.373657	1048.323975	-594.607666	-192.114822	1057.390869	-543.104858	250.074570	809.086670	-482.344147	-139.264877	825.468872	-563.106750	46.147701	962.000671	451.603882	-26.946831	929.197388	472.627686	154.940475
-577.541382	150.642090	865.700989	-565.525146	-52.839428	859.081604	-699.993103	178.821960	417.789063	-616.451965	-80.650635	472.288971	-680.110168	184.464951	65.021049	-676.289612	-69.923889	76.468681	-628.472534	245.059067	1284.012695	-573.573181	-144.547684	1289.522949	-558.114502	52.772572	1317.954224	-543.317383	63.442799	1586.956421	-664.268616	270.382141	1048.338989	-594.658691	-192.191681	1057.425293	-543.153137	250.088058	809.100220	-482.461121	-139.265579	825.466919	-563.182922	46.153999	962.004150	451.612518	-26.784437	929.241516	472.585419	155.083618
-577.573730	150.663956	865.732117	-565.570984	-52.847740	859.075562	-699.936462	178.750046	417.782013	-616.480347	-80.598557	472.275635	-680.043091	184.449677	65.037994	-676.319641	-69.944435	76.468132	-628.487793	245.060410	1284.049438	-573.586609	-144.545990	1289.524780	-558.117310	52.763474	1317.954712	-543.235718	63.435085	1586.956177	-664.326660	270.393402	1048.365479	-594.708374	-192.166443	1057.420654	-543.221008	250.086029	809.115051	-482.540680	-139.284836	825.455566	-563.222168	46.142426	962.016174	451.581329	-26.563812	929.279236	472.513092	155.298203
-577.635681	150.650223	865.738586	-565.645325	-52.839355	859.078735	-699.918335	178.732697	417.747803	-616.544006	-80.579453	472.277374	-680.028320	184.447144	65.023621	-676.340088	-69.932510	76.448257	-628.501404	245.056915	1284.051025	-573.610474	-144.558258	1289.507568	-558.114136	52.773075	1317.965576	-543.156616	63.422813	1586.956299	-664.337219	270.394501	1048.367554	-594.729065	-192.159683	1057.408325	-543.255249	250.099808	809.128723	-482.623993	-139.283737	825.458496	-563.274841	46.138283	962.019714	451.552521	-26.381517	929.317383	472.437897	155.484497
-577.672913	150.662964	865.739624	-565.688782	-52.854412	859.090637	-700.099365	178.816391	417.784454	-616.609131	-80.581367	472.273102	-680.139526	184.439667	65.027290	-676.327332	-69.931244	76.445633	-628.488770	245.044296	1284.050415	-573.590210	-144.558670	1289.518799	-558.096130	52.775177	1317.965942	-543.070251	63.417381	1586.933838	-664.372253	270.379608	1048.390137	-594.768616	-192.165344	1057.442505	-543.317383	250.092117	809.126770	-482.693726	-139.284729	825.424866	-563.311768	46.142792	962.026062	451.531921	-26.203083	929.356201	472.395691	155.678482
-577.756592	150.657852	865.733032	-565.779480	-52.841473	859.091309	-700.077026	178.771179	417.775696	-616.631592	-80.535408	472.264893	-680.077271	184.457092	64.979866	-676.285889	-69.928764	76.435242	-628.470459	245.039795	1284.062256	-573.570618	-144.546585	1289.504883	-558.210815	52.681320	1317.958008	-543.000183	63.430592	1586.920898	-664.402832	270.382202	1048.399536	-594.790833	-192.188309	1057.432251	-543.365356	250.107483	809.129395	-482.761627	-139.305344	825.419739	-563.359619	46.152130	962.019897	451.519867	-26.037851	929.399597	472.316376	155.867920
-577.806946	150.678757	865.728027	-565.833740	-52.826344	859.076111	-700.006348	178.715958	417.721191	-616.686340	-80.531601	472.274109	-680.037903	184.478775	65.003906	-676.326416	-69.943642	76.433372	-628.477661	245.032700	1284.072144	-573.576660	-144.583389	1289.545776	-558.088501	52.749752	1317.968872	-542.933289	63.423584	1586.908081	-664.430542	270.379211	1048.412354	-594.820190	-192.173706	1057.440552	-543.416931	250.136505	809.133850	-482.804382	-139.303116	825.398132	-563.409363	46.165222	962.009460	451.511597	-25.816498	929.420898	472.249298	156.098221
-577.862000	150.668076	865.738892	-565.895447	-52.827370	859.085510	-700.036377	178.704391	417.719604	-616.777039	-80.511703	472.276825	-680.023621	184.479370	65.004601	-676.293640	-69.929314	76.428246	-628.477539	245.043808	1284.072510	-573.562012	-144.573090	1289.546021	-558.072449	52.739651	1317.964111	-542.864197	63.424900	1586.895996	-664.434814	270.392975	1048.440674	-594.831055	-192.161423	1057.445801	-543.466431	250.142426	809.139832	-482.849945	-139.279282	825.403442	-563.455322	46.158989	962.018555	451.497131	-25.600338	929.465881	472.163177	156.296295
-577.888428	150.676849	865.740845	-565.927856	-52.812355	859.088501	-700.115051	178.723877	417.730927	-616.771057	-80.470734	472.252106	-680.075684	184.502228	65.013000	-676.297913	-69.931549	76.441139	-628.465271	245.025925	1284.087646	-573.556946	-144.579758	1289.542358	-558.066406	52.737812	1317.958740	-542.790894	63.435127	1586.896484	-664.465759	270.396332	1048.457642	-594.840820	-192.169098	1057.460449	-543.509399	250.154175	809.154236	-482.899048	-139.298889	825.406433	-563.473633	46.171772	962.020081	451.402313	-25.293428	929.533875	471.878571	156.636017
-577.934143	150.683105	865.742188	-565.975159	-52.828655	859.098083	-700.184692	178.728653	417.755524	-616.860107	-80.489166	472.274841	-680.032166	184.506409	65.009804	-676.384949	-69.927361	76.428070	-628.460815	245.027893	1284.102417	-573.536133	-144.564575	1289.555542	-558.062988	52.742954	1317.960938	-542.728455	63.443127	1586.885742	-664.476257	270.361938	1048.466797	-594.860535	-192.157410	1057.462036	-543.558044	250.121109	809.143494	-482.925323	-139.291565	825.391418	-563.507324	46.171772	962.024597	451.389923	-25.044537	929.587097	471.770203	156.924911
-577.970703	150.668945	865.755920	-566.025269	-52.834095	859.114319	-700.176514	178.701675	417.749084	-616.888428	-80.451286	472.262115	-680.008667	184.495331	64.999527	-676.381104	-69.923798	76.417336	-628.467590	245.023499	1284.108643	-573.553223	-144.575089	1289.554688	-558.036133	52.740051	1317.949585	-542.673523	63.447010	1586.885254	-664.487671	270.350677	1048.467529	-594.860168	-192.152222	1057.439087	-543.600098	250.135574	809.150879	-482.949280	-139.280869	825.382019	-563.546204	46.162819	962.039185	451.513214	-24.962963	929.644531	471.952209	157.014816
-578.016235	150.667343	865.749329	-566.051697	-52.800014	859.110535	-700.219238	178.704269	417.749634	-616.929626	-80.443756	472.228790	-680.022400	184.500351	65.002090	-676.355347	-69.930779	76.402321	-628.443237	245.027344	1284.114502	-573.539063	-144.569702	1289.560303	-558.026550	52.774078	1317.954224	-542.615601	63.447468	1586.878052	-664.496826	270.341583	1048.476807	-594.867981	-192.156769	1057.453003	-543.646729	250.112869	809.135803	-482.967651	-139.293152	825.376404	-563.569397	46.181541	962.033020	451.591217	-24.650024	929.663330	471.870789	157.325714
-578.056519	150.667984	865.752380	-566.127258	-52.785881	859.103027	-700.179504	178.677063	417.710693	-616.932190	-80.411926	472.261200	-680.042358	184.485199	64.998596	-676.348450	-69.932739	76.409706	-628.431458	245.042267	1284.117065	-573.543396	-144.550400	1289.509888	-558.004456	52.779293	1317.968628	-542.565125	63.466290	1586.867065	-664.501404	270.331116	1048.491821	-594.881897	-192.164230	1057.439819	-543.674133	250.129776	809.141968	-482.994598	-139.295334	825.351746	-563.607727	46.183311	962.028992	451.643524	-24.348709	929.708923	471.807678	157.550446
-578.073669	150.700333	865.758606	-566.118591	-52.780243	859.115112	-700.201477	178.687302	417.717926	-616.982483	-80.441269	472.267426	-679.963135	184.490707	64.988701	-676.344849	-69.935524	76.417923	-628.424500	245.061371	1284.140137	-573.516052	-144.539520	1289.546997	-557.974731	52.770260	1317.994873	-542.572876	63.418800	1586.835449	-664.539490	270.347778	1048.504517	-594.886902	-192.167694	1057.454102	-543.728638	250.115646	809.117920	-483.017883	-139.292343	825.360596	-563.616211	46.206329	962.038635	451.729950	-24.060726	929.748230	471.738586	157.826309
-578.124634	150.730057	865.763611	-566.190674	-52.775650	859.123291	-700.213318	178.684662	417.712555	-617.041199	-80.459274	472.248047	-679.965515	184.492691	64.966866	-676.361816	-69.933952	76.415817	-628.416870	245.058578	1284.153076	-573.507568	-144.529037	1289.554199	-557.956421	52.778358	1317.965210	-542.534668	63.421783	1586.836060	-664.549133	270.368591	1048.524170	-594.888306	-192.170120	1057.455322	-543.765442	250.107147	809.123047	-483.036438	-139.284164	825.336487	-563.661011	46.225513	962.043823	451.677307	-23.605295	929.791931	471.329224	158.323761
-578.162903	150.709610	865.754028	-566.211975	-52.774414	859.120972	-700.257751	178.687515	417.719421	-617.061340	-80.468544	472.250305	-680.006836	184.475693	64.965218	-676.363647	-69.933823	76.416878	-628.380432	245.073013	1284.154541	-573.517700	-144.519608	1289.524048	-557.912659	52.789188	1317.971680	-542.482117	63.437511	1586.839478	-664.444641	269.844208	1048.621948	-594.881653	-192.144867	1057.430298	-543.784180	250.099518	809.110779	-483.043701	-139.281952	825.334473	-563.687683	46.220104	962.037720	451.756866	-23.352882	929.835999	471.253296	158.587708
-578.178833	150.715118	865.756165	-566.221252	-52.777264	859.125000	-700.272522	178.680511	417.700653	-617.057129	-80.435982	472.237885	-679.993530	184.474701	64.967766	-676.361084	-69.941704	76.404968	-628.350037	245.088654	1284.154053	-573.490845	-144.516083	1289.520142	-557.873596	52.786350	1317.965820	-542.441956	63.447502	1586.833862	-664.529114	270.324860	1048.562866	-594.883423	-192.115799	1057.439209	-543.832153	250.095001	809.119385	-483.061707	-139.296127	825.324219	-563.692688	46.223206	962.040161	451.929657	-23.310675	929.897522	471.527435	158.662811
-578.219604	150.688263	865.737854	-566.240295	-52.809765	859.144470	-700.289673	178.679611	417.695465	-617.055847	-80.460426	472.238403	-680.047546	184.489838	64.953598	-676.361938	-69.941490	76.406387	-628.291626	245.087662	1284.179077	-573.431946	-144.505066	1289.536133	-557.867188	52.804279	1317.955566	-542.331665	63.506626	1586.861694	-664.537354	270.410828	1048.557007	-594.882751	-192.114075	1057.447510	-543.859009	250.066132	809.114136	-483.070953	-139.253555	825.312012	-563.716980	46.213303	962.040833	452.035583	-23.061289	929.946411	471.473633	158.928268
-578.277344	150.676102	865.731445	-566.279175	-52.826054	859.144165	-700.310730	178.692902	417.694519	-617.075195	-80.450920	472.241302	-679.996216	184.489883	64.957787	-676.393982	-69.935760	76.419441	-628.269165	245.090775	1284.171875	-573.440918	-144.501160	1289.524170	-557.841492	52.815857	1317.945313	-542.288025	63.518909	1586.869873	-664.536743	270.399994	1048.565796	-594.890015	-192.094650	1057.421875	-543.895325	250.081223	809.121460	-483.101746	-139.259140	825.296265	-563.751892	46.203766	962.036499	452.172943	-22.771700	930.002258	471.411469	159.206375
-578.296265	150.684921	865.737366	-566.321228	-52.792156	859.141174	-700.358521	178.718552	417.709167	-617.061829	-80.465149	472.230530	-680.026611	184.493561	64.967194	-676.378723	-69.941048	76.412109	-628.248230	245.126678	1284.172119	-573.381714	-144.473145	1289.571289	-557.810425	52.844101	1317.961548	-542.239929	63.538338	1586.877197	-664.523743	270.415680	1048.573730	-594.870605	-192.040100	1057.455200	-543.910400	250.072189	809.121704	-483.123871	-139.248672	825.293823	-563.767700	46.220371	962.036560	452.332489	-22.441486	930.048096	471.331299	159.533600
-578.311951	150.691330	865.752747	-566.319214	-52.763218	859.167297	-700.332520	178.680374	417.702118	-617.067566	-80.434319	472.238342	-680.019104	184.493790	64.967712	-676.374390	-69.929436	76.397530	-628.225037	245.126068	1284.179932	-573.374023	-144.469696	1289.561035	-557.794678	52.848740	1317.969727	-542.189819	63.533829	1586.897461	-664.508545	270.439880	1048.590942	-594.877319	-192.046722	1057.467896	-543.924133	250.073502	809.134277	-483.126190	-139.231018	825.318909	-563.775146	46.243687	962.057495	452.466339	-22.154255	930.084595	471.231842	159.849213
-578.322754	150.693298	865.768433	-566.324890	-52.760109	859.173218	-700.367798	178.668381	417.713379	-617.062256	-80.432648	472.248169	-679.983154	184.491058	64.948486	-676.364136	-69.953041	76.411674	-628.201111	245.120987	1284.189697	-573.333374	-144.477631	1289.620483	-557.750977	52.851665	1317.992310	-542.157227	63.545254	1586.900391	-664.510742	270.442047	1048.593750	-594.882690	-191.992828	1057.494995	-543.950500	250.067307	809.110962	-483.175476	-139.225433	825.316650	-563.777466	46.242035	962.067688	452.475525	-21.661322	930.144104	470.749542	160.405884
-578.371338	150.714859	865.764648	-566.365479	-52.773754	859.180664	-700.363586	178.664902	417.712860	-617.039124	-80.449806	472.232361	-680.013184	184.493027	64.972542	-676.385559	-69.973991	76.429878	-628.189697	245.136887	1284.199707	-573.337830	-144.484634	1289.619019	-557.745361	52.855240	1317.984741	-542.101440	63.546776	1586.907227	-664.511230	270.453461	1048.630737	-594.873901	-191.993408	1057.507690	-543.931091	250.103134	809.143311	-483.176178	-139.199554	825.340576	-563.807983	46.253128	962.068481	452.587189	-21.428865	930.218811	470.649902	160.640625
-578.338623	150.734848	865.782654	-566.336670	-52.759697	859.186279	-700.365784	178.668594	417.728302	-617.065186	-80.435966	472.247803	-680.038269	184.478119	64.969635	-676.377258	-69.935326	76.416168	-628.163086	245.153503	1284.215332	-573.304932	-144.457397	1289.638672	-557.692322	52.890827	1317.995972	-542.063171	63.575645	1586.906128	-664.524353	270.465149	1048.618286	-594.868958	-192.020767	1057.535156	-543.936584	250.107162	809.139221	-483.176025	-139.194458	825.347290	-563.783081	46.263672	962.080627	452.699982	-21.219646	930.311523	470.513153	160.918732
-578.358276	150.711960	865.766846	-566.328247	-52.784332	859.197693	-700.385864	178.673050	417.685577	-617.063660	-80.443871	472.241821	-680.013000	184.511826	64.966911	-676.381836	-69.945984	76.427605	-628.158875	245.161972	1284.197998	-573.267151	-144.443954	1289.655762	-557.682861	52.890747	1318.006958	-542.018921	63.597260	1586.912598	-664.501099	270.460541	1048.616333	-594.866699	-192.004776	1057.559204	-543.943970	250.136093	809.122620	-483.211456	-139.166397	825.361084	-563.784607	46.254673	962.078491	452.823029	-21.005898	930.362915	470.424194	161.164597
-578.354980	150.726181	865.774963	-566.333862	-52.781239	859.203003	-700.376038	178.667725	417.683472	-617.086365	-80.460991	472.258514	-680.025696	184.508621	64.976120	-676.404663	-69.966019	76.423874	-628.139038	245.172836	1284.205200	-573.219299	-144.417664	1289.666382	-557.653992	52.897774	1318.003906	-541.975891	63.627747	1586.912231	-664.494751	270.455170	1048.618896	-594.861511	-191.993530	1057.570923	-543.947998	250.153214	809.124146	-483.211639	-139.161469	825.365540	-563.777588	46.262226	962.084534	453.142120	-20.906618	930.390869	470.706146	161.163010
-578.360657	150.714203	865.765137	-566.338196	-52.786381	859.203064	-700.374146	178.666718	417.681702	-617.059387	-80.438820	472.253876	-680.009644	184.516403	64.960243	-676.389343	-69.929489	76.412727	-628.125183	245.190674	1284.207153	-573.176025	-144.415787	1289.702393	-557.630554	52.929546	1318.008667	-541.935059	63.636372	1586.909546	-664.504150	270.481934	1048.629883	-594.836731	-191.985046	1057.586914	-543.958252	250.191483	809.123230	-483.212585	-139.162094	825.367615	-563.778503	46.258739	962.079407	453.252136	-20.358770	930.439514	470.297852	161.699722
-578.339355	150.701172	865.750000	-566.347656	-52.813404	859.202637	-700.408142	178.674576	417.704102	-617.083679	-80.449005	472.269440	-680.055176	184.516541	64.958115	-676.400696	-69.929222	76.414124	-628.129883	245.191452	1284.197144	-573.152954	-144.418106	1289.702271	-557.610535	52.942665	1317.984375	-541.883423	63.678566	1586.903320	-664.507874	270.502106	1048.611328	-594.814941	-191.993729	1057.590698	-543.937256	250.215561	809.116394	-483.191589	-139.140335	825.381042	-563.765259	46.245232	962.071167	453.467407	-20.012060	930.487000	470.238678	162.034454
-578.295654	150.727051	865.770386	-566.294922	-52.763245	859.201355	-700.313538	178.624680	417.680817	-617.059082	-80.438477	472.255066	-679.995789	184.493515	64.946640	-676.416504	-69.936813	76.420982	-628.114990	245.184525	1284.185181	-573.103088	-144.390762	1289.709351	-557.606140	52.936481	1317.989136	-541.829224	63.693562	1586.903931	-664.369873	269.956757	1048.699829	-594.793823	-191.982391	1057.575806	-543.913940	250.212418	809.092346	-483.168274	-139.140717	825.377930	-563.726379	46.272133	962.081238	453.664185	-19.721344	930.532288	470.192047	162.379028
-578.272705	150.732544	865.775269	-566.283508	-52.795223	859.201477	-700.354187	178.662537	417.727966	-617.074829	-80.446243	472.246674	-680.017273	184.477585	64.965622	-676.382080	-69.935097	76.417381	-628.084106	245.208618	1284.193848	-573.095276	-144.393814	1289.675415	-557.593506	52.942234	1317.978516	-541.796204	63.727886	1586.893066	-664.436707	270.467163	1048.627808	-594.772644	-191.976593	1057.568970	-543.907837	250.241943	809.101196	-483.033539	-139.143890	825.298645	-563.711365	46.256432	962.083801	453.810577	-19.474510	930.598511	470.127380	162.674835
-578.233459	150.719955	865.766479	-566.232056	-52.811634	859.202942	-700.297729	178.610931	417.705353	-617.104248	-80.442436	472.238953	-679.962158	184.505035	64.979172	-676.354370	-69.941483	76.404984	-628.070435	245.213242	1284.191040	-573.094910	-144.395432	1289.674927	-557.577881	52.953857	1317.983887	-541.746216	63.754498	1586.884155	-664.436340	270.506653	1048.595703	-594.738525	-191.987671	1057.562988	-543.905579	250.252625	809.089233	-483.127594	-139.144211	825.348083	-563.676025	46.246910	962.081177	454.026703	-19.245041	930.651245	470.078888	162.960373
-578.222534	150.726730	865.751038	-566.251831	-52.787441	859.177368	-700.302673	178.614075	417.706696	-617.103271	-80.434349	472.235077	-679.950012	184.480301	64.954269	-676.330750	-69.937202	76.388214	-628.055115	245.218414	1284.170776	-573.048401	-144.371765	1289.686157	-557.558167	52.959465	1317.986328	-541.699707	63.781628	1586.877808	-664.404419	270.503540	1048.603516	-594.711731	-191.995163	1057.560181	-543.888367	250.238647	809.067505	-483.110016	-139.136398	825.341187	-563.659912	46.257195	962.058777	454.320068	-19.127687	930.693848	470.319946	163.073975
-578.186279	150.723740	865.768921	-566.200195	-52.779133	859.169678	-700.312622	178.630661	417.712646	-617.095520	-80.433258	472.272675	-680.005066	184.496185	64.982529	-676.382080	-69.934662	76.414848	-628.031616	245.220154	1284.160889	-573.005432	-144.379211	1289.694214	-557.537231	52.971790	1317.968750	-541.648682	63.816811	1586.861450	-664.413147	270.546814	1048.578491	-594.682007	-192.002670	1057.576050	-543.855652	250.233063	809.052979	-483.075623	-139.172058	825.330139	-563.616882	46.247776	962.063599	454.460785	-18.739868	930.733093	470.042053	163.468597
-578.175842	150.728714	865.751831	-566.188477	-52.806606	859.179199	-700.279541	178.615402	417.698944	-617.128174	-80.460564	472.283447	-679.946777	184.489532	64.978363	-676.397034	-69.943520	76.411423	-628.016785	245.245911	1284.132202	-572.980225	-144.351379	1289.688232	-557.644287	52.883938	1317.955688	-541.586426	63.841118	1586.843384	-664.383911	270.526764	1048.575928	-594.637451	-191.997940	1057.579712	-543.822632	250.249725	809.054688	-483.047974	-139.177811	825.327637	-563.598877	46.250446	962.059570	454.662994	-18.475950	930.751099	470.051453	163.729126
-578.128662	150.727524	865.747498	-566.132202	-52.790630	859.163147	-700.315125	178.648819	417.709198	-617.119934	-80.448166	472.268982	-680.032593	184.510086	64.969589	-676.408264	-69.936646	76.420937	-627.989441	245.250229	1284.116821	-572.949707	-144.336685	1289.682251	-557.633911	52.902847	1317.935669	-541.531067	63.871891	1586.826050	-664.378967	270.544800	1048.555908	-594.605835	-191.968582	1057.569092	-543.799805	250.229935	809.029419	-483.020660	-139.197739	825.326172	-563.548035	46.252201	962.049316	454.894470	-18.420923	930.805786	470.292847	163.786606
-578.098083	150.730759	865.739136	-566.112732	-52.778713	859.146790	-700.274475	178.627136	417.703583	-617.107300	-80.443222	472.282837	-680.020325	184.489594	64.952293	-676.403625	-69.936119	76.419357	-627.996826	245.232468	1284.109375	-572.970520	-144.354370	1289.685547	-557.492981	52.981148	1317.929199	-541.466248	63.893574	1586.813965	-664.336304	270.505798	1048.532471	-594.571960	-191.984863	1057.590210	-543.739929	250.211914	809.043396	-482.981903	-139.205734	825.323364	-563.521301	46.255402	962.036682	454.979950	-18.113533	930.826843	470.121887	164.122375
-578.066711	150.709030	865.723633	-566.073853	-52.799938	859.160400	-700.237244	178.643112	417.734741	-617.074951	-80.424278	472.262512	-679.970947	184.477661	64.996750	-676.350403	-69.932953	76.409836	-627.993469	245.240295	1284.086182	-572.947632	-144.341904	1289.700317	-557.483154	52.981884	1317.933960	-541.397156	63.930531	1586.805786	-664.331055	270.522919	1048.520996	-594.555542	-191.987885	1057.587158	-543.694336	250.192596	809.014709	-482.914612	-139.196167	825.338196	-563.485779	46.248493	962.036133	455.130676	-17.909555	930.846130	470.168488	164.313843
-578.020142	150.680084	865.717468	-566.043030	-52.826752	859.162415	-700.123718	178.600372	417.688416	-617.094727	-80.430725	472.280457	-679.885864	184.482437	65.003845	-676.374329	-69.928154	76.409332	-627.974609	245.257751	1284.079834	-572.942322	-144.341873	1289.700073	-557.469177	52.982536	1317.942627	-541.338867	63.959225	1586.787842	-664.300049	270.500153	1048.511230	-594.517212	-192.024628	1057.599976	-543.664368	250.210098	809.009888	-482.868134	-139.217285	825.365479	-563.457397	46.223301	962.035034	455.258514	-17.783918	930.847351	470.271851	164.434677
-577.980469	150.721115	865.726563	-566.012207	-52.822643	859.152710	-700.147827	178.619781	417.718414	-617.057495	-80.439888	472.273193	-679.968262	184.478729	65.011391	-676.359558	-69.933365	76.413399	-627.959595	245.252304	1284.079102	-572.926758	-144.350571	1289.733276	-557.449829	53.006886	1317.948364	-541.271667	63.989906	1586.782104	-664.269165	270.499969	1048.485474	-594.500549	-191.995651	1057.602173	-543.617676	250.181885	809.010254	-482.810059	-139.207016	825.405945	-563.420105	46.236919	962.034302	455.357086	-17.542326	930.798035	470.293152	164.648148
-577.923340	150.695297	865.736694	-565.965210	-52.805408	859.158386	-700.125305	178.635193	417.718384	-616.999695	-80.401375	472.261993	-680.002319	184.487320	65.009888	-676.324768	-69.931480	76.405190	-627.940552	245.249008	1284.079346	-572.931091	-144.353592	1289.741821	-557.436951	53.015293	1317.940186	-541.207825	64.014450	1586.776733	-664.233093	270.467651	1048.472290	-594.470764	-192.025467	1057.625000	-543.569397	250.171326	809.006714	-482.768890	-139.240158	825.426025	-563.374146	46.229057	962.042603	455.363983	-17.353334	930.772522	470.301880	164.801407
-577.894409	150.705093	865.731873	-565.966736	-52.833881	859.148987	-700.147217	178.665131	417.750824	-616.990295	-80.428810	472.285065	-679.967163	184.500397	65.001404	-676.319885	-69.933945	76.412781	-627.943665	245.266266	1284.071167	-572.955322	-144.354507	1289.707520	-557.429626	53.010853	1317.955688	-541.135315	64.049034	1586.768066	-664.219543	270.441864	1048.456787	-594.436340	-192.037079	1057.618042	-543.519592	250.142181	808.995178	-482.727753	-139.242584	825.435181	-563.343079	46.217777	962.033936	455.314423	-17.152500	930.712341	470.263367	165.022446
-577.837585	150.701752	865.745728	-565.900635	-52.817135	859.139893	-700.090759	178.651337	417.741516	-616.950256	-80.399887	472.269226	-680.004028	184.500626	64.997658	-676.346619	-69.933136	76.437126	-627.918518	245.270615	1284.030396	-572.902954	-144.320648	1289.738770	-557.422913	53.022705	1317.950562	-541.078125	64.090569	1586.754761	-664.175903	270.436462	1048.447266	-594.402893	-192.058624	1057.618652	-543.473022	250.112503	808.983582	-482.683258	-139.247360	825.443848	-563.290588	46.212849	962.036804	455.183533	-16.959972	930.678467	470.221313	165.181992
-577.834229	150.684372	865.725464	-565.895752	-52.838696	859.142883	-700.106873	178.671173	417.758728	-616.935608	-80.442474	472.268585	-680.022827	184.495926	65.007759	-676.333252	-69.945656	76.431465	-627.912598	245.278183	1284.023438	-572.885925	-144.305267	1289.733765	-557.410339	53.023514	1317.956665	-541.012085	64.112709	1586.747437	-664.146729	270.417877	1048.428345	-594.371399	-192.034164	1057.635010	-543.395325	250.100967	808.983826	-482.625183	-139.260162	825.471252	-563.275574	46.205524	962.027527	455.024994	-16.766308	930.616760	470.193726	165.375366
-577.761292	150.691696	865.749084	-565.825562	-52.828377	859.147156	-699.988037	178.609772	417.744598	-616.893433	-80.417725	472.269196	-680.008484	184.472198	65.013725	-676.297241	-69.916206	76.435204	-627.900269	245.286926	1284.019409	-572.858704	-144.307465	1289.746826	-557.406067	53.023563	1317.957520	-541.002563	64.101913	1586.713501	-664.109863	270.429535	1048.420410	-594.320435	-192.045837	1057.657227	-543.334595	250.082932	808.983398	-482.570435	-139.233322	825.497925	-563.220154	46.203739	962.042603	454.825653	-16.521975	930.539307	470.138824	165.614014
-577.729370	150.672836	865.739990	-565.798340	-52.836887	859.155701	-700.007629	178.622147	417.763489	-616.875183	-80.421127	472.276825	-680.049866	184.481644	65.052521	-676.311584	-69.923019	76.443184	-627.855042	245.305328	1284.010254	-572.862976	-144.308533	1289.743530	-557.372437	53.039391	1317.969971	-540.943176	64.108139	1586.702026	-664.059021	270.409912	1048.414185	-594.307007	-192.054062	1057.652100	-543.296753	250.062378	808.978638	-482.521606	-139.265579	825.510864	-563.197571	46.197926	962.043152	454.583679	-16.298494	930.489563	470.078125	165.802490
-577.685791	150.693665	865.744751	-565.738892	-52.817406	859.133179	-700.020813	178.662384	417.787048	-616.863220	-80.425484	472.237000	-680.091309	184.451889	65.017990	-676.321533	-69.938995	76.444405	-627.838379	245.328995	1284.006714	-572.819702	-144.274475	1289.747803	-557.472412	52.969696	1317.955811	-540.872070	64.143112	1586.697266	-664.047363	270.450989	1048.393433	-594.259277	-192.045120	1057.678101	-543.228333	250.043732	808.967285	-482.483459	-139.289368	825.512451	-563.148010	46.205288	962.034058	454.285004	-16.074316	930.436218	470.010498	165.955750
-577.595642	150.675262	865.741455	-565.651001	-52.826866	859.149841	-699.958984	178.634750	417.763000	-616.833801	-80.431549	472.245819	-680.051147	184.486435	65.025009	-676.299194	-69.917915	76.426109	-627.841919	245.318802	1283.995972	-572.831787	-144.291962	1289.752441	-557.350220	53.052395	1317.958374	-540.799744	64.175674	1586.683838	-663.998230	270.432617	1048.362305	-594.226990	-192.056992	1057.676392	-543.167908	250.025375	808.978821	-482.438171	-139.288513	825.505615	-563.078003	46.199745	962.042603	454.024719	-15.852513	930.385315	469.933441	166.139084
-577.578491	150.690918	865.740601	-565.663025	-52.831421	859.140076	-699.912537	178.647827	417.761078	-616.776550	-80.448135	472.257111	-679.970276	184.435822	65.041893	-676.293152	-69.908104	76.455429	-627.812439	245.324295	1283.963135	-572.812073	-144.270798	1289.755859	-557.340088	53.063927	1317.941772	-540.683899	64.256073	1586.703979	-663.954773	270.419739	1048.334473	-594.193054	-192.075287	1057.672607	-543.114685	249.998322	808.954529	-482.376007	-139.316452	825.520081	-563.067322	46.200485	962.036438	453.732941	-15.667442	930.331177	469.842346	166.343918
-577.523071	150.694016	865.751038	-565.590271	-52.843678	859.141296	-699.915955	178.678391	417.808533	-616.772034	-80.452003	472.263428	-680.049500	184.432602	65.033104	-676.316711	-69.921280	76.470993	-627.782959	245.316269	1283.956055	-572.818726	-144.297226	1289.760132	-557.331665	53.062824	1317.942505	-540.622925	64.289764	1586.687256	-663.908875	270.406891	1048.322510	-594.158752	-192.049362	1057.684692	-543.054077	249.967590	808.931396	-482.342407	-139.326797	825.542542	-563.006653	46.192112	962.042480	453.456268	-15.489590	930.283813	469.757141	166.492706
-577.471985	150.693802	865.747681	-565.560486	-52.844997	859.130371	-699.892944	178.645279	417.810852	-616.762756	-80.474335	472.270508	-680.062500	184.427322	65.037651	-676.298401	-69.923431	76.476425	-627.769165	245.312546	1283.941406	-572.836975	-144.310806	1289.744751	-557.306213	53.073986	1317.947754	-540.561707	64.329681	1586.678833	-663.882629	270.434021	1048.308716	-594.144531	-192.065613	1057.694824	-542.994751	249.990936	808.942993	-482.280609	-139.308365	825.543945	-562.970825	46.186462	962.035645	453.209015	-15.285306	930.216064	469.669891	166.720032
-577.409546	150.692947	865.741821	-565.484497	-52.861240	859.125977	-699.822083	178.642303	417.816406	-616.737366	-80.469772	472.256561	-680.026184	184.437515	65.035851	-676.293823	-69.898438	76.459114	-627.746765	245.325516	1283.934570	-572.812317	-144.304169	1289.750366	-557.301453	53.066895	1317.942261	-540.492798	64.367073	1586.665039	-663.752075	269.930084	1048.377197	-594.097412	-192.064911	1057.675537	-542.943787	249.979919	808.896851	-482.232971	-139.325623	825.552612	-562.909485	46.178955	962.031189	452.967529	-15.103156	930.179016	469.587524	166.905548
-577.385620	150.702301	865.732971	-565.477295	-52.859085	859.123657	-699.771851	178.653839	417.818420	-616.747681	-80.518578	472.293152	-680.060730	184.428879	65.058136	-676.342712	-69.900864	76.470230	-627.714600	245.329468	1283.915039	-572.775513	-144.302292	1289.771362	-557.267456	53.082527	1317.937134	-540.488770	64.324669	1586.625488	-663.697815	269.931122	1048.362793	-594.077942	-192.072571	1057.690796	-542.892700	250.002670	808.896057	-482.180969	-139.322433	825.559692	-562.896851	46.187134	962.025940	452.669922	-14.952249	930.143372	469.469574	167.025970
-577.283936	150.688843	865.728516	-565.383240	-52.842228	859.112671	-699.686646	178.643921	417.839355	-616.721375	-80.496422	472.270264	-680.024231	184.431244	65.070610	-676.315247	-69.885521	76.453056	-627.702515	245.324951	1283.895752	-572.784302	-144.315414	1289.744507	-557.251465	53.100075	1317.918213	-540.436707	64.363152	1586.595825	-663.655762	269.922394	1048.325562	-594.039001	-192.057312	1057.674438	-542.838928	250.000229	808.858459	-482.122528	-139.325500	825.575073	-562.818726	46.183704	962.019775	452.425262	-14.854762	930.117310	469.378387	167.131973
-577.217346	150.691833	865.725220	-565.322144	-52.844143	859.117004	-699.608704	178.658279	417.826141	-616.667358	-80.486359	472.283569	-680.074219	184.427902	65.076958	-676.336914	-69.900322	76.466629	-627.681213	245.333176	1283.856201	-572.725464	-144.261337	1289.724365	-557.233887	53.088837	1317.925659	-540.367371	64.405121	1586.578613	-663.621033	269.943878	1048.300537	-593.996948	-192.066422	1057.683716	-542.779053	250.014481	808.867004	-482.093292	-139.320602	825.570801	-562.758606	46.187550	962.020691	452.227234	-14.718903	930.077637	469.283142	167.226257
-577.167908	150.711517	865.731750	-565.281799	-52.870159	859.092529	-699.562927	178.679245	417.855957	-616.670776	-80.514603	472.259460	-680.170776	184.393768	65.168686	-676.346863	-69.901566	76.471436	-627.662598	245.347702	1283.857422	-572.703552	-144.266495	1289.738281	-557.203369	53.107510	1317.913330	-540.306580	64.435387	1586.563843	-663.577209	269.947174	1048.275024	-593.968262	-192.062195	1057.658936	-542.721130	250.021088	808.868347	-482.053284	-139.334686	825.565979	-562.716919	46.169281	962.011536	452.022156	-14.688416	930.084473	469.189301	167.265854
-577.109436	150.646408	865.707520	-565.216797	-52.894543	859.106201	-699.477295	178.671677	417.828583	-616.649841	-80.542145	472.272980	-680.198059	184.359390	65.151459	-676.359009	-69.902359	76.476372	-627.639099	245.347656	1283.820923	-572.719360	-144.275803	1289.720215	-557.181458	53.109402	1317.917236	-540.244873	64.456123	1586.546875	-663.544434	269.942322	1048.258545	-593.937134	-192.058548	1057.683960	-542.670837	250.020172	808.848572	-481.983521	-139.336349	825.582031	-562.673340	46.141678	962.008301	451.858154	-14.661851	930.078186	469.104614	167.261780
-578.092896	148.739136	864.734802	-565.586792	-53.505470	859.101257	-699.390869	178.660660	417.596008	-616.857544	-80.730492	472.392822	-680.141113	184.332214	65.121643	-676.469788	-69.895668	76.497940	-627.602966	245.368576	1283.820801	-572.690063	-144.266907	1289.724976	-557.163086	53.093018	1317.921021	-540.175476	64.486511	1586.530762	-663.480774	269.915497	1048.250488	-593.887878	-192.085388	1057.691528	-542.598450	250.045746	808.866577	-481.952820	-139.358841	825.594604	-563.009827	45.388924	961.502502	451.707031	-14.674365	930.075867	469.014862	167.277939
-578.095703	148.620926	864.679077	-565.587830	-53.542355	859.101685	-699.362183	178.684128	417.620667	-616.840637	-80.748009	472.367218	-680.111511	184.350159	65.104530	-676.414490	-69.898384	76.516365	-627.572449	245.365891	1283.816528	-572.699402	-144.261108	1289.720947	-557.150757	53.108654	1317.903442	-540.128784	64.524124	1586.527588	-663.454041	269.915863	1048.215088	-593.863831	-192.062393	1057.696045	-542.547302	250.045792	808.838318	-481.906342	-139.356522	825.596436	-562.996033	45.339222	961.474060	451.571289	-14.720957	930.081543	468.915985	167.232422
-577.991699	148.667465	864.709106	-565.493530	-53.535744	859.102234	-699.313293	178.676071	417.613312	-616.826416	-80.736229	472.371521	-680.062439	184.401352	65.087807	-676.433044	-69.888733	76.508095	-627.563293	245.365768	1283.801758	-572.666504	-144.263000	1289.734741	-557.096130	53.132057	1317.935425	-540.060730	64.553619	1586.519531	-663.384521	269.916321	1048.200439	-593.819458	-192.050674	1057.699829	-542.492310	250.034943	808.840454	-481.866913	-139.355606	825.624023	-562.922241	45.349663	961.491272	451.435669	-14.712420	930.072021	468.807343	167.206497
-577.964661	148.659927	864.697449	-565.470276	-53.545471	859.086182	-699.263733	178.704117	417.641418	-616.800903	-80.751289	472.369537	-680.086914	184.392944	65.074654	-676.401367	-69.886391	76.504326	-627.521912	245.362747	1283.812744	-572.623230	-144.249222	1289.762085	-557.086365	53.130726	1317.931885	-540.007446	64.577606	1586.513184	-663.344543	269.923523	1048.195801	-593.793518	-192.077087	1057.713257	-542.412048	250.049896	808.841248	-481.825775	-139.365845	825.622009	-562.894287	45.338890	961.477112	451.343262	-14.782398	930.056458	468.742310	167.130203
-577.850037	148.690369	864.733337	-565.377258	-53.555317	859.118469	-699.210022	178.677979	417.632751	-616.756531	-80.751320	472.392670	-680.041870	184.388916	65.099846	-676.414978	-69.890617	76.555908	-627.498718	245.354248	1283.781372	-572.636108	-144.256302	1289.750610	-557.032837	53.123966	1317.920898	-539.949463	64.599304	1586.494263	-663.314331	269.949646	1048.177856	-593.766602	-192.066086	1057.720215	-542.342590	250.046097	808.833435	-481.768433	-139.393158	825.631531	-562.811401	45.345577	961.513000	451.236206	-14.846077	930.023804	468.647827	167.040741
-577.553406	148.581879	864.838135	-565.257751	-53.459034	859.095825	-699.125854	178.706009	417.655365	-616.651367	-80.681526	472.361938	-680.045593	184.385147	65.109978	-676.365540	-69.878876	76.510086	-627.452698	245.387741	1283.770264	-572.556091	-144.233215	1289.782227	-557.118591	53.041523	1317.912598	-539.897156	64.635147	1586.476440	-663.257629	269.942963	1048.170654	-593.700500	-192.061127	1057.737671	-542.296753	250.053635	808.840088	-481.724091	-139.377350	825.651123	-562.649048	45.263836	961.556335	451.136230	-14.947470	930.014709	468.596649	166.937042
-576.483521	150.403168	865.717834	-564.798706	-52.837902	859.085510	-699.104797	178.731201	417.900421	-616.382996	-80.486015	472.302826	-680.062378	184.392120	65.131264	-676.240112	-69.881058	76.488022	-627.413208	245.372711	1283.766968	-572.548096	-144.243851	1289.759399	-557.072815	53.058041	1317.903809	-539.841248	64.657249	1586.469604	-663.281555	270.029968	1048.155640	-593.663757	-192.065186	1057.736206	-542.550415	249.981522	808.668701	-481.665497	-139.416122	825.640015	-562.192200	46.018032	962.005737	451.003876	-15.044153	929.972961	468.517731	166.823975
-576.385559	150.455658	865.744995	-564.727295	-52.879166	859.100708	-699.083862	178.758942	417.910675	-616.362244	-80.508759	472.287781	-680.019409	184.403915	65.124672	-676.259521	-69.877174	76.493103	-627.382141	245.359329	1283.736572	-572.531372	-144.247040	1289.773804	-556.951721	53.125946	1317.899048	-539.725403	64.737396	1586.492554	-663.205383	269.993347	1048.134766	-593.609192	-192.082413	1057.745239	-542.505249	249.975815	808.653015	-481.615356	-139.444839	825.668579	-562.132202	46.016483	962.028809	450.924103	-15.114868	929.929443	468.454254	166.736465
-576.328979	150.420013	865.716370	-564.670959	-52.886017	859.091553	-698.996216	178.749146	417.917450	-616.335632	-80.540588	472.298187	-679.990723	184.403625	65.124916	-676.230713	-69.881058	76.492630	-627.358337	245.370438	1283.731201	-572.522278	-144.253616	1289.744995	-556.909912	53.130749	1317.887329	-539.673157	64.756882	1586.490967	-663.154602	269.987518	1048.128540	-593.567932	-192.096161	1057.731079	-542.434204	249.990250	808.662720	-481.579865	-139.423782	825.669495	-562.081726	46.003986	962.010681	450.821991	-15.215323	929.892212	468.386749	166.643494
-577.235413	148.685486	864.889221	-564.973267	-53.456348	859.097107	-698.895874	178.720901	417.682739	-616.514160	-80.725075	472.361847	-679.994385	184.369629	65.121796	-676.312866	-69.886452	76.521194	-627.310486	245.393066	1283.731567	-572.521179	-144.227524	1289.721558	-556.851746	53.157043	1317.884033	-539.618408	64.777863	1586.484253	-663.101807	269.984711	1048.124023	-593.531677	-192.097931	1057.724609	-542.381042	249.955994	808.665222	-481.511536	-139.448120	825.662048	-562.403748	45.288647	961.586792	450.739227	-15.329511	929.859497	468.336792	166.504990
-576.224121	150.357559	865.696594	-564.550842	-52.897984	859.100159	-698.830322	178.736725	417.910278	-616.261658	-80.519318	472.299866	-679.975098	184.396118	65.140083	-676.196777	-69.841927	76.477043	-627.268982	245.391663	1283.719971	-572.446228	-144.210602	1289.734131	-556.827515	53.164005	1317.898560	-539.577942	64.793732	1586.484619	-663.041992	269.972870	1048.120361	-593.481445	-192.082565	1057.725342	-542.296387	249.957214	808.662231	-481.449097	-139.482132	825.668518	-561.975098	45.980270	962.005981	450.636322	-15.449501	929.823853	468.285919	166.399048
-577.103882	148.817642	864.931580	-564.903320	-53.400066	859.064209	-698.779602	178.726028	417.680145	-616.446655	-80.710915	472.362152	-679.971802	184.374176	65.129883	-676.342957	-69.880043	76.529800	-627.216431	245.397202	1283.712158	-572.411011	-144.217545	1289.755127	-556.798157	53.159138	1317.899658	-539.533569	64.814476	1586.480103	-662.987183	269.969147	1048.087036	-593.436890	-192.070923	1057.729858	-542.243713	249.945404	808.640198	-481.412537	-139.490067	825.671936	-562.313782	45.343361	961.591553	450.527344	-15.580081	929.794983	468.216553	166.298904
-577.145508	148.576340	864.819397	-564.908630	-53.477562	859.078796	-698.708130	178.717697	417.637207	-616.382019	-80.686523	472.344208	-680.013489	184.384872	65.116310	-676.298645	-69.841278	76.513145	-627.183655	245.407745	1283.697754	-572.367859	-144.210693	1289.768433	-556.747009	53.174404	1317.897339	-539.488342	64.836586	1586.473511	-662.924683	269.961792	1048.091919	-593.398621	-192.093094	1057.755371	-542.206726	249.976440	808.624573	-481.369629	-139.527878	825.686523	-562.297058	45.248585	961.540771	450.438782	-15.704770	929.763000	468.185211	166.199203
-576.084717	150.388031	865.688477	-564.450623	-52.883358	859.075012	-698.643433	178.727814	417.880524	-616.088379	-80.480980	472.274628	-679.956299	184.374893	65.162033	-676.155151	-69.831276	76.473068	-627.127930	245.404617	1283.674438	-572.329712	-144.194489	1289.768555	-556.706726	53.171753	1317.882324	-539.444336	64.843567	1586.476563	-662.878357	269.977356	1048.082520	-593.321655	-192.052490	1057.741943	-542.130310	249.964218	808.626221	-481.173828	-139.535400	825.629272	-561.838013	45.994114	961.987610	450.351929	-15.847278	929.751099	468.143280	166.062424
-575.971130	150.434570	865.747192	-564.367432	-52.890812	859.082825	-698.570557	178.726334	417.885376	-616.024597	-80.432449	472.258270	-679.936951	184.374847	65.163765	-676.140076	-69.835739	76.483887	-627.085999	245.403427	1283.682251	-572.297058	-144.192520	1289.769531	-556.655029	53.175499	1317.889038	-539.395935	64.850517	1586.463623	-662.809570	269.922211	1048.076660	-593.293396	-192.094803	1057.752930	-542.054565	249.937103	808.617981	-481.279785	-139.582367	825.683411	-561.757629	45.987137	962.021667	450.307892	-15.942646	929.729675	468.107147	165.940369
-575.950012	150.429306	865.719849	-564.343994	-52.883877	859.051941	-698.558044	178.730240	417.905487	-616.012695	-80.447830	472.256104	-679.988281	184.375198	65.161171	-676.198303	-69.846954	76.485931	-627.001587	245.425659	1283.676392	-572.206604	-144.166428	1289.749634	-556.717712	53.078625	1317.888184	-539.352722	64.857948	1586.470093	-662.773254	269.954987	1048.096680	-593.249634	-192.060471	1057.757080	-542.035339	249.940964	808.611389	-481.208344	-139.575912	825.686646	-561.726929	45.986656	961.991821	450.275330	-16.051115	929.701538	468.089355	165.839142
-575.867432	150.436661	865.743164	-564.269958	-52.897808	859.067993	-698.501099	178.716476	417.922852	-615.965088	-80.424911	472.246155	-679.944397	184.358093	65.148018	-676.163635	-69.866135	76.503990	-626.980042	245.425323	1283.657593	-572.210693	-144.156570	1289.754272	-556.560364	53.181332	1317.880859	-539.309814	64.871330	1586.469238	-662.707336	269.946014	1048.076416	-593.214233	-192.106323	1057.746094	-541.943054	249.917557	808.622375	-481.143555	-139.583176	825.695068	-561.655945	45.979301	962.012024	450.230469	-16.144199	929.696716	468.079010	165.705414
-575.818420	150.449799	865.729004	-564.221985	-52.879841	859.076660	-698.426758	178.722855	417.908813	-615.909485	-80.392548	472.239014	-679.966919	184.376801	65.174042	-676.140381	-69.867935	76.504547	-626.915222	245.430817	1283.661377	-572.149048	-144.150665	1289.789795	-556.505554	53.173435	1317.878296	-539.261230	64.877304	1586.483887	-662.594055	269.941681	1048.051880	-593.152100	-192.084473	1057.749268	-541.544006	249.991760	808.775635	-481.095490	-139.580414	825.698669	-561.607178	46.005962	962.009521	450.188110	-16.238075	929.691589	468.061584	165.569901
-575.719543	150.446091	865.734192	-564.139099	-52.875477	859.073486	-698.352722	178.680450	417.893982	-615.924500	-80.403938	472.267883	-679.886963	184.377975	65.177292	-676.127441	-69.845055	76.493217	-626.864990	245.433731	1283.658081	-572.093079	-144.152756	1289.803589	-556.454041	53.197632	1317.892212	-539.221741	64.883400	1586.483154	-662.543335	269.926849	1048.039917	-593.113342	-192.095016	1057.786377	-541.485107	249.968155	808.759705	-481.040558	-139.599365	825.714966	-561.534851	46.000305	962.011963	450.156250	-16.326906	929.672363	468.052887	165.452713
-575.674866	150.451309	865.732483	-564.114502	-52.866142	859.075684	-698.312683	178.697006	417.894684	-615.902710	-80.376404	472.274353	-679.906921	184.333725	65.159088	-676.112732	-69.836021	76.496704	-626.819092	245.407013	1283.645874	-572.073059	-144.160706	1289.805908	-556.423401	53.187527	1317.890015	-539.189453	64.900101	1586.475708	-662.497314	269.966522	1048.019775	-593.062500	-192.097656	1057.783691	-541.421326	249.983765	808.764832	-480.973450	-139.591431	825.737122	-561.493835	46.009010	962.011658	450.143646	-16.453735	929.678162	468.085083	165.279343
-575.683960	150.451889	865.727722	-564.117371	-52.863987	859.053528	-698.305298	178.731689	417.911133	-615.924805	-80.452072	472.309143	-679.921326	184.325806	65.154289	-676.137146	-69.845375	76.498917	-626.762512	245.430786	1283.648682	-572.016296	-144.149719	1289.836548	-556.355225	53.189625	1317.898193	-539.149231	64.896385	1586.482178	-662.424072	269.932678	1048.028931	-593.015808	-192.092194	1057.786865	-541.367126	249.973495	808.752258	-480.908875	-139.591049	825.757874	-561.484558	46.002972	961.996765	450.110291	-16.527897	929.650818	468.083527	165.196243
-575.583435	150.479019	865.749146	-564.059570	-52.854137	859.062378	-698.241333	178.693954	417.923676	-615.914856	-80.443184	472.281097	-679.884766	184.323685	65.139580	-676.114380	-69.846619	76.500816	-626.705811	245.424271	1283.641479	-571.981323	-144.143433	1289.828247	-556.305786	53.191536	1317.887451	-539.102600	64.899071	1586.484497	-662.381531	269.951782	1048.034546	-592.939575	-192.082855	1057.774780	-541.318665	249.950485	808.729797	-480.711090	-139.605591	825.730591	-561.410767	46.013470	962.012085	450.083466	-16.653881	929.667908	468.097473	165.046707
-575.814697	150.621902	865.678955	-564.056335	-52.951885	859.057739	-698.306030	178.756104	417.948273	-616.033508	-80.546928	472.313110	-680.001831	184.313522	65.149742	-676.176758	-69.848015	76.513329	-626.644775	245.419449	1283.635132	-571.902344	-144.155426	1289.850098	-556.251709	53.168701	1317.897217	-539.055237	64.899864	1586.481934	-662.411621	270.446167	1047.958130	-592.889893	-192.099319	1057.801392	-541.267029	249.952515	808.760925	-480.652435	-139.608078	825.730408	-561.491882	46.083065	961.973206	450.092865	-16.764366	929.628479	468.153564	164.932190
-575.758240	150.586395	865.674927	-564.004150	-52.948605	859.056152	-698.286133	178.761185	417.979797	-616.045715	-80.567093	472.310944	-679.973389	184.331512	65.179863	-676.184998	-69.850861	76.522430	-626.451050	245.591263	1283.808350	-571.832214	-144.120270	1289.847900	-556.179565	53.151875	1317.876343	-539.006104	64.898155	1586.474121	-662.326904	270.422638	1048.001465	-592.847656	-192.136932	1057.772583	-541.239868	249.957092	808.746521	-480.724731	-139.610687	825.747559	-561.437622	46.067463	961.970459	450.071075	-16.900728	929.639160	468.174347	164.791855
-575.713989	150.589844	865.643433	-563.960205	-52.969757	859.049622	-698.220459	178.759949	417.956177	-615.988770	-80.517036	472.294342	-679.957092	184.326889	65.156479	-676.172119	-69.850075	76.516266	-626.516052	245.426041	1283.637329	-571.778625	-144.137924	1289.843872	-556.131836	53.172771	1317.871094	-538.957520	64.904991	1586.465576	-662.305664	270.499573	1047.955811	-592.783569	-192.088821	1057.746094	-541.187012	249.958237	808.734436	-480.559570	-139.599823	825.696655	-561.384705	46.071640	961.951050	450.058716	-17.040386	929.632324	468.214508	164.681595
-575.656372	150.615311	865.662537	-563.946594	-52.929287	859.037903	-698.217346	178.769577	417.979553	-615.954773	-80.453224	472.276825	-679.908325	184.337158	65.158058	-676.155212	-69.848900	76.507866	-626.438293	245.416626	1283.633179	-571.730835	-144.130402	1289.812622	-556.064758	53.177055	1317.878174	-538.905701	64.903595	1586.457642	-662.240723	270.466461	1047.942871	-592.733887	-192.088638	1057.746582	-541.123352	249.968750	808.724121	-480.515594	-139.595963	825.677490	-561.356140	46.087097	961.954834	450.045929	-17.181208	929.607178	468.244690	164.595688
-575.617737	150.592606	865.647644	-563.870544	-52.948833	859.055359	-698.170288	178.761658	417.970764	-615.915527	-80.439468	472.306671	-679.914917	184.330612	65.164383	-676.127380	-69.847305	76.502457	-626.416077	245.403107	1283.606323	-571.717346	-144.116684	1289.801270	-556.025574	53.177177	1317.872559	-538.867065	64.891586	1586.461670	-662.194031	270.465912	1047.909912	-592.703064	-192.116425	1057.743652	-541.088135	249.980881	808.721252	-480.481018	-139.604782	825.673035	-561.301941	46.083107	961.956848	450.031128	-17.313433	929.615845	468.273865	164.475769
-575.593872	150.606476	865.658203	-563.881409	-52.925827	859.041321	-698.195679	178.781967	417.981842	-615.840820	-80.412498	472.274628	-680.008118	184.324493	65.198051	-676.125916	-69.837265	76.531410	-626.362732	245.416046	1283.629028	-571.671265	-144.131363	1289.805664	-555.972595	53.175251	1317.864868	-538.809448	64.885574	1586.469604	-662.148071	270.469482	1047.923584	-592.670105	-192.095566	1057.715088	-541.067322	249.962555	808.720886	-480.560791	-139.589630	825.715515	-561.289612	46.088291	961.954285	450.033356	-17.447205	929.598999	468.298676	164.367111
-575.529297	150.611816	865.654419	-563.812073	-52.932678	859.033447	-698.147217	178.784378	418.009003	-615.894592	-80.453804	472.279724	-679.959961	184.331161	65.194572	-676.182922	-69.840668	76.544273	-626.309204	245.406784	1283.638306	-571.589172	-144.096176	1289.799683	-555.893066	53.176373	1317.869263	-538.747498	64.878448	1586.455322	-662.096313	270.469086	1047.928833	-592.625671	-192.112106	1057.718018	-541.010864	249.961288	808.717285	-480.543854	-139.589294	825.686584	-561.229675	46.085491	961.948975	450.092224	-17.585278	929.603394	468.372833	164.193481
-575.478027	150.628571	865.658752	-563.785217	-52.920784	859.019592	-698.126831	178.776199	418.004730	-615.939575	-80.505890	472.296143	-679.945740	184.327545	65.186317	-676.214905	-69.842606	76.553459	-626.248657	245.415115	1283.639038	-571.502502	-144.098297	1289.811279	-555.845642	53.171310	1317.840088	-538.681458	64.870049	1586.454590	-662.052673	270.437103	1047.925781	-592.592834	-192.089630	1057.698486	-540.942017	249.951981	808.708862	-480.509705	-139.577011	825.669434	-561.184814	46.090321	961.943481	450.092194	-17.709822	929.597717	468.370667	164.027893
-575.443115	150.653961	865.668213	-563.763733	-52.908920	859.009949	-698.091370	178.790955	418.030640	-615.873962	-80.453217	472.265320	-679.933411	184.330704	65.196167	-676.167847	-69.849663	76.510498	-626.186340	245.413162	1283.652588	-571.468262	-144.105377	1289.761719	-555.794678	53.169590	1317.855103	-538.624756	64.860016	1586.442627	-662.010620	270.427643	1047.917969	-592.560364	-192.059067	1057.689819	-540.916504	249.941040	808.707031	-480.505676	-139.570633	825.645325	-561.155396	46.099304	961.942993	450.118805	-17.847382	929.569031	468.398895	163.908432
-575.387512	150.627304	865.652893	-563.736450	-52.902161	859.014465	-698.086548	178.795929	418.035004	-615.914673	-80.515213	472.294189	-679.953247	184.331085	65.195969	-676.177490	-69.836975	76.541138	-626.141052	245.438278	1283.661865	-571.464783	-144.114639	1289.744995	-555.724487	53.161922	1317.851074	-538.552063	64.846931	1586.434937	-661.970276	270.463501	1047.925903	-592.538025	-192.059906	1057.652344	-540.877930	249.924530	808.709839	-480.489227	-139.563065	825.613342	-561.113770	46.097439	961.937805	450.151031	-17.998531	929.572815	468.421204	163.719788
-575.340698	150.643494	865.654114	-563.693909	-52.905052	859.006531	-698.122925	178.790695	418.051361	-615.878845	-80.507416	472.292297	-679.986755	184.309921	65.206978	-676.184265	-69.842628	76.556396	-626.080383	245.436462	1283.666626	-571.456238	-144.116806	1289.688965	-555.652344	53.163086	1317.846924	-538.478210	64.822372	1586.430176	-661.899536	270.469086	1047.945313	-592.506958	-192.061859	1057.644775	-540.816528	249.936996	808.726990	-480.471130	-139.555817	825.599121	-561.073547	46.099419	961.934692	450.095825	-18.063293	929.584351	468.242737	163.704102
-575.281921	150.642975	865.653015	-563.650635	-52.906673	859.011414	-698.078857	178.778275	418.042328	-615.861694	-80.493210	472.292755	-679.951172	184.309296	65.207596	-676.183228	-69.835190	76.563904	-626.005554	245.444412	1283.690063	-571.438660	-144.134750	1289.662476	-555.620667	53.170105	1317.846680	-538.396606	64.802490	1586.424316	-661.858704	270.477692	1047.947266	-592.497253	-192.055496	1057.622070	-540.789978	249.908325	808.733032	-480.468292	-139.552490	825.573059	-561.025879	46.100456	961.936951	450.166595	-18.322945	929.593567	468.439575	163.397568
-575.239807	150.667328	865.660522	-563.626770	-52.887100	859.001587	-698.070679	178.791336	418.044891	-615.870483	-80.487358	472.291809	-679.976990	184.309662	65.207626	-676.223450	-69.843002	76.553520	-625.954834	245.448364	1283.692871	-571.365906	-144.125977	1289.666382	-555.563232	53.141083	1317.832642	-538.302307	64.781998	1586.415527	-661.783691	270.445313	1047.973511	-592.474609	-191.988266	1057.582520	-540.730652	249.892990	808.737732	-480.333649	-139.522812	825.513367	-560.998657	46.112907	961.935974	450.118286	-18.385195	929.590088	468.257477	163.385666
-575.187561	150.660065	865.637207	-563.620605	-52.883617	858.998962	-698.057068	178.773880	418.060242	-615.814331	-80.474152	472.274567	-679.955994	184.309494	65.206886	-676.198547	-69.835861	76.564308	-625.878296	245.456940	1283.668335	-571.310486	-144.096542	1289.641724	-555.497009	53.146107	1317.836182	-538.221313	64.758072	1586.404541	-661.716919	270.474091	1047.982422	-592.479065	-191.998627	1057.581299	-540.710266	249.902313	808.740601	-480.463318	-139.509705	825.511597	-560.966858	46.119251	961.923035	450.123322	-18.577976	929.615173	468.256714	163.258575
-575.146545	150.659760	865.627075	-563.581299	-52.899570	858.990417	-698.050476	178.799774	418.076416	-615.810303	-80.507126	472.269043	-679.967712	184.311752	65.221733	-676.216370	-69.836983	76.570541	-625.818359	245.459976	1283.675903	-571.311951	-144.116913	1289.616455	-555.442444	53.158737	1317.823242	-538.118286	64.733482	1586.381836	-661.667603	270.478241	1047.991943	-592.470276	-191.998978	1057.556274	-540.676025	249.885742	808.754211	-480.478729	-139.487717	825.483459	-560.917419	46.112572	961.912964	450.119141	-18.739145	929.617554	468.249054	163.111572
-575.089966	150.656631	865.636169	-563.535706	-52.897892	858.995911	-698.055969	178.808136	418.074951	-615.773376	-80.479271	472.270264	-679.979736	184.289169	65.212708	-676.200867	-69.851807	76.570992	-625.748169	245.472626	1283.669067	-571.288330	-144.135956	1289.599976	-555.376404	53.136806	1317.815063	-537.998779	64.747162	1586.401733	-661.614929	270.514801	1047.985352	-592.468872	-192.002487	1057.551758	-540.636902	249.886078	808.754639	-480.483978	-139.491760	825.480530	-560.872681	46.109215	961.920715	450.103424	-18.869699	929.628357	468.218353	162.974167
-575.047607	150.665802	865.638245	-563.526367	-52.895210	858.987854	-698.009766	178.808777	418.081146	-615.790039	-80.502686	472.284607	-679.908936	184.296295	65.199570	-676.155273	-69.826851	76.576340	-625.674622	245.470612	1283.681763	-571.243774	-144.139496	1289.610352	-555.332153	53.156387	1317.814575	-537.983398	64.642754	1586.330933	-661.569458	270.534088	1047.997559	-592.465698	-191.996872	1057.557983	-540.579346	249.882065	808.748474	-480.488617	-139.483200	825.466309	-560.844543	46.109032	961.917358	450.098236	-19.033522	929.642029	468.219452	162.850632
-574.974182	150.714706	865.666138	-563.493835	-52.868237	858.996826	-697.978455	178.789917	418.092896	-615.777344	-80.481316	472.284180	-679.968140	184.309418	65.207787	-676.184265	-69.831734	76.566414	-625.596069	245.494324	1283.679932	-571.234009	-144.144608	1289.603516	-555.283813	53.132420	1317.811401	-537.886169	64.623077	1586.327393	-661.499573	270.525665	1047.994751	-592.468018	-191.975235	1057.564697	-540.536377	249.895737	808.752441	-480.501038	-139.480316	825.483093	-560.793762	46.136219	961.935669	450.203735	-19.307728	929.656189	468.502319	162.547394
-574.948730	150.700089	865.661499	-563.490906	-52.857697	858.979614	-698.003296	178.803040	418.100433	-615.743103	-80.497093	472.304779	-679.968384	184.309723	65.209648	-676.160156	-69.815460	76.565475	-625.504211	245.488983	1283.681152	-571.188660	-144.146820	1289.609619	-555.221558	53.137928	1317.814697	-537.778198	64.613632	1586.329590	-661.428528	270.577148	1048.012085	-592.475586	-191.941681	1057.566650	-540.516235	249.916428	808.748047	-480.530792	-139.480133	825.461121	-560.761108	46.127831	961.922974	450.081512	-19.264708	929.678406	468.235931	162.607391
-574.889832	150.685883	865.649536	-563.427795	-52.870285	858.974487	-697.993835	178.808289	418.107697	-615.745605	-80.500389	472.312927	-679.938782	184.312775	65.214745	-676.143738	-69.825768	76.574806	-625.388855	245.508667	1283.697144	-571.151978	-144.147247	1289.619995	-555.268188	53.063255	1317.822266	-537.689026	64.618134	1586.309692	-661.360107	270.573730	1048.021118	-592.492676	-191.936249	1057.560181	-540.461609	249.935684	808.731140	-480.545654	-139.488968	825.454468	-560.697998	46.118042	961.914368	450.174164	-19.536585	929.667114	468.541046	162.295425
-574.808533	150.676895	865.644348	-563.405334	-52.847229	858.966370	-697.978882	178.800598	418.106781	-615.707947	-80.467484	472.279694	-679.889099	184.312454	65.216553	-676.137207	-69.823517	76.593834	-625.310242	245.515900	1283.709839	-571.184326	-144.182648	1289.595581	-555.122559	53.121525	1317.806519	-537.586365	64.622734	1586.303589	-661.292725	270.569794	1048.038818	-592.496155	-191.942032	1057.559570	-540.435181	249.950195	808.718811	-480.552307	-139.479218	825.440063	-560.643555	46.120895	961.907410	450.097168	-19.481365	929.681091	468.281799	162.350006
-574.756348	150.679504	865.617310	-563.391296	-52.867584	858.951721	-697.972229	178.766052	418.091797	-615.700134	-80.460808	472.281189	-679.958862	184.307343	65.205544	-676.115356	-69.824539	76.567863	-625.219849	245.518677	1283.705078	-571.162292	-144.201492	1289.610596	-555.062256	53.109470	1317.802246	-537.493713	64.629677	1586.279541	-661.198730	270.571411	1048.047729	-592.497620	-191.977859	1057.547607	-540.390015	249.987579	808.733154	-480.545776	-139.478607	825.449951	-560.588867	46.118092	961.884888	450.054047	-19.575310	929.660278	468.286438	162.244797
-574.664795	150.683716	865.629211	-563.345032	-52.896221	858.964294	-697.932556	178.741531	418.102600	-615.689819	-80.462662	472.277344	-679.948730	184.285477	65.174873	-676.157227	-69.824402	76.596077	-625.106079	245.521774	1283.726807	-571.139954	-144.215317	1289.583984	-555.004089	53.115116	1317.814087	-537.329773	64.705757	1586.298950	-661.128662	270.626770	1048.075562	-592.518250	-191.962540	1057.517334	-540.340454	250.007767	808.733826	-480.553009	-139.474701	825.447815	-560.539551	46.103611	961.898743	450.038727	-19.697708	929.669922	468.317352	162.125366
-574.587158	150.678284	865.609680	-563.306519	-52.916458	858.961914	-697.972961	178.763794	418.119446	-615.702515	-80.484665	472.283539	-679.967285	184.282639	65.204109	-676.141907	-69.826134	76.568748	-624.990540	245.503922	1283.719727	-571.117981	-144.231506	1289.579590	-554.948303	53.080429	1317.806641	-537.299561	64.681267	1586.263916	-661.054504	270.618439	1048.066284	-592.509277	-191.952942	1057.504395	-540.283386	250.008347	808.716431	-480.565338	-139.533661	825.434814	-560.481567	46.097763	961.887939	450.128204	-19.952131	929.651428	468.635620	161.825424
-574.516907	150.661118	865.609741	-563.266052	-52.930893	858.969666	-697.909912	178.720001	418.093079	-615.681885	-80.493279	472.275482	-679.910034	184.269608	65.200150	-676.187378	-69.817734	76.560974	-624.870911	245.526611	1283.742798	-571.122986	-144.246490	1289.577271	-554.893799	53.067734	1317.791992	-537.144226	64.774780	1586.285645	-661.036743	270.709106	1048.102783	-592.515869	-191.966415	1057.502441	-540.582397	249.987183	808.553406	-480.559448	-139.514359	825.427795	-560.413757	46.085152	961.890869	450.119293	-20.050247	929.627014	468.653442	161.717407
-574.118347	150.544418	865.727234	-563.163940	-52.800236	858.963684	-697.796143	178.652786	418.054657	-615.611206	-80.435165	472.256592	-679.838501	184.272415	65.199440	-676.159546	-69.815804	76.551567	-624.726135	245.511322	1283.725830	-571.108826	-144.239075	1289.551147	-554.841614	53.041306	1317.800781	-537.064636	64.794769	1586.283936	-660.836060	270.269440	1048.192505	-592.535156	-191.997726	1057.523315	-540.543457	250.000961	808.528015	-480.571228	-139.565048	825.425232	-560.194946	46.014210	961.947144	450.073669	-20.212311	929.664734	468.682556	161.590027
-574.390564	150.633392	865.599487	-563.236206	-52.938950	858.949402	-697.902710	178.742249	418.117401	-615.661316	-80.476517	472.275116	-679.917847	184.269501	65.201897	-676.142761	-69.825859	76.567627	-624.593628	245.516922	1283.732178	-571.082214	-144.243790	1289.542725	-554.875977	52.943401	1317.800659	-536.966614	64.826767	1586.268921	-660.708801	270.301605	1048.207031	-592.548340	-191.964127	1057.499390	-540.425232	250.026321	808.530029	-480.575073	-139.616577	825.417847	-560.316467	46.059185	961.873779	450.056671	-20.283300	929.647949	468.693939	161.484024
-573.981628	150.530502	865.693054	-563.128540	-52.808945	858.933655	-697.767944	178.656372	418.086853	-615.614014	-80.437447	472.261353	-679.852234	184.276459	65.192642	-676.114990	-69.808578	76.560410	-624.486206	245.521011	1283.724121	-571.075989	-144.280472	1289.581055	-554.716370	53.008312	1317.799683	-536.870789	64.867226	1586.260010	-660.681458	270.849762	1048.135254	-592.552185	-191.971924	1057.499878	-540.355591	250.018478	808.537659	-480.573669	-139.644669	825.400696	-560.094055	46.001488	961.913757	450.032318	-20.368052	929.641968	468.683563	161.401550
-573.848694	150.526489	865.698059	-563.081848	-52.837608	858.941223	-697.755859	178.658844	418.099182	-615.596130	-80.423019	472.265137	-679.864014	184.293518	65.206352	-676.144836	-69.784782	76.579681	-624.345703	245.523407	1283.718750	-571.076172	-144.285751	1289.585327	-554.646423	52.977592	1317.808472	-536.775757	64.897560	1586.252319	-660.568604	270.937653	1048.182983	-592.560364	-191.968811	1057.501221	-540.263428	250.032318	808.515564	-480.583191	-139.662964	825.401550	-560.012817	45.982658	961.920654	450.032318	-20.477076	929.655518	468.734406	161.316940
-573.800232	150.518845	865.672791	-563.089905	-52.858593	858.933594	-697.735718	178.626312	418.108948	-615.569092	-80.426888	472.260864	-679.833862	184.311615	65.189781	-676.108704	-69.794083	76.570267	-624.205566	245.532608	1283.718140	-571.117432	-144.295883	1289.559814	-554.584656	52.974022	1317.803345	-536.654785	64.946663	1586.258667	-660.438721	271.023041	1048.158813	-592.583740	-192.009888	1057.493896	-540.143066	250.057785	808.502197	-480.600372	-139.735641	825.386780	-559.982300	45.975395	961.903564	449.886780	-20.360939	929.638611	468.383484	161.495285
-573.687561	150.527145	865.669006	-563.037476	-52.881428	858.939270	-697.695068	178.628021	418.133026	-615.562744	-80.422340	472.266876	-679.832397	184.279144	65.202660	-676.091492	-69.823227	76.583847	-624.043030	245.576385	1283.721313	-571.085693	-144.278748	1289.567993	-554.614746	52.875565	1317.770874	-536.589966	64.962418	1586.226074	-660.302490	271.042419	1048.167358	-592.604858	-191.990860	1057.480225	-540.065125	250.062134	808.488647	-480.594543	-139.788040	825.377380	-559.908569	45.970184	961.905334	449.867737	-20.471569	929.655884	468.410461	161.405411
-573.570862	150.529373	865.676697	-563.016113	-52.882252	858.935608	-697.676270	178.625717	418.138641	-615.523193	-80.424072	472.261444	-679.826294	184.280655	65.215744	-676.074890	-69.811378	76.586884	-623.891663	245.574966	1283.711304	-571.082520	-144.311356	1289.578369	-554.468140	52.926651	1317.776001	-536.508362	64.985886	1586.211304	-660.140015	271.089783	1048.159912	-592.627991	-191.970947	1057.512451	-539.960754	250.053421	808.469543	-480.593292	-139.823502	825.402893	-559.838501	45.961472	961.906982	449.857971	-20.568203	929.634827	468.433868	161.355270
-573.452942	150.550980	865.674438	-562.994019	-52.902821	858.936523	-697.651428	178.599854	418.170502	-615.516052	-80.419136	472.264557	-679.899536	184.275894	65.224670	-676.074158	-69.783493	76.553802	-623.730469	245.597626	1283.725586	-571.091797	-144.311279	1289.585938	-554.367920	52.913536	1317.774658	-536.420532	65.010818	1586.201660	-659.971802	271.100006	1048.166016	-592.655273	-192.014877	1057.515381	-539.822205	250.054764	808.477661	-480.609131	-139.874741	825.410095	-559.776855	45.959732	961.906921	449.841125	-20.667425	929.647461	468.441650	161.249390
-573.318787	150.524612	865.680603	-562.929871	-52.917740	858.943542	-697.608948	178.590256	418.180298	-615.516785	-80.432144	472.250824	-679.883301	184.279785	65.217896	-676.107422	-69.787315	76.559776	-623.581360	245.601334	1283.688721	-571.077759	-144.305710	1289.591553	-554.304443	52.903465	1317.770264	-536.335754	65.034866	1586.209473	-659.754089	271.073792	1048.131958	-592.676697	-192.021301	1057.541260	-539.295532	250.069458	808.649780	-480.628021	-139.927643	825.409302	-559.696899	45.935398	961.915100	449.844940	-20.742479	929.642944	468.460327	161.205872
-573.211670	150.519150	865.686646	-562.906433	-52.907143	858.946899	-697.535645	178.585114	418.185822	-615.478577	-80.401054	472.244080	-679.875061	184.275772	65.224304	-676.069275	-69.777649	76.559807	-623.434570	245.664291	1283.700317	-571.131775	-144.300232	1289.574341	-554.213989	52.901958	1317.801270	-536.253113	65.045654	1586.218018	-659.563721	271.111145	1048.139893	-592.703430	-191.986038	1057.547485	-539.131287	250.019089	808.646912	-480.616455	-139.981400	825.429810	-559.625916	45.933285	961.919128	449.839844	-20.830814	929.643372	468.481262	161.124023
-573.101807	150.492661	865.683533	-562.873962	-52.929569	858.946106	-697.493958	178.579132	418.186401	-615.469849	-80.438995	472.240662	-679.896606	184.275864	65.222763	-676.065186	-69.777672	76.563690	-623.261230	245.695099	1283.700806	-571.085876	-144.286285	1289.620605	-554.143921	52.914936	1317.820435	-536.166443	65.042137	1586.224854	-659.405273	271.191589	1048.131592	-592.725464	-192.023499	1057.568604	-538.966370	249.940903	808.627869	-480.622528	-140.028030	825.452576	-559.558960	45.906475	961.917480	449.871857	-20.911768	929.652710	468.520447	161.017487
-572.931274	150.495407	865.683899	-562.819702	-52.959286	858.951355	-697.412598	178.586731	418.185364	-615.427917	-80.434113	472.260620	-679.890686	184.275833	65.223846	-676.034790	-69.778664	76.565117	-623.096497	245.745529	1283.714355	-571.080444	-144.243835	1289.668701	-554.054382	52.922638	1317.845459	-536.071106	65.029739	1586.256104	-659.151489	270.762909	1048.207642	-592.751770	-192.020477	1057.580688	-538.787781	249.885712	808.596619	-480.630615	-140.108948	825.459717	-559.467102	45.889950	961.921936	449.870148	-20.992653	929.657776	468.534973	160.972366
-572.789368	150.444672	865.668457	-562.793396	-52.962570	858.966248	-697.369751	178.608047	418.204987	-615.392700	-80.429932	472.266174	-679.926453	184.275986	65.224396	-676.050049	-69.779701	76.567101	-622.920776	245.806763	1283.707031	-571.096191	-144.212830	1289.683838	-553.984314	52.931793	1317.873169	-535.984802	64.980766	1586.289795	-659.027832	271.259247	1048.129395	-592.762512	-191.999313	1057.636719	-538.632446	249.794250	808.610901	-480.620514	-140.137741	825.494019	-559.378296	45.872559	961.921509	449.868011	-21.070526	929.654297	468.572327	160.872849
-572.639893	150.412659	865.651001	-562.755676	-53.005829	858.977539	-697.304321	178.604340	418.207703	-615.363281	-80.442642	472.258789	-679.925232	184.268936	65.217171	-676.055908	-69.777275	76.563072	-622.747253	245.878372	1283.723633	-571.118835	-144.168777	1289.729858	-553.889404	52.972973	1317.905762	-535.905457	64.899162	1586.309814	-658.902527	271.393280	1048.164185	-592.807800	-192.048950	1057.705688	-538.834900	249.644150	808.412842	-480.651794	-140.204819	825.526428	-559.295715	45.843964	961.919617	449.888184	-21.174473	929.670166	468.598938	160.814651
-572.479065	150.418335	865.645691	-562.727661	-53.018593	858.961182	-697.292725	178.655426	418.257782	-615.344421	-80.463318	472.266541	-679.949829	184.266602	65.259422	-676.012268	-69.785561	76.572891	-622.552979	245.977829	1283.739990	-571.093994	-144.108490	1289.775024	-553.816711	53.016041	1317.941895	-535.821167	64.780350	1586.360840	-658.683533	271.420715	1048.154541	-592.826477	-191.988510	1057.744385	-538.626465	249.563950	808.440186	-480.611115	-140.226151	825.620300	-559.208191	45.829441	961.909058	449.925812	-21.214298	929.661133	468.660492	160.729477
-572.319153	150.341690	865.633301	-562.686279	-53.065006	858.995483	-697.190613	178.629105	418.247009	-615.321533	-80.455788	472.261932	-679.920166	184.259796	65.252014	-675.999390	-69.771820	76.554672	-622.360352	246.042664	1283.750977	-571.067139	-144.032181	1289.852905	-553.731873	53.060181	1317.974121	-535.738525	64.610733	1586.417725	-658.480225	271.514252	1048.131104	-592.822205	-191.968735	1057.842407	-538.459412	249.509186	808.445313	-480.580200	-140.297821	825.684509	-559.111633	45.785236	961.920837	449.951874	-21.269781	929.665344	468.669617	160.699341
-572.124878	150.296432	865.618591	-562.612366	-53.108868	859.019043	-697.093933	178.635483	418.277130	-615.296143	-80.435280	472.267975	-679.944397	184.279938	65.260910	-675.957825	-69.776657	76.578148	-622.167175	246.169037	1283.735840	-571.055969	-143.934082	1289.918579	-553.643555	53.125858	1318.013428	-535.650208	64.386780	1586.489136	-658.159119	271.115021	1048.222412	-592.841064	-191.970718	1057.907593	-538.283936	249.442657	808.407349	-480.581024	-140.371216	825.720032	-559.006897	45.752949	961.928101	449.968262	-21.355663	929.684937	468.726837	160.621567
-571.950317	150.293839	865.631470	-562.576965	-53.104897	859.038574	-697.018127	178.618042	418.281708	-615.264526	-80.473198	472.291840	-679.927795	184.277603	65.259392	-675.942505	-69.731789	76.563438	-621.977966	246.297607	1283.735474	-571.022766	-143.826111	1290.026733	-553.545410	53.228245	1318.046753	-535.583313	64.100639	1586.562012	-657.954346	271.201019	1048.203857	-592.846069	-191.929321	1058.025391	-538.120239	249.382523	808.405579	-480.588776	-140.473175	825.765808	-558.905945	45.750916	961.944580	449.997406	-21.411083	929.689575	468.774445	160.533020
-571.787231	150.242477	865.601074	-562.511292	-53.131523	859.064270	-696.973389	178.655945	418.302368	-615.186401	-80.462440	472.295044	-679.904663	184.231598	65.275108	-675.894714	-69.753815	76.567230	-621.779297	246.467239	1283.718994	-571.008301	-143.685806	1290.095337	-553.450378	53.338890	1318.090454	-535.552368	63.682549	1586.609375	-657.760986	271.338654	1048.190674	-592.855042	-191.859680	1058.121826	-537.918884	249.324265	808.382141	-480.565369	-140.576447	825.849304	-558.801025	45.734562	961.943604	450.020050	-21.463081	929.707031	468.829865	160.494720
-571.586121	150.213608	865.604492	-562.449951	-53.131340	859.100586	-696.872437	178.616150	418.343719	-615.165039	-80.446281	472.277313	-679.908569	184.215134	65.289780	-675.879822	-69.734085	76.588066	-621.584778	246.644302	1283.699707	-571.008240	-143.535416	1290.191772	-553.329712	53.493092	1318.152222	-535.485474	63.168217	1586.734741	-657.556824	271.469208	1048.138428	-592.868774	-191.838409	1058.261475	-537.678772	249.257050	808.377441	-480.530548	-140.682510	825.967163	-558.693909	45.729031	961.965820	450.041656	-21.478512	929.701050	468.870605	160.446198
-571.453552	150.199829	865.580688	-562.431335	-53.202221	859.109619	-696.839417	178.648895	418.385681	-615.131653	-80.491005	472.277466	-679.958313	184.220047	65.297279	-675.863281	-69.725159	76.576027	-621.407104	246.843262	1283.640259	-570.947327	-143.378830	1290.312988	-553.203491	53.659512	1318.206421	-535.433044	62.569771	1586.873535	-657.426819	272.147064	1047.969360	-592.883972	-191.754013	1058.421997	-537.438232	249.224945	808.348816	-480.498047	-140.808914	826.099854	-558.624207	45.698627	961.959229	450.071289	-21.505131	929.719238	468.937653	160.433426
-571.273743	150.118866	865.545105	-562.386169	-53.237652	859.142700	-696.799500	178.647964	418.424011	-615.111145	-80.526535	472.306671	-680.008240	184.215378	65.322990	-675.870728	-69.736496	76.581169	-621.218933	247.101242	1283.558960	-570.912842	-143.163544	1290.406738	-553.069946	53.896084	1318.260376	-535.356018	61.869957	1587.039551	-657.189392	272.235779	1047.852051	-592.940063	-191.673431	1058.608643	-537.148132	249.165604	808.272217	-480.487457	-140.975754	826.303223	-558.523865	45.667362	961.959778	450.079437	-21.552839	929.736084	468.996918	160.404770
-571.102295	150.073410	865.505371	-562.358032	-53.297852	859.173035	-696.763794	178.703964	418.454742	-615.077820	-80.548592	472.279205	-680.128967	184.216690	65.323776	-675.840576	-69.730461	76.562119	-621.049072	247.389359	1283.455933	-570.798706	-142.867310	1290.530273	-552.903442	54.216621	1318.290283	-535.318542	60.957993	1587.194458	-656.928223	272.336243	1047.724731	-592.979126	-191.542694	1058.831299	-536.884460	249.119781	808.172852	-480.475891	-141.217834	826.507629	-558.430603	45.642887	961.956421	450.090088	-21.566845	929.734009	469.053711	160.384354
-570.944702	150.030273	865.462891	-562.344177	-53.341476	859.182739	-696.642029	178.680939	418.457977	-614.971619	-80.584320	472.279327	-680.141541	184.229477	65.329964	-675.833801	-69.749771	76.579430	-620.819946	247.782837	1283.350952	-570.653625	-142.442123	1290.666016	-552.806824	54.450340	1318.348145	-535.328003	59.924419	1587.321777	-656.570313	271.971222	1047.661011	-593.041565	-191.370956	1059.067261	-536.601257	249.082214	808.037842	-480.302429	-141.487366	826.764587	-558.342957	45.619263	961.940369	450.106689	-21.589481	929.735901	469.116974	160.360794
-570.749023	149.932739	865.396118	-562.261047	-53.398991	859.205017	-696.489014	178.669815	418.448547	-614.820801	-80.489426	472.233887	-680.143494	184.225845	65.335960	-675.777222	-69.749825	76.540955	-620.620667	248.100632	1283.216309	-570.484314	-142.029861	1290.807373	-552.519958	54.978920	1318.330078	-535.330200	58.771286	1587.422852	-656.416077	272.664124	1047.412109	-593.125122	-191.187347	1059.341431	-536.364075	249.029449	807.951721	-480.200745	-141.754959	827.033936	-558.204163	45.580177	961.919189	450.097412	-21.613787	929.749329	469.152100	160.368988
-570.565857	149.861572	865.346985	-562.219116	-53.494949	859.243652	-696.362732	178.663101	418.428955	-614.732361	-80.522720	472.221313	-680.161072	184.184433	65.336525	-675.702148	-69.762901	76.525620	-620.385376	248.535248	1283.116333	-570.295227	-141.538834	1290.956421	-552.316345	55.375324	1318.387207	-535.361206	57.573429	1587.567383	-656.226135	272.925232	1047.293823	-593.267761	-191.022308	1059.653076	-536.121460	249.003052	807.867249	-480.177429	-142.160843	827.311890	-558.080322	45.534641	961.914063	450.091827	-21.639500	929.765930	469.216858	160.374023
-570.443298	149.832367	865.300964	-562.221130	-53.549446	859.257446	-696.238220	178.672302	418.447388	-614.679932	-80.561096	472.227325	-680.192993	184.189331	65.360558	-675.698730	-69.772179	76.533485	-620.172791	248.946762	1283.052490	-570.164368	-141.036133	1291.054810	-552.105957	55.847561	1318.455200	-535.382629	56.280411	1587.668945	-655.989319	273.121735	1047.213135	-593.436646	-190.789505	1059.969849	-535.898926	248.972931	807.792358	-479.927826	-142.664581	827.644287	-557.984436	45.518799	961.895630	450.091003	-21.615131	929.768127	469.272003	160.372116
-570.299805	149.772644	865.241150	-562.215698	-53.640488	859.296814	-696.032288	178.670456	418.448669	-614.691956	-80.665993	472.241730	-680.145996	184.174774	65.362137	-675.729187	-69.762482	76.537384	-619.926941	249.387650	1283.064087	-569.918335	-140.492355	1291.185547	-551.907288	56.275116	1318.513184	-535.452393	54.890995	1587.717285	-655.756958	273.314392	1047.189941	-593.625000	-190.482895	1060.253662	-535.688171	248.947632	807.746826	-479.570648	-143.230209	828.090942	-557.863037	45.488678	961.882629	450.130859	-21.606421	929.772400	469.346222	160.388962
-570.186096	149.767624	865.200684	-562.211121	-53.731300	859.304077	-695.900940	178.680908	418.461121	-614.691528	-80.748421	472.258942	-680.147156	184.174377	65.362999	-675.721130	-69.781181	76.545471	-619.645081	249.856552	1283.122192	-569.790527	-139.990952	1291.229492	-551.698914	56.661175	1318.610718	-535.496765	53.492115	1587.799683	-655.489014	273.568115	1047.196167	-593.931030	-190.159470	1060.497681	-535.480164	248.934235	807.782776	-479.264160	-143.972672	828.432861	-557.760559	45.462517	961.862976	450.156494	-21.581453	929.779785	469.415802	160.406128
-570.045593	149.729858	865.125366	-562.185059	-53.851746	859.316956	-695.821960	178.695236	418.486420	-614.722595	-80.837723	472.264771	-680.193909	184.168137	65.355858	-675.735657	-69.804512	76.566536	-619.334778	250.267471	1283.227417	-569.661743	-139.494812	1291.291870	-551.471741	57.057602	1318.720459	-535.559937	52.060429	1587.837646	-655.195374	273.759491	1047.267090	-594.330200	-189.780396	1060.739014	-535.296448	248.892838	807.837952	-478.969574	-144.969254	828.707275	-557.609802	45.425602	961.827087	450.255310	-21.772215	929.770874	469.791138	160.203018
-569.914001	149.709290	865.069153	-562.154907	-53.919811	859.304382	-695.749512	178.735474	418.547302	-614.694580	-80.913940	472.242767	-680.231384	184.174164	65.395996	-675.785645	-69.827629	76.596878	-619.038086	250.781631	1283.372803	-569.557251	-139.024612	1291.268311	-551.307129	57.312695	1318.894775	-535.599304	50.619728	1587.850220	-654.900940	273.987274	1047.389893	-594.791870	-189.337753	1060.877930	-535.115601	248.891129	807.956787	-478.473724	-146.090454	829.150635	-557.463745	45.401619	961.787598	450.277344	-21.727789	929.753967	469.851013	160.235306
-569.776245	149.648041	864.996826	-562.141357	-54.027580	859.311584	-695.602966	178.717010	418.544739	-614.596619	-80.918282	472.253021	-680.257385	184.175140	65.394073	-675.740295	-69.843269	76.611801	-618.684631	251.128983	1283.560913	-569.483398	-138.617386	1291.229736	-550.959656	57.825886	1318.916626	-535.653687	49.178368	1587.841187	-654.552551	273.771881	1047.665039	-595.374695	-188.848770	1061.024902	-534.908508	248.896927	808.054565	-478.065857	-147.414017	829.417786	-557.311401	45.354370	961.749329	450.190094	-21.540297	929.761292	469.580780	160.472534
-569.638733	149.687637	864.939026	-562.161865	-54.105011	859.265747	-695.530212	178.739227	418.587585	-614.690674	-81.062370	472.243103	-680.323303	184.141525	65.392921	-675.812683	-69.836708	76.621880	-618.333618	251.544540	1283.745728	-569.423157	-138.172104	1291.161011	-550.702148	58.136219	1319.031250	-535.687378	47.738026	1587.835205	-654.340454	274.620392	1047.802734	-596.016724	-188.273636	1061.118042	-534.736023	248.914139	808.285706	-477.480286	-148.877182	829.854431	-557.164551	45.339447	961.689880	450.180969	-21.529259	929.772400	469.583252	160.481400
-569.492615	149.725128	864.878601	-562.157898	-54.193790	859.254517	-695.403809	178.713364	418.585083	-614.600098	-81.047745	472.280548	-680.315002	184.145096	65.396393	-675.778076	-69.842789	76.651680	-617.907104	251.971283	1284.060791	-569.341003	-137.723495	1291.081787	-550.419922	58.449295	1319.152466	-535.711853	46.598824	1587.800293	-653.984741	274.516937	1048.130981	-596.822693	-187.635956	1061.227661	-534.542786	248.951172	808.487061	-476.874969	-150.661758	830.260864	-557.016724	45.336037	961.648254	450.208008	-21.507317	929.774170	469.632080	160.513077
-569.786926	149.233002	864.563049	-562.289917	-54.473644	859.227356	-695.402039	178.737671	418.557648	-614.659668	-81.178574	472.306946	-680.356689	184.121246	65.405556	-675.855835	-69.839691	76.685493	-617.538879	252.356903	1284.357300	-569.336792	-137.332825	1291.010010	-550.116516	58.761749	1319.269531	-535.730835	44.949745	1587.785278	-653.671753	274.841339	1048.420532	-597.734070	-186.933853	1061.266113	-534.389771	249.038345	808.708923	-476.256134	-152.723328	830.676270	-557.058777	45.102116	961.465210	450.218140	-21.451565	929.787842	469.643341	160.550217
-569.188110	149.915085	864.742371	-562.133423	-54.318142	859.196045	-695.270813	178.693390	418.675201	-614.563599	-81.163963	472.287872	-680.345520	184.146301	65.434052	-675.837708	-69.852501	76.698608	-617.156921	252.715927	1284.662842	-569.395935	-137.008118	1290.875977	-549.795105	59.049355	1319.363892	-535.748169	43.619148	1587.733765	-653.347961	275.251465	1048.759888	-598.790222	-186.041656	1061.300781	-534.156311	249.197754	808.985352	-475.308014	-155.008270	831.384766	-556.703186	45.403900	961.538452	450.220001	-21.431829	929.793823	469.675171	160.574585
-568.979065	150.015854	864.653870	-562.012207	-54.342041	859.185730	-695.240601	178.708588	418.707947	-614.452515	-81.160225	472.284424	-680.393860	184.123657	65.437553	-675.837952	-69.835701	76.704269	-616.707458	253.052246	1284.978760	-569.398865	-136.736862	1290.742310	-549.429199	59.313980	1319.486084	-535.729675	42.518559	1587.653564	-652.974670	275.704559	1049.132568	-599.891052	-185.101166	1061.250732	-533.928650	249.377106	809.315430	-473.630310	-157.165115	832.608887	-556.487000	45.479904	961.485291	450.246796	-21.398493	929.803162	469.708618	160.571335
-568.750610	150.096451	864.572632	-561.843262	-54.262783	859.170410	-695.120300	178.658569	418.714020	-614.297852	-81.123726	472.271240	-680.374207	184.111954	65.436485	-675.850769	-69.820663	76.705116	-616.285645	253.440903	1285.362915	-569.616211	-136.548386	1290.503052	-549.098755	59.515354	1319.559814	-535.716675	41.249950	1587.527344	-652.700745	276.566925	1049.383667	-601.287659	-184.294968	1061.126831	-533.693237	249.610962	809.680542	-472.818146	-159.992752	833.318359	-556.243347	45.590912	961.433655	450.285614	-21.380169	929.792908	469.760712	160.622131
-568.514221	150.167419	864.482056	-561.618591	-54.196266	859.196106	-695.074585	178.664398	418.720062	-614.027466	-80.996544	472.227875	-680.367554	184.079926	65.429260	-675.778809	-69.845634	76.699486	-615.851379	253.793686	1285.748779	-569.877075	-136.376022	1290.270142	-548.735107	59.681961	1319.643066	-535.619629	39.972019	1587.480469	-652.304382	276.548462	1049.861450	-602.631775	-183.448242	1061.003540	-533.379761	249.864197	810.073364	-471.950378	-163.104523	834.139343	-555.981445	45.716946	961.399658	450.258484	-21.330091	929.791504	469.754700	160.692154
-568.283691	150.322098	864.418579	-561.384460	-54.079319	859.194519	-695.035522	178.704910	418.763977	-613.723328	-80.891388	472.211548	-680.375244	184.069794	65.456619	-675.707031	-69.833931	76.690865	-615.364197	254.136963	1286.113037	-570.168274	-136.325409	1290.031738	-548.403625	59.805862	1319.742310	-535.489746	38.791595	1587.427979	-651.974731	277.053101	1050.305786	-603.865601	-182.474319	1060.888306	-533.074219	250.191406	810.519714	-470.848755	-166.543228	835.134827	-555.714050	45.884716	961.364685	450.298401	-21.288874	929.794739	469.768646	160.732178
-568.022461	150.484161	864.352173	-561.162781	-53.965965	859.223816	-694.943420	178.703186	418.744751	-613.378357	-80.684753	472.164917	-680.342407	184.081451	65.447517	-675.637085	-69.836395	76.678757	-614.818481	254.439835	1286.562500	-570.370117	-136.304810	1289.881958	-548.068359	59.873352	1319.830322	-535.416260	37.697758	1587.321289	-651.714966	278.031647	1050.630859	-605.251282	-181.568604	1060.682739	-532.830505	250.554321	810.934204	-469.692047	-170.105637	836.301514	-555.443542	46.068832	961.344482	450.429382	-21.376661	929.794861	470.137054	160.580215
-567.764404	150.644760	864.269653	-560.884705	-53.820751	859.258240	-694.834839	178.711105	418.737000	-613.572388	-80.940865	472.230469	-680.309509	184.071091	65.439217	-675.757507	-69.823677	76.749435	-614.265869	254.731918	1286.972900	-570.742188	-136.291626	1289.656128	-547.711487	59.908802	1319.892578	-535.287354	36.698204	1587.208984	-651.365234	278.580383	1051.142212	-606.632629	-180.811768	1060.470215	-532.571594	250.967133	811.353699	-468.345001	-173.240005	837.596680	-555.136963	46.281105	961.318176	450.354401	-21.123001	929.796448	469.850067	160.894394
-567.474792	150.848175	864.210022	-560.572388	-53.654217	859.258667	-694.796936	178.815231	418.763489	-612.930115	-80.515289	472.152985	-680.251221	184.090088	65.455070	-675.594482	-69.806923	76.695213	-613.639587	254.963531	1287.401733	-571.173645	-136.329086	1289.416138	-547.387695	59.871101	1319.984619	-535.067810	35.714020	1587.164551	-650.944641	279.133698	1051.623779	-607.946594	-179.989304	1060.142578	-532.204407	251.374161	811.802734	-467.149506	-177.310806	839.090454	-554.822327	46.497169	961.287964	450.390198	-21.056150	929.780579	469.891663	160.968491
-567.160889	151.075195	864.164795	-560.284241	-53.445572	859.267456	-694.678711	178.882858	418.750732	-613.730896	-81.228951	472.362335	-680.228333	184.123428	65.453117	-676.053650	-69.832382	76.899719	-612.994690	255.221771	1287.851196	-571.717529	-136.440735	1289.149170	-547.039063	59.791553	1320.053711	-534.839233	34.795429	1587.076294	-650.502075	279.628021	1052.114136	-609.146423	-179.244812	1059.761108	-531.867310	251.929230	812.280762	-465.853485	-181.566635	840.592712	-554.494568	46.741257	961.267822	450.408630	-20.967852	929.809387	469.895844	161.025177
-566.843994	151.343704	864.120422	-559.996582	-53.183987	859.276001	-694.567566	178.956924	418.769653	-613.573303	-81.167297	472.368896	-680.164063	184.117401	65.438980	-675.992859	-69.820602	76.923988	-612.250732	255.401382	1288.279297	-572.100037	-136.514709	1288.989380	-546.702087	59.641117	1320.148071	-534.649536	33.995178	1586.948364	-650.060181	280.322540	1052.659790	-610.171143	-178.643097	1059.540283	-531.580139	252.469849	812.700989	-464.620758	-186.076935	842.198425	-554.161804	47.031914	961.247620	450.435974	-20.870035	929.798279	469.923004	161.127151
-566.486938	151.662506	864.114197	-559.693970	-52.897060	859.250183	-694.515991	179.085938	418.792511	-613.505493	-81.170319	472.383362	-680.132141	184.122589	65.437737	-676.028564	-69.792130	76.960037	-611.438660	255.541138	1288.722778	-572.756714	-136.702896	1288.667236	-546.380615	59.464878	1320.260132	-534.443237	33.303482	1586.800781	-649.533752	280.875824	1053.141357	-611.080383	-178.073181	1059.169678	-531.273010	253.023834	813.084229	-462.609009	-190.694611	844.400696	-553.834167	47.323029	961.231567	450.573578	-20.980984	929.818848	470.286255	160.983719
-566.072937	151.996338	864.110046	-559.366028	-52.595020	859.244324	-694.337036	179.172211	418.779785	-613.160645	-80.906937	472.347992	-680.106201	184.170837	65.470894	-675.991394	-69.745323	76.956276	-610.582825	255.634323	1289.142212	-573.393250	-136.852417	1288.474487	-546.107056	59.266510	1320.318115	-534.019409	32.540562	1586.751831	-648.970642	281.553986	1053.711792	-611.881897	-177.722977	1058.881348	-530.920044	253.642029	813.534302	-461.262421	-195.467972	846.259338	-553.465759	47.636448	961.226685	450.498596	-20.681892	929.823608	469.967194	161.299515
-565.674377	152.348511	864.137207	-559.010559	-52.251770	859.224609	-694.248047	179.327209	418.837067	-612.937378	-80.721519	472.317993	-679.978577	184.196335	65.486504	-675.949707	-69.727783	76.989235	-609.766296	255.727341	1289.568115	-574.126404	-137.014496	1288.329346	-545.776428	59.043236	1320.385376	-533.659851	31.906429	1586.677002	-648.363647	282.260010	1054.214233	-612.527771	-177.500381	1058.623169	-530.598816	254.314713	813.919312	-459.996216	-200.387268	848.201477	-553.092896	47.959373	961.230286	450.512726	-20.607370	929.827759	469.994629	161.377213
-565.231201	152.686249	864.162842	-558.725952	-51.930546	859.220459	-694.050720	179.404785	418.837311	-612.763550	-80.521919	472.303192	-679.909912	184.187973	65.460167	-675.900208	-69.695267	76.968704	-608.835693	255.794281	1289.954468	-574.789551	-137.283676	1288.202026	-545.479919	58.789684	1320.440552	-533.325439	31.413879	1586.581055	-647.653687	283.027954	1054.733765	-612.976318	-177.505630	1058.421387	-530.289917	254.925812	814.237549	-459.094971	-205.600784	850.172729	-552.711731	48.267982	961.239014	450.537048	-20.518087	929.851807	470.005890	161.477585
-564.770935	153.087845	864.176819	-558.420105	-51.615284	859.180847	-693.929932	179.587082	418.884186	-612.572937	-80.332359	472.282532	-679.850708	184.207275	65.478073	-675.912781	-69.645943	76.995857	-607.833679	255.765533	1290.285889	-575.512512	-137.536789	1288.076050	-545.158813	58.423752	1320.491455	-532.855103	30.816559	1586.532715	-646.910889	283.699890	1055.199829	-613.366943	-177.595047	1058.248779	-529.903015	255.627121	814.536194	-457.808899	-210.485931	852.195435	-552.323608	48.594421	961.225037	450.553009	-20.435078	929.844604	470.035248	161.567566
-564.571594	153.180054	864.116272	-558.208191	-51.312218	859.136536	-693.801880	179.721024	418.856415	-612.405334	-80.104668	472.270142	-679.829224	184.243042	65.448730	-675.864319	-69.627892	77.011986	-606.783752	255.819199	1290.651001	-576.193848	-137.759857	1287.998901	-545.031921	58.069141	1320.459839	-532.416809	30.340794	1586.468262	-646.077209	284.375854	1055.651123	-613.509460	-177.898819	1058.080200	-529.476379	256.357208	814.836548	-457.047852	-215.866882	854.301575	-552.077332	48.799690	961.168945	450.582733	-20.310144	929.837769	470.055359	161.669281
-563.723450	153.992508	864.267029	-557.766724	-50.804592	859.088074	-693.576294	179.838272	418.944733	-612.130737	-79.825882	472.263489	-679.678101	184.273041	65.474426	-675.777832	-69.570007	77.018532	-605.891968	255.748596	1290.959717	-576.812561	-137.931625	1288.021729	-544.815613	57.832474	1320.490234	-532.002808	29.960094	1586.390015	-645.246155	285.140411	1056.061523	-613.293030	-177.448013	1057.854736	-529.055969	257.065796	815.072815	-455.494080	-220.932693	856.473267	-551.490356	49.345802	961.223022	450.571289	-20.237114	929.850647	470.058960	161.749405
-563.187073	154.455505	864.313721	-557.473999	-50.367676	859.028137	-693.653381	180.119385	419.035431	-611.937195	-79.495064	472.240875	-679.775574	184.310913	65.512390	-675.759644	-69.520546	77.008469	-604.767395	255.894638	1291.333252	-577.691162	-138.149902	1287.947510	-544.482666	57.560112	1320.548096	-531.570068	29.554180	1586.313965	-644.300659	285.800964	1056.444458	-613.603210	-178.905014	1057.865234	-528.643738	257.810181	815.217041	-454.482239	-226.162766	858.706238	-551.091797	49.732765	961.216431	450.602936	-20.171894	929.858276	470.084534	161.850601
-562.608704	154.915848	864.364502	-557.199890	-49.987110	858.983826	-693.755920	180.501053	419.210815	-611.847168	-79.303528	472.267517	-680.036377	184.357513	65.572792	-675.755432	-69.458893	77.020622	-603.795166	255.894562	1291.562256	-578.381958	-138.300140	1287.949463	-544.248535	57.183899	1320.587769	-530.960876	29.146915	1586.314453	-643.391357	286.535034	1056.835693	-613.097107	-178.780609	1057.719238	-528.161316	258.561371	815.386963	-453.688660	-231.657379	860.605103	-550.683289	50.093731	961.219910	450.592041	-20.074959	929.867004	470.066010	161.966629
-562.051758	155.324677	864.391174	-556.918091	-49.606071	858.939026	-693.554871	180.707611	419.205780	-611.705078	-79.074905	472.269165	-679.978455	184.387695	65.528404	-675.717041	-69.416573	77.007431	-602.724854	255.816193	1291.778076	-578.963989	-138.525528	1288.053955	-544.040710	56.842003	1320.603760	-530.402954	28.657364	1586.329102	-642.383362	287.151520	1057.149048	-613.311279	-180.563965	1057.890747	-527.629822	259.293457	815.494324	-452.901337	-236.891617	862.686218	-550.268616	50.441799	961.210144	450.592010	-20.000708	929.859680	470.090210	162.070786
-561.471680	155.835190	864.452026	-556.647217	-49.215805	858.894592	-693.370544	181.014343	419.264618	-611.595276	-78.829651	472.314362	-680.058472	184.421310	65.562630	-675.650635	-69.366234	77.055298	-601.702148	255.709396	1291.973633	-579.584839	-138.736862	1288.113770	-543.821899	56.623077	1320.604126	-529.924316	28.380541	1586.221558	-641.359375	287.780823	1057.455200	-612.747559	-180.839203	1057.758911	-527.115295	260.049866	815.492676	-452.128021	-242.185532	864.598511	-549.846985	50.828541	961.217163	450.600220	-19.909134	929.868530	470.110229	162.144440
-560.949280	156.314865	864.507324	-556.395813	-48.814484	858.838989	-693.206421	181.307266	419.291565	-611.503357	-78.534996	472.307312	-680.084595	184.466156	65.591835	-675.650879	-69.302689	77.007637	-600.751953	255.626114	1292.104614	-580.199219	-138.941681	1288.214844	-543.584839	56.347050	1320.596924	-529.388245	28.096539	1586.156250	-640.340637	288.412750	1057.734985	-612.788452	-182.845749	1058.011230	-526.561035	260.779297	815.551025	-451.180817	-246.927277	866.791870	-549.471008	51.203770	961.216309	450.616455	-19.859028	929.865723	470.151215	162.260086
-560.373596	156.765991	864.557190	-556.143494	-48.423607	858.805847	-693.017151	181.629211	419.318176	-611.371704	-78.215485	472.292603	-680.180115	184.495758	65.610313	-675.561707	-69.241463	77.011589	-599.814209	255.558273	1292.223999	-580.718567	-139.068695	1288.354858	-543.302490	56.052948	1320.633911	-528.856079	27.899845	1586.098755	-639.304321	288.886841	1057.890137	-612.099121	-183.423691	1057.995117	-525.895325	261.568146	815.581665	-450.900848	-252.530289	868.338684	-549.079224	51.570290	961.225342	450.628845	-19.766777	929.882202	470.180725	162.337814
-560.132874	156.978317	864.569946	-555.993896	-48.096653	858.747681	-692.836060	181.970673	419.367981	-611.343994	-77.967789	472.322296	-680.172424	184.550003	65.630547	-675.527771	-69.174934	77.027550	-598.842224	255.490295	1292.293823	-581.289246	-139.223572	1288.415771	-543.006042	55.758587	1320.616699	-528.322510	27.616585	1586.044434	-638.213806	289.359802	1058.042725	-611.952209	-185.452301	1058.277954	-525.222473	262.308655	815.571960	-450.259766	-257.458557	870.123169	-548.861267	51.800499	961.199524	450.654480	-19.658283	929.877563	470.201111	162.454391
-559.641357	157.292282	864.585815	-555.789734	-47.715240	858.685364	-692.547974	182.232834	419.360291	-611.279663	-77.630264	472.286102	-680.145203	184.588959	65.672943	-675.509155	-69.111893	77.023483	-597.933899	255.457047	1292.320557	-581.680298	-139.308853	1288.523560	-542.755615	55.537518	1320.623901	-527.858276	27.432327	1585.964600	-637.166504	289.800385	1058.201416	-611.363953	-186.425949	1058.357910	-524.509644	262.969055	815.526733	-449.554932	-261.950562	871.824036	-548.493530	52.096947	961.173035	450.760651	-19.734816	929.866150	470.551605	162.270630
-558.726318	157.924377	864.665833	-555.494690	-47.219048	858.601379	-692.122070	182.477173	419.421906	-611.134583	-77.298897	472.243011	-680.021057	184.642151	65.730476	-675.397522	-69.058334	76.999542	-597.045349	255.449173	1292.420898	-582.027100	-139.423401	1288.737549	-542.442139	55.351784	1320.581787	-527.265320	27.161644	1585.925049	-636.126587	290.207062	1058.316162	-610.827698	-187.929352	1058.515137	-523.773438	263.611023	815.455872	-449.456116	-267.060577	873.174194	-547.915833	52.554989	961.170715	450.787292	-19.631363	929.878296	470.588470	162.388031
-558.722961	157.883621	864.584717	-555.458313	-47.058884	858.534363	-691.975769	182.904861	419.476074	-611.135986	-77.095215	472.260132	-680.256897	184.661179	65.773819	-675.406067	-68.987144	77.031197	-596.079590	255.296082	1292.408936	-582.428467	-139.630127	1288.812744	-542.150757	55.159286	1320.525635	-526.750366	26.966553	1585.873901	-635.062988	290.560394	1058.362671	-610.482605	-189.880356	1058.859741	-522.906372	264.250427	815.466064	-449.255646	-271.617157	874.555237	-547.831970	52.621471	961.090881	450.793243	-19.535370	929.884155	470.591278	162.475800
-557.874268	158.562286	864.716797	-555.197632	-46.599098	858.468933	-691.649414	183.232071	419.598907	-610.981506	-76.810585	472.209320	-680.293640	184.688278	65.806328	-675.305664	-68.936203	76.990685	-595.226501	255.261642	1292.419922	-582.798584	-139.813156	1288.918701	-541.828308	54.950344	1320.416626	-526.219360	26.769623	1585.810791	-634.023438	290.877441	1058.466431	-609.981689	-191.478806	1059.135498	-522.082336	264.844727	815.400574	-449.091217	-275.948120	875.768250	-547.306641	53.070957	961.123474	450.817017	-19.433958	929.887634	470.612793	162.560577
-557.667236	158.595917	864.641785	-555.082886	-46.383537	858.407715	-691.399231	183.560486	419.648804	-610.952820	-76.583176	472.201904	-680.457336	184.716431	65.858467	-675.318481	-68.889381	76.982491	-594.369446	255.243240	1292.389771	-583.146057	-139.898941	1288.983643	-541.467041	54.746643	1320.303589	-525.737671	26.584177	1585.753906	-633.013550	291.142944	1058.476318	-609.383423	-192.879684	1059.371948	-521.200134	265.340271	815.311584	-449.002441	-280.020386	876.821899	-547.100342	53.196209	961.051208	450.816589	-19.305204	929.884583	470.623718	162.647018
-557.134399	158.959335	864.702454	-554.904175	-46.089447	858.341003	-691.117981	183.907318	419.752258	-610.849365	-76.354279	472.190430	-680.576050	184.758789	65.906372	-675.327881	-68.816208	76.964005	-593.529541	255.263596	1292.397827	-583.358337	-139.911530	1289.082764	-541.077087	54.538818	1320.229736	-525.295044	26.501228	1585.681396	-631.965393	291.298401	1058.464844	-608.914917	-194.724716	1059.763550	-520.150146	265.802948	815.359070	-448.988251	-283.813782	877.737854	-546.752869	53.448059	961.046692	450.821838	-19.196129	929.879150	470.645111	162.755585
-556.534363	159.245483	864.759888	-554.667542	-45.780369	858.272278	-690.760193	184.237518	419.818207	-610.808777	-76.176865	472.159454	-680.671082	184.788254	65.938805	-675.280151	-68.754295	76.999519	-592.604553	255.200989	1292.368652	-583.411072	-139.980453	1289.203735	-540.711731	54.427319	1320.074219	-524.734558	26.283695	1585.671143	-631.006592	291.506714	1058.461304	-608.277283	-196.254440	1060.137207	-519.224609	266.138672	815.311890	-449.049957	-287.348999	878.478760	-546.362427	53.667412	961.041199	450.855957	-19.066381	929.863525	470.684784	162.845871
-555.996033	159.490448	864.796997	-554.457825	-45.510094	858.203430	-690.280273	184.551239	419.834198	-610.545532	-75.842842	472.100952	-680.677490	184.815491	65.997078	-675.170044	-68.729187	76.957497	-591.739075	255.217072	1292.350708	-583.537720	-139.939423	1289.241455	-540.299377	54.291565	1320.045654	-524.222595	26.140686	1585.640625	-629.950745	291.688171	1058.458740	-607.807068	-197.900330	1060.523438	-518.248840	266.478424	815.260315	-449.126495	-290.544556	879.087830	-545.986389	53.858509	961.023132	450.856598	-18.964434	929.866272	470.701233	162.957367
-555.489929	159.692093	864.800415	-554.249512	-45.260010	858.144775	-689.838928	184.860672	419.851074	-610.405273	-75.622978	472.075439	-680.744934	184.832794	66.039421	-675.156372	-68.659729	76.947021	-590.921814	255.115570	1292.317627	-583.608826	-139.941864	1289.335815	-539.838745	54.166466	1319.915771	-523.740662	26.042599	1585.612793	-629.025574	291.842194	1058.487793	-607.347168	-199.524506	1060.915161	-517.158203	266.802429	815.285339	-449.267883	-293.364990	879.517090	-545.622681	54.040146	960.993469	450.829895	-18.861988	929.857544	470.688293	163.041046
-554.970947	159.930191	864.815735	-554.027100	-45.014397	858.077087	-689.504944	185.169144	419.883667	-610.281311	-75.476768	472.065430	-680.784424	184.833359	66.061272	-675.104004	-68.628891	76.930511	-590.070679	255.113052	1292.297852	-583.605896	-139.907379	1289.429932	-539.379211	54.044708	1319.796021	-523.355591	26.035364	1585.579468	-627.998779	291.931305	1058.433472	-606.804626	-200.932602	1061.397217	-516.103455	266.993622	815.362732	-449.438538	-295.846985	879.735901	-545.253418	54.228268	960.965698	450.825287	-18.747137	929.858582	470.694000	163.172836
-554.416687	160.143372	864.839661	-553.792908	-44.804153	858.018005	-688.977295	185.435944	419.901459	-610.154663	-75.307610	472.032257	-680.681030	184.833878	66.157272	-675.102966	-68.612755	76.966911	-589.250183	255.110077	1292.249390	-583.570068	-139.817383	1289.505737	-538.930603	53.951763	1319.719604	-522.826660	25.870419	1585.579346	-627.053223	292.046844	1058.419922	-606.372864	-202.514801	1061.846069	-515.020813	267.077667	815.352356	-449.591675	-297.901031	879.852112	-544.856750	54.385323	960.946106	450.707520	-18.463259	929.840515	470.380646	163.508087
-553.885986	160.376953	864.872009	-553.547913	-44.612522	857.983337	-688.536865	185.662003	419.942596	-610.012512	-75.151123	472.031921	-680.637939	184.839508	66.173782	-675.025818	-68.574875	76.955368	-588.429993	255.107040	1292.229980	-583.387573	-139.757202	1289.583130	-538.487305	53.877678	1319.644897	-522.334656	25.777103	1585.563599	-626.096252	292.175903	1058.429932	-605.972046	-204.087570	1062.380371	-513.914124	267.168488	815.393311	-449.861969	-299.653748	879.762512	-544.474060	54.553207	960.943909	450.713013	-18.368944	929.844604	470.394043	163.605362
-553.500427	160.724609	864.900879	-553.682190	-43.972305	857.622070	-688.225342	186.011871	420.110535	-609.887085	-75.045738	471.948914	-680.724365	184.889984	66.264877	-675.008545	-68.554703	76.978249	-587.603577	255.066544	1292.195679	-583.252380	-139.694458	1289.639526	-538.000549	53.805660	1319.535156	-521.892395	25.695528	1585.561768	-625.081299	292.203766	1058.360840	-605.924744	-206.165985	1063.017456	-512.758606	267.178589	815.464539	-450.122314	-300.900848	879.592590	-544.203674	54.829865	960.756653	450.703217	-18.242710	929.834656	470.391327	163.705887
-552.817932	160.576080	864.873352	-553.035950	-44.289776	857.902954	-687.667358	186.147476	420.116547	-609.673340	-74.883644	471.995575	-680.700195	184.888412	66.313919	-674.980957	-68.517769	76.990524	-586.856750	255.077698	1292.205078	-583.051880	-139.576691	1289.703247	-537.472351	53.735435	1319.496094	-521.426453	25.649818	1585.542358	-624.146606	292.256897	1058.334961	-605.302185	-207.044937	1063.356567	-511.535950	267.044342	815.519775	-450.376770	-301.917053	879.182312	-543.669922	54.747467	960.900879	450.807648	-18.334944	929.840149	470.712189	163.594833
-552.265869	160.637955	864.876892	-552.713501	-44.206814	857.887024	-687.031494	186.317734	420.098053	-609.522217	-74.820259	472.029724	-680.638550	184.851700	66.358383	-674.932495	-68.516151	76.976906	-586.088562	255.111893	1292.199219	-582.774841	-139.465683	1289.804199	-536.995178	53.694736	1319.421753	-520.984985	25.624851	1585.542725	-623.129456	292.281006	1058.316895	-604.923462	-208.311340	1063.851318	-510.424438	266.949554	815.596985	-450.678833	-302.546997	878.650391	-543.248474	54.799709	960.895447	450.700378	-18.044815	929.812561	470.434174	163.890427
-551.787476	160.698746	864.880005	-552.448608	-44.068554	857.851807	-686.498718	186.505463	420.139832	-609.349731	-74.750259	471.996826	-680.641724	184.836945	66.388641	-674.867371	-68.459915	76.985588	-585.319092	255.107788	1292.179810	-582.488281	-139.357773	1289.856812	-536.524414	53.670624	1319.355347	-520.551758	25.587147	1585.552368	-622.171265	292.321503	1058.231812	-604.961792	-210.312851	1064.500488	-509.279053	266.665588	815.638733	-451.050476	-302.774963	877.976746	-542.851624	54.869709	960.876038	450.695251	-17.936373	929.818237	470.422546	163.997772
-551.294312	160.765610	864.878052	-552.134460	-43.976540	857.812561	-686.003906	186.672455	420.154938	-609.185730	-74.747063	472.032135	-680.600586	184.811813	66.413261	-674.856995	-68.440063	76.997131	-584.565796	255.107529	1292.159546	-582.065613	-139.255508	1289.920410	-536.026733	53.635292	1319.318970	-520.156982	25.526348	1585.567383	-621.166321	292.332062	1058.216797	-604.661255	-211.455338	1064.940796	-508.072815	266.383881	815.684021	-451.486572	-302.669830	877.099243	-542.421631	54.922504	960.852051	450.806396	-17.971615	929.802490	470.727356	163.899261
-550.793518	160.865128	864.890686	-551.833557	-43.890373	857.771973	-685.457520	186.827530	420.167206	-608.951233	-74.646736	471.965820	-680.559692	184.759003	66.475876	-674.873901	-68.416374	77.003281	-583.835327	255.127853	1292.128662	-581.587097	-139.209885	1289.957153	-535.499268	53.625774	1319.233032	-519.680054	25.525612	1585.610596	-620.202698	292.250488	1058.113647	-604.360291	-212.294876	1065.300293	-506.834625	266.094574	815.757629	-451.861877	-302.295685	876.111816	-541.986938	54.980606	960.833679	450.801361	-17.856222	929.794922	470.721893	164.007874
-550.229004	160.800766	864.871338	-551.415344	-43.870506	857.752869	-684.917908	186.974060	420.196198	-608.684692	-74.645943	471.979340	-680.449646	184.755157	66.531860	-674.819336	-68.399261	77.075737	-583.069885	255.100311	1292.057373	-581.097290	-139.188217	1289.967285	-534.997192	53.609722	1319.166626	-519.239624	25.519554	1585.658936	-619.233337	292.220520	1057.990356	-604.085999	-213.015533	1065.573364	-505.586090	265.656982	815.816589	-452.353973	-301.504181	874.969238	-541.490784	54.950367	960.813721	450.805634	-17.741997	929.801575	470.718079	164.094498
-549.682617	160.776627	864.863525	-551.077271	-43.765335	857.687012	-684.313293	187.125046	420.252441	-608.397827	-74.571579	471.937042	-680.392761	184.719879	66.579735	-674.809204	-68.395699	77.091339	-582.406677	255.087540	1291.980591	-580.521057	-139.153244	1290.008423	-534.480957	53.619781	1319.142700	-518.807007	25.524179	1585.703125	-618.251038	292.124481	1057.901001	-603.779724	-213.563034	1065.816406	-504.398682	265.219788	815.871887	-452.780212	-300.356201	873.703308	-541.030212	54.950909	960.773743	450.805847	-17.613045	929.801636	470.713226	164.199890
-549.205200	160.707306	864.850708	-550.700989	-43.799683	857.655151	-683.710815	187.216400	420.308411	-608.032410	-74.552704	471.871338	-680.326904	184.723373	66.632431	-674.823669	-68.388107	77.101234	-581.728333	255.098602	1291.909912	-579.913879	-139.084183	1290.108643	-533.950562	53.630665	1319.158569	-518.394287	25.518299	1585.784424	-617.373657	292.034149	1057.725586	-603.427979	-214.049332	1066.086792	-503.159088	264.649384	815.876892	-453.178070	-298.839020	872.338196	-540.570129	54.884464	960.747742	450.826935	-17.515017	929.805420	470.724792	164.294861
-549.303589	161.338501	864.872009	-551.724731	-42.159916	856.865723	-683.512268	187.580521	420.541870	-607.719849	-74.620926	471.568481	-680.681824	184.743729	66.713943	-674.820251	-68.353699	77.138535	-581.108459	255.130463	1291.867432	-579.348633	-139.021042	1290.194458	-533.369385	53.621014	1319.128784	-518.007813	25.552143	1585.864990	-616.409302	291.917084	1057.596802	-603.119019	-214.138184	1066.129272	-501.997833	264.112335	815.909729	-453.664246	-297.012939	870.846130	-540.706482	55.560459	960.305176	450.827942	-17.407324	929.780945	470.717773	164.386902
-548.218567	160.690826	864.814636	-549.895203	-43.801388	857.613281	-682.587524	187.511780	420.408722	-607.266663	-74.688606	471.828339	-680.485352	184.722336	66.738617	-674.812012	-68.359795	77.181816	-580.449341	255.066620	1291.755127	-578.688660	-138.983749	1290.221558	-532.794983	53.621349	1319.106812	-517.621643	25.583748	1585.951904	-615.537720	291.700775	1057.437988	-602.822327	-214.276596	1066.277832	-500.764923	263.525818	815.914917	-454.095673	-294.753448	869.219543	-539.597107	54.863636	960.701050	450.844147	-17.311071	929.798218	470.702789	164.501068
-547.655212	160.517899	864.840942	-549.369568	-43.908810	857.643677	-681.952576	187.578827	420.377533	-606.790344	-74.779205	471.794586	-680.373962	184.684570	66.800591	-674.751831	-68.378471	77.209152	-579.822571	255.064987	1291.626709	-578.053772	-139.000320	1290.222412	-532.213745	53.630192	1319.066650	-517.245117	25.633904	1586.032715	-614.598389	291.423645	1057.206787	-602.523926	-214.046082	1066.192505	-499.518372	262.856842	815.955933	-454.486450	-292.165497	867.554932	-539.068542	54.722618	960.730896	450.867340	-17.208609	929.780090	470.700989	164.603683
-547.126465	160.475342	864.839539	-548.942139	-43.929489	857.590820	-681.303528	187.653839	420.350220	-606.353577	-74.959183	471.731049	-680.247681	184.684525	66.848366	-674.725647	-68.414703	77.248558	-579.229553	255.068466	1291.542114	-577.405151	-138.979401	1290.212891	-531.662109	53.642132	1319.017212	-516.928162	25.753334	1586.099243	-613.779846	291.197723	1057.083252	-602.231384	-213.686539	1066.129761	-498.326630	262.188354	815.956543	-455.095886	-289.224976	865.634033	-538.551941	54.660755	960.699036	450.882904	-17.107002	929.782410	470.700928	164.686661
-546.527527	160.603882	864.901428	-548.442139	-43.948040	857.519470	-680.624329	187.771912	420.449249	-605.826233	-74.988480	471.663086	-680.208313	184.683914	66.927361	-674.755493	-68.389847	77.323212	-578.619934	255.013153	1291.402832	-576.697021	-139.058548	1290.252686	-531.083435	53.641006	1319.019653	-516.556824	25.828339	1586.206055	-612.930115	290.842651	1056.817871	-601.934937	-213.211136	1066.026245	-497.101593	261.434174	815.976990	-455.739197	-285.978577	863.658569	-538.012390	54.649113	960.692810	450.865753	-17.061615	929.802551	470.682434	164.757141
-545.998291	160.590225	864.916809	-547.894958	-44.064079	857.489807	-680.061157	187.906433	420.498535	-605.281860	-75.104691	471.657623	-680.212769	184.662292	67.005135	-674.717285	-68.412567	77.388252	-578.018311	254.958984	1291.289795	-575.989380	-139.126968	1290.215088	-530.502380	53.621265	1319.009277	-516.169312	25.899813	1586.318970	-612.091187	290.456146	1056.618774	-601.585266	-212.433731	1065.806885	-495.931885	260.799377	815.949646	-456.257904	-282.377655	861.602051	-537.464905	54.565014	960.684082	450.799957	-16.806900	929.780823	470.407135	165.075867
-544.935730	161.901810	865.160828	-547.548706	-43.632530	857.447388	-679.521362	188.108322	420.834656	-604.660339	-75.209320	471.580994	-680.331238	184.666183	67.088417	-674.618896	-68.433907	77.432709	-577.502930	254.931015	1291.141479	-575.363220	-139.160614	1290.167236	-529.883179	53.580257	1319.040771	-515.733521	25.928070	1586.456665	-611.346619	290.093231	1056.380493	-601.129456	-211.524414	1065.477051	-494.733551	259.883911	815.940613	-456.738525	-279.032501	859.774292	-536.818115	55.281456	960.784485	450.814148	-16.726397	929.779541	470.400940	165.133224
-544.226379	161.626358	865.136841	-546.599976	-44.104755	857.500488	-678.772217	188.066422	420.807922	-604.001709	-75.337730	471.600891	-680.131531	184.658722	67.177803	-674.537903	-68.429695	77.469269	-576.941528	254.863892	1291.007935	-574.680664	-139.222229	1290.091431	-529.309143	53.539845	1319.061768	-515.386475	26.033646	1586.563965	-610.559387	289.691193	1056.157471	-600.833252	-210.448730	1065.095337	-493.613312	259.163177	815.971924	-457.698975	-274.909210	857.359192	-536.041687	54.959877	960.805969	450.797913	-16.671562	929.791809	470.381195	165.230637
-543.712219	161.445374	865.146973	-546.045776	-44.193249	857.458008	-677.978760	188.067383	420.784760	-603.351379	-75.549286	471.579895	-680.052612	184.669861	67.253494	-674.631042	-68.468468	77.584229	-576.406311	254.824402	1290.889526	-573.921875	-139.319855	1289.992065	-528.797791	53.504021	1319.122070	-514.934814	26.210480	1586.722046	-609.776489	289.177185	1055.926270	-600.508972	-209.277420	1064.740479	-492.463013	258.332947	815.938049	-457.733307	-269.743896	855.162292	-535.498962	54.799793	960.788025	450.808289	-16.598705	929.780823	470.401123	165.324265
-543.146484	161.352493	865.197021	-545.395264	-44.386280	857.453430	-677.301392	188.162720	420.873383	-602.681824	-75.697510	471.528900	-680.006470	184.688828	67.387253	-674.700806	-68.482285	77.686028	-575.888550	254.729736	1290.729492	-573.115662	-139.445221	1289.881348	-528.258118	53.461403	1319.143188	-514.539490	26.385309	1586.889893	-609.056763	288.705139	1055.715698	-600.085632	-207.899414	1064.262939	-491.375671	257.398865	815.936340	-458.914368	-265.558990	852.781982	-534.894958	54.636208	960.810364	450.811646	-16.501963	929.783813	470.377136	165.392044
-542.613464	161.135666	865.207703	-544.777710	-44.580490	857.480042	-676.638306	188.270187	420.951843	-602.073792	-76.062782	471.529175	-680.015137	184.689911	67.519913	-674.749023	-68.498573	77.813240	-575.347168	254.596741	1290.597046	-572.335876	-139.579834	1289.737183	-527.687012	53.394512	1319.216309	-514.142456	26.581757	1587.057617	-608.318665	288.197510	1055.511230	-599.782532	-206.492233	1063.804077	-490.332703	256.487915	815.913635	-459.900574	-260.491638	850.271118	-534.319641	54.441818	960.829407	450.770355	-16.442907	929.789917	470.350006	165.459671
-542.050781	160.976746	865.264465	-544.178955	-44.715683	857.483765	-675.851563	188.251328	420.966095	-601.477905	-76.516243	471.544189	-679.849365	184.675629	67.651543	-674.889832	-68.568779	77.986374	-574.868164	254.509949	1290.501587	-571.538025	-139.706345	1289.603882	-527.079102	53.293503	1319.287476	-513.802368	26.882610	1587.179199	-607.647827	287.753418	1055.292603	-599.464233	-205.091324	1063.308105	-489.278931	255.574234	815.912842	-460.770264	-255.106186	847.840149	-533.776123	54.270573	960.862244	450.765228	-16.359892	929.803223	470.355499	165.514572
-541.428528	160.739334	865.317444	-543.466553	-44.896870	857.536011	-675.062012	188.249283	421.007141	-600.607300	-76.754524	471.554626	-679.852295	184.720779	67.738342	-674.935303	-68.572166	78.095116	-574.420105	254.335266	1290.394653	-570.647095	-139.868729	1289.416626	-526.503296	53.205280	1319.347168	-513.395264	27.155308	1587.335938	-606.894104	287.190521	1055.088745	-599.194702	-203.608261	1062.846802	-488.294739	254.705765	815.895081	-461.569427	-249.474762	845.482910	-533.155640	54.064240	960.919373	450.734894	-16.273281	929.782410	470.334564	165.619431
-540.879700	160.597565	865.349304	-542.803406	-45.103313	857.534729	-674.321899	188.196960	421.025513	-599.389160	-76.949928	471.530823	-679.805725	184.696396	67.871483	-674.835266	-68.617088	78.195351	-574.037476	254.201645	1290.276733	-569.750488	-139.966370	1289.263184	-525.958252	53.150242	1319.417114	-512.943726	27.375132	1587.497314	-606.271057	286.676666	1054.834229	-598.800598	-202.044342	1062.345093	-487.309784	253.685776	815.874023	-462.470673	-243.684250	843.143982	-532.562439	53.880589	960.935486	450.711029	-16.199871	929.777283	470.320618	165.691620
-540.391541	160.361099	865.343506	-542.247253	-45.281219	857.552063	-673.603760	188.187958	421.070038	-598.433655	-77.309990	471.426727	-679.806580	184.708267	68.014328	-674.816956	-68.657471	78.350632	-573.626648	253.999237	1290.167114	-568.708557	-140.112656	1289.091309	-525.437683	53.095329	1319.450195	-512.497131	27.676521	1587.641846	-605.617126	286.123260	1054.685669	-598.466064	-200.503464	1061.809814	-486.400238	252.828400	815.826355	-463.426086	-237.636139	840.861877	-532.002197	53.686333	960.938171	450.671387	-16.111374	929.776489	470.271973	165.792175
-539.914490	160.168167	865.363159	-541.978516	-45.133362	857.536926	-672.847778	188.144516	421.140808	-597.357117	-77.709290	471.252991	-679.712402	184.676163	68.100250	-674.842407	-68.693703	78.557343	-573.257507	253.867416	1290.101929	-567.681152	-140.214859	1288.957031	-524.856995	52.993874	1319.546387	-512.056274	28.020334	1587.835815	-604.991333	285.594818	1054.440674	-597.881042	-198.991486	1061.513672	-485.482574	251.894989	815.822205	-464.255676	-231.407959	838.717346	-531.593384	53.630909	960.935791	450.579407	-16.032063	929.781677	470.229553	165.847778
-539.273865	159.829956	865.384216	-540.929138	-45.795601	857.607544	-672.004028	188.038315	421.189301	-596.083923	-77.974663	471.297546	-679.546692	184.675140	68.240036	-674.797363	-68.746658	78.727211	-572.898499	253.693451	1290.045898	-566.644653	-140.385117	1288.752563	-524.305542	52.873631	1319.615112	-511.676514	28.453259	1587.996094	-604.351807	284.953369	1054.256104	-597.483093	-197.432816	1060.993164	-484.595398	250.948166	815.846802	-465.220428	-225.071136	836.659729	-530.791992	53.179478	960.987610	450.547760	-15.948794	929.760376	470.202728	165.937027
-538.753479	159.654800	865.441406	-540.266541	-46.029961	857.650391	-671.302795	188.000793	421.285278	-594.898438	-78.522568	471.250763	-679.543945	184.637726	68.432243	-674.724426	-68.819183	78.977654	-572.627380	253.539063	1290.007935	-565.692749	-140.541580	1288.566650	-523.737976	52.791409	1319.708984	-511.159424	28.771397	1588.232056	-603.798889	284.389679	1054.138062	-597.290222	-195.903778	1060.380859	-483.774567	249.984726	815.846313	-466.129852	-218.628693	834.690979	-530.215942	52.975422	961.039124	450.450317	-15.880515	929.763184	470.141418	165.984634
-538.137268	159.420731	865.521606	-539.594299	-46.248669	857.741028	-670.526489	187.937012	421.373901	-593.586121	-78.928528	471.208069	-679.399170	184.602539	68.598427	-674.729492	-68.874519	79.241394	-572.404297	253.365509	1289.988281	-564.653809	-140.674469	1288.389404	-523.203735	52.695885	1319.796143	-510.711029	29.194595	1588.422974	-603.312195	283.770020	1054.015015	-596.810852	-194.367783	1059.965820	-482.977386	249.052612	815.869263	-466.842590	-212.028519	832.976685	-529.654907	52.756596	961.132568	450.315094	-15.802340	929.764954	470.066223	166.048996
-537.711670	159.285309	865.597656	-539.351868	-46.128468	857.798523	-669.930359	187.924042	421.493713	-592.295044	-79.467026	471.199829	-679.388123	184.566345	68.780411	-674.795349	-68.956230	79.527428	-572.194092	253.199158	1289.995361	-563.689209	-140.811920	1288.241821	-522.700439	52.608192	1319.934570	-510.248169	29.667152	1588.598999	-602.789856	283.174194	1053.921509	-596.411621	-192.934204	1059.550781	-482.198578	248.131668	815.956177	-468.158234	-205.400192	831.201233	-529.336914	52.727127	961.199951	450.240601	-15.739590	929.743347	470.037506	166.135178
-537.050598	158.929291	865.665161	-538.254456	-46.807365	857.924194	-669.237183	187.854172	421.592438	-590.923462	-79.876663	471.218231	-679.295471	184.548477	68.954742	-674.733704	-69.037193	79.825691	-572.028564	253.011642	1290.010620	-562.617371	-141.023285	1288.151367	-522.201782	52.508190	1320.046143	-509.843140	30.238525	1588.763916	-602.347046	282.463440	1053.780762	-595.915649	-191.481522	1059.189941	-481.447205	247.204544	816.024292	-469.197205	-198.675919	829.672791	-528.550476	52.263470	961.307129	450.212067	-15.820605	929.732849	470.227264	165.980637
-536.447083	158.687973	865.792542	-537.500671	-47.054920	858.081543	-668.550781	187.805588	421.722321	-589.611633	-80.433266	471.228485	-679.224426	184.548416	69.151749	-674.773438	-69.170052	80.183418	-571.875732	252.775620	1290.002563	-561.345520	-141.306717	1288.074097	-521.677856	52.377651	1320.227295	-509.367279	30.752167	1588.920166	-602.034790	282.015503	1053.726807	-595.541443	-190.148560	1058.857056	-480.780914	246.352707	816.129639	-470.527588	-191.843887	828.249512	-527.969055	52.040459	961.459167	450.119385	-15.751606	929.712646	470.173889	166.038696
-535.919250	158.356979	865.896301	-536.861450	-47.320080	858.225220	-667.944153	187.821274	421.904144	-588.476257	-81.104126	471.359833	-679.229492	184.617722	69.349770	-674.744324	-69.291862	80.539040	-571.773376	252.631561	1290.023682	-560.277710	-141.466873	1287.994995	-521.167175	52.249245	1320.374390	-508.876801	31.319992	1589.080322	-601.600220	281.291595	1053.677734	-595.187805	-188.833298	1058.457886	-480.068817	245.513474	816.285950	-471.512970	-185.016327	827.052124	-527.477173	51.765430	961.591980	449.988617	-15.685800	929.703979	470.065155	166.118500
-535.394897	157.980972	865.921753	-536.138916	-47.707893	858.355591	-667.337280	187.886917	422.037048	-585.891418	-80.634560	471.118774	-679.285095	184.628769	69.537033	-674.100830	-69.374130	80.669189	-571.679077	252.389847	1290.063843	-559.314880	-141.581863	1287.874390	-520.681091	52.138588	1320.480835	-508.388611	31.805534	1589.226318	-601.293274	280.689331	1053.629395	-594.899780	-187.559311	1058.022339	-479.458923	244.640976	816.408020	-472.627411	-178.358200	825.940063	-526.934265	51.443035	961.679321	449.894745	-15.614644	929.695679	469.991638	166.160797
-534.908020	157.669876	865.993225	-535.452454	-48.023914	858.478088	-666.725037	187.937790	422.183960	-584.379089	-81.034439	471.162872	-679.300171	184.702438	69.756584	-674.046692	-69.507324	81.049782	-571.593323	252.120758	1290.118530	-558.303894	-141.721680	1287.755615	-520.211731	52.052898	1320.546997	-507.824036	32.434937	1589.433105	-601.040222	280.063599	1053.585571	-594.481567	-186.180725	1057.719971	-478.896271	243.906952	816.591553	-473.878113	-171.829498	824.756958	-526.414490	51.162731	961.783447	449.773560	-15.567619	929.689758	469.918304	166.215515
-534.444092	157.316193	866.066345	-534.809753	-48.290417	858.637207	-665.986877	187.910782	422.298401	-583.752197	-82.024734	471.415771	-679.243896	184.770691	70.001717	-674.344177	-69.716286	81.558075	-571.557617	251.914307	1290.148926	-557.413269	-141.904251	1287.730469	-519.738464	51.922169	1320.652588	-507.382568	33.100418	1589.595947	-600.848267	279.566406	1053.592407	-594.178650	-184.787949	1057.293823	-478.295868	243.069626	816.768799	-474.956146	-165.153152	823.972778	-525.934021	50.900211	961.907715	449.670837	-15.524373	929.681152	469.847626	166.235092
-534.041565	157.161972	866.193970	-534.469299	-48.314011	858.834534	-665.345276	187.987411	422.467865	-583.194031	-83.240555	471.736481	-679.277954	184.838882	70.265656	-674.719055	-70.035439	82.196434	-571.484985	251.646454	1290.208130	-556.574097	-142.131638	1287.555664	-519.293518	51.793625	1320.738159	-506.943146	33.779072	1589.743164	-600.670349	279.051758	1053.541992	-593.724487	-183.211517	1056.907593	-477.783508	242.328827	816.913452	-475.826050	-158.721451	823.262207	-525.659424	50.839989	962.079651	449.566864	-15.484252	929.670227	469.764038	166.324707
-533.406860	156.828552	866.380432	-533.334167	-48.941818	859.093384	-664.650513	188.055023	422.661224	-582.035828	-83.786667	472.088867	-679.188843	184.903748	70.498550	-674.826477	-70.330086	82.728264	-571.476929	251.444992	1290.231201	-555.662659	-142.358536	1287.497925	-518.858154	51.627781	1320.854370	-506.553284	34.453037	1589.868164	-600.521667	278.549927	1053.514160	-593.412964	-181.651459	1056.506226	-477.355499	241.723633	817.080383	-476.940613	-152.659973	822.432678	-524.934753	50.419827	962.318176	449.467438	-15.462539	929.679565	469.662659	166.335648
-532.930664	156.620132	866.584412	-532.651611	-49.110928	859.222473	-664.127930	188.208969	422.864655	-581.143372	-84.676964	472.143616	-679.352051	185.037582	70.846390	-675.044250	-70.674049	83.315361	-571.443542	251.216797	1290.301147	-554.756165	-142.676651	1287.491699	-518.464355	51.454731	1320.953857	-506.097015	35.198540	1590.050415	-600.423218	278.193970	1053.510864	-593.094666	-180.007599	1056.171387	-476.940155	241.090836	817.249390	-477.589233	-146.919601	821.950684	-524.447571	50.202259	962.491455	449.365753	-15.412947	929.655518	469.582947	166.389236
-532.559143	156.487427	866.805908	-532.033691	-49.204227	859.292725	-663.525330	188.333237	423.112305	-580.000427	-85.376274	472.031189	-679.395325	185.153488	71.159195	-675.116394	-70.951324	83.798378	-571.550415	250.799026	1290.216064	-553.873230	-143.003708	1287.533203	-518.132813	51.337852	1321.064697	-505.715302	35.972603	1590.228882	-600.355347	277.854492	1053.504761	-592.614685	-178.228806	1055.795898	-476.560181	240.539215	817.401367	-477.775665	-141.845245	821.745239	-524.019165	50.025036	962.640503	449.269836	-15.377289	929.654358	469.470490	166.412506
-532.285400	156.363724	866.997620	-531.479614	-49.323383	859.425415	-662.733521	188.268539	423.253662	-577.464844	-84.751228	471.806396	-679.300415	185.263611	71.419022	-674.397888	-71.186821	84.028267	-571.495178	250.541351	1290.246948	-553.070313	-143.373596	1287.620483	-517.844849	51.195675	1321.188843	-505.382813	36.743332	1590.415039	-600.204529	277.430115	1053.522705	-592.041931	-176.208923	1055.538696	-476.238983	240.060699	817.525146	-477.422821	-137.710556	821.713745	-523.661011	49.885860	962.806702	449.180664	-15.381605	929.634338	469.365906	166.436951
-531.929321	156.267639	867.246155	-530.864624	-49.499920	859.616821	-662.061646	188.412659	423.419739	-576.625122	-85.418617	471.990143	-679.281860	185.357147	71.750984	-674.581055	-71.577255	84.632942	-571.448547	250.301590	1290.284180	-552.359985	-143.715179	1287.611694	-517.534241	51.078876	1321.322632	-505.114990	37.517780	1590.617920	-600.135010	277.117676	1053.536743	-591.396301	-174.144730	1055.341187	-476.000977	239.638550	817.649719	-476.500793	-134.865082	821.855408	-523.281738	49.732815	963.034790	449.093414	-15.356920	929.613220	469.251282	166.460693
-531.642639	156.209457	867.494629	-530.260132	-49.532867	859.821289	-661.474304	188.576904	423.630188	-575.948914	-85.989983	472.314880	-679.203979	185.456665	72.071899	-674.928284	-72.029724	85.243797	-571.386780	250.075516	1290.328491	-551.662659	-143.994781	1287.682983	-517.184509	50.944946	1321.481689	-504.822357	38.289513	1590.862793	-600.075256	276.843231	1053.559814	-590.673096	-172.252960	1055.385742	-475.785950	239.291306	817.783630	-475.270111	-133.330673	822.148438	-522.941833	49.677029	963.269409	448.994598	-15.343484	929.615906	469.134705	166.469940
-531.389526	156.198273	867.797791	-529.639709	-49.502239	860.089111	-661.376465	189.085876	424.053680	-575.417358	-86.500282	472.723267	-679.559570	185.663345	72.439026	-675.156555	-72.453415	85.792084	-571.374207	249.915833	1290.386108	-551.127319	-144.207382	1287.781616	-516.880127	50.879032	1321.613281	-504.613403	39.025623	1591.108765	-600.057922	276.636169	1053.593872	-589.739807	-170.952698	1055.744019	-475.633057	239.007996	817.904968	-473.797913	-133.136459	822.674072	-522.624817	49.681816	963.564270	448.930725	-15.352049	929.601440	469.042450	166.461548
-531.185852	156.192154	868.104797	-529.007141	-49.484314	860.446777	-660.692261	189.315018	424.228363	-574.014771	-86.466866	473.006439	-679.422729	185.840958	72.725151	-674.894653	-72.871956	86.192986	-571.356323	249.769196	1290.436523	-550.653687	-144.359146	1287.957275	-516.567322	50.790638	1321.760376	-504.463135	39.837906	1591.338745	-600.078430	276.449463	1053.642822	-588.597351	-170.432861	1056.194458	-475.521271	238.793259	818.015930	-472.021210	-133.725967	823.361084	-522.327393	49.726593	963.907532	448.853455	-15.348083	929.601807	468.936829	166.440414
-531.069214	156.282059	868.418579	-528.484741	-49.390453	860.753784	-659.962280	189.586151	424.311218	-573.285889	-86.881706	473.387024	-679.249084	186.130951	72.980370	-675.003235	-73.372147	86.831703	-571.310669	249.653427	1290.493530	-550.294739	-144.449814	1288.220459	-516.322693	50.794651	1321.865601	-504.393372	40.669582	1591.516724	-600.081726	276.264923	1053.716309	-587.301147	-170.887024	1056.731812	-475.458466	238.686020	818.101074	-469.907532	-134.713150	824.218079	-522.100464	49.829002	964.225525	448.811707	-15.334255	929.570435	468.847809	166.468491
-531.001343	156.359268	868.687927	-528.015076	-49.275158	861.043579	-659.567322	190.100861	424.516235	-572.210754	-87.099869	473.602173	-679.426819	186.534424	73.215820	-675.045959	-73.865791	87.382751	-571.252441	249.565369	1290.567383	-549.994629	-144.436920	1288.623291	-516.100952	50.806728	1322.019043	-504.336914	41.425400	1591.770874	-600.117676	276.087341	1053.816895	-585.970703	-172.079727	1057.085571	-475.467407	238.651779	818.184753	-467.539490	-135.798004	825.054688	-521.895264	49.948353	964.510803	448.744110	-15.328499	929.568726	468.720581	166.448502
-530.962524	156.372513	868.895630	-527.600220	-49.234314	861.334900	-659.131165	190.685471	424.706879	-570.227051	-86.765549	473.761841	-679.653259	187.094971	73.530716	-674.657837	-74.282593	87.786736	-571.158691	249.612213	1290.717407	-549.675842	-144.353317	1289.174194	-515.868774	50.880608	1322.214233	-504.335541	42.122902	1592.045288	-600.163940	275.946136	1053.915039	-584.742249	-173.875381	1057.399048	-475.525665	238.663513	818.263184	-465.134430	-136.941299	825.992126	-521.708374	50.028526	964.765259	448.670135	-15.369942	929.565613	468.644318	166.410156
-530.897156	156.338806	869.060547	-527.235291	-49.259014	861.672607	-658.598572	191.271133	424.844330	-569.230591	-87.089081	474.062286	-679.865662	187.758438	73.899063	-674.545410	-74.808594	88.368332	-571.202332	249.566025	1290.709229	-549.508179	-144.295456	1289.614014	-515.699402	50.983295	1322.384766	-504.365540	42.954285	1592.325806	-600.255432	275.858032	1054.014771	-583.552551	-175.874207	1057.698242	-475.599518	238.780930	818.330750	-462.569458	-138.110794	827.015503	-521.567139	50.092346	965.025391	448.618683	-15.339838	929.550720	468.540741	166.427933
-530.869751	156.307816	869.184570	-527.013245	-49.236729	861.987183	-658.137878	191.890182	424.984741	-568.522522	-87.669670	474.372498	-680.137756	188.453995	74.253532	-674.740112	-75.395798	89.025177	-571.202332	249.610062	1290.761475	-549.217285	-144.183334	1290.167847	-515.562988	51.130165	1322.584106	-504.461212	43.425163	1592.624756	-600.361755	275.843201	1054.108521	-582.295898	-177.804810	1057.969360	-475.721283	238.957977	818.391724	-459.729828	-139.382080	828.226257	-521.477539	50.185684	965.250671	448.557678	-15.340031	929.545532	468.442963	166.441193
-530.846069	156.322983	869.337097	-526.768127	-49.267906	862.299438	-657.670044	192.560135	425.093872	-567.668640	-88.167007	474.697662	-680.262756	189.074829	74.581947	-674.807068	-75.986328	89.626656	-571.270630	249.648865	1290.859009	-548.919434	-144.077911	1290.750610	-515.438843	51.262520	1322.764893	-504.535889	44.139557	1592.968750	-600.471313	275.847931	1054.193604	-580.913635	-179.623535	1058.235352	-475.867249	239.200821	818.445313	-456.957245	-140.988052	829.379333	-521.416260	50.262177	965.491272	448.466400	-15.363650	929.568909	468.352966	166.434555
-530.856812	156.299332	869.512207	-526.569458	-49.265156	862.557373	-657.099792	193.051666	425.106323	-566.760986	-88.585663	474.927887	-680.311768	189.678940	74.835709	-674.759705	-76.510719	90.168648	-571.282166	249.654404	1290.937866	-548.468933	-144.006912	1291.297119	-515.335815	51.404160	1322.966309	-504.687988	44.912262	1593.246704	-600.594543	275.897797	1054.270386	-579.463135	-181.619095	1058.697754	-476.040894	239.517303	818.476685	-454.900848	-143.034393	830.084595	-521.379517	50.297634	965.713562	448.316650	-15.196867	929.555908	467.987335	166.622849
-530.811646	156.406387	869.733887	-526.369995	-49.212605	862.782227	-656.571472	193.545441	425.173370	-565.723022	-89.072609	475.081665	-680.488525	190.331955	75.130684	-674.776184	-77.082764	90.718567	-571.418335	249.695313	1290.992432	-548.113586	-143.866730	1291.793335	-515.267944	51.577961	1323.156250	-504.880890	45.714127	1593.493164	-600.786377	276.026154	1054.353027	-577.798889	-183.521851	1059.265503	-476.267303	239.901932	818.501221	-452.465027	-145.077438	831.098206	-521.315552	50.383888	965.941284	448.256256	-15.178573	929.546875	467.917206	166.624069
-530.820313	156.503662	869.956909	-526.204224	-49.130878	862.981567	-656.145935	194.070786	425.286072	-564.662598	-89.436348	475.190582	-680.649353	191.000641	75.359398	-674.788879	-77.577682	91.237885	-571.501892	249.843002	1291.190918	-547.715454	-143.690994	1292.320801	-515.218994	51.755650	1323.317261	-505.087830	46.474815	1593.750732	-600.932617	276.091858	1054.447998	-575.712280	-185.165283	1059.911499	-476.482147	240.330673	818.551758	-448.665283	-146.845200	832.976257	-521.294678	50.466915	966.156433	448.184692	-15.217249	929.555420	467.856262	166.605331
-530.840820	156.578308	870.170532	-526.102783	-49.028286	863.176636	-655.724670	194.508133	425.357086	-564.267578	-90.398773	475.413177	-680.648254	191.498138	75.521545	-675.223206	-78.035011	91.833504	-571.830994	249.736252	1291.082886	-547.251648	-143.477936	1292.842529	-515.199524	51.966106	1323.463135	-505.322693	47.220078	1593.981812	-601.203186	276.231689	1054.515991	-573.667664	-186.868073	1060.537476	-476.773956	240.840393	818.591003	-446.183167	-149.024811	833.952271	-521.313721	50.548882	966.364868	448.106354	-15.188699	929.530396	467.766693	166.627609
-530.895752	156.639191	870.359253	-526.015442	-48.930241	863.340149	-655.359009	195.015182	425.384644	-562.277161	-90.005676	475.214417	-680.650085	191.948425	75.638916	-674.795410	-78.322411	92.158546	-572.080444	249.758606	1291.134888	-546.694336	-143.265915	1293.350952	-515.174500	52.195778	1323.609375	-505.578003	48.008354	1594.177490	-601.527344	276.397034	1054.581055	-571.673340	-188.608582	1061.281738	-477.027679	241.322617	818.585449	-444.104034	-151.336426	834.468262	-521.348267	50.619175	966.544312	448.048920	-15.200936	929.526611	467.719238	166.626846
-531.425171	156.251617	870.447937	-526.086548	-48.924824	863.458984	-654.985535	195.388519	425.294739	-560.883545	-90.239113	475.192566	-680.640808	192.367004	75.751785	-674.577026	-78.567017	92.575562	-572.351990	249.751328	1291.149048	-546.144409	-143.046478	1293.766602	-515.172668	52.396061	1323.710693	-505.814026	48.819389	1594.362305	-601.845825	276.574677	1054.610596	-569.589844	-190.234436	1061.976563	-477.235962	241.914566	818.655212	-441.948456	-153.617264	835.201904	-521.677734	50.451576	966.650940	447.954895	-15.173153	929.510559	467.636780	166.646667
-531.146545	156.763855	870.548157	-525.939880	-48.743855	863.512817	-654.607300	195.679581	425.322937	-559.603577	-90.582077	475.204224	-680.694275	192.718887	75.801056	-674.599121	-78.823143	93.015869	-572.724609	249.830627	1291.148315	-545.599792	-142.746689	1294.171997	-515.207153	52.601883	1323.832275	-506.075958	49.610252	1594.488159	-602.188354	276.812469	1054.663696	-567.539063	-191.869431	1062.615723	-477.466553	242.575378	818.693848	-439.761841	-155.843491	836.006104	-521.537964	50.774300	966.732300	447.867493	-15.187166	929.524353	467.590515	166.618042
-531.304016	156.805405	870.535950	-525.904602	-48.645432	863.476440	-654.293823	195.906403	425.146027	-558.531677	-91.171738	475.059418	-680.653198	192.945999	75.797508	-674.752014	-79.028397	93.452904	-573.171387	249.886963	1291.140991	-545.033325	-142.521164	1294.520996	-515.265503	52.853199	1323.893921	-506.299622	50.396332	1594.587646	-602.609985	277.010681	1054.616699	-565.504822	-193.340973	1063.270386	-477.683533	243.288956	818.693909	-437.575226	-157.930298	836.686584	-521.649963	50.836769	966.711365	447.813293	-15.186054	929.514099	467.533325	166.620331
-531.463074	156.810791	870.452271	-525.831787	-48.560310	863.412170	-654.093750	196.074036	424.985443	-557.342346	-91.561226	474.895050	-680.606323	193.007462	75.747437	-674.676819	-79.119637	93.798218	-573.642639	249.910156	1291.031860	-544.386414	-142.224869	1294.817139	-515.350403	53.107487	1323.921509	-506.528412	51.197544	1594.587158	-603.013367	277.143280	1054.563843	-563.523926	-194.612976	1063.760864	-477.907196	243.984360	818.657227	-435.430359	-159.945358	837.357605	-521.766663	50.895832	966.642883	447.734772	-15.186352	929.500305	467.513123	166.629028
-531.627686	156.816666	870.310486	-525.686829	-48.497551	863.340027	-654.081299	196.161758	424.866547	-556.055969	-91.896851	474.717712	-680.606140	192.968582	75.616112	-674.646545	-79.168770	94.074722	-574.116760	249.930054	1290.863525	-543.834290	-141.973145	1295.063232	-515.445435	53.389565	1323.873657	-506.738373	52.020130	1594.543457	-603.393860	277.282410	1054.430664	-561.674500	-195.953293	1064.246338	-478.161743	244.711304	818.572144	-433.354248	-161.894043	837.857117	-521.864563	50.970684	966.543335	447.650787	-15.193937	929.506775	467.454010	166.621506
-531.757263	156.853546	870.174072	-525.474426	-48.346165	863.249268	-654.071777	196.067444	424.699005	-554.634766	-91.854767	474.356720	-680.478149	192.760071	75.439842	-674.417236	-79.128525	94.287407	-574.631042	249.972000	1290.675415	-543.202759	-141.684418	1295.270020	-515.550842	53.626556	1323.806641	-506.914642	52.815128	1594.483276	-603.983582	277.550140	1054.177368	-559.901672	-197.004578	1064.510376	-478.392639	245.393845	818.460815	-431.368805	-163.735214	838.261047	-521.915955	51.093437	966.436951	447.573853	-15.171798	929.496216	467.406281	166.628906
-531.877563	156.869232	869.991760	-525.181824	-48.196434	863.125977	-654.195251	195.896698	424.538849	-553.582153	-91.955688	474.141357	-680.435730	192.468201	75.224792	-674.274719	-79.094704	94.457764	-575.227173	250.009872	1290.407471	-542.796021	-141.510040	1295.312866	-515.666321	53.857574	1323.629028	-507.090149	53.596043	1594.341553	-604.482788	277.716400	1053.980225	-558.336060	-198.177856	1064.786011	-478.639343	246.146378	818.309082	-429.318481	-165.501831	838.655579	-521.944580	51.212242	966.292908	447.578674	-15.352345	929.494629	467.663757	166.410156
-532.000916	156.951675	869.777649	-524.833008	-48.033081	863.019226	-654.381287	195.624649	424.403931	-552.839539	-92.112144	473.992981	-680.361755	192.093292	74.986153	-674.375305	-79.025200	94.648582	-575.856750	250.058685	1290.104004	-542.371948	-141.297714	1295.307983	-515.768616	54.117020	1323.432129	-507.254211	54.394424	1594.151733	-605.025757	277.822662	1053.618164	-556.613586	-198.914215	1064.906128	-478.822998	246.859344	818.117310	-427.452332	-167.295502	838.834351	-521.966858	51.396206	966.143188	447.530579	-15.305329	929.470703	467.634644	166.468979
-532.108459	157.026291	869.575500	-524.463135	-47.852356	862.872192	-654.661743	195.305634	424.239594	-552.969238	-92.690247	473.903107	-680.331604	191.712280	74.781349	-674.874084	-79.020042	94.898293	-576.570618	250.079910	1289.710815	-541.928101	-141.089554	1295.259399	-515.897278	54.401997	1323.151978	-507.423157	55.207706	1593.868896	-605.594421	277.941559	1053.268921	-555.204468	-199.798874	1064.945435	-479.012329	247.557831	817.887878	-425.565674	-169.029282	839.015564	-521.973633	51.558712	965.978516	447.465118	-15.295037	929.469055	467.612885	166.466782
-532.167603	157.115982	869.367188	-524.042358	-47.592484	862.679321	-654.952393	194.879471	424.089294	-551.984497	-92.156685	473.538086	-680.252014	191.195419	74.459129	-674.599731	-78.800377	94.768013	-577.312988	250.120132	1289.277466	-541.508850	-140.904404	1295.135254	-516.042419	54.667927	1322.829712	-507.601227	55.999111	1593.549072	-606.218994	278.029144	1052.824219	-553.621765	-200.214127	1064.969482	-479.342133	248.366074	817.528198	-423.736176	-170.673767	839.161194	-521.937439	51.747265	965.787354	447.355957	-15.282726	929.467834	467.539276	166.492081
-532.356018	157.185806	869.118286	-523.693848	-47.364632	862.438049	-655.357483	194.412262	423.906616	-551.157654	-91.677841	473.196136	-680.139893	190.577866	74.066513	-674.357788	-78.525360	94.551056	-578.029236	250.159592	1288.827881	-541.156128	-140.744049	1294.901855	-516.196594	54.905045	1322.478394	-507.803223	56.753716	1593.168579	-606.901611	278.178894	1052.359009	-552.349731	-200.704895	1064.789063	-479.660461	248.995483	817.161499	-421.881683	-172.265610	839.178528	-521.950745	51.909500	965.548401	447.298889	-15.265203	929.459045	467.532959	166.512222
-532.531006	157.326614	868.848267	-523.364075	-47.130898	862.155212	-655.712769	193.866714	423.649261	-550.469788	-91.227959	472.820404	-679.900024	189.950089	73.601944	-674.326843	-78.300156	94.358315	-578.843323	250.151993	1288.309937	-540.763672	-140.595337	1294.638428	-516.338989	55.163380	1322.080322	-507.992462	57.520679	1592.738403	-607.572388	278.221710	1051.804321	-551.197449	-201.211304	1064.607666	-480.044312	249.744354	816.712891	-420.176544	-173.801910	839.128418	-521.966370	52.099781	965.277649	447.232758	-15.208787	929.447083	467.497925	166.521744
-532.775513	157.444321	868.539307	-523.059509	-46.959164	861.826294	-656.095947	193.348160	423.375000	-550.797729	-91.486176	472.627594	-679.695679	189.372192	73.212379	-674.755066	-78.202377	94.332520	-579.664917	250.187424	1287.717163	-540.339783	-140.392319	1294.386230	-516.485046	55.423344	1321.641357	-508.184265	58.295963	1592.313965	-608.253479	278.191711	1051.249756	-550.014526	-201.464096	1064.418701	-480.529938	250.444107	816.259827	-418.623535	-175.336365	839.004578	-522.003784	52.246704	964.962830	447.162262	-15.214254	929.434265	467.472290	166.521622
-533.052612	157.570572	868.176208	-522.766479	-46.850475	861.487610	-656.493591	192.756317	423.114471	-551.690613	-92.088921	472.515778	-679.424805	188.825287	72.828918	-675.269226	-78.138107	94.317177	-580.513672	250.211853	1287.160034	-539.913391	-140.260956	1294.047363	-516.651062	55.733910	1321.194458	-508.480591	58.982662	1591.854736	-609.058228	278.257813	1050.681152	-548.933411	-201.527023	1064.151978	-481.023712	251.087921	815.716858	-417.042450	-176.696182	838.896729	-522.062683	52.389320	964.616577	447.128387	-15.165824	929.423279	467.451202	166.539078
-533.231812	157.692825	867.871765	-522.406677	-46.614777	861.158142	-656.927856	192.211670	422.846191	-551.355652	-91.667603	472.236633	-679.228882	188.314850	72.453300	-675.174927	-77.897057	94.044930	-581.339233	250.193985	1286.547119	-539.470276	-140.105072	1293.673218	-516.832886	56.019489	1320.764038	-508.797791	59.700329	1591.371460	-609.825378	278.226074	1049.997803	-547.911438	-201.542068	1063.854858	-481.666107	251.796875	815.134155	-415.484192	-177.881226	838.830505	-522.054016	52.565392	964.304321	447.074249	-15.197058	929.427673	467.439972	166.529205
-533.530518	158.354233	867.696411	-522.833557	-46.569405	860.428833	-657.325623	191.704163	422.569855	-551.448853	-91.530167	471.990051	-678.994019	187.826797	72.067856	-675.242554	-77.729477	93.850182	-582.117920	250.181442	1285.954834	-538.888428	-139.956177	1293.321899	-516.994324	56.274895	1320.366821	-509.021210	60.292542	1590.961426	-610.689270	278.199768	1049.456665	-547.002136	-201.391571	1063.523193	-482.365723	252.400009	814.523560	-413.597473	-178.604782	838.919006	-522.313538	52.660236	963.837952	447.049500	-15.160058	929.416809	467.430054	166.566757
-533.139038	158.492767	867.460632	-521.498657	-46.096355	860.588013	-657.542175	191.070251	422.248169	-550.966553	-90.877052	471.775482	-678.599121	187.424850	71.696007	-675.058411	-77.499657	93.509750	-582.980225	250.196030	1285.372925	-538.348450	-139.765198	1293.006226	-517.209229	56.529072	1319.961792	-509.392151	60.889713	1590.578125	-611.515564	278.099365	1048.841309	-546.260010	-201.274734	1063.150879	-483.173920	253.067688	813.901245	-412.769623	-179.733597	838.440430	-521.750122	53.162594	963.822998	446.994507	-15.145734	929.419006	467.386230	166.595169
-533.290527	158.659653	867.158386	-521.053955	-45.952179	860.318359	-657.994934	190.591385	422.072021	-550.894470	-90.443115	471.575592	-678.450623	187.187576	71.344025	-675.083191	-77.355331	93.308197	-583.845215	250.198456	1284.815918	-537.792603	-139.602631	1292.693848	-517.388794	56.807926	1319.596191	-509.807373	61.496044	1590.210083	-612.494812	278.028442	1048.296875	-545.585815	-201.098007	1062.856445	-484.095886	253.553467	813.304443	-412.027832	-180.881378	837.999268	-521.683350	53.345627	963.542297	446.960510	-15.103856	929.399780	467.394470	166.614014
-533.376892	159.464020	867.158447	-520.596069	-45.724007	860.068726	-658.555237	190.270966	422.018433	-550.863831	-90.036552	471.428711	-678.409546	187.048019	71.055420	-675.087769	-77.219589	93.048630	-584.757629	250.182220	1284.289795	-537.380493	-139.449738	1292.395020	-517.565369	57.096844	1319.297363	-510.220795	62.100201	1589.886597	-613.295776	277.264984	1047.834717	-544.974854	-200.824631	1062.573242	-485.084747	254.227951	812.679993	-410.729584	-181.241745	838.145264	-521.637512	53.754578	963.421814	446.950134	-15.093052	929.394470	467.395111	166.613800
-533.865479	158.877975	866.611145	-520.365601	-45.784039	859.823303	-659.013855	189.987061	421.749298	-551.061096	-89.870415	471.371155	-678.414246	187.025772	70.796402	-675.226013	-77.127861	92.909981	-585.589050	250.160263	1283.779419	-536.910095	-139.297241	1292.100708	-517.802856	57.411362	1319.010620	-510.703522	62.694695	1589.591064	-614.323303	277.052399	1047.374634	-544.405457	-200.475510	1062.317871	-486.132935	254.595642	812.070190	-409.896423	-181.664368	837.919312	-521.706909	53.593441	963.027161	446.896545	-15.066748	929.394958	467.382355	166.643753
-534.185364	159.170990	866.588928	-519.997253	-45.571548	859.640503	-659.565735	189.757401	421.647705	-551.243286	-89.630676	471.329651	-678.419617	187.026016	70.618866	-675.315308	-76.995842	92.788345	-586.451904	250.152573	1283.392456	-536.399048	-139.180450	1291.907593	-518.052063	57.684032	1318.774170	-511.285156	63.220531	1589.341553	-615.463623	277.360382	1046.820923	-543.932312	-200.098434	1062.050049	-487.349579	255.220245	811.524719	-409.145844	-181.888916	837.767212	-521.758362	53.781906	962.926819	446.877167	-15.053135	929.388184	467.385315	166.668533
-534.669373	159.131454	866.439148	-519.695862	-45.427673	859.500244	-660.057983	189.497421	421.515747	-551.522034	-89.414543	471.326813	-678.274536	187.068634	70.444679	-675.472534	-76.935188	92.659492	-587.391418	250.179443	1283.003662	-535.874084	-138.996765	1291.766846	-518.267273	57.970409	1318.639526	-511.859558	63.878075	1589.220947	-616.580139	277.196075	1046.474365	-543.485229	-199.639053	1061.876953	-488.616119	255.513397	811.006104	-408.609283	-181.894058	837.625916	-521.855774	53.856014	962.782776	446.857300	-15.019117	929.383850	467.378143	166.689423
-535.190247	158.922318	866.281128	-519.352295	-45.374187	859.436707	-660.669006	189.358368	421.418976	-551.819519	-89.190132	471.350494	-678.215576	187.113922	70.357933	-675.574097	-76.854813	92.540329	-588.300232	250.143784	1282.703857	-535.396790	-138.898331	1291.749756	-518.525696	58.253986	1318.533447	-512.365845	64.451515	1589.100586	-617.704956	276.858795	1046.162964	-543.121338	-199.204803	1061.761475	-490.020660	255.951080	810.489136	-408.291382	-181.747040	837.443176	-521.970032	53.840931	962.675232	446.805267	-15.040574	929.398376	467.407104	166.671646
-535.541626	158.722214	866.049072	-519.111511	-45.358681	859.344421	-661.071350	189.094269	421.335938	-552.156555	-88.931717	471.402649	-678.077637	187.131729	70.258446	-675.606750	-76.764671	92.430832	-589.319275	250.171494	1282.465454	-534.883484	-138.697678	1291.816895	-518.783447	58.508198	1318.509155	-512.924561	64.839127	1589.068970	-618.772949	276.432526	1045.914795	-542.791992	-198.799332	1061.730591	-491.142761	256.353180	810.206665	-408.040192	-181.409851	837.308044	-521.975098	53.833355	962.512817	446.791534	-15.006080	929.383850	467.428436	166.717178
-536.030457	158.595261	865.959229	-518.893372	-45.350658	859.298584	-661.733643	188.901703	421.333130	-552.509216	-88.696655	471.484802	-678.065125	187.110275	70.203239	-675.682190	-76.707336	92.348312	-590.279541	250.179535	1282.270508	-534.330994	-138.522354	1291.940308	-519.066223	58.795765	1318.520630	-513.571045	65.233635	1589.031006	-619.974365	276.117584	1045.753784	-542.559631	-198.405228	1061.742310	-492.609070	256.620117	809.811768	-407.937500	-180.896194	837.153625	-522.094666	53.813404	962.445251	446.762665	-14.958589	929.376038	467.435242	166.711914
-536.824524	158.805649	865.952881	-519.522461	-45.579090	858.833008	-662.561218	188.804962	421.485504	-553.191895	-88.819374	471.618469	-678.162964	187.091522	70.177040	-675.858093	-76.666565	92.297035	-591.258972	250.148163	1282.132446	-533.905334	-138.408020	1291.993286	-519.334961	59.067081	1318.507446	-514.160461	65.653717	1589.082397	-621.079346	275.225861	1045.680420	-542.246216	-197.923172	1061.783691	-494.223389	256.850616	809.454285	-407.906586	-180.213470	837.047241	-522.580017	53.610233	962.191223	446.762146	-14.919455	929.374023	467.468445	166.743622
-536.991821	158.376389	865.909729	-518.374268	-45.261929	859.298340	-662.976135	188.400528	421.428101	-553.422363	-88.418373	471.780182	-677.943481	187.050735	70.095131	-675.693970	-76.484467	92.166580	-592.296753	250.161423	1282.036987	-533.493835	-138.227722	1292.126343	-519.565063	59.345146	1318.611938	-514.778564	66.033028	1589.163452	-622.497253	275.349182	1045.586914	-541.912720	-197.366745	1061.886841	-495.888092	256.949707	809.183777	-407.864807	-179.284698	837.025452	-522.291931	53.809433	962.420776	446.740204	-14.904736	929.353760	467.511780	166.748383
-537.396790	158.312012	865.912048	-518.080200	-45.138176	859.382080	-663.434570	188.028732	421.363953	-553.885010	-88.205750	471.945496	-677.767700	186.978714	70.007629	-675.725647	-76.423920	92.079529	-593.290588	250.144516	1281.972046	-533.056641	-138.048950	1292.344727	-519.854187	59.606621	1318.769653	-515.397095	66.456665	1589.283203	-623.809387	274.940460	1045.559448	-541.680115	-196.936737	1062.030884	-497.593292	257.122955	808.886414	-408.004974	-178.244934	836.973633	-522.338867	53.895782	962.464905	446.702515	-14.869555	929.366211	467.508179	166.764252
-538.356445	157.185059	865.588867	-518.022583	-45.319881	859.453674	-664.011963	187.653107	421.225403	-554.563232	-88.205856	472.242920	-677.811035	186.875824	69.937187	-675.837830	-76.369812	92.065674	-594.302368	250.149216	1281.978882	-532.567688	-137.871262	1292.579834	-520.195923	59.878361	1318.943481	-515.996277	66.777565	1589.424805	-625.095093	274.234802	1045.628784	-541.509033	-196.593582	1062.201904	-499.352753	257.180206	808.639648	-408.372803	-177.116180	836.888123	-522.665527	53.463139	962.338013	446.689758	-14.841027	929.327942	467.564972	166.795715
-538.333679	158.142731	865.924011	-517.723816	-45.051552	859.523071	-664.401245	187.288712	421.350800	-555.087219	-87.963737	472.474335	-677.578125	186.748123	69.851860	-675.760986	-76.201775	91.957512	-595.306458	250.175995	1282.007324	-532.103943	-137.697281	1292.818237	-520.514221	60.147793	1319.119873	-516.613159	67.140610	1589.601318	-626.462585	273.836304	1045.707397	-541.284912	-196.117111	1062.353882	-501.181976	257.165436	808.469421	-408.645416	-175.799072	836.819397	-522.559082	53.956005	962.540222	446.562378	-14.640226	929.341980	467.303284	167.014832
-538.783630	158.099167	865.967041	-517.586365	-44.987774	859.606140	-664.890076	186.951355	421.368561	-555.861633	-87.863541	472.713531	-677.547974	186.605240	69.788399	-675.763733	-76.086220	91.827080	-596.324524	250.115326	1282.056519	-531.806152	-137.575546	1292.981323	-520.787537	60.379955	1319.290039	-517.183960	67.505096	1589.750854	-627.915222	273.478149	1045.782104	-541.102417	-195.809128	1062.555420	-503.025513	257.207245	808.372131	-409.091797	-174.308533	836.713196	-522.676392	54.004326	962.602112	446.544769	-14.602936	929.338013	467.342957	167.041245
-539.526428	158.410065	866.020874	-518.359009	-45.222950	859.224426	-665.609436	186.771973	421.503510	-556.879028	-87.975288	472.899078	-677.672668	186.501694	69.757225	-675.957886	-76.020615	91.767075	-597.412048	250.103195	1282.115967	-531.496338	-137.423340	1293.193848	-520.728882	60.744755	1319.626343	-517.749634	67.825294	1589.902344	-629.425354	273.179565	1045.911011	-540.919373	-195.447128	1062.756226	-504.849121	257.063995	808.226624	-409.522583	-172.729385	836.620972	-523.164368	53.863468	962.418213	446.547028	-14.570316	929.329041	467.382690	167.075302
-540.336243	156.750092	865.535034	-517.629150	-45.289211	859.670898	-665.723572	186.295792	421.209381	-557.393005	-87.729286	473.151703	-677.365784	186.383606	69.618484	-675.933838	-75.862823	91.568146	-598.432678	250.089432	1282.185913	-531.044556	-137.199860	1293.440186	-521.101685	61.068081	1319.738281	-518.290405	68.156921	1590.043945	-630.937317	272.915680	1045.986084	-540.691772	-195.050049	1062.892212	-506.680725	257.037781	808.178284	-409.971802	-170.965790	836.512878	-523.214417	53.481804	962.411133	446.539001	-14.530743	929.338501	467.424164	167.105362
-541.783875	153.412048	863.696045	-518.131470	-46.256073	859.696045	-665.776978	185.772232	420.623413	-557.893433	-87.298035	473.348602	-677.011169	186.307510	69.522652	-675.758484	-75.663017	91.331406	-599.415649	250.069046	1282.212036	-530.754517	-137.038528	1293.568726	-521.577393	61.225121	1319.766846	-518.801147	68.479095	1590.148315	-632.433960	272.503235	1046.104004	-540.538757	-194.762527	1062.973022	-508.409302	256.906586	808.091003	-410.552002	-169.116028	836.352966	-523.585144	52.333755	961.485046	446.510437	-14.521300	929.322632	467.473419	167.135071
-542.295227	153.307037	863.625305	-518.158325	-46.234726	859.685425	-666.115479	185.399780	420.448914	-558.829712	-87.188797	473.496338	-676.728577	186.254898	69.396225	-675.924683	-75.556480	91.155647	-600.418335	250.054413	1282.216309	-530.444885	-136.893753	1293.705078	-522.065674	61.377205	1319.730103	-519.223083	68.862358	1590.243896	-633.979980	272.184814	1046.151611	-540.228271	-194.313202	1063.112915	-510.063904	256.785065	808.054688	-411.135956	-167.121170	836.221497	-523.780151	52.345757	961.440247	446.630157	-14.657823	929.325195	467.842865	166.939804
-542.707947	153.357376	863.632996	-518.182800	-46.153393	859.615906	-666.512634	185.089462	420.345428	-559.375061	-86.773773	473.478180	-676.585693	186.243729	69.280106	-675.835388	-75.323738	90.795563	-601.447510	250.085236	1282.192749	-530.107666	-136.721680	1293.792236	-522.560181	61.521130	1319.687866	-519.679382	69.195656	1590.276611	-635.555969	271.831024	1046.173706	-540.091187	-193.999924	1063.178345	-511.574799	256.686127	808.061890	-411.870453	-165.029968	835.948425	-523.940063	52.392605	961.405334	446.630524	-14.622074	929.327576	467.902527	166.973206
-543.169739	153.454391	863.630615	-518.300354	-46.090450	859.484314	-667.066223	184.848740	420.249023	-560.321716	-86.586044	473.512787	-676.553284	186.224854	69.113922	-675.853271	-75.133606	90.484871	-602.452637	250.004196	1282.140991	-529.827209	-136.581284	1293.840454	-523.001831	61.717335	1319.639526	-520.086243	69.449547	1590.293701	-637.039856	271.354675	1046.141602	-539.957397	-193.769745	1063.228271	-512.962463	256.591980	808.117004	-412.631104	-162.933884	835.682922	-524.151978	52.429211	961.332703	446.531128	-14.421613	929.318115	467.633606	167.193939
-543.708069	153.507767	863.578674	-518.567139	-46.107651	859.299866	-667.531433	184.582794	420.189667	-561.167603	-86.324768	473.594147	-676.552124	186.223373	69.012268	-675.860107	-74.913879	90.120918	-603.573853	249.997864	1282.072754	-529.533691	-136.418121	1293.838623	-523.311401	62.003868	1319.631958	-520.514832	69.714981	1590.215210	-638.562134	271.016510	1046.140259	-539.827820	-193.377823	1063.157593	-514.302551	256.550201	808.133545	-413.484161	-160.652115	835.320740	-524.464294	52.401970	961.207947	446.530487	-14.420128	929.324707	467.682678	167.234787
-544.369324	153.748581	863.522156	-519.128235	-46.226528	858.895874	-668.276855	184.433426	420.195038	-562.185364	-86.142616	473.487885	-676.724609	186.235672	68.878448	-675.936768	-74.706909	89.747314	-604.717957	249.925064	1281.981201	-529.352051	-136.270508	1293.737915	-523.477234	62.307365	1319.611206	-520.848206	70.013893	1590.121094	-640.002930	270.534729	1046.012207	-539.687988	-193.084152	1062.983887	-515.459656	256.528473	808.172852	-414.308014	-158.272003	834.976624	-524.901978	52.317478	960.963928	446.543823	-14.386218	929.321533	467.769043	167.211731
-544.786865	153.808456	863.453308	-519.215942	-46.207584	858.719238	-668.869141	184.267517	420.177155	-563.230408	-85.981529	473.428009	-676.652771	186.228928	68.752411	-676.113037	-74.496712	89.361908	-605.817139	249.861130	1281.828735	-529.075928	-136.097534	1293.665894	-523.882385	62.491932	1319.485840	-521.138489	70.278694	1589.993164	-641.437988	270.145721	1045.885132	-539.593323	-192.786194	1062.843872	-516.631531	256.637695	808.177063	-415.311493	-155.907852	834.482056	-525.120850	52.319103	960.838318	446.562012	-14.359310	929.308167	467.822693	167.248276
-545.242249	153.742798	863.337341	-519.307312	-46.223518	858.529663	-669.482483	184.027420	420.099701	-564.322449	-85.875374	473.347778	-676.621277	186.215378	68.606575	-676.177856	-74.243256	88.885841	-606.983948	249.825043	1281.669312	-528.853394	-135.930969	1293.536743	-524.301453	62.672775	1319.322632	-521.391174	70.553551	1589.816895	-642.797119	269.870331	1045.733643	-539.496460	-192.360535	1062.618652	-517.655090	256.670868	808.103577	-416.229919	-153.316071	834.076660	-525.355286	52.258873	960.682495	446.601074	-14.338570	929.301514	467.882263	167.286224
-545.673828	153.659698	863.187805	-519.457336	-46.214050	858.332642	-670.062805	183.773987	419.953430	-565.347595	-85.694191	473.275818	-676.558044	186.206894	68.456978	-676.154297	-73.952156	88.354866	-608.038574	249.827148	1281.540649	-528.606262	-135.784424	1293.364746	-524.743530	62.864338	1319.131470	-521.579041	70.925842	1589.628540	-644.085022	269.556915	1045.545044	-539.409546	-191.966721	1062.351685	-518.613770	256.829712	808.070679	-417.269440	-150.881516	833.532104	-525.610107	52.212193	960.506592	446.611359	-14.325788	929.311218	467.958557	167.276764
-546.068542	153.554321	863.039063	-519.615051	-46.290268	858.104187	-670.551514	183.556900	419.788452	-566.467590	-85.474274	473.169342	-676.486084	186.217148	68.294266	-676.269897	-73.688889	87.878265	-609.197876	249.709824	1281.283081	-528.400269	-135.620071	1293.135620	-525.203735	63.042934	1318.915527	-521.851746	71.189072	1589.315918	-645.348450	269.323364	1045.322754	-539.300049	-191.480377	1062.024414	-519.542786	256.965210	807.962708	-418.187469	-148.200699	833.002747	-525.822998	52.098137	960.313232	446.607513	-14.309663	929.326721	468.002075	167.296219
-546.455444	153.426590	862.882874	-519.795593	-46.310432	857.838562	-671.008240	183.340210	419.666412	-567.427429	-85.068634	472.958435	-676.434509	186.248322	68.217850	-676.236694	-73.431366	87.323357	-610.491272	249.484055	1281.019653	-528.164185	-135.485077	1292.854614	-525.676758	63.179501	1318.660034	-521.928406	71.544189	1589.058105	-646.455200	269.069275	1045.035400	-539.233704	-190.949646	1061.691284	-520.372314	257.146271	807.808350	-419.313507	-145.601440	832.409485	-526.073547	51.980488	960.099304	446.676514	-14.295224	929.303650	468.106659	167.325119
-546.887451	153.389297	862.754578	-520.012817	-46.370106	857.577332	-671.622131	183.244995	419.611359	-568.518921	-84.660751	472.745819	-676.640198	186.247040	68.077614	-676.268494	-73.191673	86.789902	-611.505310	249.416031	1280.809082	-527.943604	-135.399124	1292.565918	-526.138916	63.294998	1318.407837	-522.043884	71.836349	1588.751465	-647.509094	268.876099	1044.746704	-539.183838	-190.494934	1061.292969	-521.207520	257.415558	807.648010	-420.480652	-142.960022	831.758850	-526.354736	51.879330	959.900574	446.681030	-14.266460	929.290100	468.165131	167.366516
-547.345642	153.340088	862.672485	-520.266602	-46.369366	857.329041	-672.193604	183.148041	419.583282	-569.701477	-84.354645	472.552307	-676.702087	186.280701	68.003914	-676.208496	-72.928505	86.162720	-612.705566	249.100815	1280.479126	-527.772400	-135.327255	1292.244507	-526.610168	63.415096	1318.128296	-522.168701	72.121635	1588.438232	-648.572998	268.705933	1044.455688	-539.192505	-189.736984	1060.793091	-521.946899	257.619385	807.426697	-421.603760	-140.220032	831.095337	-526.681885	51.782925	959.732117	446.720551	-14.258132	929.290955	468.240570	167.367615
-547.797607	153.267853	862.575012	-520.551636	-46.465420	857.059692	-672.568054	182.986313	419.509827	-570.877930	-84.037262	472.438263	-676.572388	186.342758	67.866203	-676.326050	-72.734962	85.594620	-613.783264	248.943344	1280.252319	-527.556396	-135.240356	1291.975220	-527.086548	63.510513	1317.841675	-522.205261	72.423721	1588.165771	-649.440918	268.489014	1044.163208	-539.140198	-189.276627	1060.431274	-522.749390	257.905426	807.178284	-423.042389	-137.928543	830.324280	-526.995178	51.626801	959.543518	446.830200	-14.416698	929.304260	468.631653	167.135406
-548.189026	153.224960	862.513123	-520.858826	-46.537086	856.828613	-672.969055	182.893051	419.423615	-572.342102	-83.900398	472.249390	-676.611023	186.386948	67.778893	-676.374084	-72.567093	85.025940	-614.800537	248.726105	1280.028687	-527.383484	-135.200775	1291.693970	-527.562866	63.580933	1317.590942	-522.362915	72.655212	1587.834473	-650.379272	268.314575	1043.817627	-539.142700	-188.480545	1059.944946	-523.479492	258.173340	806.947571	-424.069305	-134.963654	829.813599	-527.303650	51.494045	959.392700	446.884186	-14.394841	929.302856	468.706512	167.159653
-548.653198	153.086273	862.455872	-521.224243	-46.653885	856.640137	-673.448975	182.821106	419.336517	-573.477295	-83.480331	472.122101	-676.622192	186.407639	67.680099	-676.269470	-72.380150	84.403313	-615.696777	248.587051	1279.764526	-527.261963	-135.144058	1291.408325	-527.999512	63.572842	1317.337646	-522.503296	72.942543	1587.552124	-651.157837	268.118927	1043.519165	-539.225281	-187.782028	1059.522827	-524.156311	258.388580	806.657288	-425.512604	-132.442825	828.955627	-527.648376	51.313976	959.263794	446.799316	-14.205687	929.306335	468.435638	167.393646
-549.134644	152.942459	862.405884	-521.558838	-46.847984	856.452148	-673.807007	182.719299	419.219299	-574.955322	-83.289795	472.019073	-676.625610	186.456924	67.603241	-676.333435	-72.258598	83.882347	-616.651062	248.255127	1279.475342	-527.115234	-135.170822	1291.186157	-528.425964	63.551468	1317.071045	-522.645203	73.204536	1587.279419	-651.974182	267.969513	1043.251221	-539.218079	-186.965317	1059.051025	-524.903809	258.682007	806.409668	-426.732727	-129.698547	828.420898	-528.010498	51.088436	959.140320	446.796844	-14.179255	929.311890	468.491180	167.445862
-549.605103	152.867050	862.378052	-521.938049	-47.014965	856.267395	-674.183411	182.670853	419.173218	-576.275269	-82.991707	471.888458	-676.653809	186.475876	67.524742	-676.388794	-72.160652	83.373932	-617.473389	248.007416	1279.232056	-527.013550	-135.172501	1290.954346	-528.842651	63.510151	1316.860840	-522.863037	73.465485	1587.053345	-652.702698	267.773865	1042.999634	-539.335693	-186.119370	1058.604858	-525.600281	258.946991	806.210999	-428.080505	-126.925056	827.722107	-528.396179	50.898743	959.029785	446.817902	-14.147187	929.315063	468.545654	167.460846
-550.099243	152.732849	862.367310	-522.418945	-47.179478	856.087646	-674.670593	182.666077	419.180389	-577.723938	-82.787216	471.806366	-676.835205	186.554428	67.480835	-676.391479	-72.120407	82.928261	-618.289795	247.768921	1279.049561	-526.980225	-135.262009	1290.777588	-529.213196	63.480007	1316.648193	-523.114136	73.708656	1586.858643	-653.409180	267.530182	1042.743652	-539.480469	-185.229385	1058.183960	-526.208435	259.025452	806.007263	-429.345642	-124.241371	827.223206	-528.806335	50.676830	958.927246	446.870880	-14.127651	929.304871	468.617523	167.511063
-550.572388	152.536133	862.366699	-522.890869	-47.369335	855.980591	-675.065308	182.650314	419.127289	-579.214539	-82.619781	471.820831	-676.879211	186.566620	67.427544	-676.461914	-72.122559	82.557358	-618.975525	247.520721	1278.875000	-526.922974	-135.331787	1290.635620	-529.599976	63.443779	1316.478027	-523.390991	73.855621	1586.713623	-654.083801	267.274658	1042.530518	-539.649109	-184.209595	1057.793457	-526.912231	259.172729	805.790955	-430.759094	-121.606522	826.727844	-529.206970	50.440582	958.867126	446.882660	-14.086241	929.309448	468.671600	167.538177
-551.075989	152.324829	862.387512	-523.417053	-47.526497	855.908142	-675.510925	182.619522	419.124817	-580.669556	-82.414520	471.875427	-677.046265	186.601822	67.395500	-676.410400	-72.065025	82.198761	-619.537842	247.382355	1278.756714	-526.849243	-135.453430	1290.550537	-529.917847	63.375031	1316.369751	-523.797852	73.928894	1586.623047	-654.682251	266.970001	1042.418335	-539.860657	-183.492233	1057.521118	-527.612732	259.362762	805.618164	-432.416626	-118.831116	826.163940	-529.666992	50.216156	958.836243	446.922394	-14.059817	929.306702	468.738525	167.566269
-551.588074	153.120071	863.132202	-523.820435	-47.344139	855.864319	-676.147278	182.718674	419.266815	-582.104797	-82.182945	471.865601	-677.265686	186.640381	67.371323	-676.367920	-72.033028	81.826027	-620.163208	247.044785	1278.594238	-526.773376	-135.551727	1290.519409	-530.207031	63.302486	1316.289551	-524.167664	74.155579	1586.607788	-655.319092	266.769501	1042.290771	-540.035645	-182.715317	1057.287354	-528.280090	259.419067	805.483521	-433.795013	-116.466957	825.814575	-530.260803	50.304752	959.187378	446.967865	-14.022995	929.294373	468.787170	167.620789
-552.085815	153.052551	863.237000	-524.425964	-47.502319	855.853027	-676.534363	182.674164	419.240936	-583.432922	-81.863831	471.966034	-677.316956	186.649567	67.303474	-676.257263	-71.967873	81.483025	-620.603699	246.835983	1278.516968	-526.731262	-135.632156	1290.510986	-530.483215	63.219723	1316.211426	-524.641235	74.349052	1586.646973	-655.922607	266.497070	1042.255981	-540.320251	-181.724274	1057.051758	-528.999390	259.406281	805.276489	-435.137756	-113.992996	825.486450	-530.739929	50.141586	959.227417	446.997314	-13.956647	929.277893	468.826447	167.651001
-552.604675	152.850403	863.278748	-524.968628	-47.655792	855.879700	-676.904480	182.567108	419.196625	-584.893860	-81.627655	472.064728	-677.423523	186.698990	67.226418	-676.285645	-71.951859	81.205513	-621.007568	246.574081	1278.471680	-526.743408	-135.756653	1290.514648	-530.710999	63.128662	1316.211060	-525.084839	74.447517	1586.759766	-656.460754	266.239319	1042.211914	-540.526917	-181.002151	1056.944092	-529.825500	259.400879	805.141968	-436.526031	-111.697548	825.193787	-531.194153	49.965534	959.255859	447.101868	-14.105111	929.276428	469.196777	167.474899
-553.153076	152.579529	863.317932	-525.499084	-47.835514	856.027893	-677.216858	182.435623	419.142456	-586.309631	-81.481766	472.240356	-677.404602	186.707916	67.197243	-676.189270	-71.921257	80.938980	-621.325684	246.395203	1278.459106	-526.728821	-135.866257	1290.588257	-530.941406	62.989948	1316.239014	-525.695496	74.453835	1586.871460	-657.017395	265.974182	1042.271240	-540.753906	-180.286560	1056.849121	-530.605896	259.338440	805.041809	-437.823029	-109.301483	825.133728	-531.654114	49.805065	959.345154	447.168701	-14.070675	929.274719	469.271271	167.510727
-553.821899	151.312210	862.663391	-526.316467	-48.274441	856.104187	-677.378113	182.240524	418.946381	-587.961975	-81.444145	472.328613	-677.274902	186.720673	67.152908	-676.203125	-71.875175	80.682800	-621.517944	246.289597	1278.555054	-526.739929	-135.960449	1290.710693	-531.110474	62.885895	1316.309814	-526.175415	74.579796	1587.081299	-657.465576	265.629486	1042.370972	-540.911011	-179.701096	1056.852417	-531.433044	259.227081	804.995728	-438.996368	-107.344986	825.038574	-532.105286	49.341228	959.042358	447.198181	-14.056177	929.273254	469.321960	167.543976
-554.162292	152.080139	863.470581	-526.401978	-47.890099	856.395752	-677.973267	182.217331	419.099091	-589.244568	-81.225769	472.451904	-677.328003	186.735306	67.142303	-676.199463	-71.832016	80.472450	-621.718567	246.141342	1278.646973	-526.818848	-136.081451	1290.833374	-531.262817	62.745770	1316.413574	-526.807434	74.584961	1587.252441	-657.892334	265.332764	1042.515625	-541.159729	-179.173981	1056.928467	-532.259644	259.042084	804.953064	-440.249268	-105.327019	824.998169	-532.528015	49.645260	959.601990	447.218903	-14.009421	929.274658	469.352325	167.540970
-554.732971	151.996246	863.609558	-527.229187	-47.764381	856.538513	-678.424988	182.081970	419.083893	-590.665771	-81.149048	472.509125	-677.360535	186.773514	67.098602	-676.197876	-71.802841	80.261909	-621.815552	246.003693	1278.796509	-526.872192	-136.209229	1290.951050	-531.416504	62.614273	1316.508789	-527.322693	74.637772	1587.484253	-658.339661	265.067810	1042.696777	-541.345276	-178.645691	1056.979004	-533.182007	258.870270	804.892334	-441.280182	-103.660118	825.085083	-533.130493	49.669052	959.735352	447.251862	-13.953376	929.272949	469.398743	167.568420
-555.376099	151.744308	863.625122	-528.037781	-47.753407	856.711304	-678.839294	181.877686	418.990570	-591.838867	-80.997437	472.504791	-677.315552	186.765717	67.027061	-676.171448	-71.792709	80.060341	-621.932678	245.844193	1278.921021	-526.958435	-136.324265	1291.119995	-531.534058	62.475636	1316.640137	-527.905579	74.634804	1587.736450	-658.750000	264.855896	1042.906860	-541.513123	-178.341156	1057.091675	-534.044434	258.677002	804.841431	-442.232849	-102.138809	825.240906	-533.740234	49.633537	959.822388	447.270264	-13.937885	929.276367	469.430908	167.602585
-556.087830	151.671677	863.727661	-529.037720	-47.699776	856.779846	-679.436279	181.769928	418.989990	-593.118164	-80.867821	472.548187	-677.378418	186.793442	66.987045	-676.121460	-71.759796	79.809868	-621.966675	245.739685	1279.096069	-527.148315	-136.417953	1291.257568	-531.644836	62.367729	1316.780640	-528.507568	74.564346	1587.964600	-659.125854	264.632233	1043.151001	-541.715393	-178.113403	1057.220215	-534.901978	258.323273	804.827087	-443.084259	-100.990944	825.521790	-534.445984	49.614849	959.895569	447.259155	-13.897474	929.278809	469.446625	167.612701
-556.721313	151.564362	863.840210	-529.926331	-47.723114	856.895142	-680.095886	181.622711	418.933136	-594.350403	-80.926796	472.558990	-677.534241	186.829498	66.938759	-676.240173	-71.780800	79.673805	-621.985107	245.674698	1279.307251	-527.334961	-136.489944	1291.456177	-531.773560	62.247562	1316.936890	-529.013367	74.548477	1588.227783	-659.447571	264.392700	1043.369507	-541.768127	-178.266983	1057.426514	-535.703186	257.977631	804.836365	-443.764313	-100.195213	825.804565	-535.082520	49.556580	959.999512	447.307098	-13.863919	929.264282	469.498627	167.643784
-557.548767	151.666763	863.981934	-531.270142	-47.999420	856.757813	-680.864136	181.500137	418.941742	-595.560059	-80.967262	472.612274	-677.672913	186.819748	66.852676	-676.334778	-71.809265	79.534630	-621.945557	245.640244	1279.486816	-527.558716	-136.555237	1291.633789	-531.883301	62.143467	1317.077759	-529.498718	74.484543	1588.459473	-659.774292	264.195129	1043.621094	-541.802490	-178.693375	1057.647705	-536.481079	257.639160	804.837341	-444.307465	-99.767601	826.134583	-535.885010	49.351768	959.974976	447.311859	-13.818670	929.262268	469.514740	167.682785
-557.944824	151.229156	863.994873	-531.578735	-48.128918	857.153809	-681.482788	181.207047	418.843689	-596.426025	-80.806923	472.622742	-677.628662	186.844315	66.785858	-676.226257	-71.849213	79.342659	-621.852661	245.611420	1279.690796	-527.791931	-136.622574	1291.845337	-532.002014	62.020920	1317.244873	-529.984253	74.435890	1588.685791	-660.042664	263.989441	1043.852417	-541.791687	-179.340210	1057.894531	-537.246216	257.274017	804.878479	-444.762360	-99.501076	826.545898	-536.234741	49.259727	960.183777	447.195862	-13.617110	929.287720	469.203766	167.946335
-558.348755	150.826126	864.003418	-531.773560	-48.148624	857.532104	-682.090271	180.895554	418.754089	-597.240906	-80.716972	472.571014	-677.420044	186.901917	66.737183	-676.197327	-71.912231	79.226814	-621.764465	245.604706	1279.867065	-528.082458	-136.673065	1292.036987	-532.106934	61.923485	1317.382080	-530.424683	74.287338	1588.904541	-660.271362	263.823792	1044.060791	-541.809265	-180.062668	1058.145752	-537.839600	256.905731	804.896545	-445.135010	-99.471359	826.960327	-536.533447	49.237976	960.381348	447.178406	-13.565114	929.290649	469.203888	167.984573
-559.186035	150.814941	864.009033	-533.065430	-48.592278	857.339111	-683.099365	180.717072	418.755280	-598.349854	-80.865288	472.587433	-677.648621	186.936447	66.654518	-676.300720	-71.949669	79.093666	-621.670044	245.649323	1280.018921	-528.383789	-136.724167	1292.198486	-532.207764	61.825279	1317.494385	-530.759460	74.166542	1589.099854	-660.489868	263.737671	1044.296265	-541.858032	-180.876785	1058.392456	-538.372498	256.576599	804.952942	-445.374420	-99.662628	827.346802	-537.283081	48.938652	960.258667	447.183014	-13.524434	929.270508	469.235168	168.003769
-559.820740	150.580139	863.974548	-533.879700	-48.979805	857.408447	-684.120239	180.546326	418.739746	-599.226563	-80.861275	472.672638	-677.831177	186.972122	66.623978	-676.286133	-72.008575	78.946892	-621.572083	245.676147	1280.153198	-528.719604	-136.794983	1292.398682	-532.335205	61.741947	1317.618408	-530.996704	74.074844	1589.277344	-660.651733	263.657166	1044.495483	-541.940735	-181.685165	1058.659302	-538.841309	256.195740	804.978943	-445.519379	-100.045349	827.774292	-537.832947	48.696182	960.261902	447.160004	-13.479218	929.272888	469.239380	168.037994
-560.264160	150.184219	863.902405	-534.272217	-49.153347	857.694641	-685.056824	180.271622	418.620880	-600.046204	-80.814262	472.604492	-677.972656	187.016388	66.566322	-676.318970	-72.048340	78.817245	-621.418457	245.763550	1280.314209	-529.133667	-136.888840	1292.598633	-532.487061	61.636009	1317.715088	-531.228027	73.936729	1589.427979	-660.773071	263.614868	1044.666992	-542.130371	-182.622665	1058.966797	-539.246399	255.807983	805.014832	-445.657196	-100.585281	828.328674	-538.202026	48.596802	960.368225	447.144226	-13.452495	929.248962	469.268005	168.071976
-561.113892	150.132507	863.878052	-535.619873	-49.638031	857.476196	-686.212341	180.086914	418.571075	-601.028320	-81.078072	472.616791	-678.031616	187.061371	66.489326	-676.422852	-72.090942	78.752625	-621.283508	245.806274	1280.431274	-529.551208	-136.987656	1292.808716	-532.630371	61.523567	1317.783447	-531.378723	73.783745	1589.531982	-660.840393	263.602142	1044.780396	-542.370605	-183.447418	1059.250366	-539.553101	255.453644	805.060364	-445.737122	-101.281624	828.714539	-538.981140	48.255188	960.215759	447.127899	-13.412598	929.245972	469.296600	168.130005
-561.579590	149.765869	863.829224	-536.039673	-49.723076	857.705627	-687.273560	179.807083	418.537781	-601.578796	-80.914932	472.601013	-678.085693	187.121262	66.424408	-676.434753	-72.111732	78.584000	-621.212097	245.723862	1280.478394	-529.984436	-137.039291	1292.985474	-532.774902	61.413490	1317.828491	-531.432922	73.654366	1589.590332	-660.862915	263.630493	1044.904541	-542.703308	-184.221802	1059.536743	-539.790955	255.107101	805.114258	-445.745392	-102.135246	829.058044	-539.373596	48.174057	960.304077	447.083160	-13.394479	929.254028	469.288574	168.144150
-562.347534	149.813263	863.875122	-537.256042	-50.050968	857.490723	-688.522461	179.654190	418.589478	-602.465393	-80.961884	472.543762	-678.289490	187.151077	66.325806	-676.528442	-72.102348	78.484840	-621.037109	245.716125	1280.579346	-530.460876	-137.143402	1293.077515	-532.956116	61.291431	1317.825073	-531.464111	73.461655	1589.609497	-660.864868	263.673248	1044.994629	-543.159363	-185.091293	1059.844360	-540.008362	254.724670	805.137634	-446.549347	-104.692696	828.093628	-540.098206	47.920708	960.191711	447.041443	-13.341633	929.240784	469.298340	168.170151
-562.908875	149.805618	863.896606	-538.012939	-50.332588	857.440979	-689.746277	179.432678	418.578888	-603.261108	-81.105629	472.564880	-678.461853	187.163940	66.245598	-676.467468	-72.100891	78.376411	-620.983459	245.760529	1280.644897	-531.045288	-137.216370	1293.250854	-533.107910	61.158600	1317.885498	-531.338623	73.345116	1589.650269	-660.814026	263.765320	1045.113647	-543.606506	-185.705582	1060.082642	-540.190430	254.343063	805.140198	-446.482971	-105.777359	828.334290	-540.583923	47.755959	960.160156	446.993469	-13.308623	929.232361	469.307037	168.194443
-563.308838	149.493378	863.862732	-538.317322	-50.417656	857.672119	-690.737061	179.075302	418.430756	-603.760864	-80.980042	472.480225	-678.428650	187.202347	66.169395	-676.432495	-72.092957	78.247795	-620.839600	245.764740	1280.686401	-531.560791	-137.308243	1293.416016	-533.308716	61.030029	1317.894653	-531.232300	73.162041	1589.618896	-660.744507	263.891418	1045.189575	-544.107239	-186.175262	1060.298340	-540.292175	253.979279	805.126892	-446.133575	-106.428162	829.128296	-540.907288	47.695271	960.258545	446.969604	-13.274049	929.217163	469.317505	168.193390
-564.002869	149.315628	863.793091	-539.214844	-50.689373	857.628906	-691.930908	178.913727	418.472473	-604.135437	-80.812523	472.391571	-678.720825	187.207993	66.113289	-676.448059	-72.115944	78.116898	-620.718872	245.774475	1280.715820	-532.181580	-137.449738	1293.525513	-533.492798	60.897415	1317.897461	-531.011841	73.025841	1589.578857	-660.645752	264.027496	1045.237183	-544.674500	-186.483871	1060.481079	-540.350830	253.671021	805.091309	-445.417053	-106.653313	830.309875	-541.514771	47.498394	960.183655	446.943512	-13.227839	929.213867	469.312500	168.252319
-564.918701	149.244415	863.701599	-540.513245	-51.121349	857.394897	-693.046387	178.731415	418.503296	-604.935120	-81.037476	472.421814	-678.913147	187.207535	66.042175	-676.540710	-72.140205	78.048584	-620.531311	245.787476	1280.742432	-532.846008	-137.613159	1293.587891	-533.668335	60.761597	1317.882446	-530.754822	72.948166	1589.494629	-660.509827	264.138763	1045.271484	-545.276489	-186.987686	1060.669189	-540.397461	253.388931	805.045837	-445.166443	-107.866020	830.544006	-542.297852	47.200611	959.986694	446.880402	-13.215829	929.215088	469.298889	168.240799
-565.592346	149.057480	863.605530	-541.333374	-51.389301	857.412659	-693.883118	178.479874	418.389740	-605.619263	-81.187973	472.434906	-679.034363	187.219009	65.978966	-676.715332	-72.129059	77.998573	-620.347107	245.788315	1280.734131	-533.445618	-137.754181	1293.646240	-533.864624	60.634972	1317.844604	-530.435547	72.813171	1589.429932	-660.346497	264.244537	1045.291748	-545.947754	-187.334610	1060.823120	-540.423401	253.136261	805.012634	-445.119568	-109.362198	830.624817	-542.896484	47.041119	959.933105	446.845459	-13.203133	929.208130	469.307922	168.293686
-566.161316	148.879547	863.601685	-541.994812	-51.516048	857.486633	-694.681030	178.294144	418.315826	-606.173035	-81.248795	472.402954	-679.074707	187.216553	65.931976	-676.769348	-72.206673	77.944633	-620.167480	245.812073	1280.724731	-534.122009	-137.907959	1293.726685	-534.036804	60.503670	1317.803955	-530.067993	72.825958	1589.273682	-660.164856	264.349915	1045.311768	-546.748047	-187.482498	1060.850830	-540.456299	252.837814	804.929443	-445.016937	-110.764305	830.708740	-543.407227	46.935005	959.957825	446.828857	-13.173251	929.197632	469.314911	168.285080
-566.687134	148.580246	863.543396	-542.476929	-51.580463	857.689331	-695.274231	178.087250	418.206055	-606.616577	-81.286148	472.402130	-679.114075	187.245834	65.882423	-676.796509	-72.229515	77.881920	-619.985291	245.820023	1280.694214	-534.732422	-138.018860	1293.845337	-534.195496	60.403820	1317.777222	-529.696289	72.598694	1589.164673	-659.953857	264.473114	1045.277588	-547.489197	-187.879456	1061.032104	-540.434998	252.527420	804.882690	-444.891602	-112.214050	830.793518	-543.887634	46.885899	960.029785	446.921326	-13.388025	929.198730	469.680786	168.045135
-567.231140	148.787979	863.766785	-543.284668	-51.707710	857.639832	-695.872437	178.008789	418.242889	-607.047607	-81.420197	472.424042	-679.225769	187.242569	65.843094	-676.806885	-72.246773	77.844254	-619.676208	245.945831	1280.764771	-535.467590	-138.175125	1293.787964	-534.388916	60.270439	1317.742310	-529.312744	72.491417	1589.033447	-659.731689	264.573212	1045.305298	-548.313477	-188.006607	1061.107788	-540.445129	252.189743	804.796387	-444.848297	-113.716278	830.818420	-544.478516	46.789963	960.105225	446.763306	-13.169929	929.206909	469.311157	168.285172
-568.041138	148.371506	863.625854	-544.059387	-51.973404	857.733032	-696.379150	177.886932	418.147186	-607.696106	-81.684685	472.510406	-679.341003	187.270020	65.825745	-676.943787	-72.298584	77.825951	-619.594055	245.838699	1280.674194	-536.173279	-138.299255	1293.791382	-534.545166	60.138920	1317.700928	-528.926758	72.405533	1588.914307	-659.598999	264.711090	1045.285278	-549.175049	-188.098358	1061.112061	-540.429993	251.865295	804.727844	-444.844269	-115.316879	830.822205	-545.149780	46.580429	960.070374	446.713013	-13.145577	929.193970	469.293121	168.333878
-568.901672	146.849884	862.755005	-545.020203	-52.543667	857.821472	-696.511719	177.650070	417.859253	-608.293396	-81.961594	472.561981	-679.254028	187.269058	65.797485	-677.092590	-72.296516	77.824211	-619.385254	245.870041	1280.679688	-536.883850	-138.488205	1293.805054	-534.720093	60.001003	1317.658325	-528.558411	72.309280	1588.800049	-659.418396	264.784637	1045.292847	-550.094360	-188.264252	1061.179077	-540.401794	251.584351	804.687012	-444.994446	-116.778618	830.755615	-545.726746	46.040176	959.648987	446.684875	-13.174304	929.210388	469.300140	168.323990
-569.338379	147.952682	863.643005	-545.519043	-52.385830	857.969360	-696.913086	177.614899	418.015350	-608.565552	-81.985321	472.516815	-679.349060	187.271210	65.780396	-677.102295	-72.309441	77.786438	-619.171143	245.891129	1280.696533	-537.408691	-138.644577	1293.902344	-534.926880	59.875221	1317.594971	-528.178223	72.223236	1588.675293	-659.227173	264.870209	1045.302368	-550.945129	-188.330353	1061.225098	-540.411072	251.306778	804.641785	-445.030182	-118.467369	830.679871	-546.412109	46.278786	960.186096	446.653778	-13.179664	929.220093	469.293213	168.304749
-569.955505	147.984589	863.772217	-546.325806	-52.536098	857.966125	-697.105835	177.538116	418.014008	-608.972351	-82.056061	472.492493	-679.341309	187.260254	65.771248	-677.125366	-72.307693	77.766388	-618.930969	245.904724	1280.686768	-537.959900	-138.799667	1293.953979	-535.061951	59.760090	1317.549072	-527.858521	72.179863	1588.553223	-659.036011	264.942352	1045.332520	-551.941284	-188.136871	1061.229980	-540.430725	251.046127	804.617249	-445.172119	-120.091904	830.601196	-547.055603	46.153244	960.240417	446.636536	-13.206046	929.230347	469.295105	168.321228
-570.553650	147.906921	863.861572	-547.104126	-52.744080	857.995667	-697.249695	177.496002	417.973206	-609.375122	-82.198441	472.512115	-679.417297	187.231186	65.753082	-677.154541	-72.315842	77.736328	-618.705505	245.935654	1280.683105	-538.598450	-138.913513	1293.896606	-535.166443	59.645279	1317.503662	-527.634521	72.045967	1588.436279	-658.863586	265.060181	1045.358032	-552.829102	-188.232697	1061.270386	-540.450867	250.820404	804.575134	-445.471375	-121.720535	830.570068	-547.676392	45.979965	960.291870	446.689056	-13.379262	929.238525	469.578735	168.082626
-571.190186	147.772858	863.916504	-547.971252	-52.966187	857.994324	-697.420837	177.507996	417.981720	-609.750854	-82.306091	472.539368	-679.448914	187.219254	65.732452	-677.211609	-72.296562	77.719582	-618.425171	245.965271	1280.718506	-539.162781	-139.013428	1293.817383	-535.260010	59.524754	1317.424561	-527.401978	71.987564	1588.320679	-658.696838	265.119324	1045.407349	-553.780518	-188.319458	1061.330566	-540.477478	250.559967	804.548157	-445.796448	-123.215477	830.388367	-548.371887	45.768642	960.311829	446.691223	-13.398947	929.235291	469.585724	168.033264
-571.771790	147.523987	863.930359	-548.674622	-53.220535	858.089417	-697.519531	177.509003	417.920807	-610.143494	-82.455681	472.552124	-679.498779	187.213989	65.741081	-677.194946	-72.273285	77.717239	-618.282715	245.999481	1280.722412	-539.750305	-139.079178	1293.822876	-535.357544	59.424126	1317.378540	-527.224182	71.887680	1588.229370	-658.555481	265.159882	1045.410278	-554.756531	-188.300247	1061.366943	-540.479858	250.264954	804.504822	-446.120575	-124.916466	830.334778	-548.995667	45.552673	960.364685	446.621948	-13.407982	929.259399	469.512604	168.035187
-572.288879	147.479294	864.034485	-549.419800	-53.470993	858.174866	-697.574219	177.551117	417.903015	-610.525391	-82.599358	472.599579	-679.467712	187.206055	65.719154	-677.298218	-72.276184	77.708626	-617.971497	246.022186	1280.749023	-540.281067	-139.205475	1293.761230	-535.378601	59.331062	1317.311157	-527.080750	71.871071	1588.117432	-658.442810	265.246307	1045.421509	-555.677002	-188.389664	1061.415405	-540.509216	250.031967	804.476929	-446.556824	-126.527122	830.266418	-549.614441	45.386211	960.457825	446.483337	-13.297288	929.262756	469.202789	168.199341
-572.721985	147.361954	864.096741	-550.053467	-53.716564	858.242126	-697.603638	177.621506	417.895386	-610.856201	-82.729225	472.680573	-679.561035	187.209320	65.720230	-677.294067	-72.269096	77.706886	-617.708984	246.063873	1280.763184	-540.694885	-139.311279	1293.791992	-535.423523	59.247681	1317.251099	-527.021179	71.654213	1588.074951	-658.351868	265.312988	1045.465454	-556.622620	-188.506470	1061.505981	-540.547424	249.826935	804.458496	-447.090179	-128.106598	830.110107	-550.145081	45.197361	960.522156	446.422394	-13.313190	929.295532	469.149567	168.170837
-573.161072	147.216431	864.122925	-550.705750	-53.957882	858.299744	-697.608154	177.658432	417.835083	-611.128967	-82.803452	472.673157	-679.571289	187.262238	65.709221	-677.266479	-72.259895	77.696495	-617.513489	245.761719	1280.782349	-541.088318	-139.683273	1293.824097	-535.525574	59.250622	1317.296143	-527.001587	71.542671	1588.027100	-658.290344	265.422882	1045.459229	-557.483093	-188.671600	1061.606079	-540.571228	249.652985	804.429565	-447.674133	-129.707504	829.982727	-550.664551	45.011345	960.561157	446.431976	-13.339880	929.270508	469.126892	168.186340
-573.652710	147.063477	864.139832	-551.483887	-54.151291	858.280701	-697.658386	177.771011	417.833984	-611.489502	-82.919075	472.690033	-679.653259	187.268280	65.712570	-677.332092	-72.262337	77.687271	-617.363647	245.970291	1280.764038	-541.527222	-139.554840	1293.799927	-535.584290	59.139332	1317.154297	-526.981995	71.494530	1588.011719	-658.212585	265.527130	1045.495728	-558.404724	-189.004211	1061.723755	-540.622009	249.493896	804.440247	-448.334229	-131.243668	829.860718	-551.244629	44.810932	960.553467	446.444122	-13.501412	929.291260	469.330017	167.984634
-573.995361	146.947922	864.189209	-552.082275	-54.289776	858.315918	-697.674500	177.813507	417.799347	-611.747864	-82.979706	472.697235	-679.692017	187.238785	65.691063	-677.302185	-72.272247	77.627876	-617.050842	246.006775	1280.747070	-541.802856	-139.653473	1293.796265	-535.578186	59.059418	1317.056885	-527.069885	71.389099	1587.985962	-658.164551	265.648743	1045.512451	-559.226318	-189.224869	1061.759521	-540.673828	249.348160	804.425293	-449.006256	-132.768570	829.704407	-551.695618	44.664898	960.593201	446.316071	-13.382681	929.280945	469.039917	168.094925
-574.264893	146.849136	864.218323	-552.687622	-54.442913	858.380066	-697.738037	177.904984	417.786957	-612.086792	-83.075508	472.660583	-679.766418	187.252533	65.692116	-677.316345	-72.283638	77.631454	-616.780090	245.830765	1280.765381	-542.066162	-139.914032	1293.808716	-535.609558	59.024433	1317.115356	-527.197021	71.273651	1588.005371	-658.130249	265.772400	1045.537720	-560.129272	-189.501022	1061.939209	-540.766907	249.286209	804.400635	-449.841400	-134.250565	829.535767	-552.132324	44.537827	960.639709	446.278809	-13.389261	929.284790	468.975067	168.095078
-574.462952	146.805939	864.254333	-553.186584	-54.628246	858.427673	-697.746704	177.955338	417.789307	-612.410034	-83.125313	472.641754	-679.802490	187.250320	65.685974	-677.369934	-72.267700	77.588852	-616.590271	245.819748	1280.757080	-542.377380	-140.004318	1293.849487	-535.698486	58.951645	1317.096924	-527.371826	71.136765	1588.031616	-658.094910	265.874054	1045.552856	-561.040466	-189.702026	1062.047729	-540.849976	249.197586	804.385315	-450.672333	-135.567841	829.365356	-552.475830	44.414101	960.680786	446.270905	-13.433051	929.274658	469.007294	168.032120
-574.615662	146.740311	864.310547	-553.698181	-54.806873	858.470764	-697.786011	177.974152	417.785065	-612.544312	-82.986771	472.588226	-679.842834	187.243958	65.671127	-677.225586	-72.251930	77.540520	-616.429626	245.882889	1280.774170	-542.707825	-140.056229	1293.904785	-535.768250	58.872349	1317.080933	-527.572815	71.016441	1588.064941	-658.065247	266.024567	1045.609985	-561.785278	-189.985504	1062.165161	-540.948242	249.149063	804.379761	-451.294678	-136.758865	829.456787	-552.801453	44.266911	960.729248	446.245667	-13.496793	929.275024	469.041779	167.963638
-574.733643	146.669373	864.362610	-554.141479	-54.941975	858.517822	-697.827576	178.022293	417.771301	-612.819702	-82.970657	472.599213	-679.871826	187.237869	65.681648	-677.265381	-72.267906	77.496460	-616.327759	246.087311	1280.759277	-543.140320	-139.934448	1293.942871	-535.885193	58.767639	1317.015869	-527.795776	70.885902	1588.130493	-658.023682	266.161133	1045.666260	-562.547852	-190.617889	1062.354370	-541.058594	249.148132	804.344543	-452.262268	-138.176315	829.290344	-553.075256	44.144394	960.777710	446.160736	-13.527848	929.299500	468.968292	167.925629
-574.829529	146.532806	864.375732	-554.544800	-55.107494	858.549622	-697.878906	178.054962	417.744080	-613.140015	-82.975159	472.603058	-679.884155	187.255325	65.679276	-677.273315	-72.254814	77.445374	-616.150085	245.951233	1280.794434	-543.467651	-140.157455	1294.048462	-536.023010	58.685375	1317.145630	-528.053772	70.763809	1588.188232	-657.992310	266.273712	1045.684204	-563.332275	-190.935760	1062.485352	-541.161377	249.177536	804.328186	-453.251831	-139.454926	829.153320	-553.302795	43.987770	960.797546	446.075500	-13.526360	929.286682	468.882416	167.955658
-574.925415	146.341446	864.329773	-554.935730	-55.232357	858.575317	-697.928101	178.068527	417.740326	-613.370911	-82.956970	472.624481	-679.931519	187.258575	65.670547	-677.256348	-72.267769	77.431297	-616.058716	246.152283	1280.784424	-543.865051	-140.059753	1294.100952	-536.196411	58.554352	1317.117188	-528.355713	70.595238	1588.251221	-657.965149	266.403473	1045.742432	-564.026001	-191.433121	1062.708252	-541.283386	249.196976	804.299988	-454.273956	-140.737381	829.020630	-553.523376	43.850052	960.785156	445.977417	-13.550828	929.280823	468.789429	167.918030
-575.146423	145.073334	863.687317	-555.440247	-55.693974	858.638062	-697.835266	177.957458	417.556580	-613.692627	-83.071655	472.709137	-679.859741	187.275787	65.663696	-677.299866	-72.255272	77.420662	-615.952820	246.198288	1280.798828	-544.278076	-140.110825	1294.174072	-536.352783	58.439362	1317.204346	-528.623962	70.485985	1588.322998	-657.918701	266.477203	1045.775635	-564.715332	-191.905869	1062.840210	-541.390808	249.243729	804.278503	-455.290680	-141.981812	828.928040	-553.674255	43.332420	960.476135	445.863525	-13.560301	929.261230	468.673553	167.942947
-575.197388	144.878433	863.601074	-555.787170	-55.843803	858.663330	-697.925171	177.974182	417.551056	-613.922974	-83.048233	472.678711	-679.909180	187.289978	65.664917	-677.243958	-72.247383	77.378860	-615.859070	246.213394	1280.824829	-544.671326	-140.183304	1294.214355	-536.487183	58.367012	1317.273315	-528.902466	70.378105	1588.407715	-657.887634	266.572388	1045.819458	-565.360107	-192.454926	1063.052979	-541.486389	249.274612	804.256104	-456.442841	-143.225922	828.738464	-553.846130	43.200466	960.442993	445.790222	-13.591495	929.248657	468.579926	167.894913
-575.165466	144.813309	863.620850	-556.055603	-55.988529	858.731995	-697.987915	177.947510	417.571350	-614.205811	-83.063210	472.700623	-679.947876	187.283127	65.667007	-677.185364	-72.246338	77.363266	-615.738037	246.048004	1280.855835	-545.062134	-140.427139	1294.290161	-536.614197	58.334858	1317.451416	-529.150269	70.364037	1588.507446	-657.855652	266.694733	1045.845581	-566.012512	-192.947144	1063.282349	-541.539490	249.300812	804.265930	-457.482025	-144.282272	828.683777	-553.973633	43.101948	960.488403	445.657104	-13.601135	929.240784	468.459625	167.859711
-575.151917	144.711258	863.609619	-556.336426	-56.114769	858.775208	-698.078430	177.926498	417.587524	-614.470154	-83.089165	472.693665	-679.999512	187.267288	65.674034	-677.203064	-72.253510	77.347069	-615.643433	246.048004	1280.919312	-545.388794	-140.508545	1294.411987	-536.764893	58.247723	1317.554077	-529.453003	70.271362	1588.586060	-657.781921	266.771088	1045.874268	-566.653259	-193.403122	1063.472778	-541.583069	249.351563	804.270874	-458.737396	-145.481384	828.457825	-554.089722	42.999504	960.502441	445.534760	-13.615148	929.243225	468.318237	167.881302
-575.126892	144.656998	863.633606	-556.623291	-56.211136	858.797241	-698.200806	177.910034	417.623505	-614.755127	-83.095749	472.673920	-680.057007	187.278885	65.671165	-677.162903	-72.223183	77.339012	-615.575562	246.093079	1280.927002	-545.814575	-140.574951	1294.536011	-536.893799	58.180477	1317.646240	-529.738159	70.185593	1588.670410	-657.721008	266.815002	1045.908813	-567.266785	-193.898773	1063.629883	-541.581543	249.365891	804.267029	-459.841492	-146.466904	828.322327	-554.212402	42.906193	960.524292	445.408539	-13.620398	929.222351	468.238098	167.845901
-575.106567	144.604584	863.618591	-556.871948	-56.321301	858.810852	-698.263855	177.883759	417.669434	-615.001648	-83.084541	472.674805	-680.060303	187.252487	65.644684	-677.108521	-72.231049	77.319992	-615.521790	246.119537	1280.928223	-546.339111	-140.652817	1294.609619	-537.052490	58.116322	1317.723511	-530.006836	70.087494	1588.737549	-657.636719	266.886017	1045.926880	-567.919983	-194.406418	1063.831177	-541.582886	249.380737	804.258057	-461.004608	-147.458527	828.197266	-554.309509	42.825420	960.521606	445.277222	-13.593426	929.218567	468.059387	167.858612
-575.097717	144.441788	863.556580	-557.044861	-56.450134	858.822510	-698.286072	177.830627	417.645508	-615.249695	-83.163406	472.705505	-680.115356	187.272369	65.644173	-677.078247	-72.229660	77.321274	-615.492493	246.298386	1280.909912	-546.839844	-140.575546	1294.654785	-537.215027	58.015907	1317.688965	-530.282288	70.006203	1588.787598	-657.550720	266.947388	1045.949829	-568.596619	-194.955185	1064.048950	-541.566101	249.358871	804.235840	-462.181854	-148.386658	827.978394	-554.366211	42.707561	960.493774	445.153870	-13.616664	929.188904	467.935486	167.860382
-575.059753	144.293259	863.489136	-557.227112	-56.539722	858.829346	-698.322815	177.830292	417.646027	-615.443542	-83.114975	472.725891	-680.117493	187.251175	65.636009	-677.049316	-72.235352	77.302063	-615.408936	246.130951	1280.904663	-547.280884	-140.855026	1294.715942	-537.376343	57.970024	1317.820068	-530.526489	69.952286	1588.814941	-657.448975	267.009155	1045.938721	-569.252502	-195.375854	1064.186768	-541.507324	249.348480	804.207642	-463.558868	-149.305450	827.732849	-554.436951	42.612129	960.463623	445.005981	-13.640607	929.178162	467.797913	167.817764
-575.057739	144.141769	863.405640	-557.415344	-56.643486	858.826416	-698.318787	177.819183	417.625458	-615.625671	-83.098831	472.704163	-680.114868	187.250504	65.634361	-677.028992	-72.215996	77.275093	-615.357178	246.080505	1280.907227	-547.778625	-141.024826	1294.740479	-537.588379	57.892731	1317.861084	-530.763000	69.867371	1588.852539	-657.366272	267.103394	1045.926514	-569.932190	-195.733673	1064.299316	-541.405457	249.273132	804.198853	-464.799347	-150.199570	827.550842	-554.527710	42.513184	960.420471	444.858063	-13.687107	929.168884	467.636597	167.809113
-575.030334	144.043839	863.371521	-557.543701	-56.760967	858.829224	-698.291321	177.801437	417.608368	-615.785217	-83.107025	472.716553	-680.121643	187.251648	65.629822	-677.034668	-72.197090	77.243454	-615.307495	246.076279	1280.896240	-548.200439	-141.117859	1294.855347	-537.780212	57.802128	1317.902588	-530.990845	69.813911	1588.870972	-657.229370	267.160431	1045.930786	-570.651794	-196.046127	1064.466553	-541.284607	249.190353	804.182922	-465.873291	-150.781235	827.432373	-554.588501	42.413826	960.406189	444.713226	-13.682967	929.151123	467.472168	167.791306
-575.002014	143.918396	863.313965	-557.662659	-56.845280	858.833740	-698.214600	177.791153	417.606201	-615.918518	-83.094826	472.757141	-680.143433	187.250168	65.629684	-677.016907	-72.195572	77.238190	-615.272095	246.055176	1280.889526	-548.638733	-141.210648	1294.933228	-537.993958	57.700272	1317.905518	-531.209656	69.738068	1588.880493	-657.085693	267.174835	1045.891357	-571.391724	-196.382675	1064.594360	-541.126953	249.104874	804.195618	-467.041565	-151.473328	827.319092	-554.652588	42.329124	960.382080	444.590668	-13.687891	929.132751	467.348877	167.783188
-574.971802	143.873413	863.303528	-557.775208	-56.898026	858.845764	-698.218018	177.817368	417.628906	-616.029175	-83.132774	472.783020	-680.167603	187.258163	65.662750	-676.996155	-72.197113	77.216110	-615.264160	246.037018	1280.867798	-549.160034	-141.315231	1294.929077	-538.197998	57.617512	1317.916504	-531.417664	69.685883	1588.871826	-656.947021	267.222137	1045.846191	-572.133057	-196.705185	1064.687866	-540.994080	249.058273	804.171997	-468.158356	-152.037277	827.205383	-554.726746	42.280220	960.386780	444.423828	-13.711132	929.129089	467.191956	167.772263
-574.924500	143.897751	863.318237	-557.834900	-56.921116	858.829407	-698.165466	177.819321	417.627197	-616.288574	-83.268951	472.804413	-680.180542	187.275925	65.656982	-677.055542	-72.201157	77.236031	-615.313416	246.381760	1280.810547	-549.636414	-141.022675	1294.937134	-538.450989	57.437309	1317.762939	-531.610413	69.633255	1588.865234	-656.787170	267.249298	1045.817261	-572.917175	-196.937332	1064.737793	-540.792847	248.976257	804.161438	-469.354980	-152.552567	827.012817	-554.786255	42.254879	960.391846	444.301605	-13.709452	929.109741	467.037903	167.764969
-574.911621	143.820526	863.294434	-557.924072	-57.003307	858.838318	-698.106384	177.864075	417.611877	-616.281128	-83.233635	472.799286	-680.189331	187.272293	65.645233	-677.061890	-72.193657	77.242920	-615.361328	246.359253	1280.775024	-550.158081	-141.166306	1294.914429	-538.700195	57.331879	1317.724731	-531.802734	69.610596	1588.837524	-656.627991	267.282166	1045.763916	-573.698059	-197.139465	1064.751465	-540.535217	248.882141	804.153381	-470.440277	-152.918182	826.880981	-554.850586	42.183216	960.387512	444.184021	-13.721961	929.106079	466.899231	167.744568
-574.857666	143.819473	863.329346	-557.966492	-57.010983	858.840942	-698.022339	177.874283	417.611115	-615.941528	-82.926414	472.725922	-680.161011	187.244003	65.654984	-676.878967	-72.183815	77.194138	-615.354614	246.340256	1280.745483	-550.593994	-141.316666	1294.860107	-538.995911	57.198540	1317.649902	-531.945618	69.604546	1588.847656	-656.454529	267.293793	1045.691528	-574.474731	-197.251633	1064.792725	-540.249756	248.761490	804.143127	-471.530151	-153.330856	826.693909	-554.894775	42.153057	960.411804	444.040039	-13.756852	929.084778	466.753479	167.752914
-574.723083	143.603439	863.284180	-557.709229	-57.036846	858.985229	-697.932251	177.865540	417.577393	-615.730469	-82.770599	472.708710	-680.105164	187.245071	65.634689	-676.768860	-72.174278	77.153793	-615.378174	246.303329	1280.685913	-551.014160	-141.411209	1294.880981	-539.317932	57.051037	1317.556885	-532.172546	69.525963	1588.766602	-656.291748	267.282166	1045.631836	-575.301453	-197.379166	1064.804321	-539.953308	248.616287	804.143433	-472.595642	-153.657440	826.559753	-554.804871	42.122475	960.474731	443.919617	-13.757102	929.068237	466.626129	167.720932
-574.499939	143.441711	863.304871	-557.261780	-56.941860	859.181946	-697.815979	177.854874	417.579620	-615.579529	-82.725380	472.714752	-680.089172	187.245453	65.633400	-676.667969	-72.139587	77.125252	-615.447021	246.283371	1280.641602	-551.494751	-141.489334	1294.848145	-539.675964	56.875652	1317.451050	-532.347168	69.486000	1588.715332	-656.110413	267.253815	1045.560181	-576.141418	-197.485931	1064.812744	-539.649963	248.490463	804.132568	-473.710846	-153.861877	826.385620	-554.644043	42.172226	960.604248	443.799744	-13.771245	929.062134	466.492584	167.714462
-574.489746	143.433121	863.327271	-557.299011	-56.976330	859.169067	-697.808289	177.895065	417.571533	-615.400635	-82.609116	472.644653	-680.126465	187.286987	65.673111	-676.597534	-72.137169	77.109871	-615.579224	246.252380	1280.605347	-551.972839	-141.550720	1294.800293	-540.006042	56.764900	1317.396118	-532.543701	69.430588	1588.673584	-655.970337	267.235352	1045.471558	-576.965515	-197.506119	1064.759033	-539.383423	248.371964	804.135437	-474.791046	-154.048264	826.242981	-554.698792	42.127064	960.613403	443.704285	-13.802999	929.031921	466.394318	167.671295
-574.450745	143.461761	863.372314	-557.338257	-57.052544	859.150452	-697.779480	177.949997	417.600952	-615.520813	-82.784836	472.691895	-680.169556	187.253754	65.659775	-676.662598	-72.143936	77.166054	-615.609558	246.167068	1280.534668	-552.284729	-141.707336	1294.756958	-540.206909	56.639256	1317.377563	-532.736633	69.376930	1588.622314	-655.835815	267.198944	1045.397339	-577.746887	-197.464752	1064.744019	-539.102600	248.262405	804.160828	-475.734070	-154.115768	826.125488	-554.753235	42.063179	960.632202	443.597687	-13.793578	929.014099	466.279083	167.657486
-574.467651	143.470703	863.364441	-557.490723	-57.124847	859.096069	-697.758606	177.955963	417.597687	-616.016113	-83.251503	472.778137	-680.170959	187.239975	65.646385	-676.942322	-72.157646	77.264832	-615.710754	246.161453	1280.484375	-552.802734	-141.837875	1294.678101	-540.495850	56.541523	1317.362427	-532.915588	69.320534	1588.576660	-655.726501	267.180542	1045.327148	-578.561218	-197.509354	1064.708496	-538.807007	248.103546	804.173401	-476.724304	-154.083298	825.987671	-554.854553	41.999966	960.602600	443.518707	-13.814919	928.992371	466.175262	167.643234
-574.469727	143.430161	863.327087	-557.609192	-57.242062	859.063721	-697.760132	178.041687	417.600952	-616.051147	-83.373344	472.819611	-680.251770	187.238327	65.651367	-676.954407	-72.150620	77.290619	-615.767822	246.143204	1280.448486	-553.132141	-141.957657	1294.638062	-540.719727	56.429874	1317.333496	-533.101013	69.267738	1588.532715	-655.604187	267.117371	1045.251831	-579.367615	-197.465546	1064.654541	-538.470825	247.900879	804.179749	-477.708282	-154.010117	825.891602	-554.934021	41.915863	960.569885	443.442932	-13.854336	928.979675	466.090729	167.639053
-574.486938	143.406631	863.294067	-557.747803	-57.306767	859.037231	-697.765686	178.074875	417.640106	-615.699463	-83.126694	472.759613	-680.283447	187.244919	65.673355	-676.769836	-72.127106	77.245293	-615.857300	246.103455	1280.424316	-553.545166	-142.048218	1294.606079	-540.952698	56.330147	1317.331665	-533.288574	69.211220	1588.490723	-655.510376	267.106842	1045.205444	-580.122986	-197.395554	1064.604858	-538.164978	247.713257	804.216064	-478.679565	-153.983444	825.706726	-555.039429	41.866169	960.543091	443.348846	-13.880912	928.969055	466.009583	167.601837
-574.499329	143.459702	863.332581	-557.906677	-57.343658	858.984375	-697.761475	178.111725	417.644531	-615.173523	-82.703781	472.628510	-680.366699	187.265228	65.669899	-676.514587	-72.126076	77.167053	-615.914551	246.070572	1280.411987	-553.982605	-142.188889	1294.545288	-541.173035	56.223347	1317.311157	-533.484436	69.154556	1588.465210	-655.428040	267.125916	1045.160522	-580.877747	-197.315857	1064.536499	-537.944702	247.557739	804.223816	-479.555969	-153.766754	825.572449	-555.165710	41.818054	960.539795	443.311249	-13.885264	928.955078	465.953857	167.557556
-574.495361	143.567352	863.377075	-558.047974	-57.379833	858.941345	-697.806641	178.161148	417.680908	-615.880127	-83.386864	472.775238	-680.404358	187.267914	65.687431	-676.844482	-72.131371	77.302719	-615.949585	246.023911	1280.415894	-554.253296	-142.254288	1294.513916	-541.407166	56.103645	1317.270752	-533.688843	69.090172	1588.432007	-655.338135	267.065186	1045.098022	-581.596985	-197.266541	1064.482056	-537.744751	247.419647	804.269714	-480.499329	-153.508102	825.441467	-555.278809	41.799667	960.544739	443.244781	-13.899663	928.930359	465.870605	167.539261
-574.497131	143.677673	863.444092	-558.203552	-57.356148	858.885315	-697.844360	178.182022	417.697693	-615.997437	-83.490898	472.783386	-680.396545	187.273422	65.673981	-676.932190	-72.163719	77.319130	-616.012695	246.007538	1280.392212	-554.631470	-142.340012	1294.432861	-541.679993	55.826847	1317.380127	-533.894043	69.019043	1588.404907	-655.259460	267.031525	1045.093384	-582.276306	-197.135742	1064.426270	-537.551025	247.249283	804.325989	-481.313080	-153.193420	825.347900	-555.393921	41.794956	960.553284	443.187378	-13.943320	928.928955	465.800903	167.519806
-574.539185	143.657089	863.374329	-558.374146	-57.427544	858.826172	-697.845764	178.178207	417.716248	-615.952209	-83.539474	472.785889	-680.450623	187.272751	65.670708	-676.929077	-72.127525	77.315407	-616.131958	245.963806	1280.395264	-555.109680	-142.480133	1294.327759	-541.831726	55.851177	1317.271240	-534.165222	68.885521	1588.348511	-655.241089	267.050262	1045.098511	-582.947388	-197.027695	1064.354004	-537.745972	247.019653	804.200684	-482.098450	-152.771378	825.219543	-555.496216	41.747894	960.488403	443.130859	-13.941888	928.907532	465.720520	167.500687
-574.547363	143.678482	863.364380	-558.504944	-57.458614	858.789185	-697.860107	178.212280	417.712006	-615.956238	-83.551514	472.778076	-680.442749	187.272705	65.674629	-676.936951	-72.121178	77.296555	-616.153992	245.916946	1280.403809	-555.448730	-142.589050	1294.282959	-542.061646	55.745102	1317.284058	-534.328125	68.893242	1588.339966	-655.186218	267.008789	1045.063843	-583.530334	-196.911270	1064.240112	-537.603516	246.830841	804.238220	-482.703064	-152.259369	825.232117	-555.597717	41.720745	960.468140	443.087036	-14.011664	928.914001	465.686371	167.461914
-574.568115	143.628708	863.313965	-558.630493	-57.519073	858.775024	-697.859192	178.221680	417.731720	-615.980957	-83.588913	472.791260	-680.467163	187.272507	65.674713	-676.944946	-72.110847	77.302856	-616.264832	245.917725	1280.397217	-555.798096	-142.630188	1294.245361	-542.292358	55.633453	1317.309570	-534.593750	68.766830	1588.306396	-655.129700	266.983307	1045.061157	-584.105591	-196.737991	1064.099121	-537.442322	246.638885	804.303040	-483.318054	-151.746170	825.222290	-555.684875	41.676785	960.437500	442.998932	-14.047255	928.939514	465.601227	167.423370
-574.576050	143.740540	863.361572	-558.770691	-57.509384	858.750488	-697.876709	178.248352	417.739136	-615.967896	-83.586876	472.760834	-680.452881	187.272568	65.678314	-676.923767	-72.111885	77.305466	-616.355347	245.894608	1280.423584	-556.181580	-142.729584	1294.194580	-542.513489	55.559834	1317.339600	-534.833618	68.711998	1588.290283	-655.174805	267.224976	1045.030884	-584.661438	-196.641876	1064.042236	-537.331482	246.488235	804.347107	-484.137360	-151.308945	825.033875	-555.786194	41.693249	960.451416	442.967834	-14.090429	928.928162	465.555450	167.400146
-574.625244	143.742264	863.346741	-558.896973	-57.526363	858.722900	-697.922058	178.276093	417.750732	-615.974426	-83.582184	472.760925	-680.509949	187.276001	65.690170	-676.965515	-72.121292	77.309975	-616.438477	245.868073	1280.447510	-556.469055	-142.795944	1294.188721	-542.745544	55.481037	1317.351563	-534.975525	68.742897	1588.349731	-655.156860	267.183258	1045.060669	-585.155396	-196.486191	1063.966919	-537.274963	246.299927	804.403687	-484.936584	-150.922638	824.780701	-555.890503	41.673931	960.431885	442.886963	-14.133722	928.931091	465.488892	167.369843
-574.684448	143.648712	863.272034	-559.063538	-57.586578	858.691772	-697.924194	178.276871	417.733307	-616.059998	-83.631821	472.770355	-680.532898	187.277618	65.668343	-676.992432	-72.123337	77.318062	-616.504211	245.863159	1280.453369	-556.746460	-142.853836	1294.129028	-543.013794	55.273796	1317.436157	-535.250122	68.617859	1588.306885	-655.161621	267.200256	1045.044312	-585.555908	-196.206848	1063.822876	-537.222961	246.138641	804.463074	-485.321503	-150.360550	824.760376	-555.992676	41.613403	960.377991	442.775360	-14.207424	928.949707	465.400787	167.309280
-574.693359	143.738815	863.323303	-559.141296	-57.549328	858.678772	-697.954224	178.313507	417.748230	-616.054688	-83.618546	472.758789	-680.556274	187.279953	65.678078	-677.002075	-72.129524	77.302483	-616.603455	245.816666	1280.477783	-557.101379	-142.960297	1293.995728	-543.162781	55.355644	1317.348755	-535.484497	68.519890	1588.308716	-655.165588	267.193542	1045.065796	-585.963562	-196.014542	1063.698242	-537.229248	246.016846	804.506104	-485.911926	-149.950439	824.554504	-556.077759	41.638668	960.401123	442.711273	-14.262032	928.945618	465.346863	167.299362
-574.652832	143.858673	863.402466	-559.219666	-57.527550	858.670776	-697.968872	178.324387	417.778046	-615.509094	-83.108238	472.615723	-680.559814	187.271545	65.681389	-676.736267	-72.107002	77.216225	-616.702209	245.797195	1280.516235	-557.431458	-143.031158	1293.889648	-543.362976	55.297966	1317.356812	-535.724792	68.437317	1588.305908	-655.117981	266.946777	1045.130615	-586.335510	-195.869186	1063.580811	-537.209106	245.901794	804.534668	-486.356110	-149.460236	824.430603	-556.156921	41.656029	960.442505	442.605621	-14.344146	928.975891	465.260712	167.226563
-574.688965	143.838242	863.370728	-559.300232	-57.540569	858.644348	-697.971008	178.330811	417.762360	-615.524109	-83.063896	472.636963	-680.572083	187.275848	65.674019	-676.728210	-72.089539	77.215904	-616.778625	245.745819	1280.540405	-557.682861	-143.112778	1293.834961	-543.530884	55.219402	1317.385742	-535.966003	68.313507	1588.301514	-655.218384	267.235748	1045.094238	-586.654785	-195.626678	1063.452515	-537.208801	245.827072	804.608643	-486.525024	-148.942123	824.493286	-556.241516	41.637428	960.416199	442.518005	-14.374372	928.980774	465.169434	167.186493
-574.785400	143.734085	863.290894	-559.461975	-57.603558	858.640320	-697.971130	178.329834	417.746185	-616.162231	-83.621246	472.761292	-680.544617	187.276199	65.675385	-677.025757	-72.117928	77.291672	-616.877197	245.770386	1280.601685	-557.930542	-143.145950	1293.804443	-543.810974	55.007000	1317.484131	-536.212463	68.200600	1588.292236	-655.286926	267.251801	1045.151245	-586.933472	-195.367157	1063.313110	-537.225037	245.741379	804.656372	-486.732269	-148.579483	824.462158	-556.365601	41.587845	960.374268	442.431396	-14.439238	928.981445	465.107025	167.179947
-574.805237	143.796371	863.318420	-559.551514	-57.569881	858.642456	-698.020203	178.362488	417.740814	-616.226624	-83.590378	472.747162	-680.624268	187.272003	65.647285	-677.069580	-72.147606	77.287537	-617.025208	245.716187	1280.640869	-558.277771	-143.225983	1293.710327	-543.949951	55.097534	1317.411621	-536.446411	68.094193	1588.294312	-655.359314	267.318604	1045.173462	-587.167175	-195.178436	1063.195679	-537.244446	245.696121	804.709412	-486.903564	-148.264328	824.307739	-556.463318	41.616428	960.393433	442.348724	-14.508269	928.978149	465.051208	167.073273
-574.829102	143.820190	863.337524	-559.621460	-57.551514	858.655334	-698.018738	178.405884	417.736450	-616.209839	-83.545280	472.755157	-680.594299	187.284729	65.645744	-677.001221	-72.131973	77.262527	-617.117676	245.719116	1280.695435	-558.571106	-143.258530	1293.650513	-544.192200	55.035339	1317.410767	-536.662598	67.998909	1588.281982	-655.346985	267.002899	1045.241943	-587.354736	-194.956787	1063.063721	-537.284363	245.682480	804.751404	-486.938232	-147.853851	824.271057	-556.544678	41.629333	960.413025	442.245728	-14.512681	928.955872	464.970703	167.089523
-574.857971	143.788742	863.337402	-559.703125	-57.545864	858.669250	-698.052856	178.445374	417.752441	-616.252075	-83.530357	472.753784	-680.645813	187.325745	65.673698	-676.991821	-72.128632	77.248047	-617.216614	245.689087	1280.737061	-558.821167	-143.285812	1293.582153	-544.428345	54.966682	1317.435791	-536.867859	67.908249	1588.281372	-655.434814	267.037628	1045.300781	-587.508362	-194.776718	1062.925171	-537.351013	245.700119	804.792908	-486.897064	-147.491898	824.270264	-556.641846	41.617065	960.424438	442.131836	-14.549742	928.962341	464.853027	167.060287
-574.903381	143.868759	863.391907	-559.762512	-57.497368	858.677979	-698.065063	178.489868	417.769318	-616.288086	-83.505898	472.743042	-680.645447	187.326614	65.679482	-676.999023	-72.134552	77.230713	-617.381714	245.683472	1280.791992	-559.201904	-143.319534	1293.494507	-544.650391	54.917873	1317.482300	-537.033508	67.849548	1588.316895	-655.534729	267.079041	1045.339233	-587.600464	-194.596558	1062.790039	-537.413391	245.750412	804.845276	-486.790070	-147.176071	824.261169	-556.739807	41.654690	960.460510	442.027130	-14.597076	928.954163	464.800842	167.014191
[truncated: 305 more rows]
[truncated: 40 more columns]
