# Supplementary material for: A dyadic stimulus set of audiovisual affective displays for the study of multisensory, emotional, social interactions
Source: Behav Res Methods. 2015 Nov 5;48(4):1285–95. doi: 10.3758/s13428-015-0654-4 (PMC5101291; doi:10.3758/s13428-015-0654-4)
Supplement: Supplementary file 1 — (ZIP 270 MB) [file 13428_2015_654_MOESM1_ESM.zip › supplementary_material_2_stimuli_set_files/A/A02.txt]

-571.709961	153.022705	864.624878	-574.557739	-46.966057	862.409363	-680.923462	197.021759	415.318359	-612.159119	-70.010063	472.249023	-659.857544	198.685806	64.417427	-663.409729	-57.121185	75.518417	-606.580444	261.081818	1288.755615	-583.992676	-130.854141	1297.568481	-548.899414	64.834930	1322.587891	-546.223938	72.701683	1592.599609	-642.412903	289.319946	1053.248169	-611.510193	-176.430695	1064.791626	-527.079834	263.018951	809.818115	-498.247314	-136.276199	830.761719	-562.089539	51.770119	962.897400	463.117950	-32.148830	935.918701	486.129059	157.954468
-571.840576	152.982544	864.617615	-574.654419	-46.992722	862.410522	-680.897034	197.057129	415.301270	-612.193298	-70.040611	472.262695	-659.916138	198.685715	64.393066	-663.458923	-57.121288	75.521721	-606.638184	261.056366	1288.731445	-583.981934	-130.873413	1297.566406	-548.915710	64.859146	1322.583740	-546.146118	72.713943	1592.555420	-642.486633	289.336090	1053.242676	-611.517212	-176.427673	1064.822144	-527.114258	263.014526	809.812927	-498.296112	-136.249588	830.774170	-562.194214	51.742546	962.893433	463.153900	-32.115952	935.913452	486.120514	157.966766
-568.523804	158.620239	867.314941	-573.351868	-45.267288	862.376587	-680.902222	197.147446	416.094696	-611.420654	-69.428207	472.055389	-659.920288	198.699387	64.426071	-663.087708	-57.117329	75.410805	-606.653992	261.051849	1288.725830	-583.978577	-130.864029	1297.586304	-548.915955	64.837624	1322.576782	-546.071533	72.718399	1592.551270	-642.512390	289.290192	1053.252686	-611.598633	-176.471466	1064.826172	-527.138367	263.029236	809.808228	-498.760651	-136.530411	830.559875	-560.975647	54.031372	964.313110	463.130920	-32.121117	935.948608	486.112183	157.937057
-568.489502	158.692902	867.366028	-573.384338	-45.252434	862.393677	-680.825134	197.169678	416.093109	-611.427612	-69.452400	472.058105	-659.923401	198.700195	64.429726	-663.083008	-57.102123	75.414345	-606.673096	261.062775	1288.737427	-583.974121	-130.866257	1297.573486	-548.919006	64.833206	1322.575439	-545.974243	72.707886	1592.570190	-642.572632	289.270477	1053.252563	-611.620117	-176.480042	1064.829224	-527.170898	263.058044	809.800903	-498.822540	-136.532028	830.528748	-560.997131	54.056541	964.348938	463.128845	-32.119061	935.950867	486.096283	157.966141
-568.655884	158.547333	867.319275	-573.512695	-45.275791	862.382446	-680.782288	197.239105	416.070435	-611.522156	-69.500313	472.055908	-659.974060	198.713287	64.433273	-663.091797	-57.117554	75.417770	-606.706177	261.058441	1288.744751	-584.001038	-130.870544	1297.567383	-548.961731	64.826385	1322.547363	-545.896118	72.723099	1592.557129	-642.610718	289.310242	1053.249878	-611.629150	-176.437637	1064.784180	-527.216797	263.056519	809.805176	-498.540497	-136.265945	830.734924	-561.117126	53.989082	964.317688	463.131317	-32.116859	935.956360	486.080444	157.970169
-568.614319	158.596191	867.335938	-573.568359	-45.256714	862.395874	-680.697083	197.288269	416.051178	-611.551392	-69.478149	472.060089	-660.002197	198.713333	64.410675	-663.028687	-57.115719	75.407623	-606.728027	261.068848	1288.752686	-584.042786	-130.879333	1297.548340	-548.987793	64.816940	1322.546387	-545.815979	72.743500	1592.539795	-642.662842	289.315216	1053.267822	-611.653931	-176.473938	1064.797485	-527.259460	263.099396	809.801880	-498.591309	-136.265656	830.701355	-561.142639	54.017502	964.334412	463.125671	-32.100128	935.941223	486.065704	157.989838
-568.916504	158.306030	867.285034	-573.693115	-45.334934	862.390686	-680.647583	197.358261	415.997040	-611.604492	-69.527878	472.041718	-659.969727	198.716827	64.426071	-663.071533	-57.102936	75.397720	-606.758789	261.045654	1288.742432	-584.076355	-130.886932	1297.511597	-549.001282	64.816681	1322.528931	-545.731689	72.737968	1592.533813	-642.698792	289.297302	1053.256592	-611.691833	-176.477127	1064.748779	-527.295471	263.079742	809.813721	-498.643036	-136.247299	830.684265	-561.325500	53.860870	964.304077	463.151947	-32.058033	935.934937	486.070007	157.997025
-568.634460	158.613159	867.364319	-573.677307	-45.235794	862.395691	-680.557861	197.403549	416.039581	-611.630798	-69.490753	472.029663	-660.003967	198.729141	64.429146	-663.055664	-57.101933	75.391670	-606.758911	261.036774	1288.773804	-584.088440	-130.890427	1297.497803	-549.013184	64.795189	1322.532227	-545.655823	72.758560	1592.510010	-642.740845	289.344147	1053.277222	-611.726074	-176.469147	1064.735229	-527.334900	263.108124	809.819458	-498.704712	-136.259186	830.641663	-561.219910	54.018398	964.349304	463.138397	-32.061382	935.923950	486.058289	158.012604
-568.974426	158.372726	867.301086	-573.867065	-45.309006	862.379639	-680.505859	197.474915	416.007080	-611.706665	-69.524155	472.011322	-660.054993	198.740372	64.423103	-663.065796	-57.102539	75.396194	-606.765137	261.026642	1288.773438	-584.126648	-130.928162	1297.506348	-549.043396	64.775352	1322.499634	-545.571289	72.762733	1592.494263	-642.775391	289.339813	1053.301025	-611.743469	-176.479691	1064.737793	-527.381226	263.128052	809.816772	-498.765045	-136.275299	830.635315	-561.440613	53.888802	964.305969	463.145111	-32.066799	935.944519	486.049652	158.019104
-569.021606	158.336975	867.322205	-573.919189	-45.318623	862.398438	-680.424255	197.535919	416.012878	-611.746887	-69.500206	472.028717	-660.039551	198.700562	64.397247	-663.061035	-57.104134	75.369911	-606.784119	261.020386	1288.795044	-584.154663	-130.924225	1297.489624	-549.061951	64.755890	1322.497437	-545.505615	72.765900	1592.489624	-642.791565	289.315765	1053.304810	-611.786621	-176.469360	1064.724243	-527.410156	263.108673	809.830872	-498.811584	-136.268051	830.605774	-561.481018	53.864216	964.324951	463.146576	-32.029465	935.941528	486.035675	158.042160
-568.675964	158.696625	867.434631	-573.876648	-45.186306	862.398499	-680.294067	197.540344	416.052399	-611.710571	-69.432701	472.017426	-660.017578	198.730545	64.439026	-663.021301	-57.105820	75.383484	-606.781799	260.984802	1288.773926	-584.177002	-130.931458	1297.521851	-549.073792	64.741814	1322.499756	-545.420044	72.770340	1592.491211	-642.835876	289.346191	1053.316528	-611.842590	-176.446472	1064.730225	-527.444397	263.158112	809.827026	-498.871796	-136.269012	830.594299	-561.336243	54.044662	964.384399	463.134796	-32.011925	935.938782	486.007782	158.096405
-568.698364	158.749710	867.445313	-573.959290	-45.149399	862.409119	-680.159851	197.554138	416.051544	-611.758789	-69.418282	472.040558	-660.020386	198.761765	64.441711	-663.039307	-57.104584	75.411301	-606.801147	260.981018	1288.769897	-584.191528	-130.929047	1297.525513	-549.099548	64.722168	1322.488159	-545.341370	72.767242	1592.480957	-642.877930	289.356171	1053.341187	-611.872131	-176.434769	1064.728394	-527.480103	263.147064	809.824036	-498.891357	-136.282074	830.606812	-561.384094	54.086769	964.394470	463.155243	-31.997097	935.946655	486.007599	158.098465
-569.052551	158.394760	867.383667	-574.103333	-45.254948	862.434998	-680.173157	197.659561	416.005920	-611.848267	-69.465660	472.047241	-660.080994	198.739548	64.414459	-663.076843	-57.089455	75.387810	-606.796448	260.974762	1288.780762	-584.246582	-130.940094	1297.527344	-549.119507	64.720985	1322.514160	-545.278564	72.772232	1592.481689	-642.880554	289.357941	1053.360474	-611.940186	-176.438400	1064.723877	-527.523376	263.152435	809.846191	-498.946564	-136.302246	830.595520	-561.604370	53.905529	964.375061	463.172211	-31.947685	935.938721	486.004852	158.118942
-568.799744	158.745102	867.472595	-574.105713	-45.149696	862.431335	-680.093018	197.667450	416.027557	-611.854309	-69.414902	472.044952	-660.076782	198.740799	64.417038	-663.033264	-57.115723	75.371040	-606.802734	260.949615	1288.772095	-584.332458	-130.969025	1297.536621	-549.150452	64.687592	1322.518188	-545.207336	72.754326	1592.485840	-642.911743	289.378845	1053.354370	-611.990967	-176.424698	1064.736816	-527.525757	263.188629	809.879944	-499.001556	-136.302170	830.629150	-561.498535	54.079384	964.418152	463.168610	-31.942375	935.937622	486.004089	158.147919
-569.090942	158.445724	867.418823	-574.210571	-45.214836	862.422607	-680.059753	197.707855	416.005249	-611.899048	-69.413635	472.046478	-660.111023	198.736115	64.430695	-663.034790	-57.101768	75.351944	-606.798340	260.963440	1288.807739	-584.338989	-130.966599	1297.570923	-549.172974	64.675369	1322.516113	-545.140015	72.737167	1592.489014	-642.921326	289.385345	1053.374146	-612.070496	-176.424759	1064.754883	-527.542542	263.196655	809.879761	-499.065887	-136.313217	830.628601	-561.681885	53.924732	964.386230	463.210541	-31.913321	935.943604	486.022491	158.188583
-568.826599	158.788712	867.512512	-574.237854	-45.075169	862.414429	-679.977173	197.742722	416.049316	-611.902405	-69.364525	472.027222	-660.088135	198.736740	64.438446	-663.051025	-57.104935	75.360283	-606.796387	260.970184	1288.808838	-584.449219	-130.962769	1297.529907	-549.183167	64.675278	1322.522339	-545.079407	72.724861	1592.491455	-642.924866	289.353516	1053.402588	-612.125732	-176.407425	1064.737061	-527.554077	263.196533	809.884155	-499.095825	-136.304565	830.643127	-561.588684	54.105446	964.429810	463.238556	-31.902817	935.934570	486.040253	158.203735
-569.158447	158.455551	867.459351	-574.340820	-45.141479	862.421570	-679.932739	197.748154	416.030334	-611.981628	-69.387398	472.033875	-660.133362	198.738495	64.439217	-663.026245	-57.104649	75.359642	-606.779175	260.957764	1288.818726	-584.455383	-130.977081	1297.580200	-549.201538	64.652039	1322.534790	-545.015076	72.707199	1592.497803	-642.877197	289.323547	1053.394409	-612.192200	-176.408188	1064.739624	-527.601257	263.436066	809.934143	-499.169128	-136.302567	830.650024	-561.766724	53.941811	964.403870	463.253387	-31.860411	935.940918	486.022491	158.229538
-569.217346	158.478714	867.448547	-574.448364	-45.111099	862.403748	-679.912537	197.779312	416.041901	-612.008972	-69.325417	472.013458	-660.140869	198.752716	64.461945	-663.074219	-57.109474	75.360588	-606.750732	260.965820	1288.835938	-584.485901	-130.966324	1297.570435	-549.224304	64.637428	1322.535400	-544.942871	72.677208	1592.502197	-642.903931	289.381378	1053.418091	-612.260071	-176.410645	1064.749390	-527.583557	263.211426	809.913635	-499.217743	-136.299210	830.663452	-561.838318	53.962444	964.388245	463.273315	-31.805176	935.937500	486.035065	158.267151
-569.003418	158.772690	867.552612	-574.404480	-45.012180	862.408447	-679.846130	197.782913	416.054413	-611.984741	-69.296219	472.024933	-660.130249	198.759064	64.453407	-663.047913	-57.117401	75.319023	-606.757446	260.968658	1288.843872	-584.552673	-130.959915	1297.571655	-549.230652	64.636780	1322.539063	-544.870605	72.642235	1592.498901	-642.904907	289.422089	1053.443359	-612.331665	-176.407898	1064.762573	-527.569214	263.182404	809.914490	-499.281067	-136.271652	830.664551	-561.736633	54.105331	964.443848	463.314423	-31.777319	935.939087	486.044006	158.293045
-569.189880	158.640091	867.493774	-574.497437	-45.066902	862.417603	-679.784302	197.813934	416.017456	-612.063416	-69.299965	472.050507	-660.109863	198.757263	64.457672	-663.061218	-57.117577	75.320038	-606.722351	260.987335	1288.845459	-584.567505	-130.942551	1297.594360	-549.242676	64.632889	1322.533081	-544.800659	72.622902	1592.497559	-642.877930	289.398804	1053.456177	-612.397949	-176.397980	1064.749023	-527.549194	263.251709	809.934265	-499.315704	-136.267624	830.670227	-561.847107	54.047657	964.417053	463.351685	-31.742987	935.931458	486.077240	158.317474
-569.354004	158.540085	867.471558	-574.616455	-45.030174	862.407898	-679.777039	197.840881	415.990692	-612.118591	-69.314827	472.010223	-660.167114	198.762268	64.457458	-663.091858	-57.116936	75.349113	-606.706848	260.999664	1288.864502	-584.664185	-130.956238	1297.568726	-549.298584	64.632278	1322.531250	-544.737793	72.596428	1592.493164	-642.835876	289.408173	1053.451782	-612.483765	-176.388519	1064.733276	-527.539490	263.253693	809.946655	-499.399353	-136.275528	830.673218	-561.965515	54.021957	964.398926	463.405640	-31.700964	935.940735	486.098053	158.324463
-569.387512	158.562622	867.478149	-574.650208	-45.019821	862.415771	-679.758301	197.864349	415.984131	-612.146973	-69.299095	472.052826	-660.126282	198.756073	64.444725	-663.084351	-57.127644	75.358444	-606.715759	261.043671	1288.894897	-584.797485	-130.912811	1297.566162	-549.302673	64.623917	1322.538696	-544.660278	72.561852	1592.488647	-642.790466	289.450562	1053.476929	-612.563599	-176.395477	1064.744263	-527.519104	263.249939	809.948181	-499.468323	-136.296127	830.694214	-561.998474	54.039146	964.406128	463.435242	-31.667797	935.934937	486.110687	158.374573
-569.370056	158.631836	867.501465	-574.700134	-44.954025	862.414795	-679.703674	197.862427	415.978790	-612.168091	-69.291077	472.070831	-660.057007	198.758560	64.436951	-663.095825	-57.129585	75.332039	-606.707703	261.070740	1288.905518	-584.817688	-130.896927	1297.584229	-549.332336	64.621536	1322.556885	-544.578735	72.518867	1592.496094	-642.746277	289.453583	1053.488037	-612.660706	-176.393433	1064.774292	-527.510315	263.258972	809.939636	-499.546204	-136.310410	830.701355	-562.011597	54.091476	964.416565	463.476105	-31.641800	935.930542	486.149292	158.391571
-569.434143	158.661789	867.523254	-574.780334	-44.942677	862.435913	-679.744080	197.893097	415.949738	-612.230347	-69.278839	472.071350	-660.169434	198.759842	64.445137	-663.161865	-57.148315	75.371323	-606.670959	261.104614	1288.931396	-584.933411	-130.899323	1297.566040	-549.341553	64.631012	1322.563843	-544.508240	72.479057	1592.497559	-642.730591	289.483063	1053.509888	-612.731445	-176.395981	1064.765869	-527.496155	263.240845	809.937317	-499.627167	-136.322754	830.685730	-562.077698	54.111118	964.437378	463.561157	-31.604742	935.928162	486.194733	158.404282
-569.450806	158.690674	867.527588	-574.817078	-44.905273	862.432251	-679.725830	197.903748	415.952942	-612.243652	-69.290657	472.091797	-660.173157	198.775940	64.442032	-663.150940	-57.151566	75.373108	-606.647339	261.112579	1288.952881	-584.972778	-130.894974	1297.581909	-549.357239	64.640205	1322.572266	-544.401855	72.444450	1592.506348	-642.679626	289.548859	1053.497314	-612.805237	-176.376129	1064.777100	-527.449585	263.276611	809.970398	-499.702026	-136.347809	830.680420	-562.097900	54.139084	964.436890	463.609070	-31.579174	935.931030	486.229340	158.452728
-569.471802	158.715164	867.531067	-574.887085	-44.853279	862.414246	-679.746277	197.938568	415.952332	-612.270630	-69.229309	472.059174	-660.125916	198.769760	64.466042	-663.130676	-57.150505	75.364380	-606.611206	261.135315	1288.964355	-585.016602	-130.850433	1297.562378	-549.371948	64.643867	1322.566406	-544.314819	72.401955	1592.486328	-642.628296	289.579742	1053.507080	-612.881104	-176.372375	1064.773438	-527.407043	263.293671	809.960266	-499.774689	-136.358978	830.656738	-562.130798	54.163761	964.428040	463.663666	-31.557289	935.929077	486.287842	158.470932
-569.517395	158.775650	867.517273	-574.938599	-44.822823	862.404236	-679.767151	197.942993	415.951385	-612.248108	-69.212044	472.047394	-660.120117	198.763016	64.430748	-663.111633	-57.165649	75.337654	-606.580444	261.163818	1288.970825	-585.100342	-130.843933	1297.535645	-549.373901	64.653908	1322.564453	-544.209167	72.369118	1592.478149	-642.575012	289.607544	1053.540527	-612.948059	-176.323975	1064.722046	-527.377441	263.365845	809.962708	-499.861511	-136.378799	830.620544	-562.161499	54.210754	964.414368	463.724396	-31.542610	935.944580	486.311523	158.487335
-569.510925	158.828812	867.516541	-574.992371	-44.796829	862.397156	-679.799133	197.965805	415.973755	-612.322388	-69.233200	472.057770	-660.125061	198.762421	64.437263	-663.147766	-57.158867	75.328873	-606.538269	261.186798	1288.989624	-585.134094	-130.824661	1297.519775	-549.394958	64.650970	1322.549072	-544.123413	72.327698	1592.462769	-642.489075	289.599731	1053.515991	-613.010803	-176.283188	1064.733154	-527.357422	263.530762	810.005859	-499.895172	-136.375397	830.620850	-562.185669	54.244656	964.410339	463.799591	-31.489258	935.925720	486.388062	158.498688
-569.562317	158.814804	867.544556	-575.010010	-44.728367	862.403076	-679.854980	197.986206	415.981110	-612.285950	-69.186638	472.065369	-660.141724	198.779388	64.447449	-663.138977	-57.169106	75.334526	-606.483643	261.222015	1289.021851	-585.179016	-130.807571	1297.543701	-549.396667	64.659271	1322.549927	-544.030029	72.288231	1592.459839	-642.423035	289.602417	1053.558716	-613.090515	-176.258209	1064.728638	-527.297485	263.539795	810.019531	-499.954834	-136.362610	830.604126	-562.224182	54.261719	964.427429	463.875580	-31.468782	935.934753	486.427826	158.508987
-569.682861	158.790802	867.579651	-575.057556	-44.747562	862.410339	-679.896057	198.006592	415.966187	-612.313110	-69.177010	472.053589	-660.157227	198.781219	64.448837	-663.157288	-57.175968	75.320862	-606.450317	261.250854	1289.045288	-585.249939	-130.805832	1297.498047	-549.416809	64.680107	1322.551758	-543.942749	72.247841	1592.463989	-642.398804	289.677734	1053.577759	-613.167969	-176.232971	1064.731323	-527.256897	263.518921	810.047607	-500.042664	-136.387436	830.575012	-562.313904	54.230236	964.448914	463.913391	-31.447550	935.940186	486.487823	158.532669
-569.638794	158.959167	867.533264	-575.369446	-44.497948	862.405396	-679.953796	198.054504	415.990173	-612.549561	-69.315468	472.053802	-660.187378	198.783722	64.451569	-663.247742	-57.177338	75.367538	-606.409546	261.273621	1289.047241	-585.295471	-130.749115	1297.487915	-549.390259	64.683540	1322.538940	-543.848999	72.220680	1592.445679	-642.368713	289.722107	1053.586914	-613.258972	-176.214417	1064.707642	-527.213196	263.479095	810.051758	-500.114197	-136.399155	830.544006	-562.413757	54.439884	964.419800	463.991821	-31.438843	935.947388	486.555603	158.559204
-569.671509	159.027527	867.527710	-575.424683	-44.427212	862.397644	-679.989319	198.081390	415.949707	-612.413452	-69.254990	472.050568	-660.217407	198.767365	64.429390	-663.213135	-57.165028	75.362892	-606.343445	261.337402	1289.069092	-585.368591	-130.747742	1297.440552	-549.399048	64.691673	1322.551025	-543.768433	72.176109	1592.447510	-642.323730	289.759949	1053.604614	-613.366577	-176.218079	1064.682861	-527.183777	263.523529	810.055054	-500.542603	-136.671387	830.304688	-562.451599	54.507034	964.412476	464.073364	-31.410261	935.932800	486.654785	158.580841
-569.645386	159.092804	867.542603	-575.450073	-44.356686	862.381897	-680.004395	198.089951	415.942047	-612.392578	-69.241562	472.056885	-660.239136	198.781311	64.418259	-663.213379	-57.189171	75.349411	-606.226257	261.351471	1289.096802	-585.344482	-130.727112	1297.433228	-549.393860	64.713936	1322.529663	-543.676575	72.145424	1592.427368	-642.259583	289.825287	1053.613159	-613.436951	-176.175186	1064.684082	-527.155762	263.620117	810.071472	-500.631104	-136.663834	830.278198	-562.458191	54.557537	964.412231	464.146179	-31.395195	935.928345	486.726166	158.603195
-569.696533	159.109360	867.517517	-575.500305	-44.308926	862.381348	-679.972900	198.113205	415.924866	-612.385559	-69.264015	472.044586	-660.227356	198.772156	64.423454	-663.207153	-57.178226	75.355133	-606.219299	261.395020	1289.109985	-585.443420	-130.661362	1297.383545	-549.374451	64.749664	1322.524414	-543.594666	72.121155	1592.416260	-642.205383	289.882080	1053.616577	-613.510620	-176.124847	1064.619995	-527.115051	263.602173	810.085144	-500.689789	-136.626602	830.247009	-562.494690	54.600914	964.398315	464.228729	-31.377348	935.928040	486.805786	158.603622
-569.767029	159.144760	867.525452	-575.571777	-44.296696	862.391235	-679.971985	198.129883	415.919373	-612.470764	-69.274033	472.008698	-660.210327	198.769363	64.432724	-663.222595	-57.193699	75.343048	-606.163513	261.433197	1289.115112	-585.442993	-130.630478	1297.371216	-549.341858	64.768051	1322.524902	-543.486145	72.096565	1592.416992	-642.140259	289.923096	1053.640991	-613.540894	-176.073471	1064.609741	-527.074707	263.619232	810.104797	-500.373016	-136.307968	830.447876	-562.545654	54.625458	964.405151	464.328766	-31.365690	935.917236	486.905548	158.645447
-569.797546	159.172607	867.545166	-575.614258	-44.233532	862.411316	-679.914368	198.143311	415.901886	-612.479797	-69.282394	472.043243	-660.162048	198.761948	64.424881	-663.287598	-57.188084	75.337303	-606.088745	261.431885	1289.127319	-585.488647	-130.592972	1297.305664	-549.317200	64.776413	1322.521240	-543.390015	72.075409	1592.414063	-642.095154	289.992798	1053.659668	-613.585144	-175.994385	1064.582153	-527.058044	263.658325	810.131714	-500.434021	-136.285828	830.404907	-562.579895	54.669987	964.424866	464.385010	-31.363052	935.906616	486.991028	158.643784
-569.838257	159.202484	867.540894	-575.650146	-44.187344	862.408386	-679.886047	198.180634	415.885956	-612.488831	-69.274651	472.048401	-660.151611	198.760788	64.429352	-663.293030	-57.177837	75.340240	-606.038513	261.467438	1289.155762	-585.501282	-130.557907	1297.304932	-549.294434	64.804207	1322.513306	-543.282837	72.062538	1592.410034	-642.042542	290.017242	1053.699951	-613.637268	-175.975403	1064.568726	-527.031189	263.584869	810.137512	-500.489838	-136.262711	830.417664	-562.600708	54.708237	964.419495	464.475128	-31.357767	935.918884	487.092346	158.653595
-569.865173	159.304459	867.569824	-575.693970	-44.087193	862.424927	-679.882996	198.224487	415.890747	-612.509521	-69.220009	472.069214	-660.171143	198.796219	64.422195	-663.316589	-57.176510	75.361389	-605.992981	261.492981	1289.172363	-585.505432	-130.519424	1297.310425	-549.276245	64.839104	1322.511841	-543.185791	72.037567	1592.409790	-641.980103	290.089386	1053.722778	-613.689453	-175.939087	1064.582275	-527.021606	263.662415	810.149536	-500.584045	-136.200272	830.368103	-562.630981	54.802322	964.441467	464.596100	-31.334940	935.904846	487.200409	158.685089
-569.890625	159.335770	867.575378	-575.725220	-44.042992	862.433533	-679.843262	198.220322	415.834808	-612.510559	-69.159981	472.081909	-660.168701	198.796570	64.422295	-663.265137	-57.152645	75.339264	-605.923096	261.547943	1289.204102	-585.550659	-130.497864	1297.266602	-549.244995	64.883179	1322.524414	-543.082764	72.028404	1592.414917	-641.924133	290.176086	1053.755371	-613.755676	-175.875000	1064.558350	-527.003723	263.715973	810.179871	-500.682770	-136.171005	830.342224	-562.649902	54.840843	964.447632	464.693512	-31.311810	935.909546	487.293274	158.707962
-569.964783	159.382248	867.587524	-575.819336	-43.941811	862.435181	-679.818787	198.281403	415.824463	-612.555237	-69.101303	472.075989	-660.088562	198.800827	64.430023	-663.310181	-57.142029	75.343040	-605.852356	261.586090	1289.241211	-585.496704	-130.445236	1297.289917	-549.203674	64.901016	1322.524658	-542.974670	72.010788	1592.412720	-641.868530	290.199585	1053.800537	-613.811157	-175.860992	1064.593506	-526.993652	263.792297	810.198364	-500.778351	-136.133469	830.328979	-562.708679	54.907139	964.451721	464.821472	-31.324610	935.919678	487.430511	158.715118
-570.008789	159.469879	867.592957	-575.869873	-43.909962	862.434143	-679.825684	198.276016	415.789276	-612.591797	-69.090363	472.112915	-660.120911	198.785263	64.388603	-663.360840	-57.136997	75.340370	-605.788391	261.634918	1289.275513	-585.534241	-130.435562	1297.274536	-549.175781	64.942886	1322.517212	-542.870850	72.008926	1592.399902	-641.821411	290.272583	1053.851563	-613.860229	-175.820465	1064.565186	-526.987000	263.829681	810.232727	-500.851288	-136.065247	830.291077	-562.731079	54.963486	964.451233	464.939453	-31.315577	935.903381	487.565430	158.733429
-569.971558	159.417648	867.598389	-575.592346	-44.091377	862.458191	-679.789795	198.283798	415.780762	-612.574341	-69.003143	472.127167	-660.114502	198.793457	64.391953	-663.343933	-57.130291	75.345726	-605.721680	261.662476	1289.308716	-585.504272	-130.372543	1297.251221	-549.140137	64.969261	1322.521973	-542.761292	72.006660	1592.405518	-641.765259	290.316681	1053.879517	-613.895630	-175.728821	1064.579224	-526.979370	263.945984	810.248169	-500.931213	-135.988708	830.258118	-562.594788	54.870113	964.468872	465.053680	-31.315292	935.919739	487.665710	158.732468
-570.038208	159.438248	867.584106	-575.631897	-44.040833	862.484253	-679.789185	198.310196	415.777527	-612.591736	-68.998352	472.143951	-660.087158	198.764404	64.392860	-663.344543	-57.130310	75.345581	-605.635681	261.673676	1289.348389	-585.403442	-130.367157	1297.261597	-549.081482	65.010002	1322.539063	-542.647400	72.009644	1592.413330	-641.730530	290.346985	1053.928955	-613.918884	-175.656860	1064.572876	-526.972290	264.021271	810.289490	-501.043884	-135.925613	830.219727	-562.628235	54.925850	964.473267	465.177094	-31.330683	935.942200	487.789642	158.706436
-570.065491	159.535400	867.613098	-575.695496	-43.974331	862.494446	-679.815613	198.330353	415.752502	-612.576904	-68.992393	472.164276	-660.122803	198.793976	64.396202	-663.382446	-57.157024	75.371582	-605.610107	261.746399	1289.383545	-585.416870	-130.316559	1297.261108	-549.042542	65.036186	1322.536011	-542.520691	72.014290	1592.402344	-641.685669	290.413147	1053.954590	-613.929993	-175.591873	1064.582153	-526.954529	264.078674	810.296143	-501.094421	-135.891174	830.203247	-562.657043	54.996666	964.490845	465.313385	-31.301098	935.946350	487.914429	158.724304
-570.130127	159.551178	867.608521	-575.746155	-43.921303	862.512024	-679.829773	198.391464	415.778320	-612.584290	-68.973320	472.157074	-660.113464	198.813095	64.411110	-663.391602	-57.135784	75.361389	-605.465271	261.729614	1289.412720	-585.243774	-130.321899	1297.275513	-548.987854	65.087563	1322.546753	-542.459473	71.981682	1592.388672	-641.663513	290.467346	1054.001099	-613.962341	-175.501953	1064.578857	-526.946777	264.161499	810.321045	-501.160492	-135.807602	830.197632	-562.679321	55.041214	964.494019	465.456268	-31.274384	935.933472	488.091461	158.717621
-570.144104	159.658630	867.625854	-575.790466	-43.876301	862.513733	-679.871399	198.434113	415.757843	-612.607300	-68.992905	472.163300	-660.156372	198.804062	64.389244	-663.393982	-57.135075	75.362663	-605.457886	261.809937	1289.413330	-585.259583	-130.257889	1297.279785	-548.927124	65.116264	1322.528931	-542.287903	72.034264	1592.391602	-641.649292	290.521210	1054.015747	-613.975342	-175.461807	1064.583740	-526.941833	264.294708	810.344604	-501.250854	-135.725510	830.144104	-562.697327	55.108875	964.502136	465.601379	-31.279419	935.939697	488.231873	158.722580
-570.182251	159.690262	867.630920	-575.817078	-43.820518	862.524902	-679.863708	198.461075	415.739136	-612.618958	-68.940132	472.137695	-660.126160	198.810883	64.405838	-663.420532	-57.138874	75.362228	-605.353394	261.831299	1289.430298	-585.166138	-130.253296	1297.266968	-548.890869	65.146233	1322.524414	-542.172302	72.041794	1592.380005	-641.627441	290.578369	1054.026123	-613.966614	-175.398895	1064.580078	-526.925476	264.395111	810.368286	-501.314575	-135.679611	830.100220	-562.722656	55.155594	964.509583	465.718536	-31.292950	935.953918	488.349274	158.701035
-570.184937	159.775452	867.623291	-575.851501	-43.764568	862.521545	-679.896729	198.490494	415.723419	-612.627869	-68.920219	472.130554	-660.111389	198.821838	64.406723	-663.395935	-57.120567	75.357002	-605.372986	261.886658	1289.470825	-585.121094	-130.184921	1297.295288	-548.924683	65.259483	1322.485962	-542.042664	72.056915	1592.374878	-641.620728	290.666473	1054.067627	-613.964417	-175.348068	1064.573486	-526.925293	264.395691	810.390381	-501.367645	-135.601929	830.082397	-562.721985	55.226604	964.502136	465.874847	-31.250986	935.944824	488.487946	158.742020
-570.201172	159.788727	867.617981	-575.845215	-43.692593	862.527710	-679.882690	198.507217	415.692841	-612.598267	-68.852486	472.138885	-660.063354	198.814453	64.371552	-663.378296	-57.117584	75.371155	-605.329163	261.959229	1289.494385	-585.106506	-130.127396	1297.291748	-548.740417	65.236603	1322.489380	-541.920410	72.080757	1592.358887	-641.590637	290.703003	1054.090332	-613.968262	-175.289291	1064.553955	-526.931763	264.485870	810.395935	-501.417908	-135.547516	830.036621	-562.727844	55.275162	964.502808	466.034729	-31.229309	935.948792	488.655609	158.773544
-570.254883	159.877914	867.627686	-575.910034	-43.613960	862.530273	-679.910095	198.557053	415.704071	-612.663818	-68.840973	472.136810	-660.088257	198.818893	64.376167	-663.391052	-57.103695	75.393555	-605.258240	261.992615	1289.499023	-585.018860	-130.076599	1297.284058	-548.703186	65.248497	1322.482056	-541.793884	72.110573	1592.348145	-641.590515	290.791016	1054.131348	-613.926392	-175.197708	1064.528809	-526.943176	264.495575	810.420227	-501.434906	-135.462265	830.005676	-562.753479	55.354328	964.505310	466.173523	-31.206827	935.962585	488.807098	158.732162
-570.250610	159.963852	867.642151	-575.930115	-43.526203	862.538269	-679.919067	198.583420	415.685516	-612.676636	-68.760811	472.115631	-660.030701	198.811356	64.380760	-663.425964	-57.101994	75.384750	-605.167664	262.003784	1289.520264	-584.872314	-130.069748	1297.291138	-548.640625	65.291771	1322.475464	-541.666321	72.143860	1592.338379	-641.604675	290.881409	1054.170532	-613.909851	-175.158081	1064.530273	-526.950256	264.474274	810.392578	-501.467072	-135.397446	829.980347	-562.751099	55.436489	964.515381	466.309814	-31.196833	935.957581	488.936829	158.743149
-570.315308	159.991776	867.627747	-575.991272	-43.459534	862.538879	-680.013428	198.661667	415.698273	-612.889954	-68.901146	472.153412	-660.095398	198.844315	64.360176	-663.507263	-57.098869	75.402565	-605.104492	262.042480	1289.506470	-584.863342	-130.023300	1297.262573	-548.575928	65.345566	1322.456299	-541.550903	72.171806	1592.327271	-641.589111	290.917664	1054.192749	-613.874329	-175.103226	1064.531738	-526.987366	264.549957	810.390869	-501.489624	-135.349167	829.956665	-562.775208	55.489792	964.504578	466.465973	-31.178173	935.970520	489.086151	158.749130
-570.296448	160.076370	867.637329	-575.980164	-43.400120	862.551453	-680.020752	198.709549	415.697601	-612.678833	-68.702919	472.098450	-660.086243	198.874817	64.362099	-663.421875	-57.092312	75.372711	-605.015076	262.104065	1289.536743	-584.725708	-129.961502	1297.275024	-548.503845	65.408150	1322.443481	-541.400085	72.221687	1592.319092	-641.581726	291.020508	1054.218506	-613.816589	-175.035736	1064.509766	-527.025269	264.517792	810.378540	-501.492523	-135.291962	829.909729	-562.746521	55.562866	964.514221	466.593658	-31.160183	935.959900	489.208923	158.771408
-570.278198	160.139999	867.656921	-575.973511	-43.329201	862.570313	-680.059631	198.748001	415.668030	-612.862793	-68.828545	472.115570	-660.036987	198.885971	64.372269	-663.471008	-57.076210	75.362411	-604.960205	262.156830	1289.546875	-584.640076	-129.912262	1297.252197	-548.436707	65.455605	1322.445801	-541.253723	72.250412	1592.314453	-641.580750	291.080017	1054.213501	-613.776062	-174.940475	1064.499878	-527.044250	264.672089	810.409424	-501.492615	-135.210037	829.878906	-562.738342	55.629185	964.533936	466.726410	-31.167830	935.968567	489.382782	158.741898
-570.319275	160.244766	867.651611	-576.022339	-43.276905	862.565247	-680.131592	198.808334	415.672852	-612.918823	-68.818642	472.106018	-660.122375	198.893616	64.342087	-663.499146	-57.074272	75.358376	-604.907593	262.168457	1289.531860	-584.586243	-129.876160	1297.250122	-548.379578	65.502182	1322.425659	-541.111389	72.288109	1592.319092	-641.552917	291.126892	1054.250366	-613.716248	-174.904190	1064.493652	-527.094360	264.702820	810.396667	-501.465790	-135.178543	829.884644	-562.743713	55.707161	964.524536	466.883575	-31.179008	935.959290	489.527893	158.767014
-570.356079	160.265854	867.654480	-576.048462	-43.213150	862.569885	-680.195190	198.848679	415.668030	-612.731201	-68.698906	472.046967	-660.067566	198.910126	64.357300	-663.428955	-57.065826	75.354805	-604.831177	262.229065	1289.576782	-584.537720	-129.823700	1297.225464	-548.308655	65.540146	1322.412476	-540.964172	72.325325	1592.291382	-641.535278	291.162537	1054.274658	-613.664063	-174.841675	1064.467163	-527.146179	264.753571	810.380005	-501.470093	-135.114563	829.828186	-562.758179	55.749989	964.526489	467.000946	-31.177822	935.962524	489.674927	158.793091
-570.359375	160.364227	867.663208	-576.050781	-43.150536	862.556458	-680.228882	198.861511	415.656799	-612.690369	-68.599350	472.023102	-660.040344	198.910248	64.355324	-663.417175	-57.071522	75.357651	-604.760193	262.281677	1289.593628	-584.469421	-129.770721	1297.212280	-548.224609	65.590302	1322.391724	-540.814819	72.378319	1592.276611	-641.525391	291.252686	1054.297729	-613.614563	-174.768326	1064.458252	-527.197754	264.883850	810.388184	-501.434174	-135.034531	829.833801	-562.741455	55.819698	964.521851	467.150513	-31.159859	935.946167	489.819061	158.785706
-570.361511	160.440964	867.665955	-576.073120	-43.060844	862.548706	-680.298523	198.870270	415.653046	-612.663208	-68.562881	472.011078	-660.026367	198.909576	64.356850	-663.400452	-57.071133	75.352463	-604.681519	262.321869	1289.603394	-584.395325	-129.731934	1297.169312	-548.147827	65.643333	1322.417969	-540.672119	72.405479	1592.278442	-641.513916	291.256012	1054.318481	-613.545715	-174.741364	1064.457520	-527.255127	264.928741	810.370789	-501.385651	-134.990234	829.806763	-562.726013	55.895870	964.516235	467.281677	-31.165710	935.956482	489.974701	158.783157
-570.361633	160.527924	867.675781	-576.079407	-42.973618	862.529846	-680.349487	198.897354	415.678040	-612.665039	-68.541878	472.011810	-660.014587	198.901352	64.333641	-663.383545	-57.049500	75.332626	-604.597351	262.365601	1289.623169	-584.290771	-129.683487	1297.177368	-548.087463	65.700241	1322.393188	-540.506470	72.461678	1592.271484	-641.507751	291.321289	1054.326538	-613.479553	-174.656494	1064.437988	-527.308838	264.980347	810.369202	-501.341827	-134.928314	829.817505	-562.697327	55.967819	964.507874	467.377625	-31.175531	935.963440	490.102722	158.777634
-570.389648	160.617828	867.677551	-576.100098	-42.884834	862.529053	-680.431580	198.914673	415.652985	-612.652771	-68.504646	471.963104	-660.043640	198.935440	64.331627	-663.403503	-57.058899	75.345253	-604.574646	262.462891	1289.617676	-584.277161	-129.582016	1297.174683	-547.992126	65.755730	1322.395142	-540.355530	72.505630	1592.262207	-641.478760	291.354462	1054.368774	-613.422241	-174.608505	1064.442749	-527.360535	265.063690	810.379822	-501.266510	-134.841949	829.818054	-562.701660	56.055805	964.506226	467.531616	-31.200176	935.964600	490.234283	158.804657
-570.407776	160.653320	867.660645	-576.081238	-42.820923	862.520813	-680.501282	198.955521	415.651733	-612.623962	-68.418900	471.948669	-659.997925	198.932449	64.338524	-663.371887	-57.009483	75.313972	-604.521423	262.519104	1289.634033	-584.199097	-129.507141	1297.180664	-547.900269	65.805618	1322.401489	-540.199463	72.554802	1592.248901	-641.492371	291.403534	1054.370117	-613.348206	-174.529099	1064.431885	-527.390747	265.108246	810.370239	-501.185089	-134.788651	829.831909	-562.676514	56.110649	964.491150	467.673737	-31.182404	935.965393	490.365234	158.802811
-570.371948	160.727158	867.676147	-576.069946	-42.742706	862.518921	-680.529968	198.937347	415.652527	-612.606506	-68.348831	471.930054	-659.939331	198.919022	64.343666	-663.395447	-57.010696	75.286392	-604.454773	262.571228	1289.659302	-584.133423	-129.463043	1297.132813	-547.842285	65.857101	1322.385498	-540.050171	72.604584	1592.236572	-641.458130	291.430939	1054.400024	-613.276428	-174.494812	1064.412231	-527.450684	265.191681	810.370605	-501.136383	-134.709015	829.825562	-562.644470	56.176617	964.496765	467.781738	-31.180637	935.969238	490.480011	158.819321
-570.371704	160.795975	867.655823	-576.055115	-42.677059	862.514160	-680.568726	198.950607	415.650482	-612.619690	-68.362289	471.908020	-659.945740	198.925522	64.328247	-663.362976	-57.020084	75.303497	-604.445374	262.670776	1289.671143	-584.091980	-129.369690	1297.137573	-547.759033	65.915474	1322.374756	-539.902466	72.659004	1592.216919	-641.440430	291.495361	1054.416138	-613.205444	-174.447098	1064.384399	-527.483765	265.232941	810.366272	-501.066742	-134.661728	829.806702	-562.602966	56.251396	964.480835	467.921997	-31.187666	935.970459	490.613220	158.825104
-570.321777	160.858627	867.667297	-576.009277	-42.617100	862.521729	-680.591003	198.942703	415.622467	-612.569519	-68.302818	471.905945	-659.925842	198.938004	64.356270	-663.364197	-57.020313	75.298897	-604.326355	262.712585	1289.697266	-583.973389	-129.334793	1297.133545	-547.666748	65.989990	1322.388062	-539.765442	72.705490	1592.213257	-641.424194	291.565063	1054.408813	-613.115540	-174.375076	1064.385010	-527.497742	265.264587	810.365662	-501.006012	-134.600418	829.814026	-562.557556	56.310684	964.490540	468.053650	-31.166107	935.959839	490.717316	158.865768
-570.310974	160.948730	867.671997	-575.992126	-42.558586	862.516541	-680.626526	198.961182	415.662018	-612.505859	-68.224419	471.904724	-659.894592	198.944778	64.325745	-663.340698	-57.006092	75.296135	-604.312561	262.778534	1289.658081	-583.895325	-129.237976	1297.139771	-547.587219	66.045166	1322.377075	-539.612854	72.764000	1592.192505	-641.377136	291.568542	1054.395142	-613.025818	-174.314316	1064.409546	-527.523865	265.333832	810.342651	-500.941833	-134.561813	829.811279	-562.520935	56.380367	964.487793	468.187927	-31.162676	935.975586	490.839203	158.864944
-570.299316	161.036453	867.660950	-575.978394	-42.463840	862.518921	-680.646851	198.938431	415.635681	-612.502869	-68.191727	471.892639	-659.872070	198.955551	64.313568	-663.298523	-56.985760	75.338882	-604.239197	262.828308	1289.661377	-583.811218	-129.171829	1297.133179	-547.487427	66.099953	1322.372437	-539.511475	72.796219	1592.169434	-641.373901	291.672363	1054.400635	-612.939697	-174.300446	1064.399414	-527.562439	265.387939	810.304565	-500.887146	-134.512131	829.808899	-562.483887	56.477543	964.481018	468.314209	-31.183847	935.972961	490.957092	158.896942
-570.332336	161.048767	867.630859	-575.986572	-42.429817	862.531555	-680.686340	198.954315	415.607697	-612.496704	-68.190941	471.902405	-659.849121	198.948654	64.305244	-663.273254	-56.982357	75.331749	-604.104065	262.873688	1289.646973	-583.671265	-129.136002	1297.126587	-547.442017	66.166496	1322.360718	-539.318176	72.879669	1592.151855	-641.345276	291.734985	1054.407227	-612.843323	-174.247910	1064.408569	-527.596252	265.442535	810.278809	-500.779510	-134.423630	829.816040	-562.475708	56.521862	964.469788	468.459045	-31.180393	935.983093	491.069702	158.897598
-570.287781	161.124725	867.634277	-575.936829	-42.349682	862.517151	-680.720215	198.940155	415.632629	-612.512634	-68.140099	471.912231	-659.807373	198.940796	64.281197	-663.328186	-56.982040	75.356102	-604.063416	262.952423	1289.639160	-583.592834	-129.055710	1297.142456	-547.466980	66.307037	1322.330078	-539.167114	72.952011	1592.134644	-641.310242	291.787292	1054.388794	-612.770752	-174.218246	1064.418945	-527.594360	265.512177	810.265198	-500.722412	-134.350632	829.808716	-562.410461	56.590969	964.462097	468.598419	-31.185730	935.960999	491.177826	158.877487
-570.241882	161.177139	867.650085	-575.898254	-42.299549	862.546692	-680.768250	198.953201	415.645691	-612.496582	-68.080627	471.908478	-659.770203	198.918121	64.324715	-663.288147	-56.964092	75.333359	-603.962158	262.985077	1289.646118	-583.476868	-129.013870	1297.134399	-547.279785	66.276970	1322.369507	-539.020142	73.022278	1592.113403	-641.280334	291.858124	1054.406982	-612.667542	-174.165436	1064.434570	-527.618164	265.546448	810.254517	-500.672028	-134.291229	829.795044	-562.358704	56.648350	964.483887	468.734772	-31.195589	935.973816	491.287018	158.867050
-570.222412	161.219345	867.644348	-575.857910	-42.240627	862.534912	-680.813110	198.931137	415.651093	-612.504456	-67.973953	471.881897	-659.806091	198.914108	64.318069	-663.248108	-56.936142	75.307793	-603.870361	263.020172	1289.623291	-583.358154	-128.962494	1297.118774	-547.308594	66.432243	1322.336914	-538.876831	73.089043	1592.101929	-641.215271	291.882751	1054.379395	-612.588501	-174.110794	1064.440918	-527.619568	265.730255	810.242188	-500.591309	-134.228333	829.782043	-562.302307	56.696159	964.472229	468.872833	-31.230989	935.970154	491.411926	158.859497
-570.213257	161.254044	867.616028	-575.805542	-42.221668	862.527039	-680.881104	198.911743	415.648468	-612.526978	-67.893372	471.900787	-659.790527	198.926865	64.330246	-663.243164	-56.904934	75.297493	-603.796936	263.111420	1289.652100	-583.276550	-128.889694	1297.125488	-547.082336	66.404610	1322.364502	-538.736389	73.171532	1592.074829	-641.155151	291.909302	1054.364380	-612.477295	-174.045273	1064.439331	-527.606323	265.815063	810.220215	-500.534363	-134.160614	829.791809	-562.267212	56.735371	964.454041	469.013245	-31.269804	935.969543	491.512573	158.829010
-570.155334	161.318787	867.610474	-575.744141	-42.133125	862.524231	-680.939514	198.893768	415.667908	-612.537231	-67.787071	471.862610	-659.815247	198.949966	64.323708	-663.253540	-56.910313	75.305878	-603.722107	263.138123	1289.618530	-583.182068	-128.869766	1297.143677	-546.980652	66.488144	1322.351196	-538.588074	73.252686	1592.057373	-641.124329	291.976837	1054.348999	-612.408691	-174.022491	1064.459595	-527.597412	265.965790	810.188477	-500.458374	-134.084030	829.773804	-562.190796	56.812809	964.447998	469.144714	-31.306660	935.977051	491.638672	158.797897
-570.125244	161.370667	867.596924	-575.716553	-42.118401	862.529602	-681.012817	198.894562	415.672882	-612.561279	-67.744545	471.903900	-659.825562	198.951004	64.322517	-663.216614	-56.911816	75.303482	-603.596252	263.164520	1289.594482	-583.046204	-128.818863	1297.108765	-547.020508	66.618164	1322.298706	-538.453552	73.332253	1592.034546	-641.067322	292.026947	1054.335205	-612.320496	-173.963287	1064.459473	-527.572449	266.054749	810.156067	-500.399078	-134.024948	829.775879	-562.151245	56.855427	964.442993	469.254517	-31.329920	935.971680	491.737518	158.779648
-570.056580	161.426147	867.589539	-575.625854	-42.067043	862.532593	-681.054504	198.893051	415.689301	-612.567505	-67.651276	471.890656	-659.729553	198.935776	64.320892	-663.230896	-56.910233	75.319824	-603.556641	263.229004	1289.573364	-582.911682	-128.743713	1297.149658	-546.801941	66.617249	1322.313721	-538.315857	73.417404	1592.024170	-641.012268	292.077637	1054.319580	-612.227600	-173.864487	1064.461182	-527.527588	266.116669	810.112671	-500.338165	-133.973251	829.763977	-562.061218	56.914890	964.439880	469.415619	-31.332718	935.966858	491.859619	158.755798
-570.025818	161.480667	867.572021	-575.596985	-41.978748	862.501892	-681.120667	198.875107	415.710297	-612.548889	-67.632614	471.867157	-659.810913	198.927353	64.311073	-663.218018	-56.909931	75.317017	-603.524963	263.307800	1289.544922	-582.848572	-128.670670	1297.173340	-546.704895	66.688072	1322.283203	-538.190674	73.504066	1592.004150	-640.956116	292.120850	1054.278320	-612.142212	-173.790726	1064.465454	-527.483521	266.149658	810.091919	-500.271088	-133.875534	829.752014	-562.006897	56.978683	964.412903	469.532257	-31.381096	935.997559	491.958160	158.747467
-570.012329	161.491470	867.553101	-575.527649	-41.940403	862.511536	-681.228760	198.883987	415.713348	-612.555847	-67.600243	471.880402	-659.766479	198.894073	64.337631	-663.309204	-56.912773	75.325218	-603.440308	263.348236	1289.537964	-582.698792	-128.605103	1297.178223	-546.710327	66.843452	1322.240723	-538.051575	73.600464	1592.005615	-640.929565	292.180084	1054.261963	-612.045105	-173.757004	1064.465942	-527.443176	265.946808	810.044434	-500.225098	-133.813797	829.718567	-561.958740	57.019627	964.407959	469.632813	-31.424595	936.000916	492.064636	158.729553
-569.978271	161.531281	867.537354	-575.490356	-41.933319	862.504456	-681.274963	198.834152	415.737976	-612.526917	-67.611145	471.877167	-659.816406	198.906021	64.334862	-663.263306	-56.908360	75.319519	-603.384888	263.441406	1289.542725	-582.607239	-128.520309	1297.155884	-546.497070	66.831726	1322.237061	-537.916260	73.700302	1591.978271	-640.872009	292.198761	1054.266113	-611.959351	-173.744232	1064.503540	-527.394348	265.983063	810.012146	-500.116028	-133.703781	829.709290	-561.902161	57.047436	964.394409	469.750549	-31.420353	935.987915	492.171326	158.702057
-569.871704	161.562332	867.526062	-575.379639	-41.894642	862.516296	-681.321472	198.822571	415.725159	-612.503662	-67.620308	471.866516	-659.863831	198.882675	64.297943	-663.254272	-56.889996	75.304779	-603.360657	263.527222	1289.526367	-582.448914	-128.422852	1297.191772	-546.485168	66.968590	1322.213379	-537.783325	73.796379	1591.965454	-640.817322	292.227478	1054.208252	-611.853516	-173.628662	1064.492554	-527.334534	266.035492	809.974365	-500.044159	-133.640884	829.710938	-561.804565	57.093964	964.396179	469.820465	-31.448603	936.009460	492.233368	158.683014
-569.829102	161.607208	867.490234	-575.338196	-41.849186	862.498169	-681.406006	198.833359	415.733643	-612.439331	-67.610611	471.888214	-659.845093	198.906921	64.312393	-663.243652	-56.902164	75.294434	-603.300659	263.604797	1289.475952	-582.378784	-128.338333	1297.183716	-546.266541	66.971992	1322.192017	-537.652649	73.893501	1591.949707	-640.753784	292.291626	1054.189331	-611.767273	-173.596558	1064.466919	-527.273743	266.072235	809.955139	-499.993378	-133.577774	829.681030	-561.744995	57.147282	964.367554	469.924683	-31.472322	936.005371	492.336700	158.676010
-569.755798	161.654282	867.477112	-575.272095	-41.799126	862.491821	-681.458862	198.825134	415.743652	-612.400452	-67.548492	471.829010	-659.847717	198.929932	64.320885	-663.205994	-56.888298	75.296089	-603.231201	263.684906	1289.458496	-582.291931	-128.256241	1297.169067	-546.166382	67.053474	1322.173950	-537.521606	73.980644	1591.927490	-640.703674	292.331512	1054.176758	-611.680542	-173.529007	1064.497559	-527.217957	266.094147	809.928650	-499.947205	-133.511429	829.655396	-561.663208	57.198425	964.356567	470.028961	-31.515776	936.014771	492.457001	158.661346
-569.721741	161.623276	867.444092	-575.213440	-41.814873	862.483459	-681.505371	198.805481	415.758240	-612.401489	-67.563828	471.862061	-659.851807	198.909058	64.309067	-663.175049	-56.877953	75.308617	-603.138611	263.741547	1289.448730	-582.200439	-128.204300	1297.159058	-546.080200	67.132126	1322.173340	-537.398499	74.072517	1591.920044	-640.599243	292.352325	1054.155640	-611.586365	-173.465317	1064.472168	-527.190186	266.344177	809.919189	-499.878418	-133.445251	829.662842	-561.600220	57.187771	964.334412	470.067139	-31.553864	936.024963	492.516998	158.627106
-569.663147	161.657913	867.451355	-575.147766	-41.776558	862.495789	-681.522339	198.789352	415.780060	-612.363281	-67.505356	471.852814	-659.810425	198.913849	64.328514	-663.159912	-56.862686	75.313965	-603.065369	263.801788	1289.432617	-582.134888	-128.147415	1297.137207	-545.972229	67.202103	1322.167358	-537.255310	74.168350	1591.904297	-640.528625	292.378052	1054.142212	-611.504761	-173.387131	1064.467529	-527.128784	266.297058	809.895813	-499.833435	-133.392838	829.652954	-561.544373	57.227234	964.344971	470.167999	-31.555878	936.011108	492.606842	158.605804
-569.637146	161.619705	867.411194	-575.063293	-41.789284	862.485535	-681.574158	198.790192	415.759705	-612.331726	-67.491493	471.884003	-659.828430	198.902710	64.337715	-663.175110	-56.861301	75.337845	-602.953796	263.851196	1289.398071	-581.998901	-128.097351	1297.158569	-545.878357	67.256538	1322.168213	-537.129761	74.265594	1591.895142	-640.456848	292.379089	1054.145020	-611.399231	-173.338547	1064.510376	-527.100098	266.274200	809.863281	-499.785370	-133.336090	829.642517	-561.466675	57.218613	964.317749	470.215546	-31.585455	936.036865	492.683868	158.574051
-569.571228	161.677856	867.402100	-575.004578	-41.736412	862.493042	-681.588257	198.774261	415.785156	-612.315918	-67.439095	471.864319	-659.831787	198.902634	64.335602	-663.162964	-56.853802	75.327782	-602.906799	263.906067	1289.370483	-581.983459	-128.031311	1297.141113	-545.792297	67.321976	1322.149170	-536.998474	74.365929	1591.878784	-640.394043	292.443817	1054.109253	-611.334534	-173.287094	1064.508545	-527.041016	266.257996	809.830444	-499.728668	-133.292542	829.645325	-561.397522	57.281727	964.316406	470.256195	-31.580002	936.025513	492.733734	158.602051
-569.546448	161.679626	867.368408	-574.938599	-41.755287	862.497009	-681.586243	198.763504	415.778046	-612.262695	-67.464661	471.912262	-659.768494	198.911377	64.327980	-663.156616	-56.864124	75.344185	-602.824036	263.980743	1289.341675	-581.879822	-127.963684	1297.179443	-545.702087	67.413437	1322.125854	-536.862061	74.479042	1591.863892	-640.314331	292.494019	1054.085449	-611.236145	-173.181076	1064.534058	-526.979126	266.325623	809.808411	-499.672180	-133.247238	829.646973	-561.320007	57.293262	964.298584	470.299072	-31.603441	936.025818	492.789276	158.552063
-569.451172	161.728699	867.355042	-574.847656	-41.714588	862.509155	-681.626282	198.740982	415.802368	-612.252625	-67.419388	471.916046	-659.804077	198.934479	64.320190	-663.132874	-56.848206	75.339249	-602.761108	264.022217	1289.258057	-581.768799	-127.903603	1297.199219	-545.598572	67.489487	1322.125854	-536.720764	74.599564	1591.853638	-640.256531	292.548157	1054.035034	-611.154785	-173.140518	1064.566284	-526.940308	266.293610	809.744934	-499.617859	-133.215958	829.651733	-561.223572	57.350399	964.297913	470.328308	-31.632219	936.038025	492.857788	158.541672
-569.388123	161.783783	867.358032	-574.763916	-41.695450	862.505188	-681.659912	198.747070	415.812744	-612.158325	-67.377235	471.894745	-659.841431	198.926117	64.321808	-663.117981	-56.845421	75.356102	-602.670898	264.089020	1289.215454	-581.653442	-127.812248	1297.233276	-545.501343	67.551636	1322.130127	-536.645691	74.677269	1591.843750	-640.237244	292.633820	1053.992310	-611.071777	-173.094345	1064.627808	-526.884888	266.115662	809.689880	-499.555023	-133.171860	829.687866	-561.147522	57.385639	964.297119	470.365845	-31.661886	936.037048	492.914948	158.514328
-569.288025	161.795837	867.350464	-574.671021	-41.683086	862.518188	-681.648865	198.709518	415.813934	-612.148254	-67.362816	471.899078	-659.765198	198.924164	64.312035	-663.099243	-56.854733	75.353378	-602.556030	264.150757	1289.192261	-581.533691	-127.781807	1297.247925	-545.431335	67.628571	1322.114868	-536.462952	74.841614	1591.838379	-640.123657	292.616455	1053.966675	-610.975647	-173.024963	1064.645996	-526.822144	266.123322	809.656189	-499.459808	-133.116699	829.742676	-561.034668	57.407112	964.298279	470.391052	-31.666737	936.021484	492.970581	158.510941
-569.229126	161.865677	867.358704	-574.613770	-41.657616	862.505981	-681.756897	198.743042	415.874359	-612.108948	-67.336052	471.908020	-659.912354	198.896469	64.316872	-663.092651	-56.848648	75.365807	-602.446228	264.217438	1289.167236	-581.429932	-127.719757	1297.278564	-545.334595	67.697708	1322.113892	-536.335999	74.970398	1591.833130	-640.075806	292.638184	1053.948364	-610.873718	-172.984970	1064.690796	-526.784546	266.115082	809.610291	-499.401520	-133.119141	829.750488	-560.966858	57.445065	964.294922	470.394592	-31.693430	936.027405	492.988403	158.505264
-569.127747	161.887527	867.355408	-574.481323	-41.609535	862.501282	-681.740723	198.693359	415.882477	-612.072327	-67.303146	471.908081	-659.855652	198.879639	64.342529	-663.067139	-56.830875	75.333260	-602.398621	264.303955	1289.109131	-581.376282	-127.625061	1297.316528	-545.230286	67.751930	1322.135864	-536.213196	75.076111	1591.815063	-640.007690	292.680084	1053.915039	-610.790894	-172.921722	1064.687500	-526.712769	266.116547	809.562134	-499.301514	-133.051331	829.768250	-560.857361	57.480824	964.291748	470.400909	-31.699564	936.033020	493.010284	158.497147
-569.093262	161.858932	867.323975	-574.416565	-41.640381	862.500977	-681.768860	198.657990	415.890625	-612.081055	-67.269783	471.905640	-659.835510	198.873154	64.366165	-663.106323	-56.818916	75.345741	-602.290222	264.353210	1289.057495	-581.251099	-127.561150	1297.331055	-545.154541	67.832260	1322.130249	-536.093933	75.208374	1591.809326	-639.944031	292.694489	1053.877075	-610.717346	-172.904572	1064.744141	-526.650269	266.104218	809.526062	-499.201630	-133.036896	829.813904	-560.801270	57.467812	964.275635	470.388580	-31.730400	936.024109	493.043030	158.480850
-568.985291	161.888214	867.313721	-574.318298	-41.633747	862.498413	-681.821655	198.632706	415.911743	-612.064148	-67.248703	471.926788	-659.870789	198.867416	64.349609	-663.107910	-56.800018	75.358109	-602.206909	264.434998	1289.029419	-581.140991	-127.494095	1297.362915	-545.084045	67.910011	1322.088745	-535.980103	75.327301	1591.789795	-639.891541	292.707367	1053.832397	-610.608276	-172.892929	1064.795044	-526.620667	266.126404	809.464966	-499.123871	-133.029617	829.836365	-560.689575	57.489079	964.268372	470.377441	-31.751137	936.034729	493.045837	158.474304
-568.884766	161.943375	867.308350	-574.234253	-41.576958	862.499451	-681.865112	198.609497	415.936890	-612.019287	-67.214218	471.943420	-659.900696	198.849701	64.371887	-663.085815	-56.791500	75.391136	-602.085815	264.477509	1288.959351	-581.023315	-127.471825	1297.393311	-544.987671	68.003883	1322.082642	-535.872986	75.452606	1591.778687	-639.833435	292.759583	1053.777710	-610.508118	-172.837296	1064.827759	-526.572937	266.177399	809.388489	-499.008728	-132.996231	829.884827	-560.593567	57.547203	964.265869	470.343414	-31.734797	936.027283	493.050201	158.480072
-568.768066	161.958008	867.301697	-574.126282	-41.581062	862.502441	-681.889832	198.608536	415.955597	-612.020020	-67.206230	471.969788	-659.926575	198.844711	64.364326	-663.073181	-56.776005	75.391296	-602.058838	264.578583	1288.927368	-580.953430	-127.356705	1297.419800	-544.907104	68.058853	1322.071655	-535.761902	75.581413	1591.755127	-639.762817	292.788574	1053.717651	-610.435791	-172.872879	1064.841797	-526.520081	266.308228	809.353638	-499.275421	-133.260651	829.674316	-560.486511	57.557049	964.264709	470.300690	-31.773096	936.052246	493.041351	158.462189
-568.640442	161.976181	867.289490	-573.997375	-41.563324	862.481140	-681.922546	198.563080	415.980804	-612.022827	-67.148788	471.979584	-659.932922	198.852036	64.364662	-663.096802	-56.776188	75.388359	-601.979919	264.625763	1288.857300	-580.865601	-127.283592	1297.448486	-544.843018	68.133751	1322.058228	-535.656067	75.704239	1591.741089	-639.670105	292.790924	1053.679688	-610.291687	-172.834061	1064.836426	-526.457642	266.306305	809.311462	-498.829163	-133.011093	829.898010	-560.370667	57.570938	964.249268	470.273346	-31.792234	936.034119	493.036377	158.462463
-568.524963	162.014618	867.274475	-573.907227	-41.531776	862.467163	-681.970886	198.566483	416.046478	-611.994446	-67.090309	471.974426	-659.938232	198.822556	64.389816	-663.031738	-56.749504	75.358162	-601.920288	264.688873	1288.821411	-580.785706	-127.228348	1297.435791	-544.772095	68.183472	1322.020142	-535.546631	75.857864	1591.711426	-639.597046	292.812775	1053.627686	-610.175720	-172.802444	1064.852417	-526.378235	266.261047	809.230103	-498.699829	-133.000793	829.936035	-560.268372	57.605194	964.234802	470.245636	-31.806114	936.000427	493.005157	158.443375
-568.463562	162.097824	867.264893	-573.859558	-41.493504	862.364441	-681.999329	198.593597	416.081329	-611.994873	-67.080200	471.982697	-659.917725	198.825653	64.405624	-663.064087	-56.762814	75.378021	-601.838745	264.744446	1288.788696	-580.675598	-127.189865	1297.472046	-544.823853	68.332649	1321.972534	-535.455688	75.984886	1591.689209	-639.507507	292.824585	1053.550049	-610.091919	-172.821198	1064.876709	-526.291626	266.335785	809.193054	-498.928558	-133.260101	829.756042	-560.181152	57.619560	964.173767	470.218811	-31.843580	936.014282	492.997101	158.431610
-568.289429	162.079712	867.247131	-573.707947	-41.489521	862.428467	-681.996033	198.552826	416.081116	-611.949036	-67.020081	471.994232	-659.980591	198.833969	64.399017	-662.997192	-56.750629	75.353249	-601.746338	264.768860	1288.727783	-580.551697	-127.154144	1297.508789	-544.652161	68.347069	1321.977173	-535.361633	76.108597	1591.654663	-639.438904	292.876892	1053.473877	-609.997437	-172.794586	1064.881592	-526.238342	266.415161	809.134155	-498.826111	-133.292709	829.750549	-560.059875	57.651863	964.202576	470.167084	-31.849083	936.009338	492.956299	158.407822
-568.116577	162.196426	867.263794	-573.588074	-41.458015	862.346497	-682.011780	198.577774	416.111511	-611.942688	-67.014992	471.998932	-659.991760	198.830078	64.407150	-663.012146	-56.750580	75.354088	-601.693970	264.812988	1288.678711	-580.482361	-127.069077	1297.488281	-544.589294	68.422394	1321.946045	-535.278870	76.253212	1591.623047	-639.336365	292.901093	1053.395142	-609.842896	-172.713150	1064.872070	-526.132507	266.457886	809.083679	-498.325623	-133.016449	829.996582	-559.910461	57.676071	964.168213	470.132019	-31.877348	936.001892	492.946014	158.402435
-567.974854	162.216766	867.244995	-573.459717	-41.476204	862.360596	-682.007507	198.557175	416.140289	-611.903259	-66.949249	472.020966	-659.979980	198.840271	64.406059	-662.990112	-56.723171	75.397781	-601.674377	264.920654	1288.629272	-580.491821	-126.994743	1297.522217	-544.536072	68.464836	1321.940186	-535.175354	76.377365	1591.606689	-639.275452	292.928040	1053.314453	-609.748901	-172.712296	1064.888184	-526.040833	266.458130	809.043884	-498.173859	-133.023865	830.013855	-559.796631	57.693501	964.168701	470.040009	-31.917889	936.012512	492.869263	158.379837
-568.049194	162.477676	867.254944	-574.001038	-40.757954	862.145081	-682.115784	198.623383	416.187927	-611.923279	-66.989151	471.903595	-660.089417	198.841782	64.409538	-663.014832	-56.723984	75.405983	-601.620300	264.972137	1288.569092	-580.423706	-126.948158	1297.538818	-544.497559	68.539886	1321.905273	-535.144592	76.469269	1591.567749	-639.202576	292.946014	1053.256470	-609.645630	-172.665024	1064.904907	-525.913757	266.348175	808.995239	-498.050110	-133.020264	830.040710	-560.005310	58.039227	964.050964	469.987122	-31.939470	936.011597	492.815125	158.373672
-567.929016	162.491882	867.251465	-573.918030	-40.695427	862.104309	-682.069702	198.624741	416.218201	-611.873352	-66.947212	471.899597	-660.057983	198.826187	64.422043	-663.006104	-56.723640	75.400574	-601.582520	265.010559	1288.500488	-580.363464	-126.867126	1297.549561	-544.436218	68.597633	1321.899170	-535.063660	76.601280	1591.552734	-639.123535	292.980988	1053.209229	-609.542542	-172.643524	1064.933594	-525.807251	266.371155	808.951782	-497.957611	-133.079834	830.053101	-559.895996	58.056446	964.027344	469.933777	-31.948919	936.010498	492.755035	158.363663
-567.794250	162.491623	867.239807	-573.770813	-40.725155	862.118164	-682.038818	198.626923	416.253937	-611.825684	-66.935654	471.914642	-660.062866	198.833755	64.448708	-662.973450	-56.687134	75.392662	-601.533020	265.059296	1288.449951	-580.312073	-126.831337	1297.562866	-544.388123	68.681702	1321.893066	-534.983093	76.734169	1591.532837	-638.970520	292.487671	1053.233521	-609.462036	-172.630997	1064.942139	-525.723267	266.412811	808.878601	-497.827545	-133.065811	830.072571	-559.774353	58.055550	964.031006	469.875061	-31.966635	936.000000	492.695801	158.324677
-567.499512	162.329483	867.235718	-573.245239	-41.153450	862.366272	-681.928528	198.608627	416.256653	-611.714294	-66.912399	471.988861	-660.041382	198.816833	64.457542	-662.942200	-56.693817	75.395096	-601.464844	265.100586	1288.393188	-580.228821	-126.773514	1297.588623	-544.466614	68.787025	1321.870239	-534.914917	76.854782	1591.533203	-638.897278	292.472839	1053.171143	-609.369446	-172.615692	1064.972534	-525.593323	266.296814	808.852356	-497.666992	-133.022812	830.130615	-559.506592	57.903202	964.172668	469.792328	-32.002853	936.027588	492.614166	158.298767
-567.353638	162.322495	867.213135	-573.097107	-41.184956	862.384338	-681.857666	198.621979	416.238251	-611.870728	-67.072563	472.047485	-660.054871	198.830292	64.448639	-663.025574	-56.701950	75.443321	-601.467896	265.166748	1288.333252	-580.217468	-126.711090	1297.594971	-544.290283	68.779793	1321.877441	-534.801758	77.023712	1591.514771	-638.819214	292.544128	1053.108154	-609.292480	-172.577835	1064.986694	-525.488464	266.393890	808.823059	-497.547394	-133.006897	830.169128	-559.382141	57.904785	964.173401	469.758606	-32.034855	936.004822	492.556122	158.266357
-567.235535	162.339050	867.195801	-572.974365	-41.162621	862.382996	-681.789246	198.598297	416.261993	-611.600830	-66.857811	471.992645	-659.906677	198.842606	64.441422	-662.919556	-56.698578	75.410645	-601.423828	265.231476	1288.267456	-580.189148	-126.646980	1297.596436	-544.264709	68.837334	1321.882690	-534.756409	77.136589	1591.509521	-638.737854	292.549438	1053.043213	-609.196106	-172.547241	1065.017700	-525.368103	266.312531	808.783325	-497.428925	-132.996750	830.207336	-559.271423	57.932453	964.165344	469.674500	-32.096169	936.029846	492.464722	158.240265
-567.106750	162.374908	867.197693	-572.881714	-41.143661	862.371033	-681.749878	198.618378	416.268402	-611.555115	-66.875618	472.010803	-659.946045	198.850189	64.465775	-662.922852	-56.704899	75.417046	-601.378845	265.285797	1288.203979	-580.127930	-126.572655	1297.614136	-544.210510	68.880943	1321.880981	-534.700073	77.254372	1591.498169	-638.662292	292.576996	1052.974121	-609.138611	-172.544846	1065.053467	-525.254211	266.340881	808.725586	-497.307617	-132.994415	830.249756	-559.171448	57.951691	964.161255	469.608368	-32.112511	936.017273	492.402100	158.204147
-567.016235	162.336945	867.169861	-572.769043	-41.142628	862.369690	-681.723633	198.608215	416.293427	-611.457581	-66.867203	472.032745	-659.973328	198.840302	64.491524	-662.919495	-56.697208	75.455193	-601.340576	265.351105	1288.167236	-580.067139	-126.522346	1297.635986	-544.199768	68.949631	1321.866699	-534.649658	77.370110	1591.486450	-638.597717	292.578552	1052.935791	-609.045654	-172.492706	1065.052368	-525.126404	266.166931	808.682190	-497.178070	-132.962463	830.281189	-559.075195	57.946968	964.147644	469.529449	-32.137505	936.002991	492.282440	158.196274
-566.889038	162.340210	867.153625	-572.634338	-41.129375	862.376343	-681.641296	198.566818	416.297180	-611.413940	-66.852692	472.029388	-659.913696	198.800964	64.492668	-662.916504	-56.689430	75.463158	-601.334839	265.431793	1288.128418	-580.099121	-126.442970	1297.652344	-544.138245	69.013954	1321.863770	-534.621094	77.475250	1591.484863	-638.619507	293.147400	1052.803711	-608.979553	-172.501373	1065.096680	-525.010071	266.117310	808.715881	-497.086884	-132.944412	830.314941	-558.962769	57.967129	964.145203	469.438202	-32.200809	936.030396	492.179535	158.127151
-566.712585	162.294174	867.118713	-572.238953	-41.314137	862.373596	-681.582581	198.556442	416.347961	-611.283142	-66.794365	472.092987	-659.867004	198.803238	64.500633	-662.859985	-56.678989	75.444878	-601.302246	265.503967	1288.132813	-580.056641	-126.389008	1297.672607	-544.112915	69.063957	1321.878906	-534.581665	77.601517	1591.476807	-638.440979	292.647614	1052.861572	-608.903381	-172.468369	1065.103882	-524.902039	266.170685	808.675110	-497.014954	-132.939972	830.348389	-558.705994	57.881535	964.130310	469.362366	-32.194317	936.016357	492.072845	158.105255
-566.642700	162.389038	867.112732	-572.392334	-41.149582	862.384888	-681.578186	198.558945	416.378326	-611.293762	-66.813385	472.054871	-659.907715	198.793030	64.522285	-662.851685	-56.651199	75.451561	-601.286194	265.576843	1288.085083	-579.999146	-126.332001	1297.694580	-544.082336	69.125252	1321.886841	-534.562317	77.708366	1591.462891	-638.385681	292.663300	1052.803589	-608.835449	-172.429657	1065.125854	-524.788818	266.079163	808.629761	-496.900818	-132.921127	830.385803	-558.767273	58.007481	964.135010	469.318604	-32.240673	936.020569	491.993225	158.062073
-566.452393	162.374939	867.106506	-571.996338	-41.296852	862.356140	-681.485962	198.541992	416.377960	-611.189087	-66.746902	472.099060	-659.805176	198.777481	64.521103	-662.826050	-56.642151	75.451012	-601.241455	265.615356	1288.018799	-579.995850	-126.268570	1297.718994	-544.062866	69.197220	1321.870361	-534.518555	77.836906	1591.447754	-638.390198	293.229950	1052.640625	-608.776428	-172.443146	1065.154297	-524.684631	266.153229	808.626099	-496.812866	-132.905685	830.414124	-558.491028	57.928768	964.119385	469.278534	-32.282547	936.016907	491.915833	158.023849
-566.329529	162.395386	867.089050	-571.837891	-41.340820	862.360901	-681.455139	198.555466	416.384369	-611.112122	-66.724777	472.113068	-659.825745	198.781738	64.522934	-662.812744	-56.641960	75.447540	-601.224121	265.681915	1287.970337	-579.970276	-126.228889	1297.706787	-544.026245	69.262344	1321.866455	-534.500366	77.944595	1591.437988	-638.322449	293.261414	1052.584473	-608.702698	-172.425308	1065.180054	-524.560669	266.255341	808.581177	-496.712799	-132.923019	830.451050	-558.380066	57.931290	964.116577	469.196899	-32.297020	936.010437	491.801178	158.023819
-566.200439	162.439896	867.067200	-571.693604	-41.317554	862.346069	-681.431702	198.582764	416.424225	-611.051941	-66.722366	472.119202	-659.892944	198.782211	64.528084	-662.815491	-56.631397	75.485901	-601.188599	265.728455	1287.894653	-579.926025	-126.173523	1297.722656	-544.003601	69.309853	1321.846924	-534.496765	78.043427	1591.419556	-638.253723	293.311432	1052.514526	-608.639954	-172.406662	1065.184814	-524.459839	266.321259	808.540161	-496.632843	-132.879913	830.461853	-558.266724	57.970249	964.100891	469.127228	-32.333485	936.021057	491.702393	157.973251
-566.109192	162.405701	867.038147	-571.585022	-41.343975	862.338074	-681.349304	198.581406	416.404449	-610.986206	-66.695839	472.119751	-659.833862	198.793213	64.519089	-662.814148	-56.634403	75.484985	-601.182617	265.777405	1287.839478	-579.892761	-126.116714	1297.725464	-544.000366	69.368889	1321.856934	-534.470154	78.160919	1591.412476	-638.190308	293.301514	1052.463257	-608.601624	-172.436661	1065.202148	-524.350830	266.295471	808.503113	-496.893188	-133.133911	830.266907	-558.172485	57.951138	964.083252	469.027374	-32.364468	936.020020	491.587158	157.939468
-566.008484	162.391037	866.998352	-571.473694	-41.326241	862.324036	-681.306396	198.591354	416.444427	-610.926575	-66.710327	472.104706	-659.774475	198.759293	64.539024	-662.850403	-56.637611	75.496956	-601.140137	265.854614	1287.841553	-579.837830	-126.073044	1297.729370	-544.000732	69.427734	1321.841064	-534.476563	78.264290	1591.395264	-638.137390	293.352325	1052.424438	-608.506714	-172.377060	1065.212524	-524.236694	266.206360	808.460632	-496.458923	-132.891083	830.476196	-558.070190	57.965477	964.057068	468.968109	-32.409981	936.011414	491.488007	157.910187
-565.859802	162.440903	866.996338	-571.331848	-41.307346	862.301086	-681.282410	198.601929	416.445801	-610.801880	-66.695534	472.105225	-659.851563	198.764633	64.535759	-662.767883	-56.634029	75.505730	-601.137634	265.904541	1287.799438	-579.804688	-126.030136	1297.747559	-543.985352	69.477158	1321.849487	-534.451355	78.364334	1591.392822	-638.077637	293.344452	1052.364380	-608.427979	-172.331787	1065.211182	-524.147644	266.185242	808.432556	-496.318909	-132.805649	830.521301	-557.963562	57.990631	964.048523	468.871979	-32.459873	936.025024	491.384491	157.822525
-565.791077	162.408234	866.979065	-571.207947	-41.334061	862.303955	-681.226074	198.624191	416.453827	-610.750061	-66.716270	472.116760	-659.885803	198.767548	64.536491	-662.779907	-56.634411	75.509636	-601.118286	265.958435	1287.784546	-579.776001	-125.979050	1297.748657	-543.995850	69.538261	1321.843628	-534.473389	78.456772	1591.381470	-638.029297	293.381500	1052.343628	-608.375671	-172.295837	1065.225952	-524.021118	266.209259	808.390381	-496.235046	-132.800674	830.545715	-557.873230	57.973667	964.042297	468.802643	-32.518848	936.021667	491.283356	157.817276
-565.651794	162.420837	866.960571	-571.064941	-41.340015	862.285034	-681.161438	198.638733	416.458740	-610.662964	-66.700493	472.105011	-659.814758	198.788849	64.548973	-662.812683	-56.624371	75.501175	-601.072205	265.964142	1287.718140	-579.704895	-125.953056	1297.784424	-544.000793	69.596100	1321.851196	-534.463257	78.551590	1591.378662	-637.958862	293.396118	1052.299561	-608.284973	-172.273499	1065.220093	-523.904785	266.144257	808.359436	-496.117004	-132.763901	830.582947	-557.758728	57.977901	964.026428	468.729492	-32.584198	936.019653	491.203217	157.773163
-565.526978	162.445740	866.945862	-570.948914	-41.323147	862.257019	-681.122437	198.650986	416.447906	-610.576599	-66.747360	472.119904	-659.879639	198.787811	64.540771	-662.820496	-56.624390	75.506386	-601.031677	266.112427	1287.735352	-579.688843	-125.905533	1297.778809	-544.007813	69.663193	1321.856323	-534.445068	78.667908	1591.382202	-637.893799	293.392639	1052.245239	-608.230713	-172.228546	1065.241821	-523.815857	266.246552	808.328064	-496.010437	-132.730072	830.593445	-557.651245	57.992249	964.006287	468.628723	-32.620804	936.022278	491.100800	157.719238
-565.430969	162.416245	866.913269	-570.838257	-41.322655	862.236084	-681.064819	198.664108	416.472534	-610.515137	-66.750290	472.109680	-659.866089	198.792969	64.549377	-662.807129	-56.624195	75.505241	-601.081238	266.085114	1287.662964	-579.696045	-125.866341	1297.778931	-544.019836	69.715874	1321.855957	-534.424438	78.759254	1591.370117	-637.873718	293.421509	1052.179321	-608.163513	-172.213867	1065.236694	-523.727112	266.172302	808.292542	-495.934998	-132.721344	830.597351	-557.557922	57.984028	963.980713	468.532837	-32.699329	936.026550	490.997345	157.660675
-565.323975	162.419922	866.910339	-570.688354	-41.302849	862.225159	-681.027832	198.657471	416.468872	-610.419800	-66.770088	472.110107	-659.875854	198.778595	64.539261	-662.811584	-56.610527	75.532997	-601.093628	266.129913	1287.614380	-579.641541	-125.824638	1297.805908	-544.048462	69.761398	1321.847778	-534.394836	78.879814	1591.371704	-637.811584	293.395325	1052.156738	-608.096680	-172.177048	1065.260742	-523.642944	266.173096	808.270508	-495.830536	-132.718063	830.624451	-557.441650	57.994202	963.975098	468.429657	-32.751831	936.026917	490.909698	157.606400
-565.200867	162.458649	866.896790	-570.551514	-41.286335	862.199219	-680.973694	198.651199	416.482483	-610.339966	-66.785431	472.124390	-659.862000	198.786438	64.538521	-662.843628	-56.611355	75.539200	-601.112427	266.125275	1287.562500	-579.644653	-125.787056	1297.796387	-544.026184	69.812691	1321.870239	-534.367371	78.972694	1591.363525	-637.714172	292.903717	1052.200439	-608.033997	-172.155960	1065.255371	-523.530396	266.164734	808.241028	-495.706665	-132.694092	830.649353	-557.334106	58.017311	963.957581	468.332458	-32.822926	936.009094	490.803162	157.570923
-565.068420	162.477921	866.902405	-570.413086	-41.288162	862.188049	-680.939087	198.676239	416.487030	-610.263489	-66.835770	472.114258	-659.901123	198.780472	64.540314	-662.815979	-56.623692	75.561440	-601.136414	266.171570	1287.541260	-579.643311	-125.745102	1297.816772	-544.059082	69.858978	1321.856445	-534.356201	79.067154	1591.369263	-637.683594	292.920013	1052.163940	-607.972412	-172.118973	1065.240356	-523.473999	266.327026	808.234436	-495.588654	-132.638168	830.682678	-557.215698	58.018822	963.956421	468.243805	-32.876450	936.001038	490.717010	157.518967
-564.938354	162.512787	866.879028	-570.300476	-41.296474	862.168213	-680.871521	198.656616	416.477753	-610.165894	-66.817871	472.107635	-659.802002	198.774292	64.536690	-662.821899	-56.631966	75.552261	-601.118347	266.180023	1287.505371	-579.586487	-125.751610	1297.828247	-544.098145	69.931213	1321.854614	-534.357056	79.168007	1591.354492	-637.659851	292.938446	1052.145386	-607.901855	-172.078278	1065.259399	-523.354858	266.217987	808.237915	-495.494446	-132.620316	830.698303	-557.109741	58.033848	963.936523	468.126678	-32.946732	936.007813	490.602448	157.486542
-564.566223	162.808136	866.957153	-570.094788	-41.231018	862.153015	-680.815063	198.683319	416.541840	-610.070801	-66.811836	472.120300	-659.810120	198.794525	64.535515	-662.813477	-56.633263	75.577179	-601.139465	266.246735	1287.474243	-579.601135	-125.705734	1297.825317	-544.116455	69.973442	1321.873901	-534.323486	79.268799	1591.364502	-637.636475	292.988312	1052.104126	-607.855591	-172.072021	1065.275513	-523.295105	266.316681	808.211670	-495.377289	-132.599426	830.727051	-556.874878	58.164463	963.972351	468.043030	-32.997246	936.006531	490.529480	157.442581
-564.410461	162.870880	866.941895	-569.950623	-41.223614	862.154968	-680.745422	198.681931	416.535522	-609.991760	-66.828049	472.125061	-659.812866	198.795135	64.535927	-662.802979	-56.625568	75.587082	-601.173279	266.274841	1287.462036	-579.575806	-125.662338	1297.862305	-544.146301	70.018700	1321.881836	-534.349304	79.335678	1591.352905	-637.647400	293.028320	1052.084717	-607.774170	-172.053864	1065.303955	-523.203552	266.251068	808.203247	-495.276093	-132.578217	830.772827	-556.737732	58.208344	963.967285	467.956604	-33.049938	936.003967	490.428589	157.374771
-564.270691	162.910873	866.930847	-569.816895	-41.208275	862.150696	-680.704956	198.716522	416.547241	-609.936646	-66.847771	472.151672	-659.800171	198.801559	64.550789	-662.796997	-56.609695	75.590263	-601.234924	266.370789	1287.437988	-579.595581	-125.606201	1297.901978	-544.205933	70.083282	1321.880615	-534.320740	79.442467	1591.373047	-637.626770	293.078064	1052.035767	-607.723755	-172.048035	1065.302246	-523.144165	266.234833	808.205750	-495.172974	-132.550507	830.800903	-556.610352	58.239559	963.960693	467.854950	-33.101166	936.024597	490.342194	157.327209
-564.177734	162.944565	866.914978	-569.704102	-41.197704	862.074524	-680.653992	198.706940	416.530396	-609.855225	-66.840584	472.154175	-659.820313	198.807343	64.535835	-662.797852	-56.605564	75.611557	-601.299683	266.395752	1287.431274	-579.672058	-125.565376	1297.909302	-544.237488	70.113708	1321.902710	-534.305786	79.532608	1591.403809	-637.604431	293.108612	1052.027466	-607.642639	-172.012558	1065.285889	-523.093506	266.260986	808.223328	-495.058105	-132.549042	830.838196	-556.500122	58.233452	963.913147	467.747986	-33.144989	936.022766	490.249725	157.282104
-564.044922	162.948929	866.897583	-569.571838	-41.176910	862.108459	-680.597290	198.741776	416.568024	-609.738831	-66.830109	472.156647	-659.755005	198.795914	64.559822	-662.772095	-56.604652	75.611702	-601.317871	266.446869	1287.408203	-579.674866	-125.507347	1297.911499	-544.275024	70.143394	1321.916870	-534.379883	79.597534	1591.423706	-637.626099	293.177734	1052.021973	-607.593933	-171.996262	1065.310547	-523.059082	266.263000	808.228699	-494.943573	-132.516281	830.864502	-556.395264	58.271450	963.924988	467.697021	-33.210735	936.031250	490.174927	157.223145
-564.089905	163.295639	866.952881	-570.122803	-40.483376	861.850342	-680.645935	198.802124	416.607422	-609.710815	-66.862038	472.024536	-659.891968	198.806732	64.558121	-662.790771	-56.605209	75.617462	-601.321045	266.413147	1287.341675	-579.628235	-125.528839	1297.926025	-544.291138	70.184746	1321.928833	-534.414246	79.693581	1591.441040	-637.638306	293.255829	1051.994873	-607.532959	-172.002701	1065.323975	-523.023376	266.322540	808.240479	-494.817963	-132.514282	830.909058	-556.585938	58.605602	963.807251	467.611511	-33.271755	936.024353	490.103149	157.177612
-564.142883	162.623413	866.818787	-569.406860	-41.300049	862.131470	-680.502625	198.791687	416.483185	-609.638489	-66.881966	472.204865	-659.809448	198.815689	64.554642	-662.826904	-56.608490	75.629379	-601.307434	266.376617	1287.265869	-579.613831	-125.481491	1297.974609	-544.323914	70.232399	1321.931152	-534.434814	79.832817	1591.469238	-637.654053	293.338745	1051.989380	-607.451416	-171.965164	1065.334839	-522.951965	266.389893	808.273621	-494.695190	-132.484055	830.948975	-556.353455	58.107365	963.897827	467.506866	-33.328991	936.047180	489.983185	157.128418
-564.064514	162.617615	866.819763	-569.295776	-41.321884	862.140137	-680.456543	198.805344	416.469299	-609.551697	-66.847488	472.193237	-659.807495	198.834702	64.563820	-662.818115	-56.608391	75.625763	-601.272522	266.306030	1287.132446	-579.621033	-125.451630	1297.980591	-544.319519	70.236038	1321.942749	-534.576965	79.900459	1591.487305	-637.749023	293.981110	1051.884277	-607.385132	-171.970016	1065.349487	-522.914307	266.479797	808.337952	-494.595703	-132.498032	830.977234	-556.272583	58.099503	963.904236	467.425873	-33.379230	936.048645	489.904877	157.077835
-563.967957	162.644592	866.811279	-569.196594	-41.280216	862.148071	-680.419067	198.830658	416.464630	-609.458435	-66.864227	472.207001	-659.774719	198.869064	64.556396	-662.825928	-56.570728	75.665710	-601.151611	266.264801	1287.079468	-579.609436	-125.454803	1298.046021	-544.352295	70.282845	1321.976807	-534.638306	80.030670	1591.515991	-637.776794	294.074829	1051.902832	-607.317566	-171.996536	1065.385010	-522.828674	266.628937	808.386108	-494.484955	-132.486069	831.019043	-556.183716	58.141960	963.905090	467.368347	-33.419353	936.038513	489.846313	157.032608
-563.295959	163.315323	866.976807	-568.939087	-41.084099	862.151917	-680.348389	198.876175	416.582642	-609.282898	-66.786453	472.201233	-659.767822	198.870224	64.547234	-662.710632	-56.565361	75.664398	-601.064209	266.095215	1286.882080	-579.723328	-125.487976	1298.032959	-544.355408	70.287750	1321.981201	-534.757629	80.125488	1591.568359	-637.875671	294.199127	1051.863403	-607.256653	-172.024124	1065.417847	-522.689087	266.863617	808.495789	-494.374908	-132.477020	831.086609	-555.790955	58.483425	963.994934	467.304382	-33.462933	936.025818	489.767334	156.966934
-563.141357	163.419540	866.968140	-568.808777	-41.083035	862.159363	-680.268921	198.875122	416.578247	-609.214233	-66.796104	472.222595	-659.773254	198.870255	64.547142	-662.760315	-56.569927	75.673302	-600.931519	265.850586	1286.650879	-579.740173	-125.486214	1298.092651	-544.340027	70.287437	1321.999878	-534.905029	80.237595	1591.605713	-638.038696	294.322296	1051.846558	-607.184692	-172.038773	1065.436890	-522.513550	267.187317	808.581543	-494.295807	-132.510117	831.119873	-555.658325	58.544266	963.995544	467.252167	-33.520828	936.015930	489.711212	156.923355
-563.034729	163.454880	866.961426	-568.722473	-41.089462	862.158447	-680.253662	198.897064	416.584076	-609.145752	-66.796944	472.240479	-659.765930	198.869644	64.549957	-662.746399	-56.566875	75.670845	-600.731812	265.680115	1286.495972	-579.714661	-125.523575	1298.121826	-544.411194	70.373039	1322.019409	-535.048340	80.359451	1591.656494	-638.254150	294.462402	1051.798340	-607.110352	-172.062790	1065.506104	-522.280334	267.634094	808.695740	-494.169189	-132.513397	831.178772	-555.567322	58.561161	963.992371	467.159973	-33.564903	936.019958	489.628815	156.842056
-562.889771	163.514786	866.996277	-568.581970	-41.067738	862.169067	-680.220337	198.941040	416.605438	-609.070557	-66.775856	472.259125	-659.732727	198.881393	64.555412	-662.704407	-56.561539	75.685356	-600.597107	265.514648	1286.305542	-579.717651	-125.568405	1298.206055	-544.362305	70.354195	1322.041626	-535.235474	80.506630	1591.695801	-638.495300	294.510223	1051.763794	-607.004639	-172.093002	1065.574951	-521.988037	268.235260	808.877625	-494.077759	-132.565704	831.238892	-555.442322	58.590931	964.016663	467.118866	-33.624462	936.020447	489.589325	156.793945
-562.747131	163.537781	867.013794	-568.454468	-41.052197	862.198914	-680.188293	198.961899	416.604553	-608.925659	-66.724548	472.233887	-659.695007	198.863800	64.539810	-662.678345	-56.549759	75.666176	-600.548218	265.417816	1286.137939	-579.826965	-125.580788	1298.254883	-544.282410	70.341125	1322.059814	-535.437012	80.644279	1591.710205	-638.775208	294.552917	1051.715698	-606.924805	-172.131546	1065.618408	-521.653198	268.991638	809.099426	-493.932678	-132.609467	831.342834	-555.337219	58.616283	964.043579	467.062531	-33.706470	936.023193	489.527527	156.722137
-563.402405	162.780945	866.862915	-568.577698	-41.242985	862.199585	-680.302185	199.043213	416.531708	-608.977295	-66.791824	472.273956	-659.787537	198.896240	64.545013	-662.769714	-56.550350	75.706802	-600.465881	265.249084	1285.942017	-579.778564	-125.661491	1298.304443	-544.191895	70.289780	1322.094482	-535.652161	80.821991	1591.715576	-638.945740	293.776794	1051.743652	-606.843262	-172.167542	1065.684814	-521.247864	269.939667	809.370483	-493.792389	-132.615143	831.406433	-555.650146	58.234028	963.962952	467.001862	-33.768288	936.026001	489.470184	156.647629
-562.689209	163.518127	866.992676	-568.318115	-41.059284	862.186768	-680.164978	198.994644	416.639954	-608.801331	-66.703644	472.259430	-659.749512	198.906540	64.562332	-662.709778	-56.525562	75.702499	-600.462036	265.119415	1285.783447	-579.839966	-125.692955	1298.376953	-544.079285	70.231659	1322.120850	-535.885925	81.005981	1591.722412	-639.434143	294.057526	1051.627930	-606.775818	-172.215286	1065.721191	-520.684021	271.052277	809.635437	-493.653717	-132.666962	831.510864	-555.232117	58.610870	964.026367	466.938873	-33.795460	936.019592	489.376556	156.617096
-562.633728	163.481796	866.993591	-568.235840	-41.092869	862.200867	-680.146667	199.034485	416.639221	-608.750244	-66.720169	472.253143	-659.775269	198.916565	64.571960	-662.710083	-56.525169	75.704002	-600.377136	264.998688	1285.599609	-579.741760	-125.757828	1298.450684	-543.973694	70.190903	1322.152588	-536.140259	81.219727	1591.719482	-639.249146	293.074585	1051.380615	-606.682129	-172.303070	1065.803955	-517.447266	273.278748	812.494141	-493.520203	-132.755280	831.616943	-555.168152	58.583725	964.034546	466.879700	-33.868538	936.019470	489.320923	156.547974
-562.615540	163.420441	866.989380	-568.191040	-41.092762	862.196960	-680.112610	199.022369	416.615448	-608.702698	-66.732552	472.273682	-659.772278	198.929916	64.564018	-662.765320	-56.526958	75.712692	-600.305908	264.894653	1285.442505	-579.702271	-125.848473	1298.522217	-543.850952	70.125824	1322.179932	-536.409363	81.444527	1591.697998	-639.680054	291.873749	1051.386597	-606.622314	-172.371399	1065.859985	-516.771362	275.101501	812.856384	-493.351135	-132.800156	831.715027	-555.124023	58.553501	964.029175	466.815125	-33.954277	936.022888	489.257294	156.494904
-562.667664	163.317963	866.955261	-568.193726	-41.152458	862.183716	-680.061768	199.039413	416.618347	-608.885254	-66.933403	472.290924	-659.791260	198.917847	64.571892	-662.828003	-56.507156	75.729240	-600.235596	264.787354	1285.317993	-579.657043	-125.942886	1298.596069	-543.723389	70.055038	1322.179321	-536.703979	81.715378	1591.668213	-640.323181	291.325653	1051.241333	-606.574097	-172.493973	1065.949463	-516.233521	277.142975	813.136353	-493.231812	-132.880447	831.831360	-555.120544	58.483730	964.002625	466.762329	-34.005989	936.017334	489.188019	156.426727
-562.620361	163.253082	866.956543	-568.132690	-41.179852	862.173462	-680.074219	199.055695	416.634521	-608.808350	-66.898804	472.310181	-659.769836	198.917923	64.567116	-662.784668	-56.505219	75.719795	-600.167419	264.716705	1285.211060	-579.610596	-126.041100	1298.665405	-543.599792	69.980713	1322.208496	-536.967529	82.019379	1591.676758	-640.863342	290.031494	1051.116821	-606.500488	-172.576721	1065.984497	-515.707703	279.356323	813.488586	-493.102875	-132.986984	831.931824	-555.060730	58.432068	963.997375	466.714691	-34.113312	936.030640	489.141022	156.330399
-562.648071	163.144928	866.944824	-568.135071	-41.191185	862.152405	-680.000366	199.039063	416.603241	-608.826843	-66.936569	472.293762	-659.706543	198.919754	64.565109	-662.768982	-56.518032	75.742828	-600.178894	264.684052	1285.121948	-579.611206	-126.106087	1298.723999	-543.483337	69.888306	1322.202637	-537.232300	82.326958	1591.667480	-641.429443	288.969391	1051.019409	-606.435181	-172.685898	1066.035400	-514.954529	281.854279	813.974609	-492.992004	-133.084595	832.033875	-555.043823	58.367031	963.977539	466.662659	-34.197338	936.030029	489.087463	156.279617
-562.660400	163.066971	866.921082	-568.113525	-41.247921	862.150269	-679.968628	199.048828	416.592438	-608.587219	-66.775192	472.251038	-659.740845	198.922714	64.564148	-662.669617	-56.515060	75.715347	-600.202393	264.661255	1285.095581	-579.524048	-126.204369	1298.808228	-543.266907	69.735573	1322.260864	-537.558472	82.683884	1591.690186	-642.050659	287.916931	1050.955933	-606.361389	-172.806122	1066.098022	-514.609253	284.333984	814.387939	-492.871552	-133.201843	832.137756	-555.018799	58.311146	963.962769	466.607056	-34.266426	936.042053	489.027100	156.212875
-562.685547	162.903091	866.893921	-568.080627	-41.300194	862.145447	-679.920166	199.051941	416.593658	-608.573792	-66.787712	472.246674	-659.703735	198.960449	64.561852	-662.675903	-56.515114	75.717178	-600.242920	264.610138	1285.097046	-579.449585	-126.320183	1298.865112	-543.181763	69.631584	1322.303223	-537.829102	83.007858	1591.687622	-642.724060	286.960754	1050.932373	-606.311829	-173.013657	1066.180298	-514.229187	286.901642	814.819641	-492.782776	-133.346832	832.212830	-554.987549	58.214802	963.944275	466.547974	-34.370247	936.059814	488.981659	156.146210
-562.712585	162.753906	866.856262	-568.069763	-41.374092	862.137634	-679.909546	199.039719	416.563293	-608.574280	-66.783852	472.257629	-659.763672	198.931549	64.569809	-662.672424	-56.512726	75.710358	-600.301270	264.558868	1285.134277	-579.376709	-126.448715	1298.894531	-543.083679	69.514809	1322.350952	-538.029175	83.414467	1591.735352	-643.274597	286.081970	1050.984741	-606.201477	-173.238052	1066.266602	-513.954041	289.530457	815.377930	-492.724213	-133.518005	832.281494	-554.975586	58.118305	963.919800	466.473969	-34.423626	936.072510	488.895752	156.064316
-562.687134	162.630447	866.849915	-568.040039	-41.410679	862.119202	-679.874329	199.032303	416.574219	-608.545959	-66.780807	472.241974	-659.795105	198.928757	64.573059	-662.715393	-56.503250	75.700417	-600.407410	264.498413	1285.201416	-579.225464	-126.582970	1298.992920	-542.969971	69.387131	1322.400391	-538.295593	83.787842	1591.734619	-643.325256	284.615753	1051.090332	-606.145081	-173.520447	1066.357544	-513.366760	292.353271	816.016968	-492.987579	-133.940979	832.136169	-554.935730	58.031227	963.905945	466.408539	-34.518753	936.088318	488.825897	156.009216
-562.641968	162.463654	866.837036	-567.985474	-41.476395	862.103027	-679.838379	198.998352	416.565796	-608.517273	-66.803001	472.239227	-659.799622	198.912277	64.585518	-662.695007	-56.483486	75.712898	-600.449951	264.425842	1285.286987	-579.043091	-126.782318	1299.027344	-542.887024	69.278290	1322.482544	-538.572693	84.155746	1591.718628	-643.948975	284.036316	1051.217896	-606.000488	-173.746704	1066.421387	-513.138000	294.693359	816.524841	-492.599701	-133.889587	832.377380	-554.867737	57.912144	963.889465	466.386993	-34.605862	936.077881	488.802185	155.942505
-562.635193	162.297562	866.804260	-567.955933	-41.547894	862.094055	-679.808167	198.981873	416.562195	-608.540955	-66.851212	472.238281	-659.813538	198.908905	64.558434	-662.710938	-56.491817	75.710999	-600.631409	264.350342	1285.391479	-578.867981	-126.948265	1299.090088	-542.787170	69.157341	1322.568359	-538.797852	84.571861	1591.730835	-644.463501	283.563354	1051.298706	-605.874756	-174.003693	1066.513916	-512.841370	297.222198	817.208008	-492.510529	-134.072723	832.443054	-554.825073	57.804340	963.866272	466.309113	-34.647938	936.072876	488.710205	155.857407
-562.586731	162.143463	866.784058	-567.918213	-41.606838	862.063110	-679.792847	199.000931	416.596649	-608.512085	-66.826813	472.245178	-659.863037	198.914551	64.589043	-662.711182	-56.495106	75.719841	-600.835266	264.311829	1285.552002	-578.623840	-127.116501	1299.181641	-542.701599	69.041588	1322.641724	-539.000366	84.948616	1591.741455	-644.844727	283.246887	1051.411011	-605.700317	-174.258713	1066.593872	-512.247559	299.736176	818.246094	-492.466522	-134.332870	832.468994	-554.765442	57.690449	963.838745	466.285858	-34.713932	936.074951	488.671783	155.813431
-562.531250	161.976227	866.764160	-567.858337	-41.713249	862.064209	-679.724976	198.942780	416.576172	-608.703491	-67.003288	472.254608	-659.849976	198.907166	64.578865	-662.744263	-56.496681	75.740929	-601.063477	264.225555	1285.686890	-578.398132	-127.260567	1299.244141	-542.623535	68.927269	1322.706177	-539.197266	85.357376	1591.777100	-645.204956	283.158264	1051.513550	-605.539001	-174.512405	1066.652588	-511.816437	302.170807	819.080872	-492.723572	-134.820740	832.291931	-554.696777	57.563038	963.828430	466.193634	-34.792229	936.084717	488.587128	155.755493
-562.473938	161.869034	866.758728	-567.798767	-41.781738	862.054382	-679.682373	198.867538	416.577820	-608.521423	-66.900215	472.229126	-659.913025	198.915451	64.587456	-662.661926	-56.494080	75.720352	-601.317200	264.139221	1285.846558	-578.105286	-127.395012	1299.297607	-542.564941	68.833260	1322.753784	-539.357361	85.727112	1591.753418	-645.539978	283.231567	1051.659302	-605.316406	-174.728653	1066.725098	-511.302368	304.667053	819.902466	-492.647400	-135.072998	832.294067	-554.627075	57.472408	963.819519	466.159790	-34.844830	936.098267	488.535004	155.707443
-562.435364	161.733383	866.777649	-567.744141	-41.874897	862.048828	-679.665649	198.846756	416.597900	-608.487000	-66.922325	472.231750	-659.905029	198.894684	64.589653	-662.650818	-56.493912	75.721329	-601.581543	264.021271	1285.973511	-577.859070	-127.524918	1299.310181	-542.493042	68.731232	1322.786865	-539.511108	86.130989	1591.652832	-645.792847	283.780579	1051.866943	-605.088806	-174.971344	1066.759644	-510.679382	307.080414	820.865295	-492.551636	-135.306717	832.277588	-554.556885	57.345791	963.823425	466.095154	-34.882992	936.092651	488.477875	155.647141
-562.377563	161.631805	866.785583	-567.634094	-41.953007	862.042236	-679.645813	198.823425	416.618408	-608.431946	-66.953056	472.207825	-659.946777	198.912170	64.604240	-662.648071	-56.520641	75.717056	-601.860840	263.900604	1286.147827	-577.596130	-127.630669	1299.336182	-542.430847	68.653648	1322.843750	-539.576294	86.151619	1591.597656	-645.949951	284.177124	1052.037720	-604.801941	-175.241608	1066.772705	-510.051117	309.586304	821.855774	-492.130646	-135.288361	832.449646	-554.471497	57.251228	963.823792	466.054810	-34.902985	936.081970	488.424805	155.594986
-562.327332	161.516495	866.782532	-567.549377	-42.073582	862.051086	-679.615723	198.761200	416.618164	-608.356140	-66.988167	472.221130	-659.998779	198.905563	64.598869	-662.596741	-56.536346	75.707039	-602.251770	263.785522	1286.329712	-577.212219	-127.671417	1299.384277	-542.394531	68.563530	1322.892700	-539.728760	86.455986	1591.524170	-646.013733	284.747253	1052.216187	-604.576843	-175.598846	1066.839111	-509.386139	312.068237	822.726868	-492.326294	-135.748718	832.252319	-554.399109	57.140846	963.826416	466.001434	-34.926498	936.076172	488.351715	155.578262
-562.247070	161.433945	866.809753	-567.426819	-42.187210	862.067322	-678.978516	198.380585	416.459534	-608.339111	-67.071854	472.223602	-659.518921	198.853531	64.618164	-662.638977	-56.543766	75.704239	-602.600769	263.621674	1286.547363	-576.676453	-127.731781	1299.446045	-542.386047	68.504623	1322.918945	-539.821228	86.755959	1591.501709	-645.859558	285.032410	1052.306274	-604.208618	-175.819733	1066.880859	-508.720337	314.671661	823.552673	-491.917603	-135.751160	832.409180	-554.314880	57.040363	963.849854	465.951019	-34.960136	936.064758	488.313110	155.561676
-562.172302	161.343948	866.826416	-567.305664	-42.305676	862.081604	-678.927002	198.314941	416.451233	-608.260315	-67.070099	472.197449	-659.525513	198.841232	64.621559	-662.606934	-56.536739	75.716095	-602.986328	263.483307	1286.796631	-576.311401	-127.890404	1299.449829	-542.377686	68.418953	1322.971802	-539.988586	87.060028	1591.424927	-646.229675	286.045563	1052.327393	-603.923523	-176.057434	1066.932617	-508.162262	317.253113	824.389099	-491.801666	-135.977142	832.376404	-554.233704	56.938122	963.867188	465.894836	-34.980904	936.072571	488.255066	155.491867
-562.117737	161.277756	866.836548	-567.190918	-42.406696	862.078125	-678.908997	198.249405	416.514221	-608.368225	-67.229774	472.232605	-659.523804	198.831635	64.615776	-662.700928	-56.568703	75.713120	-603.434326	263.342865	1287.053711	-575.985840	-128.000076	1299.409180	-542.393005	68.359993	1323.001465	-540.037292	87.490585	1591.454834	-646.007202	286.838348	1052.550415	-603.590027	-176.314529	1066.952515	-507.571198	319.830841	825.161133	-491.678741	-136.177139	832.301514	-554.139282	56.851170	963.869385	465.827423	-35.012665	936.062744	488.195160	155.479553
-562.080261	161.273300	866.858093	-567.323303	-42.281109	862.084106	-678.891663	198.194809	416.510101	-608.324951	-67.375412	472.213013	-659.549744	198.806320	64.620331	-662.669739	-56.586739	75.727272	-603.880432	263.204437	1287.385132	-575.590820	-128.126801	1299.419800	-542.431091	68.312004	1323.040405	-540.121704	87.782227	1591.430176	-645.794678	287.884857	1052.782104	-603.204895	-176.537537	1066.949097	-507.048126	322.397278	825.863831	-491.567413	-136.411316	832.195435	-554.203064	56.894127	963.884399	465.780457	-35.059471	936.044373	488.170624	155.435165
-561.982727	161.276718	866.895874	-567.177856	-42.339401	862.076965	-678.872314	198.126740	416.540466	-608.082458	-67.302406	472.183655	-659.518250	198.796890	64.608528	-662.588013	-56.599525	75.731804	-604.334167	263.104858	1287.762451	-575.244385	-128.226242	1299.409424	-542.478882	68.233185	1323.078857	-540.126648	88.071289	1591.373779	-645.438049	288.690582	1052.987183	-602.787659	-176.777832	1066.928589	-506.557037	324.860229	826.445618	-491.410858	-136.622208	832.114075	-554.110962	56.848705	963.902344	465.699615	-35.084087	936.062744	488.112061	155.439911
-561.846252	161.261261	866.946655	-566.967957	-42.426208	862.112061	-677.307922	197.194656	416.103607	-608.132202	-67.478668	472.205780	-658.357056	198.707260	64.585358	-662.660400	-56.627701	75.749397	-604.811401	263.015961	1288.098267	-574.885071	-128.317520	1299.359497	-542.521423	68.193192	1323.115601	-540.161316	88.292763	1591.311035	-645.082092	289.875549	1053.284424	-602.351929	-177.043777	1066.918335	-506.047028	327.179047	827.004395	-491.235229	-136.802170	832.018799	-553.994934	56.795902	963.951233	465.652283	-35.101685	936.047241	488.057709	155.377289
-561.694397	161.315674	866.978333	-566.764160	-42.492935	862.111572	-677.013306	196.995331	416.040039	-607.823608	-67.432587	472.164093	-658.165833	198.701782	64.597084	-662.586731	-56.648056	75.746117	-605.303345	262.900421	1288.452881	-574.539124	-128.406174	1299.310791	-542.565918	68.112549	1323.157349	-540.157898	88.477676	1591.272217	-644.710754	290.980988	1053.547485	-601.950378	-177.319916	1066.876343	-505.677155	329.421539	827.371155	-491.040710	-136.929855	831.899292	-553.853027	56.779095	963.970337	465.573975	-35.131435	936.041870	488.013916	155.357864
-561.523132	161.367065	867.033142	-566.529480	-42.517254	862.100464	-677.179199	196.986664	416.134247	-607.870239	-67.636749	472.205872	-658.219727	198.690582	64.612213	-662.691467	-56.661549	75.760284	-605.816101	262.727509	1288.766846	-574.221558	-128.519592	1299.239136	-542.622925	68.086624	1323.205811	-540.222534	88.552872	1591.170898	-643.879089	291.993439	1054.072021	-601.512512	-177.581512	1066.861206	-505.292542	331.453857	827.681763	-490.804749	-137.013321	831.809692	-553.704102	56.765888	963.997070	465.511749	-35.153133	936.044250	487.953613	155.352524
-561.345886	161.456528	867.104431	-566.320435	-42.582893	862.119141	-678.542542	197.698013	416.589508	-607.573608	-67.618172	472.191986	-659.226379	198.691589	64.630959	-662.599487	-56.671822	75.719048	-606.263977	262.586700	1289.073730	-573.810608	-128.590408	1299.218872	-542.672058	68.043030	1323.268188	-540.143372	88.671547	1591.187500	-643.387817	293.325653	1054.383667	-601.034973	-177.833206	1066.868408	-504.965668	333.384796	827.993042	-490.543762	-137.116287	831.714050	-553.561218	56.756886	964.046692	465.456573	-35.181660	936.054321	487.923584	155.301712
-561.123108	161.485992	867.178284	-566.055481	-42.567993	862.119873	-678.467102	197.592148	416.599792	-607.599182	-67.810143	472.205963	-659.162048	198.653107	64.622787	-662.723083	-56.708164	75.784676	-606.708191	262.462555	1289.374878	-573.547302	-128.653458	1299.103638	-542.718140	68.013741	1323.306519	-540.105591	88.721550	1591.167236	-642.867615	294.408173	1054.684082	-600.570801	-177.971146	1066.800903	-504.876251	335.152802	827.988770	-490.258148	-137.229568	831.588379	-553.385925	56.747276	964.090210	465.390228	-35.198574	936.039673	487.868958	155.288361
-560.978882	161.365448	867.206543	-565.531250	-42.834061	862.126892	-678.317017	197.420227	416.545502	-607.261230	-67.712700	472.215179	-659.042175	198.624619	64.615204	-662.591614	-56.711609	75.748177	-607.077393	262.322357	1289.661133	-573.245544	-128.715622	1299.053955	-542.793762	67.975830	1323.349243	-540.073120	88.734474	1591.148804	-642.363342	295.743805	1054.996704	-600.125916	-178.159576	1066.747192	-504.708893	336.875610	828.260681	-490.004456	-137.315109	831.458801	-553.110352	56.565681	964.114197	465.316925	-35.212845	936.047913	487.814575	155.261887
-561.080017	161.188690	867.211487	-565.307129	-42.950001	862.136169	-678.293701	197.303726	416.526093	-607.185364	-67.833191	472.245056	-658.931458	198.603470	64.636421	-662.656921	-56.715729	75.774071	-607.403137	262.191376	1289.935059	-572.978516	-128.756775	1299.006226	-542.851013	67.935219	1323.397095	-539.998596	88.681152	1591.168945	-641.813049	297.137360	1055.405762	-599.649719	-178.367599	1066.721924	-504.697662	338.471832	828.463928	-489.659058	-137.307236	831.378784	-553.078552	56.437332	964.124756	465.238739	-35.244659	936.063721	487.766235	155.235596
-561.541260	160.620544	867.110901	-565.219116	-43.167355	862.146057	-677.130676	196.599655	416.111145	-607.135864	-67.952011	472.275421	-657.987488	198.536697	64.607010	-662.686096	-56.751675	75.792381	-607.655212	262.054993	1290.152344	-572.739685	-128.802017	1298.943848	-542.904358	67.907524	1323.437988	-539.957458	88.579262	1591.156250	-641.617554	298.651855	1055.556152	-599.212402	-178.540298	1066.691284	-505.005554	340.144440	828.577881	-489.334686	-137.294083	831.296326	-553.253052	56.120892	964.080261	465.222443	-35.270752	936.053345	487.750885	155.247620
-561.818726	160.251846	867.063965	-565.077209	-43.353996	862.160583	-676.977783	196.481857	416.021820	-607.087036	-68.068817	472.298309	-657.896606	198.538391	64.610756	-662.665466	-56.760639	75.806526	-607.890381	261.921112	1290.391113	-572.462219	-128.821075	1298.936035	-542.948425	67.873451	1323.480835	-539.923584	88.435875	1591.161133	-641.110291	299.998047	1055.929932	-598.807922	-178.598663	1066.662964	-504.973663	341.257568	828.641846	-489.013580	-137.283112	831.251526	-553.312805	55.891621	964.064453	465.139252	-35.263321	936.049927	487.687988	155.237778
-561.907043	160.084778	867.025513	-564.872498	-43.465454	862.191711	-677.040222	196.425186	416.017273	-607.094971	-68.223770	472.318634	-657.832214	198.528519	64.601669	-662.708252	-56.780838	75.833130	-608.058411	261.787872	1290.642578	-572.260376	-128.867554	1298.949463	-542.995178	67.836372	1323.514526	-539.842468	88.298721	1591.179810	-640.555420	301.272675	1056.260132	-598.392639	-178.685013	1066.643066	-505.016479	342.166534	828.637756	-488.947662	-137.509781	831.072510	-553.281006	55.800560	964.064697	465.087494	-35.270176	936.027466	487.624115	155.241379
-561.996826	160.037537	867.024841	-564.676270	-43.506374	862.164551	-677.081665	196.382141	416.041412	-606.959717	-68.319954	472.325043	-657.878418	198.496735	64.607162	-662.643433	-56.822849	75.859787	-608.166687	261.660065	1290.839233	-572.109741	-128.917282	1298.945679	-543.046570	67.816154	1323.571167	-539.765381	88.164986	1591.190674	-640.071960	302.526154	1056.642456	-597.951416	-178.639847	1066.578247	-505.127686	342.887360	828.599060	-488.248169	-137.198547	831.274780	-553.235596	55.757751	964.051636	465.020264	-35.298180	936.056519	487.589020	155.237701
-562.022522	159.979645	867.054810	-564.472290	-43.545834	862.189758	-677.107849	196.319351	416.026764	-606.724060	-68.344063	472.302216	-657.794495	198.489120	64.631432	-662.618958	-56.820744	75.859940	-608.221436	261.509857	1291.039917	-571.917664	-128.983856	1299.000977	-543.064453	67.774498	1323.639893	-539.704224	87.961723	1591.209229	-639.557678	303.619629	1056.995117	-597.549561	-178.638504	1066.568726	-505.461273	343.632050	828.699097	-487.785339	-137.050140	831.309021	-553.186279	55.718273	964.083496	464.944183	-35.284889	936.048340	487.539551	155.246811
-562.110229	159.907791	867.028320	-564.290527	-43.604828	862.191650	-677.080811	196.248993	416.037445	-606.598999	-68.382286	472.290741	-657.756714	198.471848	64.641106	-662.628723	-56.831257	75.879677	-608.248291	261.363525	1291.201782	-571.877502	-129.066925	1298.980103	-543.092590	67.718925	1323.677124	-539.622864	87.764099	1591.239136	-639.096558	304.722290	1057.336914	-597.196411	-178.605179	1066.543091	-505.765411	344.022247	828.585754	-487.275909	-136.852768	831.379822	-553.134399	55.679840	964.071350	464.908325	-35.308208	936.039185	487.496124	155.248535
-562.226807	159.917389	867.022888	-564.428223	-43.544651	862.209961	-677.131958	196.183914	416.022186	-606.597656	-68.565857	472.291809	-657.775940	198.471680	64.620598	-662.667786	-56.839920	75.896919	-608.228943	261.220764	1291.353271	-571.811829	-129.116104	1298.978516	-543.085754	67.643036	1323.768066	-539.549622	87.527008	1591.291260	-638.697327	305.671295	1057.648682	-596.854309	-178.597244	1066.550293	-506.086151	344.270844	828.449219	-486.770874	-136.660629	831.460938	-553.266907	55.724731	964.078613	464.838287	-35.270828	936.038452	487.433960	155.259750
-562.567566	160.258362	867.078674	-565.221863	-43.605797	861.824768	-677.296814	196.200897	416.093781	-606.748413	-68.864578	472.274689	-657.884644	198.459793	64.631813	-662.827637	-56.841316	75.929962	-608.162903	261.094849	1291.492188	-571.690918	-129.194809	1299.016357	-543.118469	67.574982	1323.817139	-539.441772	87.315025	1591.353760	-638.306030	306.532928	1057.979614	-596.533447	-178.590424	1066.552124	-506.513855	344.393890	828.274719	-486.295990	-136.403671	831.546570	-553.649719	55.630249	963.888977	464.771667	-35.287235	936.041931	487.400024	155.256561
-562.467163	160.114304	867.072510	-564.539551	-43.975258	861.858337	-677.248352	196.088287	416.055481	-606.568604	-68.866859	472.350281	-657.790527	198.443985	64.635719	-662.818176	-56.874115	75.954536	-608.079651	260.948212	1291.603516	-571.601379	-129.260178	1299.075684	-543.103210	67.506531	1323.871216	-539.360413	87.067818	1591.399658	-638.075500	307.264038	1058.262573	-596.234924	-178.495224	1066.514526	-506.847504	344.013763	827.962952	-485.841431	-136.191330	831.636230	-553.300903	55.425289	963.908447	464.737823	-35.298260	936.039551	487.354462	155.256180
-562.215515	159.738922	867.037109	-563.507629	-43.807281	862.236938	-677.054810	195.931763	415.985077	-606.129944	-68.704948	472.339783	-657.570984	198.438568	64.631599	-662.722900	-56.901806	75.926826	-607.962830	260.828094	1291.688232	-571.567383	-129.344833	1299.086060	-543.079407	67.424820	1323.958862	-539.285889	86.805473	1591.438477	-637.838684	307.907410	1058.537842	-595.953064	-178.462402	1066.504883	-507.321777	343.599976	827.698608	-485.356018	-135.914185	831.748718	-552.837585	55.556492	964.104187	464.682312	-35.297001	936.033142	487.322754	155.231628
-562.199341	159.676834	867.042603	-563.338440	-43.856739	862.236572	-677.058289	195.852875	415.972534	-606.064514	-68.804253	472.341675	-657.561096	198.427765	64.626686	-662.783997	-56.882820	75.941826	-607.830688	260.727295	1291.773438	-571.482727	-129.408157	1299.128052	-543.039429	67.353027	1324.016113	-539.268860	86.491859	1591.456543	-637.671875	308.349792	1058.767822	-595.720093	-178.441162	1066.477295	-507.867340	343.042542	827.350159	-485.125824	-135.861694	831.712280	-552.749512	55.505241	964.107300	464.623169	-35.296143	936.032654	487.274292	155.273590
-562.198242	159.671051	867.044434	-563.236023	-43.928261	862.185730	-677.103821	195.810471	415.979401	-606.043152	-68.859367	472.335114	-657.578369	198.408966	64.687881	-662.774475	-56.874397	75.961105	-607.669739	260.633850	1291.807739	-571.464600	-129.471619	1299.121094	-543.004761	67.265610	1324.040894	-539.171570	86.234055	1591.510254	-637.604187	308.710632	1058.921387	-595.428833	-178.355133	1066.401367	-508.423767	342.236206	826.975952	-484.350372	-135.358490	832.012085	-552.676086	55.446579	964.080139	464.574646	-35.300846	936.038757	487.226715	155.270706
-562.190125	159.698975	867.024536	-563.160706	-44.002163	862.124451	-678.061890	196.280426	416.265350	-605.992493	-68.873917	472.329468	-658.268799	198.413971	64.689201	-662.872742	-56.893875	75.974846	-607.475403	260.538910	1291.810791	-571.435425	-129.543961	1299.126221	-542.945374	67.185692	1324.083008	-539.093750	85.982811	1591.551880	-637.601868	308.896271	1059.039063	-595.204468	-178.301605	1066.357788	-508.914886	341.155151	826.378906	-483.861786	-135.087219	832.132263	-552.585083	55.407799	964.034180	464.514069	-35.310974	936.026001	487.184174	155.304565
-562.145508	159.663025	867.017395	-563.079468	-44.059578	862.088623	-678.080811	196.260178	416.264923	-605.992371	-68.941956	472.321045	-658.275635	198.436295	64.678085	-662.959045	-56.906033	75.984421	-607.219238	260.447723	1291.831665	-571.397278	-129.622635	1299.126343	-542.882751	67.125046	1324.110718	-539.004395	85.670563	1591.595703	-637.616699	308.897675	1059.118286	-595.018494	-178.251602	1066.303589	-509.582123	340.042908	825.931213	-483.364197	-134.743958	832.249756	-552.501404	55.349148	964.010315	464.467804	-35.292210	936.041565	487.140869	155.296799
-562.114197	159.749496	867.008972	-563.142090	-44.117126	861.992188	-678.038818	196.232178	416.274353	-606.006897	-69.027069	472.316559	-658.255920	198.431488	64.685959	-662.951355	-56.898136	76.000328	-606.965393	260.385529	1291.809814	-571.333740	-129.685059	1299.139648	-542.845093	67.033073	1324.130127	-538.926636	85.369560	1591.643921	-637.233459	308.288483	1059.315552	-594.842102	-178.237442	1066.265869	-510.250061	338.755157	825.467590	-483.148285	-134.613312	832.236511	-552.458008	55.317619	963.950745	464.424896	-35.306194	936.031494	487.083710	155.326660
-562.135132	159.852753	866.991333	-563.361755	-44.234329	861.763733	-678.017944	196.220978	416.277008	-606.098572	-69.127144	472.334625	-658.207153	198.440414	64.684464	-663.001770	-56.879681	76.035164	-606.709961	260.331482	1291.766235	-571.322388	-129.746490	1299.119385	-542.751221	66.950951	1324.170410	-538.827881	85.070480	1591.709595	-637.375000	308.059448	1059.333252	-594.650269	-178.147095	1066.192871	-511.004547	337.377106	824.977905	-482.380371	-134.034317	832.545349	-552.478394	55.200470	963.814575	464.380890	-35.285046	936.035217	487.061554	155.315613
-562.023010	159.866714	866.988220	-563.253723	-44.245522	861.731689	-676.987854	195.732132	416.009918	-606.061890	-69.114525	472.324066	-657.421021	198.417191	64.678452	-663.001892	-56.879379	76.034271	-606.460266	260.288635	1291.720459	-571.309814	-129.813705	1299.095947	-542.680603	66.868317	1324.209351	-538.726563	84.786659	1591.779175	-637.587891	307.663635	1059.281006	-594.487915	-178.030762	1066.132690	-511.749176	335.798157	824.489380	-481.839752	-133.668076	832.697571	-552.340271	55.187782	963.793701	464.354706	-35.253105	936.023071	487.007904	155.361511
-561.873657	159.867661	866.978516	-563.101868	-44.241516	861.717346	-676.878662	195.726990	416.016327	-606.118469	-69.188896	472.349121	-657.385681	198.398483	64.716682	-663.046753	-56.881905	76.047272	-606.223572	260.257050	1291.632446	-571.317688	-129.902008	1299.098511	-542.610107	66.788940	1324.238770	-538.608826	84.494453	1591.824097	-637.874084	307.139343	1059.174194	-594.337463	-177.984390	1066.069824	-512.450562	333.937683	823.852844	-481.379425	-133.410568	832.848083	-552.183472	55.188076	963.780945	464.310944	-35.252632	936.036682	486.986938	155.359253
-561.698914	159.832199	866.989746	-562.922791	-44.281235	861.728699	-676.721008	195.722488	416.003418	-606.124084	-69.194656	472.356750	-657.399231	198.398987	64.733185	-663.087219	-56.861542	76.042984	-605.962463	260.235016	1291.544678	-571.338501	-129.996460	1299.067871	-542.553955	66.710190	1324.249268	-538.505371	84.181656	1591.870605	-638.187622	306.506622	1059.025024	-594.199402	-177.867188	1066.006104	-513.441162	332.289581	823.406738	-480.923187	-133.108597	833.031738	-552.005981	55.150806	963.792236	464.253937	-35.232899	936.020386	486.929230	155.383072
-561.531555	159.838730	866.975098	-562.816772	-44.264748	861.702820	-676.602356	195.823715	416.029694	-605.890137	-69.019989	472.339966	-657.385132	198.398865	64.745056	-662.949646	-56.853916	76.007446	-605.706848	260.196991	1291.413452	-571.335815	-130.075165	1299.075073	-542.476685	66.626068	1324.288574	-538.369934	83.879204	1591.927246	-638.559937	305.823669	1058.951050	-594.083923	-177.764832	1065.934692	-514.309692	330.310883	822.837524	-480.503723	-132.790359	833.133362	-551.864441	55.153576	963.771240	464.220612	-35.208065	936.018433	486.904846	155.412979
-561.311646	159.877060	867.003235	-562.658508	-44.229702	861.685364	-676.413635	195.864746	416.027313	-605.992188	-69.110352	472.341187	-657.483032	198.432022	64.769630	-663.057312	-56.846180	76.058334	-605.469055	260.195679	1291.295654	-571.355164	-130.157379	1299.059448	-542.347473	66.538345	1324.301514	-538.244141	83.588966	1591.983643	-638.955811	305.013947	1058.752197	-593.985413	-177.660187	1065.854126	-514.924072	327.901215	822.107666	-480.096741	-132.525620	833.242615	-551.674377	55.165005	963.775757	464.192139	-35.187733	936.022766	486.862274	155.450119
-561.124573	159.890594	867.006042	-562.534912	-44.261505	861.668579	-676.182373	195.982391	416.059662	-605.773315	-68.986778	472.332611	-657.547913	198.481201	64.777771	-662.972717	-56.811676	76.034355	-605.234985	260.199677	1291.177246	-571.316467	-130.223434	1299.075195	-542.243713	66.455742	1324.276611	-538.063904	83.286728	1592.054688	-639.379944	304.048981	1058.518311	-593.864380	-177.518158	1065.814697	-515.666016	325.459808	821.537354	-479.697327	-132.261932	833.331970	-551.518250	55.143703	963.768372	464.149597	-35.177170	936.020508	486.842773	155.440277
-560.931946	159.949234	867.027283	-562.438965	-44.232185	861.648315	-676.005676	196.132538	416.089722	-605.714050	-68.945709	472.314911	-657.641052	198.523270	64.816437	-662.939880	-56.809517	76.025848	-605.003052	260.205841	1291.044312	-571.347351	-130.289719	1299.028564	-542.098755	66.385902	1324.283325	-537.859314	82.987198	1592.150391	-639.812378	303.093048	1058.325195	-593.775696	-177.398590	1065.728882	-516.539185	322.983276	820.964355	-479.292816	-131.989792	833.389038	-551.364807	55.162975	963.767273	464.123932	-35.133827	936.001709	486.805084	155.486160
-560.690674	159.966431	867.068054	-562.271545	-44.250957	861.654724	-675.760071	196.231979	416.149384	-605.634644	-68.937119	472.291412	-657.720093	198.560135	64.860771	-662.924255	-56.783150	76.009933	-604.775696	260.191681	1290.895996	-571.364624	-130.389084	1298.994995	-542.001465	66.312981	1324.256714	-537.664246	82.678162	1592.209351	-640.300720	302.045471	1058.114014	-593.684387	-177.292877	1065.662720	-517.488220	320.503693	820.406372	-478.920868	-131.741211	833.462158	-551.173401	55.142273	963.791687	464.089783	-35.116982	935.989258	486.803558	155.506943
-559.890076	160.686447	867.239197	-562.005493	-44.044731	861.639404	-675.482971	196.324081	416.259705	-605.463440	-68.840462	472.305176	-657.721558	198.596100	64.873947	-662.931824	-56.777622	76.008606	-604.546204	260.195160	1290.771362	-571.347229	-130.440857	1298.953247	-541.925293	66.252571	1324.225464	-537.520996	82.354462	1592.253906	-640.712769	300.809509	1057.877197	-593.624084	-177.218567	1065.593628	-518.557739	318.115570	819.811218	-478.851349	-131.732178	833.380981	-550.695435	55.495243	963.872192	464.048401	-35.060883	935.993164	486.744720	155.566971
-559.507202	160.874344	867.255676	-561.838501	-44.008400	861.618835	-675.241150	196.459854	416.350891	-605.523987	-68.911407	472.310059	-657.823425	198.643646	64.913811	-662.985901	-56.755451	76.050911	-604.297546	260.180817	1290.588989	-571.355835	-130.537262	1298.907715	-541.807739	66.181862	1324.184082	-537.291870	82.103912	1592.353516	-641.243652	299.644104	1057.663818	-593.502319	-177.087723	1065.518921	-519.858154	315.488159	819.069702	-478.256042	-131.333023	833.578064	-550.442078	55.580856	963.871643	464.024719	-35.029381	936.003784	486.717407	155.591858
-559.446899	160.909409	867.230835	-562.281860	-43.722801	861.556946	-675.086914	196.660797	416.442078	-605.540039	-68.945305	472.244141	-657.912598	198.655014	64.961319	-663.055176	-56.737354	76.056519	-604.078003	260.207031	1290.427368	-571.310791	-130.595200	1298.883911	-541.678467	66.126633	1324.121460	-537.144348	81.761215	1592.372803	-641.762878	298.460815	1057.331421	-593.449890	-177.011627	1065.446045	-520.881470	312.803528	818.453552	-478.010376	-131.187973	833.607422	-550.579590	55.693951	963.821289	463.995148	-35.014866	935.998962	486.701141	155.627304
-559.341614	160.778656	867.180115	-562.212341	-43.781033	861.528320	-674.811829	196.782425	416.487244	-605.474915	-68.978386	472.255554	-657.912598	198.644913	64.968826	-663.022217	-56.732677	76.071747	-603.930786	260.260742	1290.244019	-571.344421	-130.601288	1298.851563	-541.557251	66.057976	1324.067505	-536.960266	81.434608	1592.408569	-642.193970	297.230896	1057.115479	-593.387207	-176.943954	1065.356934	-521.805176	310.116882	817.896790	-477.764893	-131.031891	833.594727	-550.487122	55.607330	963.781372	463.968018	-34.966331	936.000183	486.657440	155.675049
-559.284607	160.565628	867.094238	-562.122314	-43.848286	861.513794	-674.796631	196.996368	416.548889	-605.396973	-68.989586	472.265564	-658.154907	198.660278	64.980118	-663.032288	-56.730968	76.102348	-603.744080	260.298096	1290.083374	-571.318665	-130.651428	1298.783569	-541.441223	65.981331	1324.037109	-536.711304	81.134674	1592.513672	-642.590820	295.890656	1056.818970	-593.317444	-176.893768	1065.266968	-522.767151	307.319550	817.298340	-477.561981	-130.932861	833.590942	-550.401428	55.501347	963.730896	463.932922	-34.929462	935.999634	486.618958	155.676224
-559.178406	160.374756	867.053162	-561.989807	-43.941761	861.493958	-674.406860	197.010559	416.486511	-605.315796	-68.978058	472.263794	-658.120483	198.658615	65.015305	-663.041626	-56.697994	76.097229	-603.540710	260.361145	1289.922607	-571.299500	-130.694336	1298.708496	-541.340881	65.935349	1323.973267	-536.520813	80.787827	1592.567261	-643.517212	295.297119	1056.528809	-593.244934	-176.807907	1065.150513	-523.990051	304.164520	816.593628	-477.159241	-130.812057	833.614258	-550.300415	55.369621	963.702637	463.896790	-34.902103	935.996399	486.592560	155.738953
-559.070374	160.240601	866.937195	-561.892334	-43.966911	861.442444	-674.524780	197.308517	416.638885	-605.098450	-68.935478	472.240173	-658.382385	198.682999	65.038704	-663.004395	-56.680397	76.090225	-603.366577	260.406342	1289.728638	-571.278015	-130.787003	1298.643188	-541.207703	65.889229	1323.945068	-536.322815	80.449127	1592.622925	-644.071533	294.071533	1056.188721	-593.201477	-176.787262	1065.065186	-525.149109	300.994507	815.764526	-477.017792	-130.751221	833.588501	-550.175354	55.319038	963.617432	463.880798	-34.871204	935.980042	486.562439	155.779922
-558.763489	159.995193	866.870056	-561.166016	-44.303413	861.475037	-674.630310	197.556290	416.758698	-604.706421	-68.763901	472.303192	-658.557556	198.645401	65.051170	-662.905823	-56.675468	76.061020	-603.172119	260.434387	1289.541992	-571.236450	-130.801270	1298.569458	-541.096863	65.844734	1323.894409	-536.179871	79.994820	1592.656006	-644.442688	292.882324	1055.957764	-593.169128	-176.800659	1064.985718	-526.178040	297.870911	815.050415	-476.929749	-130.757675	833.513550	-549.712219	55.099483	963.607666	463.858887	-34.820236	935.974121	486.526886	155.790207
-558.553589	159.897568	866.790039	-560.973816	-44.336967	861.464844	-675.063599	197.943253	416.930756	-604.543762	-68.725883	472.309021	-659.046021	198.702362	65.092392	-662.855957	-56.668041	76.066254	-602.947144	260.508484	1289.358521	-571.161560	-130.830902	1298.492310	-540.954407	65.805527	1323.831421	-535.960999	79.643227	1592.743774	-644.817383	291.664703	1055.709961	-593.122742	-176.756699	1064.886597	-527.193604	294.697662	814.390625	-476.809723	-130.747147	833.469910	-549.518494	55.066196	963.564209	463.838959	-34.795666	935.970093	486.506470	155.809509
-558.288818	159.896011	866.764282	-560.792236	-44.288620	861.414551	-674.881775	198.007782	416.928894	-604.372131	-68.734482	472.290222	-659.065857	198.705643	65.087341	-662.843872	-56.637020	76.097824	-602.727905	260.551331	1289.160400	-571.121826	-130.879883	1298.382324	-540.826660	65.776543	1323.755859	-535.835754	79.241478	1592.697632	-645.155212	290.560242	1055.481567	-593.136230	-176.787277	1064.794312	-528.222656	291.506714	813.695129	-477.126190	-131.048782	833.128113	-549.295593	55.072807	963.525757	463.799988	-34.763992	935.984314	486.459259	155.852280
-557.966919	159.899673	866.727112	-560.579590	-44.246250	861.396118	-674.722412	198.026352	416.924194	-604.117188	-68.634453	472.270599	-659.031982	198.659363	65.090050	-662.859558	-56.614067	76.103279	-602.464905	260.576599	1288.972290	-571.029968	-130.920578	1298.326050	-540.684570	65.739639	1323.675049	-535.694702	78.847191	1592.719604	-645.449463	289.490021	1055.236206	-593.063843	-176.741394	1064.710083	-529.244385	288.249756	813.049744	-476.749634	-130.877975	833.249512	-549.052795	55.099209	963.500549	463.772461	-34.756298	935.979126	486.446930	155.870682
-557.635986	159.888367	866.693787	-560.344849	-44.185356	861.365601	-674.518921	197.991486	416.906799	-603.927307	-68.664246	472.258087	-658.924744	198.613480	65.067001	-662.781982	-56.604080	76.120544	-602.193359	260.615204	1288.798584	-570.956665	-130.970978	1298.256226	-540.503418	65.696129	1323.586182	-535.561890	78.432396	1592.727661	-645.672546	288.434845	1054.977783	-593.064636	-176.764389	1064.612427	-530.193848	285.025757	812.455566	-476.716217	-130.969727	833.115723	-548.789185	55.119789	963.470459	463.760010	-34.690014	935.964478	486.410736	155.930740
-557.282715	159.929184	866.637817	-560.079895	-44.141884	861.320679	-674.365173	197.997375	416.933868	-603.671570	-68.671005	472.254120	-658.879700	198.574982	65.069595	-662.770447	-56.618305	76.117004	-601.898438	260.682220	1288.656250	-570.911560	-130.994934	1298.122559	-540.339600	65.661659	1323.509888	-535.413818	78.046631	1592.770752	-645.872009	287.412994	1054.828735	-593.054871	-176.770050	1064.498535	-531.154724	281.746735	811.837952	-476.728271	-131.104874	832.957947	-548.514709	55.163239	963.423645	463.747986	-34.681938	935.968750	486.401733	155.926163
-556.921997	160.001450	866.604187	-559.785645	-44.103954	861.278503	-674.265381	198.005081	416.962097	-603.541626	-68.774895	472.266754	-658.924072	198.492722	65.029594	-662.751038	-56.586143	76.146065	-601.568970	260.697601	1288.480103	-570.849060	-131.041840	1297.991455	-540.167664	65.619957	1323.442261	-535.352905	77.595535	1592.730713	-646.070679	286.497772	1054.644897	-593.057739	-176.757355	1064.375366	-532.074341	278.426971	811.295288	-476.840637	-131.266983	832.809265	-548.210876	55.211582	963.387939	463.719940	-34.658108	935.948730	486.351624	155.955429
-556.555054	160.048889	866.551086	-559.445557	-44.106396	861.256714	-674.093140	197.943314	416.982788	-603.450317	-68.940300	472.288422	-658.888611	198.443573	65.002975	-662.823853	-56.589516	76.157372	-601.231079	260.767517	1288.319580	-570.805847	-131.071671	1297.854370	-539.977234	65.579819	1323.376587	-535.281860	77.184540	1592.747070	-646.174011	285.677155	1054.446045	-593.037354	-176.799942	1064.294678	-532.939819	275.176056	810.789307	-476.795502	-131.422226	832.650391	-547.884094	55.248974	963.353638	463.682098	-34.621609	935.947449	486.336334	155.983093
-556.186340	160.148865	866.545959	-559.080505	-44.092049	861.229492	-673.907898	197.860992	416.969238	-603.169983	-68.942978	472.294830	-658.904236	198.393784	64.977180	-662.815857	-56.601448	76.222130	-600.835876	260.807098	1288.192139	-570.687439	-131.104752	1297.749023	-539.720947	65.548065	1323.335693	-535.208740	76.773193	1592.788330	-646.248840	284.876129	1054.321899	-593.016541	-176.778214	1064.206299	-533.851379	271.896881	810.317017	-476.736908	-131.574951	832.546326	-547.575073	55.297028	963.343079	463.661072	-34.610493	935.952026	486.323151	155.983109
-555.583618	159.968445	866.493774	-558.076721	-43.904018	861.538208	-673.723328	197.765549	416.976166	-602.715149	-68.799316	472.313110	-658.820129	198.428070	65.027451	-662.723633	-56.589188	76.212494	-600.437866	260.829254	1288.107788	-570.564758	-131.136215	1297.660156	-539.401245	65.480026	1323.371582	-535.206482	76.306282	1592.754028	-646.268860	284.095154	1054.191284	-593.012878	-176.879517	1064.126831	-534.651062	268.701752	809.840149	-477.168701	-132.062561	832.148987	-546.955627	55.493416	963.494873	463.639709	-34.565422	935.941650	486.303833	156.020020
-555.195496	159.948181	866.434204	-557.596252	-43.855545	861.551392	-673.688599	197.725647	417.010437	-602.212585	-68.650398	472.290924	-658.867798	198.454346	65.031876	-662.617615	-56.551601	76.207077	-600.082336	260.949646	1288.036499	-570.460632	-131.148193	1297.567993	-539.187073	65.490166	1323.347168	-535.210938	75.861145	1592.773804	-646.286133	283.394379	1054.051147	-592.954224	-176.808899	1064.017822	-535.488464	265.712982	809.467834	-476.841400	-132.101730	832.219360	-546.559753	55.547009	963.476501	463.629028	-34.552128	935.942749	486.299530	156.039551
-554.893127	160.041122	866.391113	-557.572083	-43.659451	861.500793	-673.734253	197.718552	417.058105	-601.985657	-68.728935	472.280182	-659.102417	198.513474	65.031593	-662.684204	-56.562263	76.223663	-599.719971	261.003357	1287.970093	-570.336975	-131.125626	1297.469116	-539.057007	65.516663	1323.339478	-535.258301	75.421143	1592.814819	-646.181763	282.713715	1053.906250	-592.949280	-176.854218	1063.948975	-536.620117	262.881134	808.884399	-476.936066	-132.382507	832.046753	-546.383667	55.673023	963.427917	463.563965	-34.529442	935.950562	486.271759	156.067245
-554.593262	159.971283	866.342163	-557.246582	-43.737946	861.477783	-673.803406	197.703690	417.105835	-601.637634	-68.737137	472.229706	-659.179382	198.515610	65.045624	-662.691223	-56.547386	76.268753	-599.300354	261.052643	1287.947998	-570.151245	-131.155441	1297.419556	-538.731567	65.476036	1323.358643	-535.294067	74.961952	1592.791748	-646.029480	282.103699	1053.843628	-592.922180	-176.908569	1063.888184	-537.139648	260.553558	808.585754	-477.050690	-132.663651	831.862793	-546.079956	55.612923	963.393188	463.576752	-34.491928	935.937622	486.257660	156.074188
-554.304810	159.917114	866.269287	-556.918274	-43.848324	861.460083	-673.951599	197.704224	417.148529	-601.407288	-68.897408	472.251282	-659.324768	198.510910	65.015732	-662.776611	-56.567917	76.277695	-598.866394	261.120789	1287.889771	-569.949707	-131.146057	1297.373047	-538.394348	65.408531	1323.327271	-535.353394	74.505318	1592.809448	-645.609680	281.352173	1053.799316	-592.908936	-176.955429	1063.846069	-537.297180	258.595062	808.419495	-477.222809	-132.943130	831.667114	-545.751892	55.559982	963.346680	463.554138	-34.450207	935.939331	486.238861	156.124893
-553.994263	159.825623	866.189453	-556.592285	-43.926498	861.416748	-674.073425	197.712967	417.233459	-601.012024	-68.996437	472.224396	-659.459167	198.485565	65.011093	-662.785950	-56.585278	76.366493	-598.373230	261.079803	1287.843018	-569.699890	-131.243561	1297.280762	-538.074646	65.392822	1323.313843	-535.431091	74.077354	1592.835938	-645.130920	280.508636	1053.799438	-592.899414	-177.038406	1063.808838	-536.998108	257.139618	808.341248	-477.366547	-133.232742	831.463379	-545.427551	55.493523	963.284912	463.528351	-34.436531	935.916138	486.223175	156.140839
-553.596191	159.679581	866.129700	-555.919067	-44.254406	861.388245	-674.148010	197.687119	417.321625	-600.597717	-69.041794	472.279083	-659.566895	198.430191	65.027458	-662.760437	-56.587826	76.384148	-597.969604	261.132355	1287.833984	-569.489990	-131.285416	1297.197021	-537.732727	65.337875	1323.307617	-535.537720	73.637299	1592.884399	-644.708191	279.762024	1053.735352	-592.860413	-177.116852	1063.761597	-536.460999	256.067047	808.366028	-477.502167	-133.526642	831.295410	-544.909119	55.287388	963.243286	463.491730	-34.404335	935.933228	486.190826	156.153961
-553.260132	159.687927	866.096130	-555.574890	-44.365231	861.340027	-674.177612	197.637634	417.340454	-600.145813	-69.021149	472.266083	-659.584473	198.449982	65.029915	-662.702698	-56.590160	76.412704	-597.553833	261.147949	1287.841553	-569.213501	-131.347931	1297.101685	-537.565674	65.350731	1323.265625	-535.648438	73.194885	1592.943359	-644.192505	278.965515	1053.674805	-592.826965	-177.182404	1063.753662	-535.801147	255.560074	808.450989	-477.729858	-133.913559	831.077148	-544.566162	55.230801	963.201965	463.478119	-34.396095	935.929749	486.192444	156.192703
-552.952881	159.681366	866.085632	-555.301575	-44.507282	861.251709	-674.180603	197.580521	417.387146	-599.882629	-69.157265	472.269836	-659.695557	198.458099	65.059746	-662.758667	-56.632416	76.478806	-597.186401	261.112427	1287.844971	-568.945618	-131.411758	1297.063477	-537.264038	65.280334	1323.251831	-535.772217	72.787270	1593.016846	-643.688354	278.350922	1053.621948	-592.789917	-177.285431	1063.728638	-534.973633	255.436142	808.536072	-477.931183	-134.263199	830.865479	-544.258423	55.118427	963.149902	463.468323	-34.383457	935.924500	486.179626	156.192490
-553.157349	158.664932	865.765869	-555.086365	-44.941643	861.204163	-674.125732	197.528442	417.320831	-599.698547	-69.377373	472.327698	-659.762512	198.469101	65.076591	-662.836792	-56.638420	76.525200	-596.894836	261.069336	1287.845825	-568.670959	-131.472992	1296.988647	-536.954712	65.190704	1323.254761	-535.923645	72.373291	1593.081787	-643.148621	277.973969	1053.622681	-592.726990	-177.412994	1063.697021	-534.042358	255.579514	808.630981	-478.037537	-134.564270	830.732910	-544.120667	54.538284	962.956482	463.452637	-34.349373	935.928955	486.181427	156.210052
-552.416443	159.475296	866.033020	-554.934937	-44.639000	861.146667	-674.048340	197.489594	417.489166	-599.311340	-69.487495	472.267487	-659.812012	198.480820	65.078033	-662.798096	-56.664112	76.562904	-596.623718	260.995148	1287.897827	-568.362305	-131.578018	1296.913574	-536.677979	65.109337	1323.238281	-536.095398	71.941483	1593.145996	-642.533020	277.817474	1053.600830	-592.623718	-177.522324	1063.664551	-533.100220	255.981888	808.630615	-478.080688	-134.836227	830.598572	-543.762390	54.914440	963.065735	463.446899	-34.345409	935.922913	486.175659	156.211899
-552.080811	159.400208	866.008606	-554.604248	-44.821419	861.119690	-673.896179	197.425156	417.515625	-598.965942	-69.601570	472.253784	-659.736938	198.477707	65.105309	-662.824402	-56.686295	76.578255	-596.382263	260.901031	1287.907715	-568.086731	-131.669128	1296.811890	-536.328735	64.976631	1323.201904	-536.262878	71.539497	1593.215088	-641.882080	277.902435	1053.507813	-592.516296	-177.653915	1063.611206	-532.058594	256.699799	808.678589	-478.062653	-135.108017	830.477539	-543.439392	54.785637	963.041077	463.415619	-34.332508	935.923401	486.153107	156.204681
-551.742310	159.137390	865.936157	-553.958923	-45.186363	861.052246	-673.637695	197.316849	417.509338	-598.541382	-69.730713	472.241608	-659.680054	198.468918	65.112190	-662.809875	-56.708519	76.631401	-596.160217	260.780518	1287.965576	-567.797119	-131.808716	1296.743896	-535.982971	64.852203	1323.194458	-536.434021	71.157776	1593.282593	-641.257385	278.184265	1053.428223	-592.382080	-177.806274	1063.567505	-531.069885	257.581085	808.733582	-478.083527	-135.399673	830.337280	-542.942139	54.490227	962.971069	463.400146	-34.308022	935.932312	486.132538	156.236343
-551.481567	159.041351	865.886658	-553.635193	-45.326069	860.960938	-673.357361	197.233276	417.482147	-598.263550	-69.931702	472.198090	-659.644104	198.466263	65.106575	-662.855774	-56.730312	76.659721	-595.931152	260.626678	1288.007690	-567.377441	-131.937042	1296.671387	-535.658264	64.686172	1323.168335	-536.632324	70.769577	1593.352905	-640.531433	278.706116	1053.385010	-592.245972	-177.914261	1063.510986	-529.946289	258.627228	808.776917	-478.062317	-135.741608	830.193909	-542.618408	54.355347	962.897095	463.412842	-34.285801	935.909424	486.127258	156.267761
-551.225952	158.986328	865.864441	-553.301025	-45.519962	860.883972	-673.003479	197.136917	417.479187	-597.958618	-70.047104	472.188110	-659.534729	198.464798	65.139908	-662.861389	-56.762939	76.695084	-595.634888	260.406586	1288.038208	-566.952698	-132.147919	1296.599609	-535.336975	64.551407	1323.168091	-536.820435	70.383301	1593.388672	-639.682251	279.237091	1053.320679	-592.091553	-178.039063	1063.495850	-528.689270	259.753265	808.854187	-478.034332	-136.044266	830.036194	-542.307251	54.209671	962.845337	463.387573	-34.265484	935.914246	486.109955	156.267014
-550.899902	158.889297	865.853333	-552.850464	-45.708908	860.847656	-672.695251	197.050415	417.488373	-597.645813	-70.169746	472.215973	-659.562378	198.476547	65.132050	-662.825623	-56.769344	76.746529	-595.372681	260.248199	1288.095093	-566.600891	-132.305649	1296.508057	-535.011597	64.384842	1323.116089	-537.004028	70.024300	1593.442383	-638.848877	279.977020	1053.345459	-591.923401	-178.165985	1063.451538	-527.512085	261.069733	808.977905	-477.953339	-136.336548	829.883057	-541.940613	54.061787	962.823669	463.386261	-34.241840	935.908508	486.099365	156.280304
-550.574463	158.780457	865.861511	-552.464600	-45.835800	860.813660	-672.375061	196.947861	417.493896	-597.406189	-70.315117	472.219452	-659.459839	198.454651	65.141525	-662.815002	-56.783356	76.781639	-595.085205	260.112976	1288.152710	-566.340820	-132.413239	1296.409546	-534.667847	64.214302	1323.031494	-537.208984	69.676468	1593.503906	-637.825684	280.723267	1053.319092	-591.716675	-178.365875	1063.438232	-526.206848	262.445465	809.092285	-477.838959	-136.625473	829.750488	-541.595642	53.926662	962.811340	463.368988	-34.247799	935.939026	486.103729	156.281708
-550.307190	158.779907	865.863342	-552.382141	-45.664543	860.740051	-672.051697	196.853790	417.521484	-597.217041	-70.395874	472.163757	-659.383972	198.445663	65.176178	-662.782043	-56.794308	76.812553	-594.678711	259.898468	1288.206421	-566.014343	-132.565369	1296.375732	-534.323914	64.008354	1323.003662	-537.406250	69.342506	1593.510498	-636.709473	281.582184	1053.325195	-591.476196	-178.569458	1063.402222	-524.415771	263.963043	809.466370	-477.638214	-136.862488	829.674255	-541.393433	53.964031	962.771545	463.360260	-34.226528	935.944519	486.090698	156.289307
-549.838989	158.650055	865.857300	-551.619690	-46.039497	860.694458	-671.718018	196.740021	417.531952	-597.017212	-70.399437	472.214172	-659.368225	198.414200	65.184380	-662.759155	-56.785503	76.816025	-594.254761	259.686737	1288.239136	-565.587708	-132.749176	1296.403687	-533.953979	63.823715	1322.984253	-537.568848	69.034760	1593.536743	-635.627380	282.586212	1053.365479	-591.180969	-178.760239	1063.353149	-523.043091	265.425842	809.678223	-477.392395	-137.122528	829.632141	-540.805420	53.709961	962.748352	463.355225	-34.231079	935.939026	486.100952	156.308105
-549.456116	158.569351	865.871277	-551.145508	-46.206627	860.631653	-671.456848	196.660004	417.592407	-596.889465	-70.403992	472.234772	-659.345520	198.394989	65.215378	-662.753967	-56.791809	76.845001	-593.710144	259.440216	1288.297729	-565.115601	-132.937057	1296.397949	-533.609253	63.623779	1322.976196	-537.745361	68.720238	1593.542114	-634.553650	283.554779	1053.452271	-590.842712	-178.920593	1063.314087	-521.673401	266.933868	809.851685	-477.156738	-137.428864	829.568848	-540.377075	53.554287	962.723206	463.350372	-34.231918	935.935547	486.090759	156.308334
-549.009338	158.576813	865.880005	-550.678894	-46.371304	860.576416	-671.080322	196.541199	417.622498	-596.734985	-70.399269	472.247681	-659.192749	198.383835	65.241142	-662.682373	-56.772430	76.836609	-593.220764	259.222260	1288.329590	-564.837830	-133.113556	1296.286987	-533.261047	63.453053	1322.938477	-537.934143	68.424149	1593.554321	-633.436646	284.592865	1053.552856	-590.505615	-179.180298	1063.232910	-520.351440	268.345367	810.139893	-476.866058	-137.674744	829.502197	-539.935974	53.447895	962.700745	463.349518	-34.224567	935.908936	486.086426	156.318619
-548.526672	158.605881	865.908875	-550.204407	-46.459095	860.504578	-670.655518	196.369949	417.630463	-596.664856	-70.377480	472.258545	-659.066589	198.346390	65.278343	-662.692932	-56.770309	76.858315	-592.672974	258.981995	1288.403687	-564.533386	-133.283264	1296.219727	-532.898376	63.262085	1322.897705	-538.104004	68.113297	1593.570313	-632.313538	285.585693	1053.672974	-590.112244	-179.396637	1063.202148	-518.915039	269.793732	810.403931	-476.514465	-137.933365	829.423767	-539.486450	53.371014	962.680847	463.324982	-34.232086	935.917480	486.072937	156.320282
-548.049011	158.745651	865.957336	-549.986145	-46.264740	860.440308	-670.335754	196.288544	417.709137	-596.658997	-70.401695	472.235443	-659.075134	198.342453	65.306702	-662.653137	-56.767647	76.888260	-592.090454	258.665741	1288.479492	-564.133728	-133.414551	1296.236816	-532.506592	63.044079	1322.883789	-538.314575	67.827507	1593.509521	-631.342834	286.652435	1053.800293	-589.739380	-179.602951	1063.181274	-518.012817	271.179077	810.439270	-476.086456	-138.139954	829.380310	-539.156006	53.470325	962.672791	463.325897	-34.233250	935.921936	486.040924	156.332260
-547.413269	158.633942	865.958801	-549.153809	-46.672470	860.385986	-669.811157	196.062119	417.690033	-596.572083	-70.361115	472.321045	-658.895325	198.329773	65.331291	-662.649597	-56.774281	76.890205	-591.506470	258.401093	1288.584839	-563.776123	-133.603287	1296.205322	-532.100769	62.817307	1322.926758	-538.415039	67.602814	1593.587036	-630.270996	287.591614	1053.968262	-589.316284	-179.757263	1063.155884	-516.659058	272.445557	810.761963	-475.606873	-138.364609	829.369446	-538.458557	53.197239	962.649597	463.313904	-34.217255	935.915405	486.030670	156.341324
-546.750000	158.639404	866.004456	-548.547729	-46.840771	860.335571	-669.635071	196.146439	417.860413	-596.488037	-70.356400	472.349091	-659.067627	198.324844	65.371002	-662.560181	-56.759666	76.891991	-590.916504	258.127411	1288.715942	-563.428284	-133.865433	1296.148560	-531.699524	62.575790	1322.995850	-538.574158	67.331406	1593.570313	-629.154236	288.317902	1054.086304	-588.873535	-179.973389	1063.132568	-514.740784	273.758942	811.410706	-475.170929	-138.627411	829.328369	-537.864502	53.069229	962.649963	463.340179	-34.205868	935.919006	486.034607	156.345551
-546.101501	158.663742	866.063660	-548.033203	-46.877136	860.264160	-669.271545	196.057144	417.952423	-596.467651	-70.344482	472.378937	-659.186035	198.335953	65.412300	-662.550049	-56.742279	76.903221	-590.438293	257.992981	1288.848267	-563.347778	-134.106918	1296.046631	-531.310913	62.346451	1322.945801	-538.675720	67.097038	1593.584229	-628.260315	289.554443	1054.209961	-588.453857	-180.251282	1063.057007	-513.365051	274.655823	811.770264	-474.725281	-138.890701	829.289307	-537.306641	52.994667	962.644165	463.352936	-34.183109	935.909729	486.026459	156.369324
-545.487610	158.747650	866.101868	-547.516663	-46.886623	860.209167	-668.489868	195.784058	417.873352	-596.373901	-70.330681	472.393585	-658.846497	198.283203	65.412163	-662.527588	-56.724045	76.905319	-589.913696	257.727783	1288.977539	-562.987183	-134.274963	1296.031006	-530.915100	62.131912	1322.967773	-538.767334	66.865219	1593.596802	-627.303833	290.218231	1054.395386	-587.997314	-180.434235	1063.000000	-511.925781	275.771790	812.117554	-474.125854	-139.093369	829.295227	-536.764526	52.983665	962.636658	463.372345	-34.174267	935.880432	486.018280	156.389206
-544.880188	158.758423	866.111389	-547.012695	-46.962173	860.184143	-667.858154	195.641190	417.819580	-596.272827	-70.286194	472.397400	-658.706909	198.260300	65.412430	-662.456360	-56.700649	76.866982	-589.433289	257.504608	1289.086426	-562.718384	-134.501633	1295.955811	-530.473694	61.929260	1322.996704	-538.807556	66.647049	1593.637451	-626.384216	290.456696	1054.594971	-587.538208	-180.579514	1062.860229	-510.950714	276.601044	812.264771	-473.472809	-139.291794	829.291687	-536.227173	52.931084	962.630127	463.341034	-34.188789	935.880249	486.015808	156.379517
-544.258911	158.651718	866.085266	-546.703003	-46.890388	860.133789	-667.828003	195.826324	417.950592	-596.274963	-70.352394	472.378632	-658.946350	198.232880	65.448212	-662.485901	-56.706169	76.872116	-588.903809	257.288910	1289.195679	-562.288208	-134.755356	1295.868042	-529.905823	61.669670	1323.076660	-538.891357	66.393578	1593.583984	-625.542480	291.367340	1054.675781	-587.055481	-180.826828	1062.836060	-509.171844	277.574036	812.839905	-472.886047	-139.494003	829.291199	-535.761963	52.884609	962.591003	463.346710	-34.192192	935.888306	486.001404	156.382263
-543.480469	158.540405	866.067810	-545.891174	-47.188286	860.031677	-667.627075	195.875854	418.031586	-596.022034	-70.266525	472.402039	-659.059082	198.218552	65.496765	-662.372559	-56.707634	76.875969	-588.410645	257.104828	1289.303833	-561.924133	-134.947220	1295.755981	-529.446045	61.432152	1323.061401	-538.915222	66.194466	1593.561401	-624.617310	291.660492	1054.781006	-586.618408	-181.045761	1062.782837	-507.738983	278.621429	813.219421	-472.337982	-139.711441	829.252563	-534.964539	52.643383	962.529907	463.356873	-34.158215	935.869690	485.992706	156.390747
-542.872009	158.515076	866.059509	-545.433472	-47.234753	859.952393	-667.291016	195.861557	418.102417	-596.065002	-70.390640	472.383453	-659.001099	198.224731	65.523125	-662.426208	-56.716297	76.881180	-587.931091	256.928619	1289.397095	-561.592957	-135.160507	1295.639404	-528.951782	61.231281	1323.050781	-538.896179	65.970428	1593.552002	-623.742065	291.913940	1054.870728	-586.125122	-181.176559	1062.650269	-506.368683	279.238739	813.541077	-471.607452	-139.872147	829.267212	-534.425720	52.566326	962.484253	463.358582	-34.157711	935.870117	485.994171	156.390762
-542.230042	158.440674	866.052429	-544.911804	-47.362473	859.930420	-666.682861	195.701645	418.036835	-595.937378	-70.451324	472.407684	-658.790649	198.193985	65.574791	-662.385376	-56.688522	76.868515	-587.475220	256.811340	1289.498047	-561.263123	-135.217560	1295.530029	-528.466431	61.011814	1322.966187	-538.851196	65.740196	1593.562378	-622.889404	292.119385	1054.927490	-585.608032	-181.279373	1062.478882	-505.049774	280.178619	813.891724	-470.913940	-140.075073	829.239197	-533.852112	52.453281	962.470215	463.354095	-34.157291	935.866821	485.989258	156.391525
-541.603149	158.367233	866.000732	-544.721924	-47.225224	859.894104	-666.253052	195.656296	418.066254	-595.598450	-70.345650	472.331543	-658.645813	198.164322	65.589958	-662.276489	-56.687489	76.859413	-586.982666	256.653107	1289.581177	-560.871582	-135.368805	1295.458008	-527.915405	60.780457	1322.946411	-538.806458	65.537773	1593.493652	-621.908447	291.669769	1055.100342	-585.129272	-181.424606	1062.339355	-503.652466	280.662292	814.125610	-470.300629	-140.214920	829.186646	-533.427490	52.468620	962.424072	463.345459	-34.151901	935.862976	485.978851	156.384064
-540.989868	158.236694	865.940674	-544.258179	-47.361523	859.832092	-666.205017	195.833679	418.190857	-595.443665	-70.406052	472.324615	-658.894775	198.188385	65.661560	-662.180786	-56.679371	76.887550	-586.470886	256.545135	1289.663452	-560.355469	-135.495636	1295.367798	-527.377869	60.561932	1322.932007	-538.720703	65.343849	1593.477905	-621.115356	291.747711	1055.198486	-584.622009	-181.514481	1062.218628	-502.356354	281.230591	814.382629	-469.665222	-140.432663	829.144836	-532.857361	52.326874	962.359680	463.331909	-34.153156	935.891785	485.969421	156.370514
-540.299561	158.042160	865.894348	-543.457031	-47.755875	859.789795	-666.016113	195.865768	418.258575	-595.420715	-70.611946	472.438629	-658.950928	198.158310	65.673851	-662.268372	-56.667027	76.921577	-585.930847	256.412964	1289.698242	-559.921021	-135.627380	1295.192139	-526.896301	60.416416	1322.830566	-538.656372	65.095932	1593.451782	-620.277405	292.138763	1055.098267	-584.126892	-181.602173	1062.090576	-500.990692	281.795258	814.654907	-468.898346	-140.585251	829.103577	-532.135925	52.042919	962.318115	463.335022	-34.156757	935.893005	485.967987	156.379028
-539.569092	157.894852	865.832581	-542.926208	-47.843575	859.741028	-665.617432	195.812881	418.294312	-595.156677	-70.656212	472.407501	-658.919861	198.130966	65.717934	-662.182617	-56.661442	76.922379	-585.240845	256.192474	1289.709961	-559.464905	-135.884109	1295.083008	-526.511230	60.353981	1322.802979	-538.463379	64.910706	1593.473755	-619.473511	292.043091	1055.101440	-583.602661	-181.722656	1061.925659	-499.751251	282.224701	814.828857	-468.253082	-140.727112	828.984375	-531.500427	51.921299	962.262207	463.320557	-34.177570	935.889465	485.956177	156.378967
-539.008240	157.692505	865.762451	-542.446594	-48.032433	859.719910	-665.170166	195.751266	418.334137	-594.933044	-70.695786	472.353333	-658.833496	198.132248	65.759834	-662.185120	-56.655758	76.948814	-584.725281	255.737732	1289.762451	-559.099548	-136.341690	1294.978760	-525.848816	60.144264	1322.862549	-538.294312	64.715065	1593.492065	-618.529785	291.363647	1055.091797	-583.088318	-181.824814	1061.833984	-498.421814	282.639069	815.012390	-467.640930	-140.920349	828.902527	-530.954102	51.744961	962.214600	463.340485	-34.163372	935.884827	485.950287	156.377975
-538.939148	156.896973	865.587891	-542.044922	-48.343285	859.684326	-664.833923	195.784760	418.312073	-594.739197	-70.828453	472.384888	-658.884155	198.120880	65.803192	-662.193909	-56.656868	76.963852	-584.148254	255.594803	1289.762817	-558.624268	-136.508057	1294.920410	-525.322754	59.939312	1322.865112	-538.099548	64.507515	1593.505249	-617.667542	291.161652	1055.099243	-582.591553	-181.964508	1061.728394	-497.227692	282.964935	815.160522	-467.307129	-141.278320	828.634949	-530.656616	51.266830	962.105713	463.317169	-34.190205	935.902344	485.939850	156.367355
-537.814331	157.324875	865.644531	-541.686035	-48.008781	859.609741	-664.410339	195.802460	418.432007	-594.124146	-70.685410	472.215668	-658.840698	198.072220	65.845657	-662.019592	-56.625774	76.943611	-583.516785	255.500732	1289.770264	-558.221069	-136.641937	1294.757446	-524.978088	59.811138	1322.773926	-537.806580	64.308479	1593.613892	-616.927429	291.396362	1055.025879	-582.028992	-181.937134	1061.577393	-495.983582	283.045807	815.303589	-466.192749	-141.128265	828.783203	-529.956482	51.549931	962.097839	463.324890	-34.170219	935.888306	485.909424	156.388885
-537.122437	157.081680	865.575012	-540.865906	-48.367123	859.583374	-663.917419	195.835846	418.488770	-594.016296	-70.898979	472.285950	-658.856750	198.073135	65.883766	-662.078430	-56.607101	77.015732	-582.985840	255.372650	1289.789673	-557.968567	-136.782181	1294.601074	-524.424011	59.600643	1322.765259	-537.612915	64.138710	1593.552490	-616.108582	291.200378	1054.976929	-581.468811	-182.015137	1061.377563	-494.837219	283.091522	815.422729	-465.496704	-141.290268	828.675903	-529.214233	51.278076	962.052185	463.306702	-34.180309	935.900635	485.897217	156.365097
-536.655151	156.791229	865.487732	-540.313538	-48.492115	859.564209	-663.302612	195.788620	418.450623	-593.657471	-70.978523	472.335419	-658.803162	198.038528	65.907974	-662.059692	-56.584267	77.059891	-582.413086	255.288513	1289.812256	-557.664856	-136.926590	1294.484985	-523.955017	59.403011	1322.737183	-537.312500	63.936111	1593.581665	-615.141296	290.433380	1054.989258	-580.952087	-182.155319	1061.263916	-493.690338	283.308228	815.517395	-465.145142	-141.569199	828.408447	-528.696289	51.104797	961.999207	463.297821	-34.180664	935.895264	485.883453	156.364883
-535.980347	156.647583	865.476501	-539.690369	-48.567696	859.500732	-662.649414	195.703918	418.388000	-593.333496	-71.021072	472.353455	-658.605896	198.013031	65.933952	-662.050354	-56.567738	77.116997	-581.827271	255.220810	1289.819824	-557.382690	-137.040939	1294.420288	-523.469910	59.196159	1322.759766	-536.998535	63.791512	1593.563477	-614.350525	290.550262	1054.844482	-580.407227	-182.152405	1061.111938	-492.525543	282.984772	815.642700	-464.015564	-141.387817	828.617004	-528.064697	50.966652	961.962646	463.293701	-34.171955	935.895569	485.872528	156.381821
-535.496155	156.411819	865.431580	-539.152100	-48.669746	859.433472	-662.027710	195.737152	418.357910	-593.007385	-71.077721	472.402130	-658.559753	197.981491	65.992767	-662.045105	-56.581219	77.144501	-581.256287	255.113419	1289.813477	-556.984009	-137.185471	1294.381226	-523.094910	59.073128	1322.750000	-536.726013	63.520981	1593.489014	-613.535645	290.356628	1054.840088	-579.892395	-182.148727	1061.016357	-491.373993	282.719635	815.734070	-463.307098	-141.448898	828.581604	-527.540710	50.787315	961.905029	463.283325	-34.179070	935.885437	485.859528	156.366333
-534.897705	156.458405	865.442627	-538.832275	-48.466198	859.404480	-661.443298	195.765701	418.403381	-592.642761	-71.097031	472.340057	-658.562073	197.966171	66.056847	-662.035278	-56.567516	77.208534	-580.654053	254.971878	1289.809570	-556.613586	-137.339706	1294.324585	-522.672974	58.910538	1322.732422	-536.354187	63.310127	1593.506836	-612.561401	289.599518	1054.854858	-579.369690	-182.144577	1060.852051	-490.275452	282.465607	815.758118	-462.601593	-141.499298	828.518799	-527.082458	50.877338	961.895081	463.230713	-34.171310	935.868591	485.810394	156.377731
-534.170898	156.339371	865.449463	-537.883240	-48.800007	859.401245	-660.476440	195.628479	418.411682	-592.214294	-71.055687	472.361053	-658.181396	197.918869	66.147224	-661.977295	-56.555107	77.252754	-580.061035	254.829758	1289.833984	-556.298523	-137.492661	1294.240723	-522.119995	58.720196	1322.758667	-535.885437	63.207500	1593.545410	-611.824646	289.689728	1054.755981	-578.837524	-182.172836	1060.710815	-489.195709	282.058258	815.808228	-461.824036	-141.478241	828.525513	-526.304810	50.660782	961.903015	463.225159	-34.170750	935.865967	485.805267	156.378311
-533.568237	156.219727	865.439392	-537.294861	-48.849277	859.346008	-660.076477	195.778610	418.546539	-591.563232	-70.934814	472.293030	-658.332520	197.894348	66.214226	-661.851074	-56.545452	77.247681	-579.456116	254.752411	1289.853027	-556.038757	-137.645126	1294.109131	-521.655762	58.532810	1322.762329	-535.518066	63.043823	1593.479980	-610.927063	289.411865	1054.723389	-578.360779	-182.224869	1060.633301	-488.140137	281.628448	815.868774	-461.130707	-141.472916	828.517273	-525.718201	50.552860	961.870544	463.198181	-34.165691	935.877808	485.774475	156.371811
-532.890015	156.123123	865.453674	-536.617065	-48.930870	859.310303	-659.362976	195.719452	418.603027	-591.317993	-71.170120	472.337097	-658.256958	197.890228	66.278358	-661.921570	-56.544956	77.364349	-578.866516	254.665710	1289.827026	-555.649719	-137.749252	1294.062134	-521.172424	58.335987	1322.752075	-535.124756	62.921394	1593.421143	-610.155701	289.257690	1054.648926	-577.883972	-182.225601	1060.557129	-487.111389	281.087860	815.910950	-460.412201	-141.449402	828.521423	-525.055725	50.439495	961.860596	463.177917	-34.187946	935.878601	485.761597	156.379471
-532.258240	156.031982	865.470215	-535.993896	-48.986671	859.297546	-658.668030	195.691315	418.609558	-590.858582	-71.227493	472.308075	-658.273621	197.888809	66.357513	-661.856140	-56.507584	77.396240	-578.167664	254.491882	1289.801025	-555.203918	-137.908051	1294.016602	-520.711548	58.166241	1322.797241	-534.684570	62.727985	1593.456543	-609.267029	288.950165	1054.551270	-577.433838	-182.176804	1060.468994	-486.128021	280.534058	815.977844	-459.733459	-141.429901	828.603760	-524.448914	50.351196	961.864014	463.147003	-34.179771	935.879639	485.717499	156.349503
-531.748657	156.058411	865.493958	-535.415833	-49.072796	859.292236	-657.933228	195.716125	418.620575	-590.192322	-71.157204	472.290710	-658.204102	197.866058	66.432831	-661.715881	-56.519600	77.431877	-577.546021	254.344559	1289.763550	-554.723328	-138.070328	1293.977661	-520.369202	58.078583	1322.778809	-534.233215	62.555050	1593.449463	-608.501892	288.736328	1054.494873	-576.919556	-182.148819	1060.395142	-485.119690	279.740601	816.009949	-458.925781	-141.340271	828.699219	-523.896057	50.312080	961.872070	463.135986	-34.169449	935.862549	485.699432	156.374390
-531.276306	156.119415	865.497925	-535.194214	-48.794331	859.240601	-656.979614	195.586365	418.560547	-589.629150	-71.230888	472.252350	-657.851929	197.828369	66.461494	-661.656982	-56.498581	77.529526	-576.930420	254.236053	1289.736084	-554.338196	-138.226715	1293.970215	-519.913513	57.923092	1322.848267	-533.762207	62.423504	1593.458984	-607.596191	288.049957	1054.445923	-576.442322	-182.163788	1060.323730	-484.165558	278.934479	815.996887	-458.188629	-141.239853	828.782837	-523.522827	50.439236	961.844299	463.125854	-34.157593	935.854065	485.670441	156.397141
-530.563721	155.886749	865.469116	-534.270081	-49.146069	859.233643	-656.378540	195.643738	418.604401	-589.214355	-71.481606	472.373566	-657.931946	197.827682	66.545380	-661.793945	-56.530655	77.651573	-576.343201	254.311371	1289.712402	-553.901123	-138.121719	1293.927246	-519.448181	57.695419	1322.838867	-533.290527	62.304836	1593.489868	-606.926636	288.243652	1054.392212	-576.007629	-182.266190	1060.279663	-483.318298	278.058380	816.052246	-457.609772	-141.200516	828.828430	-522.731506	50.169918	961.829773	463.093018	-34.150539	935.874939	485.642487	156.383514
-529.910034	155.784988	865.486267	-533.639160	-49.212818	859.249573	-655.953308	195.804138	418.751434	-588.569519	-71.603333	472.340881	-658.111267	197.826187	66.656525	-661.769592	-56.549507	77.741539	-575.661743	254.022095	1289.695679	-553.421692	-138.408554	1293.891602	-518.928162	57.548347	1322.966064	-532.783813	62.181225	1593.508789	-606.167603	287.860077	1054.277222	-575.516724	-182.314621	1060.254883	-482.421875	277.100159	816.047302	-457.037750	-141.171295	828.869141	-522.121826	50.083965	961.849426	463.061951	-34.163818	935.876831	485.602173	156.356003
-529.391357	155.839432	865.520752	-533.090210	-49.287518	859.260864	-654.922363	195.652161	418.699158	-587.677368	-71.581223	472.302155	-657.701721	197.755951	66.727028	-661.612244	-56.548981	77.813957	-575.007874	253.800583	1289.670410	-552.946411	-138.675262	1293.829468	-518.397949	57.404919	1323.010376	-532.269897	62.066059	1593.537842	-605.473999	287.651245	1054.269531	-575.003662	-182.341248	1060.219116	-481.608856	276.172302	816.090820	-456.297241	-141.072205	828.975037	-521.589722	50.066025	961.872253	463.044708	-34.192291	935.884155	485.589569	156.349640
-528.848755	155.768967	865.557434	-532.515259	-49.361172	859.262512	-653.942993	195.491745	418.668976	-587.068726	-71.656380	472.261932	-657.358337	197.721085	66.819725	-661.546204	-56.519398	77.872932	-574.390137	253.693573	1289.719971	-552.371399	-138.853836	1293.883667	-517.899231	57.273743	1322.998657	-531.750488	61.953991	1593.557739	-604.737427	287.265228	1054.188721	-574.476807	-182.451874	1060.217529	-480.802582	275.041046	816.092651	-455.640503	-140.953674	829.105957	-521.050232	49.978867	961.892761	463.046448	-34.191265	935.882019	485.577240	156.333923
-528.247986	155.637756	865.587891	-531.914978	-49.450989	859.255615	-653.368652	195.482834	418.717072	-586.731812	-72.007568	472.324097	-657.254395	197.701721	66.922798	-661.665222	-56.525776	78.021309	-573.806763	253.747070	1289.729248	-552.013000	-138.791382	1293.857178	-517.390503	57.109539	1322.996216	-531.270996	61.825092	1593.533813	-604.068481	286.905701	1054.169312	-573.953979	-182.633667	1060.187866	-480.061066	273.910461	816.139343	-455.081451	-140.872818	829.135681	-520.486145	49.850140	961.907471	463.039886	-34.187046	935.868469	485.548218	156.364243
-527.659546	155.440552	865.566101	-531.307678	-49.549274	859.268250	-652.738220	195.428589	418.746124	-585.781982	-71.980835	472.301605	-657.151733	197.694260	67.011284	-661.485962	-56.494255	78.110985	-573.122253	253.422440	1289.760010	-551.391174	-139.125336	1293.939087	-516.885254	56.963211	1323.057129	-530.681885	61.765305	1593.516968	-603.344543	286.057800	1054.178345	-573.408752	-182.761765	1060.267944	-479.363373	272.762695	816.108826	-454.548492	-140.822876	829.157776	-519.894226	49.718449	961.903992	463.005859	-34.202682	935.874268	485.529022	156.367523
-527.078796	155.343842	865.598145	-530.701050	-49.641148	859.280945	-652.062256	195.368896	418.810394	-585.279419	-72.233192	472.313385	-656.999878	197.670013	67.092735	-661.565613	-56.504330	78.297165	-572.552368	253.260345	1289.758423	-550.840393	-139.292389	1294.010864	-516.355286	56.787819	1323.124512	-530.140747	61.677666	1593.498413	-602.843262	286.081268	1054.075073	-572.847900	-182.882187	1060.292358	-478.710297	271.504059	816.145081	-454.008453	-140.802185	829.178711	-519.349426	49.616646	961.930847	462.990326	-34.204895	935.867676	485.509857	156.345840
-526.519531	155.243378	865.643616	-530.126770	-49.705521	859.304749	-651.734680	195.524246	419.006927	-584.571167	-72.350243	472.354919	-657.204590	197.661926	67.164688	-661.596436	-56.487633	78.463264	-571.992432	253.299744	1289.774292	-550.342834	-139.291626	1294.019409	-515.875732	56.615112	1323.174683	-529.584290	61.620892	1593.492432	-602.337341	285.793457	1054.036377	-572.263184	-183.081650	1060.283081	-478.487549	270.252869	815.929321	-453.529724	-140.820694	829.161438	-518.825745	49.524490	961.969238	462.987213	-34.201263	935.866699	485.496368	156.336716
-525.923279	155.220184	865.694031	-529.522095	-49.772198	859.333862	-651.008240	195.394623	419.048828	-583.727356	-72.422272	472.309753	-657.040466	197.663376	67.295853	-661.475891	-56.463371	78.581879	-571.393311	253.048401	1289.808716	-549.835327	-139.530991	1294.001221	-515.383057	56.474358	1323.179077	-529.008362	61.593948	1593.532715	-601.640747	284.747101	1054.039673	-571.645813	-183.176102	1060.229492	-477.867065	268.949219	815.909241	-452.877533	-140.745850	829.208801	-518.286011	49.471184	962.014526	462.965240	-34.208767	935.880737	485.449127	156.329681
-525.359253	155.161682	865.723816	-528.932251	-49.827709	859.332153	-650.529907	195.348709	419.112427	-582.776733	-72.404030	472.275787	-657.043579	197.676025	67.395340	-661.264282	-56.410374	78.754356	-570.916138	253.016647	1289.805786	-549.359619	-139.523361	1293.962646	-514.856262	56.279541	1323.207153	-528.483887	61.502655	1593.474243	-601.182983	284.792328	1053.984497	-571.062317	-183.342575	1060.190918	-477.327057	267.645203	815.904663	-452.204803	-140.619675	829.223450	-517.753906	49.400707	962.032410	462.938660	-34.208050	935.872375	485.444092	156.319092
-524.801331	155.104660	865.772827	-528.363647	-49.913288	859.325134	-650.294678	195.449097	419.227753	-581.702087	-72.275246	472.257660	-657.164185	197.703262	67.535316	-661.048828	-56.328342	78.839722	-570.414734	252.853241	1289.818848	-548.887512	-139.627136	1293.965210	-514.326172	56.101418	1323.216431	-527.943970	61.449341	1593.436890	-600.648987	284.266388	1053.918945	-570.492004	-183.532043	1060.206055	-476.771759	266.326965	815.886230	-451.688232	-140.619812	829.205872	-517.208679	49.303440	962.054199	462.893188	-34.203453	935.895203	485.413422	156.332626
-524.235840	155.083221	865.877441	-527.802063	-49.899353	859.341309	-649.760925	195.384186	419.272034	-581.331848	-72.647751	472.291931	-656.922119	197.694244	67.595825	-661.221252	-56.306908	79.063324	-569.908691	252.701706	1289.834473	-548.335022	-139.777130	1293.952271	-513.833069	55.953407	1323.244629	-527.435120	61.407597	1593.393921	-600.142334	283.860107	1053.805664	-569.898438	-183.668030	1060.128418	-476.228119	264.978577	815.897583	-451.243378	-140.687363	829.153931	-516.707458	49.256943	962.119019	462.880371	-34.196445	935.887512	485.375275	156.310883
-523.786316	154.991989	865.903503	-527.244202	-49.980095	859.384766	-649.328674	195.294586	419.349640	-580.564880	-72.700012	472.247589	-656.812500	197.690338	67.712975	-661.179321	-56.257141	79.235924	-569.377197	252.517700	1289.802490	-547.797424	-139.974640	1293.913452	-513.337891	55.821716	1323.272461	-526.910461	61.393703	1593.348877	-599.580017	282.833588	1053.824219	-569.290283	-183.766617	1060.044312	-475.758942	263.612000	815.836304	-450.797028	-140.757782	829.063660	-516.255249	49.184860	962.159058	462.894348	-34.189438	935.870117	485.378510	156.319916
-523.356567	154.927048	865.918152	-526.739929	-50.089783	859.410156	-649.252441	195.442108	419.560486	-579.791992	-72.795830	472.315247	-656.994385	197.716110	67.830322	-661.140259	-56.225315	79.431900	-568.825745	252.185150	1289.829712	-547.100769	-140.242203	1293.927856	-512.822021	55.694633	1323.264648	-526.429016	61.333050	1593.259033	-599.214539	282.832031	1053.659546	-568.710144	-183.843384	1060.028687	-475.316467	262.225189	815.824280	-450.234406	-140.741959	828.983887	-515.802734	49.107033	962.180725	462.853668	-34.212162	935.892090	485.361664	156.304214
-523.028870	154.866898	865.944824	-526.344849	-50.034260	859.280457	-649.009033	195.463806	419.683197	-579.088013	-72.773109	472.282928	-656.986023	197.700653	67.951706	-661.076050	-56.177582	79.556763	-568.519470	252.236588	1289.819946	-546.763916	-140.225616	1293.800659	-512.286316	55.497299	1323.227173	-525.946655	61.296001	1593.203491	-598.735352	282.346954	1053.603271	-568.214050	-183.947006	1059.940552	-474.932129	261.015045	815.821594	-449.690796	-140.781113	828.973694	-515.383301	49.029240	962.121277	462.832825	-34.181541	935.894104	485.350677	156.318283
-522.566467	154.642960	865.957031	-525.721802	-50.265228	859.436951	-648.680542	195.390259	419.759552	-578.078613	-72.640404	472.354431	-656.951538	197.696289	67.984970	-660.881042	-56.137440	79.713425	-567.998108	252.048553	1289.814331	-546.156372	-140.430481	1293.780029	-511.791656	55.369968	1323.221436	-525.521118	61.233788	1593.147461	-598.319092	281.789032	1053.562256	-567.712280	-184.037170	1059.884888	-474.584473	259.466980	815.743103	-449.240356	-140.891159	828.902893	-514.899780	48.879932	962.213806	462.809723	-34.194202	935.892090	485.326538	156.311813
-522.247803	154.450485	865.935852	-525.252014	-50.370274	859.468201	-648.378967	195.267761	419.786438	-577.730286	-72.969826	472.382324	-656.921753	197.674744	68.072403	-660.935120	-56.149162	79.912735	-567.543274	251.852417	1289.784302	-545.622559	-140.608459	1293.737549	-511.316406	55.211945	1323.230713	-525.043701	61.195671	1593.114136	-597.948608	281.216888	1053.491821	-567.204346	-184.151535	1059.848022	-474.221344	258.047089	815.677246	-448.837219	-140.981735	828.800049	-514.484863	48.761791	962.217896	462.803589	-34.192093	935.890564	485.299622	156.314316
-521.908752	154.326691	865.962097	-524.745178	-50.437614	859.512024	-648.065674	195.105209	419.821228	-577.138000	-73.079041	472.397217	-656.736206	197.642563	68.142937	-660.902222	-56.135208	80.085297	-567.185791	251.739288	1289.753906	-545.143127	-140.729507	1293.625488	-510.859650	55.065773	1323.228638	-524.575928	61.165691	1593.088623	-597.558472	280.768280	1053.413208	-566.696289	-184.289856	1059.785645	-473.868286	256.666809	815.668823	-448.360565	-141.067780	828.722473	-514.059204	48.681385	962.253174	462.765350	-34.162399	935.901917	485.285767	156.326630
-521.660950	154.294495	865.972412	-524.345276	-50.486828	859.500854	-647.840637	194.956528	419.848938	-576.577698	-73.177643	472.418091	-656.722412	197.594147	68.234642	-660.827148	-56.145836	80.205986	-566.786499	251.607010	1289.757324	-544.563232	-140.888870	1293.636230	-510.380615	54.906292	1323.219604	-524.138855	61.124420	1593.063965	-597.227783	280.256653	1053.321167	-566.237244	-184.413559	1059.743774	-473.630157	255.302185	815.601868	-448.016205	-141.165558	828.618347	-513.689941	48.636978	962.248413	462.761963	-34.158131	935.902039	485.273865	156.316223
-521.358215	154.304779	865.994751	-523.869507	-50.576519	859.511230	-647.615417	194.809860	419.897217	-576.019592	-73.263206	472.423218	-656.622192	197.523148	68.305077	-660.865601	-56.148014	80.328133	-566.320679	251.422653	1289.732666	-543.944580	-141.064529	1293.644409	-509.898407	54.754574	1323.247559	-523.713806	61.070183	1593.031128	-596.897827	279.703766	1053.311157	-565.693604	-184.528259	1059.755859	-473.399658	254.076920	815.567505	-447.236328	-141.151062	828.759277	-513.296753	48.600849	962.264465	462.749756	-34.149990	935.893372	485.270599	156.307373
-521.062134	154.243637	866.024231	-523.374329	-50.680908	859.531250	-647.464172	194.677963	419.937164	-575.469116	-73.387573	472.482513	-656.552856	197.471161	68.369667	-660.848328	-56.160927	80.503502	-565.944336	251.287216	1289.719849	-543.309998	-141.205276	1293.624390	-509.429169	54.595795	1323.278564	-523.306396	60.981529	1593.039307	-596.476990	278.624725	1053.342407	-565.191223	-184.671753	1059.767944	-473.182495	252.729691	815.515991	-446.850616	-141.273102	828.712585	-512.898071	48.523216	962.289124	462.722534	-34.135788	935.890808	485.244476	156.306931
-520.875977	154.313507	866.053894	-523.250793	-50.398777	859.531006	-647.336426	194.544861	420.026031	-574.811829	-73.390411	472.432892	-656.487061	197.400223	68.417931	-660.661072	-56.181526	80.588707	-565.677307	251.141708	1289.735352	-542.813293	-141.336411	1293.567871	-508.991669	54.472618	1323.268799	-522.903076	60.911621	1592.962891	-596.114746	278.072601	1053.288940	-564.692566	-184.824921	1059.780762	-472.975708	251.545685	815.437988	-446.471283	-141.389008	828.666687	-512.701782	48.678108	962.299255	462.717499	-34.129330	935.890991	485.231873	156.328140
-520.622986	154.234894	866.099548	-522.830444	-50.442364	859.572205	-647.240295	194.421097	420.085724	-574.572571	-73.596001	472.440002	-656.443970	197.304031	68.461899	-660.767639	-56.186562	80.741226	-565.341003	250.981567	1289.725586	-542.172546	-141.434021	1293.617798	-508.535004	54.352898	1323.297974	-522.497437	60.858700	1592.945190	-595.969055	278.212891	1053.229858	-564.229126	-185.097244	1059.797729	-472.836365	250.354660	815.424744	-446.509125	-141.629364	828.433533	-512.347473	48.621769	962.341187	462.716949	-34.103718	935.888794	485.233307	156.327881
-520.295715	154.134079	866.108948	-522.112732	-50.769951	859.588928	-647.081238	194.253418	420.123474	-574.153076	-73.681496	472.475159	-656.309387	197.216583	68.505997	-660.787354	-56.219666	80.850555	-565.064514	250.830612	1289.716553	-541.636292	-141.593735	1293.646973	-508.103882	54.230873	1323.310303	-522.002136	60.899246	1593.027100	-595.648193	277.740845	1053.136230	-563.675781	-185.263367	1059.823120	-472.686310	249.319641	815.333008	-445.822571	-141.638733	828.513367	-511.819519	48.432587	962.354553	462.683228	-34.082901	935.875977	485.227875	156.324478
-520.055115	154.139206	866.143250	-521.737976	-50.781395	859.551880	-647.014282	194.099533	420.183136	-573.707031	-73.739586	472.455811	-656.325317	197.127487	68.544678	-660.762573	-56.178619	80.893570	-564.762329	250.620056	1289.682007	-540.869995	-141.737473	1293.711426	-507.686859	54.135021	1323.335083	-521.599365	60.835743	1593.021606	-595.353088	277.359985	1053.105103	-563.114258	-185.450455	1059.897705	-472.541382	248.400269	815.308533	-445.494568	-141.749435	828.494080	-511.488647	48.401119	962.350037	462.669861	-34.059139	935.875305	485.186584	156.376022
-519.868591	154.037369	866.146423	-521.346069	-50.887218	859.531677	-646.960815	193.947922	420.236176	-573.268433	-73.799042	472.458252	-656.153931	197.050156	68.559143	-660.818481	-56.187920	80.977226	-564.587158	250.512848	1289.669556	-540.344238	-141.854370	1293.739502	-507.328644	54.044411	1323.310059	-521.197083	60.810879	1592.977905	-595.116577	276.932220	1053.076050	-562.649658	-185.712418	1059.940186	-472.404968	247.441254	815.227844	-445.684814	-142.029434	828.249573	-511.163483	48.295265	962.338074	462.638611	-34.075230	935.894714	485.156067	156.367111
-519.626465	154.023010	866.171875	-520.958496	-50.976547	859.497559	-646.904236	193.801788	420.295990	-572.826843	-73.909119	472.452942	-656.124756	196.992264	68.602554	-660.785889	-56.193394	81.065331	-564.405396	250.388412	1289.657715	-539.804993	-141.950790	1293.784546	-506.923279	53.916786	1323.268921	-520.825073	60.725483	1592.961548	-594.866211	276.565857	1052.988403	-562.131653	-185.991653	1059.959839	-472.292328	246.762711	815.152588	-445.742615	-142.433456	827.998474	-510.843201	48.222416	962.332520	462.629730	-34.031651	935.885864	485.154541	156.366882
-519.492065	153.892899	866.166016	-520.631592	-51.050457	859.481934	-646.907776	193.696365	420.330566	-572.367126	-73.920349	472.408722	-656.058411	196.929153	68.579483	-660.807068	-56.206272	81.113045	-564.243652	250.145676	1289.630249	-539.169861	-142.170349	1293.744629	-506.576172	53.833183	1323.243042	-520.372253	60.746685	1593.027588	-594.668030	276.265198	1052.916626	-561.485413	-186.156372	1059.984009	-472.113647	246.099503	815.153870	-444.599274	-142.227127	828.347656	-510.591614	48.123573	962.319885	462.598541	-34.035866	935.886047	485.137634	156.349854
-519.359131	153.768387	866.149475	-520.336731	-51.122055	859.433411	-646.878845	193.554626	420.371918	-571.997986	-73.991478	472.312469	-656.013977	196.888596	68.617157	-660.763977	-56.168209	81.142761	-564.106812	249.975540	1289.578735	-538.524292	-142.329971	1293.766479	-506.228668	53.714298	1323.216187	-519.954712	60.707199	1593.017700	-594.383118	275.367981	1053.005981	-560.965149	-186.430389	1060.034058	-471.951691	245.514679	815.076904	-444.299683	-142.378464	828.282166	-510.340027	48.016571	962.283447	462.593262	-34.024639	935.891418	485.122650	156.386429
-519.223694	153.658722	866.149902	-520.042969	-51.217384	859.405334	-646.900940	193.457779	420.411438	-571.655457	-74.054588	472.265533	-655.955383	196.845657	68.651077	-660.726807	-56.158401	81.188843	-563.943054	249.858444	1289.547974	-538.040283	-142.406906	1293.744141	-505.894867	53.617893	1323.162720	-519.570984	60.655025	1592.978516	-594.281128	275.601807	1052.851685	-560.463135	-186.735901	1060.039185	-471.787842	245.028397	815.056885	-444.016541	-142.500488	828.176941	-510.095825	47.907326	962.266602	462.603546	-33.967827	935.874817	485.127380	156.393631
-519.190247	153.635864	866.145325	-520.067932	-51.068092	859.357056	-646.986816	193.361496	420.455353	-571.385315	-74.162788	472.178497	-656.028259	196.835114	68.656479	-660.728210	-56.150265	81.213623	-563.959045	249.686081	1289.474243	-537.562256	-142.520599	1293.733765	-505.561646	53.506718	1323.063110	-519.208130	60.608547	1592.921387	-594.176758	275.445282	1052.775146	-559.946960	-187.021103	1060.026733	-471.649017	244.694489	814.980652	-443.744141	-142.638855	828.062073	-510.039337	47.943787	962.234253	462.607727	-33.967091	935.875610	485.130707	156.392929
-519.016235	153.450546	866.128235	-519.408997	-51.460522	859.323608	-646.956360	193.234085	420.467010	-570.850830	-74.041161	472.159729	-655.886414	196.822922	68.681892	-660.588562	-56.125488	81.188492	-563.989380	249.468933	1289.407104	-536.961792	-142.642548	1293.758179	-505.299225	53.435921	1322.974121	-518.819824	60.569698	1592.873535	-594.093201	275.208557	1052.642700	-559.417969	-187.290131	1059.968994	-471.467529	244.476715	814.923706	-443.487000	-142.795685	827.944397	-509.625793	47.672997	962.209839	462.540649	-33.975601	935.895203	485.094666	156.432663
-518.904358	153.302124	866.108826	-519.087646	-51.588219	859.278931	-646.981567	193.105942	420.471161	-570.574951	-74.098030	472.102020	-655.865356	196.787857	68.690811	-660.536865	-56.130669	81.222679	-563.887878	249.189697	1289.322266	-536.401978	-142.872620	1293.687988	-504.998047	53.294109	1322.904663	-518.394592	60.555180	1592.863770	-593.998047	274.949554	1052.555298	-558.971130	-187.574051	1060.017090	-471.367554	244.356094	814.829285	-443.703735	-143.280502	827.549561	-509.414429	47.532127	962.178223	462.555725	-33.921989	935.891479	485.087585	156.455109
-518.683167	153.395767	866.158569	-518.781433	-51.644482	859.203125	-646.967773	193.016815	420.502075	-570.351929	-74.211388	472.050659	-655.781677	196.757355	68.701492	-660.588989	-56.167316	81.273552	-563.962585	248.997894	1289.254272	-535.988098	-143.000244	1293.637573	-504.735504	53.155067	1322.780029	-518.039001	60.480061	1592.740967	-593.936218	274.725098	1052.470459	-558.455383	-187.658081	1059.989868	-471.205658	244.332504	814.788940	-442.843872	-143.117691	827.796692	-509.141815	47.496407	962.162537	462.539978	-33.906799	935.897766	485.063599	156.483109
-518.554138	153.321564	866.153931	-518.467468	-51.680046	859.166382	-647.031860	192.933472	420.538605	-570.291687	-74.464722	472.063141	-655.811890	196.737793	68.684135	-660.679810	-56.210602	81.336533	-564.005188	248.767807	1289.173340	-535.527100	-143.166138	1293.562134	-504.500427	53.010834	1322.686279	-517.655579	60.445679	1592.635620	-593.910522	274.553955	1052.352783	-557.987061	-187.853058	1059.938232	-471.068146	244.408340	814.742065	-442.507629	-143.296417	827.729797	-508.921448	47.433933	962.141663	462.534943	-33.905415	935.894836	485.058136	156.499451
-518.697388	153.017014	866.108398	-518.279785	-51.770306	859.081055	-647.047668	192.824051	420.503174	-570.139282	-74.601883	472.041718	-655.799561	196.653976	68.669075	-660.663025	-56.223660	81.331734	-564.057617	248.555817	1289.105225	-535.078308	-143.356003	1293.491577	-504.244019	52.857536	1322.600830	-517.249817	60.406296	1592.533569	-593.914490	274.420013	1052.281006	-557.509583	-188.049637	1059.874756	-470.959229	244.574860	814.709351	-442.217316	-143.438965	827.611816	-508.868622	47.229359	962.073059	462.494843	-33.854019	935.901245	485.022705	156.539368
-518.412292	153.175537	866.146606	-517.935303	-51.797775	859.031189	-647.009949	192.680313	420.534485	-569.934387	-74.696388	472.004669	-655.772522	196.615326	68.685066	-660.714111	-56.268578	81.367859	-564.149353	248.342758	1289.007568	-534.707031	-143.548386	1293.454834	-504.045380	52.697578	1322.473633	-516.889221	60.322979	1592.406860	-593.984314	274.319580	1052.210205	-557.071899	-188.314743	1059.796021	-470.882019	244.825668	814.654541	-441.959930	-143.631775	827.461243	-508.592926	47.257816	962.069702	462.470154	-33.839069	935.900269	484.971985	156.519394
-518.254700	153.138657	866.165466	-517.603821	-51.888275	858.987488	-646.962097	192.576645	420.558533	-569.772034	-74.771049	471.971222	-655.720337	196.563675	68.679543	-660.762756	-56.318882	81.403900	-564.189819	248.086044	1288.924194	-534.228027	-143.752090	1293.404297	-503.839783	52.549332	1322.364502	-516.463440	60.351105	1592.317505	-594.079956	274.229645	1052.153564	-556.716064	-188.645798	1059.763672	-470.827942	245.148346	814.592224	-442.113190	-144.094681	827.080261	-508.383942	47.172577	962.059998	462.475983	-33.806866	935.886414	484.960846	156.545258
-518.185425	153.072037	866.167480	-517.303833	-51.998722	858.935791	-646.923340	192.448410	420.552094	-569.444763	-74.719833	471.878632	-655.690918	196.518906	68.675438	-660.669800	-56.296215	81.350502	-564.184570	248.024323	1289.038818	-533.877625	-143.936432	1293.323486	-503.721436	52.393421	1322.252808	-516.054565	60.330597	1592.208130	-594.148682	274.101074	1052.146118	-556.320496	-188.881546	1059.714722	-470.845062	245.512909	814.511230	-441.815125	-144.277969	826.964783	-508.219055	47.069328	962.036499	462.460663	-33.801292	935.879639	484.934998	156.577164
-518.118713	152.973587	866.150208	-517.032227	-52.121941	858.858093	-646.795898	192.297958	420.527863	-569.210388	-74.683594	471.831512	-655.628113	196.482025	68.682877	-660.646484	-56.322201	81.333733	-564.460754	247.624680	1288.814819	-533.519897	-144.112518	1293.282104	-503.607605	52.252712	1322.139771	-515.629761	60.306786	1592.088379	-594.334656	274.084900	1052.095825	-555.900696	-189.063263	1059.684570	-470.876038	245.988632	814.478210	-441.042206	-144.122574	827.210388	-508.047119	46.939163	961.988098	462.445496	-33.789825	935.885132	484.910980	156.575470
-518.036621	152.942474	866.157837	-516.755554	-52.218620	858.808594	-646.780151	192.237549	420.550659	-569.138733	-74.788315	471.832184	-655.622559	196.425125	68.676033	-660.673218	-56.364002	81.331879	-564.693909	247.391205	1288.751831	-533.212219	-144.265335	1293.218018	-503.537415	52.115044	1322.009399	-515.180847	60.330566	1592.035400	-594.521667	274.028931	1052.022827	-555.515564	-189.318619	1059.629639	-470.918335	246.489777	814.449280	-440.746185	-144.232391	827.176514	-507.880676	46.857616	961.967773	462.444031	-33.771961	935.876221	484.870270	156.608795
-518.425354	152.340683	866.019348	-516.624390	-52.469151	858.752197	-646.755493	192.148361	420.466400	-569.248779	-75.025475	471.843262	-655.617126	196.381088	68.664139	-660.802551	-56.399708	81.385971	-564.877197	247.158249	1288.703613	-533.000488	-144.532349	1293.181763	-503.482208	51.961472	1321.919312	-514.783386	60.296329	1591.913818	-594.696533	273.911255	1051.987671	-555.146545	-189.516830	1059.553589	-470.997314	247.023346	814.434814	-440.412872	-144.349731	827.142273	-507.966309	46.489937	961.868225	462.454987	-33.704967	935.876038	484.860687	156.632477
-517.966980	152.776306	866.154236	-516.312561	-52.400097	858.700989	-646.605164	192.023422	420.505157	-569.102478	-75.037315	471.787079	-655.518860	196.326477	68.669876	-660.764282	-56.421139	81.396965	-565.098572	246.906174	1288.652466	-532.722168	-144.734222	1293.128052	-503.450531	51.828896	1321.864990	-514.349976	60.283726	1591.813721	-594.895508	273.850983	1051.935181	-554.795471	-189.706848	1059.435669	-471.094604	247.519501	814.392578	-440.114380	-144.461884	827.070984	-507.636444	46.650864	961.912170	462.453339	-33.693920	935.863220	484.839996	156.667038
-517.910522	152.691711	866.164612	-516.092163	-52.481537	858.670776	-646.515076	191.927948	420.509552	-569.033936	-75.133598	471.785889	-655.507629	196.312469	68.667305	-660.804626	-56.461018	81.395973	-565.366455	246.674194	1288.576904	-532.423645	-144.932907	1293.078857	-503.436951	51.690502	1321.784546	-513.940613	60.250050	1591.675049	-595.199707	273.762695	1051.916504	-554.443604	-189.931351	1059.409668	-471.258972	248.117340	814.362305	-439.808044	-144.539505	827.024963	-507.503906	46.555626	961.902405	462.436920	-33.662975	935.864319	484.799530	156.696869
-517.867493	152.623734	866.183044	-515.910522	-52.550270	858.626587	-646.395752	191.793243	420.480194	-568.928772	-75.143578	471.759613	-655.421753	196.262924	68.624046	-660.748108	-56.477798	81.362068	-565.621460	246.427216	1288.514282	-532.084351	-145.043503	1293.076172	-503.477631	51.545841	1321.739868	-513.492615	60.230942	1591.579224	-595.532410	273.776581	1051.898315	-554.088867	-190.162094	1059.382202	-471.478058	248.750885	814.328186	-439.512939	-144.644196	826.993347	-507.410797	46.463150	961.890442	462.433533	-33.655121	935.865112	484.768982	156.689301
-517.847595	152.503876	866.165955	-515.740417	-52.646477	858.588318	-646.259216	191.669998	420.446991	-568.887268	-75.219452	471.759796	-655.340820	196.208847	68.630219	-660.710205	-56.469662	81.385002	-565.908020	246.243729	1288.491455	-531.926392	-145.178589	1293.004395	-503.477844	51.433266	1321.645630	-513.073730	60.149204	1591.484375	-595.876343	273.744171	1051.913696	-553.814209	-190.372681	1059.352417	-471.673248	249.328552	814.361877	-439.242035	-144.728058	826.950684	-507.332184	46.351139	961.864197	462.430420	-33.618107	935.862183	484.748047	156.729279
-517.800659	152.377457	866.175903	-515.518005	-52.784142	858.580139	-646.166748	191.588043	420.456421	-568.838745	-75.277115	471.741150	-655.281799	196.216156	68.670746	-660.715332	-56.531441	81.382690	-566.239075	246.037048	1288.455933	-531.667480	-145.341125	1293.018921	-503.470856	51.264122	1321.618286	-512.675232	60.111462	1591.412354	-596.183960	273.703461	1051.908325	-553.535400	-190.597717	1059.350098	-471.876862	249.929657	814.362549	-438.973267	-144.801315	826.956543	-507.240784	46.217960	961.869141	462.409454	-33.602509	935.868591	484.709473	156.765594
-517.814209	152.229141	866.172913	-515.339600	-52.931152	858.573181	-646.058899	191.469879	420.437408	-568.808289	-75.327744	471.729980	-655.283020	196.190445	68.662506	-660.705505	-56.531338	81.385719	-566.556580	245.796539	1288.418335	-531.497620	-145.524170	1292.980591	-503.492493	51.116291	1321.525757	-512.283813	60.078068	1591.356323	-596.577209	273.580261	1051.926270	-553.319580	-190.867035	1059.357910	-472.204437	250.535980	814.350586	-439.122925	-145.145920	826.662415	-507.178864	46.076820	961.866333	462.417877	-33.600887	935.871948	484.717651	156.765610
-517.840454	152.091476	866.207642	-515.194946	-53.043888	858.567627	-646.017578	191.398193	420.435638	-568.808533	-75.395317	471.753448	-655.285217	196.174515	68.683243	-660.733582	-56.546268	81.395599	-566.836731	245.532440	1288.394531	-531.293396	-145.699310	1292.934082	-503.550598	50.959908	1321.490356	-511.879028	60.032204	1591.281982	-597.028809	273.567596	1051.912964	-553.030640	-191.070450	1059.313477	-472.604004	251.159042	814.310791	-438.505066	-144.924515	826.922913	-507.137421	45.939228	961.882202	462.380402	-33.547153	935.880737	484.668030	156.824524
-517.898376	152.027344	866.203796	-515.305908	-53.080528	858.581970	-645.898132	191.294189	420.429779	-568.882874	-75.508682	471.750824	-655.221497	196.117523	68.665359	-660.715942	-56.543613	81.397751	-567.153503	245.293732	1288.361816	-531.139465	-145.883713	1292.900269	-503.599823	50.802769	1321.436890	-511.580750	59.866390	1591.080078	-597.382751	273.447815	1051.901855	-552.835510	-191.334274	1059.317383	-472.926178	251.710098	814.292664	-438.604736	-145.233215	826.701111	-507.247589	45.894325	961.890015	462.363861	-33.534969	935.887146	484.656097	156.827927
-517.963745	151.811462	866.224243	-514.963318	-53.401798	858.527039	-645.768311	191.200729	420.422333	-568.885132	-75.543762	471.800964	-655.175232	196.122635	68.691032	-660.717529	-56.552391	81.381020	-567.458923	245.093048	1288.348389	-530.979919	-146.073517	1292.867432	-503.674591	50.670410	1321.368896	-511.204163	59.847172	1591.093872	-597.834290	273.374481	1051.936646	-552.560608	-191.487762	1059.288574	-473.376129	252.300827	814.251587	-437.970886	-145.018250	826.978516	-507.115631	45.609528	961.872864	462.356201	-33.497765	935.876892	484.650085	156.874313
-518.012695	151.668610	866.230103	-514.882690	-53.552940	858.512024	-645.671265	191.113129	420.397430	-568.956482	-75.662384	471.831665	-655.162109	196.066574	68.685287	-660.731018	-56.555111	81.393814	-567.834534	244.884247	1288.297119	-530.889832	-146.237015	1292.826660	-503.745239	50.515846	1321.316040	-510.796051	59.846382	1591.063843	-598.343750	273.297546	1051.947266	-552.348389	-191.654144	1059.241333	-473.834503	252.843842	814.255798	-437.748840	-145.060654	826.989563	-507.118561	45.458115	961.869812	462.335205	-33.483032	935.861633	484.616119	156.910400
-518.160156	151.481506	866.243530	-514.809204	-53.721161	858.515320	-645.539978	191.002747	420.350647	-568.958984	-75.707787	471.820923	-655.087097	196.053268	68.666267	-660.721191	-56.593971	81.385834	-568.148560	244.685394	1288.276733	-530.697144	-146.388184	1292.859009	-503.828552	50.377605	1321.287964	-510.455170	59.824730	1591.076294	-598.770264	273.118805	1051.968018	-552.191772	-191.819885	1059.242065	-474.248993	253.336929	814.233643	-437.915253	-145.365189	826.787842	-507.174744	45.284882	961.880188	462.307220	-33.431305	935.858521	484.589508	156.931717
-518.335632	151.240936	866.226685	-514.826843	-53.900597	858.528198	-645.432129	190.930679	420.317871	-569.028320	-75.822433	471.859161	-655.095825	196.014526	68.645912	-660.739624	-56.613201	81.397354	-568.492920	244.510056	1288.290039	-530.579468	-146.527069	1292.838989	-503.901398	50.268272	1321.252563	-510.250092	59.655769	1590.962646	-599.245300	273.067474	1051.981567	-552.035278	-191.958435	1059.208374	-474.757385	253.902817	814.231018	-437.743805	-145.397919	826.806946	-507.263428	45.095516	961.878174	462.293304	-33.413906	935.872498	484.591431	156.933823
-518.478149	151.005875	866.201050	-514.810181	-54.068226	858.565186	-645.342712	190.878845	420.276581	-569.065063	-75.877991	471.878723	-655.070129	196.034851	68.687218	-660.691711	-56.618595	81.387405	-568.851624	244.304199	1288.257324	-530.453552	-146.667862	1292.860229	-503.988190	50.150696	1321.238647	-510.001160	59.582832	1590.911865	-599.824280	272.963989	1052.000854	-551.864014	-192.062149	1059.193115	-475.346558	254.286331	814.163635	-437.558838	-145.435074	826.846375	-507.345978	44.930122	961.886963	462.273102	-33.381294	935.868225	484.553009	156.990601
-518.685181	150.783691	866.204773	-514.855652	-54.228344	858.576172	-645.249390	190.848038	420.249207	-569.144043	-75.950554	471.863281	-655.033203	195.999023	68.657227	-660.716370	-56.647766	81.388153	-569.152161	244.094681	1288.220337	-530.379517	-146.820221	1292.835815	-504.104553	50.042156	1321.220825	-509.704254	59.567776	1590.891968	-600.195740	272.466064	1052.076172	-551.671936	-192.196426	1059.182861	-475.876678	254.662170	814.145874	-437.033386	-145.144424	827.124146	-507.456177	44.749123	961.893188	462.277832	-33.323132	935.866516	484.545074	157.003464
-518.907410	150.555008	866.190491	-514.905212	-54.384895	858.586548	-645.139465	190.751663	420.196991	-569.229675	-76.089417	471.906921	-655.016235	195.952454	68.668236	-660.759155	-56.679672	81.417091	-569.525330	243.887604	1288.201538	-530.301025	-146.935486	1292.860107	-504.211578	49.942959	1321.206665	-509.503235	59.480976	1590.862793	-600.702698	272.317383	1052.088867	-551.508362	-192.384995	1059.205933	-476.527710	255.125992	814.114441	-436.866058	-145.145706	827.158203	-507.572906	44.575478	961.890137	462.282562	-33.302948	935.859192	484.534424	157.043243
-519.118530	150.262070	866.164551	-514.950623	-54.578381	858.611816	-645.076111	190.690063	420.147369	-569.320496	-76.111526	471.876831	-654.991699	195.968735	68.670303	-660.796753	-56.667812	81.409836	-569.820007	243.672852	1288.189209	-530.178040	-147.120209	1292.865967	-504.281189	49.800682	1321.199829	-509.338074	59.398647	1590.846436	-601.266296	272.437927	1052.082642	-551.359741	-192.537888	1059.223633	-476.761108	255.456955	814.226318	-436.749023	-145.135727	827.193359	-507.696625	44.363045	961.890442	462.268280	-33.264771	935.847473	484.525970	157.085434
-519.372314	150.012894	866.158264	-515.042969	-54.723164	858.622864	-645.104065	190.675629	420.163269	-569.389221	-76.172005	471.884460	-655.063049	195.937897	68.648911	-660.733398	-56.674057	81.374992	-570.179199	243.497299	1288.173584	-530.125183	-147.256790	1292.864868	-504.417480	49.682404	1321.156738	-509.229706	59.333370	1590.823853	-601.795288	272.393799	1052.105103	-551.212036	-192.720932	1059.227783	-477.446960	255.791855	814.124084	-436.634430	-145.132919	827.204834	-507.861511	44.180302	961.892578	462.244598	-33.242413	935.849731	484.483032	157.118393
-519.685059	149.814301	866.155762	-515.409973	-54.747662	858.663757	-645.139648	190.616226	420.146149	-569.575256	-76.262497	471.883698	-655.129395	195.955521	68.686951	-660.775330	-56.702812	81.400421	-570.531372	243.327454	1288.185547	-530.087463	-147.415466	1292.866577	-504.508972	49.615616	1321.150757	-509.154419	59.258636	1590.822021	-602.269531	271.895935	1052.166870	-551.095764	-192.851364	1059.232666	-478.550598	256.091553	813.850220	-436.534027	-145.109482	827.216675	-508.174225	44.085056	961.909729	462.232361	-33.217590	935.832153	484.470581	157.144699
-519.906738	149.563690	866.171936	-515.274841	-55.024471	858.672913	-645.171265	190.566238	420.115509	-569.700317	-76.286964	471.932739	-655.130554	195.954254	68.689186	-660.755066	-56.720856	81.349869	-570.838440	243.148605	1288.203979	-530.048218	-147.573257	1292.859375	-504.625061	49.491863	1321.125366	-509.116943	59.185242	1590.809570	-602.875122	271.855469	1052.257202	-550.993713	-192.999725	1059.219360	-479.349548	256.306580	813.735901	-436.474152	-145.110962	827.243591	-508.217346	43.834728	961.922913	462.209564	-33.200920	935.855042	484.454132	157.146744
-520.124451	149.370178	866.193481	-515.377014	-55.192284	858.723755	-645.201233	190.492264	420.098633	-569.861145	-76.292587	471.977539	-655.077209	195.933197	68.674492	-660.743652	-56.729492	81.355026	-571.148743	242.971481	1288.197632	-529.984985	-147.695969	1292.849365	-504.737579	49.368946	1321.119873	-509.101532	59.121471	1590.797485	-603.330750	271.632690	1052.262207	-550.916748	-193.109222	1059.234619	-479.694946	256.538330	813.870117	-436.407318	-145.070679	827.262085	-508.380280	43.673058	961.960022	462.200684	-33.152447	935.840271	484.428680	157.201599
-520.422913	149.169327	866.208679	-515.545654	-55.342880	858.752625	-645.254272	190.428558	420.068970	-570.127014	-76.369232	472.039978	-655.121277	195.947647	68.699532	-660.761658	-56.756741	81.332413	-571.461487	242.783234	1288.185181	-529.946472	-147.863266	1292.864990	-504.854248	49.229115	1321.124878	-509.139038	59.051308	1590.800659	-603.872437	271.605469	1052.312988	-550.868469	-193.221100	1059.230957	-480.496521	256.716187	813.767700	-436.373291	-145.075531	827.286987	-508.598938	43.509499	961.981079	462.189087	-33.114037	935.829956	484.412689	157.222763
-520.712158	148.946884	866.234192	-515.692566	-55.478329	858.807068	-645.344727	190.361206	420.061890	-570.371948	-76.426613	472.132294	-655.092102	195.908447	68.657066	-660.685913	-56.767998	81.326714	-571.700989	242.573486	1288.177979	-529.877686	-148.022552	1292.858154	-504.970642	49.121773	1321.126831	-509.207977	58.989677	1590.789063	-604.452698	271.486267	1052.363892	-550.827454	-193.339172	1059.264404	-481.357544	256.787262	813.669189	-436.388580	-145.042572	827.285522	-508.825256	43.349449	962.022461	462.192230	-33.076214	935.833435	484.379944	157.281082
-521.028381	148.754913	866.269287	-515.890686	-55.632290	858.855896	-645.428650	190.283478	420.037262	-570.698364	-76.473099	472.142487	-655.104492	195.895447	68.657661	-660.693298	-56.747040	81.300522	-572.014526	242.420761	1288.196533	-529.887390	-148.127945	1292.919678	-505.219574	48.961353	1321.140869	-509.298035	58.930340	1590.806885	-604.940918	271.144440	1052.412598	-550.808594	-193.429794	1059.263672	-482.172485	256.882385	813.567383	-436.434479	-145.045013	827.304260	-509.067871	43.188351	962.063416	462.182434	-33.036171	935.839417	484.374542	157.308960
-521.375610	148.533463	866.277466	-516.110352	-55.775936	858.887939	-645.586914	190.226273	420.011200	-571.045776	-76.544922	472.186340	-655.138184	195.892731	68.646912	-660.644104	-56.760437	81.240860	-572.167297	242.205597	1288.192017	-529.801453	-148.323257	1292.931396	-505.320251	48.816387	1321.136108	-509.416748	58.863976	1590.815552	-605.509827	271.130005	1052.459717	-550.837891	-193.530869	1059.271118	-483.059875	256.879425	813.455627	-436.494843	-145.018616	827.304260	-509.334595	43.022507	962.082520	462.175018	-33.010330	935.847534	484.360992	157.325974
-521.752502	148.286530	866.269775	-516.351624	-55.980209	858.935913	-645.726135	190.168381	420.012024	-571.424988	-76.581985	472.203064	-655.163208	195.881927	68.622528	-660.602783	-56.749840	81.195404	-572.462708	242.061554	1288.216797	-529.891785	-148.458511	1292.942749	-505.359222	48.759071	1321.143555	-509.519623	58.851372	1590.875244	-606.118164	271.057739	1052.494019	-550.860535	-193.627914	1059.296021	-483.888123	256.912903	813.344788	-436.562988	-144.999176	827.311829	-509.615204	42.830338	962.101135	462.165314	-32.995964	935.846436	484.332062	157.362091
-522.103210	148.107956	866.257202	-516.576660	-56.125885	858.967407	-645.832825	190.059189	419.952332	-571.594238	-76.439461	472.173218	-655.117737	195.873993	68.633614	-660.518250	-56.784592	81.141220	-572.713440	241.912308	1288.205566	-529.900330	-148.588882	1292.938232	-505.511414	48.658527	1321.144775	-509.686554	58.800632	1590.886597	-606.648254	270.674500	1052.579224	-550.890808	-193.716965	1059.295410	-484.850891	256.898499	813.219421	-436.679871	-144.985229	827.307617	-509.885895	42.695442	962.109802	462.159973	-32.969849	935.832214	484.310181	157.389816
-522.515991	147.951111	866.265686	-516.894043	-56.243126	858.987732	-645.994202	189.945053	419.923401	-571.991394	-76.484413	472.188263	-655.116211	195.860458	68.602356	-660.406494	-56.749554	81.062088	-572.967590	241.770966	1288.202026	-529.910645	-148.679764	1292.956421	-505.768646	48.435303	1321.161865	-509.873657	58.744827	1590.908447	-607.166199	270.396362	1052.639404	-550.944214	-193.781677	1059.285034	-485.667938	256.811066	813.080750	-436.799194	-144.957291	827.303650	-510.197540	42.569618	962.119507	462.171021	-32.942902	935.834961	484.302368	157.388275
-522.899536	147.772614	866.266785	-517.136963	-56.376339	859.023193	-646.149902	189.829987	419.831329	-572.460571	-76.453705	472.271881	-654.996399	195.845169	68.573174	-660.385803	-56.760349	81.026016	-573.211853	241.602875	1288.230591	-529.991943	-148.852371	1292.946167	-505.846588	48.420002	1321.169678	-510.109222	58.653870	1590.890137	-607.715881	270.207367	1052.674805	-551.042908	-193.853546	1059.320923	-486.525848	256.645203	812.958618	-436.958832	-144.953629	827.301880	-510.476715	42.437374	962.135315	462.179474	-32.914501	935.836609	484.293182	157.410233
-523.347656	147.583389	866.304199	-517.438477	-56.518860	859.070557	-646.362915	189.700317	419.784454	-573.054871	-76.459084	472.362427	-655.045227	195.846756	68.559021	-660.435547	-56.780624	80.954201	-573.475952	241.443680	1288.256348	-530.006775	-148.954376	1293.024292	-505.999878	48.310238	1321.207764	-510.308472	58.599136	1590.918213	-608.245178	269.917603	1052.720215	-551.168579	-193.997467	1059.390991	-487.367310	256.552673	812.838501	-437.528778	-145.230743	827.068665	-510.808777	42.283810	962.174011	462.165070	-32.881992	935.845032	484.238342	157.476563
-523.775391	147.478348	866.348877	-517.777832	-56.598099	859.089172	-646.637451	189.598999	419.763550	-573.864075	-76.600159	472.464966	-654.976929	195.847107	68.531471	-660.635803	-56.778526	80.934128	-573.746155	241.309875	1288.278320	-530.115784	-149.070969	1293.042358	-506.275604	48.151978	1321.217529	-510.521515	58.550549	1590.944214	-608.759583	269.616882	1052.767212	-551.251038	-194.030090	1059.395752	-488.217407	256.361084	812.746155	-437.415375	-144.941681	827.286926	-511.142487	42.184353	962.200623	462.155792	-32.869457	935.843872	484.197449	157.494705
-524.162842	147.389557	866.393066	-518.102905	-56.645840	859.099487	-646.936951	189.487167	419.739288	-574.399414	-76.539963	472.499481	-655.028320	195.838654	68.467888	-660.584717	-56.780579	80.804001	-574.051392	241.166397	1288.290283	-530.255249	-149.205658	1293.087524	-506.369934	48.127773	1321.252197	-510.715637	58.517876	1591.031860	-609.294189	269.332153	1052.786865	-551.396240	-194.088593	1059.425781	-488.973877	256.156403	812.659668	-437.631683	-144.893097	827.311096	-511.469177	42.102879	962.224548	462.170624	-32.838535	935.842285	484.178497	157.499237
-524.666687	147.297852	866.419617	-518.706238	-56.734924	859.170959	-647.297791	189.440125	419.691956	-575.112183	-76.603531	472.460083	-655.037048	195.842850	68.440971	-660.571777	-56.803627	80.690155	-574.402954	241.059982	1288.286987	-530.381226	-149.296875	1293.144165	-506.548859	48.041233	1321.251953	-510.933350	58.453682	1591.048218	-609.858093	269.050110	1052.825684	-551.540222	-194.201675	1059.467529	-489.741638	255.936249	812.595581	-437.893799	-144.871384	827.335388	-511.963531	42.031544	962.268433	462.161285	-32.834259	935.851257	484.161957	157.513123
-525.113159	147.048706	866.409546	-518.896179	-56.854172	859.133118	-647.626465	189.325760	419.616241	-575.628052	-76.470261	472.409637	-655.010071	195.828552	68.381195	-660.599426	-56.793003	80.532471	-574.741943	240.909698	1288.278687	-530.461609	-149.412659	1293.212769	-506.747223	47.944290	1321.251831	-511.171844	58.385830	1591.062256	-610.362976	268.742828	1052.833740	-551.710510	-194.248047	1059.486938	-490.395233	255.679718	812.554443	-438.137054	-144.830124	827.358398	-512.223389	41.845913	962.238708	462.182220	-32.788322	935.858093	484.135529	157.540817
-525.582458	146.937210	866.407043	-519.261841	-56.917233	859.105957	-648.032532	189.214645	419.571930	-575.996277	-76.225578	472.418762	-655.015320	195.839218	68.335159	-660.563171	-56.765999	80.371590	-575.051636	240.757416	1288.313354	-530.641052	-149.539825	1293.186401	-506.973572	47.844208	1321.235962	-511.396973	58.308418	1591.072510	-610.910645	268.479675	1052.885132	-551.911499	-194.320404	1059.485229	-491.075836	255.384201	812.493347	-438.408295	-144.795044	827.361023	-512.578491	41.752975	962.217529	462.155212	-32.771008	935.863098	484.070831	157.569443
-526.100525	146.804794	866.397888	-519.661133	-57.022362	859.088745	-648.392517	189.122437	419.559875	-576.687927	-76.152069	472.400635	-655.078125	195.833405	68.251778	-660.536804	-56.769211	80.169891	-575.378357	240.644287	1288.284912	-530.817444	-149.655548	1293.189453	-507.199493	47.744656	1321.223877	-511.611938	58.228497	1591.079224	-611.480286	268.202393	1052.887451	-552.144348	-194.408447	1059.477783	-491.715149	255.132874	812.434998	-438.723022	-144.758209	827.347900	-512.974243	41.637783	962.198181	462.136688	-32.772034	935.899353	484.048523	157.574722
-526.601990	146.715591	866.385742	-520.105591	-57.105709	859.015503	-648.807007	188.995804	419.494690	-577.451721	-76.178841	472.371246	-655.034058	195.832306	68.176758	-660.541199	-56.747116	80.001381	-575.787354	240.540741	1288.270386	-531.009399	-149.771530	1293.194946	-507.419037	47.627506	1321.196167	-511.827942	58.163773	1591.057983	-611.983643	267.948883	1052.888672	-552.380249	-194.486557	1059.486938	-492.242126	254.864731	812.414001	-439.040833	-144.725143	827.329529	-513.391907	41.526371	962.149170	462.128387	-32.726612	935.896790	484.008179	157.609680
-527.146667	146.597748	866.365723	-520.551331	-57.223984	858.965149	-649.269470	188.860413	419.446320	-578.464294	-76.365417	472.389160	-655.060242	195.809570	68.084785	-660.727905	-56.775646	79.877449	-576.169800	240.415146	1288.248169	-531.156433	-149.879608	1293.195679	-507.681641	47.509274	1321.160889	-512.100403	58.059731	1591.009155	-612.449341	267.590637	1052.876831	-552.686035	-194.618637	1059.476074	-492.756226	254.530396	812.365234	-439.790161	-144.963470	827.062256	-513.815430	41.400932	962.106567	462.141754	-32.690887	935.897949	483.963470	157.640488
-527.704041	146.528183	866.354980	-521.022278	-57.298237	858.903442	-649.770142	188.766510	419.406738	-579.217651	-76.274742	472.375580	-655.060364	195.848831	68.031677	-660.783569	-56.783134	79.684097	-576.532227	240.258926	1288.230835	-531.357239	-150.035675	1293.151123	-507.939484	47.404163	1321.133301	-512.294800	58.041416	1591.032104	-612.941589	267.354767	1052.841309	-552.934814	-194.662949	1059.437988	-493.249146	254.238251	812.332397	-439.823792	-144.705475	827.275391	-514.252747	41.311302	962.061951	462.143951	-32.670700	935.910461	483.936676	157.657806
-528.244324	146.523056	866.339172	-521.515564	-57.373562	858.829285	-650.396912	188.756714	419.354828	-579.917480	-76.170891	472.348907	-655.165405	195.869781	67.964745	-660.882629	-56.802399	79.546242	-576.923340	240.103210	1288.182129	-531.505432	-150.192657	1293.128296	-508.235931	47.259785	1321.094116	-512.517517	57.976677	1590.993896	-613.397278	267.095764	1052.787720	-553.224182	-194.760696	1059.433228	-493.761292	254.107468	812.315002	-440.152435	-144.675949	827.252380	-514.716553	41.248085	962.010803	462.124237	-32.660950	935.929504	483.885803	157.653015
-528.751343	146.442795	866.295349	-522.024414	-57.427895	858.749207	-650.893799	188.688339	419.313202	-580.754639	-76.157715	472.315704	-655.168884	195.890900	67.867676	-660.875610	-56.832764	79.361763	-577.365662	239.991501	1288.106934	-531.732178	-150.281662	1293.085449	-508.542816	47.194405	1321.031128	-512.755493	57.889977	1590.911255	-613.872070	266.820953	1052.721680	-553.515015	-194.872498	1059.401367	-494.186768	253.572083	812.206787	-440.568909	-144.643768	827.190857	-515.146667	41.165485	961.940308	462.097198	-32.658371	935.943665	483.834412	157.664627
-529.346252	146.336319	866.258362	-522.581726	-57.470516	858.675720	-651.558594	188.607925	419.237732	-581.355591	-75.955063	472.269501	-655.217834	195.910538	67.761948	-660.843506	-56.826546	79.170036	-577.765381	239.898819	1288.036865	-531.942993	-150.340500	1293.023193	-508.932953	46.982216	1320.968018	-512.932678	57.811237	1590.868774	-614.267639	266.602325	1052.657593	-553.810547	-195.014374	1059.370361	-494.584930	253.257462	812.187439	-440.946747	-144.641251	827.150085	-515.648804	41.076714	961.876953	462.104340	-32.629879	935.934875	483.794556	157.666397
-529.905273	146.233276	866.233765	-523.067444	-57.543110	858.630310	-652.153137	188.486069	419.140167	-582.277710	-75.900055	472.283386	-655.299622	195.967987	67.697212	-660.892334	-56.827255	79.007172	-578.225220	239.705215	1287.963257	-532.124207	-150.471695	1293.004150	-509.160461	46.936249	1320.882446	-513.108887	57.755337	1590.808594	-614.671265	266.354736	1052.559082	-554.123047	-195.152542	1059.366699	-494.952606	252.943619	812.163269	-441.366394	-144.629364	827.082642	-516.124023	40.983730	961.836853	462.084473	-32.639427	935.941956	483.757507	157.665405
-530.468323	146.177643	866.212280	-523.594055	-57.617165	858.573730	-652.766113	188.343521	419.065826	-583.287109	-76.019379	472.312744	-655.242065	195.976929	67.594955	-661.041443	-56.871319	78.905899	-578.685547	239.529678	1287.906250	-532.375854	-150.628311	1292.947632	-509.496796	46.820938	1320.829590	-513.232849	57.737770	1590.797729	-615.117126	266.138092	1052.506958	-554.453613	-195.229797	1059.297852	-495.374359	252.633713	812.082397	-441.855988	-144.653320	826.991028	-516.629089	40.905422	961.793213	462.027039	-32.630955	935.972229	483.668854	157.661179
-530.984314	146.130539	866.180054	-524.001160	-57.711327	858.535278	-653.582336	188.277618	419.064331	-584.166077	-75.992500	472.358154	-655.327576	196.028061	67.481216	-661.093384	-56.898350	78.768860	-579.085266	239.379639	1287.851074	-532.600586	-150.733276	1292.884521	-509.861511	46.703064	1320.761230	-513.382629	57.673088	1590.723389	-615.494873	265.912750	1052.443848	-554.778198	-195.382324	1059.223389	-495.749115	252.331268	811.997253	-442.470123	-144.704041	826.782043	-517.042297	40.839970	961.752991	462.010834	-32.614429	935.968750	483.617584	157.653427
-531.541931	146.109436	866.144775	-524.440674	-57.784420	858.494873	-654.438171	188.238144	419.093536	-585.038574	-75.981598	472.407806	-655.500854	196.102982	67.412529	-661.126831	-56.898750	78.602219	-579.498840	239.200897	1287.798218	-532.795166	-150.858856	1292.836304	-510.211792	46.605629	1320.687378	-513.520874	57.600399	1590.654785	-615.837280	265.695190	1052.380859	-555.143921	-195.565277	1059.189941	-496.120361	252.099060	811.946716	-443.368225	-145.029663	826.383667	-517.493713	40.799068	961.710388	461.984100	-32.626911	935.977173	483.544647	157.643356
-532.048462	146.022141	866.092163	-524.871643	-57.871513	858.475586	-655.256653	188.107529	419.060974	-585.593628	-75.724266	472.381226	-655.572754	196.107269	67.287315	-661.208069	-56.952785	78.463303	-579.941895	239.073685	1287.770874	-533.035583	-150.982025	1292.753906	-510.699341	46.415237	1320.615479	-513.639587	57.543701	1590.571533	-616.196777	265.482758	1052.322144	-555.447510	-195.623734	1059.086548	-496.468414	251.824844	811.876404	-443.481049	-144.797119	826.501038	-517.942078	40.732803	961.672974	461.971405	-32.643799	935.980530	483.508026	157.633560
-532.531372	145.919220	866.036377	-525.320374	-57.949005	858.456543	-656.072144	187.971252	418.958099	-586.567749	-75.877617	472.430054	-655.612366	196.161148	67.157921	-661.351074	-56.980320	78.365166	-580.398010	238.920593	1287.743042	-533.310669	-151.103912	1292.700806	-510.985016	46.398930	1320.529175	-513.743774	57.473339	1590.489746	-616.625061	265.277130	1052.254517	-555.804504	-195.750031	1059.023438	-496.841522	251.550766	811.838379	-443.932404	-144.777100	826.439941	-518.380127	40.662903	961.633362	461.948639	-32.627560	935.988953	483.422180	157.635742
-533.055725	145.871155	865.987732	-525.792664	-57.987984	858.413818	-656.992920	187.835022	418.906311	-587.300415	-75.936157	472.430511	-655.676392	196.242966	67.066162	-661.384155	-57.026115	78.230232	-580.870300	238.797989	1287.692261	-533.708618	-151.241257	1292.556641	-511.346405	46.301182	1320.436279	-513.881714	57.355442	1590.356689	-617.009338	265.096344	1052.216187	-556.174255	-195.893051	1058.917725	-497.230438	251.328094	811.767578	-444.472809	-144.836899	826.292297	-518.837463	40.626450	961.583557	461.907684	-32.657898	935.989624	483.355621	157.591751
-533.891663	146.246368	865.982361	-527.126221	-58.226761	858.004517	-658.150696	187.875198	419.029663	-588.396545	-76.164345	472.415375	-655.981140	196.278809	66.980423	-661.462402	-57.025532	78.137611	-581.301025	238.659821	1287.669189	-534.048462	-151.383560	1292.447021	-511.695648	46.164421	1320.385864	-513.968018	57.278320	1590.270996	-617.435486	264.922241	1052.152710	-556.624023	-196.077820	1058.862549	-497.646729	251.070847	811.726746	-445.540161	-145.225189	825.803223	-519.701294	40.491051	961.345398	461.866333	-32.660053	935.996765	483.282532	157.571869
-534.178589	145.914658	865.920288	-526.806274	-58.070831	858.297974	-659.015137	187.688950	419.031219	-588.812317	-75.942024	472.443420	-656.015808	196.326126	66.899094	-661.481995	-57.057644	77.993149	-581.698364	238.507980	1287.633057	-534.302551	-151.511032	1292.363159	-512.060425	46.040127	1320.297974	-514.052429	57.208027	1590.189209	-617.825195	264.699677	1052.110596	-556.992126	-196.088242	1058.761597	-498.054077	250.811920	811.695129	-445.731262	-145.015564	825.902344	-519.811462	40.594715	961.481384	461.816589	-32.683289	936.024780	483.198883	157.544327
-534.715576	145.910324	865.879333	-527.274414	-58.090061	858.244080	-659.896240	187.544189	418.950745	-589.165039	-75.730499	472.426941	-656.010559	196.337845	66.782280	-661.466858	-57.080215	77.885040	-582.125427	238.413620	1287.594238	-534.610779	-151.579437	1292.279419	-512.382629	45.917862	1320.240479	-514.179382	57.077702	1590.104492	-618.212463	264.503815	1052.118042	-557.462769	-196.230896	1058.681641	-498.463196	250.584763	811.694031	-446.595276	-145.125671	825.649231	-520.248840	40.583111	961.426941	461.776306	-32.702667	936.033691	483.145294	157.508209
-535.232239	145.896912	865.854370	-527.742676	-58.119656	858.182373	-660.837036	187.421356	418.948395	-589.764160	-75.726318	472.418396	-656.016541	196.363235	66.673996	-661.428040	-57.096661	77.786011	-582.551575	238.312897	1287.616821	-534.902832	-151.673492	1292.211304	-512.713196	45.795330	1320.184082	-514.166016	57.098190	1590.095703	-618.615723	264.337341	1052.128540	-557.871887	-196.239487	1058.607422	-498.896790	250.381378	811.682983	-446.827667	-145.141342	825.622681	-520.683777	40.548874	961.376953	461.758087	-32.682606	936.027283	483.094208	157.489319
-535.766602	145.888489	865.826782	-528.197632	-58.209915	858.157898	-661.834045	187.397415	418.938721	-590.557739	-75.926384	472.449219	-656.222290	196.388718	66.606346	-661.655273	-57.141609	77.762070	-582.924683	238.226303	1287.620605	-535.244324	-151.756241	1292.083984	-513.045532	45.669071	1320.145386	-514.249268	57.003147	1590.035034	-619.063538	264.184479	1052.081299	-558.308289	-196.261520	1058.547485	-499.347198	250.146469	811.656982	-447.197815	-145.159286	825.662598	-521.116211	40.509132	961.344482	461.720337	-32.716534	936.024841	483.030823	157.495407
-536.317322	145.829620	865.761230	-528.722778	-58.290703	858.128601	-662.658813	187.197968	418.855164	-591.090881	-75.975189	472.450470	-656.147888	196.430435	66.512428	-661.714050	-57.181469	77.702438	-583.304932	238.129211	1287.633301	-535.552612	-151.872375	1292.035278	-513.362122	45.540012	1320.083130	-514.333313	56.910336	1589.983643	-619.548035	264.110260	1052.119507	-558.805115	-196.358002	1058.471558	-499.863831	249.926086	811.617737	-448.016785	-145.329880	825.403198	-521.567627	40.462212	961.288269	461.694763	-32.683811	936.016907	482.942169	157.500992
-536.899780	145.761475	865.693115	-529.235657	-58.329865	858.120422	-663.517761	187.128525	418.870361	-591.543701	-75.996475	472.440216	-656.197144	196.489395	66.442520	-661.752441	-57.204617	77.634811	-583.635193	238.042572	1287.616577	-535.840454	-151.961044	1291.939209	-513.688049	45.442616	1320.055542	-514.422180	56.820473	1589.936523	-619.964661	263.934448	1052.103271	-559.300659	-196.446274	1058.416870	-500.395081	249.754410	811.601379	-448.757965	-145.480576	825.181885	-522.058655	40.443329	961.245056	461.132538	-32.990540	936.251221	482.679901	157.334900
-537.472412	145.706238	865.673889	-529.729980	-58.373001	858.139404	-664.330261	187.044830	418.835114	-592.000366	-76.039444	472.390411	-656.169861	196.536942	66.380966	-661.902466	-57.230118	77.559113	-583.964844	237.988831	1287.654541	-536.234741	-152.051971	1291.837158	-514.001892	45.366440	1320.018677	-514.513062	56.711937	1589.912720	-620.376892	263.817871	1052.144165	-559.835083	-196.621445	1058.358643	-500.937836	249.603363	811.605103	-449.829651	-145.810349	824.742310	-522.532776	40.419243	961.239136	461.108643	-33.025711	936.244202	482.593781	157.340805
-538.116882	145.696747	865.671082	-530.330872	-58.383759	858.119995	-665.032593	186.937485	418.785370	-592.154907	-75.926361	472.353973	-656.202515	196.574875	66.361313	-661.851379	-57.262104	77.484657	-584.258423	237.928833	1287.710815	-536.577393	-152.103546	1291.771606	-514.296814	45.298584	1319.981812	-514.644104	56.555153	1589.851440	-620.849609	263.750519	1052.254028	-560.334961	-196.659164	1058.279297	-501.470276	249.405472	811.633606	-450.299500	-145.646454	824.775879	-523.080688	40.406609	961.219604	461.236145	-32.915699	936.148499	482.534454	157.432526
-538.667847	145.714737	865.659363	-530.826904	-58.368053	858.111511	-665.752625	186.825134	418.704865	-592.718628	-76.189041	472.385010	-656.425903	196.615784	66.301041	-662.072998	-57.298580	77.500748	-584.551392	237.869217	1287.769409	-536.837585	-152.147186	1291.788086	-514.584473	45.256870	1319.971802	-514.745605	56.420952	1589.860962	-621.302124	263.664124	1052.333618	-560.808472	-196.680954	1058.229736	-502.032349	249.256424	811.645020	-450.882935	-145.754395	824.674927	-523.548157	40.430424	961.203430	461.438202	-32.737427	935.992065	482.501709	157.574646
-539.214355	145.663513	865.665283	-531.324463	-58.420578	858.116455	-666.312744	186.723969	418.630981	-593.018982	-76.276443	472.431030	-656.411560	196.662384	66.276428	-662.133057	-57.353115	77.467293	-584.786133	237.794098	1287.820068	-537.083801	-152.204498	1291.752441	-514.885864	45.192116	1319.939941	-514.826050	56.305779	1589.868896	-621.735596	263.591461	1052.414185	-561.313660	-196.730164	1058.262329	-502.669220	249.118942	811.656616	-451.804504	-146.088211	824.396240	-523.992004	40.384121	961.200195	461.604248	-32.595642	935.884216	482.462921	157.669830
-539.783447	145.706635	865.730652	-531.803894	-58.446548	858.158936	-666.856934	186.621017	418.628418	-593.032959	-76.140388	472.397888	-656.429260	196.670166	66.225342	-662.104919	-57.405483	77.429085	-585.079346	237.770905	1287.896118	-537.448914	-152.251205	1291.710205	-515.165955	45.145966	1319.940552	-514.918457	56.173996	1589.887451	-622.175293	263.556641	1052.537598	-561.788330	-196.749847	1058.275024	-503.306885	248.946228	811.653625	-452.159912	-145.976013	824.526245	-524.469360	40.389660	961.248657	461.729187	-32.477764	935.790283	482.407349	157.743942
-540.370361	145.761719	865.752869	-532.299866	-58.508369	858.219788	-667.326294	186.586090	418.624115	-593.311340	-76.230148	472.400055	-656.380127	196.684708	66.188881	-662.113525	-57.409382	77.369041	-585.309998	237.761841	1287.993652	-537.738586	-152.302399	1291.719727	-515.455627	45.108494	1319.949951	-515.021667	56.026115	1589.918701	-622.611206	263.518005	1052.664673	-562.291809	-196.811722	1058.281372	-503.950470	248.920898	811.700684	-452.858948	-146.037827	824.445801	-524.966492	40.413864	961.286011	461.817932	-32.364670	935.725037	482.323456	157.847198
-540.954956	145.785950	865.779480	-532.822083	-58.515648	858.284729	-667.795227	186.521179	418.597900	-593.560059	-76.258400	472.372131	-656.418457	196.692520	66.146179	-662.185425	-57.459301	77.377228	-585.559937	237.728775	1288.109253	-538.015076	-152.336029	1291.765625	-515.729431	45.072792	1319.967651	-515.103271	55.880356	1589.958252	-623.049744	263.502289	1052.781738	-562.776367	-196.833817	1058.262207	-504.646393	248.815781	811.717957	-453.562103	-146.119003	824.362427	-525.467896	40.447205	961.326660	461.744202	-32.366890	935.751953	482.193695	157.853622
-541.501404	145.690445	865.799805	-533.339722	-58.519054	858.350708	-668.092957	186.433411	418.538635	-594.003540	-76.440948	472.369781	-656.390625	196.705460	66.126396	-662.331482	-57.467533	77.388580	-585.761780	237.696899	1288.225952	-538.249512	-152.376984	1291.767822	-516.019226	45.047440	1319.996826	-515.207092	55.730057	1589.996460	-623.474487	263.479553	1052.920654	-563.280640	-196.887009	1058.333496	-505.278778	248.681473	811.729309	-454.517700	-146.442810	824.142761	-525.953552	40.422138	961.365234	461.485199	-32.460438	935.879944	482.009979	157.782745
-542.076904	145.697006	865.866272	-533.827759	-58.507988	858.384521	-668.385071	186.378204	418.469635	-594.269531	-76.454758	472.381653	-656.405457	196.704956	66.076843	-662.342041	-57.487984	77.370796	-586.050903	237.671051	1288.330322	-538.512939	-152.391998	1291.817993	-516.246460	45.006191	1320.030884	-515.362732	55.522388	1590.037231	-623.931458	263.512390	1053.068604	-563.717529	-196.853577	1058.386841	-505.959625	248.634995	811.768616	-454.867126	-146.316208	824.279968	-526.432312	40.422283	961.408936	461.175323	-32.600742	936.043091	481.781708	157.670914
-542.610046	145.777039	865.976318	-534.326904	-58.480156	858.412781	-668.548462	186.290543	418.434174	-594.526550	-76.473557	472.376282	-656.381714	196.721008	66.082603	-662.315491	-57.497597	77.349648	-586.314514	237.712112	1288.440186	-538.822998	-152.380554	1291.854858	-516.478821	44.957630	1320.068481	-515.420227	55.438396	1590.100464	-624.396667	263.525818	1053.236206	-564.233093	-196.877838	1058.447021	-506.662354	248.632690	811.803467	-455.575287	-146.413452	824.184204	-526.916504	40.440685	961.473267	461.127319	-32.646263	936.057922	481.661530	157.668945
-543.156799	145.791824	866.065979	-534.771118	-58.499451	858.480164	-668.715698	186.219955	418.369202	-594.650818	-76.308022	472.316742	-656.384521	196.716705	66.038681	-662.275513	-57.488571	77.296722	-586.522400	237.658508	1288.519897	-539.034790	-152.404099	1291.846069	-516.794128	44.897938	1320.086426	-515.525208	55.293953	1590.139160	-624.842102	263.491577	1053.357666	-564.668701	-196.892105	1058.499756	-507.336609	248.691727	811.856934	-456.286133	-146.481812	824.162231	-527.388123	40.434982	961.548889	461.078400	-32.622314	936.067322	481.525452	157.715897
-543.690063	145.794922	866.124695	-535.246277	-58.493233	858.515442	-668.899414	186.194595	418.330200	-595.032837	-76.400146	472.359497	-656.371582	196.738251	66.044197	-662.264587	-57.490864	77.301643	-586.747620	237.627853	1288.613037	-539.277405	-152.463303	1291.870361	-516.910767	44.942940	1320.136597	-515.638733	55.166592	1590.178467	-625.264404	263.481903	1053.479980	-565.123413	-196.922836	1058.576782	-507.942169	248.709854	811.900574	-457.005402	-146.511337	824.078064	-527.860535	40.432964	961.591980	461.059296	-32.656616	936.068909	481.415222	157.692108
-544.165771	145.781082	866.167114	-535.732727	-58.462875	858.564819	-669.145081	186.230087	418.277802	-595.322632	-76.393982	472.396240	-656.476990	196.739456	66.044640	-662.353577	-57.507229	77.279228	-587.046265	237.646820	1288.684204	-539.643005	-152.401001	1291.601440	-517.150452	44.918320	1320.161377	-515.748413	55.032848	1590.198975	-625.752258	263.514587	1053.614502	-565.610901	-197.037903	1058.628662	-508.543579	248.702530	811.924072	-457.998932	-146.778976	823.845215	-528.301758	40.445110	961.633301	461.003143	-32.641899	936.082153	481.301147	157.694595
-544.640503	145.806259	866.195740	-536.217834	-58.465149	858.616760	-669.285583	186.230759	418.259705	-595.625000	-76.391228	472.411407	-656.483459	196.755859	66.028709	-662.379578	-57.508804	77.281158	-587.322815	237.644760	1288.781128	-539.725037	-152.410446	1291.925659	-517.374207	44.913460	1320.176025	-515.850342	54.877758	1590.225586	-626.254089	263.542755	1053.721313	-565.999268	-197.001801	1058.681030	-509.111633	248.795578	811.959656	-458.333954	-146.605667	823.961304	-528.749390	40.469177	961.670227	460.958984	-32.671898	936.085693	481.203979	157.715256
-545.111755	145.837143	866.280884	-536.647583	-58.403980	858.650696	-669.487732	186.290497	418.237274	-595.990417	-76.446098	472.450104	-656.612854	196.752441	66.017128	-662.496155	-57.486809	77.280777	-587.587097	237.637817	1288.860962	-539.895508	-152.423187	1291.945068	-517.689026	44.879124	1320.174561	-515.962646	54.748016	1590.250732	-626.654846	263.503418	1053.809937	-566.438293	-197.028198	1058.729980	-509.685211	248.970566	812.028137	-459.010223	-146.660706	823.892334	-529.196960	40.492416	961.728699	460.967407	-32.671177	936.090698	481.116302	157.708984
-545.541565	145.902100	866.356934	-537.052551	-58.436863	858.685791	-669.613953	186.307968	418.210632	-596.251587	-76.395744	472.460907	-656.592590	196.727097	66.006088	-662.454956	-57.504940	77.279366	-587.897888	237.642197	1288.949829	-540.099915	-152.409958	1291.968384	-517.858398	44.935749	1320.187012	-516.081116	54.625004	1590.273682	-627.064148	263.526093	1053.895264	-566.878357	-197.161163	1058.787720	-510.181610	249.118317	812.098572	-460.031464	-146.926987	823.566772	-529.606506	40.491890	961.782776	460.930908	-32.670708	936.102600	481.007324	157.709137
-545.940308	146.009369	866.420776	-537.468567	-58.420368	858.711060	-669.742493	186.391464	418.247406	-596.530518	-76.339188	472.474121	-656.639954	196.735535	66.012131	-662.453369	-57.472836	77.242897	-588.212280	237.633667	1289.014648	-540.276306	-152.395615	1291.968872	-518.097473	44.957508	1320.197632	-516.185913	54.511978	1590.276367	-627.567139	263.594269	1053.987549	-567.257507	-197.121872	1058.795288	-510.649628	249.201172	812.132385	-460.410278	-146.716736	823.693420	-530.012878	40.535542	961.826599	460.917572	-32.666996	936.096863	480.946136	157.724487
-546.310059	146.072189	866.485168	-537.874756	-58.385555	858.713623	-669.808960	186.419342	418.209839	-596.797852	-76.252319	472.472290	-656.646912	196.735977	66.014931	-662.443115	-57.458031	77.193169	-588.490906	237.567841	1289.059082	-540.439392	-152.417419	1291.958496	-518.528503	45.128555	1320.109497	-516.286011	54.412033	1590.273438	-627.981750	263.617096	1054.041260	-567.608521	-197.175385	1058.847168	-511.089386	249.339081	812.172913	-461.010437	-146.720581	823.614685	-530.385925	40.553452	961.857361	460.887939	-32.682892	936.143372	480.890411	157.726471
-546.649719	146.075592	866.508423	-538.279968	-58.335968	858.728943	-669.911743	186.484573	418.192993	-597.011414	-76.163597	472.484650	-656.702942	196.748505	65.984428	-662.401917	-57.465698	77.158943	-588.880798	237.578003	1289.058594	-540.640259	-152.390701	1291.927734	-518.635193	44.986359	1320.167236	-516.380798	54.320534	1590.265625	-628.346252	263.640442	1054.053101	-567.958130	-197.175507	1058.823486	-511.508209	249.605576	812.227600	-461.589935	-146.720062	823.566162	-530.736572	40.572617	961.873779	460.867523	-32.677052	936.138733	480.823486	157.738800
-546.964905	146.012115	866.521118	-538.659668	-58.287106	858.724854	-669.950317	186.535889	418.130920	-597.284790	-76.113861	472.463348	-656.627380	196.755798	65.989120	-662.481628	-57.471981	77.122658	-589.189514	237.577591	1289.082275	-540.858521	-152.391617	1291.922241	-518.891968	44.997211	1320.175903	-516.480591	54.246761	1590.246948	-628.742004	263.705505	1054.094360	-568.321045	-197.156616	1058.813599	-511.886292	249.858978	812.274902	-462.145416	-146.659286	823.490234	-531.073853	40.552105	961.876465	460.864563	-32.679317	936.148254	480.797089	157.785324
-547.281128	146.011215	866.549988	-539.043396	-58.250149	858.728455	-669.992859	186.636826	418.082947	-597.479980	-76.072929	472.480682	-656.689148	196.756378	65.959602	-662.486511	-57.454716	77.114838	-589.524963	237.557159	1289.110107	-541.035461	-152.381775	1291.891602	-519.186584	45.026165	1320.171021	-516.584045	54.182343	1590.233765	-629.186707	263.792664	1054.137695	-568.642334	-197.170151	1058.822632	-512.223633	250.084030	812.295959	-462.722870	-146.652161	823.375305	-531.429443	40.553093	961.892761	460.871826	-32.648949	936.165527	480.773163	157.835144
-547.571045	146.028137	866.575012	-539.384094	-58.203831	858.763489	-670.024475	186.697815	418.053680	-597.708801	-76.013710	472.449341	-656.666199	196.763000	65.943001	-662.526489	-57.453423	77.090912	-589.869873	237.581497	1289.153076	-541.238403	-152.371811	1291.873535	-519.473816	45.013138	1320.158569	-516.698792	54.139038	1590.216064	-629.584167	263.888489	1054.206787	-569.006226	-197.193832	1058.823120	-512.580688	250.302170	812.337585	-463.314819	-146.684784	823.196411	-531.763428	40.585365	961.925049	460.848938	-32.669155	936.202515	480.754364	157.847443
-547.872192	146.071854	866.611816	-539.718872	-58.152275	858.766541	-670.035461	186.781235	418.031952	-597.943054	-76.009613	472.423492	-656.690125	196.790146	65.946335	-662.549866	-57.452240	77.086700	-590.232300	237.566010	1289.193726	-541.468140	-152.356964	1291.837891	-519.736206	45.010784	1320.176758	-516.854553	54.026108	1590.195801	-629.910522	263.947693	1054.260742	-569.355469	-197.160278	1058.792969	-512.884888	250.506042	812.384155	-463.809082	-146.661224	823.089966	-532.076538	40.614784	961.943787	460.849457	-32.614456	936.229736	480.752594	157.859436
-548.138184	146.136826	866.668823	-539.982056	-58.168823	858.783203	-670.080017	186.898315	418.002045	-598.076355	-75.916580	472.420502	-656.732605	196.795547	65.932304	-662.547974	-57.451527	77.024445	-590.611511	237.569382	1289.240234	-541.800903	-152.360062	1291.785034	-520.028992	45.011452	1320.161133	-516.958252	53.992619	1590.183960	-630.218506	263.974640	1054.260986	-569.692200	-197.135620	1058.777832	-513.160645	250.719116	812.444336	-464.227966	-146.624878	822.981262	-532.367859	40.619717	961.983154	460.820740	-32.575089	936.260620	480.688263	157.923019
-548.369080	146.250839	866.721191	-540.256104	-58.123199	858.804626	-670.155640	187.016357	418.019257	-598.219788	-75.854004	472.375732	-656.787292	196.812408	65.945923	-662.569397	-57.442535	77.008255	-590.919739	237.570053	1289.272827	-542.102905	-152.352051	1291.717407	-520.313538	44.964119	1320.156128	-517.074036	53.961132	1590.165405	-630.535889	264.036865	1054.299683	-570.007263	-197.113342	1058.735718	-513.415833	250.974487	812.499451	-464.609863	-146.632111	822.921814	-532.649902	40.681885	962.022888	460.822357	-32.538185	936.282166	480.660065	157.898071
-548.623047	146.369843	866.780884	-540.550598	-58.053909	858.817139	-670.168396	187.079926	417.994537	-598.372864	-75.801926	472.376465	-656.784424	196.804306	65.921486	-662.543152	-57.429554	76.983391	-591.206787	237.549652	1289.313965	-542.394165	-152.368225	1291.677856	-520.612122	44.960609	1320.164063	-517.181396	53.963055	1590.164551	-630.846436	264.094543	1054.371460	-570.319702	-197.038910	1058.685791	-513.638184	251.208969	812.560730	-464.964996	-146.573532	822.881409	-532.962891	40.749973	962.062622	460.908386	-32.738869	936.315491	480.950653	157.806732
-548.856750	146.434509	866.844604	-540.831665	-57.989780	858.845642	-670.211426	187.166580	417.987061	-598.476379	-75.724388	472.347961	-656.838867	196.816650	65.918236	-662.550293	-57.407555	76.966675	-591.586548	237.541748	1289.325806	-542.678162	-152.338699	1291.713135	-520.933044	44.937267	1320.134766	-517.299438	53.975918	1590.159424	-631.121765	264.154266	1054.417480	-570.609375	-196.998611	1058.622070	-513.887451	251.411316	812.627502	-465.286621	-146.480957	822.831726	-533.243958	40.793587	962.110779	460.927582	-32.735531	936.357483	480.994995	157.859009
-549.079285	146.474915	866.866577	-541.105591	-57.906719	858.869690	-670.250305	187.235687	417.986725	-598.610718	-75.641205	472.324799	-656.875122	196.817566	65.924370	-662.558533	-57.407234	76.959358	-591.888306	237.498215	1289.369385	-542.940308	-152.336807	1291.744629	-521.250977	44.955799	1320.177124	-517.411743	53.975258	1590.157471	-631.382690	264.208069	1054.463501	-570.901550	-196.977676	1058.601807	-514.118652	251.575424	812.696838	-465.587769	-146.427155	822.785828	-533.509766	40.851906	962.135803	460.913025	-32.658737	936.377441	481.007202	157.928741
-549.312195	146.469055	866.881775	-541.375854	-57.817909	858.884583	-670.231384	187.294159	417.948029	-598.723999	-75.624695	472.353882	-656.759399	196.805939	65.899055	-662.564453	-57.407700	76.958244	-592.175659	237.516739	1289.442139	-543.356506	-152.355972	1291.706787	-521.593079	44.981667	1320.206665	-517.485229	54.027897	1590.190674	-631.614441	264.273926	1054.514893	-571.199402	-196.934906	1058.560791	-514.324341	251.722107	812.774292	-465.872101	-146.360184	822.780029	-533.781982	40.888645	962.153076	460.888428	-32.626457	936.413574	481.015594	157.986603
-549.537964	146.481903	866.912781	-541.616516	-57.749252	858.923462	-670.259888	187.340134	417.933685	-598.829041	-75.572189	472.350586	-656.781677	196.790924	65.911522	-662.539001	-57.405899	76.948784	-592.438049	237.517883	1289.512939	-543.702637	-152.379471	1291.654907	-521.954651	44.975159	1320.248413	-517.622070	54.048977	1590.204346	-631.862122	264.341705	1054.562256	-571.515259	-196.954941	1058.573242	-514.488464	251.868271	812.834595	-466.358673	-146.474716	822.633423	-534.030151	40.930786	962.189758	460.778748	-32.474377	936.466553	480.871948	158.014526
-549.752258	146.536255	866.939880	-541.830078	-57.684635	858.923584	-670.219910	187.349930	417.898804	-598.925476	-75.544418	472.382355	-656.764099	196.791565	65.902023	-662.581726	-57.405224	76.993271	-592.760132	237.546326	1289.588867	-544.057495	-152.339355	1291.657837	-522.280518	44.972809	1320.297119	-517.760193	54.079704	1590.203979	-632.099976	264.417969	1054.609619	-571.800842	-196.839874	1058.533691	-514.656555	251.994659	812.909485	-466.488708	-146.375107	822.661316	-534.277222	40.975624	962.206726	460.536011	-32.209949	936.565491	480.537994	157.917908
-549.977600	146.595673	866.975708	-542.033081	-57.658741	858.962463	-670.239319	187.425125	417.909302	-599.036438	-75.541924	472.383270	-656.780579	196.797363	65.915779	-662.569519	-57.404743	76.991463	-593.061096	237.566422	1289.653320	-544.437378	-152.381516	1291.638916	-522.635742	44.944073	1320.329956	-517.900269	54.126953	1590.207642	-632.323975	264.508270	1054.659058	-572.072693	-196.717377	1058.507935	-514.801392	252.065140	812.975220	-466.299988	-146.064117	822.920105	-534.529175	41.019932	962.248474	460.427826	-32.206753	936.698669	480.978119	157.496048
-550.228455	146.716217	867.031982	-542.225037	-57.603271	858.953613	-670.270874	187.475067	417.913330	-599.136047	-75.526810	472.414703	-656.766968	196.795609	65.900978	-662.582397	-57.405273	76.990990	-593.361145	237.562622	1289.696533	-544.813782	-152.380020	1291.603760	-522.978027	44.922623	1320.332153	-518.049500	54.138237	1590.219360	-632.520996	264.604004	1054.713989	-572.339539	-196.662506	1058.471558	-514.907715	252.155640	813.071899	-466.380463	-145.966049	822.979736	-534.782898	41.079342	962.274963	460.256805	-31.954096	936.806335	480.805298	157.571548
-550.415344	146.848648	867.087280	-542.417786	-57.545242	858.970398	-670.228394	187.502304	417.872955	-599.206726	-75.501160	472.408722	-656.788452	196.795670	65.902565	-662.591064	-57.398846	76.983864	-593.632813	237.584137	1289.749390	-545.226807	-152.365494	1291.642090	-523.283752	44.872581	1320.375488	-518.260071	54.098370	1590.196411	-632.709839	264.666290	1054.746094	-572.577332	-196.610855	1058.460938	-515.034546	252.180664	813.131470	-466.467468	-145.884949	823.043701	-535.026550	41.154472	962.316467	460.381775	-31.730534	936.791504	480.715698	157.784592
-550.610352	146.960220	867.116455	-542.567688	-57.494133	859.003113	-670.226379	187.536591	417.854034	-599.276978	-75.461853	472.428436	-656.805115	196.759079	65.882744	-662.587524	-57.378433	76.974899	-593.910889	237.604324	1289.775879	-545.692810	-152.333786	1291.629761	-523.625244	44.883152	1320.416260	-518.358582	54.190563	1590.216187	-632.884216	264.731903	1054.801514	-572.886963	-196.652756	1058.428467	-515.133484	252.231491	813.208984	-466.818207	-145.999481	822.923767	-535.267456	41.238091	962.355347	460.285095	-31.577007	936.874084	480.715759	157.847809
-550.878601	146.926056	867.190369	-542.739929	-57.457844	859.038513	-670.187195	187.585190	417.850403	-599.352600	-75.413780	472.439453	-656.767944	196.793747	65.903099	-662.608704	-57.385948	76.978889	-594.214661	237.633118	1289.811157	-546.124756	-152.282364	1291.611572	-523.998657	44.878780	1320.448486	-518.581665	54.170017	1590.199585	-633.049683	264.765839	1054.804443	-573.099121	-196.559570	1058.407227	-515.226379	252.260880	813.277954	-466.565216	-145.654816	823.197815	-535.540283	41.222225	962.415344	460.306488	-31.576614	936.740784	480.784882	157.954117
-551.064331	147.090607	867.278809	-542.912476	-57.347366	859.051270	-670.203003	187.626022	417.841736	-599.429199	-75.404030	472.461670	-656.789795	196.777115	65.885025	-662.610046	-57.376675	76.971443	-594.524231	237.650970	1289.838013	-546.434631	-152.248901	1291.680908	-524.409241	44.902874	1320.450317	-518.698730	54.272835	1590.213623	-633.229126	264.820496	1054.831909	-573.324219	-196.483627	1058.415161	-515.301941	252.240906	813.330200	-466.582214	-145.507492	823.315125	-535.773438	41.322285	962.470764	460.414856	-31.513035	936.713562	480.911865	158.036270
-551.156555	147.123169	867.212585	-543.069702	-57.299904	859.074707	-670.158264	187.655182	417.783691	-599.485840	-75.390747	472.484894	-656.717468	196.747147	65.857635	-662.582458	-57.397381	76.976181	-594.857300	237.660248	1289.848633	-546.763611	-152.219772	1291.713745	-524.797668	44.918694	1320.481323	-518.890930	54.295361	1590.213623	-633.396729	264.884827	1054.823364	-573.540222	-196.397217	1058.366821	-515.358215	252.223007	813.392456	-466.581787	-145.409958	823.405640	-535.916138	41.401188	962.452759	460.846924	-31.452597	936.502319	481.129974	158.196060
-551.341003	147.160141	867.220947	-543.223267	-57.211781	859.102234	-670.147278	187.691605	417.774628	-599.547302	-75.376472	472.487457	-656.730957	196.758026	65.845589	-662.642578	-57.403259	77.000008	-595.168823	237.695831	1289.879395	-547.197327	-152.233826	1291.671387	-525.167114	44.947151	1320.502319	-519.026245	54.363377	1590.253418	-633.566833	264.904022	1054.805054	-573.773010	-196.320358	1058.331421	-515.390198	252.224197	813.446411	-466.605316	-145.285049	823.495178	-536.126343	41.472004	962.475647	461.008270	-31.401625	936.488831	481.284302	158.229980
-551.499878	147.267532	867.265137	-543.374939	-57.128860	859.104309	-670.162598	187.753830	417.775574	-599.602478	-75.326218	472.484192	-656.763428	196.780640	65.860306	-662.593262	-57.383904	76.969238	-595.524841	237.733154	1289.845215	-547.650391	-152.232224	1291.664063	-525.522522	44.966808	1320.536133	-519.269104	54.354725	1590.200684	-633.761475	264.975922	1054.764648	-573.995972	-196.225876	1058.299316	-515.432190	252.204193	813.508240	-466.599274	-145.178970	823.589233	-536.322693	41.545742	962.502625	460.884369	-30.967611	936.487122	480.636414	157.475235
-551.658508	147.319611	867.302979	-543.516357	-57.043556	859.126770	-670.202454	187.847473	417.775452	-599.626770	-75.313034	472.493591	-656.807129	196.777344	65.857063	-662.639954	-57.389885	76.956779	-595.894592	237.787872	1289.864868	-548.031555	-152.155045	1291.677490	-525.926392	44.980488	1320.569580	-519.471191	54.382206	1590.204102	-633.975647	265.090820	1054.735962	-574.210022	-196.107849	1058.234131	-515.450317	252.165573	813.557556	-466.606262	-145.078262	823.671143	-536.523193	41.605095	962.538086	461.245972	-31.355391	936.473572	481.579163	158.191879
-551.805054	147.448288	867.339966	-543.666443	-56.954319	859.123413	-670.257751	187.882874	417.744904	-599.694031	-75.278229	472.471100	-656.795715	196.809143	65.847153	-662.615662	-57.412804	76.937508	-596.243835	237.834473	1289.863647	-548.517090	-152.161667	1291.637695	-526.393311	44.961109	1320.581543	-519.662231	54.412277	1590.199341	-634.119507	265.063354	1054.704468	-574.438110	-196.068176	1058.205200	-515.489868	252.140869	813.602600	-466.622894	-144.933182	823.781860	-536.728455	41.692459	962.560425	461.432678	-31.403812	936.465759	481.800476	158.217026
-551.954773	147.542221	867.370605	-543.790527	-56.881573	859.122925	-670.347473	187.972977	417.771820	-599.734985	-75.249519	472.485474	-656.804993	196.809448	65.831215	-662.634949	-57.389729	76.949524	-596.640869	237.847946	1289.841064	-548.901245	-152.136688	1291.676636	-526.713318	45.035545	1320.645996	-519.856873	54.467373	1590.173340	-634.299133	265.085083	1054.653931	-574.657776	-195.968201	1058.185913	-515.492371	252.091888	813.650635	-466.603973	-144.792206	823.852905	-536.915405	41.760212	962.580566	461.585876	-31.402893	936.479431	481.959686	158.195313
-552.101318	147.609039	867.393982	-543.952332	-56.833443	859.120972	-670.400330	188.035599	417.764465	-599.811829	-75.245819	472.491119	-656.814148	196.806610	65.806595	-662.580811	-57.385880	76.940414	-597.042236	237.853867	1289.822266	-549.275818	-152.106644	1291.706055	-527.160522	45.065613	1320.639160	-520.043701	54.495079	1590.177734	-634.470581	265.102539	1054.617065	-574.860718	-195.947723	1058.194702	-515.519714	252.066895	813.699402	-466.598419	-144.679077	823.953735	-537.120361	41.802662	962.596252	461.705627	-31.414392	936.494751	482.120270	158.161697
-552.235840	147.644867	867.391174	-544.064636	-56.802830	859.112183	-670.472473	188.108047	417.771942	-599.853333	-75.223717	472.506714	-656.876831	196.807877	65.811356	-662.608521	-57.374588	76.923828	-597.423584	237.885895	1289.836182	-549.724426	-152.067673	1291.692749	-527.571960	45.089127	1320.660767	-520.234375	54.537739	1590.165039	-634.647400	265.067810	1054.580811	-575.066223	-195.874039	1058.147827	-515.533997	252.022720	813.721191	-466.638672	-144.562332	824.030396	-537.295715	41.831963	962.596008	461.847687	-31.385624	936.485596	482.257660	158.125488
-552.335632	147.663269	867.376465	-544.182678	-56.754253	859.127014	-670.531677	188.134094	417.749817	-599.907959	-75.168549	472.492584	-656.891907	196.829971	65.822342	-662.610107	-57.365547	76.881744	-597.849854	237.926208	1289.803955	-550.095093	-152.012604	1291.729248	-527.980225	45.119087	1320.686035	-520.414734	54.559162	1590.148804	-634.838562	265.063995	1054.503296	-575.271851	-195.803299	1058.118774	-515.532715	251.967300	813.763916	-466.681152	-144.459427	824.086487	-537.478821	41.874992	962.604492	461.956085	-31.308455	936.505249	482.443329	158.078354
-552.444702	147.673386	867.352234	-544.308289	-56.716400	859.127441	-670.578979	188.185577	417.737640	-599.923035	-75.173813	472.511414	-656.895691	196.832306	65.827415	-662.602661	-57.364830	76.880280	-598.270020	237.974243	1289.754883	-550.470581	-151.958801	1291.724976	-528.513489	45.104443	1320.683594	-520.640869	54.559727	1590.097168	-635.036133	265.038849	1054.441650	-575.490234	-195.720840	1058.101807	-515.544434	251.937744	813.814514	-466.670502	-144.361542	824.172058	-537.646301	41.907406	962.598328	461.945374	-31.228764	936.561279	482.617218	158.018143
-552.550293	147.675552	867.335449	-544.454956	-56.659813	859.141907	-670.660095	188.231506	417.718933	-599.964111	-75.148781	472.508087	-656.935242	196.844162	65.794807	-662.626709	-57.378658	76.873398	-598.713196	238.005859	1289.721924	-550.940552	-151.949554	1291.717041	-528.842590	45.173492	1320.760864	-520.753235	54.680618	1590.100830	-635.241760	265.005859	1054.361084	-575.702332	-195.676987	1058.061890	-515.602173	251.883194	813.830200	-466.716522	-144.257629	824.226440	-537.834106	41.946117	962.604126	461.683716	-31.029251	936.730896	482.634277	157.768066
-552.661865	147.648849	867.312683	-544.538391	-56.644516	859.164978	-670.692139	188.260391	417.699585	-599.953796	-75.139206	472.496796	-656.959961	196.842087	65.784012	-662.640076	-57.379662	76.874687	-599.173645	238.035416	1289.669189	-551.370728	-151.908875	1291.685669	-529.275696	45.209953	1320.767212	-520.903809	54.789192	1590.058838	-635.488403	265.030396	1054.290649	-575.914368	-195.610641	1058.028442	-515.628296	251.830887	813.876831	-466.726807	-144.196854	824.309448	-537.998230	41.960503	962.612122	461.344849	-30.742800	936.894409	482.598145	157.499512
-552.783997	147.673691	867.317993	-544.682007	-56.587044	859.177185	-670.788086	188.302658	417.681946	-599.996765	-75.115150	472.498810	-656.966614	196.874557	65.794121	-662.657288	-57.345226	76.850113	-599.598389	238.056778	1289.655762	-551.791626	-151.912964	1291.644043	-529.673279	45.272533	1320.768921	-521.052124	54.889145	1590.020874	-635.733276	265.029205	1054.219360	-576.129517	-195.516373	1058.007568	-515.681091	251.794556	813.893188	-466.788269	-144.098801	824.376831	-538.188843	42.000793	962.627014	461.866486	-30.845160	936.664734	482.902008	157.650208
-552.873779	147.725922	867.336731	-544.783569	-56.529041	859.191650	-670.857849	188.379150	417.663971	-599.995605	-75.122055	472.494690	-657.003174	196.907455	65.759056	-662.686707	-57.386417	76.839607	-599.984253	238.101105	1289.630859	-552.200073	-151.855637	1291.644165	-530.213440	45.233303	1320.732300	-521.201965	54.952724	1589.976074	-635.979736	264.986938	1054.145508	-576.357178	-195.478973	1057.975952	-515.728027	251.754593	813.927307	-466.828278	-143.991623	824.421387	-538.354980	42.050053	962.650879	460.989838	-30.387331	937.194031	483.065094	157.436783
-553.009827	147.790237	867.331360	-544.964905	-56.496830	859.207886	-670.941956	188.445435	417.677460	-600.028625	-75.142715	472.465607	-657.028564	196.894989	65.752586	-662.707092	-57.386707	76.839439	-600.445862	238.133270	1289.595581	-552.629700	-151.815247	1291.648315	-530.468811	45.322308	1320.773560	-521.409607	54.951881	1589.921875	-636.229309	264.950958	1054.073242	-576.592407	-195.413406	1057.929443	-515.786743	251.704056	813.935974	-466.874512	-143.883636	824.456543	-538.565796	42.104763	962.661987	462.021576	-30.887060	936.789978	483.630127	157.819138
-553.140381	147.834305	867.339722	-545.104553	-56.454086	859.197144	-670.983948	188.460175	417.642700	-600.016235	-75.130211	472.464935	-656.969971	196.895401	65.731667	-662.698120	-57.381367	76.837036	-600.856079	238.179779	1289.579102	-553.081055	-151.764755	1291.606201	-530.863098	45.368633	1320.805786	-521.498901	55.085876	1589.903931	-636.499878	264.974640	1054.035400	-576.850586	-195.371994	1057.883057	-515.899658	251.650238	813.975891	-466.964386	-143.775406	824.504822	-538.765015	42.135658	962.667053	461.600464	-30.656364	937.048096	483.672272	157.653137
-553.308228	147.854645	867.323059	-545.250183	-56.451008	859.223389	-671.068909	188.518692	417.649109	-600.022827	-75.167961	472.490417	-656.982727	196.920746	65.732117	-662.685364	-57.380066	76.809242	-601.231995	238.269165	1289.567383	-553.534668	-151.740005	1291.534668	-531.281921	45.388416	1320.813965	-521.638000	55.129658	1589.819946	-636.774719	264.979065	1053.993286	-577.116638	-195.314026	1057.826782	-516.037659	251.595825	813.981445	-467.011108	-143.651367	824.565247	-538.970581	42.167538	962.677673	462.150391	-30.921907	936.879883	484.052460	157.828751
-553.441040	147.938263	867.339539	-545.400574	-56.401150	859.236206	-671.172791	188.563339	417.638763	-600.018799	-75.181358	472.514191	-657.030701	196.915894	65.711143	-662.697205	-57.380955	76.812195	-601.658691	238.297363	1289.519897	-553.880981	-151.671539	1291.543701	-531.699524	45.422268	1320.821533	-521.841064	55.148247	1589.760132	-637.055054	264.986603	1053.942017	-577.371582	-195.263901	1057.802979	-516.187744	251.546997	814.022278	-467.098816	-143.525803	824.631653	-539.178650	42.229282	962.699036	462.206665	-30.945324	936.914001	484.228973	157.800629
-553.601501	147.970078	867.342346	-545.565735	-56.379768	859.232544	-671.225342	188.582642	417.602783	-600.011353	-75.176018	472.482910	-657.030396	196.915329	65.712387	-662.707764	-57.384922	76.834320	-602.025024	238.342987	1289.492432	-554.291260	-151.642319	1291.538818	-532.074890	45.466087	1320.847290	-521.946472	55.273693	1589.742188	-637.324768	265.013123	1053.909180	-577.669434	-195.233566	1057.786865	-516.359497	251.488449	814.062134	-467.248535	-143.411987	824.662598	-539.383179	42.250870	962.702698	462.142609	-30.969696	936.951965	484.368317	157.737854
-553.771973	147.999313	867.329407	-545.732971	-56.350357	859.222595	-671.296265	188.620453	417.600616	-600.030823	-75.190079	472.467896	-657.055237	196.950287	65.684319	-662.707520	-57.413048	76.782570	-602.366943	238.407623	1289.490845	-554.735291	-151.603607	1291.509399	-532.441101	45.516953	1320.839355	-522.098999	55.362839	1589.711548	-637.623352	265.030609	1053.917725	-577.947998	-195.150650	1057.741821	-516.542236	251.461395	814.075317	-467.387024	-143.292068	824.709656	-539.602783	42.279629	962.696411	462.165955	-31.025850	936.977661	484.510620	157.698242
-553.966614	147.954163	867.293884	-545.899414	-56.349483	859.227234	-671.379456	188.664597	417.581177	-599.993530	-75.226814	472.471893	-657.113220	196.980896	65.697182	-662.745117	-57.426437	76.801979	-602.726929	238.479767	1289.461670	-555.075684	-151.514481	1291.526978	-532.909668	45.479088	1320.808472	-522.271118	55.457741	1589.680298	-637.937256	265.072052	1053.894775	-578.250366	-195.088242	1057.746338	-516.783875	251.442307	814.104431	-467.554901	-143.198257	824.730042	-539.817932	42.276093	962.685181	462.115204	-31.032345	936.995483	484.609619	157.702026
-554.549927	147.255096	867.085632	-546.213684	-56.512096	859.218445	-671.451843	188.713409	417.438385	-600.095764	-75.335022	472.490814	-657.148376	196.974075	65.663696	-662.816345	-57.418068	76.811310	-603.082275	238.544846	1289.479858	-555.427246	-151.486069	1291.563843	-533.175903	45.579407	1320.812622	-522.444641	55.552647	1589.631348	-638.252625	265.126862	1053.859985	-578.549988	-194.985901	1057.730835	-517.039978	251.415649	814.088257	-467.711060	-143.065628	824.772888	-540.238831	41.947758	962.577393	462.607025	-31.050152	936.710205	484.864960	157.894867
-554.324402	147.887863	867.235413	-546.244934	-56.316654	859.217651	-671.425842	188.716537	417.453766	-599.992981	-75.279694	472.450897	-657.116699	197.010590	65.620262	-662.758728	-57.430527	76.799965	-603.444092	238.588547	1289.453735	-555.829529	-151.466400	1291.591797	-533.527832	45.619793	1320.840332	-522.673218	55.576519	1589.549561	-638.559082	265.206177	1053.829224	-578.857483	-194.897003	1057.717529	-517.301819	251.436691	814.094971	-467.919128	-142.968491	824.811279	-540.253967	42.278366	962.660339	461.978302	-31.115309	937.042969	484.722504	157.615097
-554.488586	147.910278	867.227661	-546.433472	-56.292816	859.218933	-671.483826	188.756424	417.442291	-599.977051	-75.295738	472.443695	-657.113037	197.017090	65.621323	-662.812805	-57.439995	76.793961	-603.773682	238.640305	1289.407104	-556.180969	-151.387894	1291.595703	-533.865784	45.683014	1320.849365	-522.800415	55.711891	1589.546509	-638.840515	265.233551	1053.807373	-579.170898	-194.798553	1057.707153	-517.585449	251.481781	814.107056	-468.112000	-142.908859	824.875122	-540.475769	42.302700	962.661743	460.969421	-30.751431	937.414612	484.435425	157.226608
-554.626831	147.868637	867.204346	-546.573303	-56.282898	859.240662	-671.496521	188.808502	417.415283	-599.978943	-75.349960	472.459900	-657.119507	197.032700	65.600166	-662.857422	-57.443089	76.805573	-604.085388	238.701813	1289.406860	-556.629089	-151.340897	1291.574829	-534.201294	45.755062	1320.871338	-522.997620	55.803581	1589.522217	-639.161011	265.291504	1053.777832	-579.477844	-194.708725	1057.683594	-517.896667	251.527802	814.097473	-468.319031	-142.836777	824.957153	-540.664551	42.305634	962.666565	461.679779	-31.175240	937.092773	484.705170	157.496201
-554.837036	147.871536	867.193726	-546.777588	-56.269394	859.258118	-671.575867	188.864059	417.379730	-599.969238	-75.341927	472.439331	-657.128906	197.058472	65.585457	-662.847351	-57.447769	76.790459	-604.394775	238.745117	1289.390625	-557.025330	-151.317810	1291.568726	-534.535217	45.831470	1320.870728	-523.208740	55.894890	1589.506104	-639.503479	265.375824	1053.783569	-579.782532	-194.662628	1057.721436	-518.203857	251.572983	814.088562	-468.574615	-142.790451	825.022339	-540.903259	42.326221	962.673584	460.583893	-30.668331	937.497498	484.352112	157.063492
-555.023254	147.916519	867.201111	-546.963501	-56.236629	859.281494	-671.636658	188.912933	417.343597	-599.990479	-75.355682	472.436035	-657.154053	197.094528	65.554474	-662.850830	-57.470016	76.801712	-604.715454	238.825592	1289.357788	-557.325134	-151.261032	1291.596191	-534.980896	45.797958	1320.852905	-523.432373	55.990986	1589.494141	-639.856445	265.511780	1053.777466	-580.127380	-194.590530	1057.769653	-518.498291	251.582993	814.085693	-468.828308	-142.723663	825.079956	-541.131958	42.371258	962.693420	460.674072	-30.844271	937.446899	484.375427	157.028809
-555.232056	147.942993	867.184143	-547.154297	-56.256226	859.288818	-671.682495	188.932083	417.350433	-600.025574	-75.396515	472.437927	-657.213257	197.115982	65.538383	-662.914551	-57.483395	76.801086	-605.056824	238.863815	1289.308960	-557.585571	-151.222824	1291.617065	-535.178711	45.908226	1320.873901	-523.685913	56.092819	1589.480835	-640.224426	265.729187	1053.707275	-580.450500	-194.553024	1057.822510	-518.799316	251.620392	814.050293	-469.101349	-142.631195	825.130371	-541.363342	42.386803	962.692139	460.916138	-31.089155	937.347900	484.415009	157.059723
-555.420654	147.998093	867.203430	-547.344238	-56.268112	859.307312	-671.802124	188.997177	417.332642	-600.079224	-75.405052	472.413666	-657.261169	197.159470	65.518318	-662.910889	-57.491528	76.766731	-605.352356	238.931534	1289.293823	-557.912903	-151.155823	1291.644287	-535.577759	45.884430	1320.858887	-523.952637	56.200047	1589.475830	-640.531799	265.757538	1053.676270	-580.761841	-194.493500	1057.823120	-519.104065	251.657806	814.013428	-469.404114	-142.597595	825.140259	-541.585266	42.407654	962.714233	461.196777	-31.303104	937.170776	484.497803	157.104736
-555.637390	148.043015	867.203003	-547.538757	-56.261482	859.303162	-671.933228	189.034546	417.294617	-600.121948	-75.444878	472.400238	-657.287415	197.163788	65.522385	-662.935425	-57.492882	76.772903	-605.648865	239.005768	1289.273193	-558.282227	-151.099152	1291.609985	-535.776917	45.999828	1320.867188	-524.243103	56.323029	1589.473389	-640.800049	265.590179	1053.661865	-581.101013	-194.443359	1057.802734	-519.390869	251.760010	813.988708	-469.738190	-142.556763	825.120605	-541.824768	42.431885	962.715149	461.510406	-31.509501	937.033630	484.569458	157.119278
-555.849915	148.079681	867.214966	-547.742310	-56.260052	859.291138	-672.023743	189.070038	417.297455	-600.200928	-75.477821	472.373993	-657.321899	197.167786	65.472290	-662.946899	-57.493916	76.777802	-605.912354	239.069794	1289.254395	-558.607178	-151.051987	1291.623047	-536.055176	46.067863	1320.863525	-524.543091	56.433613	1589.475464	-641.127380	265.620422	1053.653931	-581.402771	-194.384430	1057.769653	-519.721741	251.902771	813.974121	-470.045685	-142.562729	825.133057	-542.056030	42.439281	962.717041	461.710236	-31.614157	936.915894	484.354279	156.953354
-556.044312	148.118134	867.252625	-547.944458	-56.241497	859.298096	-672.122925	189.081802	417.268036	-600.257996	-75.464546	472.377289	-657.352417	197.214096	65.500160	-662.970398	-57.508446	76.754257	-606.203979	239.152817	1289.220215	-558.857422	-150.952026	1291.629883	-536.306274	46.151428	1320.856934	-524.858765	56.541153	1589.468994	-641.465820	265.707520	1053.631592	-581.710083	-194.326233	1057.768188	-520.071167	252.056137	813.963745	-470.385193	-142.562378	825.118103	-542.288269	42.451351	962.742126	461.858978	-31.851265	936.885437	484.617279	157.106766
-556.241272	148.129013	867.250916	-548.155212	-56.221264	859.295715	-672.225464	189.073135	417.218414	-600.336365	-75.472290	472.379791	-657.361389	197.204956	65.468399	-662.946289	-57.501942	76.733047	-606.464844	239.215851	1289.187988	-559.059509	-150.872208	1291.674438	-536.600037	46.238789	1320.823486	-525.182373	56.660072	1589.462280	-641.756165	265.740570	1053.576538	-582.008362	-194.315155	1057.795288	-520.409546	252.201126	813.897034	-470.705719	-142.572372	825.123291	-542.524353	42.464382	962.743103	461.539642	-32.061695	937.115479	484.827087	156.937851
-556.448669	148.154236	867.235840	-548.392334	-56.218689	859.292603	-672.316956	189.050629	417.183929	-600.433167	-75.496788	472.364197	-657.334290	197.210907	65.430702	-663.033997	-57.534260	76.742531	-606.735718	239.259369	1289.151123	-559.257568	-150.798111	1291.697998	-536.843689	46.334862	1320.832886	-525.517456	56.771568	1589.479370	-642.064148	265.818420	1053.564575	-582.360046	-194.332138	1057.865601	-520.731201	252.269836	813.821411	-471.397919	-142.865646	824.889954	-542.756775	42.482643	962.735168	461.388855	-32.367844	937.322632	485.064423	156.690811
-556.668884	148.134659	867.201477	-548.632690	-56.202011	859.289551	-672.449463	189.066132	417.137421	-600.529602	-75.497566	472.344391	-657.377563	197.218704	65.403389	-663.024109	-57.547558	76.724304	-606.950256	239.331100	1289.126465	-559.412598	-150.755585	1291.731567	-537.080200	46.419598	1320.815796	-525.923950	56.830093	1589.466064	-642.331238	265.832855	1053.528198	-582.624390	-194.236282	1057.920166	-521.018066	252.371704	813.746582	-471.413696	-142.649902	825.131836	-542.992615	42.494595	962.717468	461.718353	-32.442776	937.193115	484.658508	157.112305
-556.854736	148.157578	867.197266	-548.863647	-56.160320	859.289856	-672.534058	189.026520	417.096619	-600.599487	-75.510498	472.351929	-657.348450	197.272644	65.407249	-663.001221	-57.539185	76.715462	-607.232056	239.390442	1289.068481	-559.622437	-150.702759	1291.763794	-537.305115	46.482861	1320.780273	-526.282837	56.956772	1589.474976	-642.673340	265.942657	1053.466064	-582.908875	-194.194458	1057.950195	-521.347168	252.477692	813.703003	-471.729584	-142.626770	825.148804	-543.195740	42.526894	962.714966	462.019653	-32.387867	937.072266	484.368164	157.069504
-557.046692	148.162827	867.182007	-549.064880	-56.150726	859.284973	-672.657654	188.996078	417.070251	-600.695435	-75.508743	472.332367	-657.329468	197.262344	65.387100	-662.992432	-57.543053	76.668030	-607.453003	239.465958	1289.022705	-559.819153	-150.620010	1291.771973	-537.520935	46.536404	1320.784302	-526.595886	57.119411	1589.524170	-642.966431	265.996277	1053.451294	-583.227417	-194.228775	1058.033081	-521.634460	252.591934	813.654541	-472.486084	-142.916153	824.858887	-543.414978	42.537868	962.707275	462.384277	-32.770164	937.033691	484.828766	157.188278
-557.284241	148.143799	867.176514	-549.342834	-56.155659	859.304871	-672.746338	189.000015	417.041870	-600.808899	-75.490852	472.311005	-657.369812	197.264420	65.388824	-663.064087	-57.559540	76.650360	-607.670349	239.506439	1288.971802	-560.012756	-150.558777	1291.813599	-537.701782	46.639626	1320.780273	-526.959106	57.250629	1589.550781	-643.217468	266.069061	1053.427002	-583.484863	-194.197479	1058.074707	-521.930542	252.695160	813.620056	-472.843262	-142.941635	824.854431	-543.666260	42.536381	962.714172	462.601624	-32.926918	937.048889	484.910553	157.135849
-557.512878	148.160370	867.177063	-549.588928	-56.165550	859.325989	-672.835266	188.983566	416.991669	-600.924438	-75.511276	472.319794	-657.335388	197.250778	65.364388	-663.011230	-57.567039	76.654587	-607.888855	239.590225	1288.945923	-560.230713	-150.462891	1291.839844	-537.934998	46.724373	1320.764404	-527.312866	57.355312	1589.589111	-643.448425	266.128540	1053.409546	-583.699951	-194.141464	1058.082031	-522.232971	252.822128	813.591492	-472.819580	-142.759430	825.091370	-543.911926	42.548977	962.726135	462.828003	-33.034592	937.100708	484.958954	157.037735
-557.735107	148.207764	867.210876	-549.808350	-56.151691	859.347717	-672.969055	188.991516	416.990173	-601.022888	-75.502068	472.307678	-657.390808	197.270035	65.368088	-663.008057	-57.569794	76.654297	-608.144165	239.662109	1288.929810	-560.418945	-150.396423	1291.874146	-538.140076	46.815372	1320.783203	-527.661621	57.482689	1589.628418	-643.716736	266.205353	1053.385620	-583.931458	-194.134003	1058.136597	-522.492920	252.924286	813.592102	-473.163696	-142.758316	825.098328	-544.152222	42.573608	962.755554	463.022614	-33.160477	937.153809	485.020050	156.938736
-557.981934	148.176239	867.212891	-550.046936	-56.147079	859.380127	-673.017151	188.993988	416.956787	-601.168030	-75.531967	472.314240	-657.407776	197.277740	65.342125	-663.014282	-57.570030	76.632820	-608.380493	239.724136	1288.896606	-560.615540	-150.324249	1291.922974	-538.368103	46.900646	1320.793091	-528.043335	57.627800	1589.658691	-643.957703	266.270874	1053.323242	-584.135498	-194.105209	1058.180542	-522.786560	252.992599	813.534058	-473.525360	-142.898056	825.087646	-544.388306	42.574989	962.772705	462.974518	-33.188683	937.443787	484.964417	156.684158
-558.221008	148.205933	867.212341	-550.267639	-56.161423	859.409851	-673.095154	189.032013	416.958130	-601.297119	-75.502327	472.347382	-657.394104	197.309952	65.333298	-663.057434	-57.586399	76.631775	-608.614990	239.795700	1288.845703	-560.787292	-150.255219	1291.983643	-538.587219	47.003632	1320.809448	-528.402527	57.789696	1589.701904	-644.241211	266.393097	1053.312256	-584.400757	-194.225571	1058.293823	-523.058960	253.027435	813.486877	-474.242828	-143.234253	824.826538	-544.635193	42.598278	962.789429	463.383972	-33.131550	937.378967	484.683289	156.657837
-558.479431	148.215958	867.230591	-550.484375	-56.180927	859.430603	-673.147644	189.031677	416.906311	-601.395813	-75.494881	472.351074	-657.364014	197.300903	65.297798	-663.043884	-57.590298	76.634857	-608.837097	239.863968	1288.829346	-560.947815	-150.175644	1292.066284	-538.819702	47.110970	1320.814453	-528.793274	57.885551	1589.703857	-644.516479	266.470215	1053.316406	-584.594055	-194.128891	1058.344604	-523.309509	253.070297	813.460266	-474.206757	-143.086243	825.060059	-544.863953	42.597557	962.808228	463.940399	-33.298935	937.324524	484.794525	156.763046
-558.727844	148.258301	867.229187	-550.711731	-56.196613	859.450073	-673.231934	189.082672	416.910370	-601.513611	-75.500977	472.344269	-657.413147	197.314728	65.290207	-663.084167	-57.586739	76.580597	-609.043823	239.963623	1288.818115	-561.081482	-150.079529	1292.118530	-539.026062	47.196461	1320.832275	-529.076843	58.071281	1589.761230	-644.737854	266.508514	1053.299683	-584.854553	-194.194077	1058.461548	-523.565857	253.119339	813.446899	-474.845612	-143.383698	824.847168	-545.105286	42.622864	962.817993	464.414429	-33.603939	937.331726	485.329163	156.745346
-558.919250	148.345169	867.272827	-550.941895	-56.162788	859.477905	-673.287292	189.117401	416.904083	-601.603943	-75.489189	472.353516	-657.370667	197.318085	65.283157	-663.118713	-57.611450	76.572609	-609.234314	240.023224	1288.836182	-561.229370	-149.997635	1292.171631	-539.195862	47.261944	1320.867065	-529.413818	58.199535	1589.819336	-644.940613	266.476166	1053.268555	-585.051392	-194.166458	1058.566284	-523.788635	253.200012	813.430115	-475.157959	-143.456833	824.860291	-545.328918	42.674038	962.854675	464.743042	-33.853680	937.414368	485.657104	156.616959
-559.177124	148.326370	867.292603	-551.217407	-56.119724	859.503845	-673.315796	189.117966	416.877869	-601.680420	-75.453209	472.343628	-657.318604	197.309601	65.287567	-663.113159	-57.613621	76.545433	-609.432678	240.107574	1288.835327	-561.335571	-149.918442	1292.264038	-539.360718	47.345974	1320.877075	-529.739990	58.329895	1589.864258	-645.157837	266.501007	1053.271240	-585.203308	-194.083420	1058.665771	-524.017578	253.240082	813.418518	-475.040894	-143.245102	825.152527	-545.576965	42.688095	962.875793	464.986206	-34.019688	937.486877	485.702301	156.480133
-559.389832	148.331299	867.322632	-551.463562	-56.052326	859.523682	-673.410217	189.186234	416.878448	-601.812134	-75.415016	472.323059	-657.377991	197.308624	65.273148	-663.090149	-57.603119	76.549927	-609.656921	240.176895	1288.836548	-561.488159	-149.823380	1292.343872	-539.546814	47.430050	1320.895508	-530.036682	58.535126	1589.927490	-645.350708	266.503601	1053.262207	-585.394470	-194.063644	1058.731567	-524.226257	253.267090	813.404663	-475.230255	-143.263062	825.224060	-545.812256	42.716412	962.901062	465.187744	-34.151081	937.550110	485.674225	156.395889
-559.637207	148.321091	867.336182	-551.723083	-56.000904	859.542725	-673.474182	189.222702	416.826111	-601.960510	-75.405731	472.336517	-657.355957	197.321152	65.267265	-663.192688	-57.615162	76.544121	-609.858521	240.280258	1288.834717	-561.672791	-149.757660	1292.391846	-539.705627	47.504036	1320.932983	-530.289063	58.712921	1589.985352	-645.552002	266.567657	1053.230713	-585.596191	-194.022980	1058.831909	-524.431396	253.306137	813.417175	-475.451416	-143.291306	825.296265	-546.057190	42.738449	962.916565	465.408142	-34.253445	937.599487	485.667358	156.321045
-559.902588	148.342056	867.340027	-552.009949	-55.949234	859.540039	-673.600464	189.253250	416.823090	-602.105713	-75.431046	472.336151	-657.508484	197.344177	65.234955	-663.220703	-57.651840	76.551704	-610.091919	240.329330	1288.807007	-561.854675	-149.665054	1292.491577	-539.870728	47.611862	1320.947388	-530.624268	58.840092	1590.001221	-645.774292	266.572998	1053.190796	-585.815918	-194.066055	1058.925537	-524.634155	253.301102	813.393860	-476.056244	-143.569336	825.118774	-546.312683	42.770943	962.914978	465.611237	-34.373611	937.633057	485.679962	156.163589
-560.147949	148.317810	867.320923	-552.240479	-55.960907	859.582458	-673.692444	189.305222	416.795471	-602.245544	-75.388367	472.311829	-657.496277	197.388962	65.261711	-663.275513	-57.656193	76.555824	-610.285522	240.412094	1288.802246	-562.031677	-149.558350	1292.555054	-540.049805	47.711735	1320.957642	-530.887451	59.004555	1590.088379	-645.959778	266.568237	1053.172852	-585.995850	-194.070450	1058.998779	-524.803955	253.303177	813.412476	-476.274933	-143.631302	825.193481	-546.560486	42.783012	962.928650	465.790405	-34.474480	937.639343	485.639465	156.148941
-560.383545	148.330124	867.341675	-552.462158	-55.946789	859.632751	-673.801819	189.348480	416.809662	-602.366760	-75.343605	472.307220	-657.530762	197.379990	65.247101	-663.282410	-57.663342	76.513481	-610.481934	240.497742	1288.787109	-562.174927	-149.460236	1292.630127	-540.231689	47.788799	1320.979004	-531.182617	59.094460	1590.070313	-646.157166	266.586548	1053.157227	-586.104248	-194.007019	1059.063110	-524.943848	253.285400	813.425415	-476.075134	-143.401779	825.561890	-546.788574	42.811241	962.964600	465.995697	-34.549995	937.659851	485.634644	156.109238
-560.625732	148.341812	867.370422	-552.699768	-55.901031	859.657410	-673.920959	189.406525	416.785858	-602.510254	-75.372208	472.309235	-657.570129	197.380295	65.250191	-663.336121	-57.654968	76.486481	-610.654114	240.562958	1288.772461	-562.324280	-149.386932	1292.722412	-540.422607	47.917816	1320.992188	-531.376282	59.291809	1590.117310	-646.349121	266.612732	1053.163574	-586.267395	-193.991013	1059.168457	-525.114075	253.273468	813.417786	-476.191071	-143.375900	825.662231	-547.026001	42.837711	962.990967	466.133942	-34.619225	937.647522	485.614441	156.013962
-560.861328	148.416870	867.388062	-552.941772	-55.878662	859.680725	-673.988892	189.400101	416.749176	-602.653076	-75.364876	472.316254	-657.530396	197.379105	65.251198	-663.334717	-57.653851	76.455498	-610.841248	240.653381	1288.785889	-562.485229	-149.311371	1292.787842	-540.594849	48.017082	1321.018921	-531.530212	59.535297	1590.171753	-646.513306	266.613800	1053.160767	-586.464417	-194.032730	1059.289917	-525.264465	253.238571	813.436218	-476.743469	-143.673996	825.478760	-547.257629	42.890049	963.010925	466.286407	-34.666595	937.633606	485.587036	155.972168
-561.074890	148.455063	867.410706	-553.176697	-55.843304	859.717773	-674.113525	189.451431	416.758759	-602.799377	-75.369904	472.314819	-657.585449	197.370209	65.226563	-663.344971	-57.683205	76.466621	-611.022339	240.726242	1288.770996	-562.642883	-149.224121	1292.842651	-540.785950	48.124149	1321.038086	-531.702087	59.748291	1590.243530	-646.687012	266.675934	1053.163452	-586.590576	-193.964279	1059.368652	-525.408264	253.215515	813.440369	-476.548431	-143.442871	825.775635	-547.483887	42.932808	963.041138	466.424927	-34.712891	937.626282	485.584473	155.931198
-561.304443	148.447311	867.417786	-553.380371	-55.849751	859.779968	-674.134949	189.447449	416.704803	-602.930420	-75.377678	472.303711	-657.553467	197.381760	65.191986	-663.380615	-57.675205	76.457397	-611.184204	240.817871	1288.756592	-562.807739	-149.167465	1292.889771	-540.970520	48.211674	1321.057739	-531.897461	59.927353	1590.248535	-646.879517	266.744995	1053.149048	-586.711426	-193.951141	1059.457886	-525.548462	253.190338	813.418457	-476.636841	-143.439056	825.868958	-547.710754	42.953270	963.077698	466.551147	-34.737041	937.584106	485.543182	155.923889
-561.544617	148.486176	867.422852	-553.623901	-55.825386	859.830322	-674.238831	189.494537	416.680573	-603.040955	-75.368668	472.303406	-657.584595	197.393738	65.198105	-663.332397	-57.664993	76.443642	-611.357605	240.886688	1288.731201	-562.996094	-149.115829	1292.948975	-541.130432	48.309265	1321.066528	-532.112549	60.047165	1590.217773	-647.012817	266.787933	1053.099365	-586.852722	-193.917847	1059.510010	-525.681824	253.187012	813.405701	-476.739075	-143.421875	825.937073	-547.955017	43.006893	963.106384	466.634888	-34.768581	937.567810	485.513550	155.893311
-561.784607	148.478470	867.414246	-553.857178	-55.781933	859.854675	-674.233459	189.438309	416.599670	-603.166016	-75.349739	472.276703	-657.565002	197.398605	65.150551	-663.365784	-57.669518	76.423065	-611.518860	240.951782	1288.700928	-563.123474	-149.030289	1293.026611	-541.269531	48.393082	1321.080444	-532.229675	60.270565	1590.266968	-647.154175	266.830017	1053.079956	-586.981873	-193.883850	1059.586182	-525.832031	253.166306	813.364502	-476.828552	-143.378708	825.999695	-548.189270	43.040394	963.114563	466.764252	-34.811554	937.534424	485.484009	155.861893
-562.019775	148.520294	867.425842	-554.128235	-55.714989	859.862427	-674.301331	189.466782	416.563507	-603.276794	-75.322571	472.265198	-657.518066	197.416565	65.142654	-663.412231	-57.672062	76.403557	-611.657349	241.020813	1288.693115	-563.324646	-148.956848	1293.042358	-541.443237	48.464977	1321.093750	-532.422424	60.389603	1590.225586	-647.303711	266.873932	1053.061035	-587.113708	-193.855637	1059.631714	-525.977905	253.144424	813.344971	-476.932983	-143.329865	826.059631	-548.417847	43.091831	963.121765	466.850433	-34.797619	937.494751	485.440887	155.895218
-562.210693	148.564835	867.427979	-554.335449	-55.647202	859.892029	-674.374084	189.465454	416.539154	-603.356079	-75.285767	472.246338	-657.547241	197.407791	65.110306	-663.415710	-57.659512	76.374496	-611.795837	241.101288	1288.699585	-563.497803	-148.859711	1293.093140	-541.683228	48.444244	1321.127197	-532.572632	60.531670	1590.239136	-647.433105	266.902313	1053.061035	-587.248840	-193.797470	1059.659180	-526.143494	253.161697	813.336670	-477.053680	-143.315720	826.119812	-548.628418	43.159718	963.139160	466.919739	-34.832779	937.475037	485.402252	155.874954
-562.428040	148.628967	867.463928	-554.577820	-55.559216	859.893188	-674.473511	189.520203	416.516296	-603.489685	-75.310532	472.243286	-657.567383	197.407761	65.114380	-663.452515	-57.685139	76.364410	-611.972412	241.159821	1288.673950	-563.677490	-148.779800	1293.140503	-541.728333	48.608147	1321.150269	-532.718323	60.720032	1590.233887	-647.577148	266.959351	1053.004150	-587.387329	-193.736313	1059.716309	-526.291443	253.153122	813.309021	-477.147949	-143.285934	826.192200	-548.841675	43.217999	963.155457	466.997345	-34.795605	937.454102	485.347778	155.877747
-562.627747	148.632431	867.484253	-554.794800	-55.495693	859.923340	-674.554321	189.567886	416.483795	-603.574219	-75.273010	472.224426	-657.566589	197.407806	65.119499	-663.453247	-57.692547	76.328575	-612.110291	241.269135	1288.667480	-563.825073	-148.687119	1293.218994	-541.894409	48.668957	1321.157837	-532.828857	60.903854	1590.257690	-647.719849	267.006744	1052.978638	-587.509644	-193.685654	1059.738892	-526.457275	253.163116	813.284363	-477.288177	-143.255066	826.237488	-549.046570	43.254627	963.180481	467.098022	-34.773266	937.420166	485.331085	155.891068
-562.896484	148.699646	867.497742	-555.031433	-55.404182	859.943481	-674.662598	189.605713	416.436432	-603.674438	-75.254044	472.211426	-657.615662	197.437485	65.107689	-663.467346	-57.684181	76.312172	-612.257813	241.333466	1288.671143	-563.949951	-148.572906	1293.291870	-542.056519	48.763687	1321.172119	-532.949829	61.051693	1590.261230	-647.878845	267.054291	1052.981812	-587.659119	-193.600708	1059.782227	-526.629761	253.191452	813.250610	-477.400482	-143.204544	826.303467	-549.271667	43.339497	963.194824	467.222900	-34.759178	937.412903	485.344513	155.924866
-563.144775	148.782410	867.528748	-555.252197	-55.337154	859.961304	-674.759155	189.658340	416.403229	-603.788513	-75.248177	472.209595	-657.651611	197.435028	65.086502	-663.458740	-57.691540	76.324501	-612.416870	241.409683	1288.642700	-564.103210	-148.476883	1293.355347	-542.220642	48.854351	1321.182129	-533.016907	61.218792	1590.274414	-647.993713	267.090424	1052.961426	-587.816284	-193.554871	1059.842651	-526.799255	253.210739	813.224487	-477.554901	-143.176788	826.351563	-549.502625	43.409698	963.218689	467.347290	-34.736038	937.392883	485.377747	155.901367
-563.382874	148.832794	867.546204	-555.454407	-55.302242	859.979797	-674.818420	189.692169	416.375519	-603.880737	-75.230255	472.203491	-657.649170	197.478378	65.070549	-663.503052	-57.713184	76.329315	-612.571960	241.505188	1288.654175	-564.261292	-148.391418	1293.410278	-542.385681	48.945854	1321.198364	-533.085205	61.381321	1590.296143	-648.165222	267.148163	1052.955200	-587.967834	-193.480240	1059.911621	-526.975647	253.226318	813.213989	-477.710480	-143.121704	826.391113	-549.712341	43.455238	963.235779	467.479767	-34.700535	937.368347	485.396118	155.940491
-563.641968	148.878174	867.570313	-555.682434	-55.283825	860.026489	-674.851318	189.698242	416.340393	-603.979370	-75.196419	472.165894	-657.622559	197.469727	65.035873	-663.545654	-57.715134	76.289772	-612.698425	241.579010	1288.649048	-564.453491	-148.340347	1293.457764	-542.543823	49.035290	1321.209229	-533.156067	61.459167	1590.312988	-648.321777	267.229828	1052.962402	-588.134705	-193.445374	1059.979126	-527.146179	253.227386	813.191223	-477.897522	-143.051514	826.444275	-549.954163	43.500118	963.271423	467.614166	-34.683319	937.347656	485.447662	155.944458
-563.854309	148.933289	867.587402	-555.893311	-55.200680	860.051636	-674.841187	189.685333	416.294434	-604.081238	-75.177567	472.148010	-657.603394	197.475220	65.032410	-663.518555	-57.723278	76.288681	-612.857422	241.678116	1288.669312	-564.669983	-148.249924	1293.500488	-542.697876	49.147091	1321.229004	-533.274475	61.569534	1590.302368	-648.467346	267.240631	1052.967041	-588.297363	-193.352844	1060.034668	-527.324585	253.269424	813.185974	-478.050293	-142.994736	826.497986	-550.166626	43.572727	963.292725	467.788361	-34.645859	937.346375	485.514099	155.978134
-564.055481	148.928879	867.588196	-556.098816	-55.151142	860.104858	-674.933533	189.714157	416.260040	-604.206848	-75.147964	472.137970	-657.598694	197.469284	65.029427	-663.511841	-57.753281	76.286491	-613.005859	241.745743	1288.676147	-564.815063	-148.179276	1293.519409	-542.844360	49.240044	1321.258179	-533.324341	61.776150	1590.289673	-648.616577	267.308502	1052.980713	-588.485474	-193.259064	1060.096924	-527.517273	253.327194	813.171631	-478.229401	-142.899109	826.530090	-550.366211	43.619915	963.320190	467.913269	-34.659157	937.356689	485.593964	155.971039
-564.270691	148.953979	867.600525	-556.349243	-55.088966	860.143494	-674.978455	189.722473	416.208954	-604.322449	-75.142487	472.133728	-657.564453	197.491318	65.018784	-663.540100	-57.743771	76.273193	-613.171753	241.859406	1288.681030	-565.002625	-148.055588	1293.586792	-543.010376	49.346107	1321.274048	-533.311768	61.991180	1590.305420	-648.763855	267.325592	1052.997192	-588.665955	-193.151031	1060.144165	-527.700500	253.384979	813.187073	-478.417694	-142.815857	826.575562	-550.591064	43.674423	963.345215	468.092957	-34.645081	937.368225	485.717102	155.975555
-564.486694	149.010818	867.597473	-556.567383	-55.016342	860.162170	-675.029785	189.753677	416.201019	-604.458618	-75.107857	472.110992	-657.514221	197.475342	65.002853	-663.547791	-57.745609	76.246368	-613.288513	241.929733	1288.694336	-565.122437	-148.006500	1293.599609	-543.109863	49.417271	1321.293457	-533.348206	62.141258	1590.310791	-648.906128	267.374756	1052.999146	-588.819763	-193.032623	1060.181885	-527.888062	253.450623	813.188354	-478.596680	-142.757629	826.629028	-550.783142	43.750443	963.351013	468.263062	-34.665226	937.383545	485.838318	155.975464
-564.746155	149.022598	867.599915	-556.840088	-54.953087	860.195251	-675.165466	189.798553	416.138306	-604.585754	-75.056335	472.122955	-657.615723	197.543427	64.995834	-663.550171	-57.763340	76.217316	-613.417297	242.034775	1288.698486	-565.234924	-147.894958	1293.634033	-543.223083	49.521931	1321.313110	-533.383423	62.237556	1590.274292	-649.094238	267.441711	1053.017334	-588.988525	-192.953812	1060.243286	-528.083008	253.519485	813.183594	-478.755432	-142.671738	826.695190	-551.017395	43.802807	963.366150	468.434906	-34.658562	937.402527	485.970856	155.963531
-564.976135	149.056671	867.590515	-557.106873	-54.852501	860.183411	-675.338440	189.841293	416.107544	-604.777832	-75.070473	472.106445	-657.661499	197.545227	64.985680	-663.623901	-57.779919	76.239532	-613.554016	242.124756	1288.696167	-565.349609	-147.795975	1293.687744	-543.314453	49.620304	1321.330933	-533.405945	62.372272	1590.271484	-649.303528	267.550171	1053.045898	-589.138794	-192.841034	1060.261108	-528.272705	253.575577	813.178284	-478.978149	-142.618805	826.723755	-551.228882	43.867668	963.351807	468.615387	-34.655506	937.412109	486.094818	155.992081
-565.219299	149.120895	867.600952	-557.330261	-54.805595	860.196533	-675.476929	189.900070	416.128784	-604.892517	-75.027550	472.104187	-657.681152	197.528564	64.974945	-663.567383	-57.800900	76.243820	-613.686584	242.215881	1288.701294	-565.424622	-147.692062	1293.728394	-543.427734	49.688908	1321.358276	-533.456543	62.490669	1590.274658	-649.478821	267.653229	1053.058350	-589.310242	-192.714996	1060.289185	-528.481384	253.663528	813.191284	-479.179230	-142.537125	826.747437	-551.428589	43.927174	963.360352	468.782257	-34.650238	937.433777	486.226074	155.996689
-565.444519	149.200455	867.624634	-557.586365	-54.749725	860.195618	-675.602783	189.954681	416.111450	-605.048340	-75.013191	472.129608	-657.700134	197.540985	64.969460	-663.557922	-57.826275	76.225311	-613.791565	242.309143	1288.729858	-565.603455	-147.605957	1293.739868	-543.541565	49.795715	1321.343750	-533.492188	62.599880	1590.275879	-649.681580	267.730438	1053.073364	-589.490112	-192.635239	1060.293335	-528.661743	253.719315	813.189026	-479.391785	-142.415115	826.777710	-551.638977	43.983082	963.368347	468.941650	-34.634811	937.441467	486.362793	156.011215
-565.646667	149.275116	867.644531	-557.789307	-54.652069	860.199158	-675.782898	190.051880	416.120239	-605.156250	-74.949234	472.115326	-657.782837	197.547409	64.930908	-663.520996	-57.867886	76.226685	-613.914734	242.438599	1288.734253	-565.704041	-147.504669	1293.772949	-543.628845	49.893417	1321.389893	-533.521240	62.740025	1590.277466	-649.831482	267.826996	1053.099854	-589.658020	-192.548889	1060.323486	-528.839233	253.829239	813.221313	-479.625427	-142.337708	826.782593	-551.821655	44.061703	963.377869	469.088104	-34.657776	937.458496	486.503937	155.988022
-565.868042	149.353439	867.664551	-558.035278	-54.602638	860.238953	-675.885010	190.101364	416.111237	-605.304688	-74.948036	472.132355	-657.803589	197.553940	64.918152	-663.445801	-57.922077	76.236977	-614.000000	242.525223	1288.742554	-565.814453	-147.403687	1293.783203	-543.747131	49.988201	1321.376099	-533.546143	62.867493	1590.285767	-649.978821	267.930603	1053.123535	-589.866211	-192.475693	1060.351685	-529.042786	253.901810	813.229004	-479.907837	-142.243469	826.771240	-552.033813	44.135361	963.405945	469.172455	-34.654915	937.502380	486.598083	155.987640
-566.080994	149.430923	867.672729	-558.257385	-54.549999	860.262268	-675.976990	190.155533	416.079346	-605.414063	-74.976196	472.163483	-657.763550	197.552597	64.925705	-663.395569	-57.983364	76.259636	-614.128723	242.606049	1288.743652	-565.900513	-147.304626	1293.829224	-543.856384	50.088364	1321.397949	-533.582947	62.983692	1590.290527	-650.143738	268.038818	1053.146484	-590.051880	-192.408844	1060.401123	-529.262756	253.977417	813.225403	-480.182434	-142.172592	826.761780	-552.223694	44.208912	963.419250	469.326202	-34.669769	937.511292	486.767059	155.991577
-566.276917	149.547607	867.706665	-558.493164	-54.462601	860.287292	-676.065125	190.187973	416.081085	-605.481201	-74.886887	472.146545	-657.818298	197.603989	64.910675	-663.336914	-57.979389	76.223694	-614.226257	242.719803	1288.791992	-565.977356	-147.203232	1293.878784	-543.954041	50.189411	1321.392578	-533.563843	63.150223	1590.356567	-650.336182	268.163208	1053.167114	-590.292053	-192.382278	1060.473999	-529.489380	254.073547	813.213623	-480.817993	-142.338593	826.524658	-552.406677	44.306507	963.445251	469.412262	-34.672459	937.544922	486.858917	155.998993
-566.466858	149.565567	867.726074	-558.714233	-54.422966	860.327271	-676.111755	190.192871	416.034790	-605.534912	-74.867653	472.142365	-657.823242	197.611557	64.896385	-663.329956	-58.025070	76.220146	-614.301514	242.807266	1288.802612	-566.114441	-147.104996	1293.888550	-544.067627	50.278889	1321.417969	-533.629700	63.242184	1590.311523	-650.466248	268.230377	1053.183838	-590.442139	-192.295670	1060.527222	-529.698975	254.174500	813.218994	-480.740479	-142.057098	826.732117	-552.590210	44.344357	963.473022	469.472046	-34.641201	937.566589	486.955261	156.012207
-567.188049	148.641678	867.409607	-559.100586	-54.658691	860.384094	-676.163696	190.210114	415.866486	-605.702026	-74.934372	472.179260	-657.754822	197.609131	64.863014	-663.446228	-58.072121	76.246536	-614.444946	242.935349	1288.834106	-566.242798	-146.941849	1293.914429	-544.188660	50.395447	1321.437256	-533.674377	63.347855	1590.323853	-650.649597	268.384125	1053.227905	-590.629333	-192.207687	1060.571045	-529.935669	254.282196	813.219055	-480.964661	-141.980423	826.749756	-553.008057	43.958401	963.335571	469.544128	-34.631565	937.576416	487.052521	156.054901
-566.843262	149.612640	867.724365	-559.136719	-54.347202	860.437744	-676.259766	190.243622	415.981323	-605.649902	-74.862579	472.143005	-657.743286	197.651077	64.884064	-663.399902	-58.101246	76.231392	-614.468567	242.974411	1288.832764	-566.245422	-146.865158	1293.974487	-544.255554	50.474571	1321.457031	-533.705750	63.463806	1590.329346	-650.801208	268.486633	1053.275024	-590.794617	-192.094711	1060.607788	-530.149719	254.381454	813.217773	-481.251434	-141.934464	826.699219	-552.963501	44.458778	963.526489	469.560486	-34.632957	937.574280	487.125519	156.077881
-567.040344	149.698074	867.740417	-559.388672	-54.292896	860.445984	-676.332947	190.263092	415.937469	-605.661011	-74.905167	472.117584	-657.728577	197.659256	64.866531	-663.435669	-58.143101	76.224953	-614.537903	243.076508	1288.869019	-566.366821	-146.776443	1293.979980	-544.356506	50.566391	1321.458008	-533.751404	63.570957	1590.337402	-650.982422	268.607544	1053.322998	-590.982910	-192.021576	1060.623779	-530.383057	254.485077	813.202637	-481.468506	-141.869461	826.690186	-553.155029	44.523998	963.535156	469.595001	-34.593445	937.553528	487.180298	156.134674
-567.266174	149.724609	867.737427	-559.627319	-54.240883	860.472046	-676.436462	190.290909	415.900787	-605.642456	-74.889999	472.088104	-657.739624	197.656799	64.835083	-663.455933	-58.192684	76.227875	-614.635803	243.201889	1288.899048	-566.523804	-146.667526	1293.969116	-544.451904	50.698563	1321.473267	-533.783813	63.676781	1590.334351	-651.122986	268.708160	1053.363770	-591.168152	-191.942825	1060.659058	-530.593933	254.613312	813.204224	-481.730011	-141.798141	826.667358	-553.371765	44.577045	963.545593	469.582001	-34.591694	937.550293	487.218506	156.182892
-567.459900	149.762436	867.745361	-559.869385	-54.176109	860.487244	-676.490234	190.283463	415.878662	-605.668945	-74.918556	472.058838	-657.747620	197.666138	64.834030	-663.460449	-58.205273	76.247307	-614.646240	243.259140	1288.905884	-566.615295	-146.607040	1293.992798	-544.499207	50.754795	1321.489624	-533.837036	63.771896	1590.346558	-651.267029	268.812958	1053.381348	-591.323792	-191.843399	1060.677002	-530.805786	254.700745	813.219604	-481.976898	-141.747055	826.632874	-553.566772	44.630013	963.554871	469.566437	-34.536198	937.520020	487.250214	156.257736
-567.654114	149.778809	867.762939	-560.077087	-54.131371	860.517517	-676.596436	190.330017	415.854370	-605.701904	-74.941948	472.071228	-657.785339	197.658524	64.800491	-663.465637	-58.229980	76.237259	-614.691406	243.359497	1288.939087	-566.707336	-146.520874	1294.014038	-544.569763	50.843945	1321.500488	-533.872925	63.881649	1590.352783	-651.406494	268.912872	1053.423950	-591.498047	-191.729843	1060.691040	-530.997925	254.807617	813.230957	-482.244354	-141.693771	826.614502	-553.746948	44.666508	963.576843	469.505524	-34.503456	937.493652	487.229706	156.303772
-567.817627	149.886536	867.785706	-560.274231	-54.058147	860.535583	-676.640076	190.331421	415.842590	-605.684387	-74.925781	472.063202	-657.767273	197.672836	64.812576	-663.479309	-58.233898	76.238754	-614.740540	243.446365	1288.978394	-566.802551	-146.444473	1294.024780	-544.658752	50.933174	1321.504639	-533.903320	63.974625	1590.362915	-651.514282	269.022186	1053.471436	-591.698364	-191.723053	1060.751587	-531.177979	254.895935	813.234314	-482.830566	-141.879593	826.377502	-553.916809	44.753956	963.596130	469.452240	-34.464584	937.453003	487.220490	156.351074
-568.014832	149.946457	867.824951	-560.493774	-53.997360	860.580383	-676.767883	190.390091	415.830688	-605.692688	-74.921890	472.047607	-657.779297	197.693909	64.769814	-663.480957	-58.233936	76.238747	-614.772034	243.549545	1289.005127	-566.893127	-146.355881	1294.039551	-544.719482	51.025303	1321.515381	-533.958801	64.058075	1590.365234	-651.638062	269.138733	1053.500977	-591.862793	-191.563507	1060.758789	-531.398804	254.991592	813.235352	-483.077148	-141.816620	826.350647	-554.108643	44.816582	963.636536	469.402466	-34.425198	937.422363	487.206055	156.379395
-568.193909	150.015335	867.847290	-560.704102	-53.887703	860.620239	-676.835388	190.422470	415.818024	-605.714233	-74.914696	472.052704	-657.782898	197.708847	64.786278	-663.552979	-58.239231	76.248169	-614.801880	243.647598	1289.039307	-566.963013	-146.262589	1294.062378	-544.765686	51.113739	1321.548340	-533.986023	64.163918	1590.380737	-651.723328	269.217957	1053.527344	-591.995789	-191.414169	1060.763916	-531.557251	255.092056	813.238708	-483.014435	-141.519348	826.558838	-554.293091	44.912617	963.666809	469.313354	-34.397850	937.370178	487.148895	156.429886
-568.356506	150.062332	867.853821	-560.905884	-53.822376	860.651672	-676.893311	190.452499	415.813507	-605.707214	-74.906853	472.040649	-657.745483	197.702621	64.767799	-663.563660	-58.240009	76.249062	-614.824219	243.749954	1289.061768	-567.072144	-146.176956	1294.067261	-544.824707	51.213020	1321.558228	-533.999634	64.264511	1590.385254	-651.818359	269.329071	1053.541504	-592.148132	-191.329437	1060.772461	-531.733398	255.184509	813.264160	-483.279846	-141.437759	826.555603	-554.466431	44.979031	963.685181	469.224823	-34.373096	937.317444	487.075897	156.494644
-568.515137	150.161377	867.871155	-561.101013	-53.725227	860.664063	-676.931763	190.446350	415.773315	-605.735596	-74.882141	472.020782	-657.679443	197.723007	64.757111	-663.581848	-58.238476	76.248047	-614.852539	243.856140	1289.082153	-567.167969	-146.112350	1294.083984	-544.893066	51.294380	1321.539673	-534.016296	64.357170	1590.382568	-651.922302	269.424438	1053.562256	-592.299500	-191.223373	1060.790649	-531.892944	255.243301	813.255188	-483.389038	-141.394547	826.552246	-554.621460	45.073765	963.697693	469.174377	-34.323864	937.268005	487.017578	156.513351
-568.701355	150.247482	867.873047	-561.302063	-53.666695	860.690796	-677.004456	190.486893	415.755920	-605.751526	-74.844833	472.015961	-657.758179	197.707001	64.743584	-663.557129	-58.224522	76.222473	-614.898865	243.944031	1289.118896	-567.262146	-145.997498	1294.095459	-544.922974	51.374527	1321.575439	-534.040222	64.439980	1590.386719	-652.008301	269.521881	1053.611450	-592.452271	-191.108841	1060.806519	-532.040588	255.309814	813.261780	-483.573669	-141.354874	826.540466	-554.812378	45.158005	963.712097	469.073517	-34.312611	937.210632	486.945526	156.529785
-568.866760	150.252853	867.876465	-561.498413	-53.582897	860.718018	-677.027710	190.496628	415.712189	-605.803040	-74.823723	472.019989	-657.764343	197.714539	64.750427	-663.567993	-58.210438	76.204483	-614.935425	244.028732	1289.136475	-567.348694	-145.928650	1294.118042	-544.995605	51.447777	1321.581055	-534.063110	64.515343	1590.392456	-652.093750	269.611847	1053.638184	-592.614807	-191.005661	1060.859741	-532.148865	255.363953	813.279541	-483.733673	-141.268982	826.564209	-554.972961	45.212238	963.725647	468.981659	-34.276337	937.152893	486.845367	156.589142
-569.024597	150.338379	867.894165	-561.647949	-53.521290	860.721008	-677.010986	190.506577	415.679535	-605.840881	-74.817299	472.001923	-657.649414	197.710403	64.736229	-663.553345	-58.209000	76.201035	-614.968933	244.127792	1289.173828	-567.464294	-145.824478	1294.132080	-545.028870	51.520752	1321.594604	-534.051819	64.596886	1590.396851	-652.148010	269.658905	1053.672241	-592.762329	-190.949387	1060.892822	-532.280518	255.411377	813.299927	-483.912262	-141.250763	826.579468	-555.122681	45.279564	963.735413	468.907654	-34.243420	937.097595	486.753418	156.585098
-569.176697	150.405350	867.906677	-561.819824	-53.417549	860.719421	-677.070007	190.554810	415.685791	-605.921875	-74.779083	471.990631	-657.644775	197.709824	64.740974	-663.570923	-58.165234	76.199371	-615.020691	244.198654	1289.196777	-567.580139	-145.734482	1294.111084	-545.075989	51.609009	1321.606079	-534.049316	64.680252	1590.399536	-652.230530	269.740479	1053.699097	-592.914001	-190.851379	1060.896973	-532.386597	255.460693	813.291199	-484.034760	-141.168396	826.614929	-555.259033	45.357510	963.737976	468.797607	-34.242188	937.070068	486.615845	156.606644
-569.306824	150.449173	867.904480	-561.944885	-53.391342	860.759460	-677.089905	190.587296	415.665344	-606.024658	-74.752678	471.992065	-657.654846	197.702103	64.707489	-663.584839	-58.137920	76.167747	-615.050293	244.302139	1289.210449	-567.679382	-145.632187	1294.127808	-545.133484	51.683323	1321.611694	-534.097351	64.711884	1590.368652	-652.288879	269.860443	1053.737671	-593.056763	-190.769669	1060.927490	-532.500549	255.549667	813.292908	-484.168427	-141.133942	826.614075	-555.378540	45.413975	963.756775	468.710541	-34.221901	937.016052	486.501343	156.610458
-569.478027	150.540878	867.904419	-562.123840	-53.318752	860.764343	-677.132019	190.640900	415.643097	-606.120178	-74.735413	471.976898	-657.651428	197.725769	64.695786	-663.536621	-58.113422	76.124290	-615.089539	244.382111	1289.226807	-567.753418	-145.533051	1294.170898	-545.192078	51.757454	1321.609985	-534.052490	64.832474	1590.389038	-652.366089	269.968842	1053.750122	-593.191895	-190.705215	1060.944824	-532.586670	255.603745	813.305542	-484.289429	-141.050842	826.640930	-555.519104	45.499813	963.755737	468.641327	-34.211380	936.999023	486.382233	156.595444
-569.627380	150.613251	867.930054	-562.255432	-53.266281	860.791687	-677.181458	190.670166	415.631836	-606.233521	-74.638847	471.972504	-657.673706	197.730225	64.690208	-663.592041	-58.093914	76.135849	-615.115845	244.458923	1289.237427	-567.878235	-145.460388	1294.151001	-545.246826	51.826225	1321.619141	-534.020874	64.905975	1590.402344	-652.413879	270.059937	1053.778931	-593.335205	-190.647202	1060.981934	-532.686157	255.698013	813.296082	-484.449860	-141.020218	826.640869	-555.644958	45.564835	963.780762	468.588165	-34.233177	936.964478	486.285187	156.572739
-569.759827	150.687973	867.938416	-562.413025	-53.133018	860.780945	-677.203735	190.713867	415.604645	-606.341431	-74.602318	471.957886	-657.661255	197.760269	64.711273	-663.627747	-58.070137	76.129150	-615.168152	244.550842	1289.276489	-567.960205	-145.371552	1294.170166	-545.279724	51.927929	1321.644287	-534.010437	64.974976	1590.412354	-652.482971	270.177094	1053.817505	-593.473572	-190.609695	1061.007690	-532.756714	255.760941	813.327942	-484.748535	-141.012344	826.659790	-555.756348	45.658684	963.775818	468.539856	-34.237053	936.933105	486.198425	156.536697
-569.876038	150.783218	867.940491	-562.561584	-53.067272	860.798096	-677.265381	190.753098	415.597961	-606.475647	-74.500183	471.948120	-657.719543	197.758286	64.687943	-663.606995	-58.036198	76.093948	-615.213806	244.640564	1289.303223	-567.991821	-145.280106	1294.216675	-545.425171	51.906906	1321.643799	-534.009949	65.035881	1590.416260	-652.540588	270.254517	1053.851563	-593.585754	-190.567429	1061.045410	-532.797302	255.815399	813.356873	-484.869019	-140.967407	826.692505	-555.873291	45.745968	963.783997	468.492096	-34.260868	936.922058	486.107483	156.486221
-570.025024	150.881302	867.972900	-562.741333	-52.952328	860.802734	-677.320679	190.827133	415.621216	-606.535950	-74.365448	471.906738	-657.742615	197.758133	64.693680	-663.575500	-57.995811	76.023849	-615.263428	244.707672	1289.313110	-568.083557	-145.237930	1294.227905	-545.403015	52.043602	1321.642212	-534.050110	65.027557	1590.401367	-652.578369	270.313965	1053.880493	-593.691956	-190.489410	1061.078003	-532.853455	255.914124	813.393127	-484.999512	-140.919235	826.693787	-556.005310	45.838409	963.798706	468.477783	-34.289539	936.918396	486.013611	156.463333
-570.116028	150.990143	867.990906	-562.865967	-52.848232	860.820923	-677.365845	190.904663	415.613525	-606.657715	-74.269783	471.925690	-657.699829	197.747314	64.680038	-663.641846	-57.945351	76.003311	-615.282227	244.795975	1289.346191	-568.104919	-145.137634	1294.273071	-545.532166	52.054611	1321.659790	-534.027710	65.094444	1590.407837	-652.644104	270.417847	1053.895508	-593.793335	-190.436218	1061.098145	-532.896667	255.954346	813.406738	-485.135651	-140.878326	826.708008	-556.098145	45.943913	963.815247	468.492157	-34.323833	936.914917	485.937378	156.426056
-570.227844	151.063828	868.000366	-563.033997	-52.740093	860.840271	-677.434692	190.955566	415.598969	-606.832214	-74.196541	471.912842	-657.715698	197.754990	64.682014	-663.700745	-57.939697	75.969810	-615.366943	244.913696	1289.373657	-568.263733	-145.035645	1294.263062	-545.624756	52.146290	1321.660278	-534.028137	65.149483	1590.422485	-652.674988	270.502014	1053.924805	-593.912842	-190.375320	1061.128052	-532.928589	256.052185	813.402832	-485.264526	-140.822922	826.714478	-556.214355	46.037151	963.827209	468.508942	-34.389439	936.933105	485.881470	156.397232
-570.338013	151.174744	868.024475	-563.189087	-52.642117	860.864197	-677.513733	191.057922	415.596649	-607.012451	-74.122063	471.925751	-657.751221	197.788330	64.648972	-663.707825	-57.893692	75.967445	-615.380005	244.931442	1289.397461	-568.284790	-145.013779	1294.299194	-545.554688	52.268730	1321.674438	-533.983521	65.238358	1590.448853	-652.735962	270.589203	1053.933716	-593.995483	-190.339050	1061.185547	-532.972473	256.091125	813.428467	-485.661957	-141.004257	826.575684	-556.329041	46.140125	963.849304	468.530914	-34.471764	936.958496	485.853027	156.351379
-570.424316	151.229706	868.036011	-563.328186	-52.543179	860.882446	-677.555908	191.147842	415.589203	-607.199951	-74.067978	471.949005	-657.764343	197.791290	64.643295	-663.782959	-57.879711	75.971642	-615.408325	245.015671	1289.411011	-568.303162	-144.971817	1294.370239	-545.686096	52.255562	1321.697632	-533.938782	65.311089	1590.482910	-652.776062	270.621765	1053.951782	-594.076843	-190.241013	1061.189575	-533.027161	256.197784	813.451294	-485.664795	-140.962402	826.528259	-556.419800	46.217808	963.861938	468.512421	-34.540241	937.028442	485.779602	156.293518
-570.509583	151.330811	868.067078	-563.496399	-52.436264	860.881470	-677.594971	191.208923	415.580322	-607.370667	-74.019669	471.917999	-657.765625	197.818176	64.652573	-663.822327	-57.843769	75.910995	-615.446716	245.046753	1289.442871	-568.378723	-144.922012	1294.387451	-545.662170	52.364780	1321.697388	-533.903748	65.370735	1590.498413	-652.807556	270.678680	1053.997681	-594.123779	-190.202255	1061.214722	-533.045776	256.264343	813.488403	-485.604736	-140.686340	826.758240	-556.523987	46.302738	963.873962	468.518036	-34.634087	937.060364	485.719513	156.238800
-570.595520	151.405777	868.074707	-563.650574	-52.350834	860.895020	-677.698669	191.314789	415.574005	-607.535095	-73.982506	471.916290	-657.798523	197.802948	64.643356	-663.920227	-57.855831	75.912376	-615.464844	245.109299	1289.471191	-568.441345	-144.854401	1294.356567	-545.683777	52.429134	1321.722656	-533.882935	65.423637	1590.517090	-652.819214	270.701813	1054.009521	-594.180542	-190.147461	1061.212646	-533.088684	256.305145	813.510254	-485.702698	-140.638794	826.756592	-556.627747	46.382771	963.882874	468.496155	-34.742508	937.104004	485.633362	156.208679
-570.660339	151.477524	868.093018	-563.773926	-52.256985	860.920593	-677.746704	191.370148	415.571075	-607.697083	-73.958679	471.886444	-657.846069	197.845093	64.651627	-663.986267	-57.842854	75.910210	-615.481262	245.174164	1289.479492	-568.462097	-144.800827	1294.381714	-545.790344	52.415760	1321.721313	-533.848206	65.482979	1590.526978	-652.845886	270.757446	1054.048462	-594.234558	-190.067307	1061.219727	-533.107544	256.374146	813.545044	-485.820526	-140.593124	826.734131	-556.711426	46.466148	963.903687	468.496277	-34.822323	937.146057	485.566437	156.140045
-570.737549	151.549973	868.095154	-563.879700	-52.195847	860.938293	-677.789001	191.456879	415.567688	-607.721985	-73.829811	471.861298	-657.821716	197.830872	64.649788	-663.992188	-57.805508	75.866089	-615.489807	245.232147	1289.514893	-568.524292	-144.744843	1294.380005	-545.759094	52.533024	1321.706177	-533.855408	65.506950	1590.515747	-652.873718	270.829803	1054.057251	-594.301636	-190.012314	1061.212158	-533.140320	256.441437	813.561768	-485.883820	-140.557037	826.735229	-556.783569	46.539921	963.911804	468.432861	-34.897079	937.187561	485.447388	156.095276
-570.810791	151.630112	868.095703	-563.993958	-52.155632	860.957886	-677.845337	191.511063	415.529388	-607.832214	-73.828651	471.857300	-657.848450	197.869949	64.634766	-663.962036	-57.799728	75.857727	-615.497742	245.284027	1289.529053	-568.549622	-144.685623	1294.377319	-545.844299	52.530041	1321.733521	-533.812378	65.572029	1590.531250	-652.904602	270.921844	1054.081543	-594.358398	-189.947891	1061.198853	-533.195374	256.507477	813.573853	-485.965179	-140.479813	826.725342	-556.862854	46.608402	963.920593	468.375122	-34.966133	937.240051	485.347992	156.043823
-570.882935	151.696976	868.101257	-564.119873	-52.031338	860.967163	-677.827576	191.557465	415.491821	-607.860901	-73.681183	471.840485	-657.800293	197.878220	64.624054	-663.975403	-57.783398	75.817055	-615.497192	245.332840	1289.549438	-568.625732	-144.635544	1294.384033	-545.779663	52.643410	1321.742065	-533.813416	65.604004	1590.523926	-652.893005	270.956970	1054.111450	-594.420105	-189.908691	1061.207275	-533.221680	256.556549	813.606445	-486.057831	-140.422531	826.699829	-556.946716	46.702740	963.926392	468.295074	-35.036514	937.264648	485.240509	155.989853
-570.982239	151.797195	868.130371	-564.262146	-51.949070	860.979065	-677.915955	191.654236	415.483093	-607.892090	-73.630478	471.834595	-657.851379	197.870163	64.632179	-663.939819	-57.760529	75.797234	-615.492554	245.407928	1289.607788	-568.712402	-144.586533	1294.353882	-545.843384	52.694431	1321.732666	-533.779541	65.652489	1590.533813	-652.905518	271.034302	1054.143311	-594.486023	-189.839844	1061.173706	-533.255798	256.597748	813.622375	-486.109924	-140.365158	826.687317	-557.055420	46.784042	963.945251	468.191589	-35.094402	937.295349	485.114777	155.939011
-571.532349	150.928497	867.828430	-564.544067	-52.064835	860.972351	-677.934753	191.679657	415.332214	-608.002563	-73.632721	471.832794	-657.823181	197.892044	64.606964	-663.977722	-57.765640	75.818405	-615.453186	245.472382	1289.642700	-568.752930	-144.515747	1294.347412	-545.926025	52.672276	1321.736328	-533.760864	65.685112	1590.539063	-652.898193	271.084686	1054.193726	-594.549561	-189.743576	1061.152832	-533.279541	256.653687	813.665833	-486.172089	-140.308090	826.673828	-557.338928	46.443565	963.781433	468.102142	-35.151131	937.294861	485.001282	155.909622
-571.175659	151.923096	868.131287	-564.536865	-51.727264	860.946655	-677.994507	191.738388	415.454712	-607.955750	-73.480530	471.775726	-657.817322	197.903732	64.605469	-663.979309	-57.748169	75.791191	-615.424194	245.522446	1289.667725	-568.843994	-144.472275	1294.292969	-545.930786	52.707764	1321.719238	-533.712402	65.743675	1590.581909	-652.897522	271.166992	1054.235107	-594.604309	-189.650452	1061.093262	-533.338074	256.710297	813.677795	-486.059631	-140.195633	826.645752	-557.239929	46.937778	963.923645	467.928040	-35.215340	937.290955	484.831848	155.923889
-571.195740	152.105835	868.169250	-564.601746	-51.625217	860.958618	-677.978699	191.753922	415.430542	-607.917480	-73.350975	471.735535	-657.773804	197.896408	64.603554	-663.955627	-57.745876	75.776802	-615.398254	245.599319	1289.704468	-568.900085	-144.435623	1294.270630	-545.879700	52.814327	1321.719482	-533.723145	65.715744	1590.527588	-652.873657	271.252899	1054.279419	-594.666321	-189.546555	1061.078735	-533.364929	256.775360	813.692932	-486.103973	-140.133606	826.611084	-557.286499	47.066284	963.948547	467.757355	-35.280609	937.266663	484.657623	155.921158
-571.285583	152.180725	868.183472	-564.729065	-51.492088	860.961975	-677.995789	191.811081	415.403564	-607.897949	-73.307709	471.713806	-657.762634	197.915955	64.612419	-663.960815	-57.695766	75.777710	-615.367554	245.663162	1289.734985	-568.963806	-144.379593	1294.252930	-545.889587	52.850086	1321.690186	-533.703674	65.740669	1590.521484	-652.894348	271.361938	1054.309937	-594.728577	-189.485779	1061.028076	-533.432373	256.840790	813.706116	-486.175568	-140.053955	826.595337	-557.384094	47.162521	963.955933	467.566315	-35.318859	937.246094	484.474823	155.887115
-571.363403	152.257797	868.174377	-564.863403	-51.358017	860.959900	-677.992493	191.823120	415.373993	-607.938477	-73.254089	471.706665	-657.716125	197.928116	64.606781	-663.966736	-57.689213	75.758690	-615.319580	245.729767	1289.768188	-569.019958	-144.330978	1294.262329	-545.892517	52.897919	1321.708862	-533.651184	65.785072	1590.575073	-652.909058	271.468170	1054.355347	-594.809387	-189.413223	1061.022583	-533.454468	256.897797	813.725891	-486.229858	-139.974808	826.587097	-557.464478	47.268608	963.947632	467.364014	-35.366917	937.212830	484.298492	155.874771
-571.439392	152.388474	868.206909	-564.976257	-51.242748	860.979614	-678.046814	191.880203	415.353027	-607.937988	-73.203979	471.699249	-657.736755	197.934723	64.605621	-663.893494	-57.683846	75.748177	-615.288208	245.800842	1289.798218	-569.087708	-144.289490	1294.258179	-545.921936	52.958321	1321.705688	-533.659729	65.739250	1590.534546	-652.892456	271.558777	1054.404175	-594.919189	-189.327515	1061.003540	-533.493286	256.955170	813.742188	-486.342834	-139.905060	826.558411	-557.551941	47.383877	963.972717	467.162109	-35.359715	937.152893	484.118164	155.845505
-571.509460	152.480240	868.222046	-565.088440	-51.098759	860.975708	-678.052673	191.928909	415.358887	-607.967896	-73.168343	471.710205	-657.718506	197.934296	64.589439	-663.932251	-57.678913	75.759781	-615.245911	245.849731	1289.861572	-569.169556	-144.249527	1294.238281	-545.921631	52.981659	1321.715942	-533.636841	65.730560	1590.549927	-652.874084	271.661133	1054.444824	-595.014648	-189.271210	1061.002319	-533.541382	257.005371	813.793640	-486.637390	-139.903366	826.531250	-557.626831	47.490028	963.976257	466.934753	-35.425468	937.141479	483.935791	155.808456
-571.606323	152.560684	868.218628	-565.190063	-50.997147	860.992126	-678.071289	191.948273	415.341034	-607.960754	-73.093437	471.687378	-657.664551	197.961426	64.591446	-663.881531	-57.677521	75.751709	-615.191895	245.941940	1289.903076	-569.246765	-144.175720	1294.213379	-545.915955	53.029224	1321.749512	-533.596741	65.721649	1590.568115	-652.854553	271.765472	1054.502563	-595.127258	-189.165741	1060.978271	-533.565674	257.050354	813.828857	-486.698303	-139.792206	826.517456	-557.700073	47.591072	963.980286	466.695923	-35.433567	937.108154	483.741302	155.794815
-571.659180	152.713364	868.243042	-565.282654	-50.899269	860.985229	-678.132202	191.999405	415.348969	-607.951538	-73.015976	471.673950	-657.682312	197.962402	64.596138	-663.876282	-57.637070	75.757973	-615.140625	245.972137	1289.940430	-569.312073	-144.121567	1294.188721	-545.931396	53.073307	1321.725464	-533.525330	65.733688	1590.609741	-652.845093	271.848419	1054.568237	-595.216614	-189.120132	1060.953125	-533.594360	257.131439	813.840088	-486.762573	-139.714630	826.496643	-557.760376	47.700302	963.987183	466.447571	-35.454376	937.058044	483.556091	155.799225
-571.735474	152.784531	868.245483	-565.366272	-50.789909	860.976013	-678.139099	192.024551	415.315979	-607.942810	-72.956039	471.662292	-657.624817	197.950623	64.570869	-663.895325	-57.626930	75.743820	-615.109924	246.045883	1289.963745	-569.365356	-144.069443	1294.171631	-545.943726	53.116226	1321.725952	-533.530273	65.682190	1590.564331	-652.842773	271.951141	1054.616821	-595.321716	-188.985580	1060.918457	-533.614197	257.215363	813.881958	-486.846527	-139.640762	826.479004	-557.827087	47.784359	963.982178	466.233887	-35.437580	937.013977	483.385101	155.781021
-571.802673	152.946701	868.255981	-565.428589	-50.691395	860.967163	-678.175171	192.074402	415.329163	-608.151184	-73.065346	471.649170	-657.599304	197.949493	64.576904	-663.984375	-57.633675	75.764915	-615.072144	246.102600	1290.000366	-569.386780	-144.011322	1294.159424	-545.949646	53.158703	1321.710449	-533.502686	65.660698	1590.552490	-652.806885	272.035156	1054.664063	-595.421082	-188.908524	1060.900635	-533.634460	257.263458	813.901062	-486.922913	-139.568695	826.476318	-557.870789	47.907269	963.980469	465.986938	-35.410843	936.967407	483.189056	155.796631
-571.856689	153.010010	868.242004	-565.480469	-50.611698	860.969543	-678.208435	192.124298	415.283142	-607.982727	-72.871490	471.647827	-657.587952	197.962112	64.573677	-663.944397	-57.637947	75.733368	-615.050476	246.183365	1290.034180	-569.450134	-143.950653	1294.115356	-545.964966	53.202572	1321.723022	-533.425171	65.672882	1590.606323	-652.795593	272.135437	1054.697510	-595.533020	-188.853882	1060.905640	-533.652588	257.373749	813.933899	-487.279846	-139.688416	826.263306	-557.912109	47.987019	963.973694	465.748047	-35.418358	936.924194	483.029358	155.807709
-571.895142	153.141861	868.239624	-565.565308	-50.525776	860.951904	-678.237549	192.147385	415.291656	-608.022217	-72.814194	471.619598	-657.576294	197.965454	64.552193	-663.887695	-57.634060	75.720535	-615.014771	246.255493	1290.084961	-569.529053	-143.912537	1294.079346	-545.992859	53.256657	1321.706787	-533.437622	65.601357	1590.556641	-652.776550	272.200989	1054.744141	-595.621948	-188.744232	1060.862427	-533.662415	257.462097	813.964050	-487.126251	-139.395615	826.399597	-557.956238	48.087341	963.961487	465.520325	-35.388859	936.875916	482.846375	155.838898
-571.922913	153.239899	868.236511	-565.598450	-50.448139	860.950562	-678.318481	192.190002	415.275574	-608.080383	-72.781517	471.664856	-657.612000	197.972595	64.551605	-663.908142	-57.604855	75.717720	-615.044922	246.336655	1290.127319	-569.585144	-143.801773	1294.092529	-546.037048	53.299637	1321.702637	-533.360352	65.593544	1590.604004	-652.759766	272.296173	1054.786377	-595.732910	-188.723297	1060.855469	-533.682800	257.571075	813.996948	-487.208893	-139.312775	826.408752	-557.978943	48.176334	963.958496	465.236084	-35.361065	936.856445	482.664520	155.826584
-571.985229	153.286819	868.230042	-565.640381	-50.367020	860.956604	-678.378296	192.259232	415.302704	-608.087708	-72.687492	471.656372	-657.632690	197.977112	64.553223	-663.895264	-57.602940	75.706734	-614.996094	246.367981	1290.138062	-569.598145	-143.773804	1294.055176	-546.015869	53.336681	1321.718872	-533.371277	65.528267	1590.587036	-652.747131	272.391052	1054.850464	-595.820801	-188.616882	1060.840332	-533.687622	257.654419	814.015015	-487.300690	-139.250732	826.377808	-558.018860	48.247406	963.957153	464.988739	-35.351192	936.839600	482.488251	155.840012
-571.992065	153.356964	868.234741	-565.667847	-50.280193	860.952271	-678.439270	192.287064	415.292114	-608.136658	-72.655975	471.680450	-657.655396	197.979980	64.546394	-663.883362	-57.594692	75.711563	-614.986633	246.418777	1290.169922	-569.651184	-143.699799	1294.029663	-546.026611	53.386700	1321.718872	-533.339966	65.484810	1590.597534	-652.744446	272.501160	1054.882813	-595.892151	-188.535431	1060.806641	-533.685608	257.751770	814.055176	-487.369232	-139.132034	826.358215	-558.023987	48.320602	963.955872	464.732605	-35.329506	936.823547	482.323578	155.853302
-572.015503	153.440094	868.239746	-565.690979	-50.257576	860.949829	-678.529846	192.346191	415.304565	-608.167664	-72.614830	471.707123	-657.630615	197.994614	64.544556	-663.864502	-57.587070	75.700600	-614.970154	246.468170	1290.190796	-569.629272	-143.651825	1294.023071	-546.031921	53.442890	1321.727905	-533.302612	65.459679	1590.593750	-652.735352	272.616119	1054.911133	-595.925659	-188.431183	1060.791992	-533.682922	257.853821	814.073059	-487.299194	-139.034454	826.331299	-558.041138	48.371025	963.956421	464.527954	-35.255566	936.803833	482.173859	155.875244
-572.014221	153.553055	868.235046	-565.710022	-50.172829	860.938843	-678.562622	192.378815	415.322479	-608.226379	-72.545357	471.720642	-657.670166	197.977997	64.544540	-663.892944	-57.581139	75.736534	-614.968994	246.532532	1290.217285	-569.634460	-143.594467	1294.025024	-546.041077	53.494301	1321.713989	-533.302979	65.385017	1590.522217	-652.722351	272.726532	1054.952759	-596.011414	-188.380737	1060.759766	-533.668457	257.935120	814.102905	-487.545105	-138.968994	826.292786	-558.047729	48.466259	963.948181	464.313385	-35.210953	936.797424	482.035858	155.904572
-572.025208	153.613525	868.229004	-565.743713	-50.077972	860.908875	-678.617676	192.395935	415.306671	-608.288574	-72.499405	471.723358	-657.594727	197.987747	64.545494	-663.843079	-57.555126	75.715164	-614.963806	246.583221	1290.251343	-569.721069	-143.551376	1293.934937	-546.044250	53.513935	1321.703735	-533.269653	65.357758	1590.519165	-652.710510	272.839233	1054.980103	-596.074402	-188.339722	1060.749146	-533.674561	258.068268	814.133545	-487.635651	-138.884506	826.250061	-558.059753	48.530869	963.928650	464.127014	-35.228382	936.797546	481.908478	155.879440
-572.005005	153.694077	868.234375	-565.758545	-50.031010	860.908386	-678.638367	192.428574	415.297699	-608.296448	-72.405022	471.720001	-657.601440	197.980591	64.503799	-663.842712	-57.535007	75.701607	-614.956604	246.606430	1290.252319	-569.732788	-143.495361	1293.916870	-546.078552	53.561852	1321.700562	-533.231445	65.327583	1590.521362	-652.705383	272.945251	1054.984619	-596.131470	-188.251083	1060.699585	-533.691650	258.181976	814.158630	-487.713013	-138.804535	826.197021	-558.058533	48.590408	963.931091	463.909210	-35.207150	936.792542	481.766876	155.871948
-572.018494	153.778107	868.230225	-565.798645	-49.923080	860.894775	-678.775635	192.506653	415.350494	-608.314575	-72.381470	471.730988	-657.659424	198.002914	64.516594	-663.811035	-57.524780	75.703835	-614.943604	246.682434	1290.289307	-569.765686	-143.444321	1293.856201	-546.068115	53.600952	1321.714966	-533.205383	65.295944	1590.501709	-652.704102	273.009857	1055.029419	-596.161682	-188.186874	1060.639893	-533.653687	258.305298	814.176636	-487.777008	-138.731003	826.146851	-558.078064	48.680252	963.921204	463.742249	-35.200611	936.785767	481.653870	155.896698
-571.979919	153.856812	868.248840	-565.748474	-49.865021	860.900452	-678.847107	192.567719	415.344452	-608.355591	-72.311462	471.751556	-657.703796	198.004562	64.521088	-663.827759	-57.532204	75.704628	-614.943481	246.697617	1290.318726	-569.753784	-143.400345	1293.846191	-546.079468	53.642937	1321.701416	-533.161194	65.282791	1590.500000	-652.692322	273.079315	1055.061035	-596.196289	-188.092575	1060.604858	-533.649536	258.427979	814.227295	-487.854095	-138.650543	826.074707	-558.061096	48.742313	963.936157	463.611969	-35.199306	936.796448	481.535004	155.886826
-571.964600	153.942429	868.251648	-565.783752	-49.760860	860.881104	-678.929138	192.625946	415.375519	-608.386658	-72.288826	471.745331	-657.698914	198.009995	64.533691	-663.860657	-57.539650	75.723869	-614.941284	246.778641	1290.334106	-569.746399	-143.308960	1293.810547	-546.079590	53.678471	1321.699829	-533.140076	65.264824	1590.485229	-652.678101	273.161407	1055.082520	-596.201599	-187.985855	1060.575439	-533.640991	258.523773	814.242004	-487.893372	-138.531418	826.034119	-558.053406	48.824032	963.925476	463.479980	-35.207916	936.807434	481.465057	155.877853
-571.959290	153.986267	868.236938	-565.770020	-49.735550	860.899536	-679.000427	192.661087	415.378204	-608.407043	-72.248360	471.758820	-657.731934	198.031952	64.492783	-663.833435	-57.499481	75.734100	-614.946716	246.826492	1290.347412	-569.778503	-143.282608	1293.779663	-546.093567	53.739052	1321.669800	-533.109131	65.255592	1590.477051	-652.666809	273.211945	1055.078735	-596.234924	-187.909195	1060.510864	-533.649719	258.606445	814.257507	-487.961700	-138.475571	825.960571	-558.052979	48.875168	963.928955	463.391571	-35.272598	936.840454	481.382843	155.860352
-571.915039	154.059692	868.231812	-565.762634	-49.616600	860.894348	-679.064880	192.680786	415.388947	-608.391174	-72.185410	471.777863	-657.798157	198.041779	64.497231	-663.823914	-57.497871	75.726685	-614.949463	246.878860	1290.372681	-569.813843	-143.233536	1293.743164	-546.098938	53.774895	1321.678223	-533.039612	65.288116	1590.516479	-652.668457	273.301880	1055.096802	-596.235901	-187.823761	1060.467163	-533.637390	258.701263	814.271118	-487.957092	-138.369293	825.937988	-558.026489	48.968681	963.923584	463.310608	-35.279644	936.838623	481.302917	155.897736
-571.902649	154.131866	868.224487	-565.754639	-49.591431	860.891052	-679.192810	192.729340	415.399536	-608.393005	-72.174782	471.777771	-657.817505	198.043961	64.502571	-663.849609	-57.484402	75.730362	-614.975830	246.954529	1290.380371	-569.885620	-143.155228	1293.679199	-546.137695	53.827637	1321.677246	-533.063110	65.226463	1590.451538	-652.659485	273.380157	1055.096924	-596.255676	-187.773071	1060.428101	-533.637878	258.799957	814.296631	-487.971497	-138.276184	825.869202	-558.018066	49.019764	963.918579	463.234344	-35.303215	936.874756	481.235504	155.877121
-571.847168	154.179047	868.210266	-565.718933	-49.526726	860.873352	-679.241150	192.732254	415.411011	-608.373169	-72.164200	471.785889	-657.798462	198.047760	64.498253	-663.825256	-57.481770	75.729401	-614.952576	246.976074	1290.418457	-569.847961	-143.131516	1293.666748	-546.118408	53.823708	1321.666504	-533.052795	65.206108	1590.434570	-652.628662	273.400635	1055.131592	-596.257690	-187.678085	1060.385742	-533.637146	258.867706	814.298645	-487.994659	-138.196671	825.828979	-557.984070	49.072289	963.903748	463.199066	-35.314674	936.880859	481.198975	155.842056
-571.815857	154.259445	868.208557	-565.700745	-49.446648	860.859619	-679.367371	192.785889	415.435577	-608.355225	-72.106262	471.816925	-657.877197	198.080338	64.515076	-663.800232	-57.464542	75.721786	-614.925842	247.012161	1290.428711	-569.878113	-143.100555	1293.580566	-546.139221	53.859070	1321.650879	-532.994263	65.231750	1590.478516	-652.620728	273.454376	1055.142822	-596.245117	-187.608231	1060.321899	-533.619629	258.931183	814.327454	-487.975159	-138.104416	825.777283	-557.975220	49.145439	963.897522	463.168610	-35.363621	936.894897	481.169067	155.819077
-571.757751	154.306000	868.186340	-565.639954	-49.403229	860.861023	-679.430298	192.787750	415.467346	-608.354614	-72.076836	471.795990	-657.820984	198.062149	64.517273	-663.823486	-57.456913	75.732735	-614.951904	247.063522	1290.449097	-569.920288	-143.050980	1293.556763	-546.125610	53.872871	1321.647095	-533.015808	65.187805	1590.390869	-652.615906	273.505829	1055.137207	-596.248901	-187.538879	1060.256836	-533.586060	258.981201	814.334656	-487.934937	-138.014786	825.748108	-557.925537	49.201794	963.888550	463.130676	-35.426140	936.928223	481.149872	155.782288
-571.716553	154.377945	868.187927	-565.610413	-49.350983	860.846313	-679.458679	192.790039	415.480621	-608.324951	-72.042404	471.812134	-657.792419	198.078217	64.520706	-663.804077	-57.433048	75.716652	-614.942749	247.120316	1290.462402	-569.919739	-143.009842	1293.514282	-546.153076	53.916542	1321.627808	-533.019836	65.176208	1590.376709	-652.609741	273.586029	1055.139160	-596.241577	-187.448853	1060.212158	-533.570923	259.041534	814.347351	-487.900940	-137.948883	825.728394	-557.903076	49.255215	963.883118	463.091095	-35.484692	936.979736	481.131866	155.722595
-571.637146	154.425827	868.165649	-565.544434	-49.306431	860.854919	-679.543945	192.809708	415.480804	-608.313538	-71.991570	471.847382	-657.811890	198.080978	64.513718	-663.791382	-57.421715	75.741829	-614.946655	247.170700	1290.436890	-569.965332	-142.950623	1293.486328	-546.168579	53.949139	1321.624634	-532.963989	65.232826	1590.413208	-652.612549	273.689728	1055.147583	-596.225281	-187.370651	1060.151245	-533.549744	259.105194	814.351563	-487.858063	-137.870560	825.701355	-557.851257	49.315128	963.878967	463.063324	-35.514824	936.984070	481.103668	155.755676
-571.581238	154.485016	868.143616	-565.480591	-49.252045	860.847473	-679.612305	192.818237	415.509460	-608.312134	-71.970322	471.852722	-657.808838	198.086929	64.520348	-663.761536	-57.416451	75.754082	-614.939270	247.206131	1290.439087	-570.013977	-142.926819	1293.448730	-546.159607	54.003895	1321.618408	-533.013733	65.179810	1590.341797	-652.609192	273.760284	1055.123291	-596.229797	-187.308517	1060.131836	-533.538391	259.175568	814.341858	-487.815887	-137.795197	825.692627	-557.803955	49.379097	963.865784	463.033386	-35.536831	937.007202	481.088806	155.707413
-571.549866	154.532532	868.140198	-565.425049	-49.212955	860.839905	-679.679138	192.818863	415.487976	-608.302246	-71.896912	471.871033	-657.816284	198.076721	64.502174	-663.767090	-57.420502	75.775314	-614.922180	247.259995	1290.439087	-570.004028	-142.887894	1293.438843	-546.204651	54.029526	1321.591675	-533.030884	65.170181	1590.316162	-652.588135	273.795715	1055.115967	-596.212952	-187.240982	1060.093628	-533.535278	259.189636	814.326538	-487.725189	-137.717529	825.674072	-557.774292	49.421310	963.861755	463.000183	-35.603985	937.009583	481.067139	155.661133
-571.469727	154.570679	868.121399	-565.344543	-49.144756	860.827942	-679.692322	192.796539	415.499664	-608.303528	-71.865768	471.878113	-657.820068	198.061417	64.477440	-663.736389	-57.413216	75.784775	-614.915161	247.307037	1290.425171	-570.032288	-142.850342	1293.409668	-546.215332	54.029041	1321.586670	-533.037109	65.164162	1590.307495	-652.566956	273.861023	1055.116821	-596.183899	-187.188766	1060.040771	-533.521790	259.228058	814.321289	-487.664185	-137.656174	825.662537	-557.715149	49.476624	963.848755	462.961945	-35.628586	937.011230	481.052216	155.610443
-571.471375	154.474091	868.094238	-565.296509	-49.119831	860.813477	-679.787476	192.852570	415.519287	-608.291565	-71.849152	471.912109	-657.911926	198.075729	64.509003	-663.789734	-57.405762	75.779106	-614.923645	247.332794	1290.418213	-570.071838	-142.802216	1293.358643	-546.246887	54.074432	1321.570068	-533.056702	65.159843	1590.281982	-652.543274	273.884369	1055.110352	-596.169678	-187.132523	1059.979980	-533.495850	259.251740	814.313843	-487.599274	-137.604401	825.647949	-557.697205	49.447510	963.828735	462.944122	-35.686634	936.999207	481.068573	155.578659
-571.425415	154.509750	868.078430	-565.224243	-49.088551	860.794678	-679.789490	192.851669	415.534668	-608.340088	-71.832832	471.921692	-657.849365	198.070923	64.501404	-663.780518	-57.395561	75.782127	-614.954712	247.420425	1290.426880	-570.108704	-142.713043	1293.363770	-546.263916	54.120140	1321.582886	-533.081848	65.170929	1590.273193	-652.541199	273.937653	1055.110352	-596.137939	-187.069336	1059.934204	-533.473328	259.269165	814.304749	-487.474121	-137.516235	825.642822	-557.645691	49.480709	963.812256	462.922180	-35.698116	937.003662	481.072083	155.547424
-571.338257	154.558823	868.075806	-565.135742	-49.045795	860.792603	-679.799316	192.829117	415.545868	-608.310364	-71.773827	471.934814	-657.860657	198.074905	64.517899	-663.769043	-57.403519	75.773415	-614.947205	247.454620	1290.408813	-570.138672	-142.722656	1293.353149	-546.287781	54.180508	1321.566162	-533.109741	65.176506	1590.254639	-652.511597	273.990234	1055.099609	-596.121948	-187.014359	1059.925171	-533.450134	259.299561	814.279114	-487.403015	-137.468506	825.635681	-557.584473	49.526123	963.812744	462.932831	-35.735470	936.975647	481.088440	155.495331
-571.307007	154.606476	868.046875	-565.068481	-49.015678	860.781982	-679.796753	192.832962	415.551117	-608.301270	-71.763504	471.962830	-657.823853	198.076492	64.502304	-663.715698	-57.355263	75.794006	-614.964233	247.510483	1290.381104	-570.186523	-142.683182	1293.331543	-546.331848	54.211338	1321.562378	-533.149292	65.178894	1590.253540	-652.509460	274.050995	1055.055908	-596.110352	-186.960938	1059.882202	-533.426575	259.331085	814.271667	-487.311554	-137.405884	825.660461	-557.541321	49.575882	963.793945	462.909546	-35.771675	936.971985	481.122894	155.461899
-571.238220	154.653000	868.033508	-564.988220	-48.980080	860.788452	-679.801636	192.835968	415.561310	-608.294800	-71.719398	471.987671	-657.826538	198.076324	64.501923	-663.759705	-57.365135	75.814430	-614.973633	247.562241	1290.360107	-570.226746	-142.639938	1293.300903	-546.372437	54.248787	1321.545654	-533.199585	65.184372	1590.245361	-652.477783	274.066711	1055.038330	-596.088745	-186.925476	1059.851074	-533.401855	259.337646	814.229736	-487.229523	-137.355515	825.664612	-557.479370	49.626984	963.792175	462.874268	-35.805241	936.970825	481.152679	155.405075
-571.154419	154.697876	868.019592	-564.876282	-48.962452	860.767334	-679.789185	192.824692	415.567871	-608.277710	-71.691452	471.997192	-657.824585	198.084793	64.499893	-663.764526	-57.372356	75.844772	-614.997192	247.581604	1290.353882	-570.265381	-142.620255	1293.298462	-546.400940	54.291515	1321.542358	-533.257507	65.191017	1590.227173	-652.476501	274.134216	1055.014282	-596.095398	-186.947037	1059.866943	-533.361084	259.337616	814.225830	-487.421082	-137.529327	825.500854	-557.409180	49.655613	963.777527	462.887726	-35.815983	936.945679	481.204346	155.385498
-571.086304	154.729935	868.015076	-564.785156	-48.907276	860.752991	-679.820496	192.842743	415.594666	-608.234009	-71.667175	472.011993	-657.883240	198.104294	64.542274	-663.752869	-57.368618	75.840012	-615.020081	247.615097	1290.339478	-570.265381	-142.570938	1293.296875	-546.439575	54.300770	1321.546875	-533.319153	65.203728	1590.229980	-652.454407	274.115875	1054.970703	-596.051147	-186.874161	1059.838745	-533.320190	259.348541	814.212524	-487.345093	-137.507660	825.522095	-557.346252	49.694714	963.769714	462.867554	-35.826260	936.925598	481.250610	155.374741
-571.012085	154.745789	867.991028	-564.696228	-48.896553	860.731384	-679.844055	192.849213	415.618652	-608.231689	-71.635582	472.009064	-657.883179	198.089859	64.529770	-663.745850	-57.367771	75.835670	-615.068420	247.653442	1290.322998	-570.284851	-142.553497	1293.285278	-546.478638	54.339302	1321.541016	-533.391113	65.219772	1590.231201	-652.424377	274.115875	1054.954590	-596.027771	-186.892761	1059.844360	-533.249146	259.342163	814.192749	-487.266205	-137.449722	825.553833	-557.279297	49.709553	963.748535	462.836456	-35.860180	936.907227	481.277039	155.362854
-570.894897	154.781693	867.992554	-564.553284	-48.867443	860.741028	-679.844727	192.855438	415.657623	-608.193481	-71.564125	472.028351	-657.923706	198.088318	64.556717	-663.746460	-57.371471	75.856544	-615.113586	247.667908	1290.290771	-570.291504	-142.544388	1293.291626	-546.537476	54.384373	1321.555176	-533.475769	65.244835	1590.225830	-652.400757	274.093781	1054.912964	-595.953613	-186.841736	1059.814209	-533.189758	259.328064	814.183044	-486.927246	-137.209686	825.704163	-557.190918	49.745998	963.758667	462.830994	-35.852692	936.891602	481.342865	155.320251
-570.807129	154.826599	867.987732	-564.476624	-48.832932	860.729492	-679.829834	192.848953	415.668732	-608.118958	-71.518867	472.043335	-657.899597	198.077103	64.535515	-663.745667	-57.326496	75.857353	-615.150208	247.717209	1290.262451	-570.330261	-142.510910	1293.286133	-546.574219	54.427326	1321.528198	-533.566223	65.264206	1590.218994	-652.415710	274.227081	1054.862671	-595.959412	-186.854645	1059.803101	-533.124146	259.349792	814.165833	-487.089447	-137.397064	825.571960	-557.127869	49.781330	963.752380	462.785736	-35.877258	936.876831	481.400391	155.315765
-570.708984	154.872437	867.968018	-564.349487	-48.807034	860.707947	-679.817749	192.836609	415.684082	-608.071777	-71.439957	472.037750	-657.896484	198.082458	64.539925	-663.707642	-57.322685	75.844322	-615.222229	247.742111	1290.211792	-570.308289	-142.467026	1293.298462	-546.621094	54.464207	1321.545166	-533.662964	65.286781	1590.217529	-652.395691	274.144806	1054.835327	-595.913086	-186.834686	1059.806030	-533.046387	259.354706	814.158142	-487.018646	-137.341614	825.601196	-557.041199	49.817211	963.734436	462.780701	-35.872963	936.863037	481.455017	155.299744
-570.649902	154.866241	867.952515	-564.277893	-48.804153	860.714661	-679.808350	192.840897	415.691772	-608.060974	-71.463043	472.075867	-657.891174	198.078476	64.554802	-663.721802	-57.321140	75.870193	-615.272339	247.772842	1290.182861	-570.342102	-142.436646	1293.288574	-546.684998	54.499153	1321.525024	-533.762329	65.316643	1590.213623	-652.360107	274.149902	1054.774536	-595.837219	-186.784149	1059.808838	-532.960815	259.342255	814.141907	-486.655884	-137.094223	825.779053	-556.996094	49.826187	963.732544	462.770233	-35.873817	936.839111	481.519897	155.293930
-570.515381	154.901398	867.943970	-564.131897	-48.782143	860.683777	-679.770813	192.824127	415.740845	-607.991333	-71.373276	472.065887	-657.825745	198.065643	64.591820	-663.675354	-57.304695	75.884117	-615.342773	247.789917	1290.137817	-570.374573	-142.447815	1293.269897	-546.715698	54.536785	1321.526245	-533.875671	65.357079	1590.215698	-652.371460	274.154419	1054.748535	-595.789246	-186.791824	1059.803345	-532.869385	259.326385	814.124329	-486.546295	-137.054138	825.798157	-556.889587	49.843494	963.716003	462.717041	-35.854092	936.812683	481.557587	155.303116
-570.429260	154.906235	867.937561	-564.041321	-48.749180	860.691284	-679.774353	192.837631	415.746735	-607.967407	-71.377602	472.072510	-657.856628	198.070251	64.578484	-663.668518	-57.298904	75.899178	-615.422668	247.786880	1290.103516	-570.387268	-142.412262	1293.259888	-546.764954	54.582657	1321.538574	-533.989685	65.388016	1590.222534	-652.370728	274.159393	1054.687378	-595.731873	-186.783844	1059.787720	-532.775146	259.317932	814.130493	-486.467957	-137.071518	825.820984	-556.823059	49.868206	963.719055	462.699524	-35.839386	936.808228	481.617493	155.263763
-570.304016	154.911697	867.916748	-563.907104	-48.744606	860.686218	-679.749329	192.831253	415.767181	-607.897034	-71.288673	472.088501	-657.849243	198.052261	64.580544	-663.648499	-57.294754	75.882301	-615.482544	247.806381	1290.050293	-570.385559	-142.394562	1293.261475	-546.828369	54.599926	1321.525146	-534.119873	65.428169	1590.213867	-652.340759	274.137665	1054.626831	-595.689087	-186.771118	1059.793457	-532.689026	259.296875	814.103394	-486.376160	-137.060104	825.839172	-556.739685	49.879738	963.711182	462.666626	-35.824265	936.784668	481.644104	155.286682
-570.187744	154.925735	867.890381	-563.774658	-48.741798	860.667480	-679.717896	192.853683	415.783173	-607.840881	-71.284241	472.110229	-657.864929	198.042709	64.580933	-663.638367	-57.276203	75.881279	-615.558655	247.809143	1290.010254	-570.391052	-142.384323	1293.264526	-546.874207	54.628643	1321.514648	-534.247314	65.467484	1590.203979	-652.342468	274.145782	1054.569580	-595.636353	-186.758377	1059.763550	-532.586914	259.298431	814.083923	-486.300262	-137.053421	825.839966	-556.653931	49.891514	963.692749	462.650848	-35.853306	936.760803	481.704865	155.239746
-570.092651	154.986557	867.886902	-563.703308	-48.722130	860.622925	-679.694519	192.863174	415.805847	-607.769348	-71.249535	472.081299	-657.899353	198.047684	64.604691	-663.624146	-57.274799	75.876419	-615.627563	247.840576	1289.968018	-570.419861	-142.368027	1293.247314	-546.928589	54.668350	1321.512695	-534.340332	65.558418	1590.226440	-652.343384	274.159546	1054.531860	-595.578979	-186.761826	1059.768799	-532.508911	259.308197	814.068604	-486.194092	-137.041489	825.845459	-556.588318	49.910564	963.669861	462.615173	-35.826847	936.748718	481.709076	155.237000
-570.018860	154.962189	867.868286	-563.584839	-48.716080	860.623779	-679.647034	192.903488	415.791626	-607.694458	-71.199768	472.066864	-657.899597	198.055832	64.606094	-663.615479	-57.275047	75.891830	-615.699158	247.840073	1289.929321	-570.463745	-142.348404	1293.218262	-546.999512	54.688316	1321.485840	-534.476318	65.603714	1590.211426	-652.346863	274.161438	1054.457275	-595.528625	-186.747345	1059.747681	-532.392029	259.298584	814.050598	-486.079865	-137.059128	825.847961	-556.525940	49.911488	963.664795	462.584839	-35.826752	936.733459	481.766479	155.208969
-569.908447	154.971695	867.856445	-563.458496	-48.699383	860.618713	-679.599609	192.902374	415.793945	-607.619324	-71.214653	472.075806	-657.917114	198.049759	64.620567	-663.607483	-57.277264	75.898689	-615.773193	247.848236	1289.890747	-570.497620	-142.343445	1293.225098	-547.053772	54.722633	1321.485718	-534.688049	65.589226	1590.186768	-652.342346	274.132935	1054.410400	-595.479309	-186.770706	1059.750000	-532.301392	259.295807	814.046143	-485.980743	-137.044403	825.862549	-556.448059	49.927143	963.660583	462.575073	-35.838352	936.723511	481.815033	155.184982
-569.820984	154.966949	867.840698	-563.344604	-48.696541	860.608521	-679.517578	192.908600	415.826782	-607.643799	-71.286354	472.119354	-657.851074	198.060501	64.624596	-663.654419	-57.274940	75.936287	-615.848633	247.860306	1289.870483	-570.517639	-142.334869	1293.229736	-547.111023	54.747326	1321.496582	-534.836548	65.640121	1590.174683	-652.348083	274.126587	1054.375610	-595.407410	-186.732574	1059.744141	-532.225586	259.263458	814.002991	-485.685364	-136.999786	825.886719	-556.383545	49.928856	963.651428	462.573914	-35.854305	936.716003	481.894531	155.148987
-569.730957	154.962296	867.829163	-563.232422	-48.698578	860.593201	-679.461243	192.944763	415.830139	-607.410339	-71.183372	472.101166	-657.861877	198.075195	64.629784	-663.536804	-57.272434	75.913055	-615.948792	247.877747	1289.830078	-570.535217	-142.305832	1293.237183	-547.176025	54.768425	1321.501099	-534.930664	65.742744	1590.208862	-652.354065	274.085236	1054.320435	-595.365112	-186.749725	1059.739258	-532.145630	259.250000	814.006348	-485.731506	-137.030518	825.905640	-556.308228	49.923798	963.640625	462.621429	-35.856258	936.706909	481.987640	155.096283
-569.629456	154.966553	867.830811	-563.114929	-48.714420	860.592896	-679.402954	192.957932	415.851990	-607.438782	-71.300865	472.102692	-657.864136	198.052917	64.622719	-663.602661	-57.285065	75.924210	-616.017700	247.883804	1289.807495	-570.617371	-142.312576	1293.226807	-547.250122	54.797298	1321.489014	-535.090881	65.796303	1590.211670	-652.362976	274.110474	1054.278687	-595.326233	-186.786819	1059.748169	-532.083008	259.235779	814.000610	-485.622253	-137.018356	825.935120	-556.226929	49.917164	963.644104	462.668915	-35.878147	936.693542	482.076691	155.082092
-569.575867	154.981659	867.805847	-563.046021	-48.685963	860.564514	-679.364197	192.965942	415.842926	-607.227234	-71.252472	472.092621	-657.888794	198.053192	64.621414	-663.567627	-57.278080	75.908974	-616.120422	247.908295	1289.757202	-570.660095	-142.287445	1293.207031	-547.324890	54.807590	1321.486938	-535.274109	65.848686	1590.214233	-652.379822	274.106873	1054.212158	-595.270935	-186.745346	1059.708374	-532.034668	259.241394	813.963806	-485.497803	-137.017258	825.959290	-556.192261	49.936909	963.620117	462.679199	-35.907135	936.704895	482.147278	155.036087
-569.460327	154.959808	867.795837	-562.892822	-48.703899	860.563477	-679.301270	192.994049	415.859039	-607.121399	-71.284836	472.068573	-657.887390	198.057983	64.629219	-663.549744	-57.274830	75.933052	-616.216431	247.900955	1289.691162	-570.745361	-142.255951	1293.192505	-547.363586	54.838932	1321.483398	-535.445984	65.886925	1590.222046	-652.390076	274.041290	1054.162354	-595.253723	-186.792191	1059.693481	-531.969910	259.207703	813.958923	-485.385040	-137.034561	825.972961	-556.110718	49.921307	963.620056	462.727509	-35.929504	936.680908	482.266541	154.973755
-569.373962	154.959335	867.787292	-562.783997	-48.734234	860.548340	-679.288452	193.018616	415.856567	-607.176880	-71.386520	472.096832	-657.904663	198.043091	64.616783	-663.603271	-57.296528	75.977554	-616.309265	247.925430	1289.663086	-570.776001	-142.254303	1293.205444	-547.430908	54.861828	1321.469971	-535.624207	65.929848	1590.229492	-652.411499	274.048615	1054.109375	-595.193237	-186.781281	1059.703857	-531.939392	259.179382	813.934814	-485.263123	-137.044495	825.984131	-556.043274	49.903183	963.611206	462.784576	-35.951469	936.678040	482.376617	154.945465
-569.299805	154.964188	867.791138	-562.696472	-48.704685	860.520203	-679.218262	193.014847	415.892975	-607.088318	-71.442039	472.083893	-657.896729	198.042358	64.616669	-663.618774	-57.295311	75.984573	-616.372498	247.936829	1289.624512	-570.830444	-142.216217	1293.196777	-547.488464	54.880993	1321.477051	-535.796265	65.966965	1590.238525	-652.430359	274.019684	1054.047729	-595.173950	-186.755402	1059.680176	-531.880127	259.151398	813.919128	-485.160767	-137.031433	826.024536	-555.988281	49.904099	963.601135	462.829590	-35.984402	936.690369	482.505951	154.904999
-569.234619	154.935699	867.785706	-562.575317	-48.740700	860.541016	-679.181274	193.037476	415.881104	-606.984436	-71.483795	472.089874	-657.864441	198.041367	64.651794	-663.587280	-57.276112	75.985909	-616.460083	247.941742	1289.612549	-570.888916	-142.202881	1293.197266	-547.553955	54.887329	1321.486938	-535.980713	65.985847	1590.257080	-652.447144	273.993896	1054.020996	-595.130371	-186.784561	1059.688721	-531.850952	259.146301	813.905212	-485.031647	-137.027466	826.055603	-555.936340	49.886032	963.613403	462.876556	-36.012154	936.710876	482.620148	154.836166
-569.143311	154.940262	867.803589	-562.472046	-48.745846	860.531372	-679.133911	193.034134	415.927307	-606.881897	-71.489937	472.091034	-657.920715	198.047287	64.643433	-663.601868	-57.268997	75.998024	-616.543640	247.965469	1289.584595	-570.973022	-142.190201	1293.194458	-547.613831	54.897591	1321.495361	-536.160706	66.019173	1590.263550	-652.494141	273.993195	1053.996216	-595.115784	-186.739365	1059.668945	-531.825256	259.122742	813.887512	-484.930206	-137.025070	826.095520	-555.882202	49.871475	963.621399	462.928406	-36.042934	936.717285	482.751038	154.805725
-569.072998	154.931015	867.779724	-562.366211	-48.779812	860.535339	-679.101501	193.025787	415.932404	-606.793152	-71.517250	472.095520	-657.910583	198.051880	64.667969	-663.561829	-57.280483	76.016975	-616.626709	247.987274	1289.555664	-571.018677	-142.173416	1293.232544	-547.680664	54.926357	1321.498291	-536.359131	66.037483	1590.284790	-652.512695	273.962585	1053.922241	-595.082092	-186.769897	1059.696899	-531.796021	259.085815	813.889648	-484.830353	-137.011642	826.134033	-555.820313	49.864613	963.614502	462.999542	-36.042747	936.714966	482.872955	154.755890
-568.992188	154.943726	867.785217	-562.275208	-48.811760	860.544312	-679.018616	192.999863	415.909180	-606.689758	-71.575386	472.093445	-657.858643	198.047272	64.655952	-663.530701	-57.279068	76.019119	-616.679504	247.977203	1289.504150	-571.059631	-142.202774	1293.208862	-547.729309	54.931396	1321.498169	-536.545898	66.059288	1590.294678	-652.553955	273.979340	1053.857910	-595.084656	-186.762955	1059.714966	-531.761597	259.099792	813.876587	-484.983734	-137.221268	826.026245	-555.765015	49.856781	963.624878	463.076263	-36.049076	936.717468	483.033722	154.743622
-568.942017	154.911758	867.760925	-562.168457	-48.852009	860.551331	-678.955078	193.001190	415.913544	-606.565369	-71.564781	472.095245	-657.843689	198.042191	64.671021	-663.511841	-57.264278	76.013680	-616.798584	248.011353	1289.480713	-571.115906	-142.143555	1293.249146	-547.831238	54.961948	1321.485107	-536.742432	66.089813	1590.311035	-652.591980	273.969604	1053.808716	-595.026489	-186.723846	1059.702148	-531.754578	259.094635	813.838867	-484.626556	-137.014267	826.201660	-555.724182	49.837421	963.620483	463.114288	-36.088535	936.719604	483.173187	154.704178
-568.846313	154.933395	867.763306	-562.076233	-48.867397	860.522095	-678.934448	192.999069	415.934052	-606.509094	-71.604195	472.119995	-657.859924	198.034317	64.663490	-663.540894	-57.288315	76.031929	-616.902039	248.020844	1289.425659	-571.219849	-142.160339	1293.238892	-547.890015	54.973061	1321.490845	-536.940247	66.108826	1590.326904	-652.596741	273.937042	1053.764160	-595.009521	-186.745880	1059.729004	-531.729858	259.088501	813.831604	-484.525543	-137.008316	826.275330	-555.662170	49.824379	963.609680	463.182922	-36.081726	936.721741	483.310883	154.699020
-568.788879	154.952286	867.768921	-562.014160	-48.867199	860.510986	-678.863342	192.978241	415.917725	-606.416199	-71.630264	472.098938	-657.805115	198.051804	64.659607	-663.496399	-57.285709	76.031273	-616.954529	248.023956	1289.405273	-571.202759	-142.136795	1293.249268	-548.060852	54.901329	1321.499634	-537.148010	66.125595	1590.343506	-652.636658	273.930206	1053.737061	-594.998657	-186.729309	1059.725586	-531.684875	259.115601	813.808228	-484.422668	-136.995880	826.331787	-555.624207	49.825512	963.608826	463.225250	-36.111977	936.723022	483.429565	154.646957
-568.697327	154.950729	867.769165	-561.914734	-48.879616	860.511536	-678.787109	192.963028	415.933319	-606.321228	-71.637405	472.085663	-657.832520	198.034897	64.659981	-663.524353	-57.321503	76.042679	-617.058411	248.024033	1289.356934	-571.288269	-142.140182	1293.292847	-548.048889	54.981903	1321.503296	-537.343872	66.167297	1590.355347	-652.687378	273.941406	1053.671265	-594.955505	-186.722244	1059.745605	-531.666138	259.100952	813.789246	-484.342682	-137.018921	826.366394	-555.572449	49.817581	963.613464	463.290771	-36.087147	936.697815	483.565704	154.642059
-568.638611	154.941040	867.765320	-561.861023	-48.898552	860.506775	-678.715393	192.963058	415.909058	-606.277588	-71.692474	472.126953	-657.865112	198.042664	64.666481	-663.510315	-57.302650	76.043785	-617.145813	248.030136	1289.318359	-571.351990	-142.148422	1293.294312	-548.113281	55.000206	1321.499756	-537.548950	66.180588	1590.374756	-652.712158	273.912659	1053.648438	-594.963867	-186.748734	1059.754150	-531.634949	259.122864	813.774292	-484.264343	-137.028397	826.413818	-555.530701	49.802197	963.610596	463.319244	-36.078453	936.693848	483.676117	154.598465
-568.584717	154.916031	867.759094	-561.757080	-48.935940	860.509460	-678.644592	192.946121	415.896179	-606.190735	-71.712791	472.137817	-657.845825	198.035202	64.657890	-663.520569	-57.320206	76.072250	-617.221802	248.047089	1289.284302	-571.419495	-142.145157	1293.287720	-548.184998	55.016537	1321.514648	-537.749878	66.204308	1590.390381	-652.731445	273.894379	1053.578247	-594.928101	-186.790955	1059.765625	-531.612854	259.157349	813.734680	-484.209320	-137.049301	826.448181	-555.493896	49.776382	963.613098	463.370941	-36.085365	936.652283	483.789917	154.614120
-568.536011	154.887558	867.758057	-561.712219	-48.926689	860.505310	-678.596558	192.946243	415.887238	-606.147827	-71.722382	472.097687	-657.808960	198.043640	64.658051	-663.517883	-57.325405	76.051811	-617.289185	248.022293	1289.240112	-571.399658	-142.159637	1293.302856	-548.230652	54.997967	1321.508545	-537.934387	66.223167	1590.407471	-652.781921	273.922363	1053.550659	-594.908203	-186.794159	1059.789429	-531.601990	259.180115	813.725647	-484.146637	-137.047607	826.474976	-555.468750	49.763676	963.612427	463.418396	-36.078117	936.638123	483.894196	154.579956
-568.473450	154.863251	867.737976	-561.655640	-48.976860	860.492371	-678.528931	192.956223	415.901306	-606.089783	-71.779366	472.148895	-657.808594	198.054947	64.689117	-663.571045	-57.326374	76.062958	-617.332764	248.028824	1289.215210	-571.446716	-142.153214	1293.295532	-548.304077	55.011513	1321.504395	-538.127502	66.247444	1590.417114	-652.786682	273.876160	1053.502319	-594.895325	-186.788437	1059.791992	-531.578430	259.218506	813.692139	-484.068695	-137.054047	826.510498	-555.435852	49.729053	963.598633	463.446625	-36.082737	936.632446	483.985077	154.575012
-568.436707	154.814636	867.748718	-561.598022	-49.009262	860.503906	-678.467590	192.957535	415.893097	-606.029724	-71.806267	472.131744	-657.803650	198.049942	64.666992	-663.549683	-57.327694	76.069572	-617.427185	248.018219	1289.191772	-571.496094	-142.168503	1293.303589	-548.381409	55.023411	1321.505737	-538.318970	66.259911	1590.433228	-652.791138	273.849823	1053.473511	-594.848572	-186.796066	1059.767334	-531.537170	259.223511	813.687378	-483.812439	-137.046066	826.536072	-555.433777	49.687984	963.614136	463.463501	-36.078041	936.616089	484.061584	154.568558
-568.388245	154.761673	867.738525	-561.545044	-49.048706	860.487122	-678.400085	192.955399	415.899780	-605.958435	-71.842468	472.120270	-657.856812	198.050705	64.663376	-663.560669	-57.331463	76.076477	-617.480652	248.024460	1289.153687	-571.551086	-142.178177	1293.308105	-548.466492	55.032246	1321.478149	-538.502991	66.270470	1590.436279	-652.803650	273.854919	1053.424194	-594.870422	-186.851791	1059.773438	-531.523926	259.291443	813.667297	-483.942017	-137.126953	826.554504	-555.400513	49.637928	963.602173	463.477478	-36.061092	936.599792	484.135986	154.542587
-568.372375	154.731049	867.733948	-561.518799	-49.065376	860.466003	-678.382202	192.967834	415.901581	-605.911865	-71.868767	472.118591	-657.914734	198.046936	64.655067	-663.564087	-57.331886	76.052055	-617.548157	247.989883	1289.116943	-571.603333	-142.187103	1293.299194	-548.517334	55.028717	1321.486450	-538.680237	66.282784	1590.432861	-652.835571	273.836517	1053.391235	-594.828979	-186.843201	1059.769897	-531.489807	259.307098	813.653992	-483.717255	-137.108124	826.556213	-555.397522	49.605824	963.590759	463.514282	-36.053482	936.560303	484.215057	154.561798
-568.360596	154.655029	867.723145	-561.493591	-49.111931	860.470703	-678.368286	193.007111	415.892120	-605.843994	-71.891838	472.117065	-657.942871	198.057617	64.688698	-663.555237	-57.342449	76.068184	-617.613953	247.986328	1289.068970	-571.620483	-142.178970	1293.298706	-548.593750	55.025372	1321.476440	-538.922913	66.249001	1590.408325	-652.844910	273.861633	1053.347168	-594.823853	-186.835815	1059.764526	-531.442322	259.345459	813.642517	-483.667114	-137.144836	826.564148	-555.403503	49.551331	963.590332	463.503906	-36.037247	936.553101	484.278290	154.523529
-568.325928	154.599106	867.732056	-561.431885	-49.131054	860.471375	-678.293701	193.042786	415.892548	-605.787598	-71.919762	472.118591	-657.923340	198.051544	64.688431	-663.550720	-57.359413	76.084236	-617.692200	247.977966	1289.038940	-571.631714	-142.171158	1293.302246	-548.666260	55.033741	1321.457520	-539.093689	66.270828	1590.409180	-652.866821	273.878571	1053.306396	-594.827698	-186.834076	1059.772217	-531.424500	259.378510	813.622498	-483.626190	-137.160110	826.588440	-555.401489	49.508770	963.599365	463.517090	-36.013264	936.539734	484.314606	154.548004
-568.344788	154.535461	867.726501	-561.409729	-49.181400	860.471191	-678.199219	193.050339	415.904968	-605.739258	-71.941505	472.135254	-657.968140	198.052597	64.686493	-663.570923	-57.350376	76.078300	-617.753906	247.972763	1289.005005	-571.673767	-142.176483	1293.311279	-548.739136	55.042385	1321.453247	-539.258179	66.296394	1590.414673	-652.899231	273.869293	1053.261353	-594.828247	-186.865585	1059.761963	-531.398804	259.414642	813.604126	-483.600586	-137.211349	826.604797	-555.419861	49.455338	963.598511	463.507202	-35.995823	936.524536	484.329010	154.559662
-568.325439	154.458420	867.729370	-561.403625	-49.201477	860.474304	-678.133179	193.072311	415.915375	-605.743958	-71.999962	472.148560	-657.961426	198.052399	64.689514	-663.549683	-57.339546	76.076218	-617.818909	247.944504	1288.962891	-571.694702	-142.188049	1293.340942	-548.792053	55.033241	1321.441284	-539.421021	66.294991	1590.432617	-652.925171	273.896210	1053.232056	-594.828369	-186.915573	1059.813843	-531.344666	259.443939	813.602661	-483.610901	-137.266693	826.621399	-555.436951	49.404270	963.604248	463.510681	-35.971355	936.506470	484.380066	154.532944
-568.305847	154.405777	867.739014	-561.386719	-49.221855	860.474854	-678.092346	193.136475	415.923767	-605.703857	-72.023262	472.150787	-658.047119	198.056244	64.690086	-663.574951	-57.345364	76.068779	-617.889587	247.945541	1288.926514	-571.763306	-142.207397	1293.372559	-548.866150	55.025501	1321.456665	-539.576050	66.310585	1590.439209	-652.918518	273.865387	1053.192627	-594.849854	-186.935318	1059.803955	-531.317505	259.454865	813.594299	-483.606750	-137.287704	826.627686	-555.460754	49.361099	963.613098	463.526093	-35.962357	936.493103	484.430054	154.522079
-568.322510	154.337158	867.744507	-561.415710	-49.271229	860.457825	-678.008118	193.169220	415.942291	-605.670593	-72.053253	472.155518	-658.095825	198.045898	64.714287	-663.574585	-57.345596	76.071609	-617.948608	247.931458	1288.936890	-571.801025	-142.224075	1293.372070	-548.939758	55.024384	1321.480957	-539.672119	66.365997	1590.474731	-652.945374	273.863892	1053.166992	-594.889038	-186.966141	1059.823242	-531.285828	259.447144	813.577942	-483.820068	-137.372269	826.649963	-555.502136	49.289555	963.608643	463.550781	-35.907524	936.469116	484.470917	154.535446
-568.320007	154.306992	867.752197	-561.407532	-49.318165	860.456116	-677.902405	193.196640	415.948608	-605.659485	-72.083939	472.150726	-658.144531	198.047272	64.715584	-663.574036	-57.345707	76.074631	-618.014099	247.905045	1288.904297	-571.830444	-142.230774	1293.408813	-548.996948	55.011086	1321.453613	-539.807739	66.381195	1590.464233	-652.961548	273.888245	1053.131470	-594.929565	-186.988235	1059.835449	-531.255127	259.454651	813.568481	-483.820831	-137.400009	826.659058	-555.518127	49.246151	963.613525	463.543884	-35.894981	936.468262	484.485626	154.550446
-568.330811	154.252930	867.732849	-561.431885	-49.325981	860.456970	-677.813416	193.182068	415.939728	-605.616943	-72.097084	472.138916	-658.157715	198.024429	64.700783	-663.588135	-57.352959	76.083031	-618.073364	247.903000	1288.859009	-571.869751	-142.229614	1293.418091	-549.061035	54.993340	1321.428223	-539.932007	66.395027	1590.465942	-652.969482	273.822327	1053.095581	-594.968201	-187.009995	1059.838379	-531.235596	259.488068	813.557495	-483.835388	-137.420197	826.656799	-555.557312	49.222919	963.606506	463.561707	-35.842285	936.450623	484.498016	154.562958
-568.335510	154.233765	867.775269	-561.431274	-49.351032	860.460999	-677.664673	193.174957	415.938385	-605.596252	-72.114426	472.173309	-658.133545	198.014725	64.694443	-663.608276	-57.351315	76.084114	-618.125122	247.883392	1288.833252	-571.926758	-142.261948	1293.415405	-549.119934	54.982174	1321.428345	-540.031799	66.417938	1590.467651	-653.024658	273.874207	1053.078491	-594.997803	-187.036758	1059.845337	-531.213867	259.468201	813.534729	-483.850464	-137.458954	826.693726	-555.587402	49.181347	963.631714	463.599640	-35.817692	936.440369	484.536469	154.563187
-568.321716	154.261124	867.810425	-561.453735	-49.383614	860.474609	-677.554504	193.192688	415.934143	-605.581787	-72.139435	472.181000	-658.174194	198.019867	64.725388	-663.568970	-57.354073	76.088493	-618.192566	247.887817	1288.825439	-571.959412	-142.244965	1293.473022	-549.185608	54.977669	1321.451172	-540.138489	66.428421	1590.471436	-653.037903	273.819458	1053.041138	-595.031372	-186.999619	1059.845947	-531.150330	259.490051	813.549561	-483.878967	-137.493805	826.730774	-555.620483	49.166477	963.658386	463.643860	-35.817802	936.452148	484.571594	154.563675
-568.319214	154.285736	867.831421	-561.480957	-49.388908	860.466431	-677.466187	193.218552	415.973389	-605.589294	-72.145851	472.180634	-658.238953	198.038132	64.736366	-663.578430	-57.340443	76.073822	-618.235535	247.839920	1288.807495	-572.009460	-142.253998	1293.477905	-549.230225	54.972965	1321.452515	-540.235046	66.435799	1590.477661	-653.038025	273.799225	1053.017578	-595.073059	-187.046661	1059.859985	-531.132019	259.458099	813.558777	-483.728760	-137.463837	826.757690	-555.652588	49.160313	963.666138	463.653656	-35.770164	936.448608	484.571899	154.605545
-568.313293	154.309479	867.849915	-561.497437	-49.428280	860.472351	-677.378296	193.246765	415.981232	-605.544800	-72.177368	472.177795	-658.257629	198.010086	64.735008	-663.551514	-57.346283	76.057388	-618.298096	247.828888	1288.805664	-572.096741	-142.288391	1293.480103	-549.297241	54.937565	1321.466797	-540.329773	66.449654	1590.483398	-653.054932	273.731873	1053.015015	-595.210327	-187.139130	1059.886841	-531.110840	259.449310	813.560791	-484.257263	-137.776947	826.596497	-555.696350	49.144913	963.681641	463.725922	-35.760246	936.462769	484.596161	154.601593
-568.327087	154.339783	867.887146	-561.546326	-49.441086	860.478271	-677.261353	193.274460	415.985504	-605.555237	-72.206741	472.171051	-658.291016	197.993042	64.702682	-663.612854	-57.376972	76.083389	-618.342896	247.812469	1288.785645	-572.146423	-142.309372	1293.517700	-549.345276	54.920105	1321.465332	-540.413574	66.451279	1590.475708	-653.078674	273.740082	1052.966309	-595.235413	-187.139832	1059.890747	-531.099182	259.449280	813.559753	-484.067474	-137.607880	826.773010	-555.746033	49.136845	963.704407	463.759491	-35.763084	936.470886	484.591949	154.616028
-568.323914	154.340561	867.891663	-561.554321	-49.495983	860.497620	-677.098938	193.261612	415.969360	-605.552551	-72.217232	472.160828	-658.220337	198.000458	64.715828	-663.565857	-57.351974	76.068016	-618.407288	247.807724	1288.767578	-572.245178	-142.329742	1293.523193	-549.433289	54.924538	1321.451782	-540.485779	66.432564	1590.476685	-653.083435	273.689301	1052.943848	-595.306030	-187.175369	1059.917114	-531.072327	259.435181	813.544617	-484.122955	-137.640457	826.787354	-555.773743	49.116493	963.718872	463.822266	-35.735737	936.471680	484.599152	154.639236
-568.361389	154.353821	867.909485	-561.641785	-49.477200	860.473267	-676.988586	193.287766	415.973419	-605.518982	-72.246178	472.133301	-658.235718	198.021149	64.735359	-663.596069	-57.352745	76.072227	-618.419617	247.795975	1288.742065	-572.238037	-142.316574	1293.555908	-549.581909	54.800129	1321.432495	-540.520325	66.466049	1590.449585	-653.094421	273.668579	1052.923462	-595.372498	-187.188507	1059.913940	-531.027649	259.425110	813.535095	-484.179016	-137.662521	826.797546	-555.850098	49.109123	963.716064	463.907379	-35.760391	936.481689	484.637970	154.625778
-568.359314	154.388763	867.933350	-561.695007	-49.500149	860.492493	-676.882141	193.303940	415.968842	-605.505493	-72.236855	472.128784	-658.271484	198.018921	64.748711	-663.601868	-57.347874	76.070076	-618.444885	247.767639	1288.717773	-572.331360	-142.368591	1293.546143	-549.625061	54.774952	1321.429321	-540.584961	66.467102	1590.464844	-653.126221	273.650543	1052.875122	-595.433167	-187.192307	1059.923584	-531.020996	259.415405	813.545166	-484.054718	-137.644485	826.797363	-555.883484	49.111012	963.738220	463.971252	-35.743786	936.492676	484.656219	154.654129
-568.349548	154.414551	867.963623	-561.736877	-49.532612	860.498840	-676.781189	193.322067	415.981445	-605.505615	-72.211525	472.129730	-658.248779	198.009567	64.745857	-663.585754	-57.346420	76.065247	-618.492737	247.725281	1288.705566	-572.388062	-142.379517	1293.562622	-549.632385	54.758400	1321.434937	-540.618958	66.483315	1590.469604	-653.163696	273.648773	1052.904175	-595.554199	-187.257980	1059.942749	-530.997314	259.422089	813.543335	-484.600342	-137.942703	826.660156	-555.933167	49.093468	963.759094	464.048187	-35.730816	936.495422	484.668945	154.688812
-568.391235	154.378433	867.971680	-561.804199	-49.529232	860.517029	-676.749512	193.364380	416.005402	-605.507751	-72.239311	472.148163	-658.291504	198.010010	64.755913	-663.575928	-57.368217	76.076950	-618.515442	247.733902	1288.713623	-572.510559	-142.428711	1293.589844	-549.711914	54.726273	1321.443604	-540.660889	66.488785	1590.472168	-653.141113	273.583313	1052.850342	-595.628540	-187.269852	1059.955078	-530.969177	259.422455	813.543701	-484.466370	-137.758133	826.818665	-556.003540	49.079674	963.773804	464.091980	-35.768929	936.512695	484.683014	154.641968
-568.808960	153.850739	867.819092	-562.027710	-49.715935	860.513000	-676.696228	193.389191	415.916107	-605.631958	-72.341820	472.176575	-658.343445	198.008194	64.761589	-663.623169	-57.375305	76.094093	-618.581177	247.690796	1288.696289	-572.591125	-142.441345	1293.604614	-549.652588	54.809052	1321.450073	-540.697327	66.489761	1590.475098	-653.161133	273.554169	1052.837891	-595.737671	-187.319214	1059.995239	-530.950317	259.415222	813.538391	-484.547943	-137.837036	826.827576	-556.255920	48.800591	963.691833	464.165619	-35.714813	936.510376	484.694275	154.673294
-568.448181	154.346817	867.982117	-561.994202	-49.580631	860.503357	-676.586975	193.402924	415.993835	-605.572083	-72.269432	472.148224	-658.363953	198.013443	64.749962	-663.553467	-57.367073	76.076492	-618.602478	247.688187	1288.690918	-572.692444	-142.486267	1293.621094	-549.717712	54.780159	1321.444580	-540.716797	66.484833	1590.477661	-653.168213	273.542694	1052.820923	-595.837585	-187.392258	1060.026489	-530.922058	259.424011	813.535278	-484.675537	-137.888763	826.840149	-556.135864	49.020519	963.772339	464.210175	-35.726109	936.502441	484.717590	154.684998
-568.476379	154.359131	867.999817	-562.072998	-49.583061	860.489563	-676.488464	193.402725	415.981445	-605.577820	-72.290955	472.166107	-658.354309	198.012970	64.750648	-663.570557	-57.370956	76.081879	-618.618896	247.667542	1288.681763	-572.728638	-142.475006	1293.639038	-549.859314	54.654427	1321.446533	-540.744507	66.486298	1590.459473	-653.163574	273.528015	1052.822021	-595.944397	-187.439026	1060.035645	-530.923035	259.433502	813.549683	-485.051727	-138.157928	826.680420	-556.192444	49.007988	963.774048	464.258789	-35.716244	936.508789	484.720612	154.684296
-568.901978	153.776733	867.831604	-562.270996	-49.752293	860.497253	-676.494324	193.429810	415.903229	-605.700073	-72.365074	472.170929	-658.435120	198.000824	64.735146	-663.634766	-57.353752	76.086838	-618.624512	247.643204	1288.694580	-572.824036	-142.532471	1293.621582	-549.805847	54.719166	1321.435547	-540.746216	66.487175	1590.449707	-653.172302	273.498749	1052.824341	-596.006958	-187.425217	1060.058105	-530.911987	259.468842	813.535156	-484.682007	-137.929230	826.861145	-556.429138	48.724087	963.689941	464.313385	-35.719933	936.478577	484.742767	154.730484
-568.959351	153.707169	867.839111	-562.338379	-49.771973	860.499146	-676.376892	193.423843	415.875275	-605.731262	-72.334648	472.130341	-658.391113	197.998199	64.736893	-663.593262	-57.350010	76.077530	-618.628845	247.618866	1288.675781	-572.912537	-142.532944	1293.625488	-549.930664	54.584404	1321.459351	-540.747314	66.480690	1590.444336	-653.191833	273.510315	1052.832153	-596.101807	-187.435699	1060.043091	-530.884155	259.471436	813.559021	-484.740112	-137.969437	826.884705	-556.495300	48.675331	963.694885	464.317474	-35.703964	936.493591	484.753510	154.714722
-568.598511	154.214493	868.024475	-562.321472	-49.614826	860.492676	-676.314270	193.445923	415.932007	-605.694946	-72.306389	472.098602	-658.463379	198.001968	64.736221	-663.578125	-57.371304	76.078880	-618.629150	247.622375	1288.694458	-573.014160	-142.544678	1293.614258	-549.991943	54.536976	1321.452637	-540.753845	66.466171	1590.440552	-653.177185	273.508118	1052.849365	-596.244629	-187.487137	1060.069580	-530.875732	259.471466	813.562622	-485.069489	-138.062485	826.867432	-556.372375	48.901966	963.786804	464.344482	-35.686886	936.485291	484.776276	154.736359
-568.653625	154.207703	868.053711	-562.396301	-49.625656	860.498718	-676.240540	193.443298	415.920410	-605.711182	-72.287781	472.094788	-658.349731	198.000900	64.743988	-663.534424	-57.373653	76.060791	-618.644226	247.591248	1288.735962	-573.121643	-142.583023	1293.634155	-549.947815	54.599693	1321.451416	-540.763733	66.439903	1590.462158	-653.147278	273.460785	1052.878662	-596.348694	-187.492783	1060.052002	-530.863342	259.474884	813.606812	-485.004456	-138.091080	826.878052	-556.439941	48.880970	963.804260	464.326538	-35.615631	936.471436	484.728912	154.791046
-569.133972	153.535538	867.854431	-562.605713	-49.813217	860.517517	-676.188721	193.465012	415.831085	-605.836975	-72.354080	472.127167	-658.417236	198.004227	64.743126	-663.609009	-57.367546	76.061096	-618.639465	247.557785	1288.750488	-573.232727	-142.622330	1293.618652	-549.961487	54.578907	1321.479614	-540.746216	66.429672	1590.474976	-653.122253	273.468597	1052.902954	-596.492493	-187.560974	1060.088623	-530.833496	259.497253	813.624023	-485.289429	-138.164703	826.866638	-556.708923	48.564342	963.710876	464.308502	-35.610363	936.477478	484.736450	154.809616
-568.798279	154.017654	868.020508	-562.607910	-49.623417	860.503906	-676.135620	193.472580	415.875702	-605.796936	-72.262688	472.083069	-658.407654	198.004303	64.751831	-663.570251	-57.361755	76.040085	-618.598145	247.567215	1288.758423	-573.267700	-142.619400	1293.634766	-550.090637	54.443390	1321.507080	-540.736938	66.408646	1590.467163	-653.117065	273.484863	1052.930786	-596.588867	-187.569626	1060.093018	-530.837280	259.533905	813.632996	-485.401276	-138.225204	826.852905	-556.585144	48.800716	963.787720	464.322754	-35.545174	936.449829	484.763184	154.842163
-569.320984	153.296097	867.778870	-562.827637	-49.843143	860.502197	-676.112610	193.484970	415.750732	-605.951416	-72.355614	472.077118	-658.368652	198.019989	64.765800	-663.603516	-57.366169	76.052589	-618.618958	247.539688	1288.777344	-573.373962	-142.666840	1293.647095	-550.041809	54.506443	1321.500977	-540.730164	66.371002	1590.464233	-653.107300	273.497223	1052.944824	-596.711060	-187.572784	1060.061157	-530.793945	259.560272	813.645020	-485.488892	-138.271545	826.853149	-556.857300	48.456150	963.661133	464.274780	-35.522137	936.434509	484.743866	154.873962
-568.948975	153.935165	868.021484	-562.837524	-49.652248	860.508484	-676.084839	193.512970	415.827301	-605.935242	-72.285149	472.061310	-658.393738	198.017334	64.743118	-663.599304	-57.385654	76.028625	-618.616028	247.535736	1288.805298	-573.466064	-142.670853	1293.636475	-550.082336	54.472893	1321.483887	-540.728271	66.335938	1590.467041	-653.108215	273.536102	1052.984131	-596.835327	-187.624908	1060.100952	-530.786194	259.571320	813.660156	-485.590179	-138.307907	826.864197	-556.746521	48.743343	963.787781	464.210449	-35.472000	936.434143	484.695526	154.932327
-568.992737	153.916122	868.012207	-562.919617	-49.654377	860.518494	-676.060791	193.500717	415.816284	-605.914612	-72.243187	472.063385	-658.389771	198.016693	64.741417	-663.569092	-57.375565	75.999306	-618.570435	247.533203	1288.824097	-573.589172	-142.709885	1293.631470	-550.118774	54.435612	1321.483643	-540.716309	66.286278	1590.472778	-653.079895	273.567383	1053.015869	-596.963745	-187.635864	1060.079712	-530.749817	259.594818	813.698425	-485.725220	-138.376450	826.865051	-556.803650	48.740334	963.787903	464.130585	-35.444294	936.424011	484.665070	154.965225
-569.040771	153.979065	868.035095	-563.008362	-49.628113	860.520203	-676.052490	193.510101	415.824219	-605.982544	-72.274666	472.060974	-658.367310	198.011032	64.749847	-663.592163	-57.366570	76.008125	-618.566101	247.521332	1288.865234	-573.696167	-142.717758	1293.595337	-550.151611	54.402542	1321.514282	-540.702942	66.247276	1590.472046	-653.051758	273.554230	1053.043213	-597.086304	-187.649628	1060.095215	-530.723328	259.629028	813.732117	-485.842682	-138.443253	826.854431	-556.873657	48.773346	963.799927	464.033173	-35.399948	936.395752	484.612213	155.026062
-569.087769	153.962524	868.039612	-563.117126	-49.630119	860.536438	-676.140625	193.568848	415.844543	-606.036316	-72.279678	472.052704	-658.420654	198.007202	64.747070	-663.629700	-57.368275	75.995453	-618.535278	247.503998	1288.887817	-573.771240	-142.722321	1293.611084	-550.174622	54.375164	1321.519409	-540.688965	66.187881	1590.484253	-653.024414	273.595520	1053.063965	-597.197510	-187.642334	1060.082642	-530.668640	259.638855	813.767639	-485.966156	-138.486588	826.848999	-556.948120	48.766891	963.810120	463.944702	-35.342350	936.397583	484.573334	155.043228
-569.127747	154.009857	868.048645	-563.228455	-49.609692	860.527161	-676.133972	193.554443	415.811523	-606.046936	-72.233566	472.043304	-658.391479	198.016632	64.746788	-663.604919	-57.354576	75.975159	-618.490540	247.516678	1288.920532	-573.841858	-142.743866	1293.609497	-550.199219	54.325840	1321.517212	-540.670898	66.105835	1590.490723	-652.973022	273.592621	1053.108154	-597.328918	-187.592911	1060.040894	-530.644043	259.672821	813.792053	-486.066620	-138.506577	826.838745	-557.021057	48.789177	963.809326	463.835449	-35.300827	936.391113	484.506195	155.101303
-568.974243	154.235199	867.956848	-563.323120	-49.597630	860.534546	-676.118164	193.547745	415.836853	-606.055664	-72.252975	472.039185	-658.375854	198.009857	64.741013	-663.577148	-57.355148	75.973839	-618.450562	247.495560	1288.943726	-573.956848	-142.770035	1293.566772	-550.208679	54.330471	1321.509399	-540.639343	66.046806	1590.495728	-652.962524	273.660431	1053.137695	-597.447083	-187.633224	1060.041992	-530.598938	259.727539	813.819580	-486.180389	-138.548203	826.817688	-556.949280	48.949986	963.764648	463.749817	-35.244152	936.346680	484.413666	155.164734
-569.057129	154.253128	867.967041	-563.408569	-49.602402	860.545166	-676.118713	193.570663	415.827148	-606.079895	-72.235092	472.026520	-658.343323	198.026245	64.743988	-663.602966	-57.357132	75.975998	-618.425476	247.500732	1288.971436	-574.075806	-142.800400	1293.522949	-550.227844	54.293713	1321.503174	-540.613464	65.975708	1590.470459	-652.910706	273.664825	1053.171387	-597.582642	-187.671371	1060.020386	-530.565796	259.755554	813.853821	-486.565643	-138.813766	826.617920	-557.025818	48.957260	963.774414	463.628021	-35.189800	936.335449	484.342316	155.228729
-569.114380	154.302200	867.979919	-563.507751	-49.596176	860.547668	-676.130981	193.542648	415.809113	-606.138367	-72.228775	471.996643	-658.318359	198.013550	64.749367	-663.581055	-57.355511	75.972046	-618.385193	247.507782	1289.021484	-574.160950	-142.805557	1293.491211	-550.245300	54.273319	1321.494019	-540.585510	65.899223	1590.484009	-652.881348	273.723816	1053.211426	-597.677979	-187.611679	1059.998413	-530.503052	259.783325	813.895325	-486.407227	-138.610077	826.749512	-557.094727	48.978962	963.781006	463.496826	-35.138348	936.325195	484.231110	155.243362
-569.213623	154.311966	867.990845	-563.629272	-49.549709	860.542114	-676.196106	193.573975	415.831696	-606.089722	-72.193436	471.985443	-658.383057	198.019592	64.705597	-663.567688	-57.354431	75.967148	-618.350098	247.502197	1289.059692	-574.235718	-142.819885	1293.472046	-550.252686	54.254974	1321.534302	-540.567444	65.807121	1590.492676	-652.834106	273.732941	1053.219727	-597.773132	-187.613541	1059.963135	-530.425232	259.779205	813.944641	-486.518921	-138.601608	826.733154	-557.192017	48.997818	963.782166	463.359497	-35.100246	936.296204	484.136444	155.318039
-569.265381	154.325867	868.004089	-563.713989	-49.545074	860.557800	-676.281372	193.629639	415.854187	-606.084656	-72.198441	471.989288	-658.351135	198.024796	64.714081	-663.531616	-57.354813	75.963661	-618.311340	247.505920	1289.100708	-574.287476	-142.827118	1293.442627	-550.290771	54.216366	1321.515625	-540.532532	65.724197	1590.499878	-652.797913	273.745941	1053.268066	-597.899902	-187.586060	1059.948486	-530.378235	259.816284	813.978821	-486.656921	-138.632629	826.710876	-557.250916	49.007236	963.795776	463.205414	-35.062050	936.278076	483.988037	155.374130
-569.335693	154.361710	867.996216	-563.838135	-49.528397	860.545715	-676.293579	193.641190	415.837982	-606.128296	-72.178642	471.979279	-658.421814	198.018417	64.698372	-663.582581	-57.363640	75.952736	-618.275818	247.522583	1289.155151	-574.352173	-142.838898	1293.439087	-550.301758	54.206200	1321.517944	-540.501465	65.612785	1590.507813	-652.757690	273.766266	1053.291870	-598.008179	-187.554794	1059.926025	-530.285278	259.796448	814.015869	-486.785919	-138.637939	826.675720	-557.336975	49.029667	963.784607	463.017212	-35.004978	936.272217	483.829102	155.416489
-569.413879	154.382553	868.003723	-563.919312	-49.526142	860.548401	-676.332153	193.657516	415.831787	-606.129272	-72.177658	471.974915	-658.406494	198.032761	64.705132	-663.558105	-57.353737	75.963867	-618.216064	247.525391	1289.169922	-574.432312	-142.846176	1293.385864	-550.320068	54.172832	1321.525757	-540.466675	65.511765	1590.493408	-652.718506	273.818909	1053.327148	-598.106018	-187.533478	1059.892334	-530.226563	259.785034	814.064636	-486.775360	-138.590607	826.629028	-557.403137	49.039463	963.788391	462.826569	-34.943199	936.249268	483.675812	155.477768
-569.502197	154.400299	867.998291	-564.024658	-49.506699	860.558777	-676.363342	193.677475	415.806458	-606.170471	-72.201500	471.962158	-658.419189	198.045898	64.697433	-663.561157	-57.362110	75.951683	-618.061096	247.689713	1289.368042	-574.480469	-142.859879	1293.376221	-550.325867	54.187996	1321.516357	-540.417969	65.421234	1590.499268	-652.621460	273.800690	1053.378784	-598.223816	-187.508835	1059.886597	-530.140930	259.775909	814.090149	-486.874878	-138.575897	826.585327	-557.478455	49.065571	963.789124	462.619263	-34.881321	936.228210	483.501587	155.544342
-569.531799	154.445358	868.026428	-564.087097	-49.486195	860.575928	-676.374146	193.693405	415.815857	-606.139404	-72.150734	471.953827	-658.390625	198.044327	64.700668	-663.523376	-57.359207	75.946373	-618.135681	247.540894	1289.237549	-574.534241	-142.845245	1293.354614	-550.367432	54.150002	1321.493652	-540.385620	65.327995	1590.500610	-652.615479	273.866486	1053.380249	-598.328918	-187.498825	1059.859741	-530.072632	259.775330	814.146362	-487.126587	-138.562027	826.579285	-557.529724	49.091774	963.812012	462.401520	-34.803341	936.208557	483.319397	155.594467
-569.607788	154.503815	868.049927	-564.190002	-49.447521	860.566101	-676.469299	193.726990	415.816833	-606.171753	-72.153595	471.958862	-658.472412	198.060181	64.677223	-663.556885	-57.369736	75.940422	-618.111633	247.541840	1289.279419	-574.596191	-142.869934	1293.367676	-550.367249	54.133781	1321.496948	-540.330383	65.247917	1590.506104	-652.565125	273.884644	1053.429321	-598.445435	-187.462448	1059.831177	-530.003540	259.744751	814.183533	-487.238739	-138.538132	826.558105	-557.610291	49.123486	963.817444	462.186371	-34.769299	936.207947	483.130310	155.643814
-569.644897	154.537048	868.079590	-564.289917	-49.438251	860.581848	-676.526917	193.745926	415.850769	-606.236389	-72.173248	471.953857	-658.454285	198.064362	64.673065	-663.552612	-57.351772	75.923241	-618.055420	247.554245	1289.334229	-574.637939	-142.876022	1293.349243	-550.373718	54.111916	1321.508057	-540.282959	65.154312	1590.522461	-652.518738	273.916321	1053.466919	-598.534668	-187.397461	1059.810425	-529.910706	259.694885	814.250854	-487.229340	-138.480392	826.495605	-557.684631	49.135303	963.840393	461.982391	-34.694473	936.176270	482.950195	155.699097
-569.731201	154.528275	868.065979	-564.416321	-49.436119	860.589294	-676.532959	193.752701	415.838745	-606.261292	-72.195198	471.958893	-658.436279	198.061600	64.712120	-663.519653	-57.370796	75.901283	-618.031067	247.548813	1289.390503	-574.698608	-142.877533	1293.343018	-550.368164	54.088688	1321.537109	-540.236938	65.058411	1590.526855	-652.475220	273.912079	1053.497925	-598.660522	-187.393936	1059.789063	-529.864197	259.635498	814.300781	-487.496704	-138.481216	826.508728	-557.774719	49.140709	963.836060	461.788544	-34.668018	936.166687	482.750397	155.762482
-569.798279	154.547089	868.081909	-564.518127	-49.412457	860.624084	-676.633850	193.799240	415.829651	-606.281738	-72.140686	471.975616	-658.519653	198.078949	64.703041	-663.558472	-57.351391	75.891029	-617.992737	247.548599	1289.427368	-574.731750	-142.861816	1293.337769	-550.370789	54.087326	1321.552124	-540.182312	64.981102	1590.531494	-652.419617	273.918884	1053.542603	-598.763000	-187.369186	1059.788086	-529.807983	259.604492	814.331055	-487.610352	-138.415421	826.479187	-557.862793	49.169373	963.862000	461.583405	-34.638885	936.149353	482.549713	155.780167
-569.887024	154.578278	868.073547	-564.649719	-49.362144	860.619019	-676.697205	193.829422	415.825531	-606.304199	-72.126808	471.937531	-658.551941	198.080505	64.679527	-663.552490	-57.350296	75.888580	-617.945007	247.570251	1289.462891	-574.800415	-142.867737	1293.307739	-550.458496	53.994534	1321.538208	-540.132141	64.888237	1590.526489	-652.381042	273.916595	1053.575073	-598.856140	-187.325974	1059.736328	-529.743774	259.547852	814.368958	-487.734436	-138.401825	826.434021	-557.953552	49.210049	963.853516	461.369141	-34.633690	936.141785	482.349762	155.798737
-569.932556	154.553543	868.068237	-564.744080	-49.332397	860.638794	-676.662476	193.836090	415.804535	-606.422363	-72.218719	471.946045	-658.513855	198.077927	64.682220	-663.608704	-57.378170	75.930176	-617.905945	247.559204	1289.504272	-574.845337	-142.892197	1293.317017	-550.370117	54.031956	1321.535522	-540.073975	64.801170	1590.516235	-652.338867	273.970459	1053.632446	-598.954163	-187.305756	1059.749512	-529.710754	259.513489	814.421143	-487.829315	-138.344711	826.421875	-558.013428	49.221931	963.860107	461.186096	-34.576080	936.135559	482.165131	155.838104
-570.006470	154.607025	868.089233	-564.845398	-49.290710	860.638550	-676.638123	193.847336	415.766907	-606.388367	-72.170624	471.961273	-658.448181	198.074661	64.687088	-663.589539	-57.352406	75.912308	-617.849426	247.555984	1289.538208	-574.909424	-142.914764	1293.287598	-550.372375	54.041519	1321.532349	-540.071777	64.673157	1590.486694	-652.296387	273.974121	1053.651733	-599.045532	-187.287170	1059.723511	-529.670471	259.450073	814.439453	-487.960388	-138.315445	826.382141	-558.101257	49.258110	963.870117	461.003815	-34.534096	936.105774	481.952057	155.879593
-570.055237	154.628708	868.086731	-564.917175	-49.265308	860.656311	-676.638855	193.832520	415.770111	-606.393616	-72.121017	471.944092	-658.416199	198.073120	64.687149	-663.600342	-57.373833	75.927818	-617.807251	247.545792	1289.560913	-574.952515	-142.897202	1293.273315	-550.381836	53.991516	1321.538818	-540.019775	64.593796	1590.482910	-652.261597	273.965027	1053.689331	-599.146057	-187.249008	1059.689209	-529.637878	259.392426	814.475281	-488.036896	-138.263199	826.377869	-558.154541	49.290585	963.877380	460.803986	-34.517269	936.104858	481.730347	155.892700
-570.137390	154.654480	868.117493	-565.043945	-49.222279	860.657898	-676.618225	193.838409	415.727722	-606.466125	-72.167816	471.937012	-658.417053	198.069107	64.662407	-663.578613	-57.375439	75.906715	-617.768860	247.550018	1289.602661	-575.011292	-142.904251	1293.243042	-550.378662	53.990559	1321.514038	-539.957458	64.526871	1590.477661	-652.233948	273.983429	1053.737061	-599.230286	-187.202576	1059.660645	-529.608032	259.320618	814.526367	-488.150604	-138.189545	826.329834	-558.253723	49.308605	963.892517	460.639191	-34.498161	936.095581	481.537170	155.889847
-570.216248	154.679306	868.117126	-565.150696	-49.183372	860.662476	-676.633057	193.879150	415.745331	-606.498108	-72.133270	471.925629	-658.403076	198.072403	64.691933	-663.580322	-57.385807	75.914040	-617.738098	247.550537	1289.652832	-575.089661	-142.915390	1293.195801	-550.364014	53.975319	1321.530151	-539.891113	64.455605	1590.484741	-652.201538	273.977814	1053.784424	-599.318970	-187.175186	1059.637573	-529.593994	259.261627	814.541748	-488.278046	-138.164383	826.280823	-558.327515	49.341896	963.892883	460.480011	-34.432632	936.071533	481.318939	155.956528
-570.276489	154.693649	868.130493	-565.257874	-49.127525	860.675476	-676.645813	193.888199	415.726685	-606.491699	-72.077911	471.903351	-658.395813	198.098709	64.697899	-663.545715	-57.355743	75.876335	-617.699646	247.543564	1289.668945	-575.143433	-142.950653	1293.183228	-550.366455	53.949276	1321.531738	-539.834961	64.380020	1590.489746	-652.170105	273.940887	1053.809326	-599.436951	-187.211807	1059.617188	-529.580627	259.188934	814.591248	-488.641846	-138.339081	826.089539	-558.400024	49.374306	963.904907	460.321625	-34.389336	936.048462	481.128662	156.015137
-570.344116	154.771500	868.151855	-565.384033	-49.069801	860.650391	-676.627319	193.920990	415.722687	-606.541199	-72.079811	471.908417	-658.431335	198.096573	64.674576	-663.625000	-57.366650	75.880630	-617.657410	247.534515	1289.700439	-575.186890	-142.949753	1293.152344	-550.367493	53.929070	1321.525024	-539.764282	64.325172	1590.479492	-652.157104	273.944824	1053.837891	-599.531860	-187.188980	1059.605225	-529.580505	259.157410	814.630859	-488.767395	-138.331070	826.043518	-558.483032	49.417484	963.900879	460.135468	-34.373940	936.032654	480.941193	156.070511
-570.444946	154.793289	868.155396	-565.517517	-49.019421	860.672913	-676.585754	193.890961	415.673126	-606.575928	-72.041481	471.901581	-658.351624	198.099716	64.673149	-663.596863	-57.365131	75.873367	-617.630432	247.545380	1289.727539	-575.188660	-142.929886	1293.134033	-550.321228	53.906563	1321.545288	-539.700928	64.261513	1590.468750	-652.148132	273.943970	1053.889893	-599.613220	-187.121078	1059.565918	-529.576416	259.105988	814.645813	-488.838623	-138.258484	826.026978	-558.579895	49.461414	963.912292	459.949524	-34.314896	936.013672	480.724945	156.141190
-570.487244	154.830505	868.158508	-565.597534	-48.999615	860.673462	-676.579346	193.919647	415.668762	-606.627747	-72.018066	471.902618	-658.367126	198.095993	64.664330	-663.621216	-57.372066	75.858337	-617.596069	247.547592	1289.761108	-575.234314	-142.947021	1293.120728	-550.308533	53.905907	1321.528687	-539.636414	64.216331	1590.482178	-652.148132	273.963654	1053.918335	-599.691162	-187.105377	1059.540405	-529.581970	259.046387	814.685547	-488.954681	-138.258713	826.021606	-558.635132	49.487392	963.913452	459.767639	-34.236164	936.012634	480.520355	156.183090
-570.584473	154.867996	868.180908	-565.732056	-48.933346	860.672119	-676.563904	193.907272	415.647034	-606.633545	-71.988098	471.887329	-658.290161	198.096283	64.664543	-663.603516	-57.370705	75.852768	-617.543518	247.553452	1289.795532	-575.315186	-142.969711	1293.066895	-550.306213	53.878201	1321.531982	-539.562500	64.151253	1590.484985	-652.126404	273.952179	1053.959961	-599.758850	-187.030731	1059.534302	-529.593201	259.005707	814.717041	-488.775360	-137.978821	826.164734	-558.734009	49.525921	963.921936	459.586792	-34.183746	936.004639	480.319427	156.258774
-570.658264	154.852173	868.172546	-565.810364	-48.926670	860.700073	-676.553711	193.932312	415.642365	-606.666077	-71.992661	471.904205	-658.277161	198.107178	64.653954	-663.625122	-57.372204	75.856110	-617.499207	247.582794	1289.829468	-575.328308	-142.957535	1293.052490	-550.264954	53.871666	1321.535278	-539.486572	64.100502	1590.494629	-652.130920	273.962708	1054.021362	-599.847107	-186.980286	1059.491943	-529.600342	258.977112	814.739502	-488.851318	-137.943695	826.162170	-558.788330	49.539078	963.930237	459.397919	-34.113277	935.994873	480.080109	156.332016
-570.741272	154.933624	868.215698	-565.937500	-48.842060	860.681152	-676.608215	193.980347	415.623138	-606.712402	-71.971680	471.900604	-658.302063	198.108612	64.657021	-663.628906	-57.375065	75.855553	-617.476990	247.559845	1289.872559	-575.351685	-142.962433	1293.041504	-550.249268	53.862915	1321.530518	-539.414917	64.041924	1590.487183	-652.133972	273.978333	1054.055908	-599.903015	-186.976303	1059.464233	-529.633728	258.946777	814.783142	-488.965698	-137.923294	826.111755	-558.867065	49.590443	963.938782	459.193329	-34.057816	935.974915	479.864594	156.392715
-570.793884	154.953369	868.229919	-566.019226	-48.792557	860.676636	-676.606506	193.991791	415.625763	-606.709473	-71.930481	471.854492	-658.315796	198.108932	64.657936	-663.628357	-57.360695	75.855087	-617.435913	247.552780	1289.913452	-575.374634	-142.964966	1293.004517	-550.234314	53.833866	1321.536255	-539.349060	63.980114	1590.484009	-652.116882	273.963257	1054.105713	-599.971802	-186.951218	1059.428467	-529.665955	258.950470	814.809692	-489.063293	-137.883865	826.095337	-558.932800	49.614105	963.943115	459.031342	-34.042473	935.964722	479.683044	156.428543
-570.875732	154.990891	868.250122	-566.134888	-48.768581	860.687988	-676.568481	193.980988	415.586548	-606.790405	-71.947472	471.858887	-658.268188	198.100464	64.653076	-663.616943	-57.367985	75.846886	-617.389832	247.549042	1289.944458	-575.401733	-142.980667	1292.991943	-550.217224	53.832882	1321.524048	-539.279175	63.940910	1590.482422	-652.134827	273.972626	1054.129272	-600.047485	-186.920853	1059.419189	-529.661560	258.938538	814.853394	-489.175720	-137.889877	826.077087	-559.003113	49.639988	963.956055	458.858582	-34.003132	935.935730	479.487122	156.459488
-570.936890	155.064209	868.270752	-566.214722	-48.743351	860.699707	-676.625732	193.995300	415.586517	-606.763428	-71.913826	471.868317	-658.283203	198.109741	64.618172	-663.648804	-57.355965	75.846214	-617.364380	247.554611	1289.999634	-575.398499	-142.992447	1293.000610	-550.202148	53.827068	1321.528931	-539.146912	63.947060	1590.519897	-652.143677	274.033569	1054.198608	-600.117798	-186.899689	1059.404663	-529.683044	258.944214	814.896057	-489.278137	-137.846451	826.052124	-559.059448	49.685230	963.970703	458.663239	-33.968956	935.911926	479.291229	156.525742
-571.019165	155.123642	868.283569	-566.336975	-48.687214	860.695862	-676.648804	194.035080	415.594025	-606.852905	-71.904289	471.835968	-658.270996	198.117722	64.641525	-663.647644	-57.343525	75.805000	-617.320618	247.553665	1290.029175	-575.361389	-142.985367	1293.032715	-550.170227	53.815434	1321.551025	-539.134094	63.847164	1590.508057	-652.128662	274.002869	1054.227661	-600.166809	-186.876831	1059.434937	-529.722046	258.970520	814.923889	-489.409058	-137.843109	826.033508	-559.129639	49.733948	963.971802	458.470734	-33.948669	935.905334	479.076660	156.613434
-571.115723	155.141785	868.313843	-566.426636	-48.658020	860.717834	-676.608643	194.005432	415.546265	-606.856873	-71.881157	471.837158	-658.199585	198.111008	64.655365	-663.629028	-57.355919	75.796135	-617.289490	247.556702	1290.057129	-575.387878	-142.975571	1293.016724	-550.231628	53.739357	1321.540405	-539.001587	63.860844	1590.547485	-652.165039	274.061554	1054.269287	-600.243530	-186.885437	1059.451294	-529.747620	258.962219	814.943115	-489.497101	-137.827118	826.023560	-559.196899	49.754360	963.995361	458.274139	-33.890289	935.884094	478.857941	156.647202
-571.186829	155.193253	868.330505	-566.516785	-48.628117	860.722290	-676.644836	194.039963	415.549377	-606.913269	-71.866440	471.818481	-658.229492	198.094406	64.635910	-663.670898	-57.347698	75.805107	-617.282166	247.551331	1290.098389	-575.391907	-142.991074	1293.040283	-550.132019	53.796661	1321.573486	-538.989868	63.769424	1590.532837	-652.154358	274.042664	1054.327881	-600.276917	-186.881271	1059.445190	-529.762085	259.026245	814.983521	-489.622040	-137.854263	825.992432	-559.263733	49.788948	964.004395	458.084564	-33.867813	935.870361	478.656281	156.706192
-571.529724	155.680237	868.391785	-566.656494	-48.616779	860.726013	-676.811279	194.146088	415.632599	-606.903809	-71.825966	471.844879	-658.341309	198.120361	64.631851	-663.685181	-57.346165	75.826485	-617.252136	247.549026	1290.145996	-575.366272	-142.995819	1293.034790	-550.103638	53.795681	1321.581421	-538.856506	63.781891	1590.564087	-652.174072	274.070801	1054.358643	-600.343201	-186.870285	1059.471802	-529.808960	259.058685	815.013306	-489.738312	-137.852341	825.963684	-559.472961	50.028656	964.033447	457.861267	-33.853889	935.854431	478.427582	156.727127
-571.351929	155.292114	868.360535	-566.706177	-48.545872	860.750061	-676.635193	194.053497	415.505371	-606.964783	-71.833237	471.823059	-658.186951	198.135544	64.619217	-663.692871	-57.346977	75.828491	-617.225037	247.538803	1290.157959	-575.360352	-143.014664	1293.064697	-550.077148	53.797665	1321.583008	-538.792053	63.749729	1590.574585	-652.202271	274.094757	1054.389404	-600.395325	-186.858490	1059.453491	-529.812866	259.102966	815.067139	-489.832062	-137.861038	825.966614	-559.384033	49.879078	964.027710	457.650574	-33.814034	935.814270	478.198761	156.806580
-571.657471	155.762360	868.438782	-566.807861	-48.556637	860.752991	-676.809753	194.156387	415.581451	-607.028992	-71.846268	471.823547	-658.352234	198.132233	64.589645	-663.717346	-57.348656	75.832527	-617.211121	247.537811	1290.192139	-575.366699	-143.010117	1293.040649	-550.055664	53.768810	1321.595703	-538.718567	63.720509	1590.569580	-652.219299	274.099579	1054.415527	-600.414001	-186.871155	1059.456299	-529.786743	259.145355	815.115906	-489.890167	-137.835419	825.948303	-559.588013	50.089993	964.067688	457.482147	-33.771255	935.789734	478.003357	156.845215
-571.495605	155.395157	868.406067	-566.869629	-48.473404	860.739990	-676.643677	194.093262	415.501984	-607.011475	-71.800514	471.772278	-658.212036	198.118805	64.604919	-663.710510	-57.347454	75.798409	-617.192810	247.531845	1290.219971	-575.318298	-143.032639	1293.062866	-550.041077	53.765736	1321.596802	-538.653809	63.704529	1590.576416	-652.213074	274.111572	1054.436646	-600.461426	-186.900665	1059.480347	-529.738464	259.203400	815.165833	-489.976318	-137.853851	825.941528	-559.519653	49.939774	964.042725	457.280029	-33.698490	935.750427	477.768158	156.901382
-571.788208	155.916748	868.512329	-566.969849	-48.470497	860.747253	-676.750549	194.165314	415.567566	-607.257324	-71.906792	471.818542	-658.345886	198.148575	64.626984	-663.772034	-57.359810	75.805740	-617.167725	247.541824	1290.232788	-575.318909	-143.032150	1293.059814	-550.009583	53.759750	1321.609497	-538.573364	63.652279	1590.591797	-652.180603	274.053833	1054.469238	-600.505615	-186.952911	1059.494995	-529.644653	259.276428	815.194458	-490.331512	-138.081665	825.751099	-559.715759	50.171913	964.098450	457.080658	-33.675346	935.734253	477.547485	156.964737
-571.606873	155.486679	868.462830	-566.986633	-48.415649	860.765259	-676.552612	194.074234	415.486572	-607.093933	-71.756310	471.780334	-658.196472	198.142960	64.626297	-663.694702	-57.342548	75.766724	-617.157715	247.542480	1290.234253	-575.259827	-143.013916	1293.077515	-549.979492	53.733654	1321.604126	-538.505859	63.631348	1590.588989	-652.148071	274.040070	1054.471680	-600.499817	-186.888535	1059.462036	-529.540955	259.353424	815.206299	-490.120453	-137.868652	825.906189	-559.609497	50.000027	964.080933	456.862061	-33.629902	935.712769	477.324463	157.025238
-571.940918	155.928894	868.524170	-567.078491	-48.420639	860.773560	-676.679565	194.142593	415.526184	-607.132141	-71.739777	471.774536	-658.258606	198.141754	64.616646	-663.685059	-57.357788	75.785995	-617.136536	247.544754	1290.230713	-575.233887	-143.011780	1293.066528	-549.944702	53.770432	1321.594360	-538.425598	63.629112	1590.583618	-652.056091	273.977844	1054.466675	-600.501648	-186.890579	1059.466187	-529.368591	259.446381	815.216614	-490.147186	-137.849197	825.892273	-559.812500	50.212315	964.114563	456.648102	-33.602558	935.699341	477.114471	157.076370
-571.749756	155.609833	868.507263	-567.109741	-48.316502	860.770752	-676.484070	194.105331	415.430878	-607.162415	-71.702652	471.761688	-658.094177	198.133804	64.623161	-663.738892	-57.351154	75.752281	-617.117920	247.545532	1290.245483	-575.197388	-143.001572	1293.076416	-549.917419	53.762749	1321.596069	-538.346619	63.614712	1590.574463	-651.961121	273.953461	1054.475098	-600.521851	-186.892822	1059.460571	-529.149414	259.560333	815.278625	-490.187256	-137.851440	825.866089	-559.718018	50.094227	964.102905	456.442993	-33.556767	935.693176	476.878754	157.102310
-571.807129	155.653687	868.519043	-567.177002	-48.239864	860.761230	-676.483459	194.095306	415.407593	-607.147766	-71.630028	471.765198	-658.053162	198.124039	64.617668	-663.738037	-57.337486	75.736351	-617.124390	247.527527	1290.257568	-575.162415	-143.005310	1293.051270	-549.909546	53.769943	1321.595825	-538.276733	63.615791	1590.556152	-651.875916	273.954773	1054.467773	-600.528992	-186.896255	1059.483765	-528.915771	259.676300	815.341309	-490.224945	-137.837296	825.846863	-559.760864	50.143570	964.101685	456.203674	-33.478889	935.669556	476.642670	157.162384
-571.869385	155.701920	868.542664	-567.218628	-48.206009	860.759094	-676.489868	194.139877	415.379517	-607.185242	-71.604675	471.764801	-658.100037	198.096252	64.603127	-663.749634	-57.353634	75.763252	-617.126282	247.527954	1290.294434	-575.099854	-142.976089	1293.063599	-549.877197	53.759262	1321.583008	-538.197510	63.602173	1590.545044	-651.792297	273.941376	1054.486572	-600.525879	-186.891586	1059.489624	-528.663818	259.775482	815.401855	-490.274445	-137.869247	825.820313	-559.803223	50.173523	964.111084	455.966187	-33.464855	935.647583	476.415070	157.185165
-571.894592	155.795624	868.570801	-567.243042	-48.161346	860.772522	-676.494141	194.180008	415.386383	-607.221863	-71.571632	471.746277	-658.053772	198.092636	64.574005	-663.739075	-57.353504	75.759499	-617.132813	247.533813	1290.346313	-575.043640	-142.984070	1293.063843	-549.861877	53.763535	1321.589722	-538.130066	63.592712	1590.544556	-651.706299	273.953033	1054.504395	-600.512634	-186.886276	1059.496826	-528.448120	259.871765	815.489136	-490.313049	-137.873962	825.815247	-559.841003	50.236103	964.132935	455.725128	-33.397720	935.635132	476.185516	157.215912
-571.931091	155.847336	868.579407	-567.310669	-48.122227	860.774536	-676.473328	194.202637	415.392548	-607.270996	-71.583382	471.744293	-658.105957	198.086548	64.574783	-663.761719	-57.362648	75.754242	-617.144165	247.490387	1290.359985	-575.036987	-143.006836	1293.070557	-549.850342	53.771080	1321.606079	-538.042847	63.590652	1590.532593	-651.640076	274.019257	1054.526978	-600.493408	-186.929749	1059.495972	-528.259033	259.915466	815.538391	-490.334167	-137.849274	825.807739	-559.873840	50.277557	964.136230	455.481323	-33.388435	935.620911	475.965790	157.298553
-572.020691	155.940369	868.617798	-567.360474	-48.059967	860.770935	-676.503052	194.229431	415.392792	-607.265686	-71.515121	471.705505	-658.100281	198.098679	64.601929	-663.737732	-57.369484	75.737984	-617.151978	247.489334	1290.418701	-574.956909	-142.981567	1293.063232	-549.844482	53.771255	1321.601440	-537.976563	63.584694	1590.535400	-651.572510	274.072388	1054.536621	-600.462830	-186.900391	1059.506104	-528.069580	259.956573	815.620728	-490.351837	-137.851807	825.793640	-559.940979	50.337257	964.152710	455.273590	-33.349010	935.595032	475.747498	157.323929
-572.054199	156.003571	868.646118	-567.392395	-47.989922	860.784912	-676.468811	194.234238	415.377197	-607.279663	-71.487198	471.739258	-658.050049	198.096970	64.606094	-663.747009	-57.355129	75.738327	-617.174133	247.477905	1290.450928	-574.960815	-143.002823	1293.019409	-549.825867	53.757092	1321.587646	-537.891785	63.576790	1590.532471	-651.504150	274.131012	1054.568481	-600.443298	-186.868195	1059.488281	-527.894287	260.016815	815.690430	-490.344849	-137.794510	825.767883	-559.957703	50.397278	964.172058	455.057129	-33.367619	935.597534	475.560822	157.348282
-572.121338	156.068802	868.674377	-567.439453	-47.914162	860.787537	-676.537781	194.304169	415.411957	-607.270874	-71.456360	471.720245	-658.122925	198.103989	64.603569	-663.742126	-57.354317	75.734779	-617.166077	247.467255	1290.490967	-574.873169	-142.992874	1293.031616	-549.785217	53.760948	1321.604126	-537.801331	63.586781	1590.522095	-651.460815	274.191681	1054.599976	-600.383606	-186.887985	1059.481445	-527.741455	260.057007	815.768127	-490.360291	-137.763931	825.731567	-560.004333	50.456348	964.186035	454.852570	-33.361801	935.571289	475.364502	157.382553
-572.132996	156.142075	868.728760	-567.458618	-47.841282	860.812439	-676.489014	194.314865	415.398895	-607.282349	-71.441605	471.704773	-658.133667	198.124207	64.605919	-663.755676	-57.355522	75.735725	-617.166748	247.469803	1290.529541	-574.830505	-142.985657	1293.001099	-549.776794	53.768589	1321.610474	-537.721130	63.578339	1590.525635	-651.382141	274.261627	1054.619263	-600.361328	-186.866745	1059.486450	-527.628113	260.053589	815.814575	-490.344513	-137.715179	825.740967	-560.026550	50.514542	964.225830	454.659058	-33.374378	935.562866	475.193085	157.422119
-572.167542	156.178497	868.738403	-567.512634	-47.783665	860.816772	-676.460205	194.322006	415.399963	-607.271729	-71.371346	471.685394	-658.083313	198.107056	64.594940	-663.736572	-57.345943	75.735115	-617.185425	247.465256	1290.568237	-574.811829	-142.992523	1293.015137	-549.754517	53.783386	1321.613647	-537.636719	63.596039	1590.530029	-651.325378	274.385956	1054.679443	-600.306396	-186.859695	1059.491333	-527.533264	260.043976	815.862671	-490.349457	-137.651733	825.723816	-560.062805	50.557869	964.231873	454.454254	-33.356289	935.576416	474.987579	157.437286
-572.184143	156.233871	868.774780	-567.537109	-47.714874	860.827515	-676.477112	194.354202	415.402802	-607.299194	-71.385681	471.699982	-658.079529	198.097580	64.591682	-663.764221	-57.363060	75.738785	-617.185913	247.458511	1290.597290	-574.766052	-142.975967	1292.975952	-549.737854	53.786598	1321.616699	-537.562195	63.592655	1590.530884	-651.238464	274.441772	1054.707397	-600.277832	-186.877853	1059.491211	-527.508240	260.079315	815.914185	-490.345673	-137.620804	825.714417	-560.076660	50.607048	964.254333	454.266510	-33.332016	935.543274	474.795349	157.467331
-572.217346	156.264130	868.794250	-567.568176	-47.638981	860.832947	-676.436035	194.352066	415.373413	-607.313293	-71.390320	471.712250	-658.033569	198.104736	64.592926	-663.790527	-57.350273	75.744682	-617.173401	247.458664	1290.638916	-574.701721	-142.970993	1292.988281	-549.699951	53.798283	1321.633911	-537.482422	63.588959	1590.540039	-651.188477	274.489380	1054.743896	-600.257629	-186.905716	1059.508423	-527.520020	260.103790	815.943420	-490.622772	-137.818787	825.525208	-560.102295	50.652737	964.265869	454.096344	-33.311848	935.525635	474.598969	157.488373
-572.228821	156.342361	868.805420	-567.590820	-47.598755	860.822754	-676.355286	194.340454	415.320770	-607.329773	-71.331390	471.679901	-657.993896	198.099167	64.569290	-663.805603	-57.356709	75.745262	-617.159851	247.462769	1290.678345	-574.663147	-142.949402	1292.956299	-549.664124	53.796993	1321.632202	-537.408569	63.578636	1590.536499	-651.150574	274.569946	1054.796997	-600.191223	-186.872040	1059.478516	-527.573364	260.102509	815.974976	-490.326477	-137.540100	825.682129	-560.123047	50.701630	964.266357	453.925232	-33.302586	935.509216	474.418610	157.525024
-572.242798	156.342651	868.801208	-567.603943	-47.529991	860.832275	-676.431091	194.416611	415.328217	-607.347595	-71.337433	471.674042	-658.034912	198.100266	64.574455	-663.796509	-57.364140	75.735809	-617.149109	247.440536	1290.720703	-574.597290	-142.930222	1292.914917	-549.636292	53.803425	1321.623657	-537.336365	63.572659	1590.523682	-651.139832	274.632172	1054.850586	-600.136475	-186.839737	1059.446411	-527.683838	260.135376	815.972717	-490.292542	-137.461166	825.670044	-560.130981	50.741795	964.268616	453.732971	-33.251465	935.482422	474.196625	157.548386
-572.302612	156.394012	868.800720	-567.639160	-47.476131	860.841553	-676.407166	194.417923	415.313263	-607.324463	-71.321877	471.648956	-658.008545	198.126175	64.578438	-663.760864	-57.344822	75.714020	-617.094360	247.444931	1290.757202	-574.534363	-142.920013	1292.928711	-549.607483	53.840599	1321.615845	-537.258118	63.582184	1590.518311	-651.123596	274.659607	1054.879395	-600.084290	-186.800247	1059.436768	-527.811951	260.159302	815.976563	-490.264465	-137.394653	825.622864	-560.162659	50.800697	964.271729	453.573853	-33.253883	935.459900	474.036743	157.557434
-572.332825	156.397354	868.808655	-567.654541	-47.435913	860.864441	-676.436646	194.452881	415.295319	-607.365417	-71.297668	471.641632	-658.021667	198.126297	64.582878	-663.793945	-57.372223	75.724976	-617.057922	247.463608	1290.769897	-574.496033	-142.914566	1292.892700	-549.567383	53.844872	1321.598022	-537.181030	63.566151	1590.506836	-651.165527	274.680542	1054.919067	-600.045837	-186.775070	1059.430664	-527.972229	260.224670	815.982361	-490.239197	-137.346481	825.613464	-560.180359	50.829971	964.286865	453.382019	-33.259750	935.439636	473.857758	157.577042
-572.384277	156.445648	868.803772	-567.702820	-47.368881	860.850586	-676.560730	194.489868	415.325806	-607.357300	-71.268402	471.639709	-658.067932	198.127762	64.583855	-663.793335	-57.357906	75.724777	-617.011047	247.456665	1290.801514	-574.400574	-142.885254	1292.913330	-549.531860	53.845993	1321.595703	-537.105408	63.559757	1590.514160	-651.190735	274.654266	1054.966553	-599.986938	-186.747131	1059.425903	-528.153198	260.272247	816.000854	-490.198486	-137.277039	825.596252	-560.207947	50.883656	964.275146	453.193390	-33.224545	935.433105	473.677917	157.581818
-572.701172	156.998749	868.956482	-567.745911	-47.322521	860.860413	-676.755920	194.576920	415.412170	-607.397034	-71.248421	471.652954	-658.238220	198.147171	64.571022	-663.798340	-57.349834	75.731895	-616.965149	247.477386	1290.819458	-574.369141	-142.860886	1292.866211	-549.477295	53.855240	1321.588745	-537.036255	63.554405	1590.513428	-651.252197	274.667572	1054.993652	-599.930237	-186.683655	1059.378784	-528.389771	260.324432	815.961853	-490.146515	-137.210968	825.570740	-560.412231	51.135498	964.357056	452.991394	-33.200157	935.424438	473.485474	157.597916
-572.737915	156.989197	868.967590	-567.755554	-47.303062	860.887146	-676.893555	194.635468	415.410095	-607.429260	-71.247673	471.655975	-658.266907	198.146667	64.593994	-663.816040	-57.340450	75.723129	-616.944946	247.504089	1290.849976	-574.293823	-142.851395	1292.860107	-549.444580	53.871101	1321.587524	-536.969482	63.543320	1590.519653	-651.350342	274.640015	1055.019165	-599.888916	-186.685562	1059.381470	-528.608215	260.429718	815.934265	-490.148346	-137.148819	825.518494	-560.429688	51.148975	964.375793	452.813263	-33.170742	935.399292	473.320770	157.603058
-572.746338	156.963913	868.952942	-567.735901	-47.259140	860.908081	-676.897400	194.606033	415.403290	-607.429993	-71.239754	471.648132	-658.222290	198.131409	64.569504	-663.835571	-57.352276	75.735855	-616.905273	247.523758	1290.864746	-574.238159	-142.831146	1292.860718	-549.411621	53.874428	1321.583862	-536.898926	63.530392	1590.515991	-651.461548	274.573486	1055.042236	-599.842590	-186.633987	1059.365723	-528.809937	260.503143	815.894104	-490.101807	-137.084854	825.525818	-560.421753	51.175762	964.379333	452.630737	-33.169266	935.390015	473.175354	157.607056
-572.773315	156.956345	868.937805	-567.755005	-47.225857	860.899658	-676.948853	194.653625	415.411163	-607.423767	-71.218628	471.642120	-658.255798	198.157410	64.576385	-663.851563	-57.349148	75.729897	-616.874573	247.555695	1290.867676	-574.162598	-142.810913	1292.832886	-549.368408	53.892078	1321.558472	-536.814575	63.514900	1590.522217	-651.581543	274.533661	1055.046143	-599.805237	-186.598175	1059.350464	-529.024841	260.540955	815.851379	-490.098877	-137.051285	825.473572	-560.437012	51.191742	964.366882	452.431213	-33.172855	935.377686	473.022430	157.610870
-572.832153	156.933365	868.933350	-567.787842	-47.226170	860.901550	-676.956665	194.652878	415.364380	-607.463257	-71.247269	471.658997	-658.236023	198.161194	64.568947	-663.845703	-57.353226	75.737907	-616.852112	247.546753	1290.868042	-574.104736	-142.820541	1292.812988	-549.321960	53.910069	1321.554565	-536.745789	63.485291	1590.512939	-651.780457	274.548462	1055.085693	-599.767761	-186.540924	1059.324707	-529.252136	260.566833	815.792236	-490.083771	-136.965454	825.457275	-560.449219	51.185013	964.362427	452.246918	-33.162346	935.370850	472.881500	157.654495
-572.859985	156.975067	868.941162	-567.819336	-47.144020	860.900085	-676.982788	194.689331	415.370605	-607.469299	-71.209335	471.672455	-658.192505	198.168045	64.549454	-663.828125	-57.351959	75.732033	-616.817993	247.599518	1290.903198	-574.067505	-142.782974	1292.775391	-549.253906	53.918304	1321.544189	-536.683472	63.476238	1590.520386	-651.927124	274.514374	1055.138184	-599.728577	-186.539307	1059.281494	-529.495667	260.579041	815.758728	-490.031647	-136.885895	825.433350	-560.461609	51.242016	964.363708	452.081879	-33.157478	935.349548	472.727417	157.676758
-572.908386	156.938416	868.923279	-567.848328	-47.138000	860.911194	-677.041077	194.725189	415.360046	-607.516113	-71.192024	471.647888	-658.202393	198.168320	64.559273	-663.845276	-57.350155	75.712448	-616.803955	247.602570	1290.916504	-573.979614	-142.756393	1292.744507	-549.183228	53.949043	1321.537354	-536.666992	63.406425	1590.483032	-652.112244	274.565979	1055.183105	-599.679688	-186.479630	1059.267944	-529.774536	260.595276	815.753601	-490.032867	-136.841263	825.387939	-560.468140	51.241859	964.357666	451.909546	-33.167522	935.367065	472.585388	157.705124
-572.917297	156.890594	868.900696	-567.804810	-47.109066	860.921387	-677.018921	194.719437	415.347321	-607.480347	-71.168526	471.657654	-658.162964	198.162170	64.549515	-663.828064	-57.328991	75.717072	-616.761475	247.636887	1290.923706	-573.890991	-142.746567	1292.718140	-549.120239	53.975174	1321.524048	-536.531860	63.441647	1590.501953	-652.228149	274.564850	1055.222900	-599.626709	-186.452957	1059.240723	-530.059204	260.631378	815.727356	-489.994690	-136.771103	825.373230	-560.449219	51.249619	964.351929	451.751923	-33.158669	935.341797	472.432770	157.767700
-572.971802	156.859009	868.863647	-567.825684	-47.090649	860.910400	-677.075623	194.754349	415.344086	-607.673645	-71.289909	471.661774	-658.146606	198.174515	64.563850	-663.962158	-57.339287	75.746246	-616.742065	247.641769	1290.952637	-573.841614	-142.703735	1292.706787	-549.049622	53.987438	1321.517090	-536.507446	63.369740	1590.476196	-652.397095	274.634430	1055.255615	-599.575134	-186.422363	1059.211182	-530.387390	260.625183	815.692566	-489.983429	-136.699173	825.316772	-560.448608	51.257572	964.324646	451.621246	-33.117535	935.309937	472.323700	157.773621
-572.963745	156.890869	868.860718	-567.784912	-47.050331	860.927307	-677.060547	194.742432	415.334961	-607.542908	-71.119598	471.633026	-658.151733	198.189117	64.544258	-663.875793	-57.321442	75.707573	-616.703735	247.678467	1290.977051	-573.745605	-142.690765	1292.672363	-549.058411	53.988369	1321.490112	-536.433533	63.345440	1590.470215	-652.527527	274.643738	1055.328613	-599.523804	-186.373047	1059.171021	-530.708862	260.637390	815.680420	-489.975159	-136.652267	825.296570	-560.414368	51.305035	964.331055	451.441132	-33.104282	935.301270	472.188171	157.836807
-573.010437	156.858200	868.854431	-567.784119	-47.041206	860.935913	-677.081116	194.747818	415.298645	-607.556519	-71.122261	471.651489	-658.091309	198.194794	64.546143	-663.873230	-57.331764	75.718460	-616.679871	247.696838	1290.998779	-573.678528	-142.660187	1292.687500	-548.932068	54.053650	1321.506348	-536.362915	63.327801	1590.466797	-652.650391	274.654633	1055.348999	-599.484192	-186.337799	1059.150757	-531.033142	260.657776	815.668396	-489.951782	-136.592758	825.275208	-560.410400	51.302872	964.329895	451.260773	-33.093811	935.294617	472.043243	157.881897
-573.043457	156.814453	868.809753	-567.773132	-47.001354	860.928711	-677.152893	194.781342	415.304657	-607.554749	-71.087051	471.652374	-658.179504	198.206238	64.551735	-663.894043	-57.331490	75.741714	-616.644470	247.715805	1291.009766	-573.617981	-142.659790	1292.636475	-548.867920	54.069176	1321.500732	-536.287292	63.306740	1590.466309	-652.785095	274.662354	1055.427979	-599.434814	-186.320801	1059.153809	-531.357300	260.684631	815.619934	-489.964142	-136.554947	825.229980	-560.403320	51.320408	964.302856	451.118439	-33.056957	935.268005	471.911346	157.907288
-573.049744	156.831848	868.826538	-567.772644	-46.968971	860.913818	-677.213928	194.809631	415.286926	-607.582458	-71.088898	471.669189	-658.159302	198.194717	64.559090	-663.886658	-57.330994	75.740974	-616.627319	247.718033	1291.010620	-573.519836	-142.623459	1292.643555	-548.805176	54.119682	1321.517578	-536.209900	63.283745	1590.461914	-652.934204	274.693146	1055.463379	-599.398438	-186.285751	1059.135498	-531.671326	260.690979	815.546631	-489.975281	-136.524765	825.198792	-560.386475	51.330517	964.301270	450.960602	-33.042393	935.259460	471.803223	157.890076
-573.075867	156.825790	868.805542	-567.778259	-46.949566	860.901855	-677.276001	194.841156	415.296295	-607.580139	-71.062263	471.657166	-658.190735	198.195618	64.560394	-663.897705	-57.337666	75.744133	-616.574158	247.767044	1291.040161	-573.494629	-142.610428	1292.598022	-548.750488	54.115177	1321.491089	-536.138489	63.249622	1590.457275	-653.043274	274.723053	1055.506714	-599.351013	-186.259308	1059.115234	-532.024353	260.750977	815.445496	-489.958740	-136.512497	825.169800	-560.375427	51.342949	964.282227	450.819916	-32.969814	935.231750	471.654236	157.910995
-573.096497	156.780869	868.780457	-567.736023	-46.963177	860.924561	-677.318420	194.852356	415.301239	-607.610657	-71.091026	471.665009	-658.188599	198.193497	64.550011	-663.882751	-57.330769	75.740356	-616.559814	247.767532	1291.033813	-573.432434	-142.596100	1292.549683	-548.693176	54.154144	1321.480103	-536.069580	63.229305	1590.449463	-653.174255	274.738129	1055.551514	-599.305847	-186.277100	1059.108154	-532.358337	260.849121	815.356445	-489.981506	-136.474838	825.101196	-560.346130	51.340073	964.280151	450.658020	-32.927574	935.217346	471.512451	157.951019
-572.855591	156.224533	868.625732	-567.687317	-46.931610	860.913513	-677.131226	194.746185	415.215424	-607.601379	-71.043571	471.642303	-658.049744	198.188385	64.546555	-663.901917	-57.333878	75.715347	-616.519714	247.808609	1291.062622	-573.339355	-142.579483	1292.552246	-548.636963	54.186924	1321.481812	-535.982971	63.216362	1590.446655	-653.269043	274.700378	1055.596069	-599.241211	-186.200302	1059.081543	-532.692627	260.946075	815.291809	-489.931549	-136.428558	825.095947	-560.155212	51.129429	964.194397	450.511475	-32.927670	935.201721	471.393494	157.941788
-573.077026	156.750946	868.751526	-567.666382	-46.906624	860.915649	-677.372681	194.908173	415.336090	-607.610229	-71.046936	471.654999	-658.209351	198.194351	64.554222	-663.945435	-57.329556	75.760338	-616.496277	247.834396	1291.053589	-573.239197	-142.526840	1292.547852	-548.578979	54.208664	1321.494385	-535.910400	63.190193	1590.441162	-653.356445	274.694092	1055.622437	-599.189453	-186.218491	1059.059326	-532.993652	261.110840	815.199402	-489.916840	-136.389679	825.045532	-560.270020	51.365082	964.258423	450.382050	-32.861984	935.182800	471.285217	157.971481
-572.809814	156.208618	868.623047	-567.596375	-46.892654	860.912659	-677.164795	194.793945	415.227112	-607.552979	-70.999054	471.658630	-658.071899	198.206848	64.512962	-663.893188	-57.315056	75.738739	-616.470825	247.851868	1291.070679	-573.127075	-142.507523	1292.580200	-548.520813	54.232647	1321.462891	-535.837769	63.188095	1590.426270	-653.450745	274.717987	1055.660034	-599.120178	-186.162216	1059.034180	-533.295654	261.337708	815.115479	-489.889465	-136.346375	825.019775	-560.081055	51.143349	964.192139	450.258911	-32.860268	935.172485	471.175018	157.965958
-572.793518	156.172760	868.592285	-567.542786	-46.881519	860.903931	-677.192749	194.811142	415.198364	-607.545593	-70.967529	471.670563	-658.061707	198.206360	64.514938	-663.882629	-57.313564	75.733131	-616.471375	247.894547	1291.076294	-573.069885	-142.505081	1292.548096	-548.455383	54.267227	1321.484741	-535.765503	63.184662	1590.419922	-653.514893	274.744476	1055.662476	-599.055359	-186.137299	1059.005127	-533.535950	261.571289	815.028992	-489.875824	-136.351730	824.981628	-560.041687	51.142929	964.172363	450.128601	-32.823891	935.163818	471.047638	157.999359
-572.770874	156.161957	868.569214	-567.481262	-46.859711	860.911865	-677.233826	194.812943	415.197968	-607.540527	-70.953423	471.660583	-658.082092	198.207214	64.513847	-663.938843	-57.304653	75.758011	-616.455200	247.896896	1291.069336	-572.966064	-142.465668	1292.539185	-548.400879	54.293194	1321.473877	-535.609741	63.243904	1590.468384	-653.590759	274.731598	1055.676880	-598.982483	-186.119812	1059.008545	-533.729248	261.745880	814.960510	-489.828888	-136.319855	824.946960	-559.991638	51.165203	964.164612	449.950897	-32.787502	935.150635	470.888062	158.069794
-573.246216	154.940735	868.111511	-567.658691	-47.123222	860.886780	-677.199219	194.774933	415.032288	-607.632324	-71.049896	471.718140	-658.064514	198.206650	64.510658	-663.960815	-57.303295	75.767265	-616.441895	247.932999	1291.093872	-572.844788	-142.428665	1292.562012	-548.373718	54.296143	1321.475586	-535.568665	63.212742	1590.438232	-653.663635	274.795837	1055.683105	-598.931946	-186.083542	1058.996094	-533.915955	261.942749	814.885498	-489.794952	-136.268387	824.909363	-560.148376	50.639164	963.913086	449.819244	-32.771641	935.147949	470.785278	158.069641
-572.945007	156.680603	868.683655	-567.405762	-46.852200	860.887451	-677.480896	194.921204	415.321289	-607.499329	-70.944557	471.659241	-658.222290	198.210159	64.524139	-663.915466	-57.310513	75.745232	-616.426636	247.941269	1291.089966	-572.824402	-142.441849	1292.490479	-548.320190	54.328297	1321.472778	-535.477600	63.228741	1590.457764	-653.707642	274.842529	1055.713379	-598.863220	-186.086456	1058.982422	-534.101318	262.204071	814.843628	-489.749756	-136.246872	824.908447	-560.058594	51.381145	964.209717	449.739502	-32.852478	935.118347	470.629852	157.741318
-573.170532	154.900589	868.096375	-567.513428	-47.120739	860.886475	-677.329285	194.814377	415.102081	-607.503845	-70.986076	471.681030	-658.089722	198.194336	64.523712	-663.919128	-57.319370	75.762436	-616.389587	247.946640	1291.097046	-572.706055	-142.414291	1292.490845	-548.379883	54.300434	1321.442627	-535.400818	63.227150	1590.450195	-653.760193	274.898163	1055.726685	-598.767883	-186.044373	1058.967651	-534.239319	262.451538	814.810242	-489.671722	-136.206375	824.883545	-560.037415	50.630497	963.905640	449.636108	-32.820084	935.102417	470.516937	157.769577
-574.208740	152.600708	867.096619	-567.907654	-47.736931	860.873657	-677.276428	194.707062	414.786285	-607.751465	-71.211052	471.757935	-658.017395	198.196274	64.540985	-664.001343	-57.323284	75.794853	-616.403076	247.963654	1291.116211	-572.650269	-142.405594	1292.471436	-548.235657	54.358501	1321.466919	-535.333130	63.254173	1590.425049	-653.795410	274.980682	1055.750122	-598.699524	-186.021271	1058.956787	-534.341980	262.725494	814.788086	-489.595001	-136.158768	824.864197	-560.392517	49.680016	963.376648	449.500549	-32.773270	935.107788	470.404144	157.781219
-574.205933	152.511871	867.050781	-567.876526	-47.766415	860.865784	-677.371887	194.727951	414.794922	-607.715454	-71.230331	471.756775	-658.100647	198.207550	64.545731	-664.017090	-57.330418	75.803337	-616.364258	247.957062	1291.123535	-572.557983	-142.401443	1292.493774	-548.193054	54.371349	1321.465454	-535.309814	63.241005	1590.371582	-653.815430	275.095947	1055.774902	-598.595947	-186.005066	1058.954346	-534.419983	263.021301	814.781372	-489.517303	-136.116013	824.865723	-560.343872	49.641460	963.346924	449.405457	-32.761768	935.080505	470.322052	157.825165
-574.103516	152.590820	867.061646	-567.748962	-47.744362	860.867126	-677.423706	194.733810	414.821442	-607.640198	-71.202293	471.757568	-658.036804	198.210266	64.532578	-663.961731	-57.312923	75.818497	-616.347900	247.981400	1291.144653	-572.497131	-142.401703	1292.479126	-548.157349	54.392002	1321.481812	-535.246521	63.254219	1590.346436	-653.786438	275.162109	1055.798462	-598.529785	-186.016907	1058.941772	-534.470215	263.320129	814.772827	-489.449707	-136.081497	824.845337	-560.248230	49.688698	963.355042	449.248413	-32.635868	935.066650	470.251862	158.212387
-574.000244	152.608490	867.062317	-567.655762	-47.740440	860.862061	-677.441101	194.717407	414.826080	-607.609924	-71.200554	471.747162	-658.046570	198.218506	64.536682	-663.995850	-57.320862	75.807907	-616.340271	247.984207	1291.146851	-572.440002	-142.366745	1292.478882	-548.125854	54.414452	1321.478760	-535.263855	63.216957	1590.304199	-653.791687	275.295654	1055.833740	-598.411987	-185.976013	1058.930542	-534.465210	263.590179	814.761597	-489.369995	-136.064407	824.841736	-560.149841	49.696320	963.352722	449.165344	-32.615963	935.048340	470.171387	158.236404
[truncated: 253 more rows]
[truncated: 40 more columns]
