# Supplementary material for: A dyadic stimulus set of audiovisual affective displays for the study of multisensory, emotional, social interactions
Source: Behav Res Methods. 2015 Nov 5;48(4):1285–95. doi: 10.3758/s13428-015-0654-4 (PMC5101291; doi:10.3758/s13428-015-0654-4)
Supplement: Supplementary file 1 — (ZIP 270 MB) [file 13428_2015_654_MOESM1_ESM.zip › supplementary_material_2_stimuli_set_files/A/A03.txt]

-532.701416	163.950211	869.209900	-538.228638	-40.939041	860.239807	-646.007019	201.251801	419.317688	-588.944336	-60.602798	471.721588	-635.485413	196.906448	66.772110	-653.333496	-42.599983	75.996452	-570.884949	262.359497	1288.025635	-560.132935	-128.387482	1301.614868	-516.737488	64.236557	1322.090454	-508.983154	67.697884	1591.587402	-606.431152	293.317169	1053.799683	-590.362732	-184.470917	1072.764282	-499.491058	270.436829	808.553284	-483.433899	-159.219894	834.828247	-525.684814	56.889416	964.138306	472.190033	-28.847124	925.114624	495.915222	152.005219
-532.705505	164.004684	869.224121	-538.301270	-40.865059	860.216614	-645.938232	201.229462	419.289001	-588.939209	-60.610989	471.704559	-635.507080	196.897736	66.754189	-653.329956	-42.599880	75.996758	-570.759155	262.351410	1288.072876	-560.064758	-128.404816	1301.626099	-516.633301	64.234055	1322.082520	-508.827759	67.668777	1591.584473	-606.351501	293.279327	1053.817871	-590.397339	-184.523376	1072.770020	-499.477356	270.442566	808.560974	-483.752991	-159.471863	834.661560	-525.690552	56.931057	964.129578	472.161896	-28.842327	925.100281	495.886078	152.023758
-532.759644	163.961777	869.229370	-538.338562	-40.871841	860.232422	-645.917236	201.238159	419.309357	-588.926147	-60.597054	471.701233	-635.508301	196.891083	66.748558	-653.309753	-42.598984	75.992241	-570.670715	262.326813	1288.091309	-560.003723	-128.388214	1301.636719	-516.502869	64.220650	1322.104492	-508.669067	67.660095	1591.593750	-606.262207	293.275452	1053.855713	-590.336365	-184.458618	1072.789429	-499.444977	270.430939	808.578247	-483.496429	-159.220657	834.826233	-525.701355	56.910519	964.136841	472.119537	-28.804621	925.093689	495.836273	152.042068
-532.794922	163.952271	869.260498	-538.372925	-40.876293	860.237244	-645.895081	201.226212	419.298950	-588.975342	-60.604362	471.687622	-635.435608	196.901245	66.805786	-653.349548	-42.600666	75.999237	-570.531372	262.324097	1288.151123	-559.936951	-128.397018	1301.649902	-516.413269	64.225304	1322.114624	-508.494110	67.630836	1591.602295	-606.198608	293.273224	1053.879395	-590.279968	-184.430222	1072.809448	-499.435974	270.412811	808.591431	-483.526337	-159.232391	834.843506	-525.715515	56.890274	964.152161	472.097748	-28.785471	925.082275	495.825531	152.061386
-532.819275	163.953369	869.287231	-538.408203	-40.870880	860.277466	-645.929749	201.245972	419.308350	-588.973999	-60.588890	471.676727	-635.483032	196.885406	66.798134	-653.312988	-42.613949	76.007111	-570.426880	262.306976	1288.148560	-559.864441	-128.391769	1301.671997	-516.337097	64.177505	1322.127075	-508.316528	67.602936	1591.602905	-606.131470	293.269653	1053.931641	-590.288940	-184.428360	1072.820313	-499.406525	270.422760	808.627869	-483.549713	-159.216171	834.842346	-525.739441	56.899281	964.185303	472.088623	-28.770102	925.069092	495.831329	152.100464
-532.831665	163.895889	869.287292	-538.431519	-40.878708	860.297302	-645.940735	201.227615	419.298401	-589.018738	-60.567120	471.710205	-635.478210	196.877029	66.798340	-653.334656	-42.601295	76.007385	-570.347534	262.297058	1288.162476	-559.812866	-128.401306	1301.673218	-516.250977	64.180008	1322.139893	-508.140320	67.580528	1591.606934	-606.089905	293.288696	1053.953613	-590.331360	-184.470474	1072.867065	-499.358948	270.401428	808.631592	-483.875122	-159.460175	834.652222	-525.739380	56.874146	964.193848	472.015930	-28.793043	925.069824	495.802979	152.084274
-532.629272	163.622665	869.291870	-537.932739	-41.569294	860.671204	-645.801941	201.081680	419.206238	-589.017639	-60.551678	471.807983	-635.332397	196.838501	66.768661	-653.346252	-42.618626	75.986649	-570.280701	262.251984	1288.168091	-559.750366	-128.414413	1301.695068	-516.191467	64.179527	1322.145264	-507.964233	67.562805	1591.595581	-606.029358	293.279388	1053.946655	-590.328186	-184.466507	1072.878174	-499.357178	270.411957	808.633911	-483.940063	-159.477844	834.644958	-525.543457	56.597816	964.407715	472.018494	-28.780680	925.063110	495.789917	152.114105
-532.664490	163.581451	869.287048	-537.978088	-41.624378	860.690491	-645.838196	201.078140	419.200745	-589.098206	-60.632797	471.828796	-635.324829	196.870728	66.746086	-653.364136	-42.624084	75.998642	-570.127808	262.352264	1288.245605	-559.699219	-128.422791	1301.711304	-516.113586	64.154930	1322.138916	-507.776215	67.528374	1591.574829	-605.986389	293.263885	1053.971558	-590.326111	-184.462250	1072.884766	-499.335083	270.367706	808.634155	-483.990021	-159.489563	834.633179	-525.573669	56.560947	964.414429	471.972046	-28.732149	925.039795	495.764648	152.139145
-532.691467	163.583893	869.296753	-538.011841	-41.598797	860.689270	-645.899048	201.097015	419.212799	-589.127319	-60.596630	471.824738	-635.333557	196.872482	66.747169	-653.375854	-42.624493	75.997337	-570.058411	262.330414	1288.269043	-559.634216	-128.407654	1301.699097	-516.044495	64.153900	1322.134521	-507.609680	67.517715	1591.557373	-605.916687	293.240417	1054.015747	-590.265259	-184.430954	1072.901367	-499.310211	270.375702	808.632202	-483.746277	-159.252121	834.795410	-525.581055	56.568344	964.416138	471.959686	-28.721827	925.031372	495.755768	152.168854
-532.724060	163.545502	869.280273	-538.071472	-41.619900	860.687317	-645.940552	201.094223	419.228912	-589.172974	-60.622707	471.811768	-635.327698	196.890289	66.785912	-653.359619	-42.634144	75.993927	-569.993530	262.333923	1288.279541	-559.603760	-128.439209	1301.709229	-515.990112	64.123726	1322.136963	-507.431335	67.482903	1591.552979	-605.902466	293.262390	1054.025391	-590.309204	-184.486206	1072.915039	-499.334015	270.383881	808.611267	-484.078949	-159.500275	834.612854	-525.598083	56.543362	964.404297	471.939240	-28.682806	925.033203	495.736877	152.191910
-532.736877	163.522354	869.292908	-538.110962	-41.632500	860.701050	-646.041138	201.069046	419.242096	-589.141602	-60.575226	471.781952	-635.355164	196.889832	66.757339	-653.335510	-42.630566	75.979813	-569.926941	262.311493	1288.292969	-559.545227	-128.457169	1301.708374	-515.947083	64.095490	1322.132813	-507.250366	67.478477	1591.545898	-605.872437	293.244354	1054.042969	-590.311890	-184.490768	1072.905762	-499.339966	270.337830	808.626953	-483.835358	-159.294891	834.776733	-525.614014	56.524265	964.416382	471.903442	-28.645882	925.032227	495.706879	152.209564
-532.795288	163.479141	869.277100	-538.178711	-41.676342	860.710815	-646.128540	201.065704	419.238007	-589.176025	-60.541550	471.802124	-635.288330	196.885773	66.781807	-653.301819	-42.621422	75.964165	-569.901733	262.273773	1288.292358	-559.480286	-128.458649	1301.721191	-515.902344	64.081039	1322.104614	-507.062683	67.470261	1591.529541	-605.867310	293.241211	1054.033936	-590.274780	-184.490097	1072.915161	-499.347015	270.348267	808.635864	-483.874451	-159.306168	834.745239	-525.649414	56.492085	964.411133	471.893280	-28.636168	925.045593	495.695221	152.235703
-532.819641	163.401962	869.266357	-538.220642	-41.679783	860.716553	-646.219238	201.004532	419.207214	-589.217346	-60.555256	471.797943	-635.419800	196.889236	66.743454	-653.299805	-42.632442	75.960342	-569.854431	262.258942	1288.285889	-559.458801	-128.468048	1301.705933	-515.853821	64.051750	1322.095581	-506.890808	67.461807	1591.498291	-605.869995	293.252991	1054.062866	-590.281555	-184.509979	1072.920898	-499.387665	270.337372	808.624329	-483.920105	-159.301056	834.739929	-525.658081	56.456806	964.406433	471.834747	-28.610971	925.031799	495.659943	152.271454
-532.824768	163.415817	869.283081	-538.259338	-41.718437	860.716370	-646.316772	201.019348	419.227844	-589.333557	-60.646854	471.814514	-635.416443	196.886398	66.757530	-653.367981	-42.611477	75.963051	-569.826782	262.207611	1288.250610	-559.403564	-128.503220	1301.704590	-515.835449	64.015350	1322.075073	-506.751526	67.419930	1591.464600	-605.838135	293.206543	1054.067993	-590.284241	-184.513382	1072.918701	-499.411774	270.293304	808.614441	-483.967346	-159.362640	834.717773	-525.666748	56.435410	964.413025	471.817169	-28.601952	925.034790	495.640656	152.260620
-532.869934	163.358063	869.276367	-538.296997	-41.726601	860.718079	-646.408325	200.992203	419.233643	-589.378906	-60.623577	471.780182	-635.421265	196.877640	66.746101	-653.377808	-42.611267	75.962036	-569.845520	262.083893	1288.181274	-559.363770	-128.525208	1301.701904	-515.911194	64.066238	1322.034058	-506.534729	67.420547	1591.430298	-605.840332	293.197479	1054.060913	-590.277893	-184.525375	1072.926758	-499.459290	270.353302	808.613159	-483.981323	-159.355209	834.721985	-525.700256	56.405655	964.409851	471.778839	-28.603842	925.046143	495.616730	152.280212
-532.894470	163.279236	869.268311	-538.310669	-41.745270	860.723938	-646.532593	200.973083	419.223938	-589.411255	-60.624825	471.797974	-635.402649	196.869827	66.751106	-653.367310	-42.611046	75.960495	-569.813782	262.059113	1288.191284	-559.322083	-128.544937	1301.682617	-515.868347	64.031151	1322.039185	-506.357483	67.414864	1591.397339	-605.826782	293.159058	1054.066895	-590.309082	-184.584641	1072.917480	-499.517151	270.353729	808.582336	-484.289368	-159.629395	834.542419	-525.707397	56.362595	964.407837	471.782227	-28.541286	925.029053	495.606140	152.322205
-532.922791	163.231140	869.260071	-538.346375	-41.778301	860.711853	-646.633545	200.912628	419.229095	-589.426086	-60.585659	471.760620	-635.450989	196.900467	66.732330	-653.325562	-42.611935	75.951012	-569.754700	262.031677	1288.203491	-559.303589	-128.586792	1301.668945	-515.841003	64.030006	1322.036011	-506.188354	67.398087	1591.351563	-605.843323	293.165955	1054.103882	-590.276917	-184.560898	1072.914429	-499.617401	270.384644	808.549805	-484.050293	-159.448547	834.699219	-525.720947	56.319107	964.395691	471.755188	-28.535137	925.022827	495.596283	152.321701
-532.946533	163.141510	869.242737	-538.371094	-41.800117	860.735046	-646.722778	200.887054	419.237091	-589.460144	-60.592880	471.789978	-635.443542	196.896805	66.751686	-653.300720	-42.617100	75.931358	-569.752808	262.027039	1288.205933	-559.276306	-128.592072	1301.676025	-515.806213	63.996460	1322.017700	-506.009827	67.375397	1591.302246	-605.844055	293.166901	1054.104126	-590.292236	-184.609726	1072.916748	-499.668610	270.437408	808.529968	-484.365204	-159.683517	834.516235	-525.741638	56.281441	964.399048	471.753296	-28.530735	925.028442	495.584412	152.345322
-533.004822	163.078079	869.228027	-538.398193	-41.832314	860.749634	-646.830017	200.845963	419.225800	-589.559753	-60.591873	471.797760	-635.461487	196.894470	66.720970	-653.343384	-42.600582	75.931885	-569.729187	261.994354	1288.199707	-559.267944	-128.617325	1301.655396	-515.765686	63.983856	1322.007080	-505.840820	67.379997	1591.265869	-605.883057	293.172699	1054.087891	-590.320984	-184.633514	1072.934204	-499.767792	270.446625	808.475098	-484.415344	-159.744202	834.508484	-525.772644	56.248341	964.398499	471.734314	-28.514076	925.035217	495.570313	152.367432
-533.035522	163.078491	869.231934	-538.427368	-41.856243	860.731262	-646.972351	200.812073	419.256927	-589.608521	-60.600563	471.802094	-635.448914	196.873749	66.711937	-653.317444	-42.604412	75.945076	-569.703186	261.946869	1288.146606	-559.225525	-128.659454	1301.644531	-515.725830	63.954151	1321.970215	-505.684814	67.373802	1591.209229	-605.905273	293.206085	1054.061523	-590.330200	-184.662399	1072.937134	-499.844269	270.478729	808.453430	-484.431610	-159.746033	834.495605	-525.781616	56.225956	964.388733	471.706421	-28.496632	925.030701	495.560974	152.372772
-533.083679	163.032455	869.214294	-538.442078	-41.869961	860.725891	-647.104065	200.756622	419.240997	-589.665161	-60.603088	471.809937	-635.498108	196.859512	66.670708	-653.389832	-42.601704	75.946785	-569.674011	261.902130	1288.132324	-559.237305	-128.696136	1301.627563	-515.729614	63.916004	1321.947754	-505.527985	67.359970	1591.174194	-605.942078	293.203094	1054.040405	-590.358887	-184.691696	1072.944458	-499.950867	270.508514	808.424011	-484.476593	-159.790314	834.478760	-525.794800	56.202530	964.375671	471.686890	-28.467937	925.025696	495.544342	152.429688
-533.140137	162.968674	869.187073	-538.469727	-41.913551	860.718872	-647.251160	200.689102	419.229431	-589.701050	-60.604931	471.782318	-635.543274	196.864014	66.654831	-653.338257	-42.610569	75.933784	-569.673340	261.844116	1288.088135	-559.195068	-128.734741	1301.650757	-515.711914	63.867649	1321.920898	-505.370758	67.337219	1591.145386	-605.982300	293.188110	1054.045166	-590.406982	-184.728699	1072.929443	-500.050476	270.555573	808.391541	-484.493805	-159.793381	834.481750	-525.819336	56.159210	964.357239	471.685760	-28.472200	925.015808	495.539642	152.408920
-533.201965	162.924393	869.215088	-538.507385	-41.951767	860.695557	-647.401123	200.623856	419.217621	-589.832764	-60.658024	471.815918	-635.571350	196.881744	66.659996	-653.404358	-42.607513	75.938736	-569.602905	261.773956	1288.074097	-559.111328	-128.810898	1301.637573	-515.702087	63.847572	1321.900635	-505.218140	67.328850	1591.102295	-605.991089	293.177246	1054.067749	-590.373352	-184.692642	1072.927124	-500.136169	270.585236	808.382568	-484.270142	-159.586624	834.627075	-525.862915	56.094021	964.357910	471.654510	-28.449633	925.014648	495.518158	152.421127
-533.222473	162.896851	869.205444	-538.487305	-42.000050	860.695496	-647.486694	200.495789	419.201508	-589.873169	-60.667713	471.806000	-635.535095	196.844330	66.658020	-653.323364	-42.611881	75.917007	-569.658325	261.772430	1288.078247	-559.173035	-128.805145	1301.624756	-515.568115	63.728214	1321.870483	-505.089630	67.328484	1591.068848	-606.073242	293.173370	1054.055054	-590.413391	-184.770645	1072.901733	-500.290649	270.600555	808.346497	-484.312927	-159.638046	834.643982	-525.858948	56.063084	964.352905	471.666260	-28.414225	925.008911	495.507599	152.445847
-533.309204	162.843887	869.191284	-538.517761	-42.024075	860.702942	-647.623413	200.450089	419.207031	-589.968323	-60.676929	471.832855	-635.536194	196.833847	66.642609	-653.335327	-42.622871	75.926971	-569.661560	261.720886	1288.074829	-559.124390	-128.870483	1301.621948	-515.656433	63.774277	1321.850098	-504.962860	67.296158	1591.045654	-606.118958	293.163300	1054.051514	-590.386230	-184.774857	1072.915283	-500.404144	270.635010	808.319153	-484.367676	-159.644821	834.641418	-525.896057	56.036743	964.347961	471.661713	-28.388062	924.996582	495.494141	152.463394
-533.383240	162.798981	869.188171	-538.537598	-42.051331	860.707214	-647.743958	200.396912	419.214355	-590.065735	-60.627083	471.823669	-635.581116	196.847275	66.624672	-653.327393	-42.620911	75.896523	-569.627258	261.704346	1288.073486	-559.058044	-128.914948	1301.639771	-515.529114	63.676201	1321.864746	-504.886108	67.265549	1591.010376	-606.162659	293.137024	1054.067383	-590.432983	-184.835007	1072.927368	-500.495300	270.643219	808.324524	-484.423431	-159.674728	834.613770	-525.934570	56.006302	964.347900	471.656097	-28.347044	924.994141	495.486847	152.493713
-533.502991	162.775681	869.168762	-538.591248	-42.074631	860.681274	-647.799194	200.296631	419.150055	-590.190247	-60.658756	471.822937	-635.551453	196.834366	66.615326	-653.326965	-42.613022	75.907562	-569.651733	261.671936	1288.080688	-559.025635	-128.961136	1301.631470	-515.495300	63.656689	1321.877197	-504.773712	67.271034	1590.977905	-606.225403	293.094055	1054.061890	-590.447083	-184.893356	1072.948730	-500.628265	270.651337	808.283142	-484.460785	-159.674896	834.620972	-525.994263	55.982517	964.322510	471.641693	-28.333395	924.989014	495.449432	152.534714
-533.514587	162.750641	869.170898	-538.573730	-42.069611	860.698853	-647.929565	200.237854	419.137299	-590.232483	-60.594955	471.848785	-635.627258	196.837143	66.580994	-653.240845	-42.599327	75.874718	-569.706238	261.621674	1288.027344	-558.969055	-129.001297	1301.658813	-515.459412	63.652901	1321.848877	-504.669434	67.249023	1590.941650	-606.310242	293.084045	1054.066772	-590.428345	-184.933853	1072.964844	-500.757233	270.641144	808.277954	-484.520203	-159.712112	834.604797	-525.986389	55.980675	964.332214	471.605652	-28.299360	925.006836	495.425140	152.560425
-533.618958	162.707825	869.162354	-538.595886	-42.075977	860.664612	-648.026794	200.211807	419.143585	-590.322876	-60.546249	471.854065	-635.571167	196.811966	66.575424	-653.253235	-42.599277	75.871407	-569.763489	261.578308	1288.037231	-558.945129	-129.038864	1301.649048	-515.436523	63.617901	1321.853638	-504.529968	67.277618	1590.904663	-606.395508	293.055115	1054.058838	-590.402893	-184.979462	1073.006836	-500.843719	270.625031	808.266663	-484.561951	-159.721115	834.598450	-526.029053	55.946472	964.308350	471.592499	-28.271265	924.990662	495.411652	152.597626
-533.941589	162.970383	869.184021	-539.166382	-41.443825	860.277649	-648.281250	200.238586	419.226959	-590.490295	-60.585762	471.735382	-635.668396	196.839447	66.567329	-653.342285	-42.604397	75.880325	-569.786133	261.521362	1288.040771	-558.865356	-129.078110	1301.653809	-515.533997	63.655655	1321.828491	-504.438812	67.282494	1590.870850	-606.512024	293.057007	1054.076538	-590.354858	-185.023758	1073.037476	-500.958191	270.611694	808.256958	-484.605927	-159.762360	834.614319	-526.286255	56.171471	964.096252	471.591827	-28.240665	924.986633	495.385712	152.649979
-533.747253	162.679794	869.168518	-538.618652	-42.146969	860.655396	-648.229431	200.128098	419.162323	-590.530151	-60.567890	471.853790	-635.580627	196.800552	66.570847	-653.315491	-42.587246	75.882423	-569.845398	261.521027	1288.054443	-558.832703	-129.101852	1301.667480	-515.392944	63.578350	1321.844971	-504.352844	67.267769	1590.849854	-606.612976	292.983337	1054.103638	-590.352234	-185.086151	1073.012451	-501.066345	270.577728	808.269165	-484.648407	-159.774628	834.608398	-526.098938	55.895512	964.306152	471.577576	-28.227409	924.990784	495.365692	152.651947
-533.834290	162.651337	869.162781	-538.628784	-42.207878	860.663208	-648.305115	200.032593	419.166077	-590.636658	-60.597347	471.847137	-635.588074	196.825256	66.586479	-653.302673	-42.600658	75.857826	-569.872437	261.479095	1288.059082	-558.766846	-129.157318	1301.652710	-515.468018	63.638504	1321.814575	-504.283508	67.253250	1590.806519	-606.718445	292.942627	1054.111816	-590.377625	-185.171753	1073.032837	-501.183807	270.547150	808.267212	-484.704407	-159.800247	834.590759	-526.139465	55.861706	964.306824	471.579071	-28.226391	924.992004	495.367645	152.681992
-533.942017	162.602753	869.168396	-538.676514	-42.235153	860.656799	-648.396973	199.999573	419.137665	-590.747986	-60.593201	471.858063	-635.593689	196.827591	66.574219	-653.301331	-42.594379	75.844101	-569.946899	261.450195	1288.087036	-558.717102	-129.185608	1301.666992	-515.335571	63.540493	1321.847900	-504.213837	67.253540	1590.781494	-606.822876	292.935242	1054.131836	-590.370178	-185.301117	1073.067627	-501.311646	270.473022	808.265808	-484.731720	-159.823029	834.600708	-526.202698	55.820171	964.304871	471.565308	-28.207026	924.989319	495.356476	152.716843
-534.032715	162.580795	869.162170	-538.733032	-42.232037	860.651367	-648.452332	199.961349	419.169495	-590.828552	-60.598751	471.876892	-635.563171	196.786270	66.571213	-653.313232	-42.590637	75.843727	-569.988586	261.429504	1288.127563	-558.679016	-129.212952	1301.676147	-515.333313	63.512756	1321.826050	-504.141022	67.257156	1590.760010	-606.924255	292.906769	1054.162476	-590.333252	-185.366959	1073.074585	-501.430237	270.406281	808.244751	-484.768402	-159.870865	834.598938	-526.256775	55.811916	964.297058	471.573761	-28.182041	924.984375	495.345673	152.733765
-534.114258	162.535049	869.186646	-538.775208	-42.253582	860.659973	-648.483887	199.909637	419.130035	-590.886780	-60.528263	471.842651	-635.546936	196.779373	66.540672	-653.257874	-42.577183	75.826279	-570.050659	261.408997	1288.147583	-558.615784	-129.238129	1301.711304	-515.292358	63.490452	1321.857910	-504.088135	67.258499	1590.738770	-607.004272	292.819641	1054.192505	-590.265503	-185.393356	1073.096680	-501.533997	270.335083	808.264221	-484.800018	-159.894119	834.602295	-526.313538	55.771946	964.312805	471.575562	-28.171484	924.988403	495.339752	152.755371
-534.210266	162.528046	869.217346	-538.811768	-42.282043	860.680603	-648.533875	199.879013	419.151276	-590.945618	-60.500835	471.853149	-635.558350	196.768433	66.584442	-653.287964	-42.583843	75.811951	-570.113831	261.388489	1288.172241	-558.534912	-129.261337	1301.739624	-515.290466	63.473579	1321.854492	-504.030182	67.269524	1590.734375	-607.112610	292.790192	1054.202026	-590.250793	-185.477615	1073.136841	-501.652008	270.260040	808.271912	-484.805725	-159.906342	834.623962	-526.367493	55.752499	964.337158	471.545715	-28.163147	925.016113	495.327271	152.741348
-534.282104	162.507172	869.220581	-538.842224	-42.292175	860.677307	-648.585449	199.856812	419.141144	-591.037048	-60.511517	471.894745	-635.601501	196.763916	66.582008	-653.319275	-42.584991	75.817207	-570.185120	261.355164	1288.168335	-558.478516	-129.297043	1301.784668	-515.281250	63.472233	1321.875977	-503.988831	67.274612	1590.720337	-607.225342	292.754425	1054.224487	-590.166138	-185.528946	1073.197388	-501.743378	270.192780	808.295288	-484.820984	-159.914078	834.629333	-526.418762	55.735653	964.337036	471.534851	-28.143196	925.016785	495.287750	152.770767
-534.403503	162.469116	869.229126	-538.946899	-42.291622	860.683228	-648.622986	199.815308	419.138397	-591.118896	-60.549671	471.875671	-635.610168	196.745621	66.572739	-653.326843	-42.558289	75.829727	-570.263855	261.294067	1288.149902	-558.371277	-129.317108	1301.813965	-515.272644	63.468861	1321.875366	-503.945618	67.278679	1590.711792	-607.358826	292.716339	1054.205933	-590.086487	-185.575256	1073.252319	-501.849701	270.092133	808.282166	-484.831024	-159.925888	834.631714	-526.512695	55.715286	964.342285	471.546661	-28.111837	924.986084	495.291199	152.751419
-534.489929	162.412857	869.219299	-538.984802	-42.345932	860.683472	-648.612061	199.796524	419.114655	-591.207520	-60.559288	471.901367	-635.610840	196.744995	66.540619	-653.376831	-42.585110	75.823250	-570.401855	261.299530	1288.165161	-558.350464	-129.334564	1301.869751	-515.278687	63.453129	1321.855835	-503.913300	67.279259	1590.699219	-607.456726	292.621552	1054.206787	-590.023987	-185.668121	1073.263550	-501.973114	270.019470	808.271606	-484.840668	-159.947296	834.647278	-526.571045	55.667156	964.337402	471.553406	-28.108803	924.976196	495.285309	152.777802
-534.600037	162.384201	869.216064	-539.076172	-42.348400	860.681580	-648.631409	199.819473	419.098022	-591.298767	-60.582706	471.898102	-635.620667	196.753708	66.520363	-653.333252	-42.617352	75.824059	-570.421692	261.241425	1288.169189	-558.239014	-129.391190	1301.878662	-515.283508	63.433525	1321.863892	-503.879883	67.301369	1590.679077	-607.587463	292.565674	1054.196899	-589.943970	-185.745468	1073.307129	-502.089111	269.950195	808.264954	-484.830078	-159.977448	834.653015	-526.666138	55.652527	964.334290	471.555237	-28.108591	924.977112	495.268707	152.784714
-534.690308	162.341141	869.224365	-539.130554	-42.345207	860.679749	-648.594360	199.798599	419.061646	-591.329529	-60.568310	471.883850	-635.583984	196.750427	66.511917	-653.332520	-42.584702	75.817390	-570.559570	261.264282	1288.196289	-558.223999	-129.404999	1301.925537	-515.278198	63.426670	1321.867188	-503.861237	67.317787	1590.667480	-607.652344	292.483398	1054.194458	-589.830627	-185.826630	1073.364014	-502.178558	269.907288	808.280884	-484.839783	-160.004074	834.660400	-526.735596	55.628433	964.337036	471.551575	-28.093819	924.973877	495.272583	152.784561
-534.739624	162.277725	869.223022	-539.155396	-42.362972	860.701111	-648.572937	199.799164	419.049225	-591.379028	-60.562252	471.897888	-635.562561	196.754715	66.519516	-653.330200	-42.583672	75.815727	-570.623596	261.184875	1288.178345	-558.131287	-129.462906	1301.949341	-515.295837	63.417828	1321.891846	-503.840179	67.334358	1590.654297	-607.774414	292.408417	1054.190063	-589.816711	-185.931168	1073.382935	-502.293945	269.800354	808.293152	-484.783051	-159.961639	834.686401	-526.788452	55.599354	964.349182	471.555298	-28.089396	924.960754	495.274475	152.780502
-534.848755	162.255569	869.233826	-539.247009	-42.368885	860.687622	-648.593140	199.800400	419.058502	-591.455078	-60.559166	471.901794	-635.564575	196.755081	66.519371	-653.329285	-42.576195	75.824455	-570.687988	261.140259	1288.190796	-558.059631	-129.495956	1301.992676	-515.306519	63.394863	1321.916138	-503.819763	67.366905	1590.653687	-607.841858	292.275848	1054.180542	-589.690430	-186.003052	1073.417358	-502.400299	269.742798	808.280701	-484.741486	-159.976059	834.708130	-526.869080	55.573711	964.345337	471.523407	-28.083458	924.977600	495.246948	152.777206
-534.959473	162.208954	869.243530	-539.313721	-42.403442	860.713806	-648.599182	199.811203	419.026764	-591.613342	-60.591953	471.921997	-635.603271	196.742188	66.542206	-653.383179	-42.597172	75.837967	-570.781738	261.095947	1288.179565	-557.980286	-129.533218	1302.034668	-515.330017	63.373917	1321.908813	-503.817139	67.398674	1590.638672	-607.935486	292.160553	1054.189209	-589.622131	-186.069687	1073.442505	-502.495056	269.716003	808.298767	-484.690704	-159.975327	834.709839	-526.959045	55.543091	964.363831	471.518860	-28.076759	924.980225	495.226227	152.805420
-535.033630	162.168533	869.252319	-539.400757	-42.393272	860.715210	-648.591370	199.831192	419.039032	-591.692261	-60.589359	471.919006	-635.600403	196.758743	66.521545	-653.414734	-42.618130	75.844254	-570.881165	261.064240	1288.200195	-557.934814	-129.551895	1302.048462	-515.366516	63.347523	1321.916138	-503.816986	67.415329	1590.624756	-608.028809	292.083008	1054.179688	-589.561584	-186.155518	1073.461670	-502.590820	269.643188	808.283569	-484.674133	-159.983887	834.704468	-527.032898	55.522549	964.367981	471.506958	-28.061167	924.977356	495.211914	152.822510
-535.120789	162.130707	869.250977	-539.449036	-42.415848	860.711853	-648.612366	199.815582	419.026733	-591.812988	-60.634365	471.944550	-635.645752	196.757339	66.511230	-653.452515	-42.617283	75.848106	-570.993896	261.022552	1288.214844	-557.873047	-129.597794	1302.106445	-515.391846	63.329769	1321.913452	-503.819183	67.440292	1590.603271	-608.128662	292.009491	1054.179321	-589.493530	-186.247787	1073.473511	-502.678436	269.586212	808.304932	-484.625092	-159.992996	834.724915	-527.104797	55.493050	964.366089	471.495392	-28.085815	924.985840	495.203552	152.806030
-535.201904	162.084473	869.251099	-539.529846	-42.413963	860.690002	-648.587402	199.795471	418.998108	-591.912476	-60.620869	471.927643	-635.620300	196.749725	66.523766	-653.446045	-42.693134	75.861572	-571.142212	260.997986	1288.214355	-557.894226	-129.610199	1302.114014	-515.417175	63.295177	1321.916382	-503.829559	67.478783	1590.599487	-608.220825	291.937531	1054.190063	-589.374634	-186.282730	1073.504761	-502.780823	269.556915	808.316406	-484.587372	-159.980942	834.726379	-527.181458	55.459152	964.354309	471.485870	-28.082346	924.970459	495.195099	152.820969
-535.320251	162.055466	869.253357	-539.604797	-42.397297	860.686890	-648.585571	199.808945	418.964691	-591.928650	-60.566372	471.905273	-635.616943	196.754028	66.512268	-653.408813	-42.679928	75.837311	-571.245178	260.956268	1288.233887	-557.850952	-129.640808	1302.120605	-515.472839	63.299347	1321.917603	-503.846466	67.510025	1590.577515	-608.315430	291.917847	1054.204590	-589.290955	-186.365189	1073.522705	-502.854126	269.505280	808.327515	-484.581573	-160.013596	834.723022	-527.270874	55.451397	964.353027	471.475067	-28.075340	924.965149	495.169952	152.828918
-535.386902	162.020813	869.250671	-539.670166	-42.413048	860.674072	-648.565247	199.795807	418.950592	-592.014587	-60.589397	471.895538	-635.568909	196.741760	66.527672	-653.440308	-42.695076	75.840797	-571.339905	260.919373	1288.254028	-557.808105	-129.678513	1302.164673	-515.501160	63.284389	1321.939697	-503.866547	67.536858	1590.571045	-608.423462	291.872833	1054.225220	-589.254822	-186.456024	1073.536865	-502.957306	269.482941	808.331848	-484.527802	-159.966415	834.754639	-527.341431	55.421040	964.345520	471.460632	-28.076733	924.978455	495.150635	152.818436
-535.478271	161.956451	869.243896	-539.732178	-42.409561	860.666809	-648.597656	199.807617	418.923187	-592.031799	-60.515465	471.874542	-635.599976	196.759796	66.499001	-653.449097	-42.681576	75.864296	-571.465759	260.849884	1288.220215	-557.784302	-129.690308	1302.195435	-515.530945	63.256512	1321.958984	-503.891174	67.564842	1590.561035	-608.528870	291.855652	1054.219360	-589.129028	-186.445786	1073.577148	-503.020844	269.456512	808.355408	-484.517426	-159.981247	834.757446	-527.411316	55.390270	964.337769	471.434387	-28.046413	924.972717	495.128540	152.820175
-535.554626	161.994797	869.273438	-539.826355	-42.406147	860.666138	-648.628540	199.820023	418.918457	-592.057373	-60.464439	471.831329	-635.611816	196.765350	66.493027	-653.390869	-42.666866	75.839905	-571.563171	260.832458	1288.243774	-557.760193	-129.744720	1302.233765	-515.575623	63.246788	1321.960571	-503.928101	67.598320	1590.548584	-608.616150	291.846680	1054.252441	-589.053284	-186.496964	1073.617798	-503.096527	269.459686	808.369324	-484.507019	-159.980286	834.772949	-527.495117	55.396282	964.351440	471.404358	-28.077606	924.978210	495.119019	152.800110
-535.671814	161.972549	869.278198	-539.900146	-42.388344	860.657166	-648.668579	199.807388	418.928772	-592.037659	-60.440296	471.814972	-635.567261	196.800888	66.502884	-653.361755	-42.636806	75.832275	-571.654480	260.779968	1288.263184	-557.718750	-129.776459	1302.255371	-515.731384	63.307049	1321.960571	-503.946411	67.627953	1590.545654	-608.704285	291.812897	1054.260254	-588.993896	-186.533630	1073.644775	-503.165497	269.458801	808.389709	-484.748810	-160.194427	834.634888	-527.583130	55.388588	964.348328	471.404510	-28.050497	924.974731	495.093353	152.824310
-535.757568	161.929611	869.277710	-539.962341	-42.401817	860.643372	-648.681458	199.788971	418.868134	-592.040161	-60.354858	471.773804	-635.583374	196.796936	66.494347	-653.363953	-42.607624	75.807198	-571.749939	260.740601	1288.257202	-557.687683	-129.805954	1302.266968	-515.785278	63.276398	1321.934204	-504.012177	67.639565	1590.540161	-608.804993	291.788422	1054.265869	-588.880371	-186.551819	1073.702148	-503.217590	269.468231	808.427856	-484.741821	-160.197098	834.641724	-527.659363	55.354519	964.341187	471.401367	-28.050217	924.971436	495.090149	152.832672
-535.860962	161.924591	869.268494	-540.047546	-42.393929	860.620117	-648.727112	199.786743	418.846039	-592.085510	-60.370171	471.753632	-635.554749	196.791992	66.477982	-653.360291	-42.531338	75.828407	-571.852051	260.683838	1288.277344	-557.681946	-129.860748	1302.308228	-515.848328	63.255569	1321.950684	-504.066376	67.661255	1590.528442	-608.918396	291.786804	1054.271362	-588.872559	-186.613602	1073.691528	-503.296875	269.483459	808.456421	-484.727905	-160.190247	834.639587	-527.724731	55.349277	964.321655	471.382996	-28.049137	924.957886	495.056732	152.819733
-535.986389	161.914291	869.296326	-540.111755	-42.426228	860.606140	-648.777466	199.766388	418.874817	-592.125366	-60.326092	471.728149	-635.529297	196.776184	66.485878	-653.360901	-42.502777	75.784966	-571.959351	260.653900	1288.326904	-557.689331	-129.876816	1302.340210	-515.891602	63.211216	1321.972046	-504.120178	67.671844	1590.534302	-609.035400	291.769897	1054.329224	-588.849121	-186.677322	1073.723022	-503.360443	269.511078	808.469421	-484.723938	-160.187988	834.688110	-527.827209	55.311337	964.328613	471.345093	-28.041615	924.958557	495.032867	152.819901
-536.091187	161.893738	869.300964	-540.187195	-42.407665	860.605530	-648.844543	199.760239	418.844849	-592.237976	-60.369774	471.718750	-635.533691	196.773438	66.451286	-653.333740	-42.502743	75.766357	-572.054871	260.616760	1288.365723	-557.666138	-129.931839	1302.369019	-515.922913	63.199234	1321.994629	-504.187744	67.661270	1590.538574	-609.089172	291.716827	1054.359741	-588.826538	-186.703568	1073.735718	-503.448608	269.521271	808.497192	-484.716583	-160.182846	834.707336	-527.906860	55.308262	964.329468	471.348419	-28.039440	924.936218	495.037384	152.807617
-536.245239	161.888550	869.320190	-540.287292	-42.412380	860.620483	-648.957520	199.789032	418.852692	-592.327576	-60.379265	471.753387	-635.610840	196.797226	66.465401	-653.315857	-42.533836	75.768753	-572.173279	260.581421	1288.411987	-557.673645	-129.948792	1302.379761	-515.983215	63.173771	1322.009033	-504.258850	67.662918	1590.556763	-609.199707	291.716553	1054.376587	-588.840759	-186.727905	1073.719482	-503.530243	269.613007	808.549683	-484.720886	-160.155014	834.715454	-528.026489	55.303806	964.345825	471.308472	-28.074274	924.940979	495.003357	152.795029
-536.373047	161.894531	869.343628	-540.352722	-42.399666	860.619446	-649.063416	199.820480	418.837524	-592.364502	-60.369114	471.718781	-635.619629	196.786758	66.471291	-653.338379	-42.496284	75.786697	-572.267212	260.551117	1288.444336	-557.670288	-129.983612	1302.405762	-516.027100	63.153660	1322.046875	-504.320038	67.665924	1590.566040	-609.277222	291.724426	1054.408936	-588.816650	-186.790558	1073.754883	-503.660645	269.682312	808.575378	-484.719971	-160.141495	834.756592	-528.117310	55.304150	964.356018	471.301117	-28.061447	924.938538	494.988220	152.791473
-536.513916	161.980728	869.392700	-540.431824	-42.383690	860.651550	-649.181091	199.843582	418.849792	-592.395691	-60.380054	471.724274	-635.565674	196.820816	66.459633	-653.363831	-42.497963	75.789680	-572.354492	260.524658	1288.492188	-557.668152	-130.026230	1302.462524	-516.069763	63.155552	1322.063965	-504.389709	67.657471	1590.581787	-609.349976	291.703491	1054.450317	-588.804199	-186.805939	1073.804688	-503.792603	269.836304	808.594055	-484.750000	-160.109482	834.758179	-528.211975	55.351395	964.394836	471.284943	-28.055965	924.936157	494.965820	152.794800
-536.686096	162.009338	869.401489	-540.526062	-42.371735	860.675781	-649.304382	199.854279	418.809875	-592.526550	-60.394653	471.736176	-635.589966	196.825012	66.418884	-653.322510	-42.515987	75.769836	-572.433044	260.486206	1288.508057	-557.676025	-130.037537	1302.488892	-516.127930	63.149693	1322.102051	-504.475342	67.635925	1590.597046	-609.443787	291.709320	1054.485229	-588.763672	-186.783554	1073.838745	-503.975983	270.009766	808.619934	-484.772827	-160.069763	834.792175	-528.328125	55.383190	964.410095	471.284149	-28.056843	924.935547	494.958405	152.822800
-536.986145	162.175293	869.455688	-541.055664	-41.977631	860.665039	-649.486938	199.890778	418.839417	-592.595337	-60.418335	471.658173	-635.680176	196.850418	66.450851	-653.348511	-42.517406	75.775925	-572.551758	260.487610	1288.581177	-557.653992	-130.050354	1302.540771	-516.061951	63.066364	1322.149536	-504.550049	67.605545	1590.618164	-609.504272	291.723633	1054.559326	-588.757813	-186.805176	1073.879028	-504.129395	270.150665	808.681946	-484.814423	-160.060089	834.804199	-528.691895	55.614410	964.424377	471.224518	-28.060837	924.954163	494.903900	152.796539
-537.173828	162.194473	869.485535	-541.163696	-41.967728	860.675049	-649.624390	199.911865	418.840637	-592.703491	-60.456108	471.641754	-635.727356	196.840012	66.408287	-653.415344	-42.517826	75.783630	-572.638672	260.450958	1288.665649	-557.695679	-130.073227	1302.570679	-516.106750	63.049938	1322.185303	-504.623810	67.577049	1590.642334	-609.581848	291.702393	1054.638184	-588.714844	-186.755081	1073.893433	-504.285980	270.278015	808.713989	-484.596008	-159.800339	834.993958	-528.813110	55.623142	964.441284	471.210815	-28.073162	924.953247	494.887329	152.780350
-537.250732	162.113464	869.508057	-540.871216	-42.364319	860.733215	-649.698669	199.878418	418.810028	-592.718323	-60.472034	471.690521	-635.642090	196.833740	66.400917	-653.352966	-42.520058	75.727119	-572.723755	260.426331	1288.754639	-557.690308	-130.106232	1302.614502	-516.149292	63.017368	1322.222900	-504.695740	67.517929	1590.666382	-609.682739	291.751465	1054.730225	-588.771545	-186.907578	1073.945679	-504.438904	270.370819	808.778015	-484.924774	-160.021423	834.848267	-528.731812	55.427563	964.486267	471.197723	-28.068190	924.948608	494.861359	152.778839
-537.395325	162.132492	869.527527	-541.023987	-42.384300	860.730652	-649.810242	199.876144	418.793457	-592.792664	-60.509773	471.684723	-635.637634	196.850189	66.382507	-653.429565	-42.551502	75.746323	-572.790649	260.423615	1288.838989	-557.665833	-130.130112	1302.654541	-516.224121	62.998543	1322.262207	-504.775024	67.480057	1590.694824	-609.813904	291.831451	1054.810669	-588.784912	-186.924088	1073.929810	-504.588013	270.484863	808.820251	-484.741364	-159.791092	835.014343	-528.839661	55.416306	964.489990	471.188507	-28.075018	924.930359	494.849335	152.757462
-537.597046	162.105240	869.538086	-541.146973	-42.407562	860.745911	-649.909180	199.817703	418.756592	-592.875549	-60.552883	471.669678	-635.635132	196.879181	66.375343	-653.408203	-42.557415	75.731834	-572.865723	260.386993	1288.928345	-557.649292	-130.147903	1302.697998	-516.261475	62.983162	1322.289307	-504.850159	67.415123	1590.710815	-609.911743	291.863464	1054.890381	-588.832214	-186.981674	1073.956177	-504.743042	270.578064	808.867310	-484.818237	-159.778976	835.016724	-528.972473	55.396839	964.500061	471.156403	-28.109114	924.941528	494.824982	152.757767
-537.749084	162.132614	869.569214	-541.284180	-42.430962	860.773071	-650.027466	199.763336	418.735229	-592.939148	-60.588558	471.619232	-635.621155	196.863388	66.360504	-653.416626	-42.549633	75.699432	-572.944092	260.393005	1289.017578	-557.657898	-130.172211	1302.713501	-516.332397	62.984940	1322.319458	-504.924500	67.371239	1590.744629	-610.045654	291.953247	1055.003784	-588.812195	-186.982651	1074.015625	-504.944031	270.708679	808.897522	-484.906158	-159.773834	835.028870	-529.097168	55.398510	964.527161	471.148102	-28.090504	924.937927	494.781738	152.770370
-537.911194	162.071838	869.579834	-541.440918	-42.450874	860.804871	-650.088379	199.656876	418.710266	-593.044189	-60.640400	471.661438	-635.492432	196.849548	66.353355	-653.439087	-42.554382	75.704933	-573.013611	260.371826	1289.097656	-557.631470	-130.200684	1302.743164	-516.377625	62.967594	1322.354614	-504.984680	67.302483	1590.775391	-610.193970	291.998871	1055.095459	-588.827393	-187.005417	1074.025024	-505.130585	270.806366	808.953674	-484.963348	-159.746918	835.036194	-529.220764	55.367382	964.544983	471.156708	-28.102489	924.942566	494.787781	152.751984
-538.124451	162.001465	869.579956	-541.608276	-42.447460	860.812195	-650.196411	199.557083	418.658569	-593.061768	-60.621647	471.629272	-635.475891	196.874069	66.324493	-653.462952	-42.598469	75.698891	-573.112244	260.352814	1289.180054	-557.610229	-130.209381	1302.773193	-516.420654	62.948647	1322.397217	-505.053101	67.240204	1590.816895	-610.352539	292.091034	1055.214111	-588.828857	-187.051025	1074.078491	-505.345612	270.954010	809.037720	-485.059326	-159.729462	835.043335	-529.372742	55.337635	964.544861	471.101837	-28.104622	924.939453	494.745117	152.754242
-538.256897	161.924393	869.597290	-541.739868	-42.474068	860.874573	-650.314758	199.447388	418.647919	-593.154785	-60.605080	471.610779	-635.435486	196.863678	66.306694	-653.489929	-42.587208	75.680786	-573.189148	260.347046	1289.277710	-557.619385	-130.222519	1302.782471	-516.456238	62.948406	1322.442017	-505.129150	67.171310	1590.840576	-610.509338	292.141083	1055.316162	-588.835266	-187.063034	1074.085693	-505.559845	271.095276	809.116089	-485.134796	-159.701645	835.049072	-529.486572	55.306374	964.583679	471.071228	-28.080931	924.940308	494.692780	152.749878
-538.439758	161.886841	869.608887	-541.920471	-42.483032	860.896973	-650.494873	199.365097	418.616119	-593.240967	-60.629230	471.621429	-635.491577	196.871597	66.311218	-653.476501	-42.626850	75.675308	-573.277588	260.312958	1289.342163	-557.602844	-130.239334	1302.849487	-516.520630	62.936367	1322.458008	-505.239197	67.056999	1590.872681	-610.646484	292.150085	1055.411987	-588.775513	-186.993286	1074.153564	-505.728882	271.212738	809.202454	-485.241425	-159.708145	835.045532	-529.640259	55.287521	964.597900	471.058624	-28.080515	924.929016	494.673584	152.742371
-538.642944	161.817474	869.595093	-542.112610	-42.495602	860.928101	-650.684204	199.311798	418.587738	-592.987610	-60.371841	471.554626	-635.484375	196.878250	66.279228	-653.301086	-42.622833	75.587700	-573.366638	260.307129	1289.438354	-557.598206	-130.262939	1302.860474	-516.578308	62.931919	1322.480713	-505.298462	66.985497	1590.893188	-610.806946	292.215179	1055.517334	-588.882385	-187.088715	1074.158813	-505.956818	271.317993	809.267700	-485.329559	-159.706406	835.033325	-529.789368	55.267075	964.602356	471.042511	-28.116117	924.936096	494.651215	152.733200
-538.845520	161.778595	869.582886	-542.302979	-42.517056	860.947754	-650.875732	199.234360	418.573120	-593.171631	-60.449936	471.592560	-635.479614	196.865143	66.267670	-653.337585	-42.646133	75.605064	-573.448242	260.286133	1289.528442	-557.611145	-130.283859	1302.871216	-516.612061	62.932217	1322.511719	-505.303497	66.934418	1590.929565	-610.950134	292.288391	1055.607910	-588.955994	-187.163177	1074.181885	-506.158173	271.440033	809.328979	-485.437958	-159.722549	835.021057	-529.950867	55.252209	964.602966	471.017303	-28.117487	924.928833	494.628174	152.733337
-539.074524	161.708603	869.599487	-542.493835	-42.569130	860.981079	-651.101807	199.192459	418.547485	-593.691650	-60.707859	471.640076	-635.458740	196.866974	66.256676	-653.456238	-42.643116	75.609184	-573.543152	260.241821	1289.576904	-557.630737	-130.294113	1302.898560	-516.681274	62.910526	1322.535278	-505.341858	66.839439	1590.951660	-611.121033	292.320740	1055.699219	-588.995239	-187.211121	1074.219971	-506.371063	271.576050	809.392822	-485.539368	-159.731888	835.026794	-530.135254	55.200581	964.625610	471.010864	-28.128025	924.929504	494.616272	152.738083
-539.291687	161.685486	869.622803	-542.710999	-42.578907	860.998962	-651.373962	199.104858	418.548370	-593.953003	-60.781158	471.658783	-635.481506	196.847534	66.210472	-653.554749	-42.689999	75.618286	-573.636230	260.227905	1289.675415	-557.642883	-130.319138	1302.931030	-516.731323	62.893166	1322.570679	-505.388550	66.760994	1590.965576	-611.271057	292.356934	1055.811035	-588.996399	-187.219711	1074.244873	-506.613159	271.691772	809.474182	-485.650665	-159.748550	835.023804	-530.321777	55.180828	964.642822	470.992859	-28.116724	924.924744	494.580048	152.699783
-539.554565	161.629150	869.594788	-542.939148	-42.603592	861.015686	-651.706482	199.113220	418.597382	-594.090698	-60.794926	471.667450	-635.574280	196.848022	66.228294	-653.598267	-42.701775	75.613754	-573.731873	260.221008	1289.783813	-557.654724	-130.359665	1302.960938	-516.792664	62.877773	1322.599731	-505.420807	66.666336	1590.991455	-611.445129	292.408905	1055.909790	-589.067566	-187.230530	1074.255249	-506.835876	271.791534	809.573181	-485.722534	-159.761551	835.026306	-530.518127	55.162590	964.632813	470.955872	-28.111540	924.921265	494.533264	152.723572
-539.754822	161.584427	869.603455	-543.113647	-42.624241	861.051270	-652.006531	199.011047	418.612915	-594.265686	-60.826511	471.650208	-635.544434	196.845947	66.218239	-653.635254	-42.723511	75.603142	-573.840454	260.183411	1289.860352	-557.723083	-130.375885	1302.942749	-516.849670	62.859081	1322.600220	-505.457458	66.584702	1590.984131	-611.660583	292.446564	1056.001343	-589.132324	-187.246643	1074.260986	-507.062408	271.819000	809.638550	-485.837189	-159.787857	835.017212	-530.682373	55.143539	964.653076	470.952179	-28.120451	924.925720	494.523193	152.696304
-539.903259	161.559219	869.606201	-543.266846	-42.663361	861.069336	-652.248901	198.941238	418.613373	-594.386780	-60.840038	471.632507	-635.495850	196.842880	66.209831	-653.672363	-42.744118	75.582283	-573.930115	260.168365	1289.940918	-557.727051	-130.396515	1302.960571	-516.898010	62.840652	1322.642700	-505.482147	66.484848	1590.993652	-611.856628	292.506287	1056.095581	-589.194519	-187.256104	1074.272461	-507.294800	271.818176	809.700134	-485.945313	-159.818268	835.020508	-530.817383	55.118652	964.662109	470.907837	-28.156618	924.932312	494.493530	152.689285
-540.111877	161.553879	869.605713	-543.484924	-42.648026	861.078979	-652.536377	198.905945	418.638367	-594.533447	-60.897865	471.629578	-635.497803	196.856949	66.209557	-653.770142	-42.755981	75.576721	-574.017761	260.154510	1290.027466	-557.749207	-130.420288	1302.979614	-516.979980	62.821827	1322.632324	-505.493652	66.410873	1590.986572	-612.013367	292.515533	1056.187500	-589.244202	-187.228577	1074.287231	-507.512573	271.824280	809.751526	-486.068573	-159.890961	834.991150	-530.990356	55.127159	964.662415	470.890594	-28.139141	924.922363	494.443634	152.714478
-540.331848	161.494675	869.584717	-543.680420	-42.720993	861.077881	-652.822815	198.833801	418.595734	-594.749207	-60.994942	471.642609	-635.555481	196.859512	66.200272	-653.851196	-42.759342	75.563675	-574.105896	260.146637	1290.077148	-557.792786	-130.449173	1302.980225	-517.032471	62.820564	1322.638184	-505.501801	66.330032	1590.979004	-612.162292	292.525085	1056.240845	-589.326538	-187.200516	1074.295166	-507.715393	271.823395	809.811401	-486.207703	-159.959824	834.972229	-531.166260	55.071941	964.648315	470.875153	-28.167545	924.909485	494.431519	152.691193
-540.520325	161.406113	869.565552	-543.872437	-42.794079	861.099731	-653.063171	198.769775	418.568024	-594.939453	-61.097622	471.665710	-635.541016	196.855652	66.194084	-653.832825	-42.760445	75.549690	-574.196777	260.130096	1290.117554	-557.847900	-130.477798	1302.966919	-517.108459	62.792862	1322.637695	-505.511688	66.242317	1590.973999	-612.349121	292.531921	1056.311035	-589.482422	-187.197830	1074.295898	-507.959839	271.805023	809.826355	-486.344055	-160.007431	834.996033	-531.334412	55.010246	964.648132	470.830200	-28.162970	924.921265	494.377167	152.673080
-540.679260	161.414520	869.573242	-544.051147	-42.846100	861.146545	-653.284607	198.693710	418.580627	-595.039124	-61.126991	471.642120	-635.551025	196.860870	66.167824	-653.820984	-42.778908	75.536469	-574.283142	260.085236	1290.166016	-557.888184	-130.506363	1303.005005	-517.178223	62.774776	1322.656006	-505.511108	66.158554	1590.986694	-612.490173	292.546204	1056.366943	-589.643311	-187.252457	1074.314575	-508.185089	271.781738	809.860718	-486.763428	-160.335785	834.846741	-531.488708	55.007481	964.674561	470.838379	-28.164421	924.926880	494.380371	152.672607
-540.917175	161.319687	869.567200	-544.293396	-42.914093	861.186462	-653.438354	198.639465	418.546448	-595.232727	-61.213860	471.668945	-635.504456	196.832474	66.148224	-653.821350	-42.802792	75.523422	-574.347839	260.104004	1290.243896	-557.952087	-130.538544	1303.027832	-517.245789	62.734753	1322.671875	-505.529297	66.099052	1590.952271	-612.644775	292.527527	1056.427979	-589.831055	-187.253387	1074.309814	-508.392914	271.776764	809.893311	-486.966553	-160.443497	834.813782	-531.695801	54.947182	964.688843	470.819061	-28.192648	924.925537	494.344482	152.662277
-541.141235	161.320374	869.589661	-544.511353	-42.932308	861.200684	-653.660889	198.626892	418.544769	-595.384216	-61.289097	471.681519	-635.530884	196.842773	66.142342	-653.850281	-42.799358	75.500084	-574.428955	260.065735	1290.268799	-558.004639	-130.581024	1303.044312	-517.315552	62.729408	1322.699585	-505.490906	66.006493	1590.961914	-612.787781	292.486206	1056.471313	-589.915771	-187.191315	1074.351318	-508.639160	271.720642	809.909119	-487.168213	-160.532684	834.813599	-531.894836	54.934875	964.704590	470.803619	-28.207809	924.921448	494.328827	152.635590
-541.487366	161.376862	869.590088	-545.140686	-42.583065	861.153137	-653.886169	198.635132	418.552307	-595.557373	-61.352242	471.585632	-635.641418	196.851379	66.148376	-653.864441	-42.799309	75.479218	-574.484924	260.066498	1290.327271	-558.070984	-130.620285	1303.055420	-517.382568	62.698555	1322.690918	-505.466400	65.954369	1590.956543	-612.953369	292.454773	1056.502319	-590.032471	-187.166809	1074.379517	-508.887299	271.639038	809.918945	-487.077667	-160.380234	834.963440	-532.310547	55.092194	964.671143	470.791565	-28.211775	924.911621	494.303802	152.627686
-541.584534	161.250931	869.586426	-544.927795	-43.071877	861.230286	-653.885559	198.546494	418.473816	-595.581726	-61.351536	471.661377	-635.601196	196.857452	66.106438	-653.860291	-42.811466	75.442619	-574.580322	260.040192	1290.380737	-558.166809	-130.658447	1303.079712	-517.450623	62.669025	1322.692627	-505.449463	65.901207	1590.939209	-613.101685	292.397034	1056.539185	-590.124146	-187.086319	1074.386230	-509.104950	271.567780	809.926636	-487.261902	-160.437302	834.985107	-532.279602	54.848648	964.713623	470.737488	-28.194073	924.913330	494.251465	152.633148
-541.832153	161.186829	869.594666	-545.126343	-43.136913	861.255249	-653.995605	198.537476	418.433411	-595.637451	-61.361698	471.628235	-635.625671	196.881393	66.111320	-653.822388	-42.825485	75.435600	-574.693420	260.028107	1290.411865	-558.273560	-130.675720	1303.115723	-517.521484	62.607075	1322.673340	-505.423889	65.859375	1590.914795	-613.254211	292.358429	1056.556274	-590.282593	-187.107071	1074.411865	-509.347748	271.440643	809.939209	-487.450623	-160.490631	834.994507	-532.481445	54.794613	964.728271	470.701019	-28.226898	924.918945	494.217926	152.636215
-542.161255	161.201920	869.605469	-545.744995	-42.724728	861.220398	-654.091431	198.524475	418.429047	-595.759827	-61.452553	471.552338	-635.624023	196.874695	66.103455	-653.861694	-42.828220	75.429123	-574.733887	259.968445	1290.425537	-558.337891	-130.751389	1303.141602	-517.579407	62.575352	1322.719116	-505.438965	65.776154	1590.899780	-613.412354	292.277557	1056.619873	-590.435059	-187.112839	1074.453369	-509.548401	271.334961	809.952881	-487.663361	-160.540710	835.009399	-532.895935	54.961491	964.707642	470.696289	-28.212917	924.900452	494.210022	152.616806
-542.415649	161.132950	869.628601	-545.972839	-42.742413	861.238159	-654.138550	198.497177	418.405609	-595.824890	-61.530655	471.534027	-635.663696	196.877975	66.066917	-653.866821	-42.818134	75.422348	-574.805420	259.922943	1290.459229	-558.440857	-130.798340	1303.187500	-517.645081	62.516438	1322.737427	-505.409302	65.728928	1590.883911	-613.553284	292.165436	1056.632446	-590.634033	-187.129181	1074.473877	-509.759735	271.230530	809.953857	-487.862335	-160.592545	835.046631	-533.124084	54.915714	964.726563	470.679077	-28.220715	924.906006	494.180115	152.626831
-542.650391	161.005890	869.632019	-546.162964	-42.815926	861.283508	-654.163391	198.451141	418.388702	-595.891907	-61.529671	471.516083	-635.626221	196.874451	66.063240	-653.874878	-42.875076	75.403664	-574.873596	259.896790	1290.480591	-558.531006	-130.837997	1303.226929	-517.715027	62.467266	1322.752075	-505.377350	65.690933	1590.858276	-613.689148	292.116028	1056.667114	-590.877625	-187.255219	1074.528931	-509.958466	271.070007	809.954529	-488.087158	-160.625946	835.080200	-533.334351	54.837105	964.751648	470.630402	-28.216440	924.904663	494.134796	152.589630
-542.812317	160.822495	869.645325	-545.993713	-43.293041	861.367310	-654.154236	198.405685	418.327209	-595.993286	-61.617371	471.589630	-635.595825	196.871811	66.060417	-653.917603	-42.871235	75.388947	-574.935059	259.870056	1290.527832	-558.625977	-130.873642	1303.246338	-517.813904	62.423206	1322.749023	-505.279724	65.702591	1590.834595	-613.827393	292.061920	1056.707886	-591.068420	-187.313675	1074.599121	-510.145264	270.891296	809.972168	-488.312744	-160.654831	835.118835	-533.358093	54.565411	964.805725	470.602386	-28.232494	924.904968	494.118713	152.608673
-543.063843	160.709808	869.647827	-546.202698	-43.332146	861.418091	-654.184082	198.385376	418.274231	-595.703674	-61.425171	471.546021	-635.568604	196.883652	66.073898	-653.761536	-42.851337	75.350525	-575.022949	259.814117	1290.525024	-558.741760	-130.928467	1303.315674	-517.903564	62.385506	1322.755981	-505.236206	65.680405	1590.823364	-613.958008	291.982513	1056.730591	-591.232056	-187.416656	1074.694702	-510.342285	270.743286	809.967102	-488.540405	-160.693573	835.176758	-533.585815	54.513748	964.833130	470.582581	-28.218922	924.888916	494.085602	152.633926
-543.338440	160.590256	869.632263	-546.465759	-43.373272	861.398499	-654.208191	198.341049	418.247498	-595.717773	-61.445549	471.549377	-635.542419	196.852554	66.046211	-653.722778	-42.846355	75.342377	-575.128784	259.784882	1290.568726	-558.832703	-130.967743	1303.386230	-517.989563	62.344418	1322.781494	-505.197998	65.660316	1590.790527	-614.105469	291.952667	1056.735107	-591.388123	-187.470413	1074.766846	-510.533905	270.586761	809.978455	-488.767761	-160.726120	835.174866	-533.827576	54.430187	964.812439	470.538788	-28.227709	924.893494	494.076111	152.631149
-543.546021	160.525497	869.649414	-546.675903	-43.421207	861.440125	-654.250122	198.317230	418.262268	-596.218872	-61.770443	471.605743	-635.576599	196.866638	66.057045	-653.940796	-42.860104	75.357819	-575.232178	259.704559	1290.547729	-558.951782	-131.040009	1303.431030	-518.079834	62.291191	1322.793579	-505.148499	65.645569	1590.763184	-614.188232	291.843781	1056.752319	-591.575073	-187.587677	1074.840088	-510.722382	270.431213	809.975830	-489.009583	-160.776230	835.198547	-534.024841	54.385120	964.840942	470.495544	-28.208426	924.897583	494.004913	152.644592
-543.765686	160.423599	869.637207	-546.878052	-43.490631	861.469543	-654.252747	198.266663	418.194000	-596.028198	-61.614780	471.568604	-635.542114	196.833313	66.034164	-653.840637	-42.853699	75.350494	-575.336487	259.651306	1290.556396	-559.063599	-131.097855	1303.494019	-518.185669	62.203411	1322.790527	-505.113525	65.632500	1590.732300	-614.311523	291.763306	1056.769897	-591.739685	-187.735443	1074.890625	-510.867096	270.242737	810.005920	-489.226166	-160.826645	835.237244	-534.238770	54.320034	964.850769	470.440704	-28.207054	924.889343	493.968567	152.641098
-544.004822	160.331390	869.658203	-547.097229	-43.542458	861.476074	-654.304993	198.236694	418.178070	-596.331726	-61.797081	471.581177	-635.573181	196.858307	66.041107	-653.937927	-42.872635	75.333672	-575.434265	259.613861	1290.597534	-559.165222	-131.125351	1303.545166	-518.297241	62.161629	1322.797485	-505.070129	65.628288	1590.704224	-614.425903	291.697906	1056.799438	-591.850464	-187.813507	1074.973999	-511.037292	270.106781	810.009460	-489.476685	-160.894562	835.272949	-534.462646	54.241192	964.863647	470.404327	-28.211805	924.878906	493.926575	152.633224
-544.150269	160.311081	869.711487	-547.287109	-43.573715	861.493225	-654.314880	198.203735	418.175293	-596.512878	-61.877716	471.555176	-635.562073	196.858322	66.038849	-653.988647	-42.886707	75.353096	-575.544006	259.496796	1290.575195	-559.260864	-131.203873	1303.580933	-518.501099	62.147953	1322.799927	-505.029907	65.621681	1590.678345	-614.561707	291.637115	1056.780396	-591.993164	-187.909958	1075.013428	-511.178223	269.958069	810.024597	-489.688507	-160.971130	835.317505	-534.636292	54.195702	964.898682	470.382294	-28.213997	924.871948	493.885162	152.652771
-544.332520	160.250244	869.734131	-547.451294	-43.624523	861.508118	-654.338318	198.230911	418.183716	-596.254517	-61.693161	471.499084	-635.578003	196.864166	66.045822	-653.846497	-42.874065	75.284805	-575.677551	259.469269	1290.577026	-559.420532	-131.255463	1303.615112	-518.510803	62.034477	1322.813721	-504.991577	65.620903	1590.638672	-614.683838	291.571686	1056.798218	-592.162354	-188.048599	1075.035522	-511.290741	269.828400	810.018677	-489.899292	-161.054733	835.369812	-534.823425	54.137032	964.918884	470.351837	-28.209829	924.870422	493.841278	152.634003
-544.454773	160.243439	869.760620	-547.620300	-43.681477	861.520691	-654.373718	198.211838	418.175659	-596.268494	-61.679848	471.498383	-635.579895	196.867462	66.045181	-653.800903	-42.877834	75.239670	-575.793274	259.414764	1290.583130	-559.540955	-131.309326	1303.663086	-518.616882	61.966141	1322.833374	-504.961365	65.621262	1590.610352	-614.817322	291.492371	1056.786011	-592.359436	-188.210037	1075.078613	-511.401062	269.682587	810.021301	-490.087677	-161.143158	835.412170	-534.979614	54.096992	964.939270	470.306061	-28.208874	924.862732	493.790192	152.627609
-544.626465	160.188751	869.788513	-547.792236	-43.749073	861.530212	-654.400940	198.218887	418.143707	-596.414368	-61.745106	471.490356	-635.596252	196.865921	66.043098	-653.794434	-42.877861	75.244156	-575.909363	259.380280	1290.596069	-559.687622	-131.353287	1303.705811	-518.760559	61.908546	1322.820313	-504.936066	65.619667	1590.567993	-614.931396	291.408966	1056.799194	-592.510010	-188.312469	1075.109253	-511.493805	269.560974	810.028564	-490.247650	-161.254745	835.463379	-535.162109	54.027309	964.958801	470.258392	-28.225368	924.862915	493.741150	152.641541
-544.803894	160.097885	869.800110	-548.006775	-43.821976	861.547485	-654.458740	198.177750	418.135162	-596.858337	-62.030003	471.557373	-635.670349	196.863846	66.004555	-653.997559	-42.872768	75.278084	-576.056946	259.298584	1290.576050	-559.811951	-131.420273	1303.742432	-518.884583	61.854271	1322.853271	-504.922699	65.626915	1590.526611	-615.054749	291.316681	1056.788818	-592.695374	-188.459015	1075.139526	-511.606384	269.453583	810.020081	-490.401428	-161.336960	835.491394	-535.365601	53.945889	964.974121	470.247040	-28.210165	924.855652	493.699127	152.620392
-545.434570	159.437622	869.697815	-548.280823	-44.013412	861.552002	-654.553162	198.210098	418.041565	-597.103333	-62.198189	471.581329	-635.690247	196.865295	66.005379	-654.084106	-42.894287	75.303772	-576.191162	259.251923	1290.550659	-559.979980	-131.466843	1303.766846	-519.010925	61.784817	1322.864014	-504.904541	65.631584	1590.492554	-615.159668	291.239990	1056.792725	-592.800110	-188.539368	1075.180664	-511.686981	269.331512	810.013245	-490.528473	-161.410904	835.547424	-535.771057	53.581291	964.922546	470.210144	-28.210894	924.854736	493.657318	152.621094
-545.018677	159.991150	869.816101	-548.313354	-43.950623	861.565369	-654.498413	198.162399	418.114471	-597.112976	-62.152737	471.574615	-635.635071	196.855408	65.999664	-654.070557	-42.873493	75.290733	-576.304810	259.159943	1290.535522	-560.132263	-131.529419	1303.799194	-519.154663	61.704201	1322.872437	-504.892487	65.642433	1590.447998	-615.255554	291.146088	1056.784302	-592.926514	-188.676849	1075.259766	-511.768951	269.238953	809.997986	-490.714935	-161.522675	835.566345	-535.627502	53.824642	964.991028	470.151245	-28.214497	924.867981	493.588989	152.618332
-545.167725	159.944504	869.827576	-548.471313	-43.980080	861.557495	-654.581421	198.186966	418.116211	-597.154846	-62.172462	471.548828	-635.681091	196.859558	65.998566	-654.089111	-42.868786	75.263710	-576.440979	259.102570	1290.529541	-560.270752	-131.593521	1303.852783	-519.297180	61.657642	1322.879883	-504.905182	65.632156	1590.408325	-615.345459	291.105713	1056.773438	-593.043091	-188.784134	1075.302734	-511.830933	269.181244	810.026245	-490.876984	-161.646713	835.603821	-535.787292	53.776375	964.993103	470.073273	-28.232115	924.872559	493.527802	152.631287
-545.285706	159.860809	869.828674	-548.625427	-44.045662	861.579895	-654.615295	198.167084	418.101929	-597.237305	-62.178993	471.539185	-635.733276	196.852249	65.996803	-654.076172	-42.868267	75.261810	-576.588013	259.027618	1290.507690	-560.413879	-131.668335	1303.877563	-519.451599	61.598915	1322.868774	-504.910736	65.643311	1590.370850	-615.440125	291.058258	1056.755249	-593.154724	-188.911789	1075.345825	-511.900360	269.106812	810.007141	-490.989288	-161.734756	835.662476	-535.940125	53.709995	965.007080	470.015686	-28.221674	924.873413	493.474731	152.643723
-545.402588	159.760757	869.821899	-548.777771	-44.102280	861.585327	-654.655273	198.159042	418.115021	-597.268982	-62.215385	471.547241	-635.733398	196.842606	65.996704	-654.014160	-42.883667	75.285248	-576.701904	258.963562	1290.537598	-560.575928	-131.726730	1303.906494	-519.597229	61.552071	1322.891846	-504.939606	65.628738	1590.331909	-615.541443	291.025970	1056.743286	-593.262329	-189.002441	1075.384277	-511.966034	269.063202	810.026733	-491.140778	-161.882477	835.687744	-536.074280	53.634804	965.006470	469.958954	-28.225630	924.866089	493.415314	152.638718
-545.463562	159.707733	869.847290	-548.895874	-44.166374	861.603577	-654.724915	198.167542	418.114990	-597.376709	-62.221622	471.531006	-635.761902	196.845093	65.995346	-654.039307	-42.884613	75.268433	-576.763367	258.864594	1290.541504	-560.684082	-131.831787	1303.904663	-519.862488	61.572472	1322.893555	-504.975037	65.627594	1590.289673	-615.607361	290.963104	1056.745239	-593.309204	-189.056793	1075.454712	-512.040283	269.002197	810.021667	-491.240936	-161.997925	835.746643	-536.181458	53.570129	965.029968	469.907898	-28.251450	924.874573	493.367737	152.625870
-545.679688	159.739456	869.872803	-549.454224	-43.791843	861.565979	-654.842224	198.197006	418.141296	-597.505676	-62.321594	471.456879	-635.837891	196.852325	65.992920	-654.100098	-42.896328	75.253128	-576.861206	258.819214	1290.554810	-560.818542	-131.896408	1303.952759	-519.988953	61.487221	1322.924072	-505.035217	65.621658	1590.270020	-615.675415	290.887421	1056.741455	-593.410583	-189.157898	1075.492920	-512.054016	268.939087	810.030640	-491.358856	-162.116577	835.793335	-536.552612	53.716724	965.019714	469.866089	-28.219700	924.865356	493.302948	152.644699
-545.658325	159.562134	869.868774	-549.175903	-44.241165	861.599548	-654.805969	198.151443	418.107391	-597.482727	-62.289604	471.546753	-635.766357	196.855072	65.991470	-654.083252	-42.912151	75.236862	-576.971497	258.763794	1290.582642	-560.998291	-131.939758	1303.978760	-520.140930	61.421162	1322.926636	-505.142639	65.573242	1590.228882	-615.746765	290.860229	1056.756104	-593.566345	-189.326141	1075.526489	-512.114685	268.891022	810.042175	-491.712708	-162.444290	835.685974	-536.454224	53.441887	965.041870	469.792633	-28.215988	924.861572	493.230865	152.646988
-545.782593	159.430283	869.865479	-549.317871	-44.339481	861.613220	-654.840759	198.117310	418.134125	-597.562073	-62.348896	471.524628	-635.824707	196.851120	65.985573	-654.061829	-42.904026	75.215904	-577.100891	258.686890	1290.578491	-561.172119	-132.008713	1304.019165	-520.253174	61.365135	1322.958984	-505.208405	65.559708	1590.198486	-615.822876	290.851318	1056.744995	-593.610718	-189.363281	1075.559448	-512.173157	268.838287	810.048523	-491.567474	-162.329193	835.859802	-536.590149	53.333473	965.047668	469.739929	-28.213963	924.849182	493.184052	152.668961
-545.890991	159.322906	869.865051	-549.435303	-44.399357	861.632507	-654.846619	198.098785	418.111664	-597.284241	-62.150654	471.480316	-635.790955	196.849976	65.977829	-653.953186	-42.899181	75.182167	-577.217651	258.671600	1290.617920	-561.321167	-132.043320	1304.068848	-520.274048	61.223480	1322.983765	-505.306000	65.552574	1590.181885	-615.874756	290.791168	1056.751953	-593.723816	-189.463181	1075.600708	-512.206238	268.801636	810.062073	-491.906311	-162.658401	835.754700	-536.735779	53.258381	965.061035	469.652466	-28.217838	924.866150	493.096130	152.660919
-545.599182	160.107117	870.247803	-549.408203	-44.250568	861.647949	-654.928894	198.127792	418.235199	-597.468750	-62.319313	471.493317	-635.846741	196.867157	65.973885	-653.952942	-42.900135	75.197845	-577.314331	258.609680	1290.619507	-561.468384	-132.077774	1304.106567	-520.407288	61.178963	1323.013306	-505.342285	65.568863	1590.175049	-615.969055	290.845306	1056.788208	-593.868225	-189.635605	1075.615112	-512.610657	268.865417	810.107910	-491.771637	-162.558762	835.941467	-536.724182	53.547714	965.268616	469.574249	-28.214750	924.860229	493.024139	152.664505
-546.056458	159.143906	869.897339	-549.657715	-44.532211	861.677673	-654.868103	198.047928	418.085541	-597.314819	-62.171486	471.474213	-635.802429	196.870514	65.974762	-653.907837	-42.920231	75.188393	-577.414551	258.558044	1290.613159	-561.652649	-132.133850	1304.133301	-520.534973	61.115089	1323.020386	-505.453674	65.560463	1590.159668	-615.992554	290.788666	1056.755615	-594.050354	-189.774750	1075.657227	-512.303284	268.751160	810.075562	-491.869781	-162.646393	835.984009	-536.978271	53.105377	965.105225	469.516754	-28.204554	924.844238	492.965668	152.675995
-546.234375	158.977341	869.867981	-549.811829	-44.590858	861.694214	-654.895874	198.043121	418.069336	-597.314148	-62.206028	471.503235	-635.837830	196.873901	65.972221	-653.857727	-42.930874	75.185684	-577.510498	258.521973	1290.644287	-561.814026	-132.185715	1304.153320	-520.656250	61.056740	1323.019165	-505.567413	65.526428	1590.143677	-616.051331	290.771271	1056.797363	-594.150208	-189.851257	1075.670532	-512.323669	268.713806	810.112305	-491.948883	-162.719864	836.036499	-537.143066	53.014156	965.099609	469.419769	-28.175037	924.847229	492.866180	152.708908
-546.352295	158.879379	869.867859	-549.926208	-44.685947	861.698364	-654.893616	197.992126	418.058655	-597.400818	-62.242195	471.476410	-635.876160	196.865463	65.967789	-653.912415	-42.922138	75.182007	-577.607361	258.447510	1290.644653	-561.965515	-132.232483	1304.198486	-520.779846	61.010006	1323.054810	-505.694061	65.496559	1590.131836	-616.106384	290.740021	1056.796387	-594.225952	-189.925369	1075.709961	-512.377808	268.660461	810.133728	-492.043091	-162.776489	836.070557	-537.263306	52.919895	965.102112	469.339355	-28.177624	924.840515	492.800232	152.702988
-546.421204	158.810669	869.867432	-550.018372	-44.712261	861.702759	-654.880127	197.950119	418.048401	-597.792175	-62.521603	471.519226	-635.851563	196.862976	65.964760	-654.093689	-42.955017	75.225647	-577.747925	258.456207	1290.697388	-562.193909	-132.257782	1304.233154	-520.876038	60.957535	1323.078735	-505.836029	65.476204	1590.116699	-616.126709	290.694153	1056.801392	-594.317505	-189.989410	1075.713867	-512.398071	268.638733	810.156494	-492.037201	-162.841644	836.082703	-537.365356	52.872921	965.106506	469.257568	-28.148928	924.837463	492.691925	152.729416
-546.566345	158.690323	869.860474	-550.134277	-44.794777	861.691162	-654.885864	197.913254	418.047089	-597.897766	-62.596622	471.546967	-635.818298	196.838501	65.953751	-654.047607	-42.950977	75.186424	-577.892456	258.419312	1290.720581	-562.372803	-132.245438	1304.265991	-520.996643	60.897430	1323.081787	-505.986420	65.429878	1590.117188	-616.182495	290.693512	1056.797607	-594.462097	-190.088043	1075.718750	-512.421936	268.578156	810.211792	-492.111420	-162.897720	836.128052	-537.505371	52.770107	965.098206	469.196411	-28.137329	924.831360	492.621796	152.724869
-546.639832	158.575882	869.852783	-550.222107	-44.877686	861.731750	-654.904358	197.893127	418.055603	-597.918945	-62.625500	471.546112	-635.847595	196.829315	65.948715	-654.120667	-42.949322	75.193695	-577.940369	258.356049	1290.738159	-562.512451	-132.329895	1304.279053	-521.103821	60.854538	1323.133423	-506.134796	65.396500	1590.120117	-616.233521	290.690186	1056.827881	-594.588745	-190.177231	1075.757446	-512.442505	268.562622	810.242981	-492.423706	-163.150543	836.007385	-537.612427	52.693909	965.118469	469.111938	-28.113136	924.804443	492.520386	152.764786
-546.904297	158.542404	869.853516	-550.741211	-44.581669	861.683044	-654.956055	197.903793	418.043213	-598.073303	-62.743160	471.468719	-635.869751	196.838562	65.954430	-654.111572	-42.958584	75.193062	-578.011292	258.342133	1290.783936	-562.647827	-132.375946	1304.298096	-521.239624	60.805641	1323.126465	-506.297913	65.342522	1590.111084	-616.271484	290.674805	1056.850098	-594.739319	-190.291199	1075.782715	-512.470825	268.542908	810.251831	-492.569244	-163.235428	836.022034	-537.978027	52.780403	965.089783	469.013092	-28.101183	924.809509	492.392944	152.787216
-546.872986	158.358643	869.845154	-550.428772	-45.029804	861.740601	-654.915039	197.867508	418.019073	-598.025574	-62.754299	471.557098	-635.907654	196.835297	65.942932	-654.099121	-42.958313	75.191940	-578.077087	258.310852	1290.813110	-562.811340	-132.412476	1304.303345	-521.336670	60.756237	1323.161743	-506.447815	65.304710	1590.133667	-616.294434	290.655457	1056.864990	-594.883545	-190.330460	1075.764404	-512.505371	268.516144	810.264526	-492.406891	-163.030624	836.220398	-537.864197	52.517765	965.122925	468.925018	-28.102810	924.800964	492.307343	152.783539
-546.939758	158.342285	869.869324	-550.536560	-45.089848	861.747009	-654.927551	197.828369	418.032623	-598.084534	-62.833157	471.562653	-635.899475	196.841431	65.945084	-654.147339	-42.971989	75.217262	-578.138672	258.281464	1290.860229	-562.941650	-132.442917	1304.347412	-521.463806	60.707912	1323.173706	-506.622314	65.261971	1590.137695	-616.313477	290.614899	1056.897949	-594.975525	-190.362991	1075.810303	-512.508240	268.449127	810.298706	-492.499573	-163.084076	836.246094	-537.971008	52.469906	965.139893	468.839569	-28.079037	924.807007	492.203369	152.783997
-547.209839	158.025146	869.832275	-550.658997	-45.202248	861.757202	-654.958008	197.821365	417.989624	-598.122803	-62.907696	471.570007	-635.937561	196.832108	65.990486	-654.133484	-42.979904	75.213417	-578.225281	258.232300	1290.871704	-563.100891	-132.509506	1304.358643	-521.601929	60.637657	1323.169067	-506.795074	65.204163	1590.151123	-616.347961	290.621002	1056.888672	-595.110657	-190.446411	1075.808105	-512.550354	268.423279	810.326965	-492.584839	-163.123596	836.260620	-538.161011	52.281734	965.126892	468.753021	-28.079590	924.798340	492.111877	152.786774
-547.279724	157.958694	869.833008	-550.759338	-45.271713	861.757568	-654.966003	197.797623	417.995239	-598.069092	-62.920586	471.551453	-635.927368	196.835175	65.984070	-654.122192	-43.009445	75.184418	-578.291138	258.202423	1290.905762	-563.230286	-132.559402	1304.383057	-521.721069	60.604416	1323.196411	-506.966187	65.161819	1590.161987	-616.380066	290.589844	1056.905762	-595.260620	-190.498978	1075.845093	-512.545349	268.362976	810.365601	-492.952301	-163.384506	836.128967	-538.263367	52.212257	965.129272	468.626404	-28.084946	924.812744	491.986298	152.761276
-547.342590	157.902191	869.836670	-550.874451	-45.348015	861.768250	-654.940369	197.769653	417.981384	-598.184814	-63.039509	471.552338	-635.951111	196.837479	65.979591	-654.162903	-43.008434	75.223061	-578.402100	258.160187	1290.910278	-563.347229	-132.609436	1304.414795	-521.849243	60.545990	1323.234619	-507.146027	65.114098	1590.176270	-616.432800	290.606720	1056.913940	-595.318359	-190.496368	1075.850342	-512.570435	268.331360	810.381836	-492.797821	-163.211197	836.321655	-538.358765	52.147022	965.137207	468.557312	-28.074387	924.806580	491.906219	152.799210
-547.363770	157.899902	869.853455	-550.942017	-45.395973	861.787537	-654.961243	197.751816	417.952881	-598.201599	-63.119045	471.593964	-635.938477	196.845367	65.943039	-654.199768	-43.020809	75.220734	-578.476318	258.122803	1290.926270	-563.470764	-132.681595	1304.450806	-521.961365	60.511120	1323.261230	-507.323456	65.056122	1590.195190	-616.480225	290.575165	1056.905029	-595.383118	-190.497070	1075.883057	-512.564087	268.292450	810.420776	-493.010651	-163.221298	836.384827	-538.427307	52.121891	965.157837	468.488464	-28.062555	924.803162	491.808319	152.770248
-547.394104	157.859573	869.858826	-551.012573	-45.437710	861.795044	-654.943176	197.730896	417.948273	-598.169250	-63.108906	471.558716	-635.917114	196.847580	65.928078	-654.195740	-43.022701	75.226265	-578.592651	258.064911	1290.906860	-563.614380	-132.755264	1304.468018	-522.080688	60.451870	1323.290283	-507.513489	65.004997	1590.203003	-616.531494	290.600189	1056.901245	-595.527710	-190.542892	1075.920776	-512.569519	268.259674	810.429504	-493.122070	-163.262314	836.414124	-538.497864	52.080086	965.166382	468.343384	-28.085503	924.811279	491.689178	152.786896
-547.455444	157.797073	869.865356	-551.092957	-45.511475	861.802490	-654.952271	197.719940	417.960480	-598.254944	-63.239410	471.583679	-635.961304	196.851822	65.924492	-654.290588	-43.019501	75.214546	-578.721558	258.016541	1290.901489	-563.775818	-132.796371	1304.489502	-522.205322	60.408813	1323.303955	-507.696960	64.969292	1590.216553	-616.591614	290.551636	1056.904297	-595.616638	-190.559143	1075.952759	-512.599548	268.234100	810.458740	-493.211151	-163.287918	836.431519	-538.584045	52.011848	965.175049	468.244415	-28.086765	924.807373	491.585999	152.771286
-547.608582	157.861435	869.902344	-551.585510	-45.090420	861.742065	-655.046021	197.758041	417.989868	-598.316772	-63.300694	471.513916	-636.034363	196.857239	65.928268	-654.300842	-43.056305	75.243324	-578.761719	257.950623	1290.919922	-563.825989	-132.871033	1304.485840	-522.326050	60.356800	1323.316406	-507.880554	64.918320	1590.228027	-616.653992	290.526306	1056.922363	-595.714111	-190.585358	1075.949585	-512.609436	268.144958	810.454773	-493.274048	-163.307404	836.459412	-538.876892	52.181412	965.157043	468.143036	-28.109470	924.806213	491.462524	152.772888
-547.583130	157.659439	869.880188	-551.263489	-45.569168	861.811707	-654.988159	197.710068	417.966034	-598.293762	-63.325134	471.574677	-635.951050	196.841827	65.959114	-654.256897	-43.092045	75.202049	-578.875061	257.892609	1290.917236	-563.976746	-132.918533	1304.517822	-522.448730	60.303829	1323.350464	-508.103363	64.847687	1590.258301	-616.676819	290.478333	1056.929077	-595.813293	-190.655075	1075.960571	-512.633545	268.104828	810.496277	-493.376587	-163.357880	836.479919	-538.756592	51.907898	965.189331	468.063324	-28.128380	924.803833	491.383392	152.718887
-547.616760	157.599396	869.885254	-551.316772	-45.654125	861.831848	-654.988342	197.697968	417.964203	-598.365967	-63.360508	471.607697	-636.023804	196.845352	65.953911	-654.233704	-43.136517	75.215591	-578.972290	257.867554	1290.956421	-564.134888	-132.981247	1304.520996	-522.570313	60.248463	1323.368652	-508.289368	64.805412	1590.276123	-616.745239	290.445618	1056.956543	-595.931824	-190.705856	1075.945068	-512.641724	268.049408	810.514221	-493.446960	-163.403931	836.485901	-538.810608	51.842369	965.203308	467.970215	-28.107723	924.799683	491.275146	152.725677
-547.704041	157.502487	869.863525	-551.407959	-45.700615	861.835266	-654.961304	197.663361	417.933990	-598.402222	-63.416592	471.649658	-635.970520	196.822052	65.944069	-654.216370	-43.137932	75.215469	-579.075623	257.812683	1290.991577	-564.281067	-133.031387	1304.552368	-522.682190	60.190521	1323.404541	-508.415314	64.802376	1590.295776	-616.796387	290.390564	1056.956909	-596.047302	-190.790298	1075.951172	-512.647339	267.973145	810.528076	-493.491211	-163.456512	836.530884	-538.909668	51.781845	965.195679	467.884430	-28.164505	924.804688	491.188812	152.718552
-547.812561	157.635803	869.887817	-551.924683	-45.270012	861.765991	-654.999207	197.733887	417.972229	-598.165649	-63.235317	471.517059	-636.013428	196.830658	65.939461	-654.005493	-43.175022	75.218208	-579.189392	257.768005	1290.969482	-564.417419	-133.064270	1304.572144	-522.811340	60.148006	1323.410522	-508.656860	64.726685	1590.298218	-616.871399	290.389038	1056.965332	-596.177856	-190.868561	1075.956787	-512.678467	267.944763	810.541016	-493.583862	-163.518036	836.570007	-539.190796	51.990162	965.166748	467.792297	-28.153704	924.787476	491.068542	152.702332
-547.880127	157.589264	869.881897	-552.007263	-45.320183	861.793518	-654.966248	197.677521	417.914429	-598.190918	-63.267982	471.576477	-636.014648	196.813675	65.911430	-653.910889	-43.259407	75.217285	-579.289551	257.708832	1290.957764	-564.567810	-133.119598	1304.592773	-522.911072	60.106121	1323.419189	-508.790192	64.727837	1590.319092	-616.916443	290.334534	1056.976318	-596.273865	-190.924438	1075.962891	-512.697937	267.884460	810.569641	-493.640442	-163.584915	836.572327	-539.277710	51.957645	965.179504	467.686707	-28.198166	924.800537	490.953461	152.718201
-547.930786	157.525742	869.872681	-552.065491	-45.369953	861.807190	-654.905701	197.691574	417.910400	-598.222351	-63.293331	471.558075	-635.996216	196.811096	65.922081	-653.948242	-43.279907	75.241982	-579.425903	257.684662	1290.962402	-564.732178	-133.126862	1304.638062	-522.988586	60.068890	1323.450439	-508.981415	64.698570	1590.333740	-616.956421	290.256683	1056.971191	-596.350281	-191.003723	1075.984985	-512.711121	267.820801	810.588379	-493.934631	-163.820221	836.452087	-539.341003	51.911652	965.183167	467.582886	-28.224842	924.800720	490.858368	152.722427
-547.861023	157.350006	869.875671	-551.717957	-45.856304	861.867065	-654.851685	197.701523	417.908417	-598.159180	-63.251762	471.644806	-635.982117	196.810059	65.924889	-653.894653	-43.308418	75.226570	-579.505188	257.644897	1290.990723	-564.847107	-133.148697	1304.620605	-523.108093	60.019726	1323.458862	-509.152222	64.656075	1590.358032	-617.017395	290.267517	1056.992554	-596.409424	-191.033539	1075.979980	-512.720459	267.756561	810.627014	-493.743835	-163.664551	836.610718	-539.208984	51.630398	965.224854	467.462402	-28.232119	924.799683	490.721222	152.696045
-547.903076	157.250534	869.879089	-551.761230	-45.932026	861.900879	-654.739929	197.656830	417.874451	-598.242493	-63.351898	471.658508	-635.986023	196.796768	65.931381	-653.967407	-43.379025	75.221504	-579.597839	257.587616	1291.000000	-564.971130	-133.181946	1304.669922	-523.194153	59.957954	1323.491089	-509.330627	64.604729	1590.367798	-617.062073	290.220886	1056.997803	-596.437317	-191.008041	1075.979858	-512.757751	267.701538	810.671692	-493.785492	-163.742157	836.643311	-539.280945	51.557526	965.247192	467.398926	-28.252104	924.803345	490.622650	152.635880
-547.950378	157.231842	869.887695	-551.847900	-45.945000	861.902527	-654.628174	197.660629	417.845428	-598.216919	-63.366222	471.634308	-635.953613	196.793381	65.934753	-653.919678	-43.378635	75.216705	-579.663269	257.550232	1291.019897	-565.106689	-133.252060	1304.667480	-523.428528	59.983143	1323.500732	-509.501282	64.558960	1590.386841	-617.116821	290.192993	1057.021362	-596.563904	-191.094452	1075.983765	-512.767212	267.651886	810.681274	-493.862000	-163.811798	836.653198	-539.375488	51.536564	965.255005	467.278748	-28.262209	924.798767	490.477692	152.636642
-547.995972	157.182358	869.880432	-551.941467	-45.992306	861.924561	-654.588501	197.734894	417.838470	-598.195679	-63.413742	471.648743	-636.011414	196.812759	65.929550	-653.870422	-43.384094	75.220337	-579.741394	257.482819	1290.996460	-565.223511	-133.268814	1304.699707	-523.534302	59.938526	1323.535156	-509.681580	64.500351	1590.402466	-617.204346	290.165009	1057.019165	-596.619324	-191.121826	1076.011475	-512.810425	267.584259	810.680176	-493.924927	-163.883926	836.676758	-539.476563	51.500412	965.266235	467.220306	-28.304577	924.795410	490.399139	152.657272
-548.172424	157.260544	869.902527	-552.467224	-45.535080	861.864563	-654.560059	197.830460	417.841705	-598.218140	-63.458054	471.524384	-636.120605	196.824051	65.926071	-653.891724	-43.400173	75.232430	-579.815247	257.438599	1291.005615	-565.357056	-133.293198	1304.715210	-523.640503	59.909821	1323.558350	-509.849060	64.455605	1590.421265	-617.275146	290.150269	1057.017090	-596.659790	-191.100830	1076.041626	-512.836426	267.538055	810.689758	-494.007568	-163.944565	836.693237	-539.791748	51.701653	965.240723	467.131500	-28.294218	924.785828	490.264343	152.617126
-548.207092	157.216721	869.909790	-552.539612	-45.560959	861.873840	-654.440491	197.882050	417.827728	-598.298035	-63.548962	471.540466	-636.131165	196.819427	65.921242	-653.940979	-43.393536	75.209496	-579.902710	257.413422	1291.039307	-565.471436	-133.327332	1304.731079	-523.748474	59.886028	1323.579834	-510.011505	64.412430	1590.426147	-617.301880	290.109222	1056.999023	-596.749084	-191.157043	1076.031982	-512.845886	267.491272	810.707275	-493.926544	-163.992142	836.698364	-539.869263	51.665871	965.251465	467.072266	-28.322311	924.796265	490.166504	152.601227
-548.116699	157.079742	869.913879	-552.193420	-46.027847	861.939453	-654.255371	197.874512	417.813538	-598.121277	-63.517788	471.613831	-636.160400	196.832169	65.925827	-653.942566	-43.413601	75.188637	-579.976318	257.361237	1291.027344	-565.596069	-133.361023	1304.726929	-523.851379	59.825592	1323.616455	-510.173767	64.363449	1590.444946	-617.374573	290.097137	1057.029053	-596.879944	-191.255493	1076.081421	-512.869446	267.429810	810.728394	-494.401398	-164.314407	836.583496	-539.734619	51.415310	965.297241	466.970520	-28.360094	924.796692	490.028595	152.592758
-548.149536	157.005783	869.943420	-552.276245	-46.060928	861.941589	-654.073914	197.885025	417.802338	-598.105347	-63.527271	471.606964	-636.075195	196.830750	65.914909	-653.959656	-43.406059	75.209702	-580.069885	257.309357	1291.027344	-565.715515	-133.370712	1304.731812	-523.950867	59.791203	1323.619629	-510.313141	64.313156	1590.454834	-617.439575	290.049683	1057.031372	-596.943115	-191.263046	1076.083862	-512.862854	267.387512	810.790894	-494.232727	-164.157257	836.720764	-539.807312	51.345245	965.313965	466.897308	-28.401831	924.788086	489.947632	152.560577
-548.200623	156.953232	869.950134	-552.388062	-46.080948	861.967285	-653.966064	197.956955	417.823700	-598.075012	-63.561924	471.612152	-636.176758	196.831375	65.954231	-654.048157	-43.393688	75.190247	-580.166870	257.276520	1291.062256	-565.841919	-133.430252	1304.730103	-524.055176	59.737373	1323.640015	-510.461304	64.272141	1590.475464	-617.501587	290.014923	1057.049438	-597.035889	-191.303513	1076.121216	-512.879761	267.351044	810.815674	-494.295471	-164.214859	836.771423	-539.909363	51.314812	965.332581	466.913208	-28.608227	924.779175	490.114044	151.911209
-548.219666	156.941406	869.969849	-552.458496	-46.140278	861.978455	-653.805542	197.962448	417.784637	-598.457336	-63.846565	471.659515	-636.167542	196.833755	65.969299	-654.219788	-43.390816	75.221130	-580.259094	257.239838	1291.067139	-565.995056	-133.466217	1304.726074	-524.157043	59.694176	1323.667847	-510.614014	64.219437	1590.486206	-617.562683	289.998993	1057.045166	-597.252625	-191.426865	1076.122314	-512.898376	267.342804	810.833069	-494.398163	-164.289444	836.758423	-539.988586	51.273972	965.351379	466.834869	-28.642752	924.775330	490.013794	151.868088
-548.254333	156.909821	869.981689	-552.545593	-46.147842	861.990784	-653.688721	197.981155	417.783112	-598.062805	-63.627155	471.604279	-636.234009	196.840851	65.969208	-654.096863	-43.388939	75.195633	-580.351501	257.220032	1291.067383	-566.141052	-133.488007	1304.715698	-524.161011	59.583431	1323.690552	-510.740173	64.180634	1590.506836	-617.590942	289.970428	1057.028931	-597.373657	-191.465195	1076.111450	-512.894287	267.342590	810.851929	-494.481995	-164.347351	836.777771	-540.078857	51.251976	965.366455	466.645660	-28.489092	924.762512	489.658203	152.481461
-548.528870	157.129837	870.009338	-553.171021	-45.486084	861.612488	-653.706665	198.073273	417.778168	-598.022461	-63.650558	471.484985	-636.316528	196.839310	65.965866	-654.074280	-43.371098	75.174294	-580.428650	257.206146	1291.081543	-566.250183	-133.503372	1304.711182	-524.259827	59.542339	1323.721924	-510.916962	64.099289	1590.508057	-617.657043	289.981354	1057.046509	-597.431519	-191.463165	1076.136230	-512.885498	267.319305	810.868713	-494.422272	-164.368896	836.772766	-540.359009	51.464115	965.163574	466.682953	-28.717470	924.755371	489.847931	151.791382
-548.549561	157.162979	870.013550	-553.311829	-45.439640	861.592957	-653.588867	198.088104	417.773987	-598.080872	-63.717155	471.459961	-636.342407	196.856689	65.966484	-654.118164	-43.372494	75.186783	-580.498474	257.200317	1291.116211	-566.394592	-133.527023	1304.717163	-524.354065	59.509941	1323.726685	-511.050842	64.059021	1590.517578	-617.661560	289.918243	1057.051514	-597.604492	-191.524384	1076.112915	-512.880798	267.318054	810.881836	-494.490448	-164.401093	836.786743	-540.455078	51.486099	965.156738	466.513885	-28.539270	924.733826	489.472321	152.453018
-548.591492	157.084137	870.017700	-553.361755	-45.501579	861.633545	-653.475464	198.080795	417.751129	-598.129883	-63.830612	471.476105	-636.316467	196.841080	65.957947	-654.198853	-43.337696	75.192635	-580.568054	257.156586	1291.120850	-566.539307	-133.548691	1304.695435	-524.460754	59.469341	1323.723755	-511.166992	64.024216	1590.520508	-617.701904	289.947906	1057.068970	-597.698975	-191.536530	1076.123291	-512.856934	267.301025	810.909668	-494.611847	-164.448441	836.789612	-540.533325	51.433407	965.183289	466.418060	-28.551407	924.724670	489.376892	152.432816
-548.352234	156.783508	869.994263	-552.888977	-46.181034	862.023438	-653.252075	198.007263	417.709045	-598.055298	-63.822311	471.574036	-636.246155	196.821533	65.961250	-654.221375	-43.319847	75.193108	-580.622803	257.149078	1291.173462	-566.675964	-133.563553	1304.697021	-524.544495	59.428616	1323.740845	-511.233459	64.007790	1590.531738	-617.709351	289.923370	1057.085571	-597.889832	-191.639771	1076.083130	-512.826477	267.294739	810.926331	-494.709106	-164.491318	836.813477	-540.376465	51.169106	965.396912	466.342163	-28.604958	924.734314	489.295868	152.373062
-548.345520	156.794312	870.026611	-552.953003	-46.206543	862.023071	-653.139282	198.034210	417.721130	-597.868286	-63.746799	471.562531	-636.279602	196.825165	65.963943	-654.153748	-43.320885	75.155258	-580.636536	257.113464	1291.175049	-566.799988	-133.630432	1304.700562	-524.655762	59.402122	1323.753052	-511.345459	63.957642	1590.546509	-617.747559	289.936737	1057.095459	-598.022461	-191.655594	1076.094604	-512.798889	267.312927	810.964294	-494.802948	-164.529938	836.832214	-540.428772	51.143372	965.414551	466.235077	-28.619318	924.741272	489.201904	152.346954
-548.350952	156.804230	870.035339	-553.009460	-46.193542	862.016724	-653.025757	198.027573	417.709259	-597.826904	-63.753811	471.551178	-636.296448	196.827118	65.963760	-654.168701	-43.308964	75.165398	-580.683899	257.102081	1291.186279	-566.974609	-133.661194	1304.680664	-524.777588	59.365170	1323.757935	-511.442596	63.936813	1590.552002	-617.764893	289.951324	1057.090210	-598.151550	-191.656113	1076.115112	-512.742493	267.308533	811.000610	-495.073822	-164.596039	836.851318	-540.482178	51.145222	965.417664	466.250885	-28.849524	924.761414	489.400208	151.687378
-548.366821	156.751541	870.014099	-553.065002	-46.238625	862.013855	-652.938232	198.008728	417.679077	-598.193604	-64.002701	471.605652	-636.251038	196.814774	65.958298	-654.336670	-43.275555	75.200668	-580.740662	257.079285	1291.169189	-567.150818	-133.666733	1304.674683	-524.869751	59.307629	1323.755371	-511.548492	63.872944	1590.548584	-617.766235	289.973328	1057.089966	-598.236267	-191.591904	1076.083130	-512.731262	267.347198	811.012390	-495.178772	-164.638062	836.862183	-540.526733	51.103359	965.406799	466.141174	-28.949238	924.773987	489.305756	151.595535
-548.393311	156.776047	870.024719	-553.146912	-46.212986	861.978638	-652.876282	198.069595	417.696808	-598.302368	-64.087021	471.602905	-636.266113	196.827545	65.996399	-654.375977	-43.281971	75.224594	-580.785950	257.047699	1291.167358	-567.285889	-133.707977	1304.671265	-524.981934	59.284660	1323.745239	-511.632202	63.843323	1590.547363	-617.749634	289.961761	1057.046875	-598.382019	-191.591705	1076.068848	-512.696960	267.352783	811.023987	-495.274658	-164.674316	836.848450	-540.575317	51.103111	965.392883	466.020355	-28.988823	924.763489	489.204742	151.608841
-548.372681	156.757797	870.020996	-553.147156	-46.232281	861.993835	-652.778015	198.058685	417.671967	-598.235107	-64.067245	471.595093	-636.265442	196.820740	65.933273	-654.382935	-43.261402	75.215851	-580.806458	257.063446	1291.168457	-567.460388	-133.713211	1304.667603	-525.072876	59.228668	1323.752075	-511.715515	63.804695	1590.543579	-617.746033	290.006134	1057.051270	-598.611023	-191.644684	1076.024292	-512.653809	267.345398	811.018372	-495.356750	-164.696121	836.822937	-540.598206	51.093220	965.402344	465.797729	-28.859989	924.780579	488.809540	152.248840
-548.361206	156.755280	870.018555	-553.187012	-46.274094	861.987488	-652.743225	198.072586	417.653656	-598.252869	-64.074600	471.587921	-636.229065	196.811142	65.941475	-654.402161	-43.211559	75.168251	-580.786865	257.119446	1291.252563	-567.603638	-133.748123	1304.684814	-525.172791	59.210285	1323.754272	-511.789917	63.756763	1590.552734	-617.728699	290.031830	1057.075195	-598.725159	-191.590454	1075.996948	-512.630737	267.364594	811.035828	-495.434967	-164.691208	836.846191	-540.629150	51.067703	965.399536	465.693115	-28.904015	924.786194	488.689880	152.205338
-548.313293	156.754242	870.022339	-553.194153	-46.233181	861.987000	-652.691650	198.081772	417.682495	-598.157837	-64.008896	471.587921	-636.258057	196.819107	65.967461	-654.389893	-43.207577	75.182121	-580.801392	257.129303	1291.264771	-567.731018	-133.749710	1304.662720	-525.292725	59.209549	1323.766235	-511.864929	63.716682	1590.555176	-617.718628	290.031860	1057.078613	-598.912354	-191.634964	1075.992920	-512.576965	267.365906	811.026428	-495.759338	-164.957306	836.722778	-540.628967	51.082363	965.403015	465.543762	-28.949728	924.810913	488.559814	152.168259
-548.541138	157.064285	870.060181	-553.800598	-45.522236	861.592102	-652.813965	198.194946	417.732758	-598.159912	-64.026596	471.427887	-636.399231	196.835373	65.971886	-654.395935	-43.214622	75.171028	-580.823669	257.127777	1291.275635	-567.875671	-133.746185	1304.676270	-525.378052	59.149776	1323.782837	-511.948364	63.670170	1590.569458	-617.677856	290.049438	1057.077393	-599.055969	-191.633453	1075.996216	-512.525757	267.357025	811.036560	-495.870361	-164.980484	836.735535	-540.885132	51.350285	965.197510	465.438843	-28.996063	924.813599	488.446106	152.156525
-548.589966	157.016632	870.058899	-553.871460	-45.498810	861.573486	-652.792542	198.189957	417.727814	-598.156555	-64.050903	471.423767	-636.392761	196.829269	65.978340	-654.437988	-43.210327	75.194481	-580.879700	257.071838	1291.240479	-567.979065	-133.751587	1304.701294	-525.495667	59.144341	1323.805420	-512.024109	63.612740	1590.570923	-617.674316	290.065216	1057.077637	-599.205627	-191.601700	1075.978882	-512.480591	267.356293	811.049744	-495.953888	-165.000580	836.746033	-540.946045	51.327019	965.187134	465.433624	-29.195936	924.828735	488.624329	151.467331
-548.310425	156.679550	870.014832	-553.265625	-46.288872	861.985046	-652.624023	198.102921	417.662842	-598.079712	-64.042259	471.549194	-636.264893	196.815720	65.976105	-654.397156	-43.189098	75.185860	-580.950073	256.992859	1291.153687	-568.168762	-133.752563	1304.670044	-525.595947	59.114861	1323.821533	-512.088867	63.554874	1590.565918	-617.654968	290.091888	1057.036743	-599.344055	-191.578659	1075.913452	-512.418640	267.385101	811.044373	-496.017975	-165.013092	836.765808	-540.709351	51.016712	965.402954	465.221832	-28.998234	924.816101	488.207855	152.127731
-548.312561	156.700211	870.009094	-553.293884	-46.276569	861.950867	-652.599609	198.087021	417.646179	-598.035095	-64.064255	471.543274	-636.235840	196.821198	65.976105	-654.407532	-43.180096	75.172882	-580.918884	257.044250	1291.196045	-568.320251	-133.767776	1304.658936	-525.676941	59.121147	1323.811768	-512.143372	63.510056	1590.566650	-617.581604	290.050232	1057.043091	-599.431519	-191.501236	1075.889526	-512.377625	267.372314	811.050781	-495.847931	-164.797516	836.888489	-540.726685	51.018227	965.382568	465.116974	-29.000599	924.824036	488.064850	152.147232
-548.292358	156.717209	870.002441	-553.321533	-46.267475	861.950867	-652.622192	198.112823	417.658203	-597.982300	-64.058632	471.534821	-636.252502	196.813568	65.978882	-654.364624	-43.170506	75.175217	-580.946533	257.016754	1291.159302	-568.465637	-133.771347	1304.604370	-525.781250	59.086449	1323.778442	-512.195923	63.438152	1590.553955	-617.546814	290.065399	1057.010254	-599.524170	-191.431473	1075.908569	-512.325745	267.348816	811.054749	-495.916290	-164.806808	836.888306	-540.745117	51.032623	965.380798	465.021545	-29.011814	924.819763	487.932037	152.116821
-548.283142	156.727692	869.992554	-553.334534	-46.261005	861.932373	-652.657349	198.124207	417.661377	-597.988525	-64.097656	471.523529	-636.319397	196.836807	65.971085	-654.402466	-43.182114	75.152924	-580.959961	257.016388	1291.159058	-568.622009	-133.750504	1304.561890	-525.848816	59.077168	1323.789917	-512.245728	63.376896	1590.541382	-617.494324	290.076843	1056.996948	-599.663818	-191.412857	1075.857788	-512.269958	267.322266	811.053955	-495.981018	-164.814468	836.885254	-540.762146	51.036186	965.367920	464.859467	-28.993317	924.823364	487.727112	152.107819
-548.269348	156.721848	869.986084	-553.328552	-46.291172	861.941772	-652.643372	198.128967	417.676544	-597.924561	-64.081795	471.490967	-636.305420	196.827637	65.973106	-654.392273	-43.184029	75.155716	-580.947327	257.021484	1291.132324	-568.746277	-133.754272	1304.524902	-526.006165	59.111816	1323.772095	-512.275452	63.282524	1590.564453	-617.456604	290.083801	1056.975586	-599.837036	-191.426056	1075.813354	-512.204651	267.316772	811.047424	-496.041595	-164.845886	836.881531	-540.769104	51.026405	965.371460	464.736816	-28.973822	924.832703	487.533722	152.139465
-548.252808	156.732773	869.965820	-553.346863	-46.298809	861.939941	-652.666321	198.141754	417.687317	-597.886536	-64.107101	471.488495	-636.323364	196.825607	65.972420	-654.383789	-43.154396	75.147728	-580.994385	257.043152	1291.128174	-568.927734	-133.730164	1304.471436	-526.067444	59.108826	1323.757813	-512.351440	63.260353	1590.525635	-617.416626	290.105804	1056.989258	-600.019714	-191.443909	1075.763428	-512.165771	267.295746	811.040710	-496.098724	-164.842117	836.892395	-540.784790	51.036018	965.362244	464.585571	-28.984274	924.834656	487.308746	152.123596
-548.246216	156.742142	869.958130	-553.371399	-46.299271	861.930725	-652.659668	198.136215	417.692810	-597.820068	-64.117455	471.478546	-636.293762	196.819122	65.977432	-654.339600	-43.173832	75.152367	-580.995544	257.055969	1291.117310	-569.062805	-133.719635	1304.425171	-526.132568	59.108284	1323.763062	-512.386597	63.158649	1590.549805	-617.370544	290.113403	1056.946411	-600.144226	-191.445541	1075.785645	-512.114258	267.275787	811.049133	-496.427582	-165.065109	836.747009	-540.807373	51.038723	965.355103	464.452301	-29.010092	924.841309	487.056946	152.141800
-548.245789	156.748383	869.955383	-553.387573	-46.295559	861.924255	-652.651489	198.132919	417.689575	-597.786133	-64.150742	471.485260	-636.283203	196.827393	65.977081	-654.367310	-43.178253	75.166130	-580.992676	257.052124	1291.111572	-569.169800	-133.713730	1304.425781	-526.180054	59.102238	1323.762451	-512.434753	63.115234	1590.541748	-617.330139	290.134460	1056.953857	-600.304504	-191.433441	1075.760376	-512.063843	267.218262	811.057373	-496.507416	-165.079773	836.744385	-540.819397	51.041168	965.350769	464.229462	-29.045488	924.854553	486.737488	152.107544
-548.230469	156.738312	869.956421	-553.380493	-46.301342	861.930481	-652.625488	198.107513	417.672455	-597.687500	-64.127449	471.461487	-636.333984	196.826797	65.955032	-654.326355	-43.143627	75.147888	-580.955017	257.056763	1291.091064	-569.297302	-133.692307	1304.371948	-526.218689	59.082561	1323.738525	-512.512817	63.090797	1590.503906	-617.273743	290.118866	1056.926147	-600.374756	-191.348816	1075.706787	-511.994598	267.180695	811.037048	-496.318115	-164.835480	836.868469	-540.836548	51.035889	965.357361	464.037689	-29.119656	924.889832	486.448303	152.049301
-548.230469	156.724731	869.963318	-553.392395	-46.283108	861.939331	-652.603638	198.131470	417.677856	-597.659546	-64.129311	471.460938	-636.309875	196.820755	65.946846	-654.324829	-43.131027	75.158585	-580.948364	257.058777	1291.100220	-569.402893	-133.697830	1304.367065	-526.247742	59.076862	1323.761230	-512.560791	63.035046	1590.489258	-617.217957	290.119110	1056.912109	-600.471863	-191.335800	1075.704102	-511.968781	267.140930	811.008789	-496.594360	-165.043854	836.730225	-540.851074	51.038139	965.366089	463.776978	-29.232172	924.926453	486.075287	151.942123
-548.229187	156.702896	869.953613	-553.420288	-46.281353	861.933777	-652.567139	198.114044	417.642914	-597.585388	-64.134041	471.454529	-636.286987	196.814178	65.965385	-654.302307	-43.146164	75.135361	-580.893860	257.062531	1291.085083	-569.467590	-133.693481	1304.331665	-526.287842	59.080761	1323.731934	-512.608398	62.984310	1590.484375	-617.180054	290.135895	1056.902710	-600.484070	-191.187546	1075.688110	-511.953369	267.091522	811.015442	-496.418518	-164.838577	836.858276	-540.873047	51.028385	965.359375	463.587891	-29.513693	924.947388	485.978973	151.187103
-548.226440	156.713837	869.946899	-553.439819	-46.258255	861.916016	-652.556335	198.155792	417.674500	-597.514587	-64.124863	471.427338	-636.279358	196.825989	65.981926	-654.287354	-43.145653	75.131958	-580.882324	257.067810	1291.069336	-569.566650	-133.675369	1304.301758	-526.321289	59.085827	1323.741211	-512.671143	62.935841	1590.491211	-617.156189	290.144196	1056.884766	-600.557861	-191.139984	1075.690674	-511.918854	267.067474	811.000427	-496.724304	-165.027939	836.721863	-540.889587	51.038876	965.347656	463.161194	-29.462061	924.963989	485.293427	151.746582
-548.235779	156.722366	869.957764	-553.483215	-46.259239	861.939148	-652.561890	198.164413	417.687103	-597.483521	-64.138962	471.438538	-636.306335	196.834213	65.975311	-654.301147	-43.127789	75.159462	-580.881714	257.069183	1291.063477	-569.651672	-133.665985	1304.282349	-526.351318	59.086906	1323.734131	-512.718445	62.890186	1590.497437	-617.133240	290.167023	1056.881592	-600.685303	-191.120605	1075.651611	-511.869354	267.011322	811.004639	-496.539612	-164.817154	836.858215	-540.923645	51.047329	965.365601	462.857849	-29.516083	924.993103	484.895538	151.771225
-548.224548	156.712708	869.955444	-553.473816	-46.283516	861.959412	-652.504395	198.166534	417.687897	-597.454102	-64.119339	471.438171	-636.283997	196.831635	65.977005	-654.284607	-43.132927	75.193230	-580.830383	257.076477	1291.058228	-569.721375	-133.656357	1304.283081	-526.376770	59.074932	1323.725220	-512.771179	62.853966	1590.515869	-617.119019	290.167389	1056.863281	-600.825439	-191.111633	1075.629639	-511.867218	266.992981	811.002258	-496.575592	-164.779800	836.867004	-540.924866	51.041851	965.376221	462.247650	-29.589733	925.233337	484.330841	151.559845
-548.239197	156.730377	869.956787	-553.533569	-46.238167	861.950500	-652.481567	198.195816	417.658783	-597.425354	-64.164864	471.431305	-636.335144	196.835327	65.986061	-654.287659	-43.140335	75.204086	-580.831726	257.093475	1291.065674	-569.809082	-133.650833	1304.288330	-526.392395	59.076817	1323.751343	-512.826050	62.794983	1590.523193	-617.096741	290.187256	1056.869995	-600.936768	-191.116867	1075.623901	-511.856018	266.946289	810.973267	-496.656525	-164.787567	836.844727	-540.957153	51.065453	965.371643	462.383270	-29.237486	925.037842	484.024933	151.680405
-548.248474	156.747803	869.960327	-553.547241	-46.247658	861.965271	-652.493652	198.246780	417.692688	-597.425415	-64.166679	471.417938	-636.355957	196.834778	65.988853	-654.256226	-43.107780	75.184555	-580.789795	257.094055	1291.049927	-569.831909	-133.641037	1304.298340	-526.412537	59.088963	1323.745239	-512.879028	62.775860	1590.527710	-617.072021	290.167023	1056.850708	-600.987366	-191.067886	1075.601318	-511.837311	266.927765	810.980774	-496.689148	-164.765060	836.855652	-540.976563	51.075428	965.381836	461.714752	-29.629913	924.995972	483.470764	151.658417
-548.243774	156.744537	869.954834	-553.594299	-46.204689	861.955078	-652.506958	198.255493	417.697174	-597.372192	-64.136749	471.433289	-636.365967	196.835831	65.989021	-654.313538	-43.109009	75.189163	-580.771240	257.128204	1291.048706	-569.872559	-133.638138	1304.261475	-526.437866	59.075752	1323.739624	-512.920776	62.748058	1590.528809	-617.068970	290.187958	1056.872803	-601.054993	-191.015610	1075.603394	-511.817200	266.924164	810.972107	-496.722839	-164.746826	836.862427	-540.996338	51.089485	965.373535	461.230408	-29.728823	925.023743	482.945099	151.738892
-548.250854	156.749695	869.956726	-553.606445	-46.215767	861.946228	-652.491394	198.263474	417.693085	-597.357910	-64.137115	471.422729	-636.389709	196.837143	65.978249	-654.287537	-43.096420	75.162964	-580.784241	257.126160	1291.008057	-569.934326	-133.605591	1304.244263	-526.360413	59.028980	1323.737793	-512.953674	62.723156	1590.543213	-617.065247	290.218292	1056.859863	-601.111633	-191.006149	1075.571167	-511.830841	266.932526	810.948792	-496.770264	-164.736145	836.847229	-540.998962	51.081211	965.369202	460.727539	-29.777628	925.043396	482.413788	151.715973
-548.254700	156.760406	869.954956	-553.637451	-46.190090	861.939087	-652.497314	198.267365	417.695709	-597.385925	-64.120018	471.411469	-636.378296	196.832825	65.977249	-654.312927	-43.096893	75.164276	-580.770935	257.113861	1290.989380	-569.989258	-133.587250	1304.232666	-526.392700	59.040245	1323.725586	-512.992004	62.694607	1590.543335	-617.054688	290.225464	1056.828613	-601.138733	-190.977585	1075.558228	-511.803253	266.922607	810.954224	-496.786377	-164.701767	836.838928	-541.018311	51.095188	965.364746	460.217072	-29.708372	925.044250	481.836609	151.787247
-548.235657	156.776123	869.947998	-553.641479	-46.179882	861.961609	-652.521362	198.294891	417.706573	-597.417053	-64.135582	471.415436	-636.368286	196.854843	65.978676	-654.340942	-43.103611	75.187225	-580.749878	257.151855	1291.011475	-570.021362	-133.574066	1304.227539	-526.402893	59.043728	1323.732788	-513.033997	62.658165	1590.538086	-617.032227	290.213684	1056.832886	-601.231567	-190.978271	1075.525146	-511.804138	266.921753	810.935425	-496.834167	-164.695389	836.818787	-541.013245	51.121609	965.373352	459.726440	-29.675337	925.075928	481.305817	151.854462
-548.194763	156.800430	869.978760	-553.628174	-46.160172	861.964600	-652.503723	198.305634	417.713562	-597.382935	-64.087112	471.424500	-636.376770	196.853638	65.985512	-654.287964	-43.101536	75.175705	-580.747375	257.146332	1290.979004	-570.064758	-133.580887	1304.201538	-526.418884	59.053436	1323.739502	-513.066284	62.637924	1590.551758	-617.033569	290.224884	1056.807495	-601.266846	-190.955688	1075.522949	-511.804443	266.921722	810.934265	-496.852386	-164.693008	836.834473	-540.993835	51.128944	965.390320	459.155884	-29.673929	925.121582	480.753235	151.872498
-548.166748	156.829788	869.956543	-553.630310	-46.169338	861.967712	-652.500916	198.307922	417.714935	-597.385071	-64.029137	471.403046	-636.346130	196.848679	65.986664	-654.294373	-43.101345	75.171036	-580.757263	257.156036	1290.979004	-570.102417	-133.567200	1304.196533	-526.427856	59.077408	1323.732422	-513.107727	62.596882	1590.563232	-617.035400	290.225739	1056.814209	-601.246582	-190.866440	1075.512695	-511.787018	266.945618	810.958923	-496.877380	-164.673431	836.824036	-540.983582	51.150841	965.381592	458.679779	-29.912483	925.161072	480.414246	151.144196
-548.167053	156.830338	869.948059	-553.653809	-46.159840	861.964294	-652.520996	198.329651	417.730042	-597.431702	-64.030685	471.408600	-636.387939	196.850281	65.975037	-654.308777	-43.082611	75.171089	-580.763489	257.168671	1290.958984	-570.094971	-133.537537	1304.199219	-526.430664	59.084343	1323.734009	-513.134033	62.574707	1590.566406	-616.985718	290.200165	1056.781738	-601.318909	-190.919235	1075.522705	-511.779938	267.361053	810.973999	-496.895874	-164.668976	836.819458	-540.989075	51.156860	965.375061	457.965912	-29.702900	925.204712	479.514313	152.022415
-548.138000	156.890335	869.963379	-553.658936	-46.102802	861.949646	-652.544678	198.336639	417.717255	-597.446838	-64.013893	471.404236	-636.421692	196.867233	65.989044	-654.243469	-43.074249	75.142792	-580.753601	257.185944	1290.951904	-570.118408	-133.520050	1304.203247	-526.452576	59.101719	1323.719727	-513.176270	62.535164	1590.564697	-616.967407	290.204834	1056.772095	-601.322205	-190.875366	1075.515137	-511.762146	267.472717	810.962646	-496.919006	-164.659042	836.802063	-540.983887	51.199280	965.375366	457.384735	-29.666946	925.242981	478.885193	152.084320
-548.106750	156.889938	869.950684	-553.645508	-46.121067	861.955200	-652.554321	198.349289	417.695923	-597.479797	-64.040565	471.437927	-636.387817	196.850662	65.977005	-654.256836	-43.080128	75.163795	-580.719360	257.217377	1290.947266	-570.111633	-133.503937	1304.199585	-526.452332	59.103992	1323.713013	-513.211365	62.503014	1590.567383	-616.967102	290.230072	1056.755737	-601.326965	-190.847122	1075.520142	-511.774841	267.487701	810.957825	-496.909607	-164.662476	836.795776	-540.970032	51.198544	965.372986	456.498505	-29.652445	925.425476	478.153137	151.907959
-548.116089	156.916931	869.943848	-553.655823	-46.060749	861.926636	-652.560303	198.353226	417.699768	-597.498291	-64.029053	471.434662	-636.415527	196.866379	65.990829	-654.304199	-43.036514	75.140846	-580.730713	257.235138	1290.905518	-570.139648	-133.459229	1304.196411	-526.450256	59.130009	1323.712769	-513.239807	62.461964	1590.553955	-616.979858	290.259705	1056.757080	-601.320190	-190.814377	1075.509155	-511.797699	267.510895	810.934204	-496.938599	-164.647018	836.792175	-540.964294	51.230515	965.353271	455.914185	-29.624517	925.463013	477.367645	151.504379
-548.102844	156.918747	869.928589	-553.648193	-46.082970	861.932434	-652.579956	198.349808	417.703705	-597.540527	-64.006783	471.428619	-636.389099	196.877106	65.981804	-654.312439	-43.070099	75.140488	-580.727112	257.244873	1290.906494	-570.132202	-133.438217	1304.193115	-526.480652	59.164597	1323.684326	-513.273071	62.415031	1590.559326	-616.970703	290.293060	1056.728149	-601.369629	-190.847427	1075.483154	-511.792206	267.590210	810.924988	-496.934296	-164.653198	836.774963	-540.959473	51.230942	965.349548	455.809601	-29.690737	925.255615	476.965820	151.432434
-548.054077	156.982742	869.941650	-553.618958	-46.051224	861.947388	-652.608093	198.367065	417.716980	-597.480713	-63.959820	471.425171	-636.390320	196.877258	65.982956	-654.297913	-43.075855	75.152397	-580.739624	257.278961	1290.890381	-570.115173	-133.421539	1304.164063	-526.463745	59.175056	1323.694580	-513.287231	62.346241	1590.573120	-616.983582	290.312958	1056.736084	-601.305725	-190.746918	1075.507080	-511.787415	267.579407	810.902222	-496.935822	-164.636200	836.789307	-540.921692	51.279472	965.363647	455.161469	-29.638996	925.306946	476.260620	151.513550
-548.064941	157.000046	869.938599	-553.613159	-46.047600	861.938904	-652.629517	198.388000	417.730865	-597.470459	-63.953156	471.424042	-636.365051	196.861069	65.996384	-654.291626	-43.075493	75.150887	-580.732971	257.310547	1290.888428	-570.109924	-133.390030	1304.171997	-526.448792	59.195557	1323.687622	-513.321106	62.296844	1590.567505	-616.976135	290.334534	1056.730347	-601.311401	-190.748566	1075.487183	-511.809357	267.583069	810.906067	-496.921509	-164.640411	836.770630	-540.922058	51.288322	965.357605	454.422058	-29.597395	925.440063	475.491241	151.502884
-548.032654	157.045303	869.950439	-553.591858	-46.000191	861.961121	-652.663452	198.393051	417.745453	-597.466614	-63.939556	471.442657	-636.367920	196.865814	65.983452	-654.301758	-43.074074	75.163239	-580.728638	257.304657	1290.879395	-570.086487	-133.367523	1304.152954	-526.449890	59.237450	1323.691895	-513.335266	62.252533	1590.573364	-616.973389	290.363770	1056.737305	-601.356262	-190.781708	1075.483765	-511.812256	267.621979	810.919556	-496.912506	-164.623138	836.759155	-540.891479	51.339073	965.374512	452.931946	-28.647495	925.728333	473.034943	150.849014
-548.027161	157.041168	869.951050	-553.571350	-46.002666	861.964844	-652.702026	198.397079	417.766602	-597.515259	-63.948868	471.439240	-636.424194	196.855469	65.996605	-654.298218	-43.051411	75.174850	-580.739258	257.339905	1290.869507	-570.104980	-133.323380	1304.156738	-526.416870	59.250748	1323.700317	-513.346863	62.201992	1590.590942	-616.980408	290.378387	1056.720825	-601.278198	-190.697632	1075.483276	-511.817749	267.684052	810.919128	-496.897430	-164.613663	836.768433	-540.879578	51.338001	965.376892	451.498749	-28.469566	926.297058	471.947174	150.505035
-548.036316	157.051834	869.956055	-553.546265	-45.964306	861.973450	-652.749390	198.395203	417.739410	-597.498230	-63.905930	471.449127	-636.427673	196.888809	66.005074	-654.288391	-43.050663	75.170090	-580.738586	257.368988	1290.872803	-570.090820	-133.303558	1304.164551	-526.446045	59.286442	1323.705444	-513.352905	62.142563	1590.602417	-616.984741	290.399506	1056.723389	-601.313538	-190.724197	1075.461548	-511.828308	267.700897	810.922913	-496.871857	-164.599274	836.766846	-540.872314	51.365398	965.383850	450.845062	-28.608049	925.872314	471.432312	150.718521
-548.014587	157.125290	869.970093	-553.556580	-45.935513	861.962769	-652.762268	198.399094	417.720947	-597.479126	-63.889759	471.454803	-636.404358	196.875381	65.985985	-654.250549	-43.043510	75.178879	-580.723816	257.414032	1290.884888	-570.065796	-133.275909	1304.173706	-526.446167	59.334629	1323.716187	-513.365845	62.096294	1590.613281	-617.005127	290.444366	1056.715820	-601.243958	-190.693619	1075.504395	-511.852600	267.744781	810.919434	-496.838348	-164.572449	836.771790	-540.858765	51.403610	965.384216	450.284698	-28.663445	925.918701	470.838989	150.698730
-548.026062	157.152588	869.961487	-553.555359	-45.890026	861.965637	-652.810486	198.393127	417.740723	-597.501587	-63.921574	471.481140	-636.370911	196.907959	65.993111	-654.267639	-43.033573	75.220184	-580.749573	257.417053	1290.854492	-570.024048	-133.231125	1304.172607	-526.411865	59.345257	1323.699341	-513.367859	62.060272	1590.612915	-617.029419	290.463013	1056.719116	-601.206909	-190.642578	1075.488037	-511.858765	267.782990	810.911499	-496.826447	-164.572281	836.763245	-540.856628	51.445675	965.380859	449.750549	-28.604143	925.939758	470.182617	150.703857
-548.022705	157.152435	869.958496	-553.544067	-45.875210	861.958557	-652.858215	198.442093	417.768738	-597.458191	-63.900314	471.488129	-636.398682	196.888672	66.000023	-654.293762	-43.053852	75.224388	-580.753784	257.449768	1290.857544	-570.044861	-133.225204	1304.130615	-526.415405	59.393345	1323.698120	-513.377014	62.008820	1590.606567	-617.031250	290.465118	1056.719238	-601.225769	-190.652878	1075.466797	-511.874054	267.802002	810.901733	-496.792114	-164.534195	836.750793	-540.852051	51.451187	965.375977	449.184998	-28.557817	925.962952	469.470276	150.765152
-547.999756	157.206528	869.940857	-553.511658	-45.868412	861.946716	-652.860229	198.408035	417.744263	-597.418762	-63.844231	471.462982	-636.408264	196.893036	65.989304	-654.273987	-43.044205	75.187195	-580.759705	257.485352	1290.852173	-570.007568	-133.178940	1304.123047	-526.413147	59.395542	1323.657471	-513.362915	61.979939	1590.606445	-617.059753	290.503632	1056.718994	-601.205139	-190.659119	1075.435913	-511.887329	267.843628	810.902893	-496.720764	-164.502625	836.740784	-540.812805	51.485619	965.360229	448.921021	-29.042555	926.005493	469.836243	150.356339
-547.989929	157.232483	869.951904	-553.473328	-45.836815	861.933105	-652.888123	198.427628	417.752594	-597.425720	-63.840229	471.462921	-636.375488	196.889542	65.992546	-654.248352	-43.050262	75.173576	-580.752991	257.502991	1290.851929	-570.003601	-133.156265	1304.095215	-526.392151	59.417862	1323.645996	-513.345520	61.940918	1590.594482	-617.060303	290.511414	1056.710327	-601.118896	-190.603210	1075.419922	-511.898193	267.832733	810.899475	-496.685516	-164.491989	836.732361	-540.793396	51.503731	965.359009	448.307587	-28.832306	926.043457	469.034546	150.452652
-547.999573	157.222275	869.928833	-553.441895	-45.828251	861.936646	-652.873169	198.402039	417.740234	-597.391663	-63.796520	471.465820	-636.385010	196.887695	65.987961	-654.219971	-43.043804	75.182869	-580.761536	257.509399	1290.815796	-569.966797	-133.144119	1304.080933	-526.387207	59.456955	1323.646362	-513.335205	61.906914	1590.596436	-617.068176	290.522827	1056.710938	-601.085938	-190.566513	1075.390503	-511.909149	267.858856	810.883362	-496.625946	-164.445602	836.725281	-540.771729	51.517288	965.348816	447.652954	-28.616526	926.082092	468.105408	150.538574
-547.990784	157.299057	869.947021	-553.413025	-45.793495	861.940552	-652.926514	198.419571	417.764648	-597.443481	-63.822071	471.466858	-636.387329	196.890793	65.990662	-654.273315	-43.038330	75.202057	-580.762390	257.521942	1290.816650	-569.960938	-133.119263	1304.071899	-526.393616	59.476513	1323.631958	-513.316345	61.900196	1590.597290	-617.116089	290.572449	1056.702271	-601.073059	-190.534515	1075.388306	-511.940613	267.905121	810.878723	-496.584412	-164.397278	836.706360	-540.759155	51.568050	965.360229	447.136719	-28.533546	926.076660	467.456055	150.600555
-547.992981	157.297668	869.940247	-553.387207	-45.756264	861.947327	-652.953735	198.405304	417.751343	-597.410461	-63.811493	471.503693	-636.380798	196.890182	65.989212	-654.307678	-43.041954	75.211876	-580.777649	257.544922	1290.823364	-569.916992	-133.093658	1304.058838	-526.375366	59.523010	1323.636475	-513.296143	61.880283	1590.597290	-617.117371	290.576630	1056.692749	-601.056091	-190.520889	1075.356934	-511.958984	267.924072	810.883179	-496.522858	-164.351089	836.694519	-540.747498	51.593193	965.360535	446.715820	-28.450613	926.049194	466.860840	150.676300
-547.945374	157.342377	869.944153	-553.347534	-45.738586	861.959229	-652.958862	198.397842	417.740875	-597.385498	-63.770576	471.492432	-636.357910	196.884613	65.987770	-654.237854	-43.042709	75.202789	-580.801697	257.580566	1290.822144	-569.908020	-133.083069	1304.048584	-526.358459	59.551170	1323.631592	-513.272705	61.883774	1590.591187	-617.144104	290.593994	1056.698853	-600.997192	-190.471878	1075.376709	-511.985077	267.970490	810.881348	-496.745392	-164.530701	836.553833	-540.713928	51.628658	965.369629	446.243896	-28.247314	926.006226	466.158661	150.823807
-547.954041	157.353073	869.940125	-553.311523	-45.693455	861.949890	-653.001709	198.413788	417.759369	-597.334656	-63.739491	471.485138	-636.419250	196.884796	65.988594	-654.242920	-43.026154	75.187927	-580.847534	257.577087	1290.778198	-569.877075	-133.041183	1304.021606	-526.348389	59.553761	1323.626343	-513.249023	61.861172	1590.578003	-617.175476	290.572113	1056.700928	-600.987793	-190.501770	1075.353271	-512.003418	268.018127	810.874268	-496.711884	-164.481277	836.501953	-540.696716	51.655376	965.362549	445.690826	-27.914164	925.944763	465.278534	151.108917
-547.942444	157.341827	869.936157	-553.263855	-45.674744	861.948975	-653.030884	198.419281	417.760468	-597.357483	-63.758678	471.505493	-636.352478	196.886780	65.991058	-654.236633	-43.052532	75.214890	-580.872070	257.577026	1290.783203	-569.864868	-133.031311	1304.012451	-526.340149	59.593948	1323.608398	-513.227356	61.861359	1590.571533	-617.216003	290.582489	1056.687622	-600.892151	-190.389374	1075.304688	-512.019470	268.005310	810.857361	-496.375549	-164.185165	836.638428	-540.673096	51.661884	965.360840	445.326660	-27.626917	925.878662	464.515808	151.396805
-547.909241	157.434174	869.939819	-553.229187	-45.640594	861.916809	-653.090881	198.420135	417.770844	-597.323242	-63.711235	471.477173	-636.386169	196.881180	65.989861	-654.229736	-43.060623	75.201836	-580.904053	257.632263	1290.784546	-569.844604	-133.014206	1303.958008	-526.307922	59.629234	1323.588135	-513.183716	61.852489	1590.563721	-617.221619	290.600525	1056.671143	-600.888855	-190.411255	1075.263306	-512.034058	268.037628	810.846375	-496.314240	-164.114548	836.597290	-540.636414	51.708855	965.345642	445.216339	-27.804655	925.771118	464.696594	151.158188
-547.458618	158.693451	870.190002	-553.034058	-45.457623	861.911438	-653.255554	198.514771	417.975372	-597.245911	-63.681377	471.470856	-636.454285	196.898407	65.993553	-654.211670	-43.066357	75.202179	-580.911499	257.648376	1290.764404	-569.811890	-132.978073	1303.937988	-526.325806	59.641777	1323.562988	-513.151672	61.863861	1590.545898	-617.268311	290.603790	1056.653809	-600.809265	-190.336456	1075.249878	-512.066711	268.072266	810.836609	-496.277588	-164.071854	836.561768	-540.413452	52.317673	965.473145	444.971619	-27.529629	925.676514	464.202728	151.370621
-547.519043	158.014969	869.942871	-553.079956	-45.539433	861.908325	-653.147095	198.403656	417.855408	-597.224731	-63.676270	471.477966	-636.408264	196.891312	65.980156	-654.202576	-43.066113	75.200661	-580.930603	257.677582	1290.765503	-569.783325	-132.977722	1303.886597	-526.293213	59.678986	1323.546143	-513.123352	61.885044	1590.530273	-617.293884	290.587280	1056.646362	-600.760010	-190.302689	1075.174805	-512.096191	268.144135	810.838623	-496.081573	-164.017578	836.504578	-540.388733	52.042805	965.344788	444.806488	-27.281733	925.498352	463.857727	151.577179
-547.525391	157.394547	869.717285	-553.108154	-45.588818	861.900879	-653.063538	198.330750	417.736389	-597.276306	-63.688881	471.499725	-636.266418	196.867615	66.008682	-654.265808	-43.050655	75.209816	-580.952393	257.686646	1290.748169	-569.722961	-132.955917	1303.863281	-526.284851	59.713711	1323.526489	-513.085449	61.890480	1590.527832	-617.335632	290.602814	1056.640015	-600.733826	-190.286255	1075.158813	-512.135193	268.103973	810.821167	-496.175903	-163.945099	836.494751	-540.337769	51.800148	965.225281	444.675568	-27.016527	925.322327	463.552338	151.827118
-547.919312	157.691666	869.944946	-553.460938	-45.095459	861.841248	-653.310974	198.450577	417.847534	-597.297852	-63.696655	471.392456	-636.424866	196.885361	66.011375	-654.266663	-43.056206	75.222420	-580.984009	257.708557	1290.732300	-569.699524	-132.909393	1303.837158	-526.240479	59.717731	1323.523438	-513.048584	61.907928	1590.521240	-617.366577	290.616211	1056.623047	-600.720459	-190.278503	1075.118164	-512.161255	268.148743	810.824280	-496.135895	-163.892792	836.445557	-540.737244	52.053444	965.305969	444.717743	-27.044228	925.093445	463.673096	152.394424
-547.678833	157.964264	869.996582	-553.359619	-44.995518	861.855469	-653.326416	198.446671	417.887543	-597.262085	-63.640923	471.398621	-636.387085	196.885025	66.007103	-654.241516	-43.052784	75.206154	-580.996338	257.732056	1290.723633	-569.660950	-132.919586	1303.830688	-526.213013	59.749840	1323.525146	-513.014954	61.918812	1590.512939	-617.404785	290.619812	1056.619263	-600.606079	-190.166397	1075.112793	-512.181946	268.138855	810.821289	-496.099823	-163.831253	836.437439	-540.591187	52.218769	965.340515	444.416077	-26.489904	924.903198	463.047058	152.325394
-547.496094	158.006454	869.994873	-552.896240	-45.382767	861.886353	-653.276245	198.414215	417.896667	-597.192322	-63.574253	471.487640	-636.317505	196.859940	66.023117	-654.229614	-43.017971	75.244270	-580.986145	257.749146	1290.755981	-569.597168	-132.879868	1303.822266	-526.302429	59.832127	1323.508911	-512.970581	61.948586	1590.526001	-617.436584	290.612244	1056.619385	-600.518250	-190.110779	1075.105713	-512.204285	268.121307	810.815002	-496.072357	-163.786255	836.432495	-540.304138	52.085625	965.360352	444.617126	-26.533634	924.603088	463.433960	152.375641
-547.442139	158.021088	869.991272	-552.815125	-45.348526	861.894592	-653.236633	198.392319	417.883148	-597.170898	-63.539658	471.508606	-636.286987	196.856308	66.022949	-654.235107	-43.040936	75.229980	-581.011963	257.752655	1290.712646	-569.546021	-132.888443	1303.832642	-526.306885	59.868214	1323.495605	-512.926575	61.967041	1590.514771	-617.459290	290.619751	1056.608032	-600.498108	-190.111221	1075.117065	-512.251099	268.179047	810.777832	-496.036316	-163.727615	836.398987	-540.254944	52.117176	965.364807	444.826996	-26.520142	924.238159	463.735687	152.608810
-547.384216	158.130356	870.013428	-552.783875	-45.278919	861.884644	-653.256042	198.413193	417.909515	-597.154480	-63.524387	471.516937	-636.281921	196.868057	65.998276	-654.212463	-43.017315	75.237518	-581.030457	257.771667	1290.709351	-569.528198	-132.872314	1303.805664	-526.291748	59.904804	1323.499268	-512.885864	61.984974	1590.525635	-617.515930	290.630585	1056.592041	-600.485352	-190.074249	1075.068115	-512.267395	268.192169	810.773254	-496.001068	-163.694412	836.395752	-540.194641	52.190113	965.368652	445.155304	-26.443115	923.825500	464.068481	152.813736
-547.373657	158.209549	870.038757	-552.735352	-45.245934	861.889771	-653.247742	198.442749	417.913635	-597.211853	-63.539120	471.515930	-636.278076	196.867691	66.001244	-654.240906	-43.020447	75.248627	-581.053528	257.797607	1290.688354	-569.448120	-132.855347	1303.822510	-526.291626	59.908119	1323.508179	-512.852295	62.013943	1590.533936	-617.560913	290.636322	1056.561523	-600.406494	-190.060638	1075.109375	-512.317444	268.222443	810.744202	-495.980499	-163.642258	836.391418	-540.184387	52.239582	965.385498	445.316040	-26.251366	923.393555	464.131714	153.126297
-547.371948	158.205582	870.038635	-552.687012	-45.219566	861.885742	-653.250427	198.463882	417.886902	-597.177063	-63.497585	471.500885	-636.339600	196.875854	65.972542	-654.235535	-43.020321	75.244591	-581.080261	257.814758	1290.684082	-569.442810	-132.834961	1303.805420	-526.277100	59.928196	1323.516113	-512.804565	62.034649	1590.531372	-617.602905	290.645874	1056.561646	-600.409424	-190.058914	1075.078491	-512.320313	268.240845	810.743103	-495.940552	-163.593140	836.377014	-540.151672	52.250332	965.382629	444.143982	-23.661364	923.005310	460.715179	154.346344
-547.315857	158.262863	870.031616	-552.634888	-45.190399	861.881775	-653.250488	198.470978	417.889404	-597.171631	-63.469208	471.491272	-636.306396	196.866180	65.977448	-654.214905	-43.013245	75.234238	-581.110718	257.819550	1290.649414	-569.398560	-132.830231	1303.822021	-526.274963	59.946873	1323.488770	-512.753967	62.072166	1590.542725	-617.639771	290.634827	1056.533691	-600.344238	-190.032227	1075.071533	-512.371033	268.281555	810.728088	-495.882416	-163.567062	836.366455	-540.088135	52.295223	965.376282	445.539368	-25.453569	922.277405	463.932709	153.564178
-547.325073	158.330338	870.030090	-552.614868	-45.130215	861.880981	-653.275391	198.492569	417.910553	-597.159790	-63.482628	471.497284	-636.285278	196.863831	65.980743	-654.184509	-43.034367	75.241684	-581.170349	257.822937	1290.621948	-569.347229	-132.814835	1303.818970	-526.269653	59.986107	1323.491089	-512.703247	62.096359	1590.543701	-617.686829	290.626068	1056.542847	-600.269226	-190.007294	1075.072510	-512.394531	268.291656	810.713867	-495.844727	-163.532227	836.351013	-540.077332	52.360867	965.374695	445.722321	-25.004044	921.590149	463.845032	153.887695
-547.391418	157.809479	869.903137	-552.617126	-45.203861	861.875732	-653.168945	198.461014	417.827301	-597.145264	-63.459759	471.509094	-636.223999	196.863052	65.978539	-654.236206	-43.020378	75.241020	-581.185547	257.841675	1290.613892	-569.318054	-132.802795	1303.791138	-526.252991	60.018276	1323.496216	-512.653809	62.133156	1590.541016	-617.742310	290.620880	1056.527344	-600.248718	-189.985519	1075.054321	-512.431396	268.339020	810.709717	-495.762817	-163.475372	836.359192	-540.068726	52.116001	965.306519	445.643219	-24.411133	921.042847	463.266968	154.116760
-547.455811	157.961395	869.924377	-552.980896	-44.727448	861.820801	-653.223083	198.495483	417.854828	-597.194153	-63.455887	471.432404	-636.253723	196.866379	65.980095	-654.259705	-43.020878	75.243919	-581.231262	257.876556	1290.613892	-569.287292	-132.766769	1303.775024	-526.252136	60.026272	1323.496582	-512.606018	62.180279	1590.537231	-617.797058	290.622803	1056.493896	-600.192932	-190.010742	1075.039307	-512.449829	268.338409	810.710754	-495.711304	-163.450668	836.360229	-540.250122	52.370770	965.283875	445.743469	-23.812130	920.273682	462.779999	154.455521
-547.281860	157.904526	869.914673	-552.518372	-45.092720	861.861084	-653.167175	198.469803	417.820984	-597.113953	-63.402611	471.498932	-636.207336	196.855469	65.983376	-654.223572	-43.019257	75.233734	-581.260925	257.871002	1290.607910	-569.259216	-132.768112	1303.754150	-526.260315	60.047947	1323.472168	-512.561890	62.227585	1590.524414	-617.804688	290.588562	1056.504639	-600.140076	-190.013489	1075.024536	-512.488037	268.397888	810.691589	-495.676086	-163.437500	836.339111	-539.981628	52.205784	965.306091	445.889587	-23.509592	919.411194	462.523804	154.743607
-547.212097	157.963318	869.913757	-552.436035	-45.071510	861.845398	-653.115723	198.443665	417.818298	-597.089294	-63.378624	471.499969	-636.175659	196.857803	65.979660	-654.204468	-43.018391	75.228828	-581.277771	257.895233	1290.583130	-569.231140	-132.742630	1303.747681	-526.266296	60.060341	1323.463379	-512.498657	62.260330	1590.513062	-617.845154	290.577118	1056.489258	-600.075867	-189.982758	1075.010742	-512.484802	268.365082	810.675415	-495.848267	-163.644745	836.170654	-539.907471	52.239990	965.297729	446.063843	-23.219030	918.630859	462.325012	154.896805
-547.609253	157.579208	869.776001	-552.491882	-45.193989	861.844727	-653.211365	198.517807	417.790558	-597.120667	-63.370960	471.492828	-636.247131	196.865662	65.982918	-654.231018	-43.023628	75.231407	-581.309143	257.917084	1290.571045	-569.208679	-132.716187	1303.707520	-526.278931	60.077976	1323.443481	-512.413208	62.247475	1590.543213	-617.304016	289.969604	1056.298340	-600.022888	-189.999680	1074.980835	-510.159637	269.137512	813.196289	-495.791077	-163.628143	836.156860	-540.092712	52.064213	965.227661	446.085907	-23.194597	917.723755	462.199371	155.065781
-547.138611	158.020340	869.883057	-552.328186	-45.047398	861.824097	-653.109680	198.487961	417.803986	-597.086060	-63.350822	471.485046	-636.202942	196.886215	65.986992	-654.216064	-43.018818	75.228004	-581.333130	257.947479	1290.561157	-569.167847	-132.696518	1303.671753	-526.279114	60.097149	1323.444458	-512.336182	62.303314	1590.519043	-617.324524	289.998260	1056.272583	-600.058594	-190.018051	1074.921509	-510.137360	269.179260	813.189392	-495.440643	-163.377167	836.284058	-539.831177	52.287815	965.273499	446.525085	-23.163166	916.497192	462.321228	155.244705
-547.100220	158.074661	869.881104	-552.281250	-44.998405	861.808655	-653.113037	198.488220	417.813354	-597.088379	-63.340172	471.485535	-636.186279	196.849854	65.964561	-654.266235	-43.018036	75.227882	-581.369080	257.958160	1290.499146	-569.153198	-132.663788	1303.640991	-526.297363	60.113094	1323.408081	-512.278015	62.351112	1590.502686	-617.366333	290.027100	1056.247559	-599.960083	-190.011536	1074.921997	-510.224182	269.185364	813.080444	-495.640594	-163.596848	836.104858	-539.779297	52.333202	965.263611	447.388641	-22.743982	915.319641	462.415771	155.362228
-547.274780	158.387177	869.914490	-552.766663	-44.268845	861.414368	-653.252686	198.607117	417.870453	-597.070984	-63.300053	471.352448	-636.266541	196.878662	65.979927	-654.198425	-43.015186	75.215088	-581.413513	257.960999	1290.487183	-569.125549	-132.648178	1303.616333	-526.293640	60.140129	1323.397949	-512.217285	62.426998	1590.433105	-617.411438	290.078888	1056.202515	-599.990417	-190.068344	1074.872925	-510.281677	269.201935	812.999451	-495.592926	-163.581772	836.090881	-539.941650	52.617195	965.055969	447.390045	-22.527580	914.912292	462.095581	154.838699
-547.013916	158.142059	869.879883	-552.167053	-44.906761	861.774536	-653.040588	198.503235	417.788757	-597.074097	-63.275612	471.470917	-636.133057	196.865280	65.978539	-654.214783	-43.015682	75.214546	-581.425476	257.975037	1290.453735	-569.096924	-132.596481	1303.588135	-526.292847	60.161304	1323.369385	-512.179199	62.432438	1590.419434	-617.390137	290.061157	1056.195313	-599.900879	-190.024353	1074.843628	-510.278107	269.196960	812.957397	-495.531708	-163.574890	836.075256	-539.698792	52.397942	965.247253	447.039612	-22.652742	914.537842	461.691711	154.214279
-546.990295	158.206787	869.874573	-552.112488	-44.895355	861.784363	-653.065735	198.544189	417.824707	-597.036804	-63.230980	471.494843	-636.125000	196.878235	65.968117	-654.239502	-43.014366	75.236252	-581.429321	258.024109	1290.458252	-569.056213	-132.582764	1303.548462	-526.294128	60.206615	1323.363159	-512.112732	62.481293	1590.401367	-617.437500	290.085632	1056.168823	-599.875793	-190.008926	1074.851318	-510.299194	269.203552	812.923096	-495.485229	-163.549545	836.040955	-539.653503	52.445881	965.249329	447.939056	-22.329237	913.283447	461.892395	154.258514
-547.412659	157.806458	869.759033	-552.178772	-44.979923	861.789124	-653.134644	198.583282	417.777740	-597.086548	-63.236191	471.504089	-636.225708	196.879745	65.967415	-654.251343	-43.020447	75.256248	-581.496948	258.000305	1290.404419	-569.066711	-132.559250	1303.556030	-526.297852	60.228764	1323.368042	-511.981049	62.547794	1590.382080	-617.459534	290.111755	1056.141724	-599.785950	-189.894241	1074.807617	-510.306335	269.213196	812.890625	-495.169952	-163.297760	836.211670	-539.853210	52.272236	965.192383	449.334839	-22.234087	912.108398	463.061951	156.349762
-547.497498	157.951248	869.774475	-552.589722	-44.524174	861.733276	-653.224976	198.659882	417.820496	-597.161316	-63.281307	471.442963	-636.298218	196.887894	65.958359	-654.297607	-43.022747	75.267410	-581.496521	258.042236	1290.399292	-569.054260	-132.543961	1303.546753	-526.315857	60.243111	1323.365967	-511.916779	62.589046	1590.387085	-617.470520	290.110718	1056.156860	-599.738037	-189.872192	1074.812256	-510.312683	269.227783	812.863953	-495.114258	-163.249969	836.208374	-540.056580	52.514275	965.165283	449.732971	-22.160114	911.644775	463.243652	156.687531
-547.456848	157.978882	869.773071	-552.533875	-44.508183	861.726135	-653.221741	198.664642	417.792694	-597.100525	-63.216217	471.451385	-636.270691	196.893829	65.971611	-654.425415	-43.283421	75.483261	-581.541565	258.021912	1290.371460	-569.049988	-132.510468	1303.524780	-526.333252	60.272881	1323.338745	-511.852844	62.616489	1590.356689	-617.498596	290.118286	1056.125366	-599.757996	-189.900101	1074.798340	-510.294464	269.217438	812.832458	-495.072571	-163.247986	836.205444	-540.013794	52.534424	965.161499	449.286377	-22.237793	911.705994	462.808197	156.277924
-546.953735	158.471481	869.910583	-552.362549	-44.328590	861.705017	-653.176453	198.651962	417.848602	-597.030396	-63.179176	471.434387	-636.245911	196.889618	65.980156	-654.462585	-43.567902	75.735329	-581.572083	258.096741	1290.380005	-569.040344	-132.469650	1303.502808	-526.227417	60.210598	1323.344727	-511.781677	62.645531	1590.357910	-617.506775	290.114227	1056.130249	-599.736450	-189.860809	1074.786011	-510.308746	269.252747	812.830627	-495.024750	-163.188644	836.199341	-539.734375	52.784359	965.221802	448.841705	-22.392351	911.881042	462.489960	155.966217
-546.797363	158.350739	869.862976	-551.901367	-44.722347	861.729919	-653.129333	198.614975	417.840881	-596.972900	-63.123375	471.483246	-636.191162	196.883560	65.979446	-654.443787	-43.614380	75.753120	-581.584045	258.117920	1290.365479	-569.027588	-132.443222	1303.494141	-526.224060	60.213448	1323.342407	-511.731171	62.685287	1590.348389	-617.516968	290.097107	1056.122314	-599.749268	-189.842255	1074.726440	-510.290741	269.273468	812.818054	-495.000580	-163.168137	836.193481	-539.463135	52.583958	965.216553	450.195465	-21.673197	911.157104	462.828461	156.585846
-546.897827	158.496689	869.864075	-552.285583	-44.287548	861.677795	-653.198914	198.661484	417.867157	-597.037903	-63.151024	471.408508	-636.208374	196.886185	65.973976	-654.321777	-43.409180	75.458221	-581.599792	258.138458	1290.371094	-569.009705	-132.443634	1303.495483	-526.233215	60.271076	1323.341309	-511.677490	62.723671	1590.353027	-617.525696	290.099274	1056.079590	-599.730103	-189.804840	1074.720581	-510.280212	269.239929	812.804565	-494.956573	-163.106506	836.179749	-539.659363	52.827404	965.184509	450.435211	-21.569061	911.050415	462.863739	156.755783
-546.743896	158.432617	869.852966	-551.796204	-44.688171	861.723083	-653.142090	198.626831	417.853760	-596.923157	-63.091728	471.513489	-636.168518	196.878998	65.978760	-654.306274	-43.418633	75.440186	-581.616211	258.155334	1290.359741	-568.985352	-132.408569	1303.446411	-526.216736	60.279598	1323.343262	-511.630615	62.763050	1590.350830	-617.554810	290.145111	1056.084229	-599.708191	-189.753876	1074.712646	-510.288727	269.331909	812.791809	-494.921906	-163.039764	836.170654	-539.382507	52.647018	965.208252	450.328522	-21.529802	911.207092	462.755310	156.850037
-546.845581	158.552734	869.863647	-552.170776	-44.234409	861.681335	-653.217590	198.663147	417.873047	-596.947815	-63.107601	471.422150	-636.220398	196.884659	65.979401	-654.295959	-43.415901	75.438835	-581.635132	258.193207	1290.339355	-568.975403	-132.364563	1303.409058	-526.204224	60.319046	1323.340332	-511.586548	62.782055	1590.360107	-617.557617	290.119537	1056.080811	-599.630371	-189.657944	1074.731079	-510.268951	269.316895	812.796143	-494.893158	-163.011902	836.169434	-539.568848	52.886898	965.185547	450.257935	-21.559385	911.445190	462.807587	157.047943
-546.805237	158.611160	869.873352	-552.145020	-44.190739	861.678223	-653.230347	198.693497	417.886780	-596.908142	-63.048939	471.428314	-636.243896	196.894958	65.988121	-654.284363	-43.407482	75.441246	-581.615112	258.195160	1290.308472	-568.904541	-132.352722	1303.426636	-526.297974	60.416199	1323.319824	-511.546661	62.822254	1590.364258	-617.548950	290.138458	1056.049438	-599.603516	-189.623093	1074.701782	-510.267242	269.337769	812.776611	-494.880096	-162.943085	836.166321	-539.533447	52.931255	965.188293	450.154968	-21.550964	911.795044	462.838898	157.229340
-546.789551	158.635559	869.859680	-552.082764	-44.184227	861.677124	-653.162292	198.694412	417.860565	-596.900513	-63.035942	471.431885	-636.169495	196.874817	65.999649	-654.308105	-43.520863	75.556633	-581.622559	258.208344	1290.289185	-568.882874	-132.328262	1303.385620	-526.282104	60.449707	1323.312012	-511.525330	62.857784	1590.359741	-617.544800	290.106720	1056.029907	-599.584656	-189.574448	1074.700684	-510.270355	269.428192	812.771118	-494.861816	-162.884232	836.157654	-539.496460	52.955551	965.181519	450.076233	-21.507242	912.215820	462.811890	157.261475
-546.788574	158.625946	869.839233	-552.044800	-44.151398	861.669067	-653.157776	198.701630	417.852142	-596.840881	-62.992657	471.405975	-636.205261	196.873901	65.973396	-654.311707	-43.417110	75.456398	-581.592468	258.255280	1290.276855	-568.855164	-132.290817	1303.365967	-526.268188	60.460438	1323.292480	-511.509949	62.875443	1590.371094	-617.587280	290.206482	1056.034302	-599.611633	-189.542603	1074.674072	-510.241455	268.983887	812.738525	-494.860168	-162.886505	836.126099	-539.474365	52.974079	965.167297	450.018738	-21.435961	912.729614	462.751038	157.201996
-546.755798	158.704208	869.855530	-552.001648	-44.131004	861.653076	-653.162842	198.705185	417.863678	-596.865540	-63.005753	471.426544	-636.181763	196.875595	65.999557	-654.287903	-43.441860	75.471619	-581.583862	258.286011	1290.278442	-568.836060	-132.262009	1303.356201	-526.260132	60.490452	1323.279175	-511.493439	62.909859	1590.371094	-617.543213	290.169586	1055.998535	-599.574890	-189.482529	1074.656982	-510.268707	269.404358	812.761414	-494.846344	-162.840942	836.131836	-539.435181	53.009300	965.166748	450.041626	-21.381369	913.303162	462.754517	157.152512
-546.647949	158.564178	869.839355	-551.555664	-44.549812	861.726135	-653.045105	198.678741	417.837860	-596.819275	-62.956234	471.506287	-636.035645	196.873795	66.004005	-654.429260	-43.661049	75.781265	-581.567566	258.311707	1290.270752	-568.829895	-132.242172	1303.327637	-526.235596	60.506016	1323.283081	-511.475189	62.931667	1590.376953	-617.527039	290.168976	1056.025269	-599.583313	-189.464417	1074.646729	-510.254059	269.485779	812.785095	-494.845123	-162.807312	836.115967	-539.205078	52.796822	965.202698	450.012054	-21.371025	913.955994	462.897552	157.159866
-546.765564	158.703522	869.846130	-551.922180	-44.120586	861.677795	-653.107300	198.730515	417.864380	-596.796143	-62.956924	471.431335	-635.960754	196.831558	66.018753	-654.565430	-43.842396	76.029457	-581.513367	258.335480	1290.275146	-568.770386	-132.245636	1303.354370	-526.220947	60.532539	1323.285889	-511.458374	62.957851	1590.395508	-617.514404	290.188934	1056.001221	-599.617310	-189.402252	1074.617065	-510.234070	269.462891	812.791809	-494.840790	-162.792938	836.102295	-539.401489	53.035034	965.175415	450.054749	-21.230848	914.555786	462.988892	157.438965
-546.777222	158.745667	869.852722	-551.968567	-44.040688	861.663147	-653.086914	198.746490	417.871124	-596.799316	-62.976967	471.455841	-635.840027	196.807861	66.009323	-654.590210	-43.768929	76.017921	-581.506409	258.344543	1290.248291	-568.731873	-132.201218	1303.328857	-526.208313	60.560600	1323.286133	-511.440735	62.988029	1590.406494	-617.521912	290.227112	1055.989868	-599.609802	-189.362106	1074.619995	-510.217865	269.502808	812.800781	-494.828400	-162.735291	836.075745	-539.413025	53.082771	965.169067	450.203735	-21.272652	915.166870	463.035583	156.892105
-547.227173	158.298828	869.728821	-552.047180	-44.144047	861.663757	-653.083496	198.816101	417.800537	-596.833191	-62.996391	471.454559	-635.733215	196.742004	66.013382	-654.486267	-43.626907	75.875854	-581.465515	258.360687	1290.225952	-568.727783	-132.185913	1303.319336	-526.185486	60.578362	1323.253662	-511.436584	63.011444	1590.418701	-617.493591	290.240814	1055.966309	-599.530823	-189.277420	1074.625366	-510.207031	269.558624	812.798706	-494.812042	-162.695557	836.084473	-539.618103	52.878559	965.104492	450.376068	-21.344025	915.870117	463.432556	157.492615
-546.599976	158.664551	869.842834	-551.465271	-44.444298	861.721802	-652.853210	198.745529	417.777618	-596.750732	-62.916618	471.512939	-635.478455	196.696564	66.036842	-654.160034	-43.032780	75.301689	-581.437256	258.387939	1290.189087	-568.675110	-132.133255	1303.299927	-526.141357	60.627094	1323.255859	-511.423676	63.037178	1590.412842	-617.450928	290.217987	1055.941895	-599.514465	-189.235321	1074.607300	-510.188904	269.607635	812.803772	-494.812195	-162.693115	836.061523	-539.109131	52.897358	965.199524	451.778137	-20.747074	916.110596	464.164856	158.065445
-546.667847	158.809967	869.859131	-551.830078	-43.966835	861.661194	-652.819519	198.848236	417.795197	-596.754211	-62.899361	471.419128	-635.539185	196.710373	66.043953	-654.322571	-43.275894	75.505890	-581.399902	258.419281	1290.177002	-568.661133	-132.109680	1303.275269	-526.126465	60.663284	1323.227051	-511.414673	63.090439	1590.418701	-617.438049	290.260895	1055.915894	-599.481689	-189.150604	1074.608398	-510.160889	269.681305	812.814087	-494.803497	-162.654266	836.045837	-539.287292	53.148952	965.170959	451.036865	-21.013273	917.354309	464.208740	157.628601
-547.024719	158.277557	869.707520	-551.542664	-44.505802	861.691833	-652.713989	198.912109	417.707611	-596.772156	-62.874290	471.523712	-635.609009	196.726654	66.035965	-654.363403	-43.289242	75.523895	-581.404907	258.467621	1290.160400	-568.646790	-132.046341	1303.282104	-526.085327	60.676773	1323.216431	-511.417847	63.108730	1590.420898	-617.404480	290.256744	1055.915039	-599.493103	-189.163345	1074.578247	-510.127991	269.691254	812.820496	-494.766418	-162.621399	836.036499	-539.299866	52.733772	965.113403	450.155426	-21.252953	918.633728	464.157074	157.215561
-546.644470	158.854492	869.854248	-551.830872	-43.917023	861.658936	-652.541931	198.941071	417.741974	-596.727661	-62.844162	471.442474	-635.622009	196.740448	66.048302	-654.112793	-43.025021	75.296730	-581.337830	258.490265	1290.163940	-568.585571	-132.053696	1303.263916	-526.050903	60.713829	1323.234985	-511.402588	63.139641	1590.437134	-617.391418	290.268768	1055.919678	-599.444641	-189.093887	1074.601074	-510.090820	269.701782	812.846497	-494.762451	-162.604752	836.039185	-539.259216	53.195732	965.165710	449.311401	-21.656166	920.039185	464.184326	156.650101
-546.521118	158.744080	869.845032	-551.397644	-44.314903	861.712952	-652.332092	198.982864	417.733032	-596.689514	-62.801025	471.519501	-635.595398	196.764481	66.060608	-653.987305	-43.088531	75.341820	-581.275208	258.538544	1290.186035	-568.525452	-132.013550	1303.294312	-526.025940	60.749664	1323.249390	-511.395172	63.160664	1590.453125	-617.365601	290.279266	1055.926270	-599.439880	-189.090973	1074.610474	-510.069305	269.734863	812.860718	-494.771179	-162.568695	836.057739	-539.028442	52.994690	965.195129	448.831207	-21.728275	920.959839	464.367676	156.357620
-547.017029	158.481033	869.790283	-551.916565	-43.993553	861.683105	-652.341370	199.135086	417.680817	-596.753418	-62.847210	471.449493	-635.821716	196.785141	66.071754	-653.908020	-43.152275	75.375076	-581.264038	258.542938	1290.154419	-568.529297	-131.979004	1303.286987	-526.004395	60.772964	1323.261597	-511.388885	63.194649	1590.476318	-617.333252	290.294952	1055.902222	-599.390320	-189.021393	1074.619995	-510.039673	269.826874	812.855530	-494.729156	-162.533310	836.079468	-539.467834	53.021408	965.145935	449.721405	-21.883692	921.256775	465.085358	156.605240
-547.010803	158.477661	869.784302	-551.932739	-43.965733	861.670288	-652.276489	199.298187	417.725983	-596.705505	-62.832039	471.474609	-635.860474	196.789612	66.073608	-653.885986	-43.212833	75.394043	-581.223938	258.591705	1290.141357	-568.472595	-131.948181	1303.295288	-526.009277	60.813522	1323.248657	-511.373413	63.215225	1590.488647	-617.311340	290.307861	1055.888916	-599.437439	-189.056335	1074.607666	-509.986115	269.772827	812.861816	-494.723236	-162.507553	836.085144	-539.470398	53.028446	965.136047	450.689667	-21.968199	921.452881	465.793549	156.914948
-546.487671	158.946747	869.922913	-551.805237	-43.825260	861.689575	-652.114868	199.369675	417.770935	-596.580688	-62.802685	471.453461	-635.867126	196.848328	66.093834	-653.866211	-43.247040	75.419334	-581.179077	258.644745	1290.144043	-568.425171	-131.902954	1303.315552	-525.970520	60.875824	1323.254272	-511.360718	63.254620	1590.493530	-617.288452	290.355469	1055.873535	-599.312927	-188.955551	1074.661133	-509.948639	269.880951	812.859253	-494.724304	-162.503967	836.079590	-539.199280	53.263401	965.217407	451.402191	-22.045248	921.705322	466.434784	157.135559
-546.388184	159.002075	869.951355	-551.773987	-43.795216	861.688110	-652.026550	199.486130	417.792694	-596.499207	-62.836670	471.459808	-635.869507	196.898071	66.124443	-653.916077	-43.346088	75.451958	-581.144775	258.680206	1290.109863	-568.412170	-131.850998	1303.318848	-525.947144	60.898148	1323.246704	-511.331238	63.286301	1590.500732	-617.244385	290.376007	1055.859009	-599.372925	-189.001099	1074.657104	-509.907532	269.939880	812.854309	-494.717285	-162.472473	836.083923	-539.151672	53.289066	965.231995	451.943848	-22.113628	922.034302	467.136078	157.148438
-546.238586	158.853989	869.924805	-551.352173	-44.260010	861.757751	-651.840942	199.517151	417.770813	-596.332703	-62.846863	471.479828	-635.864868	196.920364	66.140007	-653.960327	-43.390682	75.443115	-581.160156	258.739075	1290.111206	-568.432800	-131.781601	1303.316162	-525.916443	60.924461	1323.230103	-511.358643	63.277306	1590.506104	-617.205139	290.422882	1055.860107	-599.256042	-188.858643	1074.676758	-509.832550	269.931763	812.852539	-494.702393	-162.448929	836.086243	-538.925781	53.050861	965.262390	451.781464	-22.243256	922.818909	467.655212	156.746582
-546.275024	158.994431	869.966797	-551.752808	-43.750626	861.716003	-651.813782	199.590500	417.800568	-596.148926	-62.885025	471.390167	-635.918335	196.933273	66.152748	-654.067505	-43.506927	75.482414	-581.106689	258.787323	1290.129517	-568.392944	-131.730850	1303.340698	-525.896423	60.963367	1323.239990	-511.283508	63.350777	1590.516968	-617.154480	290.456207	1055.857666	-599.274170	-188.856537	1074.676147	-509.761658	269.922913	812.861450	-494.700256	-162.462662	836.098389	-539.114868	53.308689	965.256714	452.460419	-22.470402	923.092834	468.475159	156.760254
-546.170044	159.067200	869.992188	-551.721252	-43.668072	861.720154	-651.713623	199.613770	417.816986	-595.979553	-63.013615	471.417816	-635.916382	196.925186	66.148933	-654.152954	-43.579113	75.517075	-581.083313	258.811218	1290.114502	-568.417664	-131.697449	1303.326538	-525.851746	61.007530	1323.267456	-511.256409	63.378784	1590.523926	-617.104736	290.488098	1055.853760	-599.308655	-188.836349	1074.685181	-509.670898	269.944031	812.877869	-494.674438	-162.443695	836.135071	-539.061096	53.372543	965.272339	453.163300	-22.286444	923.200256	468.427002	157.240982
-546.087708	159.090042	869.997681	-551.696106	-43.676704	861.740356	-651.641418	199.639465	417.854889	-595.825134	-63.182049	471.473083	-635.888855	196.897400	66.150856	-654.275024	-43.683880	75.564674	-580.983215	258.844330	1290.101685	-568.367493	-131.672913	1303.349976	-525.855896	61.056259	1323.236450	-511.226868	63.408558	1590.535278	-617.045715	290.555878	1055.837891	-599.263245	-188.795395	1074.719116	-509.601288	270.001953	812.860718	-494.674591	-162.444183	836.140686	-539.034912	53.385368	965.288208	453.757721	-22.247316	923.404968	468.927399	157.272003
-546.005493	159.139893	869.998474	-551.629822	-43.633072	861.773865	-651.577759	199.626877	417.830811	-595.688538	-63.306416	471.504822	-635.848022	196.902908	66.127563	-654.391541	-43.781315	75.606461	-580.996155	258.932983	1290.093140	-568.389465	-131.582733	1303.382568	-525.731079	61.033875	1323.253784	-511.188171	63.440777	1590.533813	-616.993652	290.605011	1055.788940	-599.339783	-188.788620	1074.717651	-509.508362	270.015839	812.847229	-494.668182	-162.449005	836.150818	-538.991333	53.448185	965.309082	454.243134	-22.236008	923.641968	469.454773	157.325806
-545.885376	159.178574	869.985657	-551.558533	-43.610050	861.779724	-651.510132	199.613968	417.838654	-595.524170	-63.362614	471.515228	-635.835693	196.883377	66.142982	-654.440063	-43.861069	75.628769	-580.902954	258.919220	1290.024536	-568.352966	-131.571960	1303.389404	-525.821289	61.156521	1323.252441	-511.158386	63.471050	1590.533203	-616.922791	290.663513	1055.768799	-599.330750	-188.771683	1074.737793	-509.384338	270.040863	812.830444	-494.637177	-162.430984	836.177612	-538.913330	53.486595	965.307678	454.620880	-22.189848	923.883179	469.822479	157.263168
-545.817505	159.219711	869.985840	-551.498840	-43.559998	861.794922	-651.468811	199.597778	417.831482	-595.398560	-63.441021	471.536438	-635.740540	196.893723	66.151108	-654.551880	-43.937366	75.660973	-580.872253	258.972961	1290.013916	-568.393433	-131.500366	1303.381592	-525.704041	61.128532	1323.260254	-511.123444	63.514336	1590.527466	-616.848267	290.726715	1055.734131	-599.327637	-188.707092	1074.736816	-509.265625	270.057007	812.818542	-494.593567	-162.447769	836.211914	-538.862915	53.539246	965.316956	454.875305	-22.321217	924.241760	470.474915	156.993774
-545.724487	159.262619	869.962830	-551.434875	-43.516998	861.789795	-651.422852	199.558945	417.865143	-595.295349	-63.482811	471.555511	-635.643433	196.881058	66.134102	-654.560486	-43.971645	75.661430	-580.785706	259.085602	1290.065552	-568.433533	-131.436905	1303.382568	-525.688477	61.176819	1323.256836	-511.096863	63.543472	1590.517578	-616.734680	290.768341	1055.770142	-599.380310	-188.693329	1074.722290	-509.172699	270.050568	812.811401	-494.555237	-162.458328	836.236450	-538.804565	53.590027	965.305237	455.253754	-22.082691	924.433716	470.479156	157.090851
-545.610046	159.289658	869.944336	-551.331726	-43.507870	861.807678	-651.372314	199.483322	417.864349	-595.231079	-63.481995	471.575378	-635.596069	196.851746	66.133751	-654.649963	-44.017502	75.678070	-580.771729	259.139252	1290.034302	-568.518982	-131.388229	1303.361450	-525.775818	61.304878	1323.219238	-511.053467	63.564705	1590.512207	-616.647644	290.826752	1055.750488	-599.474792	-188.710480	1074.700806	-509.033295	270.041718	812.816650	-494.527954	-162.478195	836.252441	-538.727356	53.626537	965.308777	455.975433	-21.985079	924.514587	470.904388	157.212814
-545.534241	159.336929	869.918030	-551.241333	-43.470001	861.795593	-651.368286	199.428894	417.866760	-595.103882	-63.463890	471.586609	-635.529724	196.802811	66.103752	-654.633240	-44.047672	75.702919	-580.670898	259.197876	1290.047607	-568.524536	-131.336075	1303.387085	-525.652222	61.303928	1323.255493	-511.009338	63.612324	1590.493774	-616.534668	290.883209	1055.755981	-599.463440	-188.647141	1074.699585	-508.909393	270.048004	812.819763	-494.466888	-162.496811	836.283997	-538.657654	53.677299	965.291260	456.731689	-22.017019	924.651306	471.412567	157.463181
-545.256226	159.284805	869.880432	-550.681946	-43.875439	861.845581	-651.345764	199.332108	417.847443	-595.006470	-63.469227	471.702332	-635.484741	196.741714	66.071411	-654.615967	-44.054283	75.706985	-580.654541	259.289063	1290.007690	-568.638611	-131.237015	1303.364502	-525.611572	61.355095	1323.237427	-510.979309	63.648834	1590.470337	-616.429993	290.970001	1055.724976	-599.489136	-188.619431	1074.684937	-508.836212	270.092224	812.779968	-494.425323	-162.517715	836.304749	-538.314880	53.513870	965.307617	457.449615	-21.986504	924.848694	471.908539	157.738831
-545.136353	159.315216	869.841248	-550.541748	-43.922749	861.858887	-651.373352	199.289749	417.863464	-594.944336	-63.456505	471.730164	-635.519348	196.688736	66.049797	-654.675354	-44.062344	75.751053	-580.529419	259.322235	1289.983765	-568.630432	-131.194977	1303.331665	-525.589600	61.408604	1323.239014	-510.945251	63.695339	1590.451172	-616.321289	291.068909	1055.690674	-599.517456	-188.556046	1074.705811	-508.738098	270.144043	812.736633	-494.379456	-162.549103	836.307739	-538.204346	53.534096	965.297791	457.995056	-21.997601	925.050781	472.332397	157.931335
-545.030884	159.326141	869.797607	-550.430359	-43.896629	861.853149	-651.429016	199.262650	417.881561	-594.929565	-63.462521	471.731323	-635.553589	196.672592	66.006386	-654.588745	-43.999088	75.751793	-580.406067	259.371460	1289.950806	-568.617371	-131.135834	1303.343872	-525.572876	61.497231	1323.203247	-510.914734	63.732067	1590.437988	-616.316956	291.244080	1055.693848	-599.525391	-188.494644	1074.696777	-508.948395	269.975891	812.408813	-494.316864	-162.557800	836.328674	-538.101379	53.571213	965.274414	458.440155	-22.031780	925.276611	472.670258	158.056946
-544.878479	159.408096	869.789612	-550.299561	-43.876774	861.839233	-651.518799	199.208893	417.928925	-594.818481	-63.410046	471.744232	-635.613708	196.717361	66.035912	-654.502991	-43.965488	75.715401	-580.332092	259.471313	1289.916382	-568.714600	-131.041962	1303.298706	-525.569275	61.557655	1323.194824	-510.899475	63.788696	1590.421875	-616.220459	291.349701	1055.648926	-599.609741	-188.495697	1074.672729	-508.864441	269.998871	812.377625	-494.557526	-162.800278	836.166687	-537.978027	53.619915	965.265137	458.899841	-22.058647	925.496155	472.969849	158.079208
-545.005737	159.713455	869.792114	-550.703857	-43.231560	861.450134	-651.771179	199.278656	418.041626	-594.804443	-63.360802	471.636292	-635.854919	196.771515	66.077042	-654.367554	-43.896782	75.702187	-580.237366	259.550323	1289.912476	-568.758240	-130.987244	1303.293457	-525.533508	61.605618	1323.184814	-510.882477	63.839409	1590.409424	-616.089600	291.411560	1055.632935	-599.599915	-188.435089	1074.668335	-508.739197	269.977905	812.346802	-494.516724	-162.847168	836.188171	-538.066528	53.879322	965.045288	459.382751	-22.203083	925.664612	473.109253	158.074615
-544.882019	159.763931	869.782959	-550.605164	-43.175762	861.413208	-651.898499	199.248505	418.109131	-594.844788	-63.281044	471.631592	-635.916809	196.804977	66.111885	-654.310364	-43.803017	75.702850	-580.070251	259.630341	1289.908691	-568.751526	-130.931946	1303.262451	-525.505981	61.673573	1323.180664	-510.861389	63.901611	1590.403687	-615.987854	291.492096	1055.619263	-599.617004	-188.353394	1074.643799	-508.644836	269.986023	812.323547	-494.202026	-162.604111	836.306763	-537.955872	53.917576	965.021667	459.763977	-22.094437	925.843018	473.319977	158.393265
-544.766663	159.763626	869.773804	-550.473694	-43.190090	861.417725	-651.974609	199.237686	418.109467	-594.845215	-63.213409	471.613983	-635.997070	196.826416	66.099953	-654.160950	-43.728291	75.670670	-579.983093	259.744568	1289.864136	-568.824097	-130.839767	1303.254639	-525.466003	61.738457	1323.169067	-510.844513	63.952976	1590.395386	-615.872192	291.539886	1055.589600	-599.606140	-188.270905	1074.613159	-508.535553	270.045471	812.291016	-494.152618	-162.582336	836.327332	-537.845398	53.918327	965.020935	460.380859	-22.389742	925.995850	474.066559	158.638275
-544.676331	159.779175	869.729858	-550.370667	-43.206379	861.388489	-652.082703	199.256088	418.147583	-594.821411	-63.102894	471.619354	-636.093933	196.825897	66.076927	-654.061707	-43.626827	75.649544	-579.866272	259.827698	1289.799683	-568.819885	-130.750153	1303.252563	-525.418762	61.796127	1323.160278	-510.827515	64.024506	1590.387695	-615.730957	291.606628	1055.532959	-599.617065	-188.186920	1074.591919	-508.434967	270.064056	812.235229	-494.093903	-162.537659	836.316772	-537.747314	53.926407	964.984619	460.817902	-22.505390	926.161804	474.275757	158.649475
-544.325806	159.504242	869.688904	-549.728149	-43.863632	861.748230	-652.014282	199.170807	418.092529	-594.771912	-62.949486	471.717590	-635.975769	196.832916	66.071541	-654.018311	-43.490963	75.618080	-579.751404	259.916046	1289.726807	-568.815552	-130.666367	1303.238892	-525.385864	61.864353	1323.111328	-510.814362	64.093964	1590.378784	-615.584106	291.632111	1055.449219	-599.618896	-188.063858	1074.593140	-508.182953	270.177399	812.297546	-494.081543	-162.501678	836.300842	-537.417786	53.681881	965.169739	461.227783	-22.589077	926.299927	474.431183	158.651367
-544.209961	159.491989	869.644043	-549.613464	-43.906647	861.737244	-652.038086	199.158600	418.062683	-594.740112	-62.849701	471.706116	-636.018005	196.847870	66.070473	-653.955750	-43.397221	75.578224	-579.641235	259.997437	1289.666016	-568.785217	-130.586685	1303.246704	-525.325684	61.937229	1323.105347	-510.811066	64.177536	1590.371826	-615.422119	291.658752	1055.372681	-599.582336	-187.974915	1074.603027	-508.028687	270.265045	812.272949	-494.057678	-162.484451	836.294678	-537.292603	53.671116	965.141541	461.590759	-22.611921	926.412537	474.260590	158.864349
-544.059631	159.502563	869.607300	-549.508728	-43.874401	861.705322	-652.047607	199.160782	418.078369	-594.749878	-62.755657	471.675049	-636.000854	196.827667	66.053543	-653.907471	-43.288029	75.555710	-579.534668	260.078644	1289.610229	-568.751221	-130.511520	1303.241455	-525.276733	61.998993	1323.079834	-510.804871	64.246834	1590.374146	-615.308716	291.740906	1055.312622	-599.580017	-187.859268	1074.585571	-507.880341	270.019775	812.266541	-494.012970	-162.400848	836.299744	-537.172607	53.692478	965.107971	462.113403	-22.906418	926.540649	474.932220	158.736588
-543.991394	159.475327	869.582397	-549.453674	-43.840492	861.685608	-652.066650	199.181732	418.093109	-594.772034	-62.703957	471.671021	-636.072632	196.875763	66.082603	-653.939087	-43.227882	75.572426	-579.438110	260.133942	1289.541748	-568.734436	-130.448669	1303.255005	-525.201843	62.051891	1323.076050	-510.805054	64.321434	1590.384766	-615.198425	291.811554	1055.265991	-599.626099	-187.800751	1074.558960	-507.944946	270.193054	812.047241	-493.991699	-162.318573	836.310486	-537.086182	53.695915	965.083252	462.459991	-22.989122	926.614868	475.015961	158.739182
-543.849731	159.519516	869.567322	-549.381897	-43.827682	861.668884	-652.114563	199.179657	418.098602	-594.794312	-62.664738	471.700500	-636.082520	196.895691	66.079605	-653.849976	-43.191730	75.552711	-579.332153	260.175018	1289.475342	-568.675415	-130.375778	1303.280029	-525.122253	62.101574	1323.068115	-510.808655	64.405792	1590.397095	-615.022705	291.807648	1055.190430	-599.612854	-187.727020	1074.583862	-507.706818	270.280426	812.099304	-493.983185	-162.237366	836.311829	-536.974731	53.720814	965.066711	462.842712	-23.018112	926.659058	475.122894	158.735733
-543.723206	159.530960	869.536133	-549.304199	-43.833397	861.683228	-652.039490	199.153152	418.084900	-594.829773	-62.667736	471.705780	-636.025269	196.889267	66.079956	-653.859436	-43.159363	75.528381	-579.197266	260.262177	1289.457642	-568.612915	-130.325806	1303.294800	-525.039063	62.181488	1323.080688	-510.809113	64.497322	1590.421387	-614.889709	291.864227	1055.146362	-599.565002	-187.649841	1074.593384	-507.655029	270.264252	811.977295	-493.968750	-162.160187	836.352722	-536.876770	53.744064	965.059570	463.212189	-23.065987	926.695374	475.205658	158.749847
-543.688721	159.558670	869.523499	-549.299255	-43.777622	861.673279	-652.071411	199.194946	418.096466	-594.898438	-62.638546	471.696045	-636.099609	196.897141	66.080513	-653.853149	-43.130550	75.503975	-579.078979	260.315063	1289.401489	-568.526611	-130.251648	1303.326538	-524.946472	62.240665	1323.082764	-510.806488	64.599037	1590.436523	-614.741028	291.914734	1055.103638	-599.510193	-187.502518	1074.634399	-507.451233	270.294952	811.977478	-493.969269	-162.055313	836.345581	-536.816406	53.784191	965.044250	463.592865	-23.143497	926.711121	475.287262	158.696594
-543.611816	159.569992	869.509766	-549.254944	-43.772732	861.672485	-652.081604	199.269501	418.114624	-594.928833	-62.607296	471.698486	-636.145630	196.895187	66.079430	-653.899170	-43.111233	75.495819	-578.913635	260.360382	1289.328491	-568.388550	-130.209351	1303.376221	-524.862610	62.311520	1323.064819	-510.797882	64.696190	1590.447021	-614.558655	291.894135	1055.022095	-599.467285	-187.435120	1074.677490	-507.160309	270.430664	812.058105	-493.950806	-161.966324	836.349792	-536.734863	53.796684	965.035156	464.005219	-23.211683	926.736084	475.401306	158.660492
-543.941345	159.194656	869.379578	-549.325684	-43.882729	861.663513	-652.124695	199.344681	418.075073	-595.032471	-62.612900	471.699860	-636.168823	196.908890	66.086853	-653.912292	-43.070812	75.485313	-578.793762	260.430664	1289.302856	-568.294250	-130.122787	1303.400024	-524.739197	62.392292	1323.066895	-510.785400	64.803116	1590.465576	-614.436890	291.913574	1054.969238	-599.400330	-187.327896	1074.718384	-507.027008	270.448853	812.013367	-493.946686	-161.875778	836.378296	-536.868591	53.618759	964.961731	463.845337	-23.714947	926.938354	475.306000	158.347610
-543.204956	160.332214	869.641602	-549.113403	-43.603016	861.657654	-652.107910	199.395081	418.220093	-594.913147	-62.501446	471.673706	-636.211121	196.916092	66.083481	-653.893250	-43.072685	75.506432	-578.699341	260.517303	1289.289063	-568.273254	-130.046402	1303.411743	-524.646423	62.446075	1323.055908	-510.771790	64.924400	1590.465942	-614.335449	291.973938	1054.933960	-599.340332	-187.237549	1074.739258	-506.884949	270.424591	811.995544	-493.929626	-161.801865	836.377930	-536.482422	54.191101	965.092773	464.370850	-23.765280	926.900635	475.436401	158.276306
-543.078918	160.430069	869.649109	-549.066223	-43.571690	861.655945	-652.092651	199.428360	418.244263	-594.889282	-62.435028	471.652435	-636.220398	196.947250	66.094048	-653.911987	-43.011871	75.467613	-578.574585	260.580414	1289.270508	-568.161255	-130.000687	1303.432617	-524.510193	62.494835	1323.047729	-510.747406	65.029182	1590.477905	-614.192383	291.961182	1054.907715	-599.237915	-187.151474	1074.763184	-506.733643	270.400665	811.992981	-493.906830	-161.723129	836.380920	-536.392090	54.248734	965.095032	465.052460	-23.671677	926.777893	475.627838	158.354263
-543.010498	160.440994	869.640381	-549.051636	-43.574272	861.663147	-652.087708	199.478058	418.264008	-594.917175	-62.454716	471.633789	-636.234680	196.962219	66.095978	-653.901123	-43.004715	75.486618	-578.482178	260.652740	1289.240356	-568.157898	-129.920364	1303.421387	-524.396362	62.551640	1323.030151	-510.736420	65.130997	1590.490967	-614.161438	292.083435	1054.893799	-599.138367	-187.060623	1074.781738	-506.969482	270.143890	811.697571	-493.869659	-161.645340	836.393127	-536.335632	54.257999	965.093018	465.515869	-23.763371	926.682312	475.764038	158.288925
-543.596741	159.681961	869.479431	-549.186890	-43.700684	861.649231	-652.116211	199.533569	418.167969	-595.014832	-62.441509	471.626587	-636.265503	196.972687	66.106682	-653.932983	-42.933334	75.468277	-578.320801	260.675995	1289.199829	-567.981445	-129.887711	1303.455444	-524.272705	62.612072	1323.043945	-510.699341	65.254066	1590.504150	-614.061768	292.127747	1054.894043	-599.102783	-187.028152	1074.808228	-506.905334	270.105682	811.638062	-493.860016	-161.575012	836.392212	-536.612061	53.893539	965.000610	465.876556	-23.928951	926.657349	475.862213	158.173874
-542.940186	160.452454	869.609192	-549.055176	-43.473179	861.643555	-652.021301	199.543640	418.269012	-594.984802	-62.392399	471.625031	-636.262268	196.972382	66.109177	-653.910645	-42.908844	75.449005	-578.233826	260.754700	1289.187866	-567.919312	-129.804184	1303.480713	-524.149292	62.678059	1323.010620	-510.660187	65.370544	1590.513428	-613.851685	292.070648	1054.851440	-598.959473	-186.934555	1074.848633	-506.483826	270.281128	811.873291	-493.823273	-161.506226	836.415405	-536.247070	54.313148	965.062195	466.168610	-23.974003	926.648376	475.657410	158.280380
-542.801636	160.542084	869.617554	-549.039612	-43.416183	861.656250	-651.988831	199.547791	418.273712	-594.962036	-62.303703	471.650360	-636.263184	196.946899	66.088638	-653.876038	-42.882854	75.458054	-578.047424	260.749664	1289.154419	-567.750854	-129.779907	1303.498291	-524.148560	62.843746	1323.007080	-510.620361	65.473083	1590.532959	-613.728027	292.119537	1054.810791	-598.892334	-186.909744	1074.903931	-506.310150	270.307068	811.902222	-493.809906	-161.467300	836.423523	-536.173340	54.383457	965.072937	466.607422	-24.230890	926.641724	475.853485	158.031036
-542.750000	160.579285	869.609131	-549.031433	-43.362015	861.657654	-651.945801	199.586212	418.284698	-594.981445	-62.239918	471.640289	-636.219177	196.954742	66.097054	-653.869080	-42.840588	75.468834	-577.940063	260.813019	1289.099487	-567.662781	-129.703979	1303.500000	-523.916443	62.848221	1323.033325	-510.565704	65.579239	1590.534058	-613.608704	292.155762	1054.773438	-598.817383	-186.894440	1074.926880	-506.223206	270.340942	811.868469	-493.795288	-161.455917	836.411926	-536.127197	54.431049	965.067871	467.163177	-24.635139	926.629639	476.300934	157.558731
-542.745422	160.587906	869.585144	-549.021362	-43.351269	861.658386	-651.939331	199.626648	418.253265	-595.050476	-62.219074	471.663574	-636.190247	196.959137	66.088928	-653.879700	-42.810730	75.467819	-577.811218	260.861237	1289.052368	-567.551514	-129.621765	1303.465210	-523.779846	62.924107	1323.024658	-510.508759	65.683739	1590.532715	-613.484680	292.180389	1054.756836	-598.760681	-186.894470	1074.935547	-506.091797	270.335510	811.872131	-493.743896	-161.421173	836.418457	-536.113647	54.452824	965.056152	467.703400	-25.014635	926.608521	476.739349	157.181778
-542.679077	160.613708	869.577271	-549.021179	-43.329716	861.663452	-651.942871	199.671295	418.267822	-595.023743	-62.190613	471.653107	-636.216125	196.976746	66.102432	-653.895447	-42.827801	75.475853	-577.663574	260.954254	1289.057007	-567.440186	-129.558533	1303.506592	-523.662537	62.984741	1323.010986	-510.441162	65.768562	1590.537231	-613.356995	292.198547	1054.760132	-598.724915	-186.866196	1074.958496	-506.017059	270.338715	811.835327	-493.953949	-161.637146	836.283813	-536.064758	54.479298	965.053345	468.228943	-25.292257	926.601379	477.043457	156.998169
-542.619263	160.695251	869.573486	-548.988586	-43.281288	861.648804	-651.944397	199.686447	418.281921	-594.992249	-62.144585	471.635834	-636.229553	196.987610	66.102402	-653.847229	-42.797390	75.418312	-577.522583	261.032837	1289.065186	-567.339172	-129.484451	1303.500244	-523.527100	63.059464	1323.006714	-510.389282	65.855331	1590.528687	-613.229065	292.246399	1054.733032	-598.643738	-186.825302	1074.973633	-505.912506	270.349457	811.823486	-493.663574	-161.399155	836.393372	-536.001831	54.537918	965.042236	468.789703	-25.522163	926.576599	477.313416	156.809906
-542.610413	160.680817	869.566223	-548.965149	-43.263988	861.663269	-651.952271	199.722977	418.298981	-594.953674	-62.109455	471.647125	-636.227600	196.976273	66.114990	-653.860901	-42.794369	75.437523	-577.350098	261.083191	1289.046021	-567.237000	-129.427399	1303.491089	-523.472290	63.178249	1322.974487	-510.304749	65.934616	1590.513672	-613.090942	292.252869	1054.723145	-598.544067	-186.785614	1074.982544	-505.812805	270.334412	811.811890	-493.593140	-161.370468	836.409424	-535.981873	54.549877	965.045898	469.397797	-25.766895	926.584229	477.631805	156.647141
-542.564819	160.771805	869.573303	-548.949890	-43.176731	861.631348	-651.963806	199.753159	418.313629	-594.982849	-62.129025	471.642944	-636.232971	196.986115	66.116829	-653.828003	-42.784679	75.445625	-577.204468	261.167694	1289.056763	-567.121765	-129.326614	1303.489624	-523.363953	63.257145	1322.959717	-510.232819	66.011566	1590.515991	-612.980408	292.300781	1054.714233	-598.518799	-186.732010	1074.976807	-505.760803	270.348145	811.766968	-493.540649	-161.352478	836.406006	-535.935059	54.618191	965.030945	469.973083	-25.953035	926.548340	477.941803	156.536728
-542.500488	160.824280	869.564636	-548.902405	-43.132469	861.651367	-651.921021	199.779495	418.294281	-594.968628	-62.119465	471.639252	-636.227844	196.963959	66.103416	-653.810486	-42.770458	75.468292	-577.070313	261.248169	1289.025146	-567.010620	-129.247803	1303.515747	-523.224426	63.321175	1322.941040	-510.140442	66.081276	1590.522949	-612.898682	292.374481	1054.705200	-598.477783	-186.737000	1075.007935	-505.720917	270.331268	811.720337	-493.522919	-161.328690	836.400635	-535.878479	54.679836	965.037109	470.625610	-26.056534	926.519043	478.349426	156.437363
-542.463806	160.872162	869.563354	-548.855408	-43.065178	861.656067	-652.024231	199.819336	418.298279	-594.981873	-62.093445	471.636993	-636.290894	196.980637	66.087860	-653.832886	-42.782162	75.464180	-576.928955	261.334473	1289.010986	-566.911621	-129.181595	1303.507202	-523.100037	63.407772	1322.908447	-510.064728	66.134476	1590.519531	-612.814270	292.445129	1054.693726	-598.400208	-186.661865	1075.025757	-505.663879	270.346863	811.684509	-493.469299	-161.324326	836.420532	-535.830933	54.740273	965.038391	471.322113	-26.226845	926.486084	478.743042	156.034790
-542.415955	160.948288	869.547424	-548.838501	-42.984680	861.629333	-652.015747	199.860718	418.296265	-594.965698	-62.077652	471.642578	-636.247192	196.982452	66.080460	-653.812012	-42.758862	75.471802	-576.737610	261.391449	1288.988647	-566.765442	-129.112976	1303.507568	-522.981750	63.471245	1322.894897	-509.963531	66.185097	1590.518799	-612.714355	292.522888	1054.695435	-598.380737	-186.646118	1075.029053	-505.629608	270.371643	811.624756	-493.438629	-161.297775	836.399719	-535.779480	54.811256	965.014893	472.036530	-26.331028	926.479736	479.282776	155.901093
-542.372803	160.967453	869.528442	-548.781128	-42.929443	861.627197	-652.089355	199.861664	418.322998	-594.910339	-62.061550	471.639648	-636.328674	196.998474	66.078613	-653.818542	-42.749916	75.482155	-576.652649	261.470093	1288.958618	-566.688416	-129.027954	1303.516846	-522.873108	63.524651	1322.876953	-509.867615	66.223701	1590.516357	-612.640930	292.604004	1054.687866	-598.336121	-186.614609	1075.055542	-505.601196	270.375061	811.570068	-493.688446	-161.491409	836.236084	-535.704773	54.855915	965.002197	472.738373	-26.351341	926.491577	479.929901	156.039902
-542.881470	160.335358	869.398926	-548.871765	-43.074547	861.648254	-652.120544	199.885696	418.238037	-594.933594	-62.058735	471.628937	-636.341980	197.000259	66.080406	-653.850647	-42.769909	75.472176	-576.529968	261.551453	1288.934692	-566.603088	-128.952744	1303.521729	-522.668762	63.541710	1322.865845	-509.758667	66.263153	1590.505371	-612.561523	292.701141	1054.671875	-598.266296	-186.521011	1075.052246	-505.590942	270.401093	811.498840	-493.399994	-161.225708	836.375366	-535.947449	54.549644	964.945740	473.533569	-26.448898	926.502136	480.645813	155.916260
-542.861755	160.371155	869.384399	-548.843445	-43.024929	861.639832	-652.157776	199.887253	418.237762	-594.928223	-62.040764	471.629517	-636.368225	197.000412	66.098038	-653.869507	-42.742413	75.460045	-576.400024	261.608643	1288.877563	-566.497498	-128.881058	1303.516479	-522.553101	63.586773	1322.840454	-509.654541	66.289146	1590.521484	-612.486450	292.783600	1054.654175	-598.200500	-186.424530	1075.039063	-505.558746	270.429962	811.447144	-493.361023	-161.178482	836.356323	-535.893372	54.594730	964.931335	474.426971	-26.583796	926.620239	481.452637	155.725403
-542.762878	160.500977	869.400635	-548.779114	-42.964787	861.638000	-652.227295	199.924911	418.247040	-594.874512	-61.998901	471.627472	-636.412964	196.987381	66.084625	-653.880249	-42.766117	75.486000	-576.267456	261.691864	1288.860596	-566.388916	-128.827179	1303.532471	-522.427490	63.635353	1322.823120	-509.533875	66.326553	1590.517578	-612.428955	292.860504	1054.644531	-598.112488	-186.350693	1075.069702	-505.557434	270.419373	811.365906	-493.358368	-161.160110	836.340332	-535.806152	54.680431	964.937622	475.204865	-26.654793	926.656555	482.147217	155.686279
-542.734497	160.558502	869.397583	-548.737549	-42.924572	861.654419	-652.266113	199.932602	418.259216	-594.872070	-61.976929	471.626923	-636.343018	196.992508	66.076805	-653.894958	-42.784042	75.485970	-576.127075	261.742645	1288.846313	-566.258667	-128.747787	1303.561035	-522.319397	63.712204	1322.811401	-509.413391	66.348236	1590.529907	-612.351685	292.935364	1054.632446	-598.055969	-186.275208	1075.096802	-505.540588	270.470734	811.298096	-493.335938	-161.084946	836.356201	-535.742737	54.739094	964.941833	476.046204	-26.712690	926.695740	482.922821	155.588654
-542.115723	161.286621	869.538391	-548.541870	-42.686680	861.649963	-652.207825	199.864487	418.328613	-594.803650	-61.902859	471.647858	-636.280212	196.973267	66.076355	-653.840393	-42.734554	75.502617	-575.988525	261.770386	1288.830566	-566.128174	-128.700607	1303.563599	-522.216858	63.779896	1322.811768	-509.268158	66.358925	1590.544067	-612.338623	293.020782	1054.635498	-598.021851	-186.223434	1075.165894	-505.558868	270.524750	811.264709	-493.318909	-161.030411	836.367981	-535.384766	55.141823	965.011597	476.878693	-26.792810	926.757690	483.743744	155.458786
-542.012756	161.432861	869.562378	-548.480225	-42.621494	861.666565	-652.257324	199.888168	418.377686	-594.811340	-61.865913	471.660217	-636.243164	196.972794	66.074730	-653.846497	-42.715500	75.498482	-575.924255	261.854034	1288.820679	-566.049866	-128.627289	1303.606079	-522.108154	63.848820	1322.811279	-509.173737	66.411797	1590.511230	-612.293945	293.087799	1054.631592	-597.948547	-186.096359	1075.166992	-505.578613	270.584686	811.195984	-493.138489	-160.954803	836.367493	-535.301086	55.243572	965.031616	477.718170	-26.823376	926.804504	484.595459	155.369690
-542.531067	160.803955	869.421936	-548.612244	-42.711433	861.662537	-652.340454	199.902939	418.298218	-594.884827	-61.883698	471.659851	-636.278320	197.005798	66.089012	-653.841553	-42.702171	75.522919	-575.836609	261.895203	1288.809204	-565.974854	-128.556381	1303.602051	-522.006653	63.915054	1322.823242	-509.011536	66.386826	1590.570923	-612.255127	293.171906	1054.635864	-597.908264	-186.050095	1075.189087	-505.585114	270.646179	811.160095	-493.278992	-160.892868	836.395874	-535.539124	54.956219	964.953613	478.551208	-26.861307	926.880371	485.408234	155.294952
-541.919678	161.489563	869.535156	-548.388794	-42.512794	861.660217	-652.303772	199.876450	418.405701	-594.810425	-61.790947	471.636475	-636.251770	196.963760	66.104309	-653.804688	-42.683109	75.488808	-575.739990	261.979156	1288.853271	-565.893616	-128.512894	1303.589600	-521.924866	63.971622	1322.802002	-508.878906	66.401283	1590.578857	-612.211670	293.199127	1054.650391	-597.934387	-186.074860	1075.209839	-505.611084	270.774414	811.138611	-493.555267	-161.075226	836.259766	-535.166748	55.334106	965.010925	479.366211	-26.911051	926.916504	486.245483	155.219376
-541.837097	161.582458	869.511292	-548.318604	-42.494644	861.656189	-652.278320	199.849777	418.404144	-594.797607	-61.741356	471.643768	-636.228760	196.950668	66.103569	-653.824097	-42.692944	75.503494	-575.659729	262.015442	1288.833496	-565.812134	-128.476700	1303.585938	-521.832764	64.049019	1322.786987	-508.733612	66.393494	1590.570435	-612.178528	293.256439	1054.647095	-597.835815	-185.949921	1075.185425	-505.613770	270.785187	811.082642	-493.507996	-161.014648	836.238708	-535.089783	55.400173	964.997375	480.162506	-26.899054	926.931396	487.093506	155.109833
-541.909912	161.820633	869.527283	-548.690552	-41.944916	861.536133	-652.417419	199.910263	418.455811	-594.779358	-61.725540	471.535370	-636.358337	196.958054	66.095711	-653.834534	-42.711857	75.510262	-575.576782	262.073151	1288.757568	-565.698120	-128.408340	1303.522949	-521.736938	64.086311	1322.744263	-508.575745	66.385681	1590.553711	-612.139160	293.290588	1054.627808	-597.785278	-185.907730	1075.133301	-505.624481	270.822937	811.007385	-493.455719	-160.939163	836.189148	-535.231750	55.704548	964.933472	480.898376	-26.882357	926.948792	487.951752	155.112930
-541.855164	161.906784	869.499695	-548.651001	-41.861301	861.497375	-652.425903	199.965469	418.487976	-594.769287	-61.676983	471.507935	-636.342468	196.956161	66.102020	-653.835632	-42.714710	75.480392	-575.504822	262.134644	1288.722290	-565.631958	-128.356064	1303.456177	-521.614258	64.134682	1322.690796	-508.415985	66.392288	1590.534424	-612.084595	293.360687	1054.570557	-597.618896	-185.733215	1075.100220	-505.609497	270.887115	810.948608	-493.409149	-160.873886	836.113586	-535.164307	55.782707	964.897949	481.727600	-26.909927	927.047546	488.860168	155.141266
-541.771301	161.984421	869.476685	-548.584106	-41.762943	861.460388	-652.426636	199.978577	418.490753	-594.705017	-61.590435	471.472290	-636.334473	196.945953	66.108467	-653.802734	-42.705261	75.459709	-575.447876	262.220734	1288.677612	-565.576538	-128.286636	1303.436890	-521.532593	64.223289	1322.607666	-508.260193	66.379158	1590.512573	-612.040222	293.418274	1054.531006	-597.588928	-185.688171	1075.016235	-505.594604	270.935638	810.903076	-493.348206	-160.810440	836.055298	-535.071960	55.862137	964.865845	482.527802	-26.893250	927.139221	489.794708	155.116135
-541.697571	162.047211	869.471130	-548.515930	-41.725910	861.473022	-652.435425	200.008224	418.495056	-594.703857	-61.592125	471.507721	-636.313843	196.966980	66.097107	-653.836853	-42.674549	75.485504	-575.403381	262.244934	1288.578491	-565.476501	-128.217987	1303.381958	-521.447327	64.284737	1322.568115	-508.100616	66.354408	1590.511963	-612.008728	293.462036	1054.494385	-597.491516	-185.599991	1075.017334	-505.616089	270.973450	810.838074	-493.286682	-160.724716	836.018494	-534.995850	55.921005	964.869202	483.319000	-26.835924	927.206787	490.696350	155.145874
-541.563171	162.130585	869.481506	-548.423523	-41.674206	861.494263	-652.387695	200.041321	418.522247	-594.602051	-61.498741	471.509186	-636.302673	196.962875	66.120522	-653.823669	-42.665352	75.519180	-575.273804	262.312439	1288.603882	-565.338745	-128.176468	1303.371582	-521.385742	64.350578	1322.588989	-507.943054	66.327232	1590.517700	-611.968933	293.536194	1054.482910	-597.434509	-185.512909	1074.983887	-505.566559	271.039124	810.841064	-493.059723	-160.646606	835.954163	-534.902466	55.992989	964.887207	484.059631	-26.785286	927.312073	491.648621	155.137100
-541.465637	162.150177	869.502075	-548.330383	-41.620258	861.517944	-652.342285	200.034134	418.537384	-594.603821	-61.497272	471.533508	-636.270874	196.972443	66.138863	-653.793335	-42.659550	75.530777	-575.196045	262.376831	1288.602417	-565.274902	-128.136871	1303.353638	-521.321045	64.438210	1322.600098	-507.791534	66.270546	1590.509155	-611.915405	293.577881	1054.493164	-597.366272	-185.397659	1074.924683	-505.548096	271.118591	810.828491	-492.731842	-160.317566	836.106934	-534.827637	56.030930	964.911499	484.712891	-26.775301	927.415833	492.434967	155.218307
-541.386414	162.197784	869.499695	-548.278931	-41.569817	861.519714	-652.285400	200.049377	418.538055	-594.544861	-61.461334	471.553223	-636.306458	196.971237	66.129356	-653.775330	-42.660130	75.518517	-575.131653	262.479584	1288.607544	-565.171387	-128.035721	1303.338257	-521.215759	64.489761	1322.599243	-507.639679	66.195389	1590.499878	-611.865967	293.589203	1054.483887	-597.309875	-185.311127	1074.911133	-505.518890	271.179047	810.822205	-492.679535	-160.244034	836.087646	-534.765991	56.080677	964.911621	485.415466	-26.772097	927.521912	493.294952	155.173721
-541.328918	162.192780	869.462036	-548.246826	-41.542297	861.504150	-652.288147	200.098709	418.558105	-594.529480	-61.419151	471.541779	-636.348755	196.977798	66.139618	-653.778503	-42.647476	75.494492	-575.054382	262.554810	1288.583130	-565.072754	-127.936493	1303.312622	-521.165527	64.570145	1322.565918	-507.489502	66.084526	1590.492676	-611.813660	293.670258	1054.479248	-597.210571	-185.238052	1074.887573	-505.466766	271.188080	810.795898	-492.625275	-160.186829	836.067383	-534.713318	56.100521	964.884583	486.078094	-26.737774	927.576721	494.126892	155.164932
-541.197937	162.257339	869.435120	-548.173828	-41.513470	861.495972	-652.247375	200.149063	418.573334	-594.520569	-61.401340	471.539276	-636.350220	196.973572	66.140724	-653.806702	-42.694637	75.520157	-574.984314	262.665161	1288.544800	-564.975830	-127.879471	1303.295898	-521.113098	64.660431	1322.525269	-507.360657	65.975655	1590.430786	-611.767090	293.724884	1054.422485	-597.180420	-185.202286	1074.864136	-505.415527	271.248444	810.740234	-492.843231	-160.354752	835.874451	-534.621521	56.154541	964.868408	486.798187	-26.721556	927.630005	495.017761	155.145905
-541.697693	161.608414	869.283386	-548.256897	-41.653656	861.482300	-652.262512	200.192612	418.456024	-594.594666	-61.465927	471.581543	-636.415771	196.982437	66.134285	-653.838196	-42.705002	75.522736	-574.917419	262.752472	1288.501953	-564.882507	-127.797935	1303.293823	-521.046082	64.765961	1322.472534	-507.174377	65.756950	1590.469482	-611.723816	293.800964	1054.338379	-597.081848	-185.102127	1074.858154	-505.372925	271.272034	810.691711	-492.664612	-160.046738	836.015747	-534.850891	55.835693	964.782532	487.393372	-26.689682	927.686951	495.787781	155.156952
-540.907898	162.210419	869.390869	-547.600220	-41.953564	861.552246	-652.133423	200.164459	418.564697	-594.411438	-61.323563	471.675690	-636.260193	196.981476	66.162422	-653.752197	-42.728642	75.527420	-574.877747	262.846222	1288.430420	-564.786682	-127.690628	1303.309448	-520.989990	64.868912	1322.438232	-507.033752	65.483505	1590.484131	-611.665039	293.860107	1054.248413	-596.993042	-185.030518	1074.864746	-505.299988	271.308868	810.624634	-492.456116	-159.965530	836.015076	-534.249695	55.983700	964.883484	487.941162	-26.678648	927.761230	496.487030	155.149780
-540.756104	162.303345	869.415588	-547.494202	-41.909184	861.583740	-652.044800	200.160706	418.555847	-594.407410	-61.296001	471.669037	-636.321045	196.984146	66.170425	-653.746338	-42.729134	75.525063	-574.838257	262.947205	1288.356934	-564.657654	-127.546829	1303.330933	-520.920898	64.996201	1322.445679	-507.013855	65.297768	1590.481201	-611.622986	293.919922	1054.193604	-596.917542	-184.960907	1074.928101	-505.231903	271.335266	810.588013	-492.363007	-159.871429	836.051880	-534.142761	56.055023	964.913879	488.459564	-26.666502	927.833191	497.162628	155.172470
-540.663086	162.328430	869.411194	-547.432495	-41.837860	861.601807	-651.992004	200.167465	418.587280	-594.394775	-61.265617	471.714264	-636.295593	196.976044	66.205879	-653.734680	-42.748409	75.572029	-574.786682	263.063568	1288.291260	-564.552185	-127.389694	1303.382690	-520.846497	65.098595	1322.471191	-506.976532	64.892441	1590.498169	-611.567688	293.987518	1054.132935	-596.833923	-184.857727	1074.987793	-505.163788	271.333649	810.555481	-492.307343	-159.792542	836.130920	-534.072327	56.111885	964.921814	488.933929	-26.537535	927.879272	497.736115	155.272903
-540.719543	162.518570	869.436096	-547.856079	-41.290840	861.560669	-652.034668	200.228989	418.655121	-594.450378	-61.238987	471.637665	-636.379211	196.971954	66.219093	-653.760437	-42.746250	75.567215	-574.730225	263.187012	1288.209473	-564.410034	-127.247734	1303.453979	-520.852051	65.340530	1322.467651	-506.979370	64.354942	1590.568726	-611.491882	294.023987	1054.059082	-596.698608	-184.727493	1075.103394	-505.058014	271.312958	810.505493	-492.228241	-159.677399	836.236450	-534.257507	56.421425	964.905701	489.414673	-26.419573	927.912292	498.331207	155.383408
-540.513000	162.394669	869.416504	-547.371765	-41.726566	861.660706	-651.923767	200.191483	418.643982	-594.419739	-61.186203	471.743683	-636.306152	196.941742	66.210686	-653.756409	-42.762226	75.572281	-574.717773	263.408875	1288.117676	-564.264465	-127.043518	1303.522583	-520.644897	65.473907	1322.510986	-506.897552	63.759560	1590.675659	-611.428772	294.083038	1053.952881	-596.648315	-184.642960	1075.233032	-504.981903	271.350250	810.425293	-492.458191	-159.856018	836.167542	-533.960754	56.221260	964.954163	489.869965	-26.255796	927.890076	498.896393	155.547043
-540.609741	162.707047	869.417175	-547.820557	-41.046574	861.325134	-652.011353	200.291061	418.694153	-594.421936	-61.161942	471.656738	-636.443970	196.967911	66.201180	-653.725647	-42.789505	75.593735	-574.650208	263.642639	1287.973755	-564.076294	-126.808510	1303.616333	-520.531982	65.732185	1322.521606	-506.969757	63.081062	1590.671387	-611.372681	294.189758	1053.833618	-596.474121	-184.441833	1075.370850	-504.925995	271.394409	810.305542	-492.111176	-159.520355	836.450806	-534.076050	56.524120	964.762573	490.235291	-26.183212	927.908264	499.490662	155.642227
-540.555725	162.801651	869.378418	-547.883667	-40.944496	861.289551	-651.987183	200.335693	418.701324	-594.457214	-61.195820	471.649567	-636.435364	196.947510	66.182899	-653.687256	-42.808903	75.588417	-574.567749	263.919250	1287.865112	-563.878723	-126.537170	1303.708740	-520.391846	66.030403	1322.493652	-507.036163	62.526142	1590.695435	-611.339355	294.320007	1053.692261	-596.361572	-184.311462	1075.517090	-504.843597	271.389832	810.183960	-492.073090	-159.462524	836.563904	-534.047119	56.616947	964.721741	490.474640	-26.300426	927.956726	500.132813	155.533066
-540.454346	162.844284	869.335022	-547.837769	-40.952110	861.289551	-651.917297	200.359222	418.667725	-594.551819	-61.247536	471.647919	-636.405701	196.959793	66.178169	-653.708679	-42.824429	75.592865	-574.435913	264.216766	1287.780396	-563.668884	-126.230774	1303.812378	-520.262756	66.369286	1322.503418	-507.127411	61.600647	1590.808838	-611.245789	294.445007	1053.578735	-596.297974	-184.201706	1075.661743	-504.774048	271.374146	810.073242	-492.050781	-159.399796	836.675171	-533.956299	56.653328	964.699097	490.629730	-26.456779	928.010742	500.792877	155.352844
-540.164673	162.556854	869.265381	-547.281250	-41.692600	861.706421	-651.732239	200.300522	418.649414	-594.522522	-61.241516	471.794220	-636.335693	196.946136	66.194725	-653.682495	-42.886127	75.581032	-574.306885	264.524689	1287.717041	-563.462524	-125.915871	1303.897705	-520.116333	66.629509	1322.530029	-507.301941	60.695938	1590.805542	-611.191772	294.614868	1053.490723	-596.233459	-184.125107	1075.806763	-504.709167	271.318481	809.967590	-492.001251	-159.351685	836.808228	-533.689270	56.403397	964.899658	490.867096	-26.689365	928.075684	501.650299	155.081253
-540.069702	162.562332	869.230286	-547.227539	-41.678471	861.736206	-651.650146	200.273315	418.645081	-594.551392	-61.219784	471.792664	-636.293762	196.953171	66.226227	-653.632874	-42.895969	75.586128	-574.174500	264.819641	1287.684204	-563.245422	-125.611366	1304.047607	-519.967285	66.938492	1322.582031	-507.417786	59.651299	1590.920898	-611.099792	294.752777	1053.452759	-596.100464	-183.990326	1075.992310	-504.663116	271.174133	809.891541	-492.243195	-159.526978	836.781677	-533.591858	56.441795	964.895813	491.336273	-26.535852	928.013367	502.324127	155.181778
-540.004578	162.569748	869.205811	-547.233887	-41.623894	861.781921	-651.622009	200.289291	418.661774	-594.578369	-61.246052	471.828430	-636.308167	196.942123	66.222588	-653.549927	-42.960468	75.628502	-573.984985	265.117126	1287.699951	-563.039551	-125.291969	1304.172485	-519.788147	67.274361	1322.636597	-507.685303	58.642567	1590.909302	-610.963806	294.897705	1053.426147	-595.829041	-183.752075	1076.239624	-504.615479	271.075470	809.841553	-491.951141	-159.299667	837.046448	-533.536865	56.501648	964.905029	492.063080	-26.179609	927.852905	503.056061	155.416412
-539.902222	162.562973	869.157288	-547.203491	-41.630295	861.817871	-651.577271	200.285904	418.658569	-594.594482	-61.245655	471.853638	-636.196655	196.934357	66.251244	-653.484863	-43.030174	75.679573	-573.813965	265.408722	1287.677124	-562.859680	-124.947769	1304.327515	-519.630798	67.621094	1322.688477	-507.921387	57.581383	1590.944092	-610.830627	295.050934	1053.415649	-595.599609	-183.512863	1076.418457	-504.569916	271.058502	809.812500	-491.889343	-159.257980	837.199829	-533.445068	56.531780	964.897583	492.178680	-26.299868	927.948059	503.614380	155.363510
-539.813660	162.587616	869.141907	-547.171692	-41.609329	861.884094	-651.537354	200.296234	418.658356	-594.623962	-61.274857	471.891876	-636.003662	196.899536	66.236534	-653.459839	-43.124973	75.734299	-573.415039	265.952698	1287.844727	-562.670532	-124.572861	1304.414185	-519.538635	67.955276	1322.768188	-508.164368	56.498657	1590.968994	-610.655884	295.202179	1053.436768	-595.441040	-183.415787	1076.592041	-504.549774	271.135864	809.787415	-491.840515	-159.239410	837.266479	-533.356873	56.590622	964.921570	492.703888	-26.087801	927.836670	504.283722	155.449738
-539.774109	162.794632	869.130493	-547.570496	-41.088356	861.852966	-651.543274	200.328506	418.672516	-594.597656	-61.305851	471.825684	-635.834839	196.861145	66.238144	-653.534729	-43.180424	75.780022	-573.100403	266.254547	1287.913208	-562.462769	-124.246956	1304.497314	-519.426880	68.278214	1322.834717	-508.463257	55.391422	1590.985718	-610.487610	295.444946	1053.453979	-595.319641	-183.263626	1076.744995	-504.535187	271.163666	809.752563	-491.756744	-159.255661	837.352234	-533.461792	56.914658	964.891113	493.012878	-26.094702	927.834961	504.893433	155.419144
-539.593323	162.686081	869.060913	-547.177368	-41.564518	861.962463	-651.405029	200.290924	418.624878	-594.559509	-61.342430	471.904572	-635.676331	196.769180	66.223351	-653.611572	-43.271580	75.774918	-572.788696	266.550385	1288.003052	-562.329407	-123.954369	1304.475830	-519.273499	68.561775	1322.889282	-508.768707	54.292397	1590.957764	-610.310486	295.721832	1053.515747	-595.187561	-183.046173	1076.873047	-504.490723	271.239868	809.767822	-491.646240	-159.297043	837.448364	-533.185730	56.727371	964.916260	493.310272	-26.127897	927.828064	505.478485	155.425049
-539.627991	162.861435	869.048340	-547.603271	-41.065369	861.911316	-651.398682	200.363190	418.629486	-594.521851	-61.474876	471.800201	-635.611084	196.679626	66.218422	-653.695618	-43.369957	75.766609	-572.414368	266.919189	1288.197998	-562.105713	-123.665695	1304.465576	-519.101746	68.821175	1322.940674	-509.083923	53.117245	1590.922852	-610.074890	295.956085	1053.640625	-595.161682	-182.811996	1076.963013	-504.398010	271.326019	809.847168	-491.524323	-159.404251	837.555603	-533.324219	57.017002	964.873108	493.573120	-26.179222	927.847229	505.971222	155.389755
-539.534973	162.793625	868.996887	-547.587158	-41.064003	861.950684	-651.242737	200.398773	418.618408	-594.384644	-61.470917	471.766785	-635.637390	196.668213	66.232628	-653.763794	-43.458969	75.771210	-572.000793	267.239197	1288.371948	-561.834473	-123.295898	1304.479492	-518.879272	69.068405	1323.046753	-509.411285	51.950493	1590.871338	-609.791626	296.235626	1053.805420	-595.193542	-182.573334	1077.106323	-504.299957	271.343384	809.934326	-491.351837	-159.532639	837.732178	-533.240906	57.021782	964.865540	493.853210	-26.194517	927.859680	506.455231	155.377380
-539.456787	162.743027	868.959961	-547.610413	-41.045963	862.007263	-651.147278	200.484390	418.648438	-593.954102	-61.355255	471.709198	-635.694580	196.739624	66.255272	-653.670715	-43.549465	75.759979	-571.615906	267.498138	1288.548462	-561.825562	-122.757141	1304.413818	-518.638916	69.316856	1323.131592	-509.766998	50.747128	1590.791504	-609.495178	296.506226	1053.951294	-595.302002	-182.290939	1077.198608	-504.173340	271.442413	810.046692	-491.190155	-159.791656	837.922363	-533.168457	57.042976	964.872131	494.219635	-26.171288	927.899780	506.951721	155.363571
-539.367554	162.672409	868.911072	-547.600769	-41.063053	862.094299	-651.011658	200.544281	418.638245	-594.101990	-61.601555	471.743622	-635.855957	196.805313	66.268364	-653.856018	-43.650478	75.827942	-571.275146	267.749390	1288.687012	-561.358765	-122.530350	1304.502319	-518.346313	69.582916	1323.210083	-510.148621	49.545650	1590.709717	-609.169312	296.777313	1054.110840	-595.419678	-181.861877	1077.340942	-504.023743	271.640503	810.163940	-490.968567	-160.026001	838.162476	-533.087891	57.059155	964.890259	494.533295	-26.181690	927.931030	507.447205	155.308716
-539.318604	162.602600	868.872253	-547.603943	-41.058041	862.179504	-650.910828	200.697754	418.651917	-593.762878	-61.548416	471.735809	-635.965393	196.876160	66.310135	-653.851746	-43.757069	75.831253	-570.830383	268.039581	1288.818726	-561.119507	-122.120781	1304.482666	-518.077820	69.831314	1323.354858	-510.544708	48.265804	1590.607788	-608.866211	297.139313	1054.260864	-595.610901	-181.379364	1077.504883	-503.820496	271.883423	810.278992	-490.822479	-160.330170	838.467651	-533.029480	57.081829	964.911743	494.837738	-26.219187	927.979736	507.895660	155.285690
-539.206665	162.591797	868.849976	-547.598389	-41.050198	862.279114	-650.791870	200.801788	418.668915	-594.002380	-61.852303	471.817383	-635.992920	196.924240	66.309357	-654.107605	-43.844521	75.910774	-570.478638	268.339050	1288.963013	-561.071472	-121.727478	1304.430542	-517.763794	70.079742	1323.408325	-510.932770	46.981537	1590.494995	-608.584351	297.551056	1054.397827	-595.932129	-180.876801	1077.579956	-503.587799	272.070587	810.415222	-490.480621	-160.751389	838.767822	-532.941467	57.132893	964.949280	495.113403	-26.308355	928.037720	508.315216	155.221115
-539.364258	161.995651	868.733643	-547.235657	-41.629379	862.434937	-650.667175	200.906296	418.615967	-593.932861	-61.953651	471.963806	-636.032166	196.917328	66.284103	-654.304749	-43.949375	75.910873	-570.049316	268.470886	1289.114502	-560.996643	-121.530312	1304.404663	-517.467957	70.373062	1323.567017	-511.354187	45.626217	1590.343140	-608.290771	297.893127	1054.527466	-596.308411	-180.416321	1077.704834	-503.341614	272.226044	810.559753	-490.108978	-161.227310	839.124939	-532.801270	56.702991	964.970703	495.370544	-26.367859	928.068237	508.703949	155.144104
-539.280701	162.157043	868.761841	-547.605347	-41.151672	862.452148	-650.654907	201.064392	418.692657	-592.563904	-61.201065	471.701630	-636.180603	196.951218	66.332588	-653.759521	-44.036007	75.739685	-569.593689	268.831268	1289.351440	-560.968567	-121.142456	1304.336304	-517.214783	70.593262	1323.619019	-511.740784	44.279877	1590.200195	-607.916809	298.286346	1054.731079	-596.869690	-179.901382	1077.702515	-503.074707	272.426300	810.732727	-489.726563	-161.883865	839.482788	-532.882202	56.986046	964.985535	495.736298	-26.517736	927.913269	509.105927	155.160797
-539.179199	162.139984	868.739441	-547.605957	-41.095451	862.507935	-650.604980	201.177444	418.769989	-592.507996	-61.252663	471.687714	-636.280884	196.953720	66.360802	-653.840454	-44.143494	75.701614	-569.156860	269.112518	1289.560791	-560.967468	-120.901840	1304.344238	-516.909912	70.824303	1323.755371	-512.170532	42.981739	1589.974976	-607.553589	298.718140	1054.948853	-597.458679	-179.361542	1077.738037	-502.808258	272.601013	810.890747	-489.357971	-162.510468	839.933105	-532.765259	57.034725	964.996216	495.752991	-26.691341	928.097168	509.279419	154.974121
-539.010254	162.218475	868.729187	-547.555298	-41.031212	862.568726	-650.568176	201.305206	418.862732	-592.728882	-61.437737	471.741028	-636.411682	197.002548	66.387352	-654.034790	-44.204224	75.717949	-568.673889	269.470764	1289.777954	-560.971008	-120.656563	1304.365723	-516.648682	71.028412	1323.878662	-512.460632	41.535400	1589.823975	-607.115601	299.078644	1055.179688	-598.185425	-178.819611	1077.784180	-502.464417	272.942963	811.123413	-488.832031	-163.196106	840.388184	-532.621277	57.133526	965.018799	496.017212	-26.714520	928.147583	509.533569	154.881668
-538.830139	162.191254	868.701904	-547.484741	-41.017216	862.650269	-650.450745	201.328552	418.863922	-592.964966	-61.577114	471.831818	-636.433472	197.037567	66.416145	-654.229370	-44.279285	75.726891	-568.132385	269.821564	1290.061157	-561.028992	-120.400284	1304.419922	-516.361450	71.219612	1323.993774	-512.852600	40.210762	1589.572510	-606.689819	299.535309	1055.429443	-598.845520	-178.221985	1077.822266	-502.109863	273.299316	811.352173	-488.197510	-163.864441	840.991272	-532.469238	57.172569	965.044617	496.228485	-26.840172	928.156921	509.751740	154.760300
-538.500183	162.103729	868.651550	-546.952576	-41.433041	862.784973	-650.287476	201.366898	418.866730	-593.171875	-61.722649	471.998566	-636.434021	197.041748	66.420639	-654.437744	-44.335648	75.742569	-567.612915	270.116882	1290.264893	-561.135193	-120.152748	1304.504639	-516.095947	71.419144	1324.137695	-513.125244	38.831535	1589.360718	-606.288147	300.041779	1055.614990	-599.573181	-177.652603	1077.931763	-501.676758	273.688354	811.575684	-487.687592	-164.697647	841.548767	-532.045715	57.027573	965.091248	496.361847	-26.993689	928.180603	509.910858	154.629501
-538.348511	162.337204	868.619507	-547.280334	-40.854965	862.757629	-650.292603	201.489182	418.927551	-593.447998	-61.887611	472.013550	-636.509521	197.047272	66.425117	-654.638306	-44.369438	75.772179	-567.080383	270.467285	1290.484619	-561.272278	-119.922134	1304.564575	-515.828247	71.566338	1324.262329	-513.347168	37.430935	1589.163330	-605.790649	300.495697	1055.828003	-600.260193	-177.083023	1077.944702	-501.227875	273.994751	811.799377	-486.868835	-165.377502	842.308350	-532.051941	57.401524	965.051636	496.519043	-27.101603	928.190002	510.064941	154.447739
-538.000183	162.204407	868.553711	-546.733582	-41.295673	862.878357	-650.098877	201.490967	418.916595	-593.464600	-61.850735	472.128357	-636.490601	197.090149	66.429314	-654.771851	-44.437622	75.763672	-566.463135	270.784698	1290.697754	-561.575684	-119.635376	1304.578857	-515.611328	71.711014	1324.364380	-513.550110	36.099224	1588.940918	-605.252991	300.945251	1056.099609	-600.940002	-176.599365	1078.021484	-500.860291	274.190155	811.966675	-486.149109	-166.249176	842.924744	-531.629456	57.222290	965.085327	496.590363	-27.262640	928.197510	510.153870	154.293839
-537.759399	162.462967	868.537170	-546.970337	-40.736515	862.821899	-650.040161	201.559830	418.954834	-593.462219	-61.797955	472.090515	-636.571411	197.060165	66.430855	-654.952332	-44.489510	75.697433	-565.808655	271.088257	1290.982788	-561.887634	-119.384300	1304.587158	-515.378357	71.828354	1324.456665	-513.700500	34.772633	1588.713013	-604.675293	301.478455	1056.397461	-601.560852	-176.154572	1077.983398	-500.421204	274.590179	812.154480	-485.307587	-167.138779	843.642151	-531.571472	57.579273	965.041077	496.653412	-27.455112	928.202759	510.248260	154.098053
-537.461975	162.529877	868.492310	-546.838196	-40.605858	862.825256	-649.885315	201.609497	419.021912	-593.501343	-61.756882	472.080627	-636.505493	197.086609	66.454834	-654.981079	-44.551697	75.645920	-565.107849	271.387146	1291.249634	-562.207031	-119.183304	1304.593506	-515.187195	71.915459	1324.540649	-513.834595	33.533329	1588.460938	-604.070374	301.958008	1056.627808	-602.170044	-175.775253	1077.960205	-499.896118	275.038666	812.388977	-484.538544	-168.069977	844.266357	-531.329651	57.690678	965.017822	496.730377	-27.589195	928.167236	510.326477	153.931015
-537.150879	162.695007	868.455933	-546.703430	-40.500118	862.818481	-649.809509	201.737137	419.074371	-593.537292	-61.665905	472.145782	-636.551270	197.131897	66.511139	-655.047974	-44.574436	75.604347	-564.353027	271.639648	1291.468506	-562.582520	-118.980934	1304.600952	-514.987366	71.979584	1324.618896	-513.913391	32.316051	1588.251953	-603.369629	302.438538	1056.883179	-602.536377	-175.408539	1077.986572	-499.393707	275.346832	812.619080	-483.550964	-168.937729	845.095276	-531.083313	57.831097	964.993835	496.778870	-27.733624	928.160522	510.338409	153.820724
-536.832458	162.823318	868.411743	-546.533386	-40.433308	862.866821	-649.710693	201.817291	419.104584	-593.634155	-61.594517	472.188568	-636.541138	197.156448	66.502983	-655.098145	-44.633472	75.557495	-563.595032	271.896301	1291.693359	-563.073853	-118.795433	1304.586304	-514.780029	72.047791	1324.677979	-513.914307	31.091019	1588.047607	-602.673035	303.016510	1057.190796	-602.955872	-175.145599	1077.933594	-498.880341	275.766327	812.799866	-482.646545	-169.942307	845.718201	-530.825867	57.966324	964.995728	496.772308	-27.888477	928.163574	510.357361	153.661469
-536.431213	162.955444	868.423950	-546.355774	-40.276257	862.890320	-649.518311	201.867340	419.128876	-593.725586	-61.553780	472.281647	-636.476379	197.184448	66.501328	-655.165344	-44.684639	75.495667	-562.831543	272.150757	1291.934937	-563.582764	-118.591637	1304.567993	-514.597595	72.103355	1324.750000	-513.901978	30.030626	1587.825928	-601.968018	303.622192	1057.446411	-603.265320	-174.934525	1077.929321	-498.369537	276.162811	812.978088	-481.938568	-171.042648	846.278625	-530.539368	58.104263	965.013672	496.787842	-28.081066	928.170959	510.356628	153.538834
-535.934143	162.908905	868.361084	-545.758850	-40.670151	862.989746	-649.299927	201.865494	419.055481	-593.728394	-61.445438	472.442322	-636.374939	197.208755	66.498344	-655.147095	-44.706306	75.441589	-561.968506	272.379791	1292.172119	-564.087891	-118.411926	1304.452148	-514.441833	72.151489	1324.789307	-513.843872	28.965708	1587.644287	-601.137207	304.069122	1057.634766	-603.511414	-174.812820	1077.895142	-497.860107	276.672699	813.151733	-481.030365	-172.076767	846.879639	-530.020813	57.975307	965.038025	496.752930	-28.231873	928.187561	510.336151	153.422409
-535.516846	163.008270	868.322998	-545.555786	-40.559235	863.035461	-649.219299	201.939056	419.075439	-593.810791	-61.378052	472.530701	-636.282837	197.205795	66.491539	-655.163391	-44.706688	75.403435	-561.118896	272.577393	1292.381470	-564.588318	-118.186203	1304.374512	-514.278687	72.164940	1324.846802	-513.763489	28.020784	1587.451782	-600.295410	304.665619	1057.911865	-603.702332	-174.749405	1077.799316	-497.223816	277.045502	813.359314	-480.259705	-173.177628	847.344360	-529.713623	58.109898	965.043030	496.701630	-28.391445	928.210815	510.300537	153.247803
-535.190491	163.083740	868.274292	-545.408142	-40.466473	863.047729	-649.138733	202.022995	419.100677	-593.821411	-61.305550	472.545197	-636.195313	197.175949	66.507759	-655.114746	-44.724293	75.355919	-560.238770	272.709167	1292.583252	-565.088684	-118.009224	1304.315063	-514.119324	72.161316	1324.893433	-513.661926	27.154747	1587.297729	-599.432434	305.241821	1058.165649	-603.772156	-174.715469	1077.703491	-496.596161	277.331726	813.540283	-479.454041	-174.268631	847.841675	-529.460022	58.213173	965.023621	496.674072	-28.547611	928.234619	510.258850	153.075180
-534.838562	163.135101	868.195679	-545.292480	-40.329857	863.041687	-649.104553	202.103973	419.121521	-593.849426	-61.254475	472.571350	-636.108826	197.160156	66.500168	-655.083191	-44.744747	75.374786	-559.346252	272.864227	1292.816040	-565.574158	-117.820114	1304.173218	-513.958984	72.102943	1324.922363	-513.489563	26.325218	1587.180908	-598.540466	305.714539	1058.442749	-603.829041	-174.741653	1077.566528	-495.952942	277.602692	813.686096	-478.645935	-175.393661	848.205994	-529.207703	58.327824	964.979919	496.603668	-28.691708	928.240112	510.187988	152.935684
-534.469360	163.345871	868.124451	-545.195313	-40.211956	862.995850	-649.045898	202.191818	419.129120	-593.887085	-61.214550	472.605560	-636.031494	197.174347	66.500076	-655.070313	-44.703323	75.333733	-558.426941	272.983032	1293.004150	-566.068054	-117.688492	1304.011230	-513.770874	72.037804	1324.938110	-513.300354	25.605387	1587.068359	-597.521667	306.143585	1058.683594	-603.839783	-174.851761	1077.420288	-495.233978	278.095032	813.881714	-477.967224	-176.528809	848.439026	-528.941406	58.489792	964.917725	496.512207	-28.886501	928.252014	510.120880	152.763428
-534.010986	163.616089	868.097229	-545.049561	-40.051174	862.976624	-648.963562	202.293716	419.144958	-595.097229	-61.901855	472.786377	-635.977661	197.163544	66.473106	-655.563416	-44.677853	75.495453	-557.508545	273.041565	1293.186401	-566.522827	-117.571999	1303.802124	-513.619324	71.956650	1324.905151	-513.149841	25.054405	1586.977661	-596.531494	306.667389	1058.925659	-603.820801	-175.020203	1077.177368	-494.473846	278.463104	814.043030	-477.106110	-177.707382	848.645630	-528.643616	58.694340	964.894592	496.386230	-29.050108	928.277588	510.028625	152.569946
-533.543945	163.852081	868.033203	-544.919800	-39.888573	862.939575	-648.794800	202.346649	419.082336	-594.947815	-61.687714	472.712494	-635.890991	197.155258	66.458939	-655.354980	-44.569462	75.499626	-556.576355	273.068024	1293.361084	-566.984070	-117.457512	1303.578369	-513.454956	71.821030	1324.884277	-512.922119	24.578075	1586.935913	-595.583923	307.200836	1059.105591	-603.718689	-175.186081	1076.971191	-493.719269	278.802185	814.156372	-476.427246	-178.680511	848.872681	-528.347961	58.890034	964.844238	496.193604	-29.234060	928.315063	509.884369	152.430176
-533.036133	164.070984	867.969238	-544.842712	-39.700413	862.898621	-648.601074	202.415634	419.039551	-594.795593	-61.492218	472.688782	-635.824524	197.132935	66.392647	-655.106995	-44.474171	75.532021	-555.637329	273.132294	1293.530396	-567.385498	-117.371193	1303.363281	-513.304443	71.659546	1324.812012	-512.640686	24.150087	1586.974609	-594.490784	307.584534	1059.334106	-603.582092	-175.373169	1076.720825	-492.916321	279.189087	814.277405	-475.705353	-179.696808	848.983826	-528.056152	59.082306	964.791504	495.991272	-29.374691	928.363159	509.751923	152.250137
-532.559692	164.205444	867.889587	-544.777405	-39.523792	862.846069	-648.367371	202.485443	418.975250	-594.681213	-61.328377	472.635223	-635.787842	197.080734	66.379120	-654.760071	-44.291740	75.574791	-554.702026	273.064758	1293.700317	-567.825439	-117.360001	1303.207031	-513.151794	71.460632	1324.780029	-512.380066	23.896202	1587.036987	-593.428528	308.009735	1059.584106	-603.401062	-175.536835	1076.474854	-492.029999	279.522705	814.445557	-475.105560	-180.763031	848.969971	-527.776794	59.227970	964.724121	495.706268	-29.528902	928.409363	509.585297	152.067825
-532.082092	164.286011	867.803589	-544.706421	-39.381416	862.797241	-648.055908	202.536362	418.931885	-594.501831	-61.134132	472.576691	-635.600281	197.000702	66.359077	-654.488159	-44.069523	75.648193	-553.798889	273.009369	1293.897583	-568.255554	-117.363091	1302.990112	-513.013489	71.266792	1324.735352	-512.132507	23.785610	1587.124390	-592.345398	308.376465	1059.747192	-603.184021	-175.737793	1076.189087	-491.123810	279.840668	814.603516	-474.494232	-181.649933	849.020081	-527.524719	59.336224	964.659058	495.412659	-29.695858	928.463623	509.404480	151.911819
-531.642517	164.479294	867.702942	-544.722229	-39.268120	862.721375	-647.902954	202.667572	418.983276	-594.282654	-60.872192	472.457672	-635.652710	197.012558	66.357925	-654.126953	-43.811081	75.678970	-552.943726	272.952911	1294.078369	-568.645752	-117.383682	1302.741577	-512.816162	71.064323	1324.707153	-511.839478	23.753864	1587.260010	-591.254089	308.723785	1059.968140	-602.960571	-175.953400	1075.911987	-490.087891	280.206757	814.824951	-474.075317	-182.534576	848.857788	-527.296875	59.477531	964.568665	495.153168	-29.818073	928.489807	509.247345	151.760284
-531.201477	164.716415	867.672913	-544.725464	-39.077805	862.616455	-647.798462	202.905441	419.047699	-593.933289	-60.608162	472.315765	-635.791016	197.051559	66.388649	-653.915955	-43.534546	75.669899	-552.104309	272.801300	1294.254517	-569.019531	-117.473587	1302.509033	-512.628174	70.806938	1324.639893	-511.531616	23.831635	1587.423340	-590.157654	309.053162	1060.190796	-602.720032	-176.143829	1075.578979	-489.122040	280.532227	814.966431	-473.501862	-183.439301	848.623657	-527.081909	59.632015	964.499756	494.863922	-29.947638	928.522522	509.052826	151.590408
-530.656494	164.813004	867.633301	-544.720337	-38.993309	862.531982	-647.695007	203.124146	419.104004	-593.576904	-60.301952	472.150604	-635.898743	197.157410	66.409950	-653.752747	-43.253307	75.676971	-551.213135	272.645294	1294.360840	-569.444336	-117.562454	1302.234253	-512.398315	70.500076	1324.563599	-511.220612	24.006367	1587.601196	-589.026184	309.263947	1060.366089	-602.494446	-176.396454	1075.252319	-487.969513	280.780945	815.109802	-473.167480	-184.109589	848.421692	-526.804871	59.671986	964.435913	494.619141	-30.071774	928.526672	508.903900	151.468430
-530.375427	165.434158	867.696838	-545.522827	-37.567104	861.893372	-647.757202	203.507431	419.255341	-593.164185	-59.941418	471.803619	-636.134033	197.253067	66.438805	-653.479492	-42.921505	75.621353	-550.442627	272.526215	1294.455444	-569.768188	-117.693153	1301.958130	-512.067017	70.088463	1324.476440	-510.870117	24.281231	1587.806396	-587.902283	309.432953	1060.485474	-602.205688	-176.659348	1074.884644	-486.806366	281.173553	815.273254	-472.913025	-184.766479	848.074829	-526.851807	60.266235	964.109741	494.353333	-30.201500	928.548279	508.734222	151.314713
-529.892761	165.640076	867.717224	-545.660889	-37.192768	861.729309	-647.657043	203.746078	419.298401	-592.696411	-59.629631	471.622314	-636.358093	197.358704	66.462929	-653.278381	-42.649261	75.567307	-549.596252	272.287109	1294.552246	-570.039368	-117.822540	1301.728149	-511.856995	69.785912	1324.423584	-510.509979	24.679220	1588.040771	-586.764771	309.611481	1060.617310	-601.828613	-176.836060	1074.535156	-485.592255	281.419769	815.418823	-472.652069	-185.423462	847.602905	-526.667664	60.428307	964.031799	494.094147	-30.308889	928.552979	508.566528	151.197189
-529.395691	165.841385	867.757996	-545.603333	-37.024570	861.656738	-647.484863	203.987671	419.394470	-592.247131	-59.365063	471.507111	-636.418274	197.428589	66.478195	-653.189331	-42.463245	75.547379	-548.825867	272.061493	1294.676270	-570.277405	-117.986542	1301.555176	-511.654205	69.475685	1324.348267	-510.114227	25.090797	1588.310059	-585.621521	309.674957	1060.711060	-601.503845	-177.057068	1074.249390	-484.295074	281.638245	815.613892	-472.483582	-185.808304	847.273193	-526.415710	60.536167	964.015747	493.841614	-30.432175	928.560913	508.388519	151.067261
-528.932922	166.074631	867.818237	-545.751099	-36.556984	861.496094	-647.310120	204.202133	419.467529	-591.848938	-59.168762	471.420197	-636.533752	197.459106	66.513718	-653.153564	-42.309322	75.528130	-548.122375	271.867889	1294.755371	-570.551941	-118.131592	1301.319092	-511.436646	69.114594	1324.273071	-509.717102	25.638584	1588.569214	-584.559387	309.761139	1060.797363	-601.215881	-177.259613	1073.960327	-482.932678	281.878204	815.779602	-472.423889	-186.203644	846.823730	-526.237122	60.738934	963.957336	493.563812	-30.585299	928.598145	508.205231	150.937851
-528.405273	166.199051	867.851746	-545.652893	-36.376480	861.480286	-647.035034	204.316467	419.511566	-591.422363	-59.078541	471.351074	-636.484192	197.463608	66.494019	-653.099487	-42.261589	75.566872	-547.401062	271.613556	1294.805298	-570.801636	-118.334282	1301.111206	-511.179474	68.716820	1324.239990	-509.316040	26.260530	1588.853271	-583.452393	309.779755	1060.884766	-600.908936	-177.441727	1073.649414	-481.569397	282.113800	815.981506	-472.456726	-186.484253	846.340881	-525.947815	60.844543	963.966919	493.292694	-30.685198	928.570801	508.006958	150.859222
-527.990906	166.362228	867.897461	-545.733521	-35.926186	861.329224	-646.842224	204.520615	419.561584	-591.111938	-59.058308	471.276794	-636.550842	197.489975	66.537796	-653.071228	-42.273006	75.606239	-546.738098	271.342651	1294.842041	-571.018250	-118.528755	1300.901245	-510.942017	68.418617	1324.198975	-508.908417	26.929012	1589.139526	-582.323242	309.713013	1060.913086	-600.617249	-177.572586	1073.355469	-480.110840	282.257904	816.139954	-472.557678	-186.729034	845.725586	-525.758911	61.020134	963.906311	493.074738	-30.796696	928.574829	507.870392	150.785202
-527.545166	166.687256	867.954224	-545.853455	-35.272846	861.114868	-646.662781	204.688202	419.635101	-590.857605	-59.080292	471.196991	-636.637878	197.496017	66.549446	-653.062683	-42.298538	75.619385	-546.070435	270.957703	1294.693115	-571.160156	-118.744743	1300.760376	-510.678925	68.087990	1324.163452	-508.493347	27.652149	1589.400146	-581.245361	309.730957	1060.948730	-600.383484	-177.692490	1073.072388	-478.621033	282.414703	816.301819	-472.692871	-186.824310	845.210266	-525.538269	61.333340	963.813416	492.862213	-30.854067	928.529846	507.707214	150.726166
-527.005737	166.988098	868.029114	-545.613770	-35.071510	861.084595	-646.448853	204.851700	419.723206	-590.537842	-59.077698	471.129913	-636.724121	197.555862	66.583694	-653.010620	-42.289570	75.627014	-545.457825	270.659088	1294.723511	-571.205078	-118.899689	1300.614014	-510.450195	67.802147	1324.076294	-508.055939	28.434467	1589.671143	-580.144531	309.630249	1060.954346	-600.146790	-177.794830	1072.809937	-477.141937	282.522705	816.452942	-472.933411	-186.686493	844.759338	-525.196045	61.522644	963.838318	492.618469	-30.886551	928.478027	507.516144	150.665039
-526.448364	167.308578	868.090515	-545.314758	-34.798359	861.020935	-646.226563	204.964355	419.773987	-590.145691	-58.979408	471.046509	-636.786011	197.573471	66.618301	-652.936157	-42.298386	75.618256	-544.835144	270.388245	1294.756348	-571.245178	-119.105797	1300.472290	-510.160339	67.503662	1324.066040	-507.605591	29.201698	1589.919800	-578.973755	309.492310	1060.958252	-600.014099	-177.862000	1072.574829	-475.546997	282.611694	816.670227	-473.257874	-186.540359	844.215027	-524.797363	61.747612	963.837280	492.376709	-30.972662	928.414246	507.328339	150.582916
-526.037354	167.431000	868.126465	-545.038574	-34.611576	860.997864	-645.954651	205.052567	419.806610	-589.835205	-58.893433	470.995758	-636.761292	197.560410	66.639175	-652.911011	-42.296127	75.609879	-544.284424	270.158325	1294.790161	-571.208069	-119.305359	1300.321777	-509.876160	67.223373	1324.066162	-507.207520	30.102659	1590.133057	-577.910706	309.401367	1060.967407	-599.844910	-177.895752	1072.369263	-473.936768	282.592072	816.871155	-473.674530	-186.350922	843.596497	-524.459045	61.864922	963.842590	492.140350	-31.018803	928.336182	507.134674	150.540695
-525.579468	167.542068	868.073975	-544.751465	-34.398758	860.947205	-645.656555	205.133545	419.812866	-589.546814	-58.829548	470.950745	-636.723816	197.587433	66.642159	-652.872498	-42.232742	75.633400	-543.747925	269.915283	1294.787720	-571.117310	-119.529381	1300.190063	-509.536255	66.997108	1324.083618	-506.730988	30.982075	1590.354248	-576.829407	309.205017	1060.921875	-599.732788	-177.850449	1072.159424	-472.344086	282.633606	817.054688	-474.029144	-185.907089	843.207458	-524.062683	62.013935	963.787781	491.898651	-31.122036	928.273682	506.915161	150.442429
-524.515930	166.961548	867.995117	-543.067383	-36.053703	861.763306	-645.036743	204.970810	419.662018	-589.259338	-58.711765	471.228790	-636.538757	197.592163	66.648399	-652.840637	-42.168850	75.676216	-543.213318	269.633453	1294.792480	-570.968140	-119.738617	1300.070313	-509.192261	66.740204	1324.055176	-506.257568	31.774540	1590.605591	-575.737610	309.041443	1060.910034	-599.702148	-177.843582	1071.975220	-470.506989	282.560944	817.382935	-474.579773	-185.399887	842.644775	-523.066528	61.424427	964.220703	491.628113	-31.272335	928.203186	506.694092	150.383759
-524.445984	167.807297	868.060181	-543.839966	-34.221119	860.898743	-645.161011	205.285507	419.817749	-589.085083	-58.632942	470.937408	-636.689209	197.648941	66.668411	-652.759705	-42.110832	75.679535	-542.787292	269.432159	1294.806274	-570.759155	-119.938889	1299.949097	-508.854553	66.491234	1324.016968	-505.791199	32.679100	1590.807739	-574.734924	308.892303	1060.849121	-599.677063	-177.798782	1071.817261	-469.052460	282.467041	817.459656	-475.094666	-184.797180	842.155518	-523.079895	62.211792	963.759949	491.349121	-31.384043	928.131287	506.453796	150.319656
-524.010620	168.030762	868.058289	-543.515198	-33.975693	860.749023	-645.010315	205.425140	419.865753	-588.909302	-58.554466	470.890137	-636.736450	197.670624	66.686615	-652.685242	-42.023315	75.645699	-542.366394	269.269867	1294.789429	-570.542786	-120.099617	1299.846558	-508.352234	66.191704	1323.990845	-505.357361	33.590813	1590.960693	-573.691833	308.299164	1060.943726	-599.730774	-177.737335	1071.640503	-467.034393	282.292419	817.898804	-475.835907	-184.273758	841.463623	-522.653564	62.362930	963.675110	491.107056	-31.506182	928.011902	506.207123	150.253922
-523.495239	168.225616	868.026733	-543.070068	-33.891186	860.652222	-644.854126	205.516708	419.923004	-588.761719	-58.469669	470.889435	-636.726013	197.663879	66.687965	-652.717407	-42.002361	75.652184	-541.895203	269.072205	1294.761108	-570.262024	-120.271446	1299.719849	-507.844086	65.959503	1323.970947	-504.908173	34.502754	1591.115234	-572.707642	308.458435	1060.703369	-599.842834	-177.664841	1071.458984	-465.344727	282.172058	818.083435	-476.431824	-183.343689	841.112366	-522.160828	62.468151	963.607910	490.890106	-31.583992	927.893372	505.968018	150.169327
-523.003235	168.352371	867.982544	-542.582642	-33.821739	860.554993	-644.698608	205.613327	419.950226	-588.569946	-58.359386	470.915344	-636.732544	197.682785	66.707924	-652.613037	-41.969692	75.677795	-541.429688	268.847229	1294.704712	-569.848267	-120.474899	1299.555420	-507.421021	65.804062	1323.902100	-504.463104	35.408463	1591.265869	-571.668152	308.222473	1060.587769	-599.898071	-177.487289	1071.307861	-463.705139	281.879517	818.240356	-477.043976	-182.456116	840.603149	-521.657593	62.540043	963.534424	490.661499	-31.672697	927.811401	505.709534	150.125549
-522.567444	168.356201	867.949463	-542.063965	-33.756348	860.466797	-644.527954	205.679916	419.979950	-588.398987	-58.258091	470.934723	-636.728638	197.690536	66.724579	-652.571289	-41.934155	75.687782	-540.965820	268.681458	1294.648804	-569.399475	-120.651588	1299.386353	-507.075500	65.703072	1323.852783	-504.049500	36.402016	1591.378540	-570.777344	308.043396	1060.568237	-600.024719	-177.345230	1071.170532	-462.083191	281.693115	818.442505	-478.030884	-181.669785	839.873108	-521.143188	62.547344	963.468323	490.413147	-31.764576	927.750549	505.489899	150.024261
-522.038940	168.342926	867.895813	-541.530090	-33.720665	860.447144	-644.349426	205.701569	420.024689	-588.237488	-58.113461	470.978424	-636.627319	197.712250	66.766235	-652.601135	-41.898151	75.708046	-540.556335	268.563660	1294.617676	-568.921631	-120.835938	1299.302856	-506.578003	65.566086	1323.817993	-503.570587	37.322002	1591.536011	-569.848267	307.819427	1060.421387	-600.143188	-177.147598	1071.022705	-460.458649	281.365601	818.589172	-478.575562	-180.499008	839.527954	-520.584290	62.571804	963.429199	490.177734	-31.857033	927.685181	505.271576	149.962326
-521.539795	168.407898	867.881165	-540.934631	-33.686657	860.382324	-644.115723	205.694107	420.022369	-588.101318	-58.032211	471.007843	-636.571899	197.673569	66.763077	-652.621216	-41.892479	75.749565	-540.163147	268.455109	1294.525391	-568.435669	-120.984497	1299.244141	-506.055969	65.434944	1323.770996	-503.086273	38.222626	1591.696655	-568.975037	307.579956	1060.261475	-600.252563	-176.943497	1070.931274	-458.846344	281.170532	818.756714	-479.460388	-179.427261	838.953003	-520.008911	62.600197	963.385315	489.879517	-32.033890	927.650330	505.041870	149.874130
-521.076416	168.474701	867.842163	-540.346313	-33.626411	860.302185	-643.920349	205.674927	420.041016	-587.984924	-58.003300	471.040283	-636.489624	197.662857	66.766174	-652.657104	-41.870991	75.818405	-539.748535	268.329498	1294.396240	-567.880554	-121.162834	1299.161621	-505.552094	65.326218	1323.651489	-502.556030	39.017998	1591.874268	-568.109192	307.377197	1060.126343	-600.406921	-176.717484	1070.804932	-457.265045	280.843018	818.931946	-480.219177	-178.255371	838.460938	-519.432434	62.646046	963.319092	489.623779	-32.144199	927.597839	504.814880	149.793716
-520.659302	168.578262	867.838013	-539.791626	-33.593109	860.257813	-643.730713	205.665359	420.037567	-587.901428	-58.024662	471.061798	-636.447937	197.657120	66.807594	-652.733337	-41.857998	75.850998	-539.385315	268.218140	1294.291138	-567.392883	-121.277702	1299.062012	-504.925415	65.181259	1323.656860	-502.084717	39.874249	1592.006714	-567.283875	307.178894	1059.929077	-600.573059	-176.470688	1070.703979	-455.670349	280.459259	819.112427	-481.159973	-177.041641	837.877563	-518.908936	62.700657	963.289917	489.370270	-32.239883	927.544128	504.602478	149.706909
-519.691040	167.987640	867.769897	-537.922852	-35.264183	861.022522	-643.175598	205.383423	419.901978	-587.732239	-58.033436	471.372375	-636.168152	197.609375	66.810715	-652.769165	-41.834789	75.907738	-538.979309	268.093781	1294.194458	-566.818970	-121.395737	1299.045532	-504.444824	65.135895	1323.653442	-501.580658	40.737076	1592.155640	-566.499268	306.897766	1059.760986	-600.637756	-176.139893	1070.683105	-454.115234	280.136963	819.295044	-481.946106	-175.673767	837.482056	-517.819763	62.079624	963.698547	489.166016	-32.278870	927.494141	504.440460	149.621994
-519.580933	168.639557	867.827759	-538.398682	-33.687691	860.269897	-643.182373	205.541016	420.087158	-586.731018	-57.551907	470.969238	-636.282898	197.609680	66.861244	-652.418213	-41.826946	75.816650	-538.587891	268.026764	1294.093750	-566.183411	-121.504768	1299.065430	-504.040924	65.128265	1323.638916	-501.072235	41.526005	1592.300903	-565.737183	306.688538	1059.636230	-600.742554	-175.817093	1070.634888	-452.604340	279.825256	819.473145	-482.805695	-174.304077	837.061157	-517.664490	62.715454	963.291321	488.956635	-32.351231	927.444885	504.276154	149.577560
-519.170593	168.767639	867.808716	-537.936279	-33.470390	860.091736	-643.002014	205.505447	420.118378	-586.195557	-57.435154	470.893494	-636.291931	197.547638	66.862068	-652.253662	-41.786469	75.796471	-538.214600	267.981537	1293.966064	-565.548767	-121.592072	1299.075195	-503.545135	65.132629	1323.613403	-500.570679	42.318047	1592.426392	-564.963135	306.468445	1059.436157	-600.863647	-175.483200	1070.595703	-451.148956	279.408630	819.644470	-483.619415	-172.836212	836.673096	-517.145203	62.803654	963.179138	488.767975	-32.379009	927.400085	504.132446	149.532104
-518.695496	168.692474	867.763550	-537.174438	-33.567600	860.061279	-642.717102	205.416092	420.133301	-585.922180	-57.479687	470.927795	-636.239807	197.539871	66.908638	-652.197327	-41.798012	75.839195	-537.927795	267.968475	1293.906982	-564.942810	-121.679001	1299.093994	-503.015411	65.128944	1323.486328	-500.067657	43.117996	1592.543701	-564.289368	306.282257	1059.232544	-600.943970	-175.081512	1070.585083	-449.756989	279.076477	819.831787	-484.557220	-171.429947	836.206665	-516.512329	62.740131	963.140747	488.545990	-32.426163	927.362427	503.992096	149.452652
-517.741272	168.014145	867.645020	-535.293091	-35.299332	860.804443	-642.195435	205.166290	420.020721	-585.557312	-57.490559	471.216248	-635.889465	197.441360	66.913605	-652.203003	-41.781574	75.877037	-537.558960	267.893799	1293.750732	-564.301086	-121.722794	1299.070068	-502.466187	65.148560	1323.437378	-499.548615	43.866478	1592.659912	-563.574402	306.047028	1059.077881	-601.036255	-174.675186	1070.576660	-448.355042	278.706665	820.004517	-485.245667	-170.032333	835.804504	-515.441711	62.060547	963.516602	488.332092	-32.502163	927.342346	503.863983	149.408859
-517.572754	168.435318	867.617065	-535.303223	-34.308399	860.246765	-642.089233	205.266403	420.090210	-585.234314	-57.482719	471.057434	-636.028259	197.454391	66.965340	-652.225037	-41.801849	75.919640	-537.112366	267.847046	1293.595581	-563.580078	-121.769333	1299.006836	-501.912109	65.167572	1323.538818	-499.068207	44.676514	1592.761963	-562.916992	305.837677	1058.935791	-601.045410	-174.259705	1070.604248	-446.993347	278.277313	820.141907	-485.873749	-168.550537	835.465088	-515.111450	62.464905	963.181885	488.083435	-32.518490	927.330811	503.728943	149.353134
-517.316345	168.700806	867.588867	-535.125854	-33.727448	859.908020	-641.892639	205.299835	420.160828	-584.901123	-57.509418	470.947052	-636.064575	197.478394	66.988579	-652.267456	-41.788288	75.955376	-536.716736	267.781616	1293.446655	-562.826172	-121.870895	1299.036987	-501.311859	65.176140	1323.510864	-498.524323	45.410851	1592.861572	-562.316101	305.628632	1058.776489	-601.004089	-173.802200	1070.632324	-445.782166	278.026184	820.338318	-486.479523	-167.202957	835.174744	-514.744934	62.712063	962.972961	487.822388	-32.575684	927.345764	503.598663	149.299698
-516.677856	169.356201	867.735352	-534.449768	-33.585110	859.783569	-641.704041	205.385162	420.304138	-584.424622	-57.539440	470.864929	-636.029175	197.448212	67.007698	-652.239136	-41.784523	76.009262	-536.406921	267.785187	1293.333618	-562.160278	-121.859642	1298.991821	-500.605713	65.137337	1323.350952	-497.989624	46.128410	1592.938843	-561.704346	305.445099	1058.600098	-601.003906	-173.320297	1070.586670	-444.556488	277.606171	820.496826	-487.262421	-165.983612	834.816711	-514.111572	62.994892	962.981079	487.569031	-32.619312	927.365295	503.481079	149.246872
-516.277466	168.739471	867.537231	-533.772949	-33.681919	859.721008	-641.265503	205.310730	420.221436	-583.958496	-57.632259	470.865204	-636.173523	197.456726	67.044266	-652.204041	-41.822357	76.045364	-536.101379	267.772156	1293.222412	-561.446777	-121.882523	1299.010986	-500.066010	65.229652	1323.295288	-497.393494	46.750629	1593.040283	-561.124207	305.255066	1058.475830	-600.901489	-172.872345	1070.614014	-443.404968	277.315704	820.690735	-487.878693	-164.509964	834.522217	-513.502075	62.701706	962.845642	487.298889	-32.659256	927.364441	503.365723	149.204605
-515.655090	168.706436	867.523865	-533.029236	-33.775040	859.713074	-640.857239	205.220612	420.240448	-583.542114	-57.732864	470.830994	-635.796631	197.392090	67.073128	-652.170166	-41.813210	76.105003	-535.642517	267.757813	1293.087036	-560.641785	-121.991508	1298.961548	-499.496094	65.306007	1323.377441	-496.900696	47.403873	1593.090454	-560.697388	305.136993	1058.376709	-600.843628	-172.510223	1070.607666	-442.345703	276.948120	820.879456	-488.696655	-163.340546	834.035034	-512.826904	62.650246	962.836487	487.063660	-32.658714	927.345337	503.276245	149.151840
-514.989014	168.416580	867.436584	-531.828247	-34.434711	859.899780	-640.403076	205.111816	420.203705	-583.090515	-57.800346	470.928925	-635.684509	197.398407	67.089607	-652.138428	-41.824589	76.140671	-535.224365	267.757019	1292.979248	-559.898438	-122.046715	1298.925537	-498.826660	65.306633	1323.388184	-496.296234	48.139256	1593.151733	-560.273499	305.009125	1058.258789	-600.688721	-172.045471	1070.558960	-441.399323	276.516205	821.031799	-489.349976	-162.052811	833.678528	-511.988831	62.355846	962.905823	486.826813	-32.676567	927.332336	503.156097	149.131439
-514.584839	168.427536	867.380188	-531.173462	-34.446625	859.785583	-640.159485	205.188934	420.275177	-582.672913	-57.874516	470.915436	-635.980286	197.399734	67.123253	-652.122253	-41.824684	76.169907	-534.813049	267.740814	1292.884521	-559.146790	-122.089882	1298.899414	-498.096832	65.296341	1323.333496	-495.808868	48.870010	1593.129639	-559.834412	304.895416	1058.127563	-600.495605	-171.664764	1070.543091	-440.499756	276.238007	821.142700	-489.931061	-160.852798	833.295410	-511.418854	62.338619	962.815063	486.581177	-32.709057	927.320618	503.062195	149.074188
-514.187683	168.629807	867.358643	-530.842407	-34.059441	859.549866	-639.951233	205.280014	420.360901	-582.291077	-57.961803	470.870178	-635.876953	197.388184	67.175858	-652.211914	-41.832050	76.250290	-534.407349	267.736420	1292.807739	-558.268005	-122.222305	1298.882568	-497.509338	65.349213	1323.225464	-495.249023	49.556694	1593.098633	-559.409363	304.748993	1058.020020	-600.386658	-171.388519	1070.507690	-439.726288	276.048157	821.280090	-490.407013	-159.627350	832.992065	-510.949371	62.512520	962.668457	486.362610	-32.701073	927.272949	502.977509	149.053879
-513.620850	168.556412	867.310974	-530.118469	-34.084183	859.486450	-639.600281	205.273148	420.379974	-581.314087	-57.618683	470.762604	-635.792969	197.375854	67.196480	-651.970642	-41.798237	76.225395	-533.960815	267.759064	1292.689697	-557.464722	-122.238068	1298.837524	-496.879974	65.394463	1323.173462	-494.675018	50.219635	1593.076294	-559.076355	304.676239	1057.911011	-600.183350	-171.110565	1070.464478	-439.038544	275.780609	821.372498	-490.977356	-158.515656	832.585266	-510.283936	62.462044	962.610474	486.147247	-32.760727	927.242920	502.915771	149.024887
-513.056580	168.476959	867.249573	-529.402039	-34.086128	859.358704	-639.171326	205.205276	420.370789	-581.165527	-57.904259	470.789032	-635.756042	197.349258	67.226997	-652.036621	-41.807816	76.291946	-533.443970	267.472534	1292.552979	-556.625061	-122.578575	1298.762451	-496.137390	65.471581	1323.141602	-494.101837	50.867119	1593.084961	-558.857727	304.661133	1057.807739	-599.907104	-170.846283	1070.442871	-438.425110	275.455444	821.443604	-491.478851	-157.467346	832.160950	-509.610413	62.393269	962.510681	485.870178	-32.803223	927.198975	502.807434	148.989929
-512.443115	168.406570	867.174500	-528.566772	-34.188828	859.273193	-638.660706	205.087601	420.307953	-580.867371	-58.020454	470.761627	-635.570862	197.289047	67.254936	-652.072205	-41.799263	76.350151	-532.929382	267.392578	1292.454712	-555.695679	-122.756027	1298.736084	-495.409485	65.482513	1323.077759	-493.530396	51.505600	1593.078247	-558.619690	304.582184	1057.736206	-599.544312	-170.571198	1070.426880	-437.874847	275.284912	821.500732	-491.759216	-156.403580	831.847290	-508.890228	62.315369	962.431274	485.604858	-32.868782	927.161682	502.707458	148.962616
-511.886078	168.439041	867.106506	-527.806030	-34.230675	859.181335	-638.260925	205.083023	420.381561	-580.509460	-57.992435	470.732269	-635.500000	197.265472	67.333839	-652.080444	-41.798931	76.409981	-532.357239	267.279053	1292.277344	-554.804321	-122.809746	1298.700195	-494.756531	65.525040	1323.030762	-492.888855	52.087456	1593.099365	-558.415405	304.555420	1057.667969	-599.016846	-170.349884	1070.484619	-437.412842	275.111420	821.564026	-491.989716	-155.496460	831.554382	-508.215698	62.311272	962.349548	485.301880	-32.902153	927.124207	502.596497	148.928619
-511.258118	168.483612	867.109070	-527.050537	-34.216789	859.113342	-637.903320	205.069946	420.443665	-580.048706	-57.943146	470.695526	-635.481201	197.239990	67.381104	-651.995422	-41.748108	76.387054	-531.872375	267.312103	1292.208008	-553.907104	-122.834816	1298.667480	-494.040100	65.534828	1322.947876	-492.319092	52.495083	1593.122314	-558.267456	304.552216	1057.607910	-598.697021	-170.263138	1070.402710	-437.045715	274.973419	821.616089	-492.149200	-154.748657	831.225769	-507.525055	62.314140	962.315674	485.027527	-32.927692	927.109497	502.526825	148.867950
-510.623413	168.452347	867.074951	-526.231079	-34.310032	859.054077	-637.436829	205.102890	420.505737	-579.594238	-57.840244	470.714905	-635.551208	197.240005	67.426613	-651.917175	-41.748680	76.443314	-531.383728	267.269379	1292.050171	-553.101807	-122.810127	1298.611328	-493.342499	65.595421	1322.870850	-491.696259	53.314922	1593.077148	-558.141724	304.565643	1057.544800	-598.204834	-170.068710	1070.300415	-436.820801	274.853546	821.628845	-492.035736	-154.168365	831.050354	-506.784943	62.250729	962.267456	484.770996	-32.921783	927.097656	502.431213	148.824020
-509.505127	167.728424	866.933472	-524.265869	-35.977520	859.792908	-636.516113	204.838531	420.389557	-579.134338	-57.743080	471.013702	-635.286621	197.167633	67.438477	-651.897461	-41.735359	76.519531	-530.812866	267.201111	1291.949219	-552.175049	-122.885956	1298.622437	-492.670959	65.657906	1322.811768	-491.115570	53.924313	1593.064575	-558.068726	304.622650	1057.515747	-597.589478	-169.915833	1070.327881	-436.644196	274.290222	821.627869	-491.772827	-153.761932	830.966370	-505.615692	61.579082	962.633179	484.493225	-32.896885	927.086365	502.329498	148.817383
-508.841614	167.585938	866.880920	-523.392578	-36.189724	859.804138	-635.820984	204.697800	420.337036	-578.653748	-57.718052	471.086121	-635.229858	197.133377	67.446968	-651.866638	-41.728245	76.536064	-530.307983	267.198914	1291.863770	-551.296143	-122.950012	1298.569214	-491.939880	65.652344	1322.793335	-490.540894	54.311127	1593.077881	-557.964783	304.628754	1057.484375	-596.971741	-169.837891	1070.352295	-436.556519	274.686096	821.585571	-491.336853	-153.477875	830.907410	-504.899048	61.449310	962.620422	484.273407	-32.890274	927.040344	502.285614	148.786636
-508.744598	168.263474	866.929504	-523.895630	-34.514603	858.911316	-635.585632	204.929428	420.523346	-578.326904	-57.811981	470.817322	-635.438171	197.166595	67.533821	-651.840576	-41.733093	76.602516	-529.853760	267.217804	1291.757813	-550.444092	-122.964973	1298.528076	-491.121338	65.676659	1322.750244	-489.986816	55.163082	1592.991211	-557.892822	304.634888	1057.447876	-596.260620	-169.748138	1070.321899	-436.561584	274.778961	821.506409	-490.730652	-153.379837	830.877991	-504.728180	62.085381	962.130737	483.996735	-32.882767	927.025330	502.162567	148.784363
-508.094452	168.297073	866.937988	-523.171997	-34.426041	858.758728	-635.020569	204.987900	420.557037	-577.898865	-57.956024	470.799164	-635.349854	197.156754	67.556747	-651.846741	-41.746490	76.648483	-529.249634	267.182800	1291.685181	-549.627625	-123.040497	1298.509888	-490.403381	65.680527	1322.680420	-489.373444	55.715454	1592.983887	-557.828674	304.648865	1057.409790	-595.500854	-169.773865	1070.269287	-436.614380	274.867432	821.396912	-489.920166	-153.439072	830.810059	-503.996216	62.067543	962.049561	483.727722	-32.888783	926.984314	502.089905	148.758698
-506.721375	167.262589	866.821899	-520.486938	-36.922722	859.922546	-633.987244	204.739105	420.409271	-577.261597	-57.918533	471.138306	-634.934570	197.101227	67.594246	-651.884033	-41.787071	76.741875	-528.727966	267.414368	1291.563721	-548.744873	-122.802605	1298.459473	-489.705627	65.703377	1322.526001	-488.750336	56.270428	1592.945068	-557.806763	304.646088	1057.423584	-594.616150	-169.831558	1070.288208	-436.755188	274.989288	821.293152	-489.065948	-153.620285	830.840820	-502.498871	61.066051	962.668945	483.460541	-32.865967	926.930908	502.001923	148.791229
-506.783051	168.198135	866.885620	-521.589783	-34.660847	858.781982	-633.812683	205.098526	420.627319	-576.821960	-58.010303	470.715118	-635.158936	197.139511	67.695564	-651.811340	-41.803780	76.788849	-528.212830	267.147369	1291.467651	-547.907288	-123.058998	1298.462769	-488.991638	65.813217	1322.520142	-488.066772	56.574833	1592.982666	-557.812256	304.613770	1057.381226	-593.664673	-169.986923	1070.362427	-436.944458	275.137604	821.145264	-488.029114	-153.907135	830.912415	-502.550903	61.956451	962.037964	483.169159	-32.867176	926.916138	501.899170	148.768784
-505.652954	167.688248	866.884033	-519.747131	-36.141273	859.483887	-632.795044	204.883606	420.532196	-576.190247	-58.124432	470.988434	-634.779419	197.109039	67.737221	-651.739990	-41.836842	76.876411	-527.640198	267.154877	1291.450317	-547.156982	-123.124313	1298.497803	-488.275330	65.892548	1322.532959	-487.450714	56.958523	1593.011475	-557.827881	304.536469	1057.402832	-592.671143	-170.187256	1070.392822	-437.196106	275.378662	821.046570	-486.795563	-154.243393	831.030579	-501.410980	61.389053	962.447937	482.866302	-32.865017	926.904968	501.787964	148.760223
-504.933044	167.517212	866.924683	-518.901245	-36.375858	859.592041	-632.094666	204.849319	420.530182	-575.706299	-58.342705	471.096893	-634.791626	197.135101	67.798302	-651.798767	-41.874916	77.017883	-527.027344	267.114136	1291.312500	-546.294678	-123.137680	1298.574219	-487.497314	65.885628	1322.560181	-486.832153	57.566864	1592.994385	-557.923218	304.496185	1057.439087	-591.642822	-170.521591	1070.425537	-437.571136	275.620331	820.941772	-485.565582	-154.687363	831.225037	-500.696594	61.231796	962.532104	482.600647	-32.874680	926.896973	501.734192	148.711777
-504.346100	167.419586	866.910583	-518.275696	-36.337917	859.568298	-631.498230	204.968628	420.644501	-575.051331	-58.523956	471.148773	-634.832581	197.170166	67.888329	-651.858337	-41.889172	77.151649	-526.382813	267.126373	1291.293091	-545.411682	-123.120766	1298.722046	-486.846802	65.943649	1322.515747	-486.215759	58.109459	1593.043457	-558.006042	304.391571	1057.462158	-590.472717	-170.863785	1070.579102	-437.962616	276.048035	820.856079	-484.245880	-155.153183	831.348816	-500.052368	61.194069	962.508545	482.304138	-32.895271	926.894226	501.643250	148.715195
-503.520111	167.234344	866.927490	-517.041138	-37.105450	859.717468	-630.788269	205.020477	420.673981	-574.191528	-58.528141	471.219147	-634.751221	197.241058	67.990784	-651.752563	-41.959850	77.245926	-525.741211	267.112701	1291.223755	-544.636841	-123.132339	1298.818359	-486.062683	65.972229	1322.499878	-485.583160	58.603104	1593.089600	-558.130432	304.314819	1057.519531	-589.320496	-171.291534	1070.610718	-438.543488	276.337860	820.582642	-482.881531	-155.744370	831.530884	-499.089600	60.820862	962.603699	482.041443	-32.837170	926.863953	501.579742	148.691452
-502.892517	167.172806	866.940186	-516.358032	-37.271473	859.763672	-630.062195	205.006790	420.756470	-573.320374	-58.699413	471.128784	-634.587341	197.243576	68.114830	-651.747253	-41.992954	77.317871	-525.098572	267.143402	1291.225952	-543.737244	-123.134277	1298.848999	-485.359833	66.013329	1322.495728	-484.945251	59.099007	1593.131470	-558.252808	304.219604	1057.607422	-588.107178	-171.757980	1070.760010	-438.945953	277.009705	820.530212	-481.532867	-156.411224	831.660828	-498.449158	60.729439	962.635742	481.737335	-32.798691	926.831360	501.459381	148.707367
-502.167908	167.176041	866.992126	-515.698914	-37.242188	859.787292	-629.375061	204.962158	420.807861	-572.506714	-58.942963	471.089172	-634.409546	197.256714	68.257729	-651.756104	-42.074341	77.479851	-524.462952	267.058167	1291.181030	-542.868774	-123.239853	1298.980835	-484.675751	66.073975	1322.463623	-484.320129	59.576920	1593.188232	-558.424805	304.136108	1057.666748	-586.764832	-172.196640	1070.878418	-439.560211	277.589142	820.386658	-480.015930	-157.045441	831.924438	-497.793732	60.730122	962.676941	481.488617	-32.774292	926.766235	501.379364	148.713684
-501.589691	167.354324	867.057800	-515.544861	-36.596493	859.720398	-628.797546	205.082596	420.930389	-571.754333	-59.245846	471.000305	-634.407471	197.323730	68.441612	-651.821899	-42.186958	77.652946	-523.814209	267.035217	1291.138916	-541.973267	-123.213539	1299.102051	-483.943634	66.101852	1322.453735	-483.706482	60.068066	1593.242432	-558.698547	304.094391	1057.755493	-585.489807	-172.729874	1070.968872	-440.321014	278.066315	820.190796	-478.403809	-157.706985	832.198730	-497.382233	61.041950	962.666931	481.244232	-32.787251	926.727844	501.289825	148.692947
-500.732788	167.051147	867.126160	-514.367371	-37.392693	859.923889	-628.016296	205.098160	421.036255	-570.737122	-59.507145	471.132843	-634.314880	197.367294	68.583427	-651.724976	-42.266182	77.819214	-523.190979	267.018127	1291.128052	-541.041809	-123.235100	1299.159180	-483.171509	66.118362	1322.475342	-483.059845	60.559746	1593.357056	-558.938171	304.039551	1057.815796	-584.150940	-173.211761	1071.170044	-441.081360	278.581238	819.930298	-476.886292	-158.402710	832.488708	-496.474670	60.592587	962.819458	481.009094	-32.740456	926.664246	501.189728	148.733017
-500.524750	167.494904	867.249329	-514.654297	-36.174614	859.450073	-627.539063	205.329071	421.292328	-569.802185	-59.791874	470.930450	-634.522644	197.406403	68.771561	-651.670288	-42.402687	78.053055	-522.579224	267.034027	1291.029663	-540.100464	-123.199265	1299.447632	-482.421417	66.114685	1322.577148	-482.427765	61.035717	1593.455933	-559.127991	303.983643	1057.922485	-582.753784	-173.695587	1071.394897	-442.068237	279.398712	819.649231	-475.273346	-159.037338	832.800293	-496.256744	61.073299	962.599487	480.759583	-32.711998	926.641907	501.085297	148.755753
-500.085724	167.543335	867.322083	-514.320374	-35.936920	859.470642	-626.836365	205.427200	421.446320	-568.909668	-60.064358	470.955017	-634.386780	197.461884	68.953430	-651.507690	-42.527084	78.333611	-522.050964	267.093231	1291.115356	-539.189392	-123.216248	1299.655029	-481.760132	66.170723	1322.643921	-481.787872	61.504074	1593.588013	-559.404053	303.972443	1058.056763	-581.368835	-174.173325	1071.656372	-443.267822	280.015411	819.258850	-473.706543	-159.687943	833.161804	-495.799500	61.176216	962.636230	480.499390	-32.677555	926.586243	500.952972	148.758606
-499.398651	167.321320	867.428955	-513.616028	-36.135921	859.659668	-625.922729	205.392548	421.472931	-568.096191	-60.497646	471.058380	-634.169067	197.499725	69.121582	-651.488525	-42.680088	78.566750	-521.468689	267.063446	1291.072632	-538.291016	-123.234924	1299.871460	-481.058594	66.250381	1322.711304	-481.171661	61.980087	1593.709595	-559.747681	304.019409	1058.222534	-579.985229	-174.655624	1071.874146	-444.558197	280.553558	818.776062	-472.134094	-160.388000	833.528442	-495.158844	61.009762	962.792480	480.179932	-32.700478	926.573547	500.808289	148.734634
-499.040955	167.542267	867.600952	-513.738770	-35.376453	859.456604	-625.294067	205.641006	421.698914	-567.192993	-60.733749	470.992645	-634.275635	197.645935	69.346161	-651.498901	-42.872425	78.868561	-520.904114	267.055939	1291.143188	-537.511169	-123.128357	1300.017212	-480.318542	66.235809	1322.838867	-480.552032	62.426949	1593.843750	-560.070374	304.035034	1058.422729	-578.662537	-175.140976	1072.106445	-445.685242	281.356812	818.498718	-470.527679	-160.955093	833.892883	-494.881287	61.267071	962.747498	479.893463	-32.668583	926.526794	500.665527	148.744263
-498.004211	166.881775	867.729980	-511.977631	-37.014431	860.438904	-624.227783	205.635788	421.791229	-566.151611	-60.986969	471.277893	-634.136047	197.743362	69.565994	-651.391113	-43.044296	79.097572	-520.429810	267.041473	1291.199951	-536.723083	-123.171188	1300.226807	-479.636169	66.273903	1322.961182	-479.931274	62.883030	1593.982788	-560.389404	304.054688	1058.632446	-577.454346	-175.700668	1072.352905	-446.876617	282.119812	818.203552	-469.019379	-161.545731	834.310242	-493.855652	60.620262	963.368835	479.632111	-32.658714	926.467224	500.519409	148.752625
-497.357574	166.915771	867.982300	-511.318237	-37.194298	860.636353	-623.247131	205.703278	421.871124	-565.246094	-61.331841	471.371979	-633.984375	197.842682	69.801315	-651.374756	-43.290890	79.374870	-519.887390	267.054932	1291.279907	-535.859741	-123.203163	1300.453125	-478.988586	66.322754	1323.047607	-479.316895	63.319122	1594.097900	-560.716980	304.080444	1058.863403	-576.197571	-176.194366	1072.619629	-448.051331	282.683472	817.986023	-467.409454	-162.152847	834.709961	-493.274445	60.530487	963.601074	479.372253	-32.602501	926.410950	500.354767	148.784531
-496.678040	166.735352	868.206116	-510.253143	-37.846264	860.914307	-622.381104	205.836990	422.011169	-564.526550	-61.700275	471.649780	-633.831238	197.993134	70.112419	-651.352539	-43.534298	79.665009	-519.383606	267.065735	1291.364380	-535.051453	-123.166145	1300.742920	-478.353973	66.391846	1323.168823	-478.701355	63.443909	1594.294678	-561.105591	304.090881	1059.095825	-574.963440	-176.628647	1072.904297	-449.360107	283.541931	817.685730	-465.943146	-162.758377	835.171082	-492.494843	60.177105	963.864929	479.144379	-32.580173	926.352722	500.231781	148.781784
-496.304016	166.887405	868.434082	-510.236908	-37.274578	861.035706	-621.699585	206.087021	422.251892	-563.820740	-62.093723	471.733093	-633.812256	198.196335	70.470192	-651.426819	-43.794209	80.035751	-518.943909	267.054230	1291.491211	-534.272339	-123.202377	1301.041260	-477.646729	66.401413	1323.319702	-478.103577	64.168076	1594.435059	-561.499939	304.132355	1059.328125	-573.724426	-176.935608	1073.226074	-450.685211	284.424561	817.502258	-464.320099	-163.254395	835.727417	-492.218231	60.454048	964.026917	478.914490	-32.586765	926.322998	500.124115	148.781509
-495.814087	166.662079	868.640076	-509.690460	-37.351852	861.307007	-620.966919	206.345062	422.557037	-562.928589	-62.401894	471.900452	-633.705933	198.369659	70.794907	-651.248230	-44.089447	80.363892	-518.475525	267.039276	1291.573364	-533.450623	-123.266991	1301.448975	-476.973267	66.429436	1323.531982	-477.497620	64.362305	1594.671875	-561.862427	304.147980	1059.645142	-572.618713	-177.287033	1073.568726	-451.976959	285.218903	817.283569	-462.713623	-163.714859	836.240723	-491.677246	60.332912	964.264343	478.685486	-32.549240	926.317261	499.955658	148.813782
-495.835236	167.264313	868.987305	-510.320129	-35.822647	860.735168	-620.612061	206.756897	423.013947	-562.016541	-62.530094	471.722412	-633.947144	198.655533	71.156151	-651.049561	-44.349854	80.661850	-518.023132	267.018646	1291.699219	-532.609070	-123.295372	1301.762695	-476.359283	66.517288	1323.729614	-476.872559	65.067314	1594.847656	-562.297791	304.216217	1059.893555	-571.507629	-177.577255	1073.938354	-453.345551	285.990570	817.091675	-461.371063	-164.234604	836.801941	-491.614838	60.871510	964.083618	478.477112	-32.538429	926.292664	499.823242	148.835236
-494.884521	166.588425	869.202759	-508.657227	-37.355770	861.750000	-619.526062	206.715561	423.138672	-561.587830	-63.002098	472.266998	-633.592163	198.928909	71.534668	-651.094788	-44.669678	81.102951	-517.605774	267.002411	1291.807007	-531.835632	-123.304543	1302.134644	-475.797089	66.584175	1323.965576	-476.262756	65.168694	1595.158813	-562.733398	304.265259	1060.146729	-570.412598	-177.830414	1074.334229	-454.672729	286.759430	816.874817	-459.800964	-164.668549	837.374329	-490.672729	60.238621	964.762146	478.294586	-32.501083	926.245300	499.713104	148.838043
-494.145294	166.443619	869.534485	-507.480560	-38.136955	862.163086	-618.758850	206.919327	423.471283	-560.950317	-63.305973	472.676849	-633.270569	199.305191	72.015175	-651.077759	-45.012184	81.548790	-517.232910	266.979431	1291.944214	-531.026123	-123.376251	1302.522705	-475.238373	66.627930	1324.199829	-475.688477	65.601349	1595.367920	-563.168579	304.343689	1060.419189	-569.358459	-178.054993	1074.750488	-456.067993	287.618805	816.755432	-458.372192	-165.044830	837.905762	-489.859100	59.861153	965.154358	478.039154	-32.468365	926.231934	499.540588	148.873642
-493.675049	166.450241	869.872498	-506.955811	-38.138577	862.429260	-618.056213	207.126038	423.782288	-560.352844	-63.583447	472.936829	-633.216370	199.808762	72.510765	-651.046448	-45.419338	82.053299	-516.869812	266.981842	1292.084106	-530.284668	-123.412262	1302.849609	-474.658020	66.633865	1324.463867	-475.117096	66.019417	1595.640625	-563.608093	304.427979	1060.802612	-568.355713	-178.209930	1075.087646	-457.447815	288.506134	816.638794	-456.837494	-165.404617	838.354736	-489.379059	59.833027	965.457031	477.839172	-32.446846	926.200562	499.407196	148.866516
-493.385590	166.489304	870.200745	-506.919006	-37.644863	862.666443	-617.451233	207.463776	424.166077	-559.644531	-63.694954	473.151459	-633.310425	200.464310	72.962616	-650.784302	-45.792992	82.473312	-516.560486	267.001556	1292.277588	-529.479736	-123.422493	1303.220825	-474.124176	66.670593	1324.740967	-474.524170	66.700172	1595.904175	-564.069031	304.536011	1061.164307	-567.484497	-178.481689	1075.511597	-458.846069	289.105591	816.459839	-455.798706	-165.743896	838.943726	-489.174866	60.029484	965.732178	477.614197	-32.414444	926.158386	499.273987	148.847626
-492.695709	166.636963	870.559814	-506.362823	-37.630470	862.998230	-616.724609	207.875412	424.618103	-558.051453	-63.228142	473.305023	-633.318298	201.154968	73.464325	-650.147339	-46.153934	82.744156	-516.305908	266.990875	1292.461670	-528.831726	-123.441948	1303.614258	-473.614136	66.735764	1325.036621	-473.994202	66.808350	1596.205566	-564.433655	304.554993	1061.445068	-566.577026	-178.731384	1075.910400	-460.204102	290.130524	816.405823	-454.524750	-166.009155	839.497314	-488.579285	60.094696	966.079895	477.391083	-32.410378	926.140503	499.136475	148.869141
-492.915924	166.904175	870.939758	-507.030273	-36.186577	862.527832	-616.328308	208.582870	425.035095	-559.114441	-64.245041	473.724365	-633.479126	201.822601	73.975143	-650.717163	-46.643509	83.386856	-516.041687	266.979370	1292.673340	-528.116638	-123.527214	1304.092651	-473.168457	66.811913	1325.328857	-473.375366	67.456779	1596.518677	-564.877319	304.672913	1061.810181	-565.665100	-178.867950	1076.321289	-461.560181	290.758698	816.268616	-453.219543	-166.266327	840.021851	-488.663483	60.462440	965.971497	477.173584	-32.406353	926.137756	499.008392	148.860275
-491.291138	166.795929	871.303833	-504.772217	-38.246597	863.770813	-615.227661	208.796829	425.324554	-558.968811	-64.544769	474.562531	-633.075012	202.495834	74.437263	-650.724854	-47.085564	83.870087	-515.822266	267.028564	1292.907837	-527.397766	-123.511360	1304.527588	-472.694519	66.876289	1325.645630	-472.802551	67.655731	1596.864990	-565.296997	304.766754	1062.155151	-564.686035	-179.007614	1076.775269	-462.897583	291.569519	816.201355	-452.033478	-166.498154	840.546570	-487.234985	59.915916	966.857178	476.991547	-32.385727	926.120667	498.884705	148.872025
-490.806458	166.710602	871.641296	-504.184326	-38.422375	864.210938	-614.305115	209.116684	425.576172	-558.675659	-64.705322	474.976532	-632.860718	203.151688	74.838043	-650.651245	-47.490616	84.290062	-515.660034	267.050629	1293.125000	-526.720581	-123.488579	1304.939453	-472.211029	66.941528	1325.983032	-472.281555	68.029572	1597.190796	-565.608948	304.783325	1062.490723	-563.861450	-179.163040	1077.181152	-464.246490	292.436310	816.141785	-450.875244	-166.565414	841.142761	-486.726929	59.844059	967.251587	476.812531	-32.418072	926.127075	498.763214	148.838669
-490.567352	166.852310	871.941467	-504.226593	-37.888824	864.434387	-613.583374	209.561096	425.902863	-558.234009	-65.430946	475.608582	-632.749023	203.741821	75.255692	-650.501282	-47.891132	84.724854	-515.531433	267.111908	1293.351318	-526.047119	-123.540115	1305.439209	-471.678345	66.992058	1326.336426	-471.671448	68.452576	1597.545532	-565.982788	304.854828	1062.784912	-562.965027	-179.285110	1077.649414	-465.544189	293.017639	816.057434	-449.795685	-166.708679	841.701843	-486.559143	60.117195	967.503052	476.652008	-32.402222	926.114014	498.636414	148.858704
-490.725342	167.437881	872.331238	-504.993469	-36.323097	863.939087	-613.131592	210.324814	426.318695	-558.283630	-65.393600	475.495911	-632.905579	204.413940	75.751549	-650.555847	-48.239704	85.165947	-515.398560	267.122131	1293.574341	-525.433350	-123.550827	1305.814941	-471.382385	67.154861	1326.648682	-471.107239	68.838165	1597.878052	-566.352478	304.915466	1063.100586	-562.147583	-179.444550	1078.069336	-466.762054	293.690643	815.975159	-448.676697	-166.767502	842.257996	-486.649658	60.684681	967.385376	476.460144	-32.416035	926.114441	498.484283	148.832184
-489.836060	166.553040	872.579956	-502.991119	-38.497726	865.133240	-612.021240	210.356110	426.445313	-558.215576	-65.239670	475.998322	-632.351563	204.889481	76.194557	-650.587097	-48.586987	85.525963	-515.320801	267.176056	1293.807861	-524.834839	-123.516342	1306.209839	-470.887421	67.171768	1327.010620	-470.568726	69.183044	1598.173096	-566.670410	304.913727	1063.373535	-561.305481	-179.559357	1078.484497	-468.030823	294.399536	815.912415	-447.556763	-166.697281	842.821960	-485.623993	59.728394	968.179810	476.313049	-32.414436	926.096985	498.350281	148.840729
-489.552917	166.363815	872.889099	-502.562866	-38.700111	865.488037	-611.357056	210.313766	426.669647	-557.837524	-65.440125	476.293884	-632.104797	205.392609	76.600891	-650.377258	-48.878883	85.861275	-515.241272	267.244202	1294.029663	-524.281128	-123.471687	1306.617920	-470.518280	67.242599	1327.304688	-470.033875	69.557404	1598.502563	-566.936890	304.916626	1063.645508	-560.438721	-179.676636	1078.886719	-469.165405	295.037140	815.882019	-446.646301	-166.713791	843.249268	-485.247711	59.561317	968.510803	476.151489	-32.438442	926.083496	498.242188	148.819824
-489.345093	166.229584	873.156128	-502.250549	-38.791553	865.795044	-610.863159	210.621185	426.895294	-557.607788	-65.797554	476.712616	-631.979126	205.836136	76.972321	-650.222595	-49.091938	86.194565	-515.199829	267.352264	1294.272583	-523.751038	-123.448875	1306.982544	-470.179565	67.365311	1327.582764	-469.509125	69.885971	1598.825806	-567.165100	304.905853	1063.953491	-559.632996	-179.771332	1079.252686	-470.290802	295.492798	815.775635	-445.685791	-166.654755	843.721619	-484.959595	59.470795	968.795715	476.005249	-32.417648	926.075012	498.107422	148.829193
-489.133545	166.077377	873.384277	-501.924957	-38.940754	866.092651	-610.269287	210.668152	427.098907	-557.483032	-65.941162	477.045532	-631.775085	206.132904	77.259468	-650.129822	-49.256672	86.517113	-515.315491	267.182556	1294.307739	-523.140259	-123.445305	1307.345215	-469.948975	67.558418	1327.831665	-469.044556	70.259430	1599.028564	-567.440308	304.964844	1064.170288	-558.822327	-179.853638	1079.568237	-471.388458	295.998138	815.663696	-444.635468	-166.466782	844.254761	-484.659119	59.357765	969.056702	475.887024	-32.422401	926.077698	497.989380	148.849518
-488.934174	165.894485	873.575684	-501.674133	-39.032558	866.366516	-608.433838	209.896347	426.861847	-557.400330	-66.091461	477.369293	-630.556091	206.191467	77.385338	-650.056824	-49.364201	86.814377	-515.064575	267.447906	1294.615845	-522.307312	-123.570908	1307.824585	-469.641296	67.707787	1328.072266	-468.525879	70.622643	1599.278564	-567.593994	304.915344	1064.412598	-558.019348	-179.887421	1079.937134	-472.499542	296.554016	815.468567	-443.733856	-166.321030	844.666748	-484.401154	59.259277	969.287354	475.788391	-32.378418	926.059937	497.884491	148.878113
-488.879120	165.959610	873.784119	-501.910126	-38.413578	866.473877	-607.471741	209.612595	426.838684	-557.661560	-66.390579	477.581573	-630.065002	206.306778	77.548050	-650.101379	-49.438637	87.156784	-515.019348	267.514618	1294.726563	-521.759827	-123.527756	1308.097534	-469.340851	67.836929	1328.287842	-468.005341	70.981956	1599.474365	-567.750244	304.840881	1064.559204	-557.214417	-179.934937	1080.254761	-473.406769	296.999207	815.347473	-442.806427	-166.065781	845.002930	-484.397278	59.519852	969.431396	475.676117	-32.342407	926.037964	497.779938	148.894012
-488.758667	165.866379	873.948486	-501.747833	-38.411083	866.629700	-607.177673	209.655502	426.950562	-557.583435	-66.459404	477.793091	-630.159180	206.391220	77.745407	-650.056946	-49.408878	87.380699	-514.982483	267.619751	1294.856812	-521.220459	-123.457771	1308.351196	-469.058655	67.934547	1328.434814	-467.577209	71.282433	1599.631470	-567.883118	304.771179	1064.669556	-556.447510	-179.967422	1080.499023	-474.256287	297.420593	815.187195	-441.981964	-165.808319	845.296814	-484.213928	59.468121	969.586548	475.560760	-32.363983	926.019836	497.682404	148.894211
-489.127533	166.379974	874.123962	-502.789001	-36.853889	865.980164	-607.201172	209.831146	427.201141	-557.452393	-66.465126	477.642426	-630.463501	206.452103	77.919327	-649.979248	-49.331959	87.509987	-515.161804	267.490540	1294.743164	-520.744019	-123.359055	1308.572510	-468.687531	68.006981	1328.583252	-467.120270	71.667740	1599.699951	-568.039185	304.721985	1064.714111	-555.792542	-180.054749	1080.673584	-474.962830	297.646545	815.011475	-441.256134	-165.561035	845.510864	-484.525574	60.018242	969.283020	475.450714	-32.365543	926.025452	497.577026	148.895813
-488.994232	166.358032	874.216614	-502.663391	-36.805321	866.018311	-606.990662	209.769318	427.247498	-557.261719	-66.456116	477.715515	-630.458191	206.436844	78.012428	-649.919495	-49.262257	87.597939	-515.082153	267.532745	1294.749023	-520.299194	-123.301208	1308.676514	-468.489624	68.200806	1328.638062	-466.667084	71.980896	1599.743042	-568.060242	304.615173	1064.689209	-555.004639	-180.038071	1080.846069	-475.532410	297.862488	814.770996	-440.496735	-165.263382	845.697266	-484.365784	60.001015	969.343445	475.346191	-32.310787	925.991943	497.486450	148.915451
-488.369080	165.584885	874.153442	-501.274292	-38.530762	866.909424	-606.527710	209.503326	427.121643	-557.055054	-66.453362	478.051575	-630.304565	206.280792	77.980766	-649.959961	-49.138988	87.693161	-514.837830	267.841553	1294.890381	-519.837769	-123.231544	1308.743652	-468.147339	68.291710	1328.691162	-466.304260	72.258804	1599.717041	-567.992676	304.446777	1064.670166	-554.300659	-180.055359	1080.902344	-476.047882	298.106506	814.511719	-439.617523	-164.830994	845.872070	-483.731964	59.302010	969.824768	475.240631	-32.289696	925.966675	497.374786	148.927612
-488.105988	165.359970	874.094971	-500.625610	-39.286251	867.056335	-609.020264	211.193802	427.959808	-556.769470	-66.448769	478.131714	-632.512512	206.478134	78.247002	-649.960022	-48.993484	87.695984	-514.977661	267.704285	1294.629517	-519.374390	-123.138649	1308.817749	-467.913788	68.426018	1328.672607	-465.920135	72.565453	1599.654785	-567.940918	304.345154	1064.496094	-553.590454	-179.984985	1080.906738	-476.456604	298.316681	814.255371	-438.871582	-164.439041	845.970825	-483.350342	58.947380	969.882935	475.129700	-32.278484	925.980225	497.249023	148.954163
-488.054321	165.350296	874.006775	-500.568970	-39.289104	867.002258	-608.757568	210.949249	427.790436	-556.500732	-66.431740	478.024139	-632.441284	206.173599	78.097382	-650.014954	-48.843670	87.656822	-514.908081	267.797760	1294.531738	-518.933350	-123.041321	1308.856934	-467.647400	68.562393	1328.596558	-465.544800	72.881569	1599.537231	-567.805969	304.205872	1064.257813	-552.859009	-179.910522	1080.905396	-476.740692	298.435760	813.927795	-438.152924	-164.036377	846.007690	-483.287231	58.957268	969.811462	475.024963	-32.264095	925.981079	497.153717	148.955124
-488.364349	165.776215	873.861816	-501.385681	-38.040352	866.383484	-608.580139	210.743210	427.607880	-556.231445	-66.513100	477.632751	-632.444763	205.842499	77.887627	-649.988037	-48.592316	87.516609	-514.855286	267.921783	1294.399780	-518.497192	-122.940979	1308.804077	-467.401093	68.693520	1328.451172	-465.223145	73.199791	1599.326904	-567.633423	304.117767	1063.981323	-552.239441	-179.853760	1080.784912	-476.934509	298.510406	813.563477	-437.470764	-163.579224	845.962158	-483.587646	59.504608	969.387756	474.935974	-32.225395	925.972290	497.069000	148.997940
-488.683197	166.217636	873.679871	-502.286316	-36.892456	865.717651	-609.119202	210.873764	427.551544	-555.993958	-66.625511	477.164734	-632.936523	205.532532	77.673531	-650.194458	-48.408779	87.413589	-514.593994	268.262207	1294.332275	-518.087463	-122.832451	1308.640625	-467.189056	68.834305	1328.244263	-464.905060	73.482391	1599.076172	-567.384033	303.971069	1063.699341	-551.669495	-179.803940	1080.663940	-476.979584	298.473846	813.180481	-436.877228	-163.158401	845.821777	-483.940857	59.999802	968.920715	474.826233	-32.219662	925.981445	496.967834	149.029999
-488.625793	166.218658	873.375732	-502.226135	-36.901295	865.452087	-609.092957	210.561478	427.292114	-555.575317	-66.633720	476.788116	-632.940491	205.158325	77.410767	-649.994629	-48.164623	87.103485	-514.750061	268.111115	1293.865967	-517.735168	-122.702194	1308.416748	-466.969421	68.940849	1327.976929	-464.621490	73.728638	1598.809326	-567.229126	303.938354	1063.287109	-551.071289	-179.737640	1080.420288	-476.879089	298.435699	812.757568	-436.270660	-162.674301	845.645020	-483.893250	60.015793	968.638123	474.718750	-32.187103	925.970825	496.863983	149.053101
-487.900452	165.410568	872.967285	-500.451416	-39.192959	866.062561	-608.192627	209.654785	426.665436	-554.996155	-66.525963	476.743195	-632.197388	204.553650	77.065086	-649.915955	-47.925571	86.833305	-514.445251	268.384674	1293.637573	-517.391418	-122.605141	1308.127808	-466.796906	69.047516	1327.641724	-464.365967	73.991135	1598.409302	-566.907471	303.806213	1062.873779	-550.529602	-179.702957	1080.098999	-476.646912	298.344604	812.288391	-435.686432	-162.185059	845.368408	-483.132111	59.080044	968.821533	474.606201	-32.149155	925.946716	496.762604	149.067032
-487.945038	165.634232	872.645569	-500.819916	-38.633408	865.571472	-608.470642	209.246780	426.432495	-554.974792	-66.669861	476.274261	-632.247559	204.040878	76.764847	-650.058105	-47.682316	86.611069	-514.420532	268.475067	1293.215942	-517.026794	-122.516479	1307.827515	-466.610535	69.155525	1327.274658	-464.110535	74.243660	1598.010742	-566.535156	303.692413	1062.343994	-549.970276	-179.566437	1079.771118	-476.326111	298.198334	811.795105	-435.108917	-161.666214	845.080139	-483.298920	59.363010	968.406250	474.482483	-32.184738	925.955200	496.682037	149.089676
-487.902466	165.716049	872.280823	-500.834869	-38.529644	865.140381	-608.989807	209.038528	426.267761	-554.781799	-66.630211	475.855957	-632.491089	203.537506	76.490250	-650.088928	-47.427532	86.345398	-514.368469	268.502014	1292.746582	-516.616760	-122.469315	1307.457642	-466.570709	69.337868	1326.796387	-463.923340	74.491859	1597.579956	-566.215454	303.685608	1061.728149	-549.421326	-179.367462	1079.368530	-475.855194	297.912048	811.230652	-434.567780	-161.156433	844.702759	-483.276367	59.419479	968.005798	474.415283	-32.120239	925.922913	496.606537	149.158646
-487.802551	165.795837	871.864197	-500.750641	-38.538548	864.761169	-609.527954	208.799164	426.101563	-554.670959	-66.549713	475.537628	-632.660645	203.000763	76.115646	-650.134521	-47.169357	86.050377	-514.543457	268.345764	1292.038330	-516.261841	-122.348915	1307.082642	-466.442200	69.491814	1326.349609	-463.742035	74.750366	1597.109741	-565.874695	303.654205	1061.020752	-548.953674	-179.211670	1078.880615	-475.284485	297.744263	810.670105	-434.038910	-160.599380	844.359436	-483.207825	59.475460	967.611389	474.289063	-32.112545	925.939148	496.489441	149.136536
-488.217499	166.473801	871.548889	-501.832642	-36.933590	863.601074	-610.322876	208.707031	426.063629	-554.565491	-66.441383	474.956238	-632.996216	202.559601	75.802544	-650.135132	-46.930878	85.750191	-514.563293	268.384583	1291.432861	-515.986450	-122.211769	1306.643921	-466.341614	69.605728	1325.930176	-463.560333	75.010849	1596.641724	-565.484070	303.643372	1060.362305	-548.527832	-179.032227	1078.457886	-474.583832	297.429413	810.084167	-433.582123	-160.049835	843.932312	-483.626099	60.129490	966.814758	474.205933	-32.080082	925.919373	496.422241	149.205856
-487.607056	165.901947	871.090454	-500.525299	-38.529449	864.058777	-610.587402	208.236145	425.766479	-554.371704	-66.227287	474.956024	-632.988037	202.055389	75.407516	-650.141296	-46.711388	85.450020	-514.563171	268.448761	1290.943359	-515.676758	-122.115990	1306.250244	-466.262451	69.750221	1325.508911	-463.418365	75.295326	1596.152710	-565.006714	303.535583	1059.687012	-548.112671	-178.845261	1078.006958	-473.799469	297.041901	809.537903	-433.210693	-159.531342	843.445313	-483.098694	59.577251	966.886353	474.100067	-32.041378	925.928589	496.343170	149.250748
-487.464142	165.926437	870.772339	-500.321106	-38.608997	863.774963	-611.082214	207.947418	425.584137	-554.288513	-66.048782	474.680481	-633.025635	201.643692	75.078720	-650.134888	-46.499367	85.169136	-514.628113	268.526917	1290.442261	-515.430176	-121.993011	1305.861206	-466.095245	69.817986	1325.110962	-463.260315	75.533440	1595.729004	-564.565613	303.479156	1058.941528	-547.718506	-178.650253	1077.520386	-472.890503	296.618439	808.999939	-432.889832	-159.027359	843.031006	-482.968903	59.574287	966.591248	473.999451	-32.041183	925.920715	496.268768	149.265213
-487.366577	166.029999	870.445801	-500.237122	-38.508636	863.412292	-611.283508	207.398117	425.286652	-554.231384	-65.852783	474.363190	-632.853821	201.227036	74.763077	-650.181702	-46.353016	84.892868	-514.693054	268.564911	1289.890747	-515.222656	-121.897995	1305.471436	-466.047699	69.920250	1324.718140	-463.169556	75.745178	1595.273926	-563.978821	303.327454	1058.303955	-547.345764	-178.425903	1077.105347	-471.912109	296.146423	808.538086	-432.523041	-158.432144	842.635864	-482.877350	59.658043	966.245850	473.872772	-32.008007	925.919739	496.176178	149.301208
-487.292847	166.096481	870.164795	-500.092651	-38.455822	863.099487	-611.614014	207.053787	425.076141	-554.148682	-65.693832	474.075165	-632.777710	200.892136	74.464760	-650.207458	-46.236176	84.651527	-514.777100	268.624542	1289.428589	-515.009766	-121.832306	1305.088013	-466.084381	70.036911	1324.349854	-463.051971	75.952042	1594.881592	-563.465759	303.271393	1057.679321	-547.100403	-178.239624	1076.679443	-470.785248	295.663696	808.106812	-432.193268	-157.826981	842.260925	-482.785797	59.707348	965.950439	473.803894	-32.000099	925.895691	496.130127	149.305634
-487.254608	166.206207	869.921387	-500.025055	-38.355824	862.791565	-612.027588	206.809906	424.931366	-554.126221	-65.527710	473.799835	-632.720276	200.576004	74.198540	-650.293396	-46.117256	84.429070	-514.868286	268.636719	1288.974609	-514.844177	-121.766838	1304.755371	-466.113373	70.128593	1324.025146	-462.943909	76.141228	1594.561279	-562.858093	303.041534	1057.056152	-546.829651	-177.963150	1076.279907	-469.604126	295.097595	807.747253	-432.057129	-157.322845	841.833984	-482.723053	59.782108	965.672424	473.714386	-31.947933	925.879089	496.080811	149.361420
-487.263580	166.290527	869.723633	-499.900238	-38.297508	862.570007	-612.440918	206.587006	424.745880	-554.118469	-65.387634	473.590912	-632.723206	200.376175	73.999123	-650.306335	-46.018703	84.216911	-514.957581	268.691437	1288.578247	-514.720398	-121.710770	1304.515991	-466.211212	70.271126	1323.754028	-462.845459	76.360184	1594.273315	-562.306763	302.825775	1056.517700	-546.548706	-177.638733	1076.023438	-468.330170	294.465027	807.500000	-431.912750	-156.745956	841.490540	-482.678619	59.850327	965.464111	473.656189	-31.944830	925.875244	496.053009	149.405960
-487.269196	166.428909	869.590637	-499.770416	-38.258362	862.413147	-611.731079	205.687927	424.265076	-554.167419	-65.280609	473.465485	-631.886475	200.074158	73.701340	-650.370911	-45.942883	84.090767	-515.111938	268.705078	1288.284546	-514.625244	-121.662361	1304.328369	-466.245728	70.394318	1323.544800	-462.781616	76.597435	1593.996826	-561.670410	302.579010	1056.002197	-546.396667	-177.358902	1075.748901	-466.978943	293.876282	807.295837	-431.886353	-156.184235	841.204773	-482.632904	59.937664	965.320923	473.601471	-31.899456	925.880981	496.023071	149.445908
-487.811432	167.122910	869.584778	-500.873077	-36.566742	861.518372	-612.279907	205.742050	424.258270	-554.289429	-65.134552	473.083221	-631.998291	200.010056	73.564911	-650.336243	-45.875362	83.994766	-515.286804	268.735809	1288.027344	-514.561523	-121.565735	1304.190186	-466.310791	70.493477	1323.412720	-462.690491	76.797409	1593.863403	-561.040771	302.355408	1055.584839	-546.318848	-177.084488	1075.562866	-465.546906	293.170929	807.186157	-431.962921	-155.694641	840.986023	-483.076416	60.625061	964.805969	473.585266	-31.833406	925.902893	496.013245	149.488464
-487.955261	167.234756	869.547852	-500.885040	-36.408352	861.439209	-612.799255	205.790207	424.258118	-554.408936	-64.997269	473.084442	-632.219116	200.039612	73.467667	-650.362488	-45.819160	83.954002	-515.469238	268.782684	1287.866089	-514.527649	-121.508072	1304.156982	-466.390533	70.600471	1323.350098	-462.627960	77.000992	1593.784180	-560.505371	302.102112	1055.244507	-546.297180	-176.857452	1075.479126	-464.068146	292.375336	807.188721	-432.043823	-155.124420	840.841736	-483.121155	60.743896	964.743347	473.533600	-31.802826	925.961304	496.010803	149.526718
-488.123047	167.204849	869.530762	-500.802277	-36.396801	861.449463	-613.579346	206.059204	424.374268	-554.631714	-64.907227	473.172302	-632.542603	200.103745	73.420937	-650.389221	-45.822910	83.925720	-515.658325	268.837311	1287.788818	-514.490295	-121.448799	1304.201538	-466.491486	70.699310	1323.321045	-462.582764	77.142929	1593.799072	-559.851257	301.786621	1054.928223	-546.320740	-176.546356	1075.440918	-462.517151	291.673340	807.265381	-432.097260	-154.541443	840.813049	-483.155396	60.760479	964.740234	473.540375	-31.724922	925.989990	496.024384	149.585968
-488.556976	167.001541	869.510864	-500.856384	-36.357662	861.486084	-614.172729	206.243546	424.420746	-554.910889	-64.853172	473.294159	-632.739929	200.180481	73.407661	-650.431641	-45.827957	83.978966	-515.881226	268.890961	1287.728760	-514.482300	-121.378105	1304.243652	-466.597229	70.806992	1323.354858	-462.545105	77.357063	1593.793213	-559.215881	301.463470	1054.703491	-546.377625	-176.233887	1075.461182	-460.900177	290.902130	807.463806	-432.327667	-154.066574	840.738403	-483.319458	60.716995	964.741211	473.556366	-31.687149	926.054932	496.058075	149.640488
-489.258942	166.622330	869.461670	-501.038635	-36.309116	861.517334	-614.805359	206.399063	424.474335	-555.159973	-64.719307	473.442017	-632.914246	200.252060	73.440269	-650.366089	-45.843681	84.004723	-516.121704	268.937439	1287.759399	-514.476013	-121.332520	1304.390869	-466.668579	70.882233	1323.449341	-462.550354	77.481949	1593.917725	-558.668945	301.216858	1054.571045	-546.417664	-175.893539	1075.537109	-459.189880	290.005981	807.769043	-432.521820	-153.554230	840.785034	-483.662842	60.605068	964.723389	473.607574	-31.659422	926.132690	496.139954	149.701874
-489.154236	166.123169	869.493042	-499.994720	-37.759350	862.410095	-615.104553	206.345566	424.480499	-555.200317	-64.434723	473.838470	-632.820374	200.243164	73.456749	-650.359924	-45.900661	84.079117	-516.378662	269.008209	1287.859375	-514.469177	-121.265343	1304.559204	-466.784332	70.990540	1323.604126	-462.480957	77.703094	1594.072021	-557.991272	300.877319	1054.444336	-546.532349	-175.624329	1075.698853	-457.362396	289.245789	808.219849	-432.904205	-153.054840	840.816772	-483.385040	60.137596	965.241211	473.673248	-31.607565	926.205139	496.227570	149.760712
-489.526428	166.278275	869.654175	-500.071320	-37.673080	862.576233	-615.466003	206.328247	424.615570	-555.438171	-64.274757	474.021393	-632.854309	200.279831	73.501732	-650.281738	-45.908241	84.112389	-516.651489	269.075684	1288.025146	-514.488342	-121.227821	1304.773804	-466.927277	71.104218	1323.790527	-462.494446	77.851784	1594.238037	-557.456238	300.570435	1054.397827	-546.758789	-175.487289	1075.936523	-455.644562	288.272095	808.670776	-433.301117	-152.588425	840.968018	-483.557220	60.275780	965.399658	473.744965	-31.559029	926.311096	496.321655	149.818771
-489.708374	166.252716	869.826050	-499.702942	-38.110020	862.832153	-615.730774	206.272720	424.696808	-555.944397	-64.208191	474.290894	-632.743896	200.267853	73.560211	-650.309814	-45.946129	84.260925	-516.926941	269.118225	1288.218750	-514.494690	-121.181931	1305.030151	-467.179901	71.234833	1323.994019	-462.497192	78.003670	1594.429688	-556.860352	300.249878	1054.423462	-546.968872	-175.309189	1076.230713	-453.904816	287.309845	809.234192	-433.677856	-152.182816	841.175781	-483.492096	60.124916	965.619995	473.819122	-31.492676	926.424438	496.445679	149.870285
-490.030518	166.285614	869.997803	-499.842499	-37.958153	863.016235	-615.983459	206.230881	424.810242	-556.236450	-64.090752	474.446167	-632.682495	200.234100	73.648079	-650.340698	-45.960110	84.377800	-517.174805	269.154755	1288.468384	-514.496887	-121.148300	1305.321655	-467.337769	71.326958	1324.239990	-462.494446	78.150154	1594.654053	-556.336121	300.026062	1054.506348	-547.286377	-175.215317	1076.551025	-452.166840	286.328705	809.883911	-434.140564	-151.756943	841.383362	-483.671173	60.228725	965.792480	473.932098	-31.356165	926.502563	496.579651	149.965836
-490.739777	166.781723	870.216370	-500.796906	-36.770657	862.711426	-616.376587	206.267578	424.913391	-556.569336	-64.037048	474.451691	-632.809570	200.234711	73.730530	-650.276428	-45.962753	84.471680	-517.484375	269.282074	1288.778198	-514.594788	-121.024551	1305.590820	-467.486053	71.415863	1324.505493	-462.513245	78.278946	1594.861084	-555.819153	299.717102	1054.606079	-547.620789	-175.163803	1076.835938	-450.395844	285.294617	810.559753	-434.607574	-151.262115	841.622009	-484.224945	60.776176	965.705383	474.028076	-31.263926	926.596558	496.731598	150.050766
-490.966858	166.573425	870.318665	-500.373688	-37.605026	863.290100	-616.437805	206.109772	424.827362	-556.774170	-63.943474	474.759094	-632.681396	200.171646	73.765579	-650.231018	-45.943317	84.542389	-517.766785	269.306885	1288.960815	-514.666199	-120.965233	1305.851440	-467.693054	71.496925	1324.726074	-462.537384	78.422607	1595.057373	-555.445984	299.571106	1054.700928	-547.887024	-175.051331	1077.114136	-448.918854	284.156921	810.968018	-435.099976	-150.933884	841.870789	-484.249817	60.540890	966.071838	474.142273	-31.156288	926.638367	496.913452	150.162308
-491.390045	166.785416	870.507935	-500.578674	-37.523655	863.433655	-616.626221	206.031815	424.888245	-556.974854	-63.848331	474.881195	-632.650513	200.069763	73.766212	-650.218323	-45.890053	84.591309	-518.039612	269.349213	1289.200439	-514.732056	-120.896667	1306.094604	-467.869995	71.588028	1324.934082	-462.559418	78.547684	1595.222412	-554.927490	299.297241	1054.835938	-548.228821	-175.007675	1077.409912	-446.978729	283.018646	811.949036	-435.595673	-150.591675	842.089905	-484.509064	60.677845	966.231567	474.233063	-31.023014	926.688293	497.070068	150.319702
-491.902191	166.814560	870.635071	-500.883209	-37.439556	863.514832	-616.770935	205.918365	424.880859	-557.262451	-63.817814	474.967285	-632.570557	199.998413	73.797958	-650.240356	-45.850338	84.605110	-518.317749	269.428986	1289.468140	-514.858215	-120.797905	1306.295654	-467.988007	71.627525	1325.126953	-462.586182	78.664001	1595.343506	-554.480774	299.061829	1054.945435	-548.565613	-175.018097	1077.650269	-445.275208	282.208771	812.609009	-436.149109	-150.249466	842.254944	-484.837738	60.719582	966.325806	474.340851	-30.879519	926.726501	497.251007	150.477768
-492.331024	166.939301	870.763184	-501.165497	-37.281548	863.613708	-616.927551	205.826752	424.891571	-557.530151	-63.669880	474.994141	-632.549438	199.881088	73.803238	-650.285767	-45.801472	84.611458	-518.586304	269.493988	1289.703003	-514.981812	-120.731369	1306.468018	-468.194366	71.684990	1325.271362	-462.624634	78.778969	1595.434448	-554.190491	299.009735	1055.072266	-548.867676	-175.061356	1077.855713	-443.523773	280.797302	813.301514	-436.643707	-149.929001	842.439270	-485.146454	60.852566	966.433533	474.423523	-30.717449	926.768188	497.407227	150.637070
-492.922913	167.265305	870.887024	-502.020599	-36.483452	863.570190	-617.213257	205.806091	424.865173	-557.884094	-63.596031	474.908203	-632.605408	199.840881	73.758606	-650.283508	-45.690437	84.560806	-518.878967	269.513550	1289.891602	-515.089661	-120.681015	1306.594360	-468.547943	71.800041	1325.358154	-462.643127	78.897713	1595.478271	-553.837830	298.878876	1055.141113	-549.237854	-175.075592	1078.051758	-441.944000	279.979950	813.901123	-437.191345	-149.712326	842.600281	-485.732147	61.303490	966.452942	474.489838	-30.538258	926.790222	497.574402	150.859665
-493.478943	167.389313	870.932129	-502.449341	-36.369648	863.614746	-617.425903	205.767136	424.772705	-558.204285	-63.420498	474.879883	-632.614685	199.778076	73.704781	-650.341309	-45.583214	84.461922	-519.230347	269.546783	1290.002075	-515.315186	-120.600807	1306.698730	-468.808289	71.855835	1325.445313	-462.667236	79.001465	1595.474365	-553.559692	298.798981	1055.162354	-549.644958	-175.133438	1078.207031	-440.090088	278.867767	814.661987	-437.819031	-149.490540	842.676880	-486.178711	61.427807	966.492615	474.606689	-30.280748	926.795410	497.726563	151.068359
-493.894562	167.333359	870.938721	-502.435150	-36.712887	863.666199	-617.563599	205.713501	424.596680	-558.519226	-63.224739	474.841827	-632.615479	199.673843	73.595131	-650.311401	-45.425217	84.287216	-519.559875	269.597778	1290.103271	-515.523987	-120.544510	1306.763916	-469.071075	71.922142	1325.484741	-462.658081	79.107559	1595.426147	-553.288818	298.712219	1055.148193	-549.988159	-175.189072	1078.329224	-438.514465	277.846893	815.308105	-438.281830	-149.246613	842.731689	-486.380096	61.280556	966.523804	474.703339	-29.996105	926.795654	497.887878	151.340515
-494.929779	168.216309	871.014160	-504.373627	-34.614677	862.756409	-618.112610	205.938812	424.580322	-558.941101	-63.145523	474.423157	-632.841309	199.654434	73.451233	-650.311951	-45.246693	84.111115	-519.892700	269.641144	1290.115479	-515.790833	-120.452339	1306.770996	-469.349030	71.978645	1325.422363	-462.621704	79.201134	1595.309692	-553.021606	298.625916	1055.074097	-550.447266	-175.309143	1078.368530	-436.905426	277.006989	815.969727	-438.859955	-149.167831	842.695557	-487.422119	62.195065	966.027710	474.822083	-29.696651	926.778687	498.062561	151.605972
-494.888947	167.622635	870.828064	-503.285767	-36.494617	863.423523	-618.048828	205.772400	424.288635	-559.210144	-62.895641	474.554138	-632.641541	199.527664	73.247406	-650.347229	-45.061306	83.835976	-520.183960	269.633484	1290.074829	-516.062195	-120.378967	1306.673828	-469.556549	71.997505	1325.335693	-462.585724	79.284317	1595.138062	-552.784546	298.594482	1054.988281	-550.817383	-175.420303	1078.329956	-435.261841	275.731384	816.581726	-439.422333	-149.109177	842.615967	-487.209381	61.476509	966.333679	474.915497	-29.405033	926.756348	498.207153	151.866730
-495.367004	167.624847	870.674988	-503.599915	-36.573975	863.269409	-618.288147	205.822174	424.071899	-559.325256	-62.475082	474.288513	-632.607483	199.444916	73.039429	-650.259277	-44.843948	83.476372	-520.488220	269.639984	1289.976563	-516.304260	-120.333534	1306.574829	-469.905487	72.066856	1325.157837	-462.535706	79.372887	1594.898315	-552.577637	298.539124	1054.837158	-551.203247	-175.482437	1078.233887	-433.587952	274.832794	817.187927	-439.969025	-149.039352	842.458008	-487.597107	61.448318	966.179504	475.050018	-29.097990	926.692810	498.347870	152.142944
-495.978851	167.964630	870.557190	-504.526367	-35.807858	862.894592	-618.734253	206.006790	423.950470	-559.773071	-62.203182	473.926117	-632.808105	199.474991	72.856117	-650.243164	-44.660622	83.155502	-520.921753	269.785706	1289.793091	-516.688843	-120.114769	1306.350464	-470.113831	72.002312	1324.840576	-462.495270	79.437149	1594.622559	-552.401672	298.500214	1054.659302	-551.635315	-175.543793	1078.026978	-432.033386	274.022156	817.771057	-440.475250	-149.041550	842.268005	-488.264801	61.845695	965.914490	475.161316	-28.775686	926.652466	498.454712	152.440414
-496.563202	168.102936	870.359131	-505.072174	-35.629391	862.576111	-619.014160	206.085724	423.745544	-560.654724	-62.071495	473.694336	-632.855469	199.461502	72.626839	-650.521912	-44.491657	82.868568	-521.117981	269.648621	1289.659790	-516.917053	-120.219002	1306.119385	-470.420685	72.030746	1324.657471	-462.438782	79.495415	1594.311157	-552.210632	298.460968	1054.405762	-551.979736	-175.511017	1077.847656	-430.176636	273.184540	818.428223	-440.959381	-149.034348	842.074158	-488.779602	61.945126	965.647583	475.312714	-28.490152	926.621887	498.588196	152.732178
-497.001526	168.235001	870.088745	-505.485687	-35.576237	862.291870	-619.266602	206.095825	423.486084	-561.217041	-61.728134	473.339203	-632.869812	199.452759	72.346458	-650.646912	-44.260597	82.476822	-521.366577	269.575012	1289.415527	-517.248718	-120.248436	1305.799927	-470.854706	72.098984	1324.304688	-462.384155	79.557945	1593.937500	-552.096741	298.473480	1054.084473	-552.492493	-175.591049	1077.572266	-428.813843	272.747223	818.850342	-441.496613	-149.098221	841.781128	-489.212677	62.034370	965.370972	475.431915	-28.191647	926.562561	498.674377	153.057236
-497.324158	168.180893	869.859314	-505.480713	-35.929131	862.024902	-619.470703	206.081268	423.138031	-561.779663	-61.424103	473.142914	-632.830627	199.479446	72.067558	-650.569031	-44.025127	82.042282	-521.693787	269.510925	1289.041504	-517.590637	-120.218575	1305.471924	-471.203247	72.076530	1323.887329	-462.316071	79.599144	1593.544922	-552.058533	298.545776	1053.766846	-552.957031	-175.571182	1077.272705	-427.588379	271.605377	819.181274	-442.057861	-149.227325	841.425049	-489.421631	61.839985	965.129272	475.600220	-27.898970	926.545166	498.791992	153.352921
-497.806427	168.228943	869.613708	-505.916748	-35.878536	861.675293	-619.738098	206.111603	422.812988	-562.157410	-60.906536	472.807098	-632.722595	199.483215	71.736725	-650.498108	-43.781380	81.495056	-522.002747	269.481110	1288.697876	-517.962280	-120.207466	1305.119263	-471.445740	72.000938	1323.533813	-462.277344	79.623566	1593.129883	-552.039978	298.581604	1053.430542	-553.491028	-175.596756	1076.935913	-426.487213	270.998138	819.435852	-442.711212	-149.386230	840.933838	-489.881897	61.841549	964.829712	475.786011	-27.588974	926.503296	498.912628	153.669067
-498.330902	168.328537	869.359741	-506.399414	-35.716244	861.260864	-620.150391	206.264969	422.603882	-563.077393	-60.649445	472.532318	-632.668518	199.472794	71.476501	-650.618469	-43.588379	81.069519	-522.338257	269.380219	1288.331543	-518.335693	-120.281166	1304.699463	-471.776611	71.993858	1323.146240	-462.214233	79.684990	1592.695679	-552.041992	298.620422	1053.075806	-553.961792	-175.569092	1076.574707	-425.403625	270.297485	819.707336	-443.312439	-149.544571	840.507874	-490.348633	61.894455	964.487610	475.975464	-27.270065	926.464539	498.999237	153.987839
-498.765137	168.440216	869.106934	-506.805878	-35.702152	860.888428	-620.682556	206.494644	422.406921	-563.809021	-60.315830	472.210114	-632.815430	199.537460	71.225845	-650.709412	-43.443882	80.625793	-522.699524	269.246307	1287.963013	-518.766541	-120.315697	1304.278442	-472.162384	71.963791	1322.761963	-462.173462	79.808067	1592.244141	-552.103455	298.701752	1052.697510	-554.476440	-175.549423	1076.136230	-424.474487	269.799347	819.957275	-443.917633	-149.710144	840.068420	-490.784088	61.903603	964.174438	476.156982	-26.939764	926.419983	499.092865	154.287872
-499.853027	169.302795	868.980408	-508.796417	-33.607391	859.687744	-621.571472	206.855148	422.350708	-564.610474	-60.019840	471.526520	-633.242004	199.609268	71.033669	-650.824707	-43.320049	80.245003	-523.020874	269.195862	1287.615479	-519.171570	-120.343102	1303.878418	-472.553223	71.917099	1322.353882	-462.081818	79.767181	1591.848267	-552.157104	298.759521	1052.333252	-554.957886	-175.510223	1075.748291	-423.645844	269.287140	820.171753	-444.579742	-149.967117	839.531616	-491.889862	62.761459	963.427490	476.355743	-26.586937	926.364014	499.207092	154.604019
-499.874664	168.820709	868.699951	-508.142151	-34.953075	860.100159	-621.714478	206.646988	422.019440	-565.384338	-59.641842	471.540558	-633.015808	199.592773	70.776352	-650.899231	-43.186459	79.841095	-523.368652	269.063812	1287.279785	-519.538330	-120.411690	1303.506714	-472.956268	71.808548	1322.001831	-462.073975	79.767197	1591.461914	-552.279236	298.801025	1051.991943	-555.604553	-175.524963	1075.331909	-422.881866	268.839661	820.344238	-445.286530	-150.236893	839.005371	-491.905853	62.258183	963.554810	476.527893	-26.254063	926.317993	499.310822	154.940842
-500.245087	168.808899	868.522339	-508.409882	-35.078831	859.934204	-622.056274	206.596085	421.833954	-566.152710	-59.284946	471.429413	-632.922363	199.614288	70.600906	-650.934998	-43.131691	79.554398	-523.703064	268.942291	1287.025146	-520.009705	-120.513107	1303.127686	-473.372437	71.743423	1321.701904	-462.018127	79.797447	1591.125732	-552.421387	298.784241	1051.691895	-556.143066	-175.442917	1074.967651	-422.286743	268.528992	820.528687	-445.978485	-150.516968	838.585022	-492.259644	62.204967	963.388000	476.711975	-25.923391	926.282593	499.429779	155.318176
-500.547424	168.774902	868.412720	-508.417419	-35.438297	859.807251	-622.491150	206.583710	421.682159	-566.944763	-59.026573	471.436279	-632.920715	199.619446	70.409248	-650.810486	-43.062424	79.265800	-524.050781	268.970978	1286.811523	-520.570374	-120.492119	1302.794312	-473.741913	71.651878	1321.464233	-462.100800	79.791641	1590.820068	-552.607544	298.707214	1051.470581	-556.700195	-175.453552	1074.683350	-421.820831	268.275726	820.767944	-446.682129	-150.775650	838.193970	-492.451721	62.025867	963.275024	476.908356	-25.540850	926.244446	499.526947	155.657761
-501.009338	168.850891	868.378052	-508.845276	-35.314655	859.665527	-623.082520	206.671524	421.692291	-567.967651	-58.837940	471.488739	-632.958374	199.648514	70.303741	-650.919922	-43.066826	79.108711	-524.486145	269.020905	1286.573608	-521.071777	-120.346428	1302.626587	-474.123108	71.498154	1321.168091	-462.077942	79.793289	1590.603760	-552.880615	298.636047	1051.328369	-557.292053	-175.400238	1074.435303	-421.546570	268.298431	820.982239	-447.524323	-151.062683	837.811096	-492.891907	62.074574	963.183899	477.149933	-25.173208	926.218262	499.676056	156.006622
-501.503113	168.938583	868.354736	-509.279083	-35.252319	859.606384	-623.673218	206.691605	421.658295	-568.968323	-58.608528	471.568420	-632.993225	199.642776	70.193825	-651.019775	-43.098167	79.009712	-524.806580	268.865814	1286.438232	-521.469971	-120.425987	1302.456055	-474.563599	71.371445	1321.038086	-462.143219	79.737495	1590.455811	-553.212830	298.515289	1051.279297	-557.948486	-175.433105	1074.239258	-421.362610	268.226624	821.226807	-448.355865	-151.325287	837.438171	-493.354218	62.136307	963.141846	477.360992	-24.740902	926.163208	499.793335	156.377335
-502.016418	169.036972	868.396606	-509.758209	-35.103344	859.579346	-624.208435	206.660141	421.668396	-569.778198	-58.333164	471.644135	-632.989868	199.618927	70.115761	-650.965942	-43.111305	78.846214	-525.079529	268.453278	1286.438354	-521.864441	-120.821289	1302.362183	-474.984192	71.273972	1321.076416	-462.248657	79.671211	1590.355469	-553.611084	298.353241	1051.238403	-558.502869	-175.374054	1074.181885	-421.362518	268.132111	821.444153	-449.214569	-151.670639	837.180969	-493.814362	62.226227	963.143250	477.588379	-24.344265	926.121033	499.937500	156.770386
-502.599213	169.207489	868.486755	-510.636902	-34.529572	859.535645	-624.763245	206.663834	421.646881	-570.777405	-58.150341	471.668121	-633.089600	199.603577	70.075760	-651.025208	-43.164982	78.775986	-525.383423	268.306763	1286.498657	-522.334473	-120.985870	1302.309448	-475.489075	71.200417	1321.078735	-462.350861	79.605850	1590.337891	-554.034058	298.196930	1051.382690	-559.207397	-175.422806	1074.148804	-421.542236	268.119934	821.697083	-450.429077	-152.056564	836.931030	-494.449677	62.503284	963.150208	477.790924	-23.980753	926.061951	500.083649	157.194794
-503.168823	169.227448	868.538818	-511.167206	-34.473461	859.575562	-625.163818	206.541412	421.551056	-571.670715	-57.900749	471.770538	-633.016663	199.565262	70.025734	-651.021790	-43.172726	78.668716	-525.671509	268.317108	1286.694580	-522.816345	-121.068382	1302.338867	-475.892090	71.071419	1321.065063	-462.502563	79.511551	1590.373047	-554.652100	298.037628	1051.604736	-559.821960	-175.361252	1074.169556	-421.881348	268.022125	821.945557	-451.330353	-152.342438	836.786255	-494.933380	62.534645	963.187744	478.048798	-23.575525	926.021423	500.272034	157.618698
-503.582123	169.159103	868.641113	-511.237701	-34.967979	859.785461	-625.577026	206.408722	421.545013	-572.378113	-57.695190	471.966217	-633.051758	199.530273	69.968605	-651.074097	-43.192390	78.620483	-526.058960	268.163879	1286.875244	-523.285889	-121.259155	1302.393677	-476.279358	70.983727	1321.198730	-462.686462	79.408424	1590.453247	-555.233093	297.787872	1051.786011	-560.463135	-175.343765	1074.311279	-422.394775	268.219147	822.207397	-452.024200	-152.594116	836.820129	-495.203827	62.336880	963.351440	478.267456	-23.101179	925.984619	500.398315	158.020096
-504.169586	169.225510	868.772095	-511.786255	-34.879723	859.883423	-626.052002	206.420670	421.568420	-572.648682	-57.262524	471.965179	-633.049927	199.500412	69.930298	-650.877258	-43.143505	78.496208	-526.357666	268.041046	1287.067505	-523.727844	-121.402870	1302.490723	-476.557983	70.825340	1321.361206	-462.950470	79.259392	1590.576294	-555.912598	297.531067	1052.153442	-561.226685	-175.439667	1074.470459	-423.128265	268.601044	822.496033	-453.179443	-152.917496	836.765564	-495.716400	62.398247	963.458252	478.480774	-22.641142	925.963684	500.515839	158.473877
-504.786865	169.280426	868.913452	-512.422974	-34.765785	859.948425	-626.476990	206.382629	421.596954	-573.671448	-57.315941	472.043243	-633.110107	199.486679	69.891876	-651.058350	-43.129242	78.474831	-526.792725	267.984802	1287.271729	-524.267517	-121.403023	1302.658569	-476.914032	70.716553	1321.511353	-463.198029	79.140915	1590.712769	-556.702332	297.294342	1052.528687	-561.947266	-175.520996	1074.606445	-423.959839	268.876251	822.762817	-453.958282	-153.159714	836.885681	-496.247192	62.440041	963.547424	478.640900	-22.217117	925.958313	500.648773	158.919800
-505.482635	169.462570	869.051819	-513.472229	-34.245296	859.927856	-626.854004	206.315796	421.577393	-574.367126	-57.324257	472.004486	-633.052856	199.485672	69.871758	-651.086548	-43.083508	78.455360	-527.165955	268.182251	1287.568359	-524.746277	-121.225449	1302.797241	-477.265289	70.572327	1321.601563	-463.465332	78.981651	1590.900391	-557.589417	297.107941	1053.001953	-562.740723	-175.713913	1074.810303	-425.054871	269.358215	823.032959	-455.116547	-153.461914	836.935425	-496.980408	62.680130	963.583435	478.886566	-21.774382	925.944580	500.803680	159.392746
-506.054108	169.478729	869.169556	-514.109253	-34.199814	859.990295	-627.195618	206.219559	421.563019	-574.866760	-57.249302	472.022919	-633.037903	199.469879	69.835464	-651.127869	-43.045937	78.413292	-527.488525	268.148956	1287.910156	-525.154907	-121.296196	1302.909912	-477.610352	70.468803	1321.772827	-463.833588	78.794647	1591.062988	-558.510132	296.875519	1053.456177	-563.493225	-175.831772	1074.980713	-426.281372	269.815216	823.293030	-456.081024	-153.769104	837.006165	-497.512939	62.676991	963.662720	479.106018	-21.289627	925.929260	500.945801	159.823715
-506.744873	169.459702	869.223877	-514.809387	-34.278511	860.109131	-627.548645	206.175201	421.519012	-575.070679	-57.035309	471.964264	-633.050720	199.449692	69.779877	-650.975708	-43.017277	78.293602	-527.730774	268.097992	1288.239014	-525.505737	-121.401039	1302.987427	-477.974945	70.371254	1321.884644	-464.212585	78.606972	1591.237427	-559.515198	296.764740	1053.923584	-564.200928	-175.971085	1075.204956	-427.649628	270.366364	823.444824	-457.059387	-154.082108	837.122375	-498.130066	62.657650	963.740784	479.338715	-20.788153	925.927673	501.100403	160.301010
-507.358002	169.269196	869.229675	-515.145996	-34.770874	860.221497	-627.723938	205.980225	421.357635	-575.449402	-57.013309	472.005005	-632.924133	199.400543	69.687111	-650.984619	-43.038456	78.219589	-528.060669	268.058197	1288.568481	-525.867310	-121.507217	1303.040283	-478.295135	70.251846	1321.978516	-464.595673	78.394524	1591.399902	-560.589539	296.684113	1054.370605	-564.981628	-176.209747	1075.346313	-429.201233	271.083710	823.539368	-458.014679	-154.327652	837.159302	-498.566986	62.390999	963.798767	479.467407	-20.424376	925.940552	501.195068	160.760635
-508.267029	169.536606	869.275696	-516.576416	-33.860695	859.795471	-628.260620	206.050827	421.345520	-575.892822	-57.025879	471.766296	-633.065063	199.391174	69.593803	-651.010010	-43.004726	78.137138	-528.407227	268.013733	1288.839478	-526.227966	-121.633209	1303.088379	-478.580505	70.101715	1322.060547	-465.060883	78.194984	1591.481445	-561.735901	296.659943	1054.810059	-565.749146	-176.429108	1075.483643	-430.870087	271.798340	823.593689	-458.991821	-154.584824	837.215759	-499.479645	62.693741	963.561035	479.625122	-19.939369	925.925049	501.286133	161.269775
-508.860870	169.539764	869.287964	-517.363953	-33.759903	859.739502	-628.699158	206.001465	421.284424	-576.547607	-57.248253	471.743469	-633.137207	199.390991	69.536690	-651.182678	-43.046814	78.095703	-528.742004	268.000641	1289.109741	-526.606384	-121.746773	1303.085571	-478.852509	69.972488	1322.106079	-465.456787	77.916840	1591.622314	-562.890625	296.667755	1055.193481	-566.537537	-176.690735	1075.590210	-432.688751	272.562927	823.507385	-460.056091	-154.937683	837.207153	-500.076752	62.694439	963.524231	479.828766	-19.402750	925.888367	501.432281	161.747650
-509.154877	169.066544	869.230164	-517.160461	-34.966148	860.217773	-628.921814	205.795425	421.110840	-576.812744	-57.253185	471.893036	-633.001343	199.359604	69.432472	-651.156677	-43.025585	78.008743	-529.108215	267.943817	1289.264160	-527.026794	-121.835228	1303.075073	-479.150513	69.832253	1322.130249	-465.920349	77.666489	1591.701904	-564.109863	296.744934	1055.573120	-567.294617	-176.949539	1075.692139	-434.734406	273.361969	823.379761	-460.856232	-155.180557	837.222473	-500.317017	62.171112	963.776062	480.036041	-18.851452	925.884399	501.555908	162.253571
-509.858459	169.183548	869.238525	-518.235901	-34.515450	860.227722	-629.524719	205.828842	421.077423	-576.730652	-57.011417	471.679962	-633.098267	199.354996	69.348068	-650.951477	-43.028713	77.845474	-529.405884	267.900421	1289.458862	-527.370544	-121.885452	1303.052734	-479.453430	69.722008	1322.108643	-466.362274	77.387733	1591.761230	-565.376465	296.825531	1055.901611	-568.023193	-177.192017	1075.716797	-436.825104	274.353394	823.193848	-461.797729	-155.435776	837.228455	-501.144287	62.422169	963.775452	480.217010	-18.399752	925.899475	501.679382	162.767487
-510.444763	169.134262	869.247192	-518.908203	-34.508980	860.254761	-630.006165	205.750534	420.987915	-577.003418	-56.995415	471.591705	-633.126831	199.352188	69.269989	-650.908936	-43.032116	77.766106	-529.720703	267.810822	1289.559204	-527.718079	-121.967308	1303.000610	-479.649963	69.572159	1322.114624	-466.795319	77.121681	1591.808838	-566.666870	297.030182	1056.200317	-568.694214	-177.415939	1075.751587	-439.017700	275.240204	822.972412	-462.785828	-155.766388	837.153564	-501.747467	62.401962	963.789978	480.349091	-17.978556	925.919739	501.796600	163.179016
-511.026642	169.096558	869.191772	-519.566711	-34.574234	860.254456	-630.581116	205.686188	420.871826	-577.414429	-57.049007	471.550018	-633.121521	199.325363	69.169319	-650.960327	-43.019917	77.672180	-529.956055	267.403412	1289.641968	-528.028442	-122.379524	1302.901611	-480.065582	69.539635	1322.108398	-467.296936	76.807922	1591.785156	-568.048462	297.343781	1056.474365	-569.361450	-177.576279	1075.781006	-441.312622	276.279541	822.663879	-463.650818	-156.035126	837.056641	-502.340576	62.372051	963.759644	480.530609	-17.454588	925.923889	501.909729	163.700958
-511.534851	168.802536	869.082947	-519.747192	-35.139362	860.306152	-631.012878	205.475082	420.756531	-577.994385	-57.189560	471.621613	-633.033569	199.249069	69.034271	-651.113892	-43.033314	77.627991	-530.319763	267.286530	1289.702881	-528.448975	-122.513275	1302.730469	-480.305847	69.369850	1322.040283	-467.786346	76.496872	1591.724365	-569.405273	297.644196	1056.715088	-570.116882	-177.800705	1075.708252	-443.783234	277.295227	822.289673	-464.567627	-156.356491	836.923645	-502.675537	62.047234	963.734985	480.733307	-16.945887	925.917480	502.030182	164.234161
-512.038208	168.650772	869.005493	-520.286011	-35.323235	860.334839	-631.584412	205.339539	420.642242	-578.328430	-57.175617	471.569916	-632.918152	199.199936	68.922997	-651.145447	-43.027748	77.520355	-530.686035	267.180237	1289.685913	-528.873596	-122.628922	1302.558838	-480.638916	69.254074	1321.892334	-468.223572	76.188751	1591.672852	-570.791443	297.991028	1056.915039	-570.815125	-177.950455	1075.615601	-446.388641	278.473663	821.846191	-465.465088	-156.647369	836.751465	-503.184906	61.928917	963.711426	480.891785	-16.461889	925.905334	502.096283	164.721527
-512.551575	168.591293	868.914368	-520.885559	-35.417248	860.319763	-632.408203	205.346191	420.623291	-578.485962	-57.027554	471.486511	-633.072449	199.179123	68.789032	-651.033936	-43.067127	77.369102	-531.054443	267.098267	1289.635132	-529.294495	-122.737747	1302.361328	-481.011200	69.134529	1321.716187	-468.705536	75.847031	1591.536621	-572.256836	298.408447	1057.154663	-571.522339	-178.149078	1075.458984	-449.075836	279.642700	821.376099	-466.286591	-156.916733	836.505432	-503.703522	61.882999	963.654846	481.064240	-15.980721	925.886902	502.221924	165.151245
-513.143250	168.722809	868.846130	-521.869995	-34.903416	860.205200	-633.187561	205.312775	420.572144	-579.040283	-57.056919	471.339966	-633.020020	199.154190	68.621864	-651.088135	-43.085686	77.275757	-531.345154	267.057678	1289.665894	-529.715271	-122.863434	1302.161133	-481.395264	69.028236	1321.530640	-469.114960	75.527100	1591.430298	-573.651184	298.721802	1057.308105	-572.181519	-178.250748	1075.264526	-451.972839	280.837036	820.810608	-467.162140	-157.266129	836.237610	-504.405640	62.146145	963.549255	481.171875	-15.556272	925.867371	502.294098	165.661423
-513.558472	168.743088	868.773987	-522.402344	-34.844669	860.131714	-633.979126	205.218475	420.539429	-579.917053	-57.369732	471.377472	-633.196716	199.153320	68.471603	-651.308472	-43.085030	77.263359	-531.725220	266.977173	1289.588623	-530.153015	-122.946259	1301.940430	-481.747589	68.928101	1321.374512	-469.576172	75.170128	1591.265259	-575.169739	299.156921	1057.519165	-572.808044	-178.349411	1075.103271	-455.126373	282.224091	820.182312	-467.976440	-157.621109	836.209473	-504.888306	62.176918	963.477173	481.290100	-15.153597	925.872009	502.363129	166.084473
-514.035828	168.715073	868.673340	-522.880432	-34.971493	860.104919	-634.814148	205.168381	420.511078	-579.969482	-57.109734	471.271149	-633.290283	199.163574	68.341148	-651.209961	-43.098000	77.104683	-532.103210	266.879913	1289.484375	-530.607422	-123.058022	1301.677612	-482.128662	68.825912	1321.205200	-469.975037	74.830040	1591.157471	-576.796204	299.607239	1057.761230	-573.457886	-178.467484	1074.919434	-458.542419	283.231354	819.404724	-468.949005	-157.917007	835.706543	-505.357941	62.137283	963.414246	481.479767	-14.650611	925.843384	502.434021	166.569168
-514.349854	168.499603	868.535767	-522.870056	-35.647110	860.160828	-635.497192	205.032867	420.399597	-580.379089	-57.064384	471.365326	-633.168457	199.150497	68.217888	-651.211914	-43.106052	77.026939	-532.525818	266.794586	1289.348755	-531.018188	-123.174042	1301.470215	-482.514587	68.700287	1321.037598	-470.419098	74.481438	1591.000977	-578.386414	300.052216	1057.959717	-574.118530	-178.573944	1074.701172	-461.814331	284.496704	818.731873	-469.746216	-158.186111	835.352173	-505.575775	61.819248	963.388123	481.660858	-14.200470	925.851624	502.542297	167.044525
-514.736877	168.410492	868.428406	-523.243652	-35.837387	860.162964	-636.294678	204.980011	420.362091	-580.969482	-57.058758	471.394104	-633.438660	199.190384	68.123566	-651.235901	-43.111694	76.939072	-532.883118	266.755280	1289.310059	-531.421387	-123.309258	1301.279297	-482.878815	68.576675	1320.851440	-470.863068	74.155930	1590.849854	-579.969177	300.463837	1058.158936	-574.692566	-178.590866	1074.488647	-465.120972	285.706451	818.042358	-470.554077	-158.557327	835.158691	-505.961700	61.735851	963.338867	481.793915	-13.731461	925.879150	502.580750	167.499710
-515.099060	168.285812	868.331116	-523.679504	-35.910027	860.130432	-637.173828	204.941299	420.344696	-581.593323	-57.120293	471.428253	-633.338562	199.178375	68.001961	-651.351807	-43.105850	76.899162	-533.328674	266.673676	1289.246094	-531.838806	-123.459511	1301.026733	-483.249451	68.484306	1320.717163	-471.242737	73.842926	1590.736694	-581.458740	300.780396	1058.328369	-575.231506	-178.587662	1074.332886	-468.046509	287.301880	817.629578	-471.352753	-158.802170	834.872070	-506.370239	61.663055	963.276367	481.908936	-13.331987	925.885193	502.639099	167.912796
-515.468689	168.214661	868.224792	-524.148499	-35.908104	860.063477	-637.957092	204.898468	420.303528	-582.001404	-57.072906	471.416931	-633.505798	199.207016	67.930069	-651.313904	-43.154736	76.769745	-533.774231	266.665222	1289.237427	-532.305847	-123.512695	1300.782593	-483.609924	68.384239	1320.583618	-471.692322	73.498581	1590.606323	-583.103149	301.195404	1058.569946	-575.913208	-178.654373	1074.060913	-471.521423	288.458405	816.955811	-472.211273	-159.097702	834.548462	-506.782654	61.639332	963.189331	482.028137	-12.931226	925.894226	502.701874	168.359818
-515.442200	168.931046	868.233887	-524.949585	-35.250690	859.893250	-638.838928	204.920670	420.456940	-582.730042	-57.223282	471.350677	-633.733032	199.238907	67.852676	-651.492554	-43.148582	76.708931	-534.164124	266.629364	1289.221558	-532.660828	-123.608742	1300.524292	-483.957458	68.306618	1320.420166	-472.134766	73.145561	1590.485352	-584.705383	301.533142	1058.818604	-576.420166	-178.629944	1073.862793	-475.055115	289.900574	816.267822	-473.024384	-159.337769	834.188599	-507.147400	62.187096	963.099365	482.148590	-12.457675	925.894226	502.745544	168.802597
-515.695801	169.037643	868.136536	-525.392395	-35.259861	859.852905	-639.644043	204.951279	420.497833	-583.179016	-57.305939	471.331055	-633.921753	199.299622	67.784348	-651.554504	-43.193977	76.633682	-534.624207	266.620422	1289.218628	-533.089966	-123.715263	1300.323730	-484.361298	68.273811	1320.280151	-472.593140	72.853783	1590.351074	-586.344360	301.899597	1059.062012	-577.025757	-178.695648	1073.651001	-478.583923	290.829712	815.603577	-473.689972	-159.508789	833.744690	-507.491547	62.253769	963.030762	482.320709	-11.998892	925.881714	502.819183	169.315079
-516.179138	168.911713	867.992859	-525.840149	-35.397400	859.817932	-640.394836	204.990524	420.506042	-583.641541	-57.369545	471.284119	-633.990601	199.328064	67.732620	-651.590820	-43.231934	76.568542	-535.070679	266.581146	1289.202637	-533.466736	-123.835548	1300.085815	-484.551056	68.139290	1320.164063	-473.086395	72.562943	1590.223999	-587.938782	302.237518	1059.313232	-577.566406	-178.692093	1073.457275	-482.277252	292.432404	815.013672	-474.682465	-159.791550	833.440857	-507.925110	62.175846	962.939758	482.456543	-11.575209	925.849365	502.875671	169.735107
-516.727600	168.764114	867.848877	-526.337708	-35.587440	859.817322	-641.029785	204.986359	420.460541	-583.801331	-57.232944	471.208008	-634.184631	199.381805	67.662865	-651.530701	-43.228279	76.469917	-535.427246	266.595276	1289.264893	-533.799438	-123.915169	1299.852051	-484.954346	68.110947	1320.051147	-473.592316	72.270538	1590.160034	-589.551208	302.552612	1059.612549	-578.120789	-178.719666	1073.254272	-485.854706	293.235687	814.335205	-475.433350	-159.975906	833.177551	-508.379547	62.077686	962.861633	482.563354	-11.200247	925.875793	502.918793	170.162323
-517.224243	168.320343	867.722351	-526.331360	-36.412914	859.949951	-641.442505	204.826309	420.279846	-584.442688	-57.459309	471.341370	-634.214539	199.392944	67.584343	-651.733093	-43.269630	76.477776	-535.901367	266.577545	1289.276489	-534.094238	-123.991508	1299.693604	-485.282043	68.078400	1319.998047	-474.110596	71.966820	1590.120239	-591.137512	302.886749	1059.934570	-578.546814	-178.663925	1073.126587	-489.974274	294.757751	813.592651	-476.131195	-160.032516	832.908936	-508.639191	61.609432	962.874084	482.654541	-10.778922	925.869629	502.946198	170.575104
-517.850220	167.993423	867.610168	-526.827393	-36.584557	859.995056	-641.504395	204.476807	420.032532	-584.891052	-57.558495	471.344086	-633.996704	199.370667	67.486488	-651.879150	-43.293373	76.467415	-536.359497	266.577423	1289.347900	-534.380981	-124.030228	1299.561035	-485.511078	67.980759	1319.957886	-474.703949	71.722176	1590.046509	-592.649902	303.163513	1060.226929	-578.978455	-178.617432	1072.994751	-493.258392	295.984650	813.178406	-476.903198	-160.134399	832.625549	-509.143616	61.439022	962.836426	482.728821	-10.396957	925.880554	502.971344	170.965332
-518.484192	167.790482	867.572693	-527.373474	-36.663017	860.025208	-641.536743	204.187164	419.842163	-584.750549	-57.287315	471.262207	-633.841431	199.374161	67.446098	-651.730774	-43.313328	76.369621	-536.801147	266.560059	1289.418579	-534.625488	-124.085480	1299.441162	-485.833221	67.941887	1319.951294	-475.271790	71.478615	1590.068237	-594.154297	303.402283	1060.521484	-579.463379	-178.629364	1072.902466	-497.007751	297.025055	812.587158	-477.744476	-160.239197	832.355408	-509.680847	61.332073	962.827148	482.839081	-9.997110	925.877136	503.002106	171.349625
-519.083923	167.605682	867.552246	-527.857788	-36.751404	860.069397	-641.840820	204.124878	419.796570	-585.339905	-57.488708	471.304626	-633.813660	199.364151	67.403038	-651.898438	-43.329674	76.358192	-537.230469	266.572693	1289.489746	-534.827454	-124.133064	1299.358276	-486.157990	67.922989	1319.924927	-475.826569	71.158211	1590.193481	-595.633850	303.692902	1060.918213	-579.874023	-178.602051	1072.826050	-500.883911	298.061432	811.970764	-478.529999	-160.262711	832.102844	-510.184174	61.230770	962.835327	482.940582	-9.625048	925.841064	503.042755	171.742264
-519.671570	167.430939	867.562622	-528.394592	-36.790867	860.108398	-640.189697	202.930771	419.137787	-585.725586	-57.645744	471.293121	-632.413269	199.274979	67.330376	-652.036194	-43.344181	76.306740	-537.712341	266.631714	1289.590454	-535.057922	-124.105789	1299.280273	-486.503571	67.935898	1319.936890	-476.447327	70.931160	1590.201416	-597.035400	303.894653	1061.253418	-580.269043	-178.627609	1072.733398	-504.540283	299.031128	811.444519	-479.211884	-160.227707	831.924500	-510.695313	61.136112	962.853699	483.077148	-9.192013	925.824036	503.059601	172.151733
-520.393250	167.479385	867.608826	-529.415771	-36.217617	860.014160	-640.004456	202.627975	418.933044	-586.037354	-57.708160	471.180359	-632.093933	199.258362	67.251770	-652.039124	-43.382755	76.297371	-538.145874	266.646271	1289.762817	-535.271362	-124.184715	1299.229492	-486.832825	67.942680	1319.949097	-477.068176	70.706818	1590.269043	-598.312195	304.105652	1061.588135	-580.659119	-178.605927	1072.675659	-508.069489	300.011932	810.906616	-479.902618	-160.133362	831.757996	-511.442169	61.343571	962.808411	483.187622	-8.816554	925.799500	503.115967	172.521912
-520.905212	167.397202	867.674683	-529.859131	-36.251614	860.070251	-642.967163	204.232758	419.794769	-586.214355	-57.781319	471.193787	-634.173096	199.376144	67.329742	-652.055725	-43.391426	76.267212	-538.533020	266.661072	1289.911377	-535.445007	-124.259987	1299.193848	-487.233856	67.974312	1319.967407	-477.706665	70.484657	1590.365356	-599.591064	304.334076	1061.895386	-580.936462	-178.583618	1072.658325	-511.443634	300.919891	810.532654	-480.431091	-160.011246	831.616211	-511.896729	61.283352	962.866089	483.261383	-8.491674	925.792053	503.099365	172.887833
-521.304871	167.107559	867.692200	-529.789246	-36.985508	860.278748	-643.579102	204.490463	419.878326	-586.395935	-57.822166	471.316132	-634.454102	199.407104	67.291512	-652.057068	-43.395061	76.247826	-538.922424	266.679016	1290.075317	-535.603638	-124.319351	1299.198364	-487.498169	67.958031	1320.013184	-478.344482	70.301163	1590.473389	-600.768250	304.469482	1062.205933	-581.204956	-178.582901	1072.702026	-514.853210	301.741272	810.091980	-481.195313	-159.890182	831.442261	-512.125732	60.906727	962.993591	483.324219	-8.232493	925.818970	503.103851	173.202759
-521.947632	167.269775	867.782898	-530.735901	-36.394745	860.267212	-643.782227	204.510773	419.882599	-586.706909	-57.927650	471.207855	-634.539368	199.444168	67.307335	-652.137268	-43.378941	76.250694	-539.536560	266.764313	1290.150024	-535.883484	-124.234528	1299.211670	-487.810974	67.964668	1320.070435	-479.050781	70.160690	1590.533447	-601.908752	304.618378	1062.503052	-581.463379	-178.621704	1072.675537	-518.079346	302.507751	809.655762	-481.824188	-159.730865	831.301086	-512.826538	61.201321	963.016968	483.372162	-7.928061	925.804749	503.083893	173.508011
-522.536255	167.245102	867.820251	-531.246704	-36.364311	860.305115	-643.898560	204.484146	419.829956	-586.931824	-58.002594	471.191559	-634.516541	199.421600	67.279861	-652.097351	-43.392296	76.239197	-539.922729	266.714661	1290.247314	-536.011902	-124.342117	1299.240112	-487.989655	67.889946	1320.148193	-479.667877	69.971367	1590.661621	-602.975464	304.668884	1062.723633	-581.702576	-178.634796	1072.703491	-521.101685	303.358337	809.292603	-482.386444	-159.537796	831.170288	-513.353394	61.207588	963.051575	483.433441	-7.636561	925.814941	503.080475	173.813919
-522.947571	166.964508	867.837341	-531.193604	-36.933743	860.469666	-644.141479	204.519913	419.802094	-587.174011	-58.052692	471.284943	-634.736023	199.447296	67.238487	-652.189758	-43.410007	76.242065	-540.340210	266.656006	1290.285645	-536.155273	-124.397240	1299.231201	-488.301941	67.918579	1320.201172	-480.308075	69.835861	1590.755249	-603.997620	304.661285	1062.883911	-581.906433	-178.648865	1072.696167	-524.084961	304.101563	808.884888	-482.937042	-159.299042	831.042786	-513.580139	60.892525	963.153564	483.500000	-7.319361	925.800049	503.069763	174.133362
-523.450195	166.959549	867.913757	-531.625244	-36.961445	860.508484	-644.651794	204.772263	419.893463	-587.341248	-58.074100	471.256866	-635.022888	199.487366	67.228401	-652.210388	-43.403023	76.171043	-540.750488	266.579559	1290.290161	-536.272156	-124.473381	1299.254761	-488.701447	67.980148	1320.217407	-480.977112	69.685844	1590.836670	-605.003601	304.648102	1063.074341	-582.026917	-178.682343	1072.715698	-526.810486	304.805328	808.578491	-483.430237	-159.007599	830.923462	-514.047729	60.863144	963.210693	483.574524	-7.029504	925.779785	503.048706	174.421646
-523.891235	167.036942	868.006287	-532.000366	-36.982346	860.532166	-644.457031	204.524261	419.711945	-586.700378	-57.549816	471.094604	-634.765076	199.481842	67.224152	-651.861755	-43.404919	76.047478	-541.371948	266.856873	1290.281128	-536.528870	-124.241127	1299.285522	-488.937012	67.878601	1320.204224	-481.644470	69.598206	1590.866211	-605.946228	304.477051	1063.153687	-582.179871	-178.709229	1072.629395	-529.459534	305.417358	808.177246	-483.830811	-158.643402	830.842590	-514.460510	60.864521	963.268311	483.598755	-6.773674	925.764893	503.012604	174.694595
-524.384155	167.075180	868.068054	-532.376465	-36.969181	860.535095	-644.722473	204.552811	419.700012	-587.484741	-57.953678	471.151093	-634.921753	199.492004	67.183548	-652.181702	-43.424469	76.117569	-541.645081	266.706482	1290.324219	-536.549255	-124.484520	1299.290161	-489.267792	67.943611	1320.200439	-482.280823	69.505058	1590.951904	-606.889160	304.264313	1063.207031	-582.276001	-178.692032	1072.601807	-531.820557	305.775635	807.846375	-484.174042	-158.255035	830.724487	-514.892334	60.869862	963.299438	483.643738	-6.568082	925.775696	503.010986	174.927734
-524.999756	167.243759	868.144653	-533.265930	-36.327278	860.453491	-645.384033	204.800278	419.810211	-587.863220	-58.100906	471.076843	-635.242310	199.511444	67.173859	-652.302002	-43.413898	76.132584	-542.091614	266.687988	1290.335327	-536.697693	-124.566269	1299.289185	-489.594330	67.978653	1320.190674	-482.911255	69.434578	1590.996582	-607.677612	303.937927	1063.225220	-582.311401	-178.700119	1072.568604	-534.042969	306.518829	807.495728	-484.503845	-157.868713	830.618774	-515.552246	61.167198	963.279663	483.661255	-6.363851	925.768188	502.987427	175.157181
-525.416931	167.266037	868.192139	-533.595215	-36.319241	860.507690	-645.625671	204.843719	419.782959	-588.005371	-58.028481	471.041412	-635.360291	199.529404	67.162262	-652.318909	-43.409325	76.068489	-542.596558	266.673309	1290.246460	-536.801025	-124.623558	1299.305908	-489.893768	67.992569	1320.187012	-483.512939	69.389679	1591.024048	-608.509583	303.572327	1063.138306	-582.377136	-178.681030	1072.514526	-536.072998	307.036407	807.118164	-484.798706	-157.414215	830.463196	-515.947266	61.192493	963.333923	483.668762	-6.174165	925.788757	502.964630	175.364471
-525.839111	167.286346	868.237183	-533.921509	-36.263920	860.550842	-646.027893	204.946899	419.803314	-588.190125	-58.010227	471.039642	-635.484985	199.574173	67.121475	-652.348633	-43.436287	76.080429	-543.072266	266.670654	1290.224487	-536.902954	-124.651489	1299.274048	-490.222046	67.983315	1320.173584	-484.131012	69.380142	1591.007202	-609.161621	303.151062	1063.084717	-582.427979	-178.691452	1072.449463	-537.931213	307.452240	806.802185	-484.992371	-156.979919	830.340759	-516.321228	61.235058	963.378174	483.645630	-5.967957	925.783081	502.904205	175.579559
-526.223206	167.400391	868.302734	-534.227051	-36.211815	860.569824	-646.281616	204.934235	419.779877	-588.399170	-58.016273	471.022400	-635.582764	199.578064	67.092422	-652.429932	-43.451675	76.038498	-543.606323	266.639008	1290.145142	-537.010864	-124.678635	1299.273804	-490.539825	68.010864	1320.174438	-484.668457	69.341965	1591.060791	-609.827087	302.733002	1062.947998	-582.420715	-178.666199	1072.387207	-539.477295	307.858948	806.521606	-485.104279	-156.549423	830.257202	-516.696472	61.303082	963.423950	483.640167	-5.794087	925.801208	502.852264	175.773529
-526.568787	167.487900	868.342834	-534.514648	-36.177444	860.562439	-646.545044	204.917847	419.743652	-588.570374	-58.031178	471.047089	-635.562561	199.591934	67.061646	-652.416382	-43.439484	75.999931	-544.680054	267.409546	1290.070190	-537.679443	-123.937256	1299.311768	-490.816864	67.930412	1320.284058	-485.233002	69.298859	1591.057617	-610.399231	302.228943	1062.832275	-582.468689	-178.660782	1072.148193	-540.910889	308.100037	806.221985	-485.207550	-156.076904	830.162354	-517.040283	61.346836	963.443298	483.590973	-5.633666	925.788147	502.790802	175.958130
-527.386414	168.132996	868.433044	-535.891724	-34.691906	859.776123	-647.073608	205.045197	419.811188	-588.730103	-58.046108	470.773132	-635.859863	199.611649	67.029099	-652.434814	-43.446350	75.984024	-545.363892	267.512451	1289.996460	-537.900940	-123.899765	1299.287598	-491.200226	67.935776	1320.331787	-485.806183	69.282791	1591.063477	-610.933533	301.795654	1062.699097	-582.428589	-178.578323	1072.052856	-542.100952	308.299805	805.931274	-485.214783	-155.583038	830.093811	-517.792175	61.917816	963.024719	483.547668	-5.454216	925.772583	502.721313	176.084625
-527.527405	167.858688	868.400696	-535.571777	-35.389507	860.023376	-647.211853	204.939682	419.747070	-588.899475	-58.042725	470.922333	-635.808289	199.609070	66.990891	-652.428894	-43.440617	75.918808	-545.586243	267.164520	1289.934692	-537.731628	-124.327736	1299.252930	-491.751404	68.051628	1320.106201	-486.280579	69.317581	1591.084473	-611.442566	301.369293	1062.517090	-582.351929	-178.458908	1072.035156	-543.069885	308.348114	805.708008	-485.143036	-155.085312	830.050110	-517.865723	61.614471	963.163574	483.490784	-5.355351	925.772095	502.652069	176.212845
-527.795349	167.699738	868.381653	-535.608582	-35.631905	860.115173	-648.031433	205.313202	419.880615	-589.062012	-58.079933	470.967743	-636.239563	199.683807	67.042351	-652.508850	-43.478958	75.942970	-545.926392	266.720001	1289.872070	-537.703857	-124.813499	1299.223022	-492.194763	68.151505	1320.123169	-486.744965	69.406677	1591.103027	-611.823547	300.918488	1062.334229	-582.246399	-178.270737	1072.008423	-543.710449	308.403809	805.514221	-484.964539	-154.562607	830.024231	-518.081909	61.487167	963.212158	483.422150	-5.253776	925.766357	502.580627	176.302811
-528.182861	167.678192	868.398560	-535.829712	-35.641983	860.099487	-648.510803	205.435364	419.934845	-589.173279	-58.043819	470.953522	-636.430664	199.698196	67.001678	-652.520508	-43.476669	75.912483	-546.506287	266.626282	1289.760010	-537.862793	-124.862221	1299.241577	-492.616364	68.182259	1320.117554	-487.189178	69.590828	1591.106689	-612.180237	300.510742	1062.160400	-582.118347	-178.134369	1071.924927	-544.242493	308.359436	805.317017	-484.766876	-154.063202	829.973267	-518.388672	61.466488	963.212891	483.337067	-5.152415	925.760498	502.503143	176.401062
-528.175842	167.316391	868.361023	-535.229309	-36.710651	860.578369	-648.556519	205.269592	419.824249	-589.260010	-58.031631	471.151703	-636.287781	199.690353	66.994804	-652.542480	-43.475822	75.912300	-547.126831	266.657349	1289.695313	-538.155029	-124.866806	1299.237305	-493.052979	68.214104	1320.121094	-487.626953	69.687782	1591.121826	-612.373047	299.628906	1061.969604	-581.999512	-177.978867	1071.798584	-544.481323	308.269043	805.146362	-484.357880	-153.508041	830.001221	-518.363281	61.064724	963.485352	483.215149	-5.099166	925.775085	502.385864	176.444916
-528.492188	167.366943	868.406494	-535.383850	-36.696308	860.625610	-648.334717	204.879868	419.668152	-589.392822	-58.068821	471.169159	-635.930481	199.663162	66.966698	-652.534668	-43.463322	75.895866	-547.924011	267.028259	1289.653931	-538.595093	-124.501610	1299.303589	-493.473755	68.143387	1320.172729	-488.031677	69.819389	1591.132446	-612.616333	299.414368	1061.773193	-581.973511	-178.030960	1071.698853	-544.455872	308.024658	805.034851	-484.752533	-153.330811	829.850647	-518.649597	61.110798	963.539124	483.088379	-5.030598	925.762573	502.252106	176.545044
-528.832153	167.460754	868.429993	-535.623047	-36.638844	860.622070	-648.110413	204.576279	419.483154	-589.481506	-58.038429	471.155945	-635.586975	199.660446	66.910477	-652.601074	-43.490097	75.859413	-548.891846	267.640228	1289.621216	-539.218567	-123.912338	1299.355103	-493.873688	68.093674	1320.391235	-488.422394	69.812759	1591.182007	-612.792419	299.228882	1061.588867	-581.832825	-177.929428	1071.485718	-544.206909	307.685516	804.961548	-483.700378	-152.499069	830.076111	-518.973328	61.181629	963.553467	482.968964	-4.989131	925.759277	502.137421	176.577744
-529.187866	167.422577	868.451904	-535.807068	-36.675846	860.664490	-648.230652	204.509583	419.436371	-589.570251	-58.100594	471.186310	-635.566406	199.653580	66.919922	-652.618225	-43.488098	75.866646	-548.933838	266.597931	1289.532959	-538.972046	-124.922600	1299.341919	-494.441956	68.240410	1320.218872	-488.779907	69.923737	1591.208984	-612.999329	299.110687	1061.336426	-581.623230	-177.790970	1071.564209	-543.740479	307.257507	804.899170	-483.451813	-152.170761	830.179504	-519.280579	61.166077	963.591553	482.800964	-4.930202	925.726685	501.986755	176.653442
-529.611145	167.539307	868.504211	-536.419983	-36.115124	860.586914	-648.822693	204.754517	419.577423	-589.637817	-58.092144	471.086273	-635.901001	199.684830	66.902107	-652.633240	-43.507889	75.872726	-549.559082	266.525421	1289.475952	-539.243896	-125.000504	1299.385254	-494.959229	68.286781	1320.274658	-489.113159	70.112762	1591.218994	-613.098938	299.012390	1061.128296	-581.408142	-177.735916	1071.515747	-543.101440	306.876801	804.941650	-482.997742	-151.748566	830.267883	-519.778442	61.419762	963.572632	482.618317	-4.946422	925.713562	501.834137	176.660568
-529.941040	167.502945	868.537964	-536.635925	-36.082848	860.609985	-648.802063	204.579697	419.498505	-589.659119	-58.130772	471.088440	-635.727905	199.652313	66.890900	-652.628662	-43.527199	75.862335	-550.160278	266.524811	1289.490845	-539.532593	-125.005043	1299.432129	-495.464935	68.275444	1320.321899	-489.392029	70.375671	1591.239380	-613.280518	299.437164	1060.934082	-581.183289	-177.644516	1071.438232	-542.231750	306.331055	804.980591	-482.491974	-151.282501	830.347473	-520.077637	61.419189	963.604553	482.394012	-4.966714	925.696411	501.662476	176.664841
-530.259399	167.505905	868.569946	-536.798035	-36.087669	860.619629	-648.931396	204.551208	419.471466	-588.559814	-57.410683	470.907715	-635.712708	199.640610	66.888344	-652.166260	-43.521465	75.720657	-550.805847	266.499329	1289.457642	-539.837463	-125.015938	1299.536011	-495.954559	68.305641	1320.430420	-489.653809	70.538338	1591.253418	-613.328796	299.467316	1060.758667	-580.948425	-177.614075	1071.466064	-541.237244	305.694611	805.031921	-482.229034	-150.972519	830.186890	-520.355042	61.418709	963.630371	482.171692	-4.986322	925.668945	501.476166	176.658386
-530.573425	167.513855	868.612366	-536.896912	-36.142838	860.665344	-648.921936	204.428299	419.436646	-587.387146	-56.686504	470.744324	-635.708618	199.607010	66.869911	-651.673279	-43.531105	75.583008	-551.421387	266.457855	1289.464722	-540.156067	-125.008820	1299.594238	-496.475464	68.344986	1320.497803	-489.892578	70.743462	1591.256958	-613.314819	299.427643	1060.560913	-580.662354	-177.520493	1071.410156	-539.955811	304.872711	805.079163	-481.388885	-150.409851	830.380432	-520.634766	61.413792	963.684937	481.940735	-5.014005	925.649841	501.303558	176.613632
-531.371704	168.184601	868.713135	-538.178955	-34.686230	859.899841	-649.309448	204.583206	419.533539	-588.810974	-57.557106	470.722656	-635.916321	199.643433	66.894562	-652.262146	-43.520153	75.751175	-552.032288	266.432770	1289.446289	-540.483154	-124.960266	1299.681885	-497.042175	68.383209	1320.509644	-490.100220	70.919357	1591.262573	-613.225647	299.370300	1060.360840	-580.454346	-177.461151	1071.340942	-538.500488	304.163544	805.243958	-480.769958	-150.057526	830.708496	-521.352051	61.998768	963.287537	481.682220	-5.074133	925.644592	501.111572	176.566940
-531.390015	167.841751	868.689636	-537.458435	-35.773197	860.303406	-648.739624	204.122177	419.288086	-589.253601	-57.850918	470.991516	-635.429626	199.611542	66.849678	-652.475403	-43.514854	75.787712	-552.708130	266.410034	1289.470459	-540.865173	-124.956726	1299.754761	-497.581665	68.439964	1320.569702	-490.297760	71.093903	1591.272583	-613.099182	299.279480	1060.129272	-580.263245	-177.501312	1071.326782	-536.908630	303.339142	805.389465	-480.625732	-149.838043	830.460388	-521.266846	61.563427	963.526306	481.393372	-5.152948	925.631042	500.923004	176.452164
-531.620605	167.770401	868.702637	-537.463562	-35.925400	860.366943	-649.135010	204.298920	419.384064	-589.432007	-57.983185	471.061035	-635.688416	199.632111	66.866669	-652.566101	-43.541275	75.825951	-553.373352	266.422211	1289.421509	-541.162537	-124.877464	1299.828125	-498.131226	68.498962	1320.680786	-490.492371	71.313568	1591.238281	-612.953186	299.236877	1059.892090	-579.994507	-177.452240	1071.287842	-535.150330	302.404785	805.607178	-479.680634	-149.219315	830.759460	-521.463562	61.494316	963.576965	481.133026	-5.206068	925.594360	500.744507	176.377350
-532.208923	168.125427	868.776489	-538.484985	-34.808529	859.947388	-649.531372	204.503601	419.481842	-589.723877	-58.177380	470.902100	-635.975098	199.623627	66.870361	-652.646179	-43.543797	75.858162	-554.031799	266.422394	1289.441528	-541.450745	-124.828590	1299.855469	-498.678467	68.560188	1320.710815	-490.640900	71.490425	1591.238525	-612.765442	299.124695	1059.638916	-579.742004	-177.407089	1071.254272	-533.176392	301.254425	805.823547	-479.070557	-148.907196	830.989807	-522.111511	61.941578	963.369873	480.872681	-5.260072	925.584778	500.519531	176.277100
-531.914673	167.369705	868.711243	-537.072815	-36.725342	860.742859	-649.378906	204.366150	419.377716	-589.864014	-58.282257	471.288177	-635.844116	199.601761	66.864441	-652.749084	-43.545597	75.882668	-554.758850	266.413147	1289.433105	-541.790527	-124.782555	1299.908203	-499.210510	68.624413	1320.725464	-490.765808	71.674782	1591.192993	-612.461060	298.900330	1059.327148	-579.552917	-177.439224	1071.181396	-531.115723	300.428406	806.023193	-478.446991	-148.527908	831.154480	-521.729736	61.130737	963.820496	480.562683	-5.351937	925.554565	500.310791	176.162979
-532.152222	167.345444	868.719238	-537.118530	-36.851055	860.756775	-648.672424	203.861816	419.122589	-590.052307	-58.416641	471.331543	-635.246338	199.554428	66.832954	-652.853271	-43.548096	75.911446	-555.444519	266.364014	1289.403320	-542.078979	-124.750023	1299.938599	-499.738007	68.678810	1320.786255	-490.884430	71.872078	1591.143555	-612.182129	298.725006	1059.010010	-579.321716	-177.411118	1071.155396	-528.958191	299.430023	806.284180	-477.805389	-148.166168	831.353394	-521.942505	61.074036	963.841370	480.246613	-5.442367	925.535095	500.072144	176.055222
-532.633240	167.698837	868.770813	-537.808167	-36.075115	860.377441	-648.769592	203.926834	419.148407	-590.205994	-58.516220	471.228851	-635.298279	199.551025	66.830017	-652.942261	-43.577831	75.962120	-556.190369	266.374207	1289.286987	-542.362061	-124.631233	1300.028076	-500.301544	68.773483	1320.838501	-490.999329	72.052155	1591.100342	-611.884460	298.536102	1058.655640	-579.041199	-177.383270	1071.137207	-526.661926	298.365875	806.536255	-477.139984	-147.804474	831.555237	-522.417236	61.405674	963.653137	479.918091	-5.644531	925.523926	499.832031	175.860443
-532.649780	167.411469	868.728882	-537.329102	-36.832447	860.725586	-648.701538	203.926559	419.095123	-590.294189	-58.620510	471.386169	-635.323730	199.565674	66.801895	-652.987183	-43.549549	75.950546	-556.907959	266.413330	1289.217651	-542.657349	-124.569679	1300.083862	-500.816681	68.877205	1320.829102	-491.099915	72.223206	1591.043213	-611.487854	298.215027	1058.308105	-578.841858	-177.373505	1071.099243	-524.136658	297.288116	806.857056	-476.466034	-147.490967	831.757568	-522.437988	61.117867	963.848633	479.539154	-5.825235	925.512390	499.563080	175.716537
-532.830078	167.419296	868.728333	-537.354370	-36.913300	860.720093	-648.363647	203.710419	418.952362	-590.306824	-58.615898	471.393799	-635.086853	199.556274	66.810120	-652.985901	-43.563484	75.953339	-557.634460	266.400604	1289.169922	-542.974304	-124.554642	1300.124390	-501.353546	68.971535	1320.834473	-491.218292	72.412674	1590.973999	-611.027161	297.856476	1057.870483	-578.638794	-177.386948	1071.083740	-521.451904	296.154633	807.229431	-475.756073	-147.107162	832.000977	-522.641724	61.092026	963.858826	479.182220	-6.039215	925.500305	499.307281	175.502792
-532.999756	167.448120	868.754944	-537.406006	-36.887028	860.713135	-648.800964	203.981964	419.079498	-590.245483	-58.588623	471.392731	-635.380127	199.567978	66.772263	-652.942017	-43.578640	75.924110	-558.307373	266.416687	1289.107056	-543.314270	-124.528786	1300.148193	-501.904999	69.040390	1320.880005	-491.328186	72.597504	1590.903687	-610.391479	296.875763	1057.525146	-578.407227	-177.364639	1071.045288	-518.769958	294.959625	807.544006	-474.971069	-146.680145	832.287537	-522.846741	61.112110	963.880127	478.834747	-6.231992	925.469604	499.042236	175.300079
-533.129089	167.434326	868.763367	-537.439880	-36.936596	860.720215	-648.697510	203.913834	419.027039	-590.247986	-58.618256	471.402405	-635.331177	199.556412	66.782715	-652.918152	-43.585045	75.928505	-559.061584	266.436035	1289.005981	-543.666626	-124.438942	1300.184570	-502.394287	69.128914	1320.907471	-491.422791	72.790215	1590.836182	-610.007141	297.126068	1057.125610	-578.253967	-177.350586	1071.005005	-516.026733	293.784729	807.990601	-474.232361	-146.265686	832.548279	-523.017334	61.087730	963.899292	478.529938	-6.391594	925.432922	498.772980	175.073135
-533.393250	167.646744	868.825928	-537.954895	-36.440002	860.647644	-648.114929	203.576462	418.856079	-590.292542	-58.645962	471.312225	-634.802734	199.526291	66.748131	-652.953674	-43.586182	75.937355	-559.746704	266.409363	1288.894409	-543.948059	-124.379440	1300.232056	-502.936615	69.203072	1320.919678	-491.543396	72.966339	1590.766479	-609.554016	296.887665	1056.760864	-578.079590	-177.311295	1070.990723	-513.725281	292.542145	808.186584	-473.515778	-145.889404	832.856567	-523.432739	61.356258	963.893799	478.160736	-6.604667	925.393433	498.502869	174.800156
-533.484436	167.770081	868.857483	-538.003479	-36.421551	860.625610	-648.320557	203.724854	418.876526	-590.269531	-58.661026	471.320831	-634.975403	199.535385	66.743027	-652.964722	-43.588375	75.913567	-560.441101	266.421997	1288.771606	-544.143738	-124.285080	1300.328491	-503.474457	69.270027	1320.875366	-491.678040	73.149948	1590.694824	-608.836060	296.396851	1056.257935	-577.871094	-177.220505	1070.991943	-510.603058	291.394135	808.723755	-472.797241	-145.487137	833.133301	-523.599365	61.407562	963.909607	477.753174	-6.866852	925.366516	498.189362	174.556244
-533.610168	167.911469	868.908936	-538.056824	-36.367271	860.621216	-648.751953	203.994141	419.021423	-590.236755	-58.690716	471.332428	-635.310303	199.558441	66.747696	-652.975464	-43.588619	75.890068	-561.232910	266.602814	1288.722534	-544.568665	-124.040398	1300.410156	-503.962097	69.325798	1320.859375	-491.824249	73.343338	1590.627930	-608.148865	295.991028	1055.861572	-577.679382	-177.161911	1070.977905	-507.696106	290.112305	809.214539	-472.145966	-145.152405	833.348694	-523.768250	61.485783	963.941956	477.312408	-7.192053	925.358276	497.898773	174.252747
-533.545898	167.952957	868.943420	-537.620605	-36.844612	860.665527	-649.093933	204.208069	419.082703	-590.180176	-58.655907	471.399780	-635.541443	199.620804	66.737984	-652.987183	-43.595776	75.863831	-561.753296	266.427399	1288.567749	-544.694092	-124.148598	1300.478027	-504.446533	69.398895	1320.933228	-491.989868	73.525627	1590.567017	-607.503845	295.685089	1055.446777	-577.496033	-177.110748	1071.024170	-504.805908	288.860596	809.700928	-471.801636	-145.015015	833.421936	-523.672546	61.307640	964.001770	476.938599	-7.449687	925.341187	497.608978	174.001511
-533.589661	168.152878	869.013611	-537.625366	-36.786808	860.667908	-649.220581	204.307602	419.129364	-590.130676	-58.677143	471.387238	-635.606995	199.635880	66.713425	-653.021606	-43.600826	75.872597	-562.374146	266.360077	1288.461060	-544.997986	-124.177612	1300.554565	-504.899597	69.445450	1321.031616	-492.176636	73.732780	1590.509277	-606.587097	294.663361	1055.047485	-577.363831	-177.021011	1070.994385	-502.037781	287.386444	810.118347	-470.816528	-144.460388	833.882874	-523.791138	61.410355	964.048157	476.576050	-7.683347	925.297424	497.321320	173.758636
-533.659241	168.325394	869.072876	-537.657288	-36.732338	860.643372	-649.287781	204.326431	419.131378	-590.101685	-58.671291	471.399872	-635.633606	199.658051	66.709656	-653.030701	-43.599598	75.878441	-562.983521	266.606537	1288.350586	-545.330139	-123.825394	1300.569092	-505.351318	69.471764	1320.941772	-492.384491	73.943756	1590.477051	-605.989319	294.950409	1054.693115	-577.202515	-176.986053	1070.967529	-499.197449	286.113495	810.680359	-470.100494	-144.062836	834.236572	-523.915466	61.489086	964.072815	476.161194	-7.939279	925.245667	497.014740	173.510147
-533.665771	168.431625	869.121521	-537.633118	-36.674519	860.642883	-649.291016	204.298569	419.096497	-590.052124	-58.678520	471.383331	-635.607178	199.640701	66.705551	-653.025146	-43.620983	75.911674	-563.518555	266.330780	1288.263550	-545.655823	-124.043129	1300.609619	-505.761078	69.564194	1321.016968	-492.646729	74.166954	1590.423096	-605.156311	294.529785	1054.251465	-577.115906	-176.948578	1070.987061	-496.413086	284.516479	811.164734	-469.455994	-143.656265	834.494019	-523.986938	61.551285	964.105469	475.748260	-8.245192	925.233154	496.712646	173.203094
-533.680908	168.537292	869.190369	-537.628113	-36.614697	860.646240	-649.338074	204.328232	419.094208	-589.991516	-58.656712	471.373047	-635.606628	199.656815	66.701530	-653.047729	-43.646194	75.896172	-563.994202	266.232300	1288.174316	-545.869385	-124.079910	1300.677979	-506.179016	69.645164	1321.052490	-492.938080	74.360115	1590.398071	-604.363159	294.217194	1053.930664	-576.967224	-176.864120	1071.010620	-493.723297	283.285339	811.686951	-468.839813	-143.270554	834.759094	-524.066040	61.605583	964.149048	475.267303	-8.593410	925.236816	496.389160	172.846313
-533.803528	168.621048	869.252319	-537.657043	-36.551319	860.636047	-649.352112	204.327179	419.065094	-589.946228	-58.643772	471.367432	-635.536865	199.657547	66.671394	-653.050964	-43.643490	75.893700	-564.470825	266.225586	1288.068726	-546.113281	-124.050926	1300.768555	-506.567139	69.686844	1321.069946	-493.245148	74.534882	1590.405518	-603.498901	293.848358	1053.558105	-576.842407	-176.737427	1071.046753	-490.977997	281.773132	812.213623	-468.360779	-142.993149	834.979065	-524.218689	61.651131	964.182617	474.831848	-8.872023	925.192627	496.067261	172.570511
-534.236450	168.711838	869.302063	-538.173767	-36.110748	860.565491	-649.503052	204.376816	419.050110	-589.993347	-58.697712	471.307007	-635.640076	199.680756	66.660728	-653.092224	-43.648514	75.890533	-564.952454	266.181671	1287.931152	-546.348450	-124.001625	1300.858521	-506.896637	69.701492	1321.106323	-493.594727	74.727585	1590.420654	-602.697998	293.607208	1053.268555	-576.772339	-176.702301	1071.085327	-488.334076	280.354523	812.745972	-467.851654	-142.692139	835.225586	-524.686218	61.846355	964.168213	474.425385	-9.096990	925.146240	495.774414	172.274796
-534.957214	167.933807	869.147156	-537.977783	-36.711784	860.613159	-649.580688	204.371521	418.905823	-590.031494	-58.757885	471.424042	-635.610718	199.691940	66.628860	-653.144470	-43.644855	75.886612	-565.361206	266.499084	1287.852051	-546.550110	-123.639351	1300.970825	-507.235657	69.688522	1321.059692	-493.980225	74.939888	1590.434570	-601.852356	293.311096	1052.982666	-576.635620	-176.594727	1071.100586	-485.705627	278.892548	813.303101	-467.344025	-142.323334	835.495667	-524.957825	61.302601	964.122070	473.987305	-9.394565	925.127319	495.465607	171.968399
-535.210510	167.978500	869.169250	-538.020020	-36.719505	860.614502	-649.659058	204.378632	418.881409	-590.023193	-58.767658	471.429138	-635.631775	199.726929	66.626289	-653.175171	-43.648121	75.898239	-565.692261	266.160858	1287.785278	-546.724121	-123.895935	1301.054443	-507.572235	69.781380	1321.167480	-494.379822	75.162384	1590.472412	-600.927002	292.940887	1052.690674	-576.534424	-176.512848	1071.164551	-483.193481	277.473297	813.898865	-466.906616	-142.013184	835.737427	-525.144043	61.324322	964.138428	473.515106	-9.755107	925.136719	495.146362	171.613083
-535.665039	168.258057	869.220154	-538.615723	-36.082226	860.282410	-649.819458	204.449249	418.890625	-589.986206	-58.794624	471.292175	-635.738892	199.728928	66.629539	-653.147339	-43.669182	75.907959	-565.950134	266.064697	1287.736450	-546.962585	-123.929810	1301.106201	-507.856384	69.836525	1321.224243	-494.826050	75.377975	1590.517578	-600.146057	292.687225	1052.468872	-576.456177	-176.412888	1071.179688	-481.199799	276.273224	814.251892	-466.447601	-141.684540	836.009949	-525.533142	61.580395	963.973022	473.037567	-10.115277	925.105713	494.814972	171.227844
-535.873840	168.259781	869.232727	-538.653870	-36.068199	860.277527	-649.861328	204.389633	418.850006	-589.529480	-58.477562	471.195587	-635.676270	199.728745	66.623131	-653.027283	-43.664612	75.860611	-566.221313	266.003845	1287.661621	-547.145813	-123.903412	1301.183594	-508.137054	69.857239	1321.264160	-495.289551	75.559547	1590.576050	-599.250671	292.347046	1052.216309	-576.401367	-176.357971	1071.228149	-478.793457	274.675140	814.886475	-466.127380	-141.426941	836.226746	-525.683167	61.589432	963.980042	472.581207	-10.405698	925.070007	494.477753	170.884750
-536.019226	168.243286	869.244934	-538.692505	-35.992767	860.274048	-649.856262	204.336380	418.791626	-589.370422	-58.381157	471.183105	-635.542236	199.719894	66.609795	-652.947632	-43.666111	75.844315	-566.424011	265.991699	1287.622925	-547.314392	-123.829620	1301.237427	-508.409821	69.904121	1321.288330	-495.807800	75.692871	1590.651855	-598.422668	292.020447	1052.048096	-576.356750	-176.333588	1071.290771	-476.465607	273.326233	815.453369	-465.856262	-141.170807	836.411682	-525.805664	61.615570	963.987793	472.108887	-10.700098	925.036743	494.153809	170.531219
-535.992065	167.900818	869.214050	-538.255432	-36.583515	860.613159	-649.777954	204.263458	418.677155	-589.914551	-58.798462	471.392242	-635.427124	199.713318	66.567871	-653.234192	-43.669785	75.921486	-566.582520	265.954803	1287.578125	-547.490112	-123.820862	1301.338257	-508.649567	69.930016	1321.354980	-496.259186	75.908257	1590.744873	-597.622864	291.784210	1051.847290	-576.306274	-176.250290	1071.336670	-474.307983	272.012085	816.014954	-465.554504	-140.912903	836.617004	-525.757751	61.357891	964.172424	471.593964	-11.056073	925.029785	493.802063	170.222504
-536.188965	167.915924	869.230042	-538.296021	-36.617607	860.647644	-649.829224	204.264038	418.624542	-589.959229	-58.820465	471.410126	-635.386963	199.730637	66.577469	-653.292664	-43.680798	75.943848	-566.741028	265.912140	1287.527466	-547.627869	-123.801392	1301.440063	-508.854950	69.943062	1321.409912	-496.775757	76.119392	1590.838989	-596.789246	291.406342	1051.689941	-576.269653	-176.197357	1071.400513	-471.710724	270.720367	816.899963	-465.420685	-140.763351	836.735046	-525.894531	61.367172	964.200562	471.138397	-11.384300	925.015503	493.504578	169.842773
-536.438477	167.863647	869.212524	-538.410522	-36.599293	860.655640	-649.927246	204.267548	418.578491	-589.187500	-58.313438	471.284271	-635.391602	199.739029	66.557854	-652.932983	-43.685230	75.823860	-566.856750	265.857300	1287.460693	-547.747314	-123.773521	1301.536987	-509.031219	69.961601	1321.460327	-497.301819	76.295853	1590.919678	-595.989319	291.056396	1051.479858	-576.248474	-176.165131	1071.475586	-469.714539	269.395355	817.427307	-465.294281	-140.576797	836.876953	-526.073120	61.368538	964.196228	470.661163	-11.717325	924.973022	493.178589	169.508926
-536.658081	167.849762	869.203613	-538.469177	-36.603355	860.667175	-649.957397	204.268127	418.546295	-589.061768	-58.252670	471.258270	-635.404785	199.755630	66.571007	-652.903503	-43.681763	75.807098	-566.965332	265.825073	1287.420166	-547.889160	-123.755280	1301.607544	-509.209595	69.965691	1321.506226	-497.826477	76.466385	1591.009521	-595.354370	290.809998	1051.374268	-576.234802	-176.123901	1071.519165	-467.852020	268.138947	817.964966	-465.209747	-140.423676	836.966675	-526.228577	61.378220	964.200195	470.140533	-12.122274	924.953430	492.840668	169.131287
-536.832397	167.871811	869.222778	-538.502319	-36.594730	860.679199	-650.009033	204.254898	418.511292	-589.067688	-58.256752	471.255585	-635.408813	199.761002	66.526924	-652.881592	-43.683781	75.804680	-567.029541	265.804413	1287.389526	-548.044922	-123.700356	1301.655029	-509.319031	69.978004	1321.580444	-498.371155	76.617096	1591.131470	-594.652161	290.432526	1051.286011	-576.254822	-176.092804	1071.555908	-466.108459	266.906006	818.467529	-465.146545	-140.289612	837.056763	-526.346436	61.398243	964.217590	469.678436	-12.445220	924.897583	492.503601	168.787766
-537.020447	167.899475	869.217712	-538.587158	-36.603386	860.679321	-650.057312	204.232742	418.509277	-589.962036	-58.865200	471.403961	-635.347351	199.766800	66.535538	-653.313110	-43.707611	75.919342	-567.058472	265.763489	1287.350464	-548.133911	-123.674774	1301.750244	-509.452606	69.980148	1321.606689	-498.905487	76.750099	1591.217285	-594.092834	290.086334	1051.134399	-576.270630	-176.067841	1071.583984	-464.534882	265.875122	818.955994	-465.081421	-140.169205	837.156067	-526.487122	61.416752	964.215942	469.202484	-12.735764	924.824646	492.171448	168.472336
-537.184509	167.939621	869.235840	-538.641724	-36.601292	860.681946	-650.152344	204.272171	418.474945	-590.058044	-58.918114	471.407318	-635.395142	199.736130	66.499367	-653.388489	-43.708042	75.935242	-567.076843	265.761536	1287.298828	-548.268982	-123.644440	1301.808716	-509.538391	69.992928	1321.633179	-499.490479	76.878059	1591.316284	-593.656616	289.882172	1051.073242	-576.332642	-176.039917	1071.640381	-463.025452	264.635742	819.528198	-465.080078	-140.059540	837.257202	-526.610352	61.437218	964.227905	468.682281	-13.050275	924.768311	491.833527	168.124374
-537.315247	167.942429	869.230530	-538.693970	-36.620022	860.696655	-650.170288	204.240311	418.435608	-589.633606	-58.626392	471.332367	-635.377136	199.766342	66.493294	-653.194946	-43.705425	75.862076	-567.014465	265.746979	1287.269165	-548.390259	-123.602875	1301.895630	-509.594910	70.005302	1321.673340	-500.056213	77.019806	1591.445068	-593.203796	289.472443	1051.066528	-576.378784	-176.006638	1071.698364	-461.685791	263.620850	820.091370	-465.064636	-139.986969	837.353455	-526.708923	61.443714	964.234070	468.144684	-13.426531	924.728027	491.489960	167.740204
-537.453857	167.937866	869.229065	-538.774353	-36.600384	860.684021	-650.217590	204.269150	418.428253	-589.610046	-58.599255	471.343445	-635.338806	199.758850	66.486069	-653.179993	-43.707539	75.857506	-566.885376	265.799896	1287.280151	-548.534180	-123.533165	1301.929810	-509.657532	70.008316	1321.656860	-500.605530	77.165573	1591.537476	-592.879333	289.021149	1051.064331	-576.464966	-175.974670	1071.742310	-460.505829	262.729675	820.653564	-465.164368	-139.969437	837.396301	-526.816772	61.448574	964.226685	467.718964	-13.728063	924.664429	491.192993	167.383041
-537.566040	167.928101	869.224487	-538.854980	-36.604214	860.685852	-650.280762	204.281479	418.400787	-588.899414	-58.087044	471.199066	-635.413086	199.765961	66.453217	-652.871460	-43.694256	75.755730	-566.660400	265.799805	1287.310181	-548.604065	-123.511658	1302.020996	-509.699493	69.993889	1321.665771	-501.184998	77.299370	1591.656982	-592.674561	288.566010	1051.114868	-576.550171	-175.927795	1071.793701	-459.391571	261.863525	821.346436	-465.274048	-139.971512	837.465515	-526.923401	61.446522	964.226685	467.198090	-14.047913	924.581726	490.862122	167.063583
-537.645935	167.880463	869.219238	-538.919067	-36.607738	860.691589	-650.324707	204.260117	418.399414	-589.624268	-58.555828	471.329681	-635.378052	199.762604	66.451576	-653.186646	-43.689262	75.816399	-566.451599	266.066925	1287.333374	-548.773254	-123.281395	1302.057495	-509.715759	69.936249	1321.643188	-501.766388	77.427338	1591.779907	-592.599548	288.192719	1051.234253	-576.691345	-175.916183	1071.850952	-458.435364	261.090454	822.020508	-465.345703	-139.971130	837.530945	-527.002197	61.426239	964.227905	466.633453	-14.406559	924.538635	490.532623	166.697464
-537.725952	167.857056	869.199280	-539.028809	-36.633804	860.682739	-650.338379	204.263184	418.393311	-589.759949	-58.614773	471.312744	-635.357605	199.760788	66.452950	-653.215698	-43.692314	75.804138	-566.269592	266.166901	1287.442261	-548.987671	-123.285576	1302.117188	-509.680756	69.896179	1321.685547	-502.401917	77.499527	1591.859497	-592.628113	287.814484	1051.332275	-576.844421	-175.873627	1071.881714	-457.591858	260.408844	822.688232	-465.547791	-140.034561	837.556885	-527.084351	61.405270	964.212219	466.114960	-14.730728	924.482971	490.235321	166.314087
-537.706360	167.877563	869.207825	-539.058960	-36.620277	860.682495	-650.364380	204.279068	418.390472	-589.346680	-58.333092	471.250519	-635.337830	199.763336	66.449982	-653.019043	-43.690327	75.763428	-565.992310	265.982361	1287.540527	-549.084900	-123.537575	1302.215820	-509.609894	69.875504	1321.821533	-502.926544	77.658180	1591.994873	-592.811584	287.515625	1051.408691	-577.024902	-175.820160	1071.992554	-456.922577	259.746094	823.305054	-465.715515	-140.127197	837.623108	-527.109314	61.415466	964.218323	465.646332	-14.962534	924.409058	489.899170	166.008575
-537.744446	167.833267	869.199097	-539.157410	-36.621845	860.688538	-650.339722	204.274811	418.364197	-590.214172	-58.892956	471.403229	-635.311340	199.760986	66.450882	-653.371704	-43.704597	75.870346	-565.702820	265.973999	1287.548462	-549.226807	-123.605347	1302.270508	-509.567688	69.804634	1321.851929	-503.496674	77.687592	1592.121948	-593.092834	287.249451	1051.519165	-577.236694	-175.808075	1072.064941	-456.410217	259.192566	823.852417	-465.939514	-140.228027	837.667786	-527.164001	61.395477	964.215576	465.103088	-15.366263	924.384827	489.568787	165.562317
-537.756714	167.828857	869.183472	-539.251465	-36.671520	860.688049	-650.379211	204.300674	418.368561	-590.351074	-58.962494	471.414886	-635.330505	199.775696	66.437752	-653.409729	-43.699215	75.876251	-565.454773	266.043732	1287.623901	-549.380615	-123.631424	1302.323730	-509.455444	69.750839	1321.883667	-504.073090	77.795685	1592.234741	-593.384644	287.011108	1051.625000	-577.499146	-175.787491	1072.141968	-456.079712	258.762909	824.407471	-466.222473	-140.365829	837.692139	-527.201904	61.372131	964.205933	464.543335	-15.791002	924.367737	489.244476	165.179764
-537.743652	167.739731	869.159241	-539.333801	-36.719158	860.700928	-650.296326	204.269836	418.339447	-590.393921	-58.973145	471.452240	-635.307495	199.760757	66.450813	-653.391113	-43.681450	75.892754	-565.195618	266.095551	1287.677856	-549.518250	-123.641953	1302.377686	-509.380981	69.700844	1321.916626	-504.619568	77.799110	1592.367676	-593.747253	286.900757	1051.770752	-577.767517	-175.808441	1072.214722	-455.897339	258.383789	824.890320	-466.550964	-140.562500	837.700317	-527.222961	61.315582	964.199219	464.065765	-16.078390	924.326599	488.939301	164.857468
-537.703613	167.702209	869.163452	-539.425354	-36.741844	860.712830	-650.280518	204.271576	418.316650	-590.426147	-58.934494	471.433960	-635.356750	199.773315	66.447578	-653.363647	-43.673153	75.878975	-564.949951	266.118195	1287.688599	-549.597717	-123.635849	1302.425293	-509.435852	69.731941	1321.910767	-505.137482	77.842033	1592.490723	-594.222961	286.848267	1051.847656	-578.054626	-175.813141	1072.249268	-455.839783	258.076965	825.271423	-466.840393	-140.734665	837.730164	-527.231812	61.281574	964.205200	463.593567	-16.360363	924.300232	488.654449	164.500732
-537.621399	167.629364	869.143494	-539.501038	-36.795235	860.724487	-650.226685	204.270874	418.336456	-590.272522	-58.839748	471.381989	-635.350464	199.764725	66.449959	-653.268494	-43.670216	75.851273	-564.698608	266.129883	1287.730835	-549.730225	-123.691277	1302.478394	-509.359436	69.693214	1321.939575	-505.659973	77.863426	1592.604492	-594.640320	286.794861	1051.949219	-578.386047	-175.863586	1072.308594	-455.970764	257.830780	825.631409	-467.247040	-140.971649	837.701721	-527.210938	61.224579	964.199219	463.077057	-16.718830	924.276367	488.364136	164.123901
-537.617859	167.640488	869.146973	-539.987427	-36.437546	860.713989	-650.187256	204.285187	418.352966	-590.555664	-58.997387	471.356628	-635.373169	199.766586	66.450813	-653.356628	-43.643471	75.881355	-564.469238	266.175476	1287.790527	-549.868347	-123.701363	1302.502319	-509.160736	69.586220	1321.992676	-506.127106	77.890915	1592.708252	-595.069458	286.805786	1052.134277	-578.745300	-175.873734	1072.331787	-456.273285	257.679291	825.937561	-467.635620	-141.237778	837.703247	-527.398926	61.367496	964.187866	462.596924	-17.054903	924.264160	488.082367	163.767776
-537.341980	167.497818	869.139038	-539.629822	-36.876511	860.773987	-650.074646	204.244278	418.343842	-590.578735	-58.974865	471.441528	-635.378479	199.767136	66.447388	-653.362488	-43.650913	75.864998	-564.223389	266.217224	1287.853760	-549.987122	-123.726082	1302.472900	-509.075348	69.563438	1321.995361	-506.577759	77.909943	1592.772583	-595.650146	286.911133	1052.277832	-579.127563	-175.926071	1072.378174	-456.711914	257.732300	826.149353	-468.062866	-141.515076	837.685486	-527.114441	61.120525	964.219482	462.164185	-17.334879	924.241943	487.834015	163.456146
-537.191467	167.393906	869.125000	-539.646973	-36.922352	860.788635	-650.010864	204.272461	418.332794	-590.587646	-58.990562	471.442719	-635.345093	199.780502	66.453651	-653.308044	-43.661026	75.868729	-564.013367	266.295715	1287.915161	-550.073181	-123.745834	1302.497314	-508.980133	69.523178	1322.000732	-506.992157	77.925949	1592.856323	-596.123169	287.057129	1052.432617	-579.518005	-175.994980	1072.485107	-457.302734	257.869141	826.258728	-468.510529	-141.810745	837.667175	-527.046265	61.049057	964.219727	461.763885	-17.628016	924.223572	487.597565	163.170074
-537.020813	167.363358	869.109924	-539.713196	-36.984760	860.799561	-649.971985	204.324768	418.350952	-590.650024	-59.015339	471.454926	-635.369080	199.787674	66.445892	-653.293518	-43.666939	75.853348	-563.831482	266.292419	1287.904053	-550.203979	-123.759758	1302.452759	-508.910706	69.492691	1321.974976	-507.411041	77.885986	1592.893188	-596.571960	286.662933	1052.671021	-579.975037	-176.103027	1072.498779	-457.953125	257.989258	826.328552	-468.940643	-142.136292	837.637024	-526.977112	61.002514	964.215698	461.297882	-17.990480	924.220032	487.343384	162.897537
-536.872070	167.309998	869.101135	-539.732788	-36.986584	860.782227	-649.914063	204.375427	418.369080	-590.629639	-58.990334	471.433380	-635.434631	199.805466	66.479996	-653.275696	-43.631298	75.849258	-563.620300	266.318573	1287.947632	-550.294189	-123.818077	1302.444946	-508.846436	69.453659	1321.966675	-507.773407	77.863846	1592.939941	-597.235413	287.480560	1052.755005	-580.308716	-176.153046	1072.528198	-458.816528	258.340027	826.333313	-469.435852	-142.486816	837.536682	-526.902893	60.960262	964.200928	460.834839	-18.293386	924.242554	487.071411	162.577591
-536.686584	167.319153	869.090027	-539.734009	-37.043285	860.794983	-649.873413	204.381805	418.388031	-590.672607	-58.996227	471.434692	-635.444397	199.788254	66.459389	-653.263000	-43.612904	75.874077	-563.465698	266.335175	1287.986206	-550.431213	-123.850662	1302.376465	-508.791412	69.453529	1321.966431	-508.095734	77.819756	1592.992188	-597.763123	287.728119	1052.908203	-580.720581	-176.238190	1072.532471	-459.797699	258.710236	826.259155	-469.927826	-142.878281	837.460632	-526.825745	60.939190	964.203613	460.458740	-18.557114	924.254150	486.823975	162.242874
-536.543152	167.301712	869.065369	-539.762085	-37.094467	860.784485	-649.880676	204.426804	418.460602	-590.679932	-59.015095	471.452637	-635.543396	199.802505	66.463188	-653.252441	-43.604179	75.878967	-563.260254	266.418762	1288.059570	-550.515076	-123.862640	1302.327026	-508.781342	69.486252	1321.934937	-508.450562	77.723770	1593.025024	-598.345337	287.924530	1053.075806	-581.105164	-176.334976	1072.581299	-460.866058	259.176178	826.129089	-470.491852	-143.281403	837.348877	-526.758423	60.902771	964.184814	460.113037	-18.806471	924.238831	486.606934	161.937149
-536.354919	167.282898	869.035217	-539.742493	-37.144554	860.803223	-649.797180	204.486893	418.511383	-590.656921	-58.978939	471.424377	-635.616394	199.817886	66.474129	-653.251099	-43.599636	75.844803	-563.164978	266.549500	1288.132324	-550.623230	-123.757294	1302.302612	-508.644531	69.378906	1321.940796	-508.650421	77.711525	1593.072266	-598.899780	288.252716	1053.308838	-581.594421	-176.499756	1072.555420	-462.077576	259.763794	825.850830	-471.052063	-143.726059	837.240479	-526.674072	60.883518	964.182007	459.678650	-19.168291	924.279785	486.342712	161.564423
-536.056152	167.280045	869.020691	-539.673950	-37.181374	860.801392	-649.712952	204.523834	418.540222	-590.637329	-58.997917	471.433777	-635.635315	199.807861	66.477211	-653.199585	-43.590206	75.846985	-562.986633	266.453552	1288.154785	-550.685242	-123.873230	1302.241821	-508.583069	69.337631	1321.935913	-508.887695	77.652184	1593.084473	-599.412720	288.573029	1053.454346	-581.979065	-176.585205	1072.578003	-463.398010	260.496033	825.536621	-471.628784	-144.140274	837.122559	-526.520142	60.858147	964.177002	459.282623	-19.519817	924.322327	486.103973	161.246140
-535.774597	167.215500	868.998962	-539.636902	-37.233856	860.781738	-649.576172	204.559265	418.559296	-590.598572	-58.996441	471.446777	-635.633545	199.808228	66.498070	-653.147705	-43.574375	75.820000	-562.800903	266.483032	1288.194946	-550.799561	-123.933571	1302.154419	-508.540405	69.312691	1321.909302	-509.097534	77.576126	1593.062500	-599.960693	288.921753	1053.566040	-582.388123	-176.660599	1072.541016	-464.839691	261.225189	825.100464	-472.192474	-144.597992	836.969604	-526.382324	60.787140	964.158264	458.928955	-19.861582	924.352112	485.862823	160.904068
-535.536377	167.097107	868.965515	-539.570618	-37.254814	860.771606	-649.422241	204.587357	418.561646	-590.550659	-58.973656	471.437378	-635.636047	199.792831	66.498482	-653.113586	-43.570255	75.811325	-562.643799	266.666229	1288.245117	-550.991882	-123.867287	1302.054443	-508.491364	69.293190	1321.881958	-509.253479	77.465912	1593.082764	-600.429810	289.223206	1053.757568	-582.700256	-176.754486	1072.505371	-466.356995	262.112305	824.597168	-472.743164	-145.039505	836.800903	-526.244263	60.717468	964.138062	458.628265	-20.144535	924.369507	485.662170	160.581467
-535.307251	166.977234	868.936462	-539.540222	-37.317120	860.766968	-649.262817	204.584183	418.568848	-590.503784	-59.030422	471.427277	-635.623718	199.790894	66.499756	-653.114380	-43.571217	75.839729	-562.491638	266.577423	1288.206909	-551.049316	-123.953575	1301.990845	-508.476654	69.265610	1321.857422	-509.394470	77.345497	1593.068726	-600.909851	289.588318	1053.899902	-583.000977	-176.836395	1072.529541	-467.975250	263.067780	824.019348	-473.353882	-145.500946	836.628113	-526.121765	60.626163	964.122009	458.298950	-20.430006	924.376465	485.433075	160.256088
-535.096252	166.945694	868.910461	-539.505249	-37.334465	860.741882	-649.177856	204.649323	418.622620	-590.420105	-59.008080	471.424042	-635.674927	199.804794	66.557640	-653.108704	-43.571278	75.837509	-562.358154	266.576904	1288.231445	-551.230347	-124.021820	1301.866455	-508.425232	69.232346	1321.849487	-509.475372	77.223572	1593.057617	-601.361511	289.933929	1053.975220	-583.283020	-176.862457	1072.503662	-469.693512	264.132477	823.399902	-473.902313	-145.910400	836.481201	-526.010986	60.592373	964.097473	457.928070	-20.791222	924.437744	485.175171	159.923004
-534.299683	167.557495	869.027405	-539.277222	-37.242409	860.752258	-648.925659	204.614899	418.719238	-590.259094	-58.985229	471.419128	-635.595520	199.777084	66.552185	-653.064941	-43.552296	75.833954	-562.170166	266.671692	1288.262329	-551.342041	-124.008270	1301.775757	-508.413910	69.187263	1321.822754	-509.526031	77.093399	1593.044312	-601.816223	290.239532	1054.126953	-583.695740	-177.083450	1072.447266	-471.603821	265.208038	822.685547	-474.523926	-146.448166	836.242432	-525.598938	60.874096	964.169495	457.569763	-21.159851	924.459717	484.925507	159.588226
-533.972229	167.642578	869.010864	-539.184570	-37.236519	860.733643	-648.768860	204.645569	418.777618	-590.197754	-59.020718	471.412109	-635.588379	199.749283	66.541901	-653.025085	-43.532928	75.832809	-562.095764	266.638947	1288.239990	-551.477783	-124.025818	1301.701416	-508.360870	69.110184	1321.791748	-509.549377	76.968864	1593.012451	-602.376282	290.742218	1054.244629	-583.976440	-177.213181	1072.410645	-474.127228	266.354370	821.535583	-475.144287	-146.974792	836.030640	-525.419861	60.908054	964.154907	457.294769	-21.445347	924.458923	484.722687	159.267548
-533.701721	167.674698	869.007263	-539.073242	-37.323799	860.750916	-648.634827	204.633621	418.775635	-590.105774	-59.064415	471.417786	-635.614258	199.747787	66.557625	-653.014221	-43.524906	75.844307	-561.935181	266.647217	1288.224487	-551.584290	-124.024330	1301.603638	-508.321747	69.079834	1321.785156	-509.529724	76.824493	1592.973145	-602.778870	291.148590	1054.367798	-584.327576	-177.360214	1072.393799	-476.223083	267.600189	820.610168	-475.786194	-147.446320	835.773010	-525.263306	60.885155	964.165771	457.014069	-21.742134	924.439087	484.536591	158.959427
-533.453552	167.688812	868.980286	-538.957947	-37.339188	860.743347	-648.436707	204.653061	418.800568	-589.516602	-58.768250	471.331787	-635.571960	199.736664	66.575150	-652.799072	-43.536591	75.805176	-561.796875	266.691315	1288.180786	-551.688416	-124.026833	1301.532593	-508.313568	69.060562	1321.727661	-509.485107	76.690514	1592.923340	-603.164673	291.536102	1054.426758	-584.557312	-177.412033	1072.398804	-478.410187	268.919250	819.600769	-476.430298	-147.930283	835.531006	-525.125916	60.888317	964.153625	456.736053	-22.042860	924.440369	484.344574	158.616745
-533.354004	167.798752	868.949768	-539.323181	-36.914928	860.695313	-648.341187	204.701553	418.829498	-589.385376	-58.813488	471.248352	-635.642700	199.756989	66.583977	-652.807434	-43.533665	75.833847	-561.604492	266.770691	1288.183716	-551.854004	-124.039978	1301.429443	-508.257660	68.984528	1321.705811	-509.400055	76.550667	1592.860352	-603.556030	291.888306	1054.483521	-584.940735	-177.594055	1072.335815	-480.607910	270.283630	818.619019	-477.115540	-148.500092	835.260986	-525.231995	61.114605	964.109619	456.447235	-22.334663	924.432922	484.193268	158.311661
-533.206055	167.734039	868.893494	-539.216003	-36.975559	860.673035	-648.186096	204.726440	418.854706	-589.774841	-59.207352	471.339264	-635.686096	199.752274	66.577393	-652.983276	-43.529770	75.911583	-561.517395	266.711639	1288.131104	-551.931030	-124.052551	1301.377686	-508.254181	68.968468	1321.659180	-509.283386	76.383072	1592.809692	-603.930725	292.300079	1054.511475	-585.291016	-177.714951	1072.306030	-482.872040	271.713654	817.640564	-477.694550	-148.967651	835.079468	-525.122070	61.066536	964.072937	456.183746	-22.583250	924.417664	484.030396	158.016602
-533.035461	167.694489	868.853333	-539.118835	-37.054527	860.662231	-648.075012	204.735382	418.864655	-589.693665	-59.291424	471.321381	-635.723633	199.741592	66.606178	-652.999268	-43.537884	75.918427	-561.506470	266.993286	1288.082031	-552.143433	-123.800964	1301.328369	-508.220093	68.901985	1321.630127	-509.139893	76.228973	1592.759277	-604.260559	292.672211	1054.650635	-585.622498	-177.843643	1072.222656	-485.284302	273.139954	816.563049	-478.305542	-149.388367	834.854248	-525.008850	61.018871	964.050232	455.953125	-22.870041	924.404541	483.911224	157.743973
-532.899475	167.609711	868.805542	-539.058044	-37.105774	860.644287	-647.906128	204.727493	418.875122	-589.545715	-59.290730	471.315735	-635.740967	199.736603	66.608810	-653.017700	-43.545914	75.928200	-561.330505	266.882813	1288.069702	-552.193115	-123.961998	1301.272339	-508.198700	68.828735	1321.607422	-508.978638	76.079773	1592.697510	-604.519531	292.557434	1054.805786	-585.842896	-177.908752	1072.231812	-487.724274	274.747772	815.528442	-478.884186	-149.855850	834.640686	-524.939026	60.961285	964.020996	455.752686	-23.078705	924.349182	483.795868	157.508820
-532.812439	167.452713	868.745789	-539.004944	-37.174469	860.638245	-647.725220	204.693314	418.864838	-589.365479	-59.339401	471.303284	-635.715210	199.735123	66.615318	-652.963684	-43.540108	75.953552	-561.104492	266.741180	1288.003906	-552.218567	-124.122520	1301.189087	-508.194061	68.800873	1321.564941	-508.798279	75.926025	1592.642700	-604.920410	293.474396	1054.720947	-586.129822	-177.999588	1072.208984	-490.170410	276.152039	814.517578	-479.424042	-150.285477	834.450317	-524.873535	60.870903	963.989563	455.607727	-23.286039	924.306519	483.722168	157.287888
-532.690979	167.359940	868.709106	-538.900085	-37.241367	860.642700	-647.592590	204.750778	418.895172	-589.128662	-59.316750	471.296478	-635.765930	199.729324	66.636047	-652.927917	-43.540619	75.935638	-560.967834	266.709381	1287.950806	-552.273865	-124.162613	1301.112671	-508.170471	68.773766	1321.533691	-508.612640	75.787636	1592.541992	-605.260681	293.947754	1054.757202	-586.438171	-178.070694	1072.175537	-492.657318	277.648529	813.473389	-479.996307	-150.671768	834.217712	-524.795898	60.810486	963.978210	455.404694	-23.583391	924.272156	483.640717	157.054886
-532.556946	167.276688	868.678284	-538.767700	-37.343487	860.641968	-647.410706	204.733246	418.892853	-588.826782	-59.209667	471.271606	-635.723206	199.689774	66.628548	-652.849365	-43.544922	75.925865	-560.855469	266.720093	1287.856567	-552.357056	-124.180305	1301.044678	-508.138153	68.714912	1321.466553	-508.376831	75.634140	1592.501831	-605.479675	294.322113	1054.791260	-586.711243	-178.129868	1072.141846	-494.653229	279.435760	812.716553	-480.585876	-151.064804	833.982422	-524.690552	60.733387	963.966248	455.281097	-23.813580	924.203064	483.609467	156.843689
-532.483215	167.164139	868.647583	-538.678101	-37.418865	860.653992	-647.273987	204.750229	418.896027	-588.155884	-58.890167	471.185944	-635.731140	199.698563	66.658775	-652.609680	-43.525204	75.870987	-560.710510	266.687927	1287.789429	-552.418030	-124.231026	1300.979126	-508.176147	68.734650	1321.399658	-508.138367	75.487144	1592.426880	-605.793274	294.720123	1054.828125	-586.980408	-178.193253	1072.119995	-497.069153	280.819641	811.757507	-481.167480	-151.468536	833.772156	-524.631531	60.660809	963.960266	455.250275	-24.035295	924.147583	483.646454	156.583755
-532.365295	167.113876	868.629822	-538.590454	-37.474972	860.647705	-647.131042	204.751511	418.945221	-588.217773	-59.007034	471.245331	-635.719543	199.692291	66.667625	-652.685364	-43.521297	75.908516	-560.568420	266.652252	1287.731323	-552.477600	-124.280334	1300.920654	-508.099030	68.695244	1321.373901	-507.889679	75.337051	1592.378662	-606.145142	295.140076	1054.896484	-587.159729	-178.212692	1072.112427	-499.640289	282.323700	810.824646	-481.627441	-151.780807	833.623535	-524.538025	60.611935	963.949463	455.237274	-24.233353	924.097534	483.685944	156.404495
-532.295166	167.014511	868.599121	-538.523132	-37.525051	860.645813	-646.990112	204.731445	418.949768	-587.995361	-58.894005	471.183350	-635.698608	199.657532	66.669289	-652.605042	-43.497528	75.903824	-560.454346	266.649811	1287.675171	-552.474426	-124.284019	1300.861816	-507.917328	68.604530	1321.369507	-507.636078	75.184677	1592.319824	-606.571228	295.624451	1054.998657	-587.431335	-178.276260	1072.087646	-502.631714	283.973450	809.731934	-482.079926	-152.086060	833.461853	-524.476685	60.550194	963.934509	455.252014	-24.421762	924.044373	483.738983	156.194672
-532.171448	166.929245	868.568970	-538.405579	-37.616791	860.646851	-646.857544	204.700775	418.946686	-587.682495	-58.782028	471.162842	-635.664246	199.645615	66.691811	-652.459045	-43.506931	75.891235	-560.231934	266.706879	1287.641724	-552.532837	-124.324211	1300.824585	-507.839447	68.561203	1321.323608	-507.358704	75.049522	1592.285156	-606.785339	295.994781	1055.044678	-587.629089	-178.337311	1072.074219	-504.695862	285.673187	809.093567	-482.541229	-152.329941	833.352905	-524.372009	60.477043	963.922363	455.307648	-24.574682	924.004822	483.833588	156.040482
-532.103577	166.831284	868.535095	-538.305237	-37.698654	860.645874	-646.491455	204.501862	418.888672	-587.371399	-58.648010	471.131012	-635.501648	199.626770	66.718918	-652.387817	-43.512981	75.873848	-560.160645	266.597809	1287.554199	-552.526672	-124.395409	1300.773315	-507.757019	68.536095	1321.324219	-507.111877	74.922966	1592.250244	-607.136963	296.440338	1055.092285	-587.865967	-178.419189	1072.087646	-507.189606	287.205170	808.242859	-483.004913	-152.595901	833.244446	-524.288513	60.404507	963.905762	455.430664	-24.777021	923.976868	483.997833	155.857178
-532.023926	166.772415	868.522156	-538.230530	-37.770817	860.653564	-646.066467	204.261826	418.795502	-587.108154	-58.533455	471.130829	-635.225342	199.576096	66.695923	-652.294128	-43.501328	75.840988	-560.033875	266.550476	1287.475830	-552.519226	-124.454048	1300.743652	-507.658020	68.489357	1321.316650	-506.868774	74.789536	1592.203735	-607.500549	296.914581	1055.138184	-588.085815	-178.484985	1072.068970	-509.755035	288.499878	807.416870	-483.397278	-152.778702	833.129089	-524.221008	60.349232	963.904602	455.560638	-24.993675	923.967651	484.173737	155.657242
-531.848206	166.570358	868.480103	-537.717102	-38.337261	860.716553	-645.627075	204.010941	418.674316	-586.949158	-58.484142	471.197876	-634.918030	199.524582	66.716606	-652.286133	-43.472534	75.840828	-559.882690	266.521454	1287.444214	-552.533569	-124.526779	1300.729248	-507.557159	68.444046	1321.307617	-506.574890	74.681007	1592.191162	-607.862244	297.372955	1055.203369	-588.180298	-178.484695	1072.100952	-512.292847	289.755585	806.658081	-483.785858	-152.975449	833.026306	-523.916199	60.042114	963.922668	455.749664	-25.174646	923.940063	484.409271	155.477295
-531.790405	166.494720	868.493774	-537.621094	-38.412380	860.752014	-646.211548	204.399902	418.909515	-588.041992	-59.276047	471.410614	-635.436401	199.569992	66.750061	-652.788635	-43.506668	76.006027	-559.721558	266.480988	1287.393799	-552.479858	-124.571274	1300.753540	-507.444885	68.387917	1321.343994	-506.312500	74.571533	1592.186035	-608.169312	297.826141	1055.328613	-588.363708	-178.530426	1072.127441	-514.608032	290.928619	806.031250	-484.114990	-153.152603	832.969421	-523.827759	59.979023	963.946472	455.961975	-25.412775	923.952698	484.666412	155.286575
-531.730103	166.426926	868.495056	-537.571045	-38.427147	860.763123	-646.269592	204.481659	419.013397	-587.620667	-59.049999	471.379364	-635.578186	199.535599	66.770164	-652.606445	-43.510105	75.972359	-559.434021	266.564392	1287.450928	-552.476624	-124.666054	1300.789551	-507.341248	68.326828	1321.358521	-506.064087	74.476974	1592.173340	-608.471863	298.289764	1055.478516	-588.589050	-178.611435	1072.179932	-516.785767	292.121368	805.524719	-484.415741	-153.289505	832.917419	-523.752563	59.940403	963.950562	456.315247	-25.837975	923.987061	485.277893	154.262527
-531.704712	166.367157	868.514587	-537.581970	-38.459717	860.769775	-645.979980	204.292740	418.957458	-587.422424	-58.979752	471.361023	-635.326538	199.493744	66.801392	-652.541077	-43.491398	75.980927	-559.306030	266.527679	1287.468506	-552.438904	-124.727745	1300.842163	-507.239899	68.239151	1321.401733	-505.811768	74.394966	1592.186523	-608.771851	298.701050	1055.642578	-588.778259	-178.683762	1072.210938	-518.822693	293.214050	805.065979	-484.679230	-153.413559	832.945435	-523.722229	59.884987	963.960754	456.462097	-25.813005	924.018799	485.270264	154.827133
-531.645264	166.350418	868.561401	-537.492981	-38.477467	860.807617	-645.351379	203.906235	418.831024	-587.430237	-59.038605	471.392303	-634.883606	199.429855	66.806717	-652.570618	-43.499191	75.997314	-559.158813	266.450317	1287.454102	-552.409363	-124.819565	1300.913208	-507.126038	68.162140	1321.421875	-505.585724	74.299934	1592.197754	-609.079956	299.111816	1055.814453	-588.880554	-178.725601	1072.292480	-520.803162	294.253052	804.708008	-484.920227	-153.536514	832.966614	-523.644226	59.864883	964.002563	456.760468	-25.974939	924.040039	485.591095	154.707779
-531.624756	166.308014	868.589600	-537.480591	-38.470158	860.813416	-645.841431	204.259750	419.027161	-587.441406	-59.036156	471.403748	-635.326965	199.436707	66.813316	-652.565002	-43.491215	76.005058	-558.996277	266.384277	1287.455688	-552.363708	-124.900795	1300.986572	-507.004822	68.079384	1321.438843	-505.351135	74.224495	1592.183716	-609.390930	299.463684	1055.959961	-589.039490	-178.821960	1072.344604	-522.674255	295.190186	804.370544	-485.091248	-153.596756	832.987976	-523.589844	59.834137	964.014771	457.041321	-26.172230	924.078674	485.935333	154.528702
-531.606750	166.239197	868.604492	-537.432495	-38.520073	860.815918	-645.909180	204.297699	419.049927	-587.412842	-59.025860	471.399109	-635.394714	199.461472	66.856461	-652.556702	-43.487213	76.025101	-558.840393	266.265991	1287.409546	-552.286560	-124.984566	1301.051147	-506.891449	67.990494	1321.446899	-505.085510	74.159668	1592.166260	-609.739929	299.898590	1056.122314	-589.042236	-178.799347	1072.423706	-524.351379	296.021332	804.108337	-485.203613	-153.629456	833.045349	-523.544495	59.769722	964.021912	457.422241	-26.359900	924.138245	486.325745	154.340424
-531.604980	166.156982	868.603210	-537.430176	-38.555344	860.821960	-646.335571	204.598663	419.209351	-587.465088	-59.060558	471.385254	-635.779358	199.512085	66.881042	-652.582336	-43.456367	76.010506	-558.694153	266.149689	1287.372559	-552.224854	-125.079803	1301.115234	-506.753479	67.897842	1321.463867	-504.854156	74.098396	1592.157959	-610.102539	300.288086	1056.295532	-589.094971	-178.862518	1072.483154	-525.967407	296.748474	803.922180	-485.272522	-153.652039	833.091736	-523.501648	59.712631	964.019897	457.950012	-26.821381	924.200562	487.089081	153.380630
-531.594482	166.071945	868.614197	-537.406982	-38.583862	860.817505	-646.403259	204.670120	419.255554	-587.467285	-59.071892	471.380890	-635.850342	199.506516	66.922447	-652.593750	-43.458435	76.018692	-558.520752	266.097107	1287.436523	-552.136230	-125.143089	1301.159058	-506.643280	67.837372	1321.462158	-504.605133	74.022316	1592.142822	-610.416077	300.595490	1056.505859	-589.110596	-178.941055	1072.528442	-527.470886	297.366638	803.738403	-485.266479	-153.648880	833.142517	-523.463074	59.647404	964.020386	458.330383	-27.007410	924.259705	487.514557	153.187607
-531.599182	166.011429	868.627869	-537.418762	-38.586163	860.808350	-646.199097	204.510269	419.219940	-587.523193	-59.083576	471.370300	-635.724182	199.490326	66.912819	-652.626892	-43.463135	76.003006	-558.381958	265.988007	1287.416260	-552.053040	-125.260971	1301.209351	-506.567963	67.742645	1321.467163	-504.364685	73.954483	1592.151611	-610.751526	300.887054	1056.706909	-589.094604	-178.977676	1072.578735	-528.764465	297.881653	803.628357	-485.248230	-153.643158	833.196716	-523.434631	59.602505	964.018005	458.701416	-27.156065	924.324036	487.945038	153.029068
-531.615906	165.928589	868.635437	-537.404419	-38.653885	860.824158	-646.121338	204.445389	419.196045	-587.596619	-59.131233	471.436279	-635.667542	199.473877	66.943161	-652.665039	-43.469555	76.030037	-558.291992	265.908722	1287.440674	-551.979858	-125.314140	1301.232300	-506.471802	67.652809	1321.463257	-504.169830	73.923172	1592.153809	-611.092163	301.100464	1056.874756	-589.067139	-179.100906	1072.617920	-529.941772	298.297150	803.609070	-485.158508	-153.617538	833.268127	-523.414185	59.532070	964.027466	459.072449	-27.328327	924.373657	488.377899	152.889084
-531.622864	165.875305	868.642029	-537.425537	-38.665714	860.800964	-646.126709	204.458374	419.213531	-587.659302	-59.191349	471.438477	-635.679565	199.470169	66.950714	-652.677917	-43.482483	76.050018	-558.297302	265.701385	1287.376587	-551.861633	-125.380821	1301.249390	-506.395721	67.615395	1321.461304	-503.978821	73.922348	1592.135010	-611.469421	301.333405	1057.004639	-588.947144	-179.167816	1072.644775	-530.982666	298.582336	803.558716	-485.006805	-153.567245	833.323853	-523.404297	59.482887	964.015808	459.329285	-27.206657	924.422180	488.489014	153.586884
-531.643494	165.786621	868.627319	-537.423523	-38.730751	860.800232	-646.117676	204.475403	419.231567	-587.740967	-59.242500	471.443237	-635.597961	199.473938	66.972931	-652.686829	-43.482861	76.055717	-558.076599	265.779572	1287.477539	-551.741821	-125.449570	1301.251953	-506.386841	67.588531	1321.421997	-503.771942	73.920883	1592.114014	-611.822876	301.512756	1057.183594	-588.805664	-179.238098	1072.654297	-531.929077	298.717590	803.532654	-484.846436	-153.544006	833.338196	-523.389954	59.412975	964.005676	459.884521	-27.613510	924.496643	489.287506	152.629730
-531.623718	165.739792	868.628906	-537.381226	-38.724113	860.782715	-646.111694	204.448212	419.228149	-587.751831	-59.219124	471.416107	-635.591919	199.446457	66.974083	-652.670288	-43.469215	76.043510	-558.061951	265.689606	1287.470947	-551.656860	-125.496719	1301.203857	-506.302948	67.545395	1321.387939	-503.596008	73.926994	1592.081055	-612.174744	301.703400	1057.310913	-588.651489	-179.353241	1072.632080	-532.648682	298.760101	803.521362	-484.618866	-153.485565	833.326843	-523.346375	59.383476	963.995972	460.166931	-27.463995	924.535217	489.376434	153.314972
-531.620361	165.686981	868.617310	-537.373474	-38.779987	860.765076	-646.107483	204.444321	419.221313	-587.747803	-59.241634	471.398895	-635.681824	199.456665	66.970528	-652.698730	-43.463020	76.021675	-558.039734	265.635498	1287.484375	-551.540527	-125.547943	1301.191284	-506.250214	67.492966	1321.351318	-503.458527	73.897820	1592.036011	-612.529114	301.833679	1057.432129	-588.422913	-179.371994	1072.624512	-533.264099	298.731537	803.534241	-484.365509	-153.430084	833.341614	-523.302063	59.325596	963.976807	460.539337	-27.559866	924.582275	489.768311	153.267944
-531.632080	165.628281	868.606079	-537.372314	-38.842499	860.768555	-646.132080	204.446823	419.239532	-587.752380	-59.263390	471.396820	-635.604370	199.452423	66.960449	-652.655945	-43.469177	76.029045	-558.076660	265.551575	1287.486694	-551.415833	-125.602791	1301.149658	-506.194946	67.454651	1321.325562	-503.218689	73.948822	1592.014648	-612.906372	301.924194	1057.546631	-588.168579	-179.419830	1072.543823	-533.729004	298.621887	803.590149	-483.845764	-153.360306	833.629822	-523.293274	59.272560	963.971680	460.916138	-27.651094	924.579712	490.179321	153.118713
-531.605347	165.607254	868.602844	-537.369080	-38.851658	860.753540	-646.143433	204.436813	419.254456	-587.766479	-59.294086	471.394073	-635.767151	199.459015	66.961449	-652.686157	-43.472904	76.013588	-558.109070	265.531036	1287.516968	-551.298706	-125.645973	1301.103027	-506.161224	67.442589	1321.293457	-503.035858	73.971680	1591.986816	-613.240784	301.970886	1057.618896	-587.974365	-179.559921	1072.531006	-534.046509	298.364136	803.671875	-483.844849	-153.296371	833.283936	-523.269409	59.250034	963.961243	461.274231	-27.759817	924.614563	490.583496	153.037231
-531.623596	165.576294	868.617065	-537.360779	-38.854210	860.750122	-646.169312	204.391129	419.270233	-586.914673	-58.751865	471.246490	-635.751343	199.432053	66.968132	-652.375427	-43.497459	75.911491	-558.305847	265.405304	1287.484009	-551.301025	-125.630089	1301.128906	-506.047546	67.372101	1321.273315	-502.857605	73.984718	1591.942627	-613.560852	301.938416	1057.675537	-587.700073	-179.659134	1072.428711	-534.217041	298.050903	803.776428	-483.528259	-153.204788	833.294250	-523.262634	59.225353	963.964966	461.636475	-27.863449	924.613525	491.006378	152.869110
-531.598083	165.561325	868.611572	-537.337646	-38.900063	860.736206	-646.178589	204.401993	419.297333	-586.741760	-58.665649	471.224670	-635.752686	199.431808	66.969078	-652.269165	-43.484444	75.901283	-558.434021	265.347534	1287.513550	-551.018372	-125.686218	1301.032593	-506.021484	67.361649	1321.261841	-502.669739	73.994804	1591.906738	-613.818665	301.851471	1057.690918	-587.334534	-179.680069	1072.395752	-534.302673	297.599304	803.853638	-483.209351	-153.145050	833.272095	-523.232300	59.191154	963.954407	462.133148	-28.192320	924.613708	491.787994	151.943756
-531.568970	165.525803	868.620178	-537.275146	-38.934853	860.737976	-646.200928	204.368423	419.285919	-586.456482	-58.511406	471.188934	-635.781494	199.425476	66.965340	-652.159424	-43.467285	75.867432	-558.573853	265.336121	1287.541748	-550.846680	-125.720146	1300.988281	-506.027252	67.350723	1321.235596	-502.472137	74.013870	1591.867188	-614.051941	301.718048	1057.696655	-587.014771	-179.685181	1072.329224	-534.202209	297.041840	803.933105	-482.842224	-153.077667	833.242554	-523.198975	59.154819	963.960938	462.460083	-28.273666	924.605652	492.141693	151.834213
-531.604553	165.468613	868.603577	-537.268250	-38.936108	860.725830	-646.263245	204.348999	419.298920	-586.543701	-58.639301	471.217896	-635.786743	199.430130	66.987183	-652.176392	-43.470772	75.887062	-558.715759	265.397034	1287.653442	-550.647522	-125.737343	1300.961914	-506.015411	67.361717	1321.212524	-502.265991	74.012207	1591.820679	-614.222412	301.528595	1057.689087	-586.666199	-179.731979	1072.284180	-533.949219	296.424530	804.017944	-482.438080	-152.977234	833.199402	-523.197937	59.128597	963.945007	462.769165	-28.328705	924.569641	492.491028	151.821091
-531.593079	165.462738	868.599426	-537.212158	-38.963932	860.741516	-646.247070	204.305359	419.299133	-587.014404	-58.940392	471.272675	-635.780884	199.408813	66.995537	-652.437500	-43.472435	75.957825	-558.953064	265.343079	1287.629883	-550.447327	-125.754471	1300.911987	-506.040161	67.373077	1321.207153	-502.060608	74.021309	1591.764771	-614.397888	301.337250	1057.632080	-586.328735	-179.745209	1072.202148	-533.597656	295.743866	804.080688	-482.043976	-152.873672	833.134766	-523.165283	59.124268	963.951416	462.914917	-28.106779	924.526917	492.462158	152.541687
-531.615295	165.423843	868.605286	-537.168884	-38.924747	860.724854	-646.337830	204.332611	419.337158	-587.161072	-59.089035	471.311462	-635.797607	199.403076	66.989952	-652.525391	-43.473606	75.947372	-559.241455	265.305511	1287.621460	-550.244324	-125.753632	1300.878540	-506.032471	67.434242	1321.197144	-501.848145	74.037766	1591.716553	-614.504822	301.081360	1057.573975	-585.937256	-179.716263	1072.128052	-533.107727	294.983307	804.172607	-481.663879	-152.825424	833.094482	-523.154175	59.115517	963.945557	463.157379	-28.139988	924.507690	492.740112	152.574875
-531.597839	165.410675	868.611877	-537.099487	-38.955971	860.714905	-646.372620	204.261871	419.341034	-587.194153	-59.222404	471.319366	-635.816040	199.379532	66.993896	-652.547424	-43.472206	75.984802	-559.476746	265.325500	1287.658569	-550.052979	-125.733253	1300.805054	-506.088318	67.460388	1321.173950	-501.631653	74.051704	1591.666992	-614.570313	300.749207	1057.486084	-585.553162	-179.723511	1072.042847	-532.473999	294.178314	804.271179	-481.257355	-152.688095	833.072510	-523.123535	59.088806	963.945190	463.528656	-28.408041	924.486145	493.390900	151.745758
-531.608215	165.421585	868.608154	-537.037842	-38.954857	860.682129	-646.362793	204.230270	419.333862	-587.265442	-59.319401	471.326782	-635.852112	199.382004	67.014954	-652.620239	-43.477638	75.989380	-559.758057	265.308441	1287.623169	-549.843567	-125.737091	1300.766235	-506.267853	67.582832	1321.137085	-501.423950	74.058319	1591.635010	-614.572388	300.434814	1057.360718	-585.153931	-179.746094	1071.941040	-531.785034	293.333160	804.366760	-480.826965	-152.535767	833.034241	-523.106323	59.085037	963.927429	463.645233	-28.220646	924.458923	493.355194	152.451996
-531.648865	165.371017	868.591125	-536.984253	-39.008194	860.670715	-646.506653	204.247345	419.354767	-587.340271	-59.454422	471.322144	-635.921753	199.386261	67.008125	-652.735046	-43.519581	76.005493	-560.105713	265.296051	1287.593506	-549.667664	-125.727318	1300.706543	-506.359253	67.622154	1321.130127	-501.185608	74.047813	1591.587402	-614.548767	300.080841	1057.202637	-584.716858	-179.768341	1071.864258	-530.972839	292.446564	804.439819	-480.344208	-152.347427	833.011292	-523.105957	59.041187	963.914246	463.871124	-28.210678	924.425171	493.605194	152.487701
-531.636658	165.347305	868.585938	-536.872314	-39.037807	860.658813	-646.840088	204.422638	419.458618	-587.350647	-59.545414	471.354858	-636.179260	199.408020	66.981682	-652.755859	-43.525192	76.048927	-560.487549	265.289886	1287.565796	-549.533936	-125.702225	1300.677612	-506.323944	67.605690	1321.130371	-500.975830	74.042419	1591.544189	-614.431946	299.649384	1056.989502	-584.361267	-179.755905	1071.787598	-530.050476	291.549683	804.540527	-479.905396	-152.185013	832.975830	-523.071533	59.017437	963.908936	464.123169	-28.227337	924.406738	493.869873	152.458771
-531.637878	165.336899	868.576416	-536.768250	-39.064316	860.650146	-646.984192	204.485825	419.484192	-587.390259	-59.633007	471.361053	-636.248230	199.413345	66.981560	-652.780457	-43.524578	76.047737	-560.807922	265.288177	1287.535767	-549.313538	-125.669212	1300.677490	-506.417816	67.681061	1321.123291	-500.737000	74.041344	1591.508789	-614.306519	299.253723	1056.784058	-583.954651	-179.724792	1071.733887	-529.059082	290.619385	804.590759	-479.450195	-151.996201	832.944336	-523.038818	59.005878	963.902283	464.337921	-28.190891	924.405334	494.112305	152.473770
-531.666565	165.340042	868.587830	-536.668213	-39.071091	860.630859	-647.019714	204.478226	419.495270	-587.356812	-59.732292	471.398407	-636.282227	199.387238	66.975266	-652.837219	-43.530338	76.085846	-561.150940	265.269318	1287.499756	-549.139160	-125.631142	1300.640869	-506.558807	67.769257	1321.135254	-500.503998	74.030540	1591.476807	-614.113037	298.862976	1056.594727	-583.535645	-179.717010	1071.681152	-527.959900	289.673431	804.683411	-478.979553	-151.762650	832.943359	-523.017273	58.996662	963.899597	464.562958	-28.194994	924.401062	494.352753	152.426239
-531.696167	165.277603	868.561951	-536.561035	-39.104839	860.633850	-647.161316	204.522781	419.542725	-587.359436	-59.835880	471.406921	-636.359253	199.409180	67.006592	-652.871948	-43.522873	76.097313	-561.546814	265.259827	1287.473389	-548.978394	-125.620316	1300.627930	-506.712646	67.838371	1321.135132	-500.261902	74.037315	1591.445557	-613.864746	298.446930	1056.405029	-583.093262	-179.620132	1071.612915	-526.859741	288.818207	804.808350	-478.474640	-151.459488	832.970032	-522.994446	58.969719	963.890808	464.766937	-28.178204	924.404419	494.553833	152.432037
-531.726074	165.242981	868.560059	-536.415161	-39.153065	860.627075	-647.281372	204.593430	419.609528	-587.379456	-59.937286	471.434418	-636.426575	199.400757	67.023048	-652.932007	-43.538975	76.137077	-561.921448	265.262085	1287.453125	-548.782043	-125.589493	1300.612183	-506.911804	67.962570	1321.156860	-500.010315	74.152809	1591.411987	-613.576721	298.061646	1056.167969	-582.698547	-179.570511	1071.585205	-525.711243	287.901855	804.799377	-477.954254	-151.187729	833.010681	-522.949585	58.936008	963.888245	464.972626	-28.163322	924.426147	494.720215	152.453384
-531.725830	165.258774	868.576294	-536.271362	-39.180279	860.601379	-647.353027	204.579285	419.631561	-587.359558	-60.009590	471.471100	-636.467712	199.398254	67.012383	-652.973145	-43.541073	76.151161	-562.340759	265.291992	1287.427002	-548.583923	-125.515518	1300.579468	-507.118256	68.020714	1321.141235	-499.776733	74.140724	1591.402100	-613.151794	297.641388	1055.881714	-582.437866	-179.609726	1071.515991	-524.513672	287.127075	804.888184	-477.360107	-150.895508	833.102661	-522.900879	58.919041	963.885681	465.140808	-28.154825	924.437683	494.905029	152.472839
-531.703796	165.270920	868.598206	-536.098267	-39.228081	860.589111	-646.639465	204.051651	419.397400	-587.287292	-60.071915	471.468506	-635.880737	199.316071	66.987473	-652.992859	-43.541866	76.160263	-562.735107	265.236328	1287.373657	-548.353394	-125.507988	1300.548462	-507.308472	68.100784	1321.109741	-499.654205	74.274002	1591.345703	-612.742554	297.329712	1055.679077	-582.061096	-179.513229	1071.516846	-523.355774	286.396149	804.950317	-476.578888	-150.496445	833.276001	-522.823242	58.894409	963.892456	465.432861	-28.384537	924.477600	495.394714	151.673019
-531.751160	165.208099	868.570679	-535.951172	-39.302471	860.566040	-646.714844	204.063416	419.415802	-587.270569	-60.178440	471.502991	-635.973267	199.332306	66.986702	-653.046448	-43.550529	76.157112	-563.133362	265.558197	1287.419312	-548.181335	-125.243805	1300.474365	-507.483917	68.094963	1321.069946	-499.421570	74.278351	1591.332886	-612.218323	296.964722	1055.492676	-581.723267	-179.468781	1071.444336	-522.150757	285.717377	805.000000	-475.591400	-150.001007	833.568665	-522.789673	58.838959	963.869507	465.615875	-28.368792	924.490051	495.541351	151.670029
-531.705200	165.198013	868.583191	-535.759827	-39.338898	860.549194	-646.992798	204.199005	419.496399	-587.172485	-60.203926	471.496307	-636.163452	199.363464	67.002518	-653.031433	-43.560333	76.171539	-563.688171	265.451569	1287.312378	-547.971619	-125.158127	1300.443359	-507.676758	68.102150	1321.093262	-499.179626	74.271042	1591.303955	-611.729614	296.688324	1055.227417	-581.502319	-179.440353	1071.395142	-520.984619	285.154236	804.969177	-474.574310	-149.557037	833.935425	-522.700623	58.810303	963.870422	465.596802	-28.089983	924.493835	495.281952	152.558426
-531.653564	165.180664	868.589600	-535.567688	-39.361046	860.553833	-647.218750	204.335800	419.583191	-587.115967	-60.262653	471.500671	-636.327271	199.387466	66.993828	-653.031128	-43.539867	76.197128	-564.113220	265.425293	1287.315796	-547.746582	-125.122429	1300.376465	-507.872559	68.130569	1321.112671	-498.952057	74.266434	1591.288818	-611.248901	296.438965	1054.971680	-581.423340	-179.465729	1071.319580	-519.814636	284.640991	805.054626	-473.477722	-149.104340	834.385376	-522.612793	58.797844	963.880005	465.875183	-28.286417	924.524597	495.726196	151.840561
-531.649536	165.151794	868.583984	-535.413452	-39.407566	860.538269	-647.369873	204.412262	419.612640	-587.001160	-60.323868	471.511719	-636.437866	199.389236	67.005302	-653.047180	-43.542969	76.211945	-564.523865	265.426483	1287.347778	-547.611572	-125.135628	1300.314575	-508.104645	68.136818	1321.125977	-498.697693	74.267746	1591.270996	-610.634033	296.189850	1054.789551	-581.378113	-179.502808	1071.290039	-518.561829	284.111664	805.146423	-472.151642	-148.562088	835.028015	-522.546875	58.763924	963.871033	465.956879	-28.241858	924.543579	495.772217	151.835617
-531.597473	165.124130	868.599609	-535.200684	-39.373051	860.510193	-647.467346	204.425674	419.648346	-586.429504	-59.999424	471.426392	-636.515625	199.402771	67.042702	-652.827576	-43.534328	76.146622	-564.981812	265.373627	1287.323486	-547.487854	-125.155617	1300.306519	-508.268036	68.095306	1321.178345	-498.443542	74.254944	1591.257568	-610.141724	296.028595	1054.539307	-581.433960	-179.592178	1071.252319	-517.437439	283.725037	805.197144	-470.729248	-147.953629	835.742615	-522.457275	58.754116	963.868958	465.910858	-27.923653	924.541687	495.458282	152.694656
-531.521240	165.110214	868.612427	-535.007629	-39.405167	860.518921	-647.389160	204.339417	419.649323	-586.786560	-60.324398	471.515472	-636.449219	199.365875	67.032967	-653.009583	-43.547073	76.236992	-565.417419	265.385468	1287.301636	-547.432190	-125.136574	1300.292603	-508.509003	68.092667	1321.173950	-498.248108	74.198975	1591.248779	-609.659790	295.900208	1054.387817	-581.468811	-179.694504	1071.259155	-516.227600	283.325287	805.244385	-468.888092	-147.086365	836.863159	-522.358398	58.736176	963.883911	465.958832	-27.888935	924.564392	495.482086	152.792831
-531.446411	165.121078	868.619507	-534.795471	-39.416046	860.502930	-647.102356	204.091339	419.587982	-586.769470	-60.399525	471.513306	-636.181824	199.291702	67.016808	-653.051331	-43.549236	76.251724	-565.752502	265.370941	1287.309937	-547.385376	-125.208061	1300.312988	-508.844360	68.153763	1321.159668	-497.934753	74.194954	1591.238159	-609.068787	295.702606	1054.195801	-581.636475	-179.890381	1071.326660	-515.053589	283.131714	805.325378	-466.802338	-146.156982	838.212463	-522.233337	58.732944	963.881348	465.965332	-27.804550	924.558899	495.416779	152.884277
-531.411255	165.143158	868.604431	-534.624817	-39.462128	860.475647	-646.777161	203.793503	419.472687	-586.623291	-60.339478	471.473785	-635.931519	199.271698	66.988243	-653.040649	-43.566708	76.246353	-566.116638	265.295380	1287.304077	-547.403931	-125.244385	1300.373901	-509.036346	68.091805	1321.173950	-497.653015	74.157730	1591.216309	-608.621216	295.556030	1054.031616	-581.774292	-180.193558	1071.494019	-513.908264	282.819489	805.470581	-464.460876	-144.986053	839.810791	-522.149109	58.723839	963.862366	465.974579	-27.729610	924.553101	495.378693	153.017517
-531.310730	165.128128	868.600220	-534.447083	-39.502338	860.453247	-646.502319	203.555145	419.393433	-586.131775	-60.081776	471.408569	-635.657898	199.232010	66.977928	-652.859192	-43.545048	76.181694	-566.394897	265.194946	1287.323486	-547.436218	-125.306351	1300.458618	-509.406219	68.121414	1321.176270	-497.356812	74.087814	1591.208130	-608.204590	295.411102	1053.874390	-581.904419	-180.401779	1071.633545	-512.634460	282.502625	805.619385	-461.629547	-143.630783	841.865723	-522.035767	58.692276	963.851685	465.947968	-27.661619	924.535950	495.328522	153.087479
-531.205200	165.171799	868.585266	-534.269470	-39.511055	860.419495	-645.900269	203.068817	419.219025	-586.038635	-60.143360	471.383850	-635.196777	199.153198	66.961128	-652.863647	-43.541538	76.210747	-566.697205	265.160645	1287.361328	-547.643738	-125.345993	1300.595581	-509.697327	68.059113	1321.235229	-497.056732	74.006454	1591.203003	-607.843384	295.301697	1053.755981	-582.081787	-180.747375	1071.755981	-511.509644	282.151520	805.794861	-458.281494	-141.975815	844.369263	-521.918030	58.705746	963.829773	465.909058	-27.579727	924.531982	495.227203	153.203629
-531.096680	165.191696	868.585205	-534.091248	-39.578758	860.402649	-645.023865	202.478592	418.973236	-586.276794	-60.394512	471.435455	-634.517334	199.077591	66.954460	-653.034485	-43.567406	76.268631	-566.928833	265.149170	1287.407837	-547.870178	-125.410088	1300.779175	-509.900543	67.951279	1321.329712	-496.742615	73.922615	1591.201050	-607.482910	295.193024	1053.638672	-582.185974	-180.941635	1071.880493	-510.234192	281.838837	806.016357	-453.311584	-139.762512	848.200317	-521.795593	58.679398	963.823486	465.894318	-27.486620	924.517639	495.145905	153.261215
-530.995911	165.150848	868.587280	-533.936279	-39.614464	860.404785	-645.526550	202.709534	419.148529	-586.162964	-60.415573	471.452179	-634.891907	199.082382	66.950790	-653.025696	-43.565258	76.291298	-567.125183	265.161865	1287.419800	-548.229858	-125.488014	1300.941895	-510.209991	67.835281	1321.392090	-496.406464	73.813957	1591.178101	-607.159607	295.058624	1053.578491	-582.559875	-181.381897	1072.160278	-508.905975	281.462708	806.320129	-450.281189	-137.885056	851.016052	-521.690613	58.644093	963.828186	465.841827	-27.362572	924.496033	495.017395	153.372650
-530.894165	165.136917	868.580078	-533.831543	-39.682606	860.398621	-646.247498	203.146988	419.411133	-586.091125	-60.478050	471.428192	-635.472412	199.138596	66.982414	-653.011841	-43.549683	76.345840	-567.277527	265.108551	1287.454468	-548.664429	-125.650276	1301.148926	-510.459717	67.664551	1321.460938	-496.059937	73.682869	1591.164551	-606.885742	295.013855	1053.505493	-582.966797	-181.840851	1072.364990	-507.696350	281.179352	806.640564	-445.566437	-135.359390	855.352539	-521.602173	58.604961	963.823181	465.767456	-27.305197	924.484009	494.868439	153.409698
-530.712769	165.079285	868.604248	-533.642517	-39.710350	860.457092	-646.217957	203.117249	419.443024	-585.737732	-60.348301	471.394470	-635.442200	199.139572	67.006172	-652.932129	-43.545948	76.321953	-567.320435	265.074402	1287.510498	-549.236633	-125.867241	1301.354736	-510.771454	67.515755	1321.508179	-495.681122	73.527390	1591.142700	-606.616882	294.976288	1053.496948	-583.209656	-182.014023	1072.618530	-506.347656	280.683167	806.965820	-440.290161	-132.473816	860.539063	-521.484924	58.579388	963.872559	465.695984	-27.190830	924.478943	494.730164	153.491852
-530.434326	164.815918	868.570862	-533.144287	-39.643791	860.654358	-646.087402	202.994049	419.414764	-585.457397	-60.252323	471.371246	-635.361938	199.139313	66.993820	-652.855530	-43.546711	76.305435	-567.330261	264.997437	1287.526733	-549.928589	-126.070557	1301.561890	-511.035400	67.340012	1321.582397	-495.302216	73.317474	1591.111694	-606.320313	294.963318	1053.486938	-583.636353	-182.390182	1072.933838	-504.919250	280.265106	807.389465	-434.671936	-129.237244	866.485046	-521.199036	58.598667	963.970276	465.726166	-27.370989	924.489502	494.895203	152.784576
-530.008789	164.484253	868.580200	-532.336670	-39.428604	861.067261	-645.987671	202.923904	419.420105	-585.106567	-60.116234	471.378174	-635.334045	199.122696	66.997726	-652.743225	-43.530655	76.263458	-567.322083	264.905701	1287.567017	-550.706421	-126.221260	1301.808350	-511.303345	67.103081	1321.671875	-494.868347	73.071480	1591.055664	-606.016663	294.950287	1053.513062	-583.924133	-182.623337	1073.163330	-503.681549	279.812164	807.836609	-428.720734	-125.572273	873.357239	-520.799866	58.747532	964.212402	465.628693	-27.245018	924.468140	494.709595	152.887375
-530.176086	164.839844	868.656555	-533.434998	-39.460106	860.705688	-646.120667	203.014984	419.513794	-585.351746	-60.372414	471.322906	-635.445129	199.121155	67.038864	-652.877258	-43.538723	76.333931	-567.238831	264.808136	1287.616089	-551.463135	-126.382706	1302.099243	-511.617737	66.847115	1321.734741	-494.474670	72.746124	1591.022583	-605.696838	294.959717	1053.518555	-584.047058	-182.778732	1073.578735	-502.265656	279.238647	808.238037	-422.377502	-121.561142	881.214478	-521.279236	58.655025	964.043701	465.488373	-27.134901	924.473206	494.479736	153.054199
-529.764832	164.503418	868.663086	-532.560120	-39.727219	860.912048	-645.950378	202.881378	419.514282	-585.020935	-60.279617	471.382721	-635.384705	199.089828	67.024445	-652.739319	-43.509960	76.311607	-567.078918	264.662384	1287.644287	-552.323853	-126.580460	1302.399170	-511.975403	66.582077	1321.822388	-493.947784	72.504631	1590.952881	-605.365295	295.008148	1053.536621	-584.064941	-183.021942	1073.962769	-500.911865	278.510345	808.703430	-415.716766	-117.208641	890.121826	-520.793091	58.474335	964.171448	465.250031	-26.787306	924.432373	493.950195	153.904755
-529.144897	163.864807	868.632385	-531.225647	-39.374763	861.562744	-645.597656	202.679184	419.434082	-584.443481	-59.996769	471.391418	-635.045227	199.037186	67.027100	-652.506287	-43.498055	76.245285	-566.902283	264.509308	1287.724976	-553.293030	-126.815399	1302.626465	-512.321106	66.337517	1321.896484	-493.439819	72.156166	1590.886719	-604.938477	295.057556	1053.581055	-583.898254	-183.082947	1074.392578	-499.591797	278.037079	809.222595	-408.944611	-112.294327	900.180786	-520.158264	58.683659	964.529846	465.044922	-26.677877	924.423279	493.705383	154.045471
-529.063293	163.987289	868.680603	-531.452271	-39.534119	861.254395	-645.589783	202.700729	419.484131	-584.412170	-60.112335	471.379822	-635.105347	199.089294	67.050476	-652.561829	-43.505898	76.272820	-566.736206	264.370239	1287.803223	-554.305481	-127.009369	1302.907593	-512.629395	66.075020	1321.992432	-492.932037	71.762009	1590.785889	-604.513428	295.098846	1053.619751	-583.613953	-183.350525	1074.770264	-498.279266	277.520599	809.681091	-401.958771	-106.675621	911.341553	-520.148010	58.480343	964.384583	464.905914	-26.572777	924.411072	493.506714	154.168198
-528.885498	163.853760	868.657898	-531.569092	-39.669201	861.246765	-645.533020	202.719727	419.558563	-584.497803	-60.265663	471.369141	-635.165466	199.099854	67.064125	-652.579956	-43.508362	76.310745	-566.494324	264.231659	1287.862061	-555.256958	-127.159225	1303.222900	-512.985168	65.744362	1322.112915	-492.311401	71.346542	1590.754639	-604.101807	295.233612	1053.722656	-583.014832	-183.466705	1075.036011	-496.998169	276.872284	810.151428	-394.924164	-101.603615	924.057007	-520.161133	58.339195	964.373596	464.756256	-26.436422	924.378967	493.256012	154.348068
-528.650940	163.723846	868.668396	-531.606995	-39.765491	861.270264	-645.452026	202.691467	419.549927	-584.639526	-60.446743	471.433533	-635.236877	199.103577	67.057961	-652.691040	-43.488663	76.358131	-566.248291	264.090698	1287.960327	-556.238831	-127.387466	1303.509155	-513.362854	65.401245	1322.241455	-491.700867	70.853844	1590.683472	-603.580383	295.266022	1053.774414	-582.234680	-183.453781	1075.274902	-495.766724	276.273499	810.535156	-388.047485	-95.933624	937.931519	-520.125732	58.219055	964.396667	464.565338	-26.295198	924.377563	492.982788	154.549545
-528.340332	163.538788	868.697449	-531.584534	-39.731544	861.304138	-645.237183	202.648788	419.567413	-584.502319	-60.473549	471.399475	-635.197327	199.089828	67.108383	-652.583130	-43.497261	76.361198	-566.139343	263.741913	1287.958618	-557.367981	-127.600548	1303.736694	-513.848083	65.156967	1322.351196	-491.036377	70.328056	1590.615967	-603.067627	295.385498	1053.820068	-581.153748	-183.605011	1075.450073	-494.503113	275.535370	810.991943	-381.517883	-90.098053	952.959534	-520.049866	58.128742	964.436646	464.501984	-26.443823	924.379639	493.062042	153.851624
-528.017944	163.314194	868.690918	-531.034119	-39.575623	861.150146	-645.075928	202.569031	419.579529	-584.176880	-60.370480	471.384918	-635.200195	199.087692	67.119240	-652.465576	-43.460434	76.333366	-565.856506	263.556915	1288.126099	-558.406311	-127.768555	1304.075684	-514.231384	64.851425	1322.466553	-490.367004	69.734497	1590.498779	-602.483704	295.413269	1053.927490	-579.594910	-183.598526	1075.712036	-493.199066	274.884491	811.375244	-375.420746	-84.216171	968.926880	-519.644958	58.026676	964.356934	464.302185	-26.301872	924.361206	492.788330	154.047256
-527.733765	163.147339	868.698914	-530.977478	-39.675911	861.187073	-644.927124	202.485977	419.573975	-584.101746	-60.389786	471.400421	-635.173340	199.073563	67.147720	-652.448486	-43.460918	76.320831	-565.595398	263.361023	1288.205200	-559.628235	-127.898010	1304.407104	-514.673767	64.491798	1322.658569	-489.595337	69.100311	1590.416382	-601.822754	295.356964	1053.994629	-577.457153	-183.436157	1075.984985	-492.041534	274.386627	811.772278	-369.787048	-78.382416	985.729431	-519.572388	57.896141	964.389160	464.076538	-26.184233	924.354980	492.502502	154.201935
-527.494568	162.990265	868.717529	-531.181580	-39.924236	861.190186	-644.848145	202.504562	419.637634	-584.145752	-60.536732	471.447632	-635.247253	199.069397	67.163902	-652.435303	-43.446358	76.335472	-565.428833	263.172729	1288.307129	-560.874695	-128.066132	1304.859009	-515.160034	64.153900	1322.877075	-488.811432	68.348221	1590.335083	-601.164612	295.320984	1054.089478	-574.754089	-183.041534	1076.266357	-490.470367	273.619659	812.400513	-364.649658	-72.509911	1002.782715	-519.639343	57.667446	964.407349	463.834778	-26.003229	924.331848	492.200348	154.410202
-528.100159	164.002914	868.905823	-534.810303	-42.116508	860.261108	-645.252808	202.853104	419.905518	-585.663940	-61.629921	471.660126	-635.640686	199.105911	67.210884	-653.034302	-43.475418	76.542091	-565.320435	262.961395	1288.433716	-562.293701	-128.114975	1305.275635	-515.542053	63.838211	1323.106812	-488.008057	67.627235	1590.207764	-600.467651	295.238281	1054.106934	-571.520935	-182.596786	1076.693359	-489.210785	272.988220	812.758911	-360.413300	-66.857941	1020.348267	-521.380981	56.446819	963.973083	463.490723	-25.610531	924.306946	491.579346	155.417084
-527.809143	163.772507	868.944092	-535.217468	-41.418671	860.591309	-645.105164	202.815140	419.950409	-585.624695	-61.694824	471.546478	-635.609985	199.102463	67.234421	-652.964478	-43.489487	76.550209	-565.415771	262.575134	1288.466431	-563.783325	-128.066086	1305.842529	-516.128357	63.558418	1323.354858	-487.260803	66.655029	1589.993652	-599.782776	295.072632	1054.064575	-567.788757	-182.128540	1077.091187	-488.004639	272.449158	813.103760	-356.765808	-61.264767	1038.538696	-521.622375	56.773003	964.179810	463.256531	-25.451782	924.273438	491.309662	155.583008
-527.631531	163.825150	869.174500	-535.325439	-41.425312	860.636963	-645.053223	202.796005	420.018280	-585.587830	-61.712303	471.550964	-635.752869	199.124237	67.260574	-652.892883	-43.475765	76.544357	-565.224182	262.554108	1288.757324	-565.611145	-127.934288	1306.260864	-516.708313	63.312096	1323.631836	-486.345947	65.784073	1589.837646	-599.067261	294.929779	1054.186401	-563.378784	-181.525909	1077.538696	-487.051392	271.562195	813.134216	-353.769989	-56.131832	1056.532715	-521.717407	56.698574	964.326355	463.036499	-25.302923	924.256836	491.031525	155.718155
-526.845764	164.283844	869.408691	-535.283936	-41.358406	860.676453	-644.920410	202.775604	420.164337	-585.536926	-61.739056	471.544952	-635.745850	199.117508	67.302956	-652.789246	-43.486164	76.525879	-565.290100	262.401337	1288.916382	-567.191833	-127.849747	1306.764893	-517.316528	63.064953	1323.909180	-485.403503	64.840431	1589.630249	-598.317200	294.666168	1054.232788	-558.333679	-180.832123	1078.371948	-485.981171	270.991302	813.366882	-351.523895	-51.199581	1074.413086	-521.463013	56.846569	964.473389	462.803253	-25.166248	924.230591	490.733704	155.894958
-527.139893	163.482376	869.323608	-535.351807	-42.354561	860.478455	-644.861755	202.806274	420.131348	-585.732178	-61.901192	471.696716	-635.809082	199.089828	67.325081	-652.780823	-43.497341	76.553474	-565.447754	262.229584	1289.057739	-568.760498	-127.744278	1307.350220	-517.929749	62.823994	1324.175293	-484.384796	63.919556	1589.430420	-597.557190	294.375793	1054.275024	-552.678223	-179.754761	1079.458252	-484.790863	270.202576	813.633179	-349.901215	-46.776840	1092.421387	-521.581604	55.906006	964.323914	462.568970	-24.974596	924.187134	490.437042	156.069916
-527.734741	162.188065	869.016357	-535.867554	-42.567093	860.515869	-644.749084	202.767960	420.023956	-585.958679	-62.060390	471.724731	-635.840210	199.100647	67.372086	-652.835632	-43.524227	76.563736	-565.643372	262.112579	1289.151367	-570.376526	-127.539261	1307.959106	-518.431519	62.532932	1324.446533	-483.481049	62.867252	1589.078491	-596.814087	294.106110	1054.251709	-546.616882	-178.764511	1080.808350	-483.623596	269.672821	813.878540	-348.706116	-42.598969	1109.906738	-522.050964	55.295704	964.187195	462.306061	-24.806307	924.175842	490.123352	156.256332
-527.590881	161.823166	868.948853	-536.033752	-42.455280	860.631104	-644.682556	202.796173	420.091705	-586.015686	-62.083416	471.717102	-635.967041	199.101791	67.389175	-652.747009	-43.510063	76.573677	-565.795227	262.012268	1289.280029	-571.902710	-127.274399	1308.599854	-519.173767	62.393799	1324.705444	-482.449493	61.811516	1588.772339	-596.035400	293.758911	1054.234863	-540.098389	-177.425995	1082.393921	-482.478180	268.929535	814.011902	-348.057495	-38.779774	1126.978882	-522.101929	55.234123	964.217896	462.061951	-24.630777	924.136047	489.848816	156.445084
-527.166016	161.773117	868.842285	-536.004761	-41.350861	860.554688	-644.465576	202.717804	420.105194	-585.826416	-61.935867	471.591125	-635.894958	199.088516	67.390114	-652.555603	-43.521633	76.565826	-566.058044	261.932495	1289.439087	-573.369568	-126.882492	1309.252563	-519.796692	62.256439	1324.926147	-481.496399	60.690395	1588.354858	-595.284912	293.287170	1054.207764	-533.353149	-176.095779	1084.314453	-481.329346	268.173676	814.210815	-347.870667	-34.990788	1143.513428	-521.842590	55.730644	964.121826	461.759094	-24.481901	924.134338	489.558380	156.609070
-526.850830	161.685837	868.914307	-536.040405	-41.435772	860.589294	-644.368713	202.721558	420.179138	-585.919250	-61.962872	471.634796	-635.931396	199.089920	67.424530	-652.546204	-43.517197	76.577301	-566.390808	261.824554	1289.478271	-574.726563	-126.415985	1309.880737	-520.620544	62.188686	1325.156616	-480.487091	59.550659	1587.895142	-594.537720	292.918640	1054.141235	-526.311523	-174.534210	1086.599365	-480.172363	267.592865	814.430420	-348.421936	-31.823570	1160.193604	-521.798279	55.613369	964.183044	461.518036	-24.264694	924.104736	489.269836	156.782761
-526.658752	161.510284	868.898743	-536.079346	-41.579098	860.607239	-644.250977	202.652771	420.202271	-586.002869	-61.981232	471.662720	-635.931335	199.044052	67.419144	-652.472412	-43.522663	76.556725	-566.582520	261.786926	1289.584473	-576.068237	-125.961143	1310.609741	-521.593506	62.098820	1325.681396	-479.405609	58.667713	1587.399658	-593.908447	292.482880	1054.101074	-519.290894	-172.929001	1089.152466	-479.017822	266.718292	814.587585	-349.132904	-28.942156	1175.145996	-521.784180	55.461254	964.190613	461.222534	-24.079548	924.079346	488.969971	157.001526
[truncated: 274 more rows]
[truncated: 40 more columns]
