# Supplementary material for: A dyadic stimulus set of audiovisual affective displays for the study of multisensory, emotional, social interactions
Source: Behav Res Methods. 2015 Nov 5;48(4):1285–95. doi: 10.3758/s13428-015-0654-4 (PMC5101291; doi:10.3758/s13428-015-0654-4)
Supplement: Supplementary file 1 — (ZIP 270 MB) [file 13428_2015_654_MOESM1_ESM.zip › supplementary_material_2_stimuli_set_files/A/A04.txt]

-542.759277	179.383423	864.518005	-550.022827	-19.966063	860.124939	-657.170715	223.749481	417.251312	-594.824585	-42.101330	470.996643	-645.625977	223.709702	65.135994	-648.719482	-29.939173	75.155014	-569.681580	286.017181	1283.098755	-565.724487	-104.977112	1300.071045	-523.937988	88.547707	1321.629517	-517.333008	94.512207	1591.575073	-601.643677	314.275330	1047.035400	-594.006653	-156.370758	1069.084106	-491.056183	278.986847	804.056274	-484.074524	-121.678116	832.913025	-535.396851	77.118492	961.681519	413.427002	-29.561686	921.095581	439.528870	151.468689
-542.785156	179.450562	864.537292	-550.031738	-19.881418	860.091980	-657.116028	223.797226	417.233582	-594.793030	-42.045025	470.954041	-645.619019	223.708923	65.141907	-648.696106	-29.949814	75.138634	-569.673401	286.021606	1283.092896	-565.754517	-104.961494	1300.135254	-523.946960	88.531334	1321.625610	-517.344910	94.579491	1591.561157	-601.547852	314.184021	1046.956909	-594.104980	-156.539963	1069.166504	-490.849518	278.754242	804.107788	-484.304077	-122.024742	832.927734	-535.435242	77.169769	961.676331	413.234100	-29.554876	921.064941	439.322845	151.501785
-542.802002	179.541351	864.552368	-550.026550	-19.796877	860.094482	-657.050659	223.866089	417.238159	-594.811462	-42.048752	470.964813	-645.621033	223.716644	65.146896	-648.767944	-29.952234	75.147934	-569.734009	286.018066	1283.051025	-565.785706	-104.954071	1300.199341	-523.998291	88.569771	1321.646851	-517.355957	94.671791	1591.545898	-601.490845	314.108704	1046.895020	-594.239197	-156.751923	1069.251465	-490.584045	278.392578	804.147278	-484.501251	-122.342720	832.954041	-535.456116	77.252975	961.686707	413.010651	-29.589937	921.066589	439.106384	151.469818
-542.803955	179.624756	864.571960	-550.010925	-19.682661	860.078979	-656.962341	223.898315	417.211060	-594.787720	-41.999222	470.997650	-645.599426	223.714584	65.158333	-648.748596	-29.945793	75.157547	-569.779114	286.029694	1283.036987	-565.765808	-104.933235	1300.250122	-524.015259	88.572273	1321.657349	-517.394226	94.739845	1591.520752	-601.400452	314.012207	1046.854858	-594.217529	-156.815216	1069.362183	-490.276672	278.022034	804.232117	-484.655273	-122.671455	832.983521	-535.477783	77.335808	961.691467	412.825317	-29.575470	921.056091	438.904968	151.507736
-542.802551	179.683273	864.623962	-549.958069	-19.606569	860.079773	-656.954712	224.014893	417.231384	-594.720032	-41.939075	470.976227	-645.653198	223.739548	65.148712	-648.717468	-29.929232	75.150490	-569.855347	286.041748	1283.023804	-565.787598	-104.924728	1300.263916	-524.068542	88.617203	1321.661255	-517.393250	94.799316	1591.517578	-601.343933	313.906189	1046.831177	-594.255127	-156.914474	1069.467773	-490.017487	277.772491	804.302246	-484.868958	-122.995132	832.967102	-535.481140	77.381226	961.720581	412.570648	-29.596386	921.031799	438.690338	151.485626
-542.765259	179.792221	864.645264	-549.932556	-19.488243	860.065552	-656.884399	224.025909	417.222839	-594.676392	-41.875721	470.971375	-645.645020	223.733887	65.139404	-648.750671	-29.919004	75.160057	-569.926270	286.078979	1283.015625	-565.769653	-104.896072	1300.307495	-524.088013	88.628113	1321.691772	-517.465576	94.838867	1591.491211	-601.289551	313.797852	1046.781006	-594.321106	-157.054077	1069.514893	-489.824585	277.556458	804.352051	-485.017242	-123.287407	832.950378	-535.477356	77.477303	961.726685	412.359680	-29.601725	921.012329	438.469116	151.484543
-542.808411	179.848816	864.632202	-549.935913	-19.420633	860.035461	-656.852478	224.069107	417.212158	-594.531128	-41.736267	470.937347	-645.589050	223.725540	65.128845	-648.693115	-29.916552	75.139832	-570.010803	286.099945	1283.017700	-565.758301	-104.890755	1300.329346	-524.147522	88.659882	1321.667114	-517.450806	94.921600	1591.465088	-601.277710	313.728546	1046.756470	-594.337097	-157.153152	1069.572510	-489.628784	277.373810	804.400391	-485.210510	-123.577141	832.921204	-535.499146	77.532898	961.704834	412.160583	-29.620283	921.005493	438.290009	151.468475
-542.814148	179.934219	864.640137	-549.908752	-19.308168	860.034668	-656.829224	224.134796	417.198242	-594.355347	-41.583179	470.876526	-645.581299	223.724518	65.136078	-648.659546	-29.909863	75.114883	-570.125427	286.187195	1283.032104	-565.792053	-104.826675	1300.357544	-524.201416	88.718346	1321.675415	-517.527832	94.948837	1591.440796	-601.281494	313.682404	1046.750488	-594.333191	-157.306854	1069.608643	-489.460236	277.227203	804.465088	-485.382416	-123.863686	832.855286	-535.514282	77.629761	961.711182	411.988190	-29.666689	921.003235	438.134308	151.435059
-542.817383	180.028076	864.613586	-549.890198	-19.217648	860.005005	-656.811157	224.167038	417.206665	-594.305603	-41.539440	470.865356	-645.602600	223.734711	65.136009	-648.664185	-29.899830	75.099182	-570.238892	286.210052	1283.054321	-565.786865	-104.828552	1300.383789	-524.214783	88.757217	1321.691528	-517.563660	94.997803	1591.418823	-601.307556	313.672974	1046.725586	-594.404663	-157.459396	1069.660522	-489.282104	277.094421	804.526001	-485.536316	-124.075081	832.827271	-535.506775	77.721634	961.683044	411.845642	-29.677092	920.998840	437.991058	151.446777
-542.855652	180.079193	864.597778	-549.892395	-19.128763	859.985535	-656.807861	224.254013	417.213104	-594.269653	-41.482075	470.825745	-645.650513	223.727844	65.146553	-648.663757	-29.910828	75.089195	-570.322266	286.255890	1283.070923	-565.783142	-104.807449	1300.360352	-524.257263	88.788010	1321.699341	-517.545410	95.084953	1591.406372	-601.343689	313.671387	1046.725952	-594.405212	-157.557648	1069.685059	-489.120544	276.971771	804.613464	-485.665375	-124.294441	832.785522	-535.532654	77.791481	961.666016	411.700226	-29.715490	920.993225	437.859680	151.427658
-542.855408	180.154663	864.617249	-549.867065	-18.998877	859.979614	-656.801147	224.285690	417.228455	-594.202454	-41.429379	470.813660	-645.615540	223.723480	65.151138	-648.603149	-29.911312	75.082428	-570.405640	286.262482	1283.096436	-565.734802	-104.761841	1300.373047	-524.281311	88.811852	1321.713501	-517.686646	95.082161	1591.380249	-601.374268	313.659058	1046.758911	-594.421875	-157.673264	1069.719238	-489.006958	276.872681	804.699402	-485.787872	-124.474220	832.733032	-535.550049	77.883095	961.675781	411.588898	-29.736328	920.978333	437.759369	151.386047
-542.810974	180.324463	864.659973	-549.836853	-18.892408	859.970825	-656.764099	224.329758	417.235229	-594.127136	-41.331696	470.791168	-645.630249	223.725311	65.124619	-648.572327	-29.909651	75.116135	-570.489563	286.295441	1283.112061	-565.722107	-104.753899	1300.380981	-524.353455	88.880638	1321.723633	-517.687805	95.125366	1591.388306	-601.419617	313.687683	1046.748291	-594.408752	-157.730774	1069.747070	-488.872223	276.817657	804.811462	-485.880341	-124.662628	832.677429	-535.534424	77.996338	961.694458	411.488922	-29.733295	921.006897	437.644287	151.374496
-542.829895	180.407700	864.708069	-549.799805	-18.775194	859.963623	-656.757080	224.402771	417.237671	-594.008179	-41.222595	470.799866	-645.620667	223.757813	65.138130	-648.567688	-29.887146	75.096169	-570.578613	286.319092	1283.161499	-565.676880	-104.715363	1300.414429	-524.314148	88.903801	1321.739868	-517.694824	95.205101	1591.377808	-601.461975	313.714752	1046.788208	-594.473511	-157.825241	1069.730835	-488.779846	276.782318	804.940552	-485.969086	-124.794640	832.650635	-535.534912	78.071869	961.715271	411.385284	-29.744884	921.014587	437.530426	151.340057
-542.859680	180.515366	864.730103	-549.773926	-18.683588	859.983765	-656.713562	224.457001	417.247559	-594.322266	-41.396038	470.844757	-645.581543	223.732849	65.137413	-648.715210	-29.872147	75.153931	-570.665588	286.340607	1283.195068	-565.669128	-104.689499	1300.404175	-524.344238	88.940369	1321.786499	-517.769592	95.232368	1591.372070	-601.535522	313.797150	1046.817261	-594.395752	-157.804077	1069.768311	-488.718811	276.807404	805.065430	-486.039368	-124.901955	832.626404	-535.550354	78.174225	961.737854	411.282806	-29.814236	921.029297	437.441437	151.313995
-542.884216	180.592178	864.717590	-549.775879	-18.582407	859.972290	-656.704590	224.501923	417.232697	-594.350586	-41.398289	470.892517	-645.579407	223.760391	65.130096	-648.755981	-29.879238	75.167732	-570.739136	286.385803	1283.216919	-565.634399	-104.650078	1300.388550	-524.428528	89.014641	1321.787720	-517.825439	95.257904	1591.389526	-601.624146	313.889008	1046.856323	-594.342163	-157.816666	1069.787109	-488.672333	276.887054	805.124817	-486.101044	-124.988411	832.582825	-535.569214	78.264809	961.726501	411.191498	-29.836494	921.018799	437.355652	151.299133
-542.920471	180.634125	864.703613	-549.775208	-18.548481	859.970276	-656.663513	224.538635	417.239990	-594.340271	-41.359024	470.879395	-645.625183	223.758896	65.091736	-648.760132	-29.874083	75.156990	-570.785950	286.397400	1283.283691	-565.611145	-104.662483	1300.381714	-524.445435	89.031784	1321.817627	-517.925964	95.273819	1591.374634	-601.705322	314.002014	1046.887329	-594.312683	-157.801361	1069.798340	-488.695984	276.990448	805.182617	-486.156616	-125.058327	832.559570	-535.594788	78.311066	961.719604	411.156616	-29.883234	921.031189	437.300964	151.273376
-542.939453	180.692245	864.693115	-549.746094	-18.502365	859.978699	-656.596924	224.570084	417.195587	-594.256531	-41.273548	470.866028	-645.570984	223.771698	65.101784	-648.750916	-29.880133	75.153908	-570.820984	286.528931	1283.423584	-565.623779	-104.610771	1300.380493	-524.501770	89.098740	1321.827026	-517.996216	95.281815	1591.386963	-601.712891	314.024261	1046.940918	-594.299561	-157.792770	1069.772827	-488.734436	277.165039	805.254089	-486.217590	-125.092857	832.495239	-535.595947	78.375549	961.719543	411.091827	-29.923399	921.018372	437.254547	151.237808
-543.047180	180.855042	864.702026	-550.159119	-17.995378	859.919312	-656.616638	224.604553	417.218536	-594.304321	-41.257011	470.784027	-645.617249	223.772659	65.110779	-648.764465	-29.893572	75.174202	-570.895935	286.565247	1283.493774	-565.621582	-104.600769	1300.377808	-524.549561	89.128380	1321.861938	-518.091431	95.282890	1591.403442	-601.773254	314.123657	1047.017700	-594.328125	-157.827194	1069.742676	-488.810516	277.320343	805.312378	-486.241028	-125.079735	832.468079	-535.828369	78.654205	961.689758	411.065491	-29.972775	921.015381	437.218750	151.148254
-543.067139	180.939285	864.731323	-550.158020	-17.886650	859.905884	-656.596863	224.632889	417.231018	-594.281006	-41.271427	470.789551	-645.598572	223.779510	65.133133	-648.717651	-29.877089	75.152451	-570.983582	286.519562	1283.493774	-565.587952	-104.550407	1300.332520	-524.554443	89.138168	1321.906128	-518.180298	95.287659	1591.411865	-601.860413	314.234406	1047.082275	-594.298218	-157.784119	1069.731812	-488.874634	277.520081	805.377380	-486.248169	-125.056541	832.444885	-535.845947	78.730453	961.697998	411.021271	-29.978468	921.016663	437.173889	151.114029
-543.076111	180.966095	864.734558	-550.148987	-17.824381	859.916138	-656.510498	224.632095	417.215912	-594.222290	-41.185852	470.749451	-645.570679	223.759811	65.150986	-648.721252	-29.874296	75.166847	-571.091492	286.592926	1283.530396	-565.626648	-104.498085	1300.353760	-524.542419	89.162437	1321.939819	-518.297668	95.293213	1591.422607	-601.903992	314.325409	1047.133301	-594.214966	-157.694366	1069.725464	-488.950134	277.740479	805.427246	-486.227966	-124.979988	832.446655	-535.851929	78.779144	961.705505	410.982849	-30.040751	921.018005	437.158813	151.099609
-543.076172	181.065277	864.755615	-550.113037	-17.765049	859.943115	-656.450500	224.598022	417.206329	-594.245056	-41.200542	470.765686	-645.549866	223.750778	65.100029	-648.741333	-29.875834	75.172272	-571.161316	286.648041	1283.599121	-565.636047	-104.459084	1300.355713	-524.546326	89.192955	1321.973633	-518.407104	95.290970	1591.443970	-601.967834	314.419708	1047.200439	-594.220459	-157.646393	1069.707275	-489.033966	277.959503	805.455933	-486.196014	-124.857941	832.417542	-535.845642	78.864281	961.730957	410.978394	-30.078241	921.008911	437.157745	151.044312
-543.115845	181.090164	864.747437	-550.141174	-17.708475	859.937561	-656.366333	224.590164	417.170166	-593.801880	-40.902164	470.722870	-645.509705	223.746185	65.107292	-648.592041	-29.861526	75.134186	-571.214294	286.672607	1283.639038	-565.635010	-104.452919	1300.349854	-524.644531	89.286720	1321.990234	-518.523132	95.295334	1591.456299	-602.069580	314.583740	1047.247437	-594.117432	-157.523895	1069.707153	-489.189514	278.226410	805.492737	-486.156677	-124.706604	832.412537	-535.869385	78.906158	961.723022	410.953125	-30.140293	921.024170	437.168549	150.996506
-543.111816	181.176697	864.789124	-550.126709	-17.596096	859.923889	-656.333313	224.622070	417.160828	-593.710449	-40.797985	470.663635	-645.531921	223.748917	65.110977	-648.553833	-29.844517	75.121826	-571.291504	286.738281	1283.699829	-565.617676	-104.395126	1300.352661	-524.678589	89.339104	1322.009277	-518.648621	95.289215	1591.467773	-602.142639	314.752197	1047.322266	-594.052185	-157.416168	1069.652954	-489.348938	278.539124	805.505676	-486.099335	-124.555016	832.402039	-535.874695	78.978607	961.737854	410.966614	-30.193087	921.000488	437.205505	150.965317
-543.134216	181.182404	864.773621	-550.123474	-17.542187	859.898926	-656.239563	224.596039	417.153931	-593.729370	-40.825897	470.673523	-645.408630	223.730423	65.108238	-648.596069	-29.868813	75.118538	-571.336060	286.761353	1283.741455	-565.618286	-104.369339	1300.350220	-524.699463	89.387817	1322.031494	-518.792358	95.262741	1591.476074	-602.271118	314.920135	1047.394043	-594.062683	-157.371201	1069.616821	-489.549286	278.861023	805.550415	-486.022400	-124.373375	832.397583	-535.876709	79.004158	961.716614	410.961670	-30.220049	921.019836	437.228699	150.926254
-543.183350	181.211853	864.781067	-550.158142	-17.535872	859.910706	-656.209167	224.614639	417.175598	-593.738464	-40.846256	470.693848	-645.472656	223.756348	65.105659	-648.602173	-29.869596	75.121246	-571.406677	286.843597	1283.816528	-565.655334	-104.312355	1300.320801	-524.638916	89.372314	1322.089478	-518.915527	95.254318	1591.488281	-602.374268	315.079346	1047.488403	-594.083923	-157.347885	1069.562378	-489.732269	279.215759	805.591553	-485.952911	-124.217186	832.394836	-535.913574	79.025162	961.725830	411.019867	-30.256592	921.019592	437.301392	150.858444
-543.165344	181.195541	864.776855	-550.136353	-17.535263	859.941528	-656.157593	224.623077	417.162292	-593.818237	-40.911560	470.718292	-645.478149	223.744949	65.140984	-648.604004	-29.863983	75.109329	-571.454468	286.878723	1283.878662	-565.666443	-104.280914	1300.311890	-524.674683	89.425140	1322.117554	-519.045715	95.236259	1591.511230	-602.481018	315.256836	1047.569092	-594.005676	-157.252548	1069.561890	-489.923676	279.567963	805.594971	-485.829224	-123.976212	832.418884	-535.913086	79.035385	961.741760	411.049530	-30.304218	921.042175	437.379089	150.815186
-543.181702	181.147430	864.746582	-550.151306	-17.493921	859.946289	-656.089539	224.598694	417.141846	-593.860962	-40.915596	470.709534	-645.436829	223.740402	65.140976	-648.622559	-29.877054	75.135605	-571.494873	286.943848	1283.962402	-565.664063	-104.232742	1300.307129	-524.690674	89.464485	1322.154663	-519.171265	95.225273	1591.541016	-602.601013	315.432068	1047.671387	-594.055908	-157.244812	1069.497803	-490.109039	279.922516	805.578796	-485.729523	-123.745155	832.431335	-535.928162	79.048340	961.729370	411.121979	-30.336311	921.036377	437.459534	150.758240
-543.212341	181.243225	864.780273	-550.167358	-17.471573	859.951538	-656.056458	224.632507	417.137360	-594.059998	-41.040836	470.738403	-645.431458	223.746857	65.151077	-648.705811	-29.866079	75.161354	-571.548523	286.989716	1284.008301	-565.686646	-104.183060	1300.320190	-524.713257	89.521606	1322.161743	-519.303040	95.208038	1591.560913	-602.705811	315.567596	1047.737427	-594.027710	-157.128098	1069.458862	-490.292175	280.296631	805.549927	-485.596283	-123.463181	832.464478	-535.961975	79.095345	961.749634	411.182404	-30.373672	921.053284	437.575073	150.740479
-543.217834	181.262177	864.769714	-550.179565	-17.458765	859.956787	-656.000977	224.636475	417.142944	-594.138672	-41.069275	470.742432	-645.481445	223.743256	65.132362	-648.739197	-29.862108	75.167580	-571.613525	287.027435	1284.053223	-565.659851	-104.170486	1300.326050	-524.730774	89.552582	1322.205933	-519.448792	95.176788	1591.577393	-602.830322	315.771210	1047.832397	-593.946777	-156.974701	1069.447754	-490.434845	280.653503	805.593872	-485.457611	-123.170967	832.494324	-535.969971	79.118835	961.747131	411.285065	-30.398720	921.046936	437.723267	150.679001
-543.208496	181.259796	864.763611	-550.176880	-17.428997	859.958984	-655.918945	224.617355	417.108276	-594.102356	-41.033623	470.761383	-645.354065	223.722885	65.131470	-648.705811	-29.853191	75.169434	-571.681030	287.044769	1284.078491	-565.691528	-104.128410	1300.342163	-524.762390	89.612679	1322.227051	-519.580200	95.169922	1591.598633	-602.931519	315.958130	1047.895142	-593.892151	-156.865707	1069.436401	-490.621277	281.020752	805.614563	-485.294159	-122.825157	832.557983	-535.975708	79.136253	961.746521	411.354614	-30.459831	921.076294	437.833923	150.658615
-543.206848	181.309265	864.786987	-550.186829	-17.414816	859.960999	-655.940918	224.639969	417.131989	-594.049866	-41.022919	470.774536	-645.415466	223.712555	65.129074	-648.702515	-29.860632	75.159332	-571.746399	287.072083	1284.130127	-565.697571	-104.119179	1300.361938	-524.831726	89.670593	1322.262817	-519.779541	95.112755	1591.610962	-603.019043	316.134491	1047.947998	-593.801880	-156.696808	1069.424194	-490.824249	281.394958	805.639404	-485.112366	-122.488152	832.613037	-535.998901	79.157883	961.760986	411.448090	-30.503750	921.080017	437.971100	150.592865
-543.110718	181.141983	864.775635	-549.783875	-17.915974	860.054016	-655.823120	224.593704	417.103180	-594.027039	-41.010147	470.846741	-645.379211	223.703903	65.139801	-648.698059	-29.860651	75.156929	-571.813721	287.120636	1284.180420	-565.700745	-104.088203	1300.387939	-524.859070	89.683548	1322.294678	-519.875977	95.131378	1591.632813	-603.130432	316.289154	1048.012207	-593.713074	-156.496872	1069.405640	-490.992126	281.742249	805.693298	-484.984192	-122.180954	832.647400	-535.801880	78.898506	961.809509	411.547607	-30.570225	921.101135	438.141357	150.553879
-543.095581	181.161865	864.787231	-549.813416	-17.881922	860.052734	-655.819031	224.629395	417.118896	-594.023193	-40.981262	470.812195	-645.395203	223.705582	65.174286	-648.713806	-29.850815	75.159843	-571.907288	287.126373	1284.213135	-565.727295	-104.071114	1300.402588	-524.893982	89.707397	1322.323364	-520.018188	95.113823	1591.652588	-603.210632	316.411255	1048.087280	-593.584229	-156.308090	1069.404541	-491.149750	282.061981	805.694641	-484.808502	-121.854828	832.742554	-535.814331	78.916626	961.815002	411.670746	-30.610041	921.102539	438.306030	150.474503
-543.103638	181.129532	864.785583	-549.823059	-17.875170	860.075500	-655.747192	224.625610	417.119385	-593.998840	-41.020206	470.833649	-645.434265	223.715240	65.147232	-648.705444	-29.850195	75.161789	-571.985962	287.174316	1284.267090	-565.730347	-104.034058	1300.447510	-524.935242	89.742561	1322.367920	-520.171692	95.101852	1591.668701	-603.312378	316.566772	1048.139160	-593.483582	-156.141068	1069.406616	-491.302917	282.404846	805.718079	-484.677643	-121.544144	832.780579	-535.832458	78.915688	961.826904	411.803436	-30.689383	921.115601	438.494507	150.405579
-543.099854	181.132828	864.780640	-549.841980	-17.879589	860.075195	-655.762085	224.679520	417.115417	-593.991699	-41.006622	470.842194	-645.456543	223.729736	65.148376	-648.708435	-29.844635	75.177338	-572.053955	287.191467	1284.288818	-565.760437	-104.034294	1300.472534	-525.095825	89.854172	1322.371094	-520.320374	95.095619	1591.697266	-603.421143	316.752380	1048.157593	-593.405151	-156.010468	1069.431274	-491.491486	282.792603	805.686157	-484.809784	-121.426422	832.640625	-535.849670	78.916649	961.825317	411.949829	-30.730923	921.112549	438.707367	150.332245
-543.114868	181.098450	864.734070	-549.876038	-17.881805	860.090393	-655.724304	224.676025	417.094757	-593.966309	-41.013500	470.833954	-645.453979	223.729843	65.120537	-648.716492	-29.850943	75.163658	-572.130920	287.210297	1284.316528	-565.757446	-104.025391	1300.492432	-525.178284	89.875031	1322.388550	-520.480957	95.104332	1591.698242	-603.543335	316.932251	1048.237793	-593.295410	-155.824966	1069.394287	-491.666779	283.156708	805.675537	-484.288391	-120.789558	832.905334	-535.882751	78.928001	961.811340	412.106567	-30.759581	921.106018	438.884979	150.300613
-543.111084	181.098221	864.744263	-549.895691	-17.904760	860.110840	-655.699524	224.685730	417.075867	-593.925781	-41.021378	470.838776	-645.441528	223.720886	65.115547	-648.723450	-29.851265	75.165070	-572.210815	287.240936	1284.356567	-565.778015	-104.017044	1300.523193	-525.138611	89.860840	1322.437012	-520.635864	95.101128	1591.703369	-603.697754	317.129791	1048.301270	-593.213928	-155.737396	1069.390137	-491.823273	283.454132	805.696289	-484.091217	-120.457375	832.979614	-535.909790	78.921173	961.828857	412.241821	-30.804480	921.104797	439.083191	150.271652
-543.074036	181.142731	864.774780	-549.887329	-17.885004	860.088623	-655.660828	224.689285	417.086914	-593.921631	-41.044296	470.846313	-645.491821	223.721954	65.128700	-648.707275	-29.853165	75.171265	-572.347412	287.287842	1284.392456	-565.846619	-103.980286	1300.500122	-525.195129	89.871811	1322.456665	-520.776611	95.103409	1591.722900	-603.800049	317.286591	1048.381592	-593.135437	-155.592102	1069.355103	-491.967682	283.769775	805.740356	-483.914948	-120.178619	833.012024	-535.912720	78.926628	961.835022	412.465118	-30.833530	921.084106	439.344788	150.233719
-543.082092	181.125092	864.768005	-549.928772	-17.905130	860.093140	-655.626160	224.720779	417.097961	-593.892212	-41.025318	470.827179	-645.501404	223.723145	65.132507	-648.689819	-29.860336	75.181007	-572.443848	287.370667	1284.506226	-565.876709	-103.974014	1300.508301	-525.274597	89.911911	1322.487427	-520.925293	95.113113	1591.729126	-603.936218	317.439209	1048.449097	-593.043762	-155.531586	1069.352051	-492.121063	284.098755	805.765503	-483.707550	-119.867104	833.074158	-535.953369	78.912140	961.835693	412.625977	-30.909182	921.100159	439.573364	150.202103
-543.055237	181.102676	864.783203	-549.898560	-17.920271	860.104980	-655.555969	224.720840	417.096863	-593.858765	-41.067913	470.832153	-645.533020	223.733780	65.176674	-648.697327	-29.886431	75.174973	-572.498535	287.357849	1284.546265	-565.827515	-103.964195	1300.541626	-525.328552	89.943649	1322.483521	-521.072754	95.126900	1591.739258	-604.050598	317.538666	1048.501343	-592.962280	-155.484802	1069.320801	-492.280334	284.390045	805.781555	-483.521881	-119.565346	833.117859	-535.959717	78.892883	961.852844	412.854706	-30.956919	921.084351	439.833221	150.170334
-543.064941	181.102676	864.774170	-549.923340	-17.896460	860.116028	-655.526123	224.748367	417.129944	-593.847229	-41.065346	470.842377	-645.499329	223.729752	65.156853	-648.706726	-29.869707	75.172821	-572.578430	287.361084	1284.579712	-565.867981	-103.982483	1300.538086	-525.475830	90.006660	1322.499023	-521.231018	95.152588	1591.743164	-604.161011	317.632263	1048.565674	-592.890625	-155.373016	1069.315430	-492.427246	284.607147	805.770081	-483.294495	-119.240097	833.188049	-536.001953	78.914474	961.856812	413.083160	-31.034119	921.107910	440.105927	150.116257
-543.070862	181.082657	864.774414	-549.949036	-17.849901	860.080627	-655.476868	224.744827	417.102173	-593.843384	-41.062057	470.834442	-645.523926	223.732040	65.155411	-648.718811	-29.879122	75.187981	-572.739502	287.406830	1284.599243	-565.949951	-103.914375	1300.530151	-525.526794	90.023872	1322.498535	-521.398743	95.160652	1591.754517	-604.223206	317.671875	1048.580322	-592.824585	-155.338287	1069.295654	-492.556976	284.864685	805.763550	-483.067413	-118.932426	833.279663	-536.031128	78.908447	961.840088	413.339600	-31.078999	921.117004	440.399658	150.076309
-543.092957	181.111115	864.766602	-549.963562	-17.843605	860.082458	-655.434387	224.772217	417.088226	-593.857910	-41.062061	470.844269	-645.487549	223.747406	65.163757	-648.696899	-29.863796	75.185997	-572.864380	287.438171	1284.615967	-566.033813	-103.886436	1300.530273	-525.625610	90.060295	1322.519653	-521.539307	95.183350	1591.752686	-604.315369	317.763519	1048.602905	-592.741089	-155.242752	1069.247803	-492.719269	285.092163	805.741760	-482.852753	-118.682388	833.341553	-536.074951	78.932152	961.839966	413.614349	-31.200218	921.129822	440.743622	150.018250
-543.103455	181.116333	864.770752	-549.964539	-17.822239	860.081116	-655.396118	224.779022	417.083527	-593.839172	-41.074886	470.858215	-645.569153	223.744644	65.165588	-648.716614	-29.864204	75.189629	-572.978210	287.459656	1284.631592	-566.058289	-103.856110	1300.547607	-525.697205	90.061081	1322.545898	-521.696777	95.201828	1591.759888	-604.397217	317.833679	1048.605225	-592.661011	-155.180038	1069.213257	-492.908966	285.361511	805.715088	-482.642548	-118.472610	833.397278	-536.109192	78.943909	961.844299	413.857239	-31.280613	921.131775	441.044952	149.957413
-543.110291	181.110580	864.762634	-549.940430	-17.846029	860.085388	-655.352051	224.818756	417.077515	-593.784546	-41.026485	470.843292	-645.555298	223.733536	65.158897	-648.692627	-29.863228	75.182022	-573.074158	287.497162	1284.640381	-566.126038	-103.847321	1300.523071	-525.736145	90.069923	1322.542969	-521.891235	95.219742	1591.721313	-604.474365	317.898407	1048.604980	-592.577820	-155.056595	1069.174072	-493.071747	285.581543	805.692566	-482.451691	-118.288116	833.440735	-536.123596	78.937912	961.845093	414.148834	-31.358253	921.143494	441.380646	149.856216
-543.143555	181.113174	864.765625	-549.966003	-17.858458	860.094849	-655.263367	224.813004	417.087921	-593.738525	-41.044403	470.856873	-645.544922	223.749039	65.174583	-648.705139	-29.869772	75.145004	-573.170532	287.485321	1284.650635	-566.130005	-103.842506	1300.529663	-525.792542	90.077927	1322.567139	-522.009094	95.246048	1591.739258	-604.571045	317.973053	1048.607056	-592.502869	-155.001007	1069.139648	-493.225250	285.813141	805.690063	-482.266418	-118.117065	833.479736	-536.188782	78.937950	961.855164	414.497223	-31.421120	921.139587	441.773926	149.772400
-543.173340	181.148300	864.760681	-549.969482	-17.838846	860.077576	-655.232727	224.838150	417.091492	-593.733582	-41.058464	470.829010	-645.536133	223.744919	65.163422	-648.671570	-29.864492	75.139084	-573.302673	287.502045	1284.653687	-566.208557	-103.830368	1300.520752	-525.929688	90.106888	1322.555786	-522.122864	95.299820	1591.743530	-604.665222	318.038452	1048.609375	-592.442139	-154.900482	1069.098999	-493.367096	285.991638	805.682312	-482.088287	-117.926247	833.488342	-536.219421	78.961182	961.845398	414.851044	-31.477076	921.150940	442.185730	149.688553
-543.221619	181.174622	864.755005	-549.975098	-17.827028	860.063965	-655.196472	224.878357	417.105194	-593.707031	-41.069687	470.839935	-645.544434	223.750916	65.158730	-648.713684	-29.863403	75.145126	-573.452393	287.539429	1284.665894	-566.308228	-103.809242	1300.520630	-526.002502	90.139503	1322.560547	-522.262817	95.311668	1591.741943	-604.777771	318.093353	1048.614624	-592.369812	-154.859482	1069.074707	-493.472229	286.134705	805.683228	-481.873779	-117.764282	833.546753	-536.266846	78.979362	961.837891	415.204956	-31.548079	921.156250	442.602356	149.611908
-543.230957	181.164047	864.749207	-549.964844	-17.818993	860.079956	-655.134399	224.883011	417.095276	-593.682861	-41.066959	470.882111	-645.515991	223.747681	65.160774	-648.708008	-29.857618	75.160973	-573.597229	287.559937	1284.638428	-566.337585	-103.782188	1300.562378	-526.040405	90.096527	1322.581543	-522.392151	95.327522	1591.739746	-604.913513	318.140991	1048.619873	-592.308472	-154.810776	1069.040527	-493.592133	286.230621	805.667908	-481.674927	-117.594200	833.604248	-536.284973	78.990311	961.845215	415.581390	-31.555944	921.162598	443.011230	149.588287
-543.255981	181.222427	864.785522	-549.963928	-17.751516	860.073975	-655.119629	224.914032	417.092194	-593.613342	-41.044083	470.849457	-645.539490	223.754944	65.157410	-648.733704	-29.858671	75.163040	-573.657654	287.622528	1284.720337	-566.428772	-103.786453	1300.541382	-526.107239	90.134575	1322.607300	-522.537231	95.350143	1591.740601	-605.010559	318.164551	1048.642456	-592.259277	-154.763062	1069.041138	-493.699188	286.291046	805.655151	-481.461761	-117.438606	833.698547	-536.325256	79.034256	961.862793	415.990143	-31.636013	921.193054	443.457275	149.523041
-543.314270	181.258194	864.775024	-549.975830	-17.761255	860.093994	-655.111450	224.942810	417.067047	-592.979736	-40.613945	470.764740	-645.527283	223.751358	65.168259	-648.448486	-29.846451	75.085182	-573.850891	287.539215	1284.635132	-566.492920	-103.769646	1300.565308	-526.209778	90.139435	1322.607056	-522.687378	95.361595	1591.739746	-605.170166	318.207611	1048.601196	-592.202026	-154.717865	1069.044434	-493.792023	286.340149	805.637451	-481.307556	-117.332306	833.742981	-536.373718	79.065918	961.869385	416.394073	-31.685068	921.210266	443.907837	149.517288
-543.344666	181.247864	864.781738	-549.938660	-17.755255	860.112244	-655.097656	224.956192	417.069977	-592.841980	-40.528702	470.776367	-645.531921	223.747269	65.175980	-648.409607	-29.861172	75.069168	-573.992371	287.556305	1284.657593	-566.552002	-103.751099	1300.586060	-526.308899	90.169243	1322.657959	-522.824707	95.384575	1591.754150	-605.305359	318.249268	1048.637451	-592.165344	-154.707275	1069.019287	-493.889465	286.373962	805.650513	-481.166290	-117.251434	833.811707	-536.402161	79.073738	961.885498	416.777527	-31.743116	921.221008	444.330139	149.463074
-543.373291	181.280365	864.777344	-549.946594	-17.702610	860.104370	-655.090515	224.952072	417.069763	-593.527222	-40.998573	470.892181	-645.538269	223.747955	65.175476	-648.746216	-29.871735	75.196556	-574.145325	287.599487	1284.669678	-566.606873	-103.743149	1300.600220	-526.392761	90.204247	1322.682617	-522.960266	95.415817	1591.759888	-605.448364	318.253723	1048.664307	-592.135132	-154.687073	1069.035889	-494.013763	286.406433	805.670837	-481.039917	-117.178268	833.869995	-536.437012	79.115883	961.880981	417.282166	-31.996481	921.244507	445.074982	148.823807
-543.435974	181.290054	864.781738	-549.959961	-17.670044	860.099121	-655.081299	224.979538	417.078400	-593.576355	-41.020390	470.921448	-645.533691	223.747467	65.178574	-648.757141	-29.874107	75.177589	-574.312866	287.627594	1284.693237	-566.692200	-103.726768	1300.597290	-526.477783	90.198959	1322.717041	-523.087036	95.422173	1591.765137	-605.596191	318.238068	1048.653687	-592.109131	-154.692520	1069.051392	-494.109741	286.389740	805.679688	-480.923309	-117.144417	833.918701	-536.506653	79.135376	961.883789	417.621307	-31.879751	921.279785	445.323242	149.347504
-543.468323	181.316772	864.781433	-549.961060	-17.641218	860.101746	-655.088440	225.012314	417.071106	-593.515381	-40.948528	470.868164	-645.533142	223.751907	65.168594	-648.725647	-29.877951	75.178917	-574.471619	287.649536	1284.695435	-566.731873	-103.711258	1300.624268	-526.601685	90.228920	1322.711548	-523.229736	95.425163	1591.759155	-605.744934	318.231689	1048.675415	-592.097168	-154.701813	1069.039795	-494.184418	286.358887	805.686890	-480.840088	-117.164795	833.952576	-536.534058	79.166527	961.886169	418.068054	-31.951986	921.312256	445.854462	149.289673
-543.525757	181.346588	864.780151	-549.988831	-17.605082	860.093689	-655.082642	225.002625	417.051392	-593.511108	-40.979492	470.894440	-645.534058	223.764313	65.157982	-648.733582	-29.912195	75.189255	-574.633728	287.666534	1284.698608	-566.766846	-103.686287	1300.636230	-526.716614	90.293037	1322.724609	-523.364685	95.435135	1591.751343	-605.863525	318.208710	1048.664917	-592.062195	-154.742981	1069.050171	-494.265167	286.326508	805.702209	-480.769440	-117.139961	833.997864	-536.589661	79.197922	961.882751	418.571503	-31.962992	921.311035	446.403595	149.258408
-543.598267	181.418762	864.767761	-549.987732	-17.580418	860.083313	-655.139221	225.063583	417.060150	-593.512268	-40.969318	470.894897	-645.574463	223.764771	65.137680	-648.747253	-29.881865	75.162361	-574.791870	287.680573	1284.708130	-566.813538	-103.684036	1300.621582	-526.818359	90.296608	1322.732788	-523.480347	95.456032	1591.759155	-605.993164	318.170746	1048.649536	-592.049988	-154.764786	1069.055908	-494.355774	286.301117	805.730408	-480.695129	-117.147202	834.016113	-536.637268	79.252113	961.872742	419.080933	-31.966452	921.333374	446.959930	149.225143
-543.642395	181.515411	864.808167	-549.994507	-17.509617	860.065918	-655.144836	225.079330	417.066559	-593.512268	-40.943066	470.898865	-645.546936	223.766022	65.133133	-648.785217	-29.893631	75.160027	-574.957458	287.689453	1284.713013	-566.843567	-103.671928	1300.639526	-526.943542	90.354309	1322.752808	-523.595093	95.461731	1591.762817	-606.129944	318.134460	1048.640381	-592.032288	-154.801682	1069.051392	-494.408508	286.255402	805.777039	-480.618134	-117.171837	834.038208	-536.688110	79.309975	961.886169	419.587555	-31.985804	921.351257	447.506317	149.207703
-543.702209	181.558243	864.837646	-549.971436	-17.459578	860.069336	-655.169067	225.105286	417.077393	-593.486267	-40.908539	470.887146	-645.568359	223.763519	65.124039	-648.768616	-29.877913	75.160095	-575.143860	287.689819	1284.720581	-566.900024	-103.660866	1300.652100	-527.060669	90.361237	1322.751587	-523.702209	95.461128	1591.776978	-606.283630	318.120667	1048.612915	-592.016052	-154.830383	1069.069214	-494.489349	286.157654	805.818420	-480.606964	-117.219582	834.044495	-536.731323	79.348228	961.904907	420.073486	-32.004929	921.378174	448.024292	149.192673
-543.821167	181.608047	864.836365	-550.014709	-17.414404	860.036682	-655.187378	225.124298	417.032745	-593.439758	-40.905777	470.906281	-645.540894	223.760147	65.126389	-648.813782	-29.881706	75.194382	-575.303162	287.705505	1284.723633	-566.916382	-103.651848	1300.665283	-527.163513	90.402557	1322.779663	-523.834717	95.464935	1591.792236	-606.426086	318.062195	1048.618774	-592.008240	-154.879898	1069.085449	-494.547150	286.102478	805.844910	-480.587708	-117.273682	834.061829	-536.820129	79.384178	961.888367	420.546478	-32.053574	921.438293	448.565765	149.154953
-543.901733	181.610992	864.853516	-550.031128	-17.344757	860.051392	-655.204468	225.142654	417.028748	-593.442383	-40.883129	470.888794	-645.540649	223.756836	65.136467	-648.777893	-29.888441	75.169846	-575.451355	287.710205	1284.724976	-566.961853	-103.633087	1300.658813	-527.293213	90.424301	1322.789429	-523.963501	95.459839	1591.799561	-606.544617	317.977173	1048.634888	-592.017029	-154.945297	1069.080200	-494.589874	286.010803	805.891907	-480.583374	-117.344749	834.072815	-536.879456	79.421883	961.905457	421.045074	-32.092682	921.480469	449.147980	149.088074
-544.113647	181.854340	864.872803	-550.531677	-16.748415	859.947205	-655.321716	225.206131	417.077667	-593.431824	-40.896767	470.813995	-645.621460	223.778549	65.130135	-648.814575	-29.890013	75.175858	-575.617798	287.725830	1284.716553	-566.994446	-103.641106	1300.665161	-527.412903	90.463791	1322.805298	-524.098267	95.479126	1591.804443	-606.689758	317.946930	1048.628662	-592.029602	-154.982773	1069.095093	-494.665314	285.909760	805.913391	-480.586792	-117.425430	834.082764	-537.187927	79.759064	961.855896	421.536407	-32.103745	921.526001	449.683624	149.078049
-544.091125	181.758453	864.865479	-550.108337	-17.230164	860.037537	-655.286316	225.194977	417.028015	-593.398499	-40.877655	470.852844	-645.523376	223.781586	65.134438	-648.831787	-29.890114	75.148346	-575.740356	287.656494	1284.653564	-567.064331	-103.621124	1300.623169	-527.513489	90.475471	1322.785400	-524.214233	95.477058	1591.805298	-606.861572	317.891510	1048.602661	-592.013733	-155.033936	1069.075806	-494.721008	285.830627	805.930481	-480.585938	-117.480324	834.082947	-537.031921	79.546692	961.906250	422.107086	-32.093975	921.540039	450.272278	149.070511
-544.161804	181.863968	864.877319	-550.121277	-17.166464	860.013245	-655.367493	225.225006	417.004272	-593.369141	-40.899437	470.874878	-645.544067	223.789780	65.110527	-648.868469	-29.892324	75.150337	-575.894470	287.645020	1284.656494	-567.086670	-103.615623	1300.597534	-527.631714	90.507683	1322.792114	-524.342529	95.483337	1591.802246	-606.973938	317.810944	1048.604736	-592.042358	-155.094116	1069.070435	-494.793091	285.756317	805.966980	-480.611420	-117.570038	834.059082	-537.092102	79.617241	961.901550	422.584778	-32.053978	921.551025	450.763977	149.078201
-544.258057	181.895813	864.884888	-550.177673	-17.133221	860.016663	-655.419067	225.249313	416.980713	-593.352783	-40.889923	470.851593	-645.555969	223.823380	65.110443	-648.919189	-29.914263	75.166565	-576.133484	287.725647	1284.732910	-567.113770	-103.616028	1300.630493	-527.725586	90.529137	1322.801880	-524.469604	95.507248	1591.766479	-607.137878	317.781342	1048.574097	-592.048218	-155.124985	1069.073730	-494.836639	285.661041	806.009155	-480.654785	-117.678734	834.053040	-537.169861	79.649765	961.907166	423.105896	-32.085808	921.567688	451.336548	149.087799
-544.361938	181.913132	864.884583	-550.188354	-17.073193	860.016846	-655.428040	225.246399	416.967010	-593.328979	-40.839252	470.848145	-645.499634	223.798508	65.108604	-648.896973	-29.893085	75.146088	-576.294006	287.744385	1284.736450	-567.120911	-103.613129	1300.631958	-527.836487	90.534393	1322.825684	-524.597290	95.508484	1591.776978	-607.260071	317.706482	1048.585571	-592.075378	-155.141693	1069.085205	-494.910645	285.570648	806.058655	-480.709656	-117.780205	834.015015	-537.241211	79.693169	961.908691	423.588593	-32.124554	921.630920	451.869659	149.058640
-544.463806	181.956543	864.890930	-550.230713	-17.008982	860.006348	-655.460388	225.250870	416.948547	-593.334167	-40.863316	470.865784	-645.490723	223.792542	65.084854	-648.889221	-29.909218	75.172470	-576.430481	287.732422	1284.759888	-567.193970	-103.604805	1300.614014	-527.959045	90.570969	1322.858765	-524.689087	95.484688	1591.844604	-607.383911	317.668152	1048.609009	-592.112000	-155.217804	1069.096558	-494.977081	285.465210	806.092590	-480.809875	-117.890846	833.985535	-537.311707	79.741257	961.906250	424.034149	-32.156551	921.704712	452.381805	149.060852
-544.597351	181.990997	864.928589	-550.309082	-16.920507	859.989075	-655.473145	225.249344	416.918579	-593.361450	-40.870056	470.893219	-645.404358	223.808594	65.082375	-648.924988	-29.919333	75.186127	-576.621338	287.743500	1284.776855	-567.216492	-103.581863	1300.636353	-528.062073	90.573540	1322.885742	-524.799927	95.473465	1591.855103	-607.486755	317.605011	1048.608765	-592.121948	-155.289658	1069.126831	-495.050232	285.381073	806.130493	-480.923859	-118.032944	833.962463	-537.412964	79.777145	961.915283	424.659119	-32.324944	921.733276	453.224274	148.311905
-544.703125	182.033737	864.928101	-550.343262	-16.872766	860.008728	-655.558960	225.256561	416.905426	-592.871216	-40.498894	470.793823	-645.355469	223.829315	65.079529	-648.718262	-29.906910	75.094177	-576.733582	287.724060	1284.777466	-567.231873	-103.590172	1300.653442	-528.147766	90.596481	1322.906372	-524.908264	95.467445	1591.873291	-607.603821	317.547211	1048.611694	-592.143860	-155.340500	1069.148804	-495.112823	285.299957	806.149231	-481.014557	-118.135681	833.932922	-537.477600	79.835854	961.924683	425.028870	-32.095188	921.778259	453.479919	148.910553
-544.798706	182.049500	864.950195	-550.389465	-16.798424	860.011841	-655.631836	225.252975	416.879364	-592.936890	-40.535217	470.808655	-645.349854	223.807632	65.048683	-648.748352	-29.907511	75.120300	-576.865784	287.700806	1284.772949	-567.255920	-103.596939	1300.650391	-528.256348	90.618553	1322.882690	-525.063293	95.442680	1591.878174	-607.737854	317.500763	1048.612793	-592.187744	-155.347046	1069.151367	-495.187195	285.229889	806.150330	-481.134705	-118.257072	833.876343	-537.545532	79.873039	961.936829	425.536224	-32.047218	921.806030	453.988617	148.956207
-544.964478	182.149765	864.968994	-550.476013	-16.736408	859.998657	-655.741760	225.311356	416.885223	-592.927185	-40.494099	470.790527	-645.324280	223.804047	65.053558	-648.769104	-29.905968	75.114136	-577.015564	287.695496	1284.768677	-567.290466	-103.603912	1300.622192	-528.338196	90.626602	1322.893555	-525.144958	95.452835	1591.866211	-607.815552	317.468109	1048.620728	-592.227173	-155.421448	1069.149658	-495.276733	285.189972	806.181946	-481.265472	-118.389725	833.829773	-537.659241	79.942421	961.938049	426.189880	-32.295235	921.837524	454.825836	148.288788
-545.077209	182.235168	864.977234	-550.497192	-16.673544	859.983521	-655.846741	225.302475	416.885498	-593.222229	-40.674057	470.816772	-645.385803	223.820923	65.039597	-648.934448	-29.924845	75.129951	-577.167725	287.686920	1284.780029	-567.359497	-103.587273	1300.604492	-528.431641	90.628601	1322.911499	-525.222778	95.451996	1591.886475	-607.913391	317.407166	1048.616089	-592.281921	-155.486679	1069.168823	-495.355408	285.147156	806.217529	-481.389435	-118.483299	833.801025	-537.732788	80.009964	961.935059	426.516113	-32.048615	921.873718	454.966736	149.032181
-545.211731	182.282288	865.002991	-550.552734	-16.657217	859.980896	-655.990417	225.316940	416.889771	-593.227234	-40.665073	470.812958	-645.365845	223.832565	65.045494	-648.879211	-29.935266	75.129646	-577.343811	287.696808	1284.799561	-567.396362	-103.593315	1300.594360	-528.499451	90.636444	1322.945068	-525.338684	95.442253	1591.904785	-608.056213	317.387115	1048.616821	-592.343933	-155.524353	1069.172485	-495.439423	285.104797	806.241821	-481.496979	-118.570854	833.802795	-537.826294	80.031891	961.946167	426.954041	-32.085014	921.928955	455.454803	149.027023
-545.318298	182.327560	865.001465	-550.580750	-16.603409	859.990662	-656.109192	225.309769	416.880280	-593.238159	-40.647469	470.796997	-645.378662	223.842758	65.008888	-648.910400	-29.937090	75.112564	-577.431702	287.703064	1284.842285	-567.400879	-103.598282	1300.622070	-528.601379	90.637085	1322.942261	-525.446106	95.415138	1591.914307	-608.174805	317.352142	1048.635010	-592.405640	-155.587524	1069.206299	-495.512665	285.092468	806.231506	-481.644409	-118.657059	833.766968	-537.886047	80.090759	961.949768	427.386597	-32.083225	921.969727	455.927948	148.944260
-545.440735	182.389938	865.017761	-550.642395	-16.544550	859.991943	-656.297058	225.304901	416.870392	-593.321899	-40.667511	470.815063	-645.438660	223.858047	65.013016	-648.960022	-29.933176	75.142166	-577.586182	287.737122	1284.844116	-567.490173	-103.561874	1300.595703	-528.602966	90.623825	1322.980957	-525.532288	95.408295	1591.933838	-608.285767	317.339233	1048.641113	-592.457886	-155.627243	1069.208862	-495.621643	285.107330	806.249023	-481.757111	-118.719070	833.764221	-537.965637	80.146690	961.957214	427.824860	-32.064281	922.015320	456.360474	148.945236
-545.591248	182.383072	864.990112	-550.671875	-16.530588	860.002869	-656.407471	225.310837	416.848694	-593.351807	-40.663376	470.836029	-645.372314	223.860092	65.013237	-648.918518	-29.940628	75.139000	-577.673584	287.718231	1284.841309	-567.443726	-103.580017	1300.608154	-528.740540	90.662651	1322.952759	-525.619507	95.409569	1591.935547	-608.423950	317.331726	1048.644409	-592.508484	-155.648270	1069.216309	-495.703644	285.103363	806.236816	-481.883453	-118.768478	833.738342	-538.039490	80.174988	961.947876	428.220642	-31.992901	922.055054	456.747345	148.969986
-545.691040	182.492554	865.029846	-550.721985	-16.450981	860.001465	-656.541077	225.293121	416.831238	-593.357361	-40.661198	470.848907	-645.324158	223.854492	64.993958	-648.935791	-29.930490	75.125961	-577.779968	287.714935	1284.863770	-567.450439	-103.572929	1300.609497	-528.814026	90.698334	1322.981689	-525.701111	95.407135	1591.934448	-608.524231	317.307678	1048.655029	-592.585022	-155.680664	1069.235596	-495.818390	285.145966	806.262634	-482.035950	-118.825562	833.707520	-538.113098	80.251862	961.966431	428.774384	-32.226044	922.087341	457.529663	148.251785
-545.828491	182.545715	865.023682	-550.807983	-16.428503	859.988342	-656.698242	225.283707	416.844452	-593.394897	-40.650501	470.837982	-645.299561	223.849335	64.972107	-648.972717	-29.920616	75.133881	-577.917603	287.714142	1284.861572	-567.517334	-103.577972	1300.582153	-528.885193	90.699326	1322.983032	-525.800842	95.393349	1591.943970	-608.683044	317.333466	1048.651489	-592.695007	-155.770844	1069.255127	-495.910309	285.171265	806.259094	-482.485779	-119.120483	833.473877	-538.196106	80.288620	961.953857	429.205688	-32.251156	922.121094	457.997620	148.196198
-545.902222	182.625473	865.056641	-550.818359	-16.360159	859.991516	-656.784912	225.227676	416.837494	-593.468872	-40.650063	470.840759	-645.208557	223.840057	64.968010	-648.996704	-29.937325	75.135246	-578.057861	287.692841	1284.839233	-567.538574	-103.573044	1300.571289	-528.948853	90.704727	1322.997192	-525.889282	95.389824	1591.944092	-608.830933	317.365814	1048.669434	-592.755493	-155.740829	1069.261108	-496.031921	285.209473	806.275024	-482.304871	-118.941841	833.627258	-538.248962	80.351440	961.972656	429.601746	-32.253880	922.144226	458.413574	148.188507
-546.034180	182.645493	865.038330	-550.893494	-16.345148	859.983032	-656.977722	225.224213	416.854034	-593.531921	-40.689983	470.826813	-645.255310	223.853378	64.970680	-649.026611	-29.944458	75.128029	-578.104614	287.601471	1284.789795	-567.554565	-103.615204	1300.558105	-529.037537	90.712387	1322.995728	-525.975098	95.375916	1591.945313	-608.958069	317.337677	1048.668213	-592.827698	-155.756561	1069.214844	-496.159851	285.258728	806.278442	-482.394440	-118.931259	833.642395	-538.347168	80.376640	961.958984	429.960052	-32.272644	922.165588	458.767212	148.197388
-546.126587	182.661133	865.056030	-550.940125	-16.322693	859.977478	-657.066528	225.178497	416.815094	-593.592957	-40.701599	470.811768	-645.199341	223.840088	64.943962	-649.055847	-29.951317	75.116043	-578.286865	287.706207	1284.859009	-567.669495	-103.578667	1300.504639	-529.025757	90.680458	1322.986450	-526.046204	95.376022	1591.939331	-609.097351	317.365540	1048.713867	-592.917358	-155.747925	1069.191284	-496.297119	285.316101	806.291870	-482.546722	-118.942535	833.588623	-538.418579	80.386368	961.964966	430.193390	-32.037151	922.179199	458.786926	148.908722
-546.246155	182.743179	865.054016	-550.987732	-16.297161	859.967773	-657.223389	225.162704	416.849457	-593.616150	-40.692570	470.798950	-645.204956	223.857330	64.953453	-649.086609	-29.953245	75.119530	-578.378967	287.698456	1284.844727	-567.701965	-103.578072	1300.482910	-529.104675	90.697845	1322.983765	-526.123291	95.377586	1591.938965	-609.224915	317.407440	1048.720215	-592.985535	-155.769791	1069.168457	-496.473633	285.390411	806.277771	-482.672852	-118.962494	833.550659	-538.494507	80.440605	961.958313	430.739136	-32.282948	922.186157	459.483490	148.188507
-546.352661	182.785965	865.079590	-551.034363	-16.269493	859.979004	-657.377136	225.153961	416.837799	-593.594849	-40.676968	470.788544	-645.218262	223.861847	64.975037	-649.069397	-29.952307	75.115952	-578.490356	287.684570	1284.841431	-567.736755	-103.559929	1300.469604	-529.163696	90.718124	1322.975708	-526.181885	95.389862	1591.937256	-609.319702	317.397247	1048.744629	-593.055481	-155.773285	1069.161133	-496.626068	285.483856	806.286682	-482.790985	-118.959862	833.518921	-538.572754	80.471954	961.976807	431.112976	-32.315754	922.211426	459.873718	148.108109
-546.456360	182.744583	865.055481	-551.066467	-16.230619	859.974365	-657.528625	225.298294	416.823212	-593.614075	-40.690834	470.784637	-645.204773	223.873260	64.982307	-649.045959	-29.957907	75.081406	-578.598755	287.684082	1284.876709	-567.734375	-103.543182	1300.465088	-529.230835	90.737717	1322.991577	-526.234253	95.380821	1591.934937	-609.468811	317.425293	1048.737671	-593.138000	-155.762924	1069.159546	-496.793457	285.522125	806.269836	-482.931366	-118.974045	833.470764	-538.632019	80.482765	961.961853	431.372437	-32.019520	922.219055	459.861298	148.843460
-546.573914	182.751541	865.076477	-551.133423	-16.222210	859.995178	-657.684753	225.294952	416.845428	-593.659241	-40.686413	470.809479	-645.256287	223.854828	64.949799	-649.112427	-29.954363	75.121704	-578.671204	287.685974	1284.867188	-567.804199	-103.531700	1300.439697	-529.310669	90.742943	1322.974731	-526.286438	95.367691	1591.936646	-609.570862	317.434662	1048.752930	-593.226563	-155.763519	1069.166138	-496.950928	285.593445	806.254272	-483.074707	-118.984634	833.433655	-538.729126	80.493004	961.983337	431.708038	-32.042946	922.231506	460.220551	148.805161
-546.668213	182.786896	865.080383	-551.202148	-16.198530	859.993530	-657.795715	225.264572	416.831360	-593.721008	-40.707928	470.822662	-645.240051	223.855194	64.940086	-649.117065	-29.968439	75.097847	-578.783447	287.700714	1284.881348	-567.821289	-103.532349	1300.444946	-529.369263	90.756294	1322.987183	-526.345032	95.375374	1591.933594	-609.710083	317.457916	1048.756348	-593.305054	-155.736511	1069.163940	-497.136353	285.694153	806.251587	-483.210632	-118.971359	833.415283	-538.817688	80.521385	961.985168	432.027069	-32.019730	922.258606	460.536102	148.759674
-546.766968	182.824936	865.070801	-551.258606	-16.198061	859.962585	-657.969055	225.264267	416.790894	-593.713135	-40.702274	470.816925	-645.244690	223.885086	64.925446	-649.088074	-29.966995	75.093079	-578.861816	287.718872	1284.878052	-567.844910	-103.534645	1300.440918	-529.438965	90.765221	1322.961792	-526.386169	95.373344	1591.918457	-609.847534	317.472656	1048.762451	-593.388306	-155.706635	1069.131592	-497.288666	285.742157	806.226807	-483.349396	-118.962311	833.365234	-538.883850	80.532394	961.963501	432.327576	-31.976873	922.264465	460.858429	148.753540
-546.909729	182.821640	865.044495	-551.391357	-16.168089	859.954773	-658.076904	225.318893	416.809265	-593.756226	-40.744377	470.786041	-645.292053	223.888489	64.907066	-649.136536	-29.957922	75.107620	-578.968872	287.699554	1284.880615	-567.894104	-103.495636	1300.421509	-529.518494	90.797066	1322.919434	-526.428650	95.381622	1591.906494	-610.005188	317.535767	1048.730225	-593.454712	-155.707062	1069.120239	-497.432983	285.770782	806.222168	-483.509796	-118.956406	833.308655	-538.987061	80.554306	961.943176	432.603302	-31.997128	922.291626	461.133575	148.747406
-546.995850	182.888412	865.065613	-551.432495	-16.167971	859.958984	-658.152039	225.296646	416.782501	-593.711182	-40.706394	470.777039	-645.237915	223.883011	64.905533	-649.117004	-29.975849	75.088036	-579.076050	287.721191	1284.850708	-567.946228	-103.490776	1300.377441	-529.568787	90.817307	1322.903809	-526.454285	95.388153	1591.895752	-610.160095	317.573761	1048.727051	-593.527588	-155.692978	1069.083740	-497.593750	285.837036	806.186096	-483.627289	-118.921875	833.267151	-539.060181	80.582748	961.956665	432.897858	-32.015293	922.300659	461.412292	148.719177
-547.068604	182.927017	865.105103	-551.475159	-16.123850	859.972900	-658.257446	225.287872	416.778961	-593.720459	-40.707176	470.771362	-645.322266	223.887238	64.901901	-649.103088	-29.968967	75.081535	-579.174805	287.717499	1284.855469	-567.977783	-103.478088	1300.347290	-529.665710	90.847198	1322.883545	-526.485535	95.386894	1591.885742	-610.318420	317.605652	1048.711914	-593.610962	-155.652252	1069.068848	-497.762115	285.940704	806.194763	-483.774841	-118.884880	833.225403	-539.137268	80.613167	961.985046	433.170502	-32.039379	922.337219	461.703552	148.647720
-547.173157	182.939987	865.102844	-551.566284	-16.079807	859.963440	-658.345764	225.302933	416.778351	-593.728943	-40.717571	470.772430	-645.398743	223.920792	64.902657	-649.058411	-29.958391	75.084915	-579.271301	287.746979	1284.862427	-567.990662	-103.421616	1300.345947	-529.728455	90.870934	1322.872070	-526.497620	95.391563	1591.882446	-610.456787	317.608551	1048.742798	-593.679016	-155.624207	1069.069580	-497.957977	286.013275	806.168640	-483.908783	-118.817688	833.195984	-539.222961	80.638115	961.977844	433.448303	-32.032894	922.348450	461.957001	148.647736
-547.232422	183.013245	865.185425	-551.608826	-16.045385	859.972534	-658.401917	225.320526	416.780731	-593.801208	-40.705246	470.794891	-645.363464	223.918793	64.904526	-649.101990	-29.960722	75.089325	-579.376892	287.789459	1284.868896	-568.046448	-103.427750	1300.358643	-529.778809	90.900566	1322.894043	-526.516235	95.402328	1591.895630	-610.625916	317.691132	1048.742310	-593.789368	-155.597733	1069.064819	-498.162872	286.121704	806.153381	-484.366516	-119.032463	832.953796	-539.307007	80.657295	962.026062	433.720337	-32.072517	922.401306	462.222473	148.561829
-547.342407	183.009430	865.134399	-551.680176	-16.094259	859.984192	-658.420715	225.170502	416.752380	-593.870972	-40.749889	470.789520	-645.329041	223.929520	64.892204	-649.117554	-29.961790	75.095337	-579.480530	287.785797	1284.856079	-568.052673	-103.402916	1300.328369	-529.857239	90.946388	1322.871826	-526.520203	95.417374	1591.881592	-610.774048	317.688080	1048.741821	-593.830139	-155.543350	1069.037598	-498.360809	286.202667	806.110352	-484.180908	-118.728424	833.118164	-539.376038	80.664413	962.005127	433.981537	-32.052570	922.424194	462.449371	148.573776
-547.426025	183.056717	865.154419	-551.760620	-16.045036	859.975159	-658.462585	225.329117	416.726898	-593.888611	-40.752628	470.789673	-645.283875	223.925385	64.886307	-649.155762	-29.961594	75.095390	-579.588623	287.809021	1284.839966	-568.084717	-103.367744	1300.315063	-529.907166	90.977646	1322.856323	-526.523560	95.431511	1591.866699	-610.924805	317.702637	1048.745239	-593.906372	-155.492264	1069.023438	-498.543945	286.279358	806.092041	-484.274139	-118.654808	833.096558	-539.455627	80.698250	962.009949	434.243500	-32.041714	922.447937	462.651886	148.592957
-547.603088	183.306351	865.243042	-552.260498	-15.447283	859.854675	-658.578796	225.381897	416.730621	-593.925781	-40.742424	470.673340	-645.364258	223.945755	64.877434	-649.161682	-29.961828	75.095314	-579.678894	287.833252	1284.804810	-568.083008	-103.352821	1300.312500	-529.975830	90.989929	1322.818848	-526.529236	95.444244	1591.847778	-611.051025	317.721100	1048.714478	-593.971313	-155.430374	1068.987793	-498.727631	286.344604	806.057739	-484.405396	-118.572952	833.036438	-539.751648	80.995148	961.986023	434.460999	-32.040733	922.470520	462.836426	148.576950
-547.586670	183.262939	865.236755	-551.898987	-15.905157	859.906128	-658.609985	225.389008	416.723907	-593.918030	-40.680202	470.726471	-645.344604	223.931671	64.860207	-649.132996	-29.978594	75.071213	-579.755615	287.830505	1284.780640	-568.099426	-103.319489	1300.280151	-530.030762	91.025536	1322.795166	-526.520386	95.468010	1591.831177	-611.197388	317.706146	1048.687378	-594.029358	-155.387573	1068.986206	-498.906158	286.388580	806.015747	-484.497437	-118.485268	832.992737	-539.615051	80.798042	962.015503	434.704865	-32.034370	922.497925	463.065002	148.579605
-547.809998	183.563126	865.333496	-552.338196	-15.327096	859.619629	-658.722351	225.420563	416.766846	-593.943848	-40.669895	470.661621	-645.390076	223.935440	64.829887	-649.159546	-29.980307	75.073921	-579.875549	287.834717	1284.762939	-568.129883	-103.316483	1300.273682	-530.098328	91.050377	1322.776367	-526.506653	95.492973	1591.833496	-611.327637	317.719940	1048.663696	-594.093994	-155.339462	1068.972778	-499.057770	286.431366	806.014832	-484.606842	-118.384537	832.953064	-539.841797	81.028625	961.903687	434.930084	-32.007889	922.518616	463.239746	148.590347
-547.935059	183.602570	865.336548	-552.488831	-15.237275	859.587280	-658.805786	225.249435	416.751953	-593.937439	-40.639179	470.619812	-645.432007	223.946457	64.816360	-649.175720	-30.000807	75.069664	-579.967773	287.876404	1284.767456	-568.169373	-103.268265	1300.262573	-530.105408	91.043930	1322.757202	-526.502991	95.512085	1591.820190	-611.470398	317.720612	1048.663940	-594.160645	-155.255554	1068.932129	-499.245789	286.491791	806.000122	-484.703979	-118.293777	832.950928	-539.952698	81.072952	961.885681	435.123444	-32.002117	922.547546	463.405334	148.606903
-547.769470	183.448898	865.417175	-552.070068	-15.776994	859.911560	-658.734131	225.195984	416.725464	-594.009155	-40.636772	470.734741	-645.306641	223.935577	64.815750	-649.147583	-29.996246	75.058746	-580.094421	287.895325	1284.758057	-568.194397	-103.246719	1300.232422	-530.170227	91.073235	1322.750000	-526.494873	95.542633	1591.825928	-611.640991	317.742676	1048.647339	-594.203979	-155.217178	1068.916870	-499.420563	286.479156	805.974854	-484.786682	-118.201508	832.919067	-539.860535	80.870529	962.112915	435.295898	-31.997023	922.573425	463.549011	148.591736
-548.056824	183.696136	865.411987	-552.548218	-15.245803	859.628845	-658.892273	225.257080	416.744965	-594.057983	-40.661125	470.650055	-645.375427	223.942062	64.817871	-649.144775	-30.003172	75.067543	-580.173889	287.914459	1284.738892	-568.200806	-103.205788	1300.239502	-530.227844	91.112740	1322.740723	-526.488281	95.572449	1591.811768	-611.809326	317.730072	1048.637329	-594.261658	-155.117371	1068.888184	-499.566406	286.488464	805.940491	-484.819458	-118.078690	832.900574	-540.101501	81.104523	961.949768	435.449799	-32.022633	922.593018	463.690125	148.554398
-548.223083	183.665451	865.362000	-552.721558	-15.176457	859.588562	-658.973999	225.257126	416.718933	-594.145081	-40.651920	470.644592	-645.433777	223.955200	64.824051	-649.188354	-30.011257	75.056335	-580.406738	287.714203	1284.568115	-568.219482	-103.167152	1300.221436	-530.284729	91.170265	1322.727295	-526.462952	95.620819	1591.809204	-611.972534	317.754791	1048.566284	-594.294739	-155.055267	1068.869873	-499.712952	286.502930	805.908813	-484.901520	-117.948982	832.888123	-540.224915	81.125839	961.899963	435.542145	-32.033401	922.616760	463.774658	148.544968
-548.100830	183.437683	865.335754	-552.319092	-15.758325	859.917114	-658.893127	225.188980	416.659485	-594.145508	-40.642185	470.728302	-645.314087	223.949005	64.816139	-649.187744	-29.993340	75.050903	-580.512329	287.779419	1284.604858	-568.265503	-103.141624	1300.172241	-530.319153	91.179695	1322.688599	-526.454590	95.665314	1591.795166	-612.136780	317.765778	1048.569702	-594.348877	-154.966431	1068.847168	-499.885101	286.509033	805.874329	-484.970032	-117.847252	832.858154	-540.117676	80.920753	962.072998	435.667358	-32.035088	922.640259	463.875031	148.529083
-548.181946	183.455643	865.344421	-552.386841	-15.745837	859.933594	-658.940430	225.216980	416.653900	-594.137451	-40.588558	470.733093	-645.281189	223.948563	64.824295	-649.151489	-30.008959	75.040230	-580.452881	287.966034	1284.645874	-568.309937	-103.108734	1300.139038	-530.343140	91.214302	1322.667725	-526.437622	95.711670	1591.778564	-612.213440	317.697052	1048.589722	-594.404053	-154.914566	1068.792480	-500.021729	286.481750	805.819519	-485.028992	-117.733177	832.827087	-540.190857	80.940605	962.085632	435.776978	-32.048004	922.653992	463.961731	148.511658
-548.310608	183.413971	865.323669	-552.490967	-15.770616	859.938599	-659.005981	225.222305	416.645874	-594.158813	-40.603897	470.730469	-645.335693	223.978928	64.825699	-649.157288	-30.007299	75.036636	-580.518372	287.985413	1284.632690	-568.305115	-103.074364	1300.120117	-530.432373	91.277435	1322.629517	-526.426208	95.761917	1591.781982	-612.337463	317.665527	1048.570679	-594.476929	-154.893234	1068.798096	-500.153320	286.484711	805.802490	-485.421234	-117.896103	832.613953	-540.296021	80.921028	962.077026	435.850281	-32.072845	922.676270	463.997772	148.503708
-548.340698	183.454758	865.347717	-552.522888	-15.744241	859.940796	-659.021545	225.193817	416.627258	-594.195007	-40.606861	470.713196	-645.305359	223.967575	64.786957	-649.180542	-30.004087	75.039032	-580.612122	288.009521	1284.598145	-568.352478	-103.063202	1300.109009	-530.472534	91.291420	1322.611816	-526.411865	95.804237	1591.767334	-612.458618	317.664825	1048.547729	-594.494629	-154.813049	1068.770752	-500.314606	286.470551	805.768494	-485.194580	-117.567177	832.783813	-540.354187	80.944328	962.092590	435.922882	-32.072052	922.692810	464.068268	148.452377
-548.371277	183.567184	865.421265	-552.568542	-15.675159	859.948181	-659.057922	225.188080	416.619324	-594.194092	-40.580692	470.702576	-645.262512	223.962845	64.786758	-649.145081	-30.004608	75.037788	-580.680420	288.046082	1284.578003	-568.345947	-103.012230	1300.101685	-530.523987	91.336662	1322.586060	-526.390564	95.854279	1591.766602	-612.536194	317.620728	1048.532837	-594.544800	-154.735107	1068.760376	-500.435852	286.457916	805.763672	-485.224640	-117.455711	832.777710	-540.418579	81.002434	962.134705	436.012817	-32.067722	922.695984	464.114594	148.422653
-548.471436	183.593796	865.404236	-552.692017	-15.675255	859.947693	-659.117615	225.207565	416.645721	-594.276489	-40.607868	470.708496	-645.261169	223.962936	64.788658	-649.209290	-30.008245	75.048920	-580.761292	288.065277	1284.541870	-568.365845	-102.974602	1300.068115	-530.550354	91.368851	1322.559326	-526.369873	95.918854	1591.763916	-612.656860	317.639832	1048.504639	-594.569092	-154.662888	1068.742310	-500.581116	286.457947	805.740112	-485.309814	-117.359993	832.757629	-540.505676	81.022675	962.123657	436.214233	-32.385410	922.727783	464.547302	147.668198
-548.539856	183.591354	865.399292	-552.738342	-15.658597	859.956909	-659.228271	225.247284	416.637421	-594.264587	-40.599239	470.701141	-645.350586	223.986969	64.802597	-649.171143	-30.011368	75.033165	-580.953552	287.918274	1284.415161	-568.348999	-102.941345	1300.072144	-530.573242	91.404915	1322.553345	-526.349731	95.984055	1591.752075	-612.778625	317.684540	1048.427368	-594.611145	-154.579742	1068.710449	-500.690216	286.456757	805.727600	-485.378082	-117.289658	832.719421	-540.558228	81.037621	962.125549	436.251221	-32.360878	922.712402	464.553162	147.658371
-548.572266	183.644836	865.468262	-552.765503	-15.641039	859.985779	-659.294373	225.234161	416.612213	-594.235718	-40.578678	470.711090	-645.306152	223.980164	64.791443	-649.170288	-30.008760	75.025681	-580.875488	288.110504	1284.463867	-568.373169	-102.911316	1300.094360	-530.621582	91.448563	1322.525513	-526.345032	96.039040	1591.748901	-612.841125	317.681732	1048.413818	-594.661804	-154.542236	1068.720947	-500.824493	286.471832	805.688416	-485.436768	-117.217079	832.727539	-540.610352	81.054321	962.176208	436.279633	-32.378769	922.731445	464.548828	147.621246
-548.682678	183.635498	865.416077	-552.879517	-15.652312	859.986755	-659.374207	225.234268	416.587219	-594.303650	-40.596565	470.712402	-645.381165	223.990082	64.768593	-649.198303	-30.010284	75.030876	-581.073669	287.993378	1284.349121	-568.365295	-102.885880	1300.109863	-530.661194	91.470284	1322.515747	-526.339233	96.110077	1591.758179	-612.968567	317.732147	1048.355469	-594.703979	-154.454453	1068.747925	-500.943298	286.460144	805.654053	-485.520294	-117.167397	832.722961	-540.687561	81.069771	962.147766	436.274750	-32.397804	922.750977	464.522308	147.624786
-548.735107	183.617538	865.411438	-552.943298	-15.651107	859.999329	-659.433472	225.234818	416.608154	-594.285583	-40.556629	470.684967	-645.313477	223.983780	64.770561	-649.199951	-30.022076	75.015465	-581.004700	288.186554	1284.390625	-568.382813	-102.845604	1300.106323	-530.702454	91.510414	1322.505127	-526.327209	96.197929	1591.764404	-613.021301	317.681763	1048.368164	-594.745117	-154.417892	1068.757935	-501.027588	286.458099	805.617981	-485.602356	-117.117714	832.713806	-540.738220	81.068970	962.151245	436.290680	-32.408615	922.747070	464.487640	147.625000
-548.798767	183.631973	865.441956	-553.008545	-15.635626	860.020386	-659.547363	225.221451	416.632690	-594.306274	-40.574783	470.693146	-645.321594	223.974045	64.766083	-649.170654	-30.010082	75.012299	-581.186340	288.057678	1284.336182	-568.405396	-102.819702	1300.129883	-530.736084	91.550995	1322.521362	-526.315613	96.279068	1591.784302	-613.141785	317.718292	1048.331543	-594.795349	-154.374619	1068.773315	-501.127655	286.405060	805.578064	-485.677338	-117.069954	832.720032	-540.804993	81.079140	962.177124	436.137970	-32.145958	922.743774	464.083923	148.306915
-548.870911	183.642029	865.435608	-553.060669	-15.619165	860.012878	-659.679016	225.263550	416.655670	-594.366821	-40.578388	470.684784	-645.417725	223.969543	64.776329	-649.164124	-30.014744	74.994576	-581.215942	288.079376	1284.287720	-568.395386	-102.785896	1300.130615	-530.752625	91.561615	1322.512207	-526.304382	96.364937	1591.798584	-613.195740	317.694092	1048.290771	-594.826294	-154.349136	1068.779907	-501.219208	286.409454	805.556458	-485.748230	-117.043289	832.730408	-540.850647	81.092438	962.168518	436.085968	-32.146317	922.738708	464.000549	148.371338
-548.922546	183.638489	865.442078	-553.110840	-15.593285	860.033691	-659.765564	225.279938	416.656708	-594.378845	-40.570393	470.690613	-645.361877	223.981552	64.767998	-649.162170	-30.008198	75.022781	-581.139832	288.226440	1284.302979	-568.463623	-102.761688	1300.132568	-530.803284	91.610703	1322.507568	-526.292908	96.458130	1591.805664	-613.272705	317.675690	1048.272949	-594.878479	-154.328278	1068.799194	-501.315826	286.411865	805.514038	-485.788391	-117.000107	832.727356	-540.891479	81.110237	962.181335	436.039978	-32.173229	922.737244	463.955811	148.322113
-548.943726	183.727798	865.480591	-553.137207	-15.541651	860.035889	-659.884644	225.278091	416.678223	-594.425232	-40.551048	470.681580	-645.353943	223.962708	64.759499	-649.156677	-30.008068	75.020493	-581.146912	288.229706	1284.278076	-568.442566	-102.762123	1300.120972	-530.824707	91.626877	1322.473877	-526.286072	96.539398	1591.813721	-613.311951	317.631378	1048.244019	-594.894897	-154.295197	1068.834106	-501.369843	286.377594	805.492737	-485.828583	-116.978683	832.744934	-540.923218	81.163040	962.201965	436.008881	-32.154667	922.719666	463.893036	148.349930
-548.980225	183.721359	865.488342	-553.164612	-15.551770	860.064697	-659.969910	225.280090	416.662506	-594.489868	-40.537521	470.687866	-645.433167	224.002014	64.735214	-649.149658	-30.010172	75.023727	-581.226440	288.306519	1284.236572	-568.488647	-102.686890	1300.157959	-530.787720	91.629150	1322.497314	-526.290894	96.645264	1591.819824	-613.404480	317.636108	1048.192627	-594.945313	-154.281021	1068.842041	-501.442596	286.370575	805.447205	-485.887299	-116.962921	832.759033	-540.956726	81.165764	962.220764	435.911591	-32.146797	922.727478	463.777069	148.384918
-549.026062	183.734161	865.492249	-553.234192	-15.520637	860.072876	-660.019287	225.257050	416.677155	-594.524719	-40.534622	470.677399	-645.373413	223.997192	64.734795	-649.123352	-30.006140	75.014046	-581.397400	288.170258	1284.120972	-568.491150	-102.648163	1300.166992	-530.825989	91.672089	1322.491943	-526.297791	96.720352	1591.830322	-613.468384	317.602051	1048.134888	-594.996277	-154.253769	1068.878174	-501.472321	286.366486	805.429504	-485.926910	-116.963768	832.768677	-541.006226	81.188286	962.225952	435.849640	-32.140152	922.722961	463.691711	148.390762
-549.119446	183.727371	865.469543	-553.310120	-15.567886	860.075500	-660.157410	225.280182	416.670715	-594.611755	-40.535152	470.720276	-645.492859	224.024948	64.749329	-649.174194	-30.025438	75.014801	-581.440918	288.199066	1284.090454	-568.542175	-102.612144	1300.140625	-530.856567	91.704781	1322.488403	-526.298462	96.816437	1591.835938	-613.549683	317.618256	1048.114502	-595.043396	-154.266144	1068.874878	-501.553223	286.362732	805.395935	-485.981293	-116.966408	832.775085	-541.066650	81.174904	962.213867	435.765137	-32.129173	922.706299	463.584167	148.410172
-549.269043	183.873306	865.492065	-553.751404	-15.072306	860.007141	-660.237366	225.273026	416.691162	-594.660828	-40.538155	470.619781	-645.471130	224.012665	64.729790	-649.210754	-30.005054	75.009613	-581.356628	288.387726	1284.119629	-568.576904	-102.591721	1300.163208	-530.905884	91.744987	1322.458252	-526.304871	96.908722	1591.838623	-613.558838	317.556671	1048.092529	-595.087097	-154.273529	1068.903564	-501.607666	286.342072	805.326965	-486.012817	-116.977570	832.774414	-541.326111	81.429588	962.185303	435.662384	-32.124565	922.710083	463.441254	148.393738
-549.339417	183.868332	865.461853	-553.836182	-15.022380	859.980957	-660.308411	225.291229	416.673096	-594.697388	-40.533482	470.577148	-645.491211	224.013947	64.729454	-649.220581	-30.007761	75.011078	-581.383789	288.403076	1284.064819	-568.588928	-102.557503	1300.155518	-530.913208	91.803452	1322.436523	-526.304993	96.980354	1591.835693	-613.598999	317.548035	1048.054565	-595.110596	-154.245590	1068.904053	-501.645935	286.347992	805.265259	-486.051971	-117.025322	832.777771	-541.379395	81.452057	962.154602	435.577423	-32.091759	922.678101	463.309265	148.454788
-549.410461	183.846252	865.427307	-553.866455	-15.033644	859.977600	-660.352112	225.287506	416.676178	-594.721069	-40.519054	470.581818	-645.421509	224.006729	64.732819	-649.216187	-30.002333	75.002426	-581.426941	288.454742	1284.026001	-568.595520	-102.506172	1300.162598	-530.941528	91.830605	1322.401733	-526.307861	97.067429	1591.841064	-613.648865	317.556366	1047.992798	-595.128540	-154.220749	1068.910522	-501.727997	286.354584	805.199341	-486.072388	-117.015945	832.768738	-541.419861	81.452690	962.135132	435.443634	-32.087704	922.671997	463.161255	148.431519
-549.499634	183.817032	865.389160	-553.935059	-15.042502	859.978638	-660.369202	225.270767	416.657684	-594.738464	-40.503826	470.579559	-645.433472	224.008682	64.729370	-649.213074	-30.004591	75.006073	-581.469482	288.490051	1283.984863	-568.592163	-102.480141	1300.179688	-530.955933	91.884819	1322.387329	-526.308899	97.147141	1591.836182	-613.721008	317.564484	1047.949097	-595.163208	-154.221115	1068.936890	-501.748322	286.346680	805.153625	-486.109741	-117.053986	832.769348	-541.485107	81.453720	962.115784	435.332672	-32.082062	922.659912	463.012939	148.439087
-549.530151	183.813950	865.391174	-553.970764	-15.051200	860.008423	-660.402100	225.277115	416.635956	-594.787292	-40.537731	470.580109	-645.441467	224.024033	64.714767	-649.224915	-30.002180	75.007507	-581.489624	288.490509	1283.923218	-568.608459	-102.434608	1300.163330	-531.010376	91.936172	1322.356079	-526.309448	97.217430	1591.833862	-613.771484	317.587738	1047.907471	-595.182068	-154.239426	1068.960693	-501.782043	286.351379	805.095947	-486.149933	-117.095924	832.773926	-541.522522	81.461601	962.132507	435.213562	-32.079617	922.631470	462.864319	148.457611
-549.616882	183.821548	865.411011	-554.046509	-15.060627	860.017517	-660.426270	225.270279	416.626617	-594.813354	-40.585228	470.619202	-645.426636	224.022903	64.714279	-649.254395	-30.003811	75.015594	-581.569641	288.509430	1283.847778	-568.639832	-102.393654	1300.159302	-531.044006	91.980553	1322.333130	-526.317505	97.286385	1591.836304	-613.818481	317.577209	1047.816895	-595.223267	-154.205750	1068.974121	-501.844574	286.322754	805.034058	-486.151031	-117.105804	832.808044	-541.608948	81.456245	962.147400	435.070526	-32.067829	922.636658	462.681122	148.456055
-549.674988	183.843903	865.423157	-554.109436	-15.049150	860.008179	-660.472534	225.260590	416.602814	-594.827515	-40.598923	470.599487	-645.437927	224.031189	64.710533	-649.273193	-30.011972	74.981071	-581.579956	288.511780	1283.791382	-568.662964	-102.345795	1300.150635	-531.087341	92.026970	1322.312256	-526.314575	97.359436	1591.832031	-613.878357	317.586121	1047.794556	-595.261414	-154.230469	1069.010132	-501.871582	286.298981	805.012146	-486.202484	-117.146408	832.807556	-541.667908	81.462311	962.148315	434.936646	-32.045452	922.618591	462.500549	148.490143
-549.686646	183.850769	865.434204	-554.121521	-15.035960	859.993958	-660.466858	225.237381	416.603668	-594.809387	-40.586308	470.575012	-645.462219	224.023743	64.728706	-649.246704	-30.014498	75.002960	-581.761658	288.411377	1283.704834	-568.692688	-102.334076	1300.153442	-531.123596	92.056259	1322.288452	-526.312988	97.415710	1591.835449	-613.938904	317.625214	1047.717773	-595.285767	-154.231201	1069.037476	-501.924957	286.321655	804.967896	-486.252625	-117.206009	832.802673	-541.697021	81.459953	962.148132	434.761993	-32.049362	922.601074	462.302368	148.495758
-549.751953	183.872849	865.450073	-554.203003	-15.015202	859.980774	-660.525085	225.271072	416.621948	-594.789795	-40.581917	470.553436	-645.514648	224.021530	64.723610	-649.228027	-30.010700	74.961327	-581.786438	288.425140	1283.670898	-568.704285	-102.295860	1300.191772	-531.160095	92.106758	1322.255859	-526.319458	97.507172	1591.832764	-613.972229	317.592224	1047.712402	-595.303040	-154.218201	1069.021362	-501.975464	286.296234	804.929932	-486.304840	-117.221909	832.792847	-541.775574	81.466110	962.149536	434.565155	-32.078411	922.603271	462.101959	148.500778
-549.781311	183.856018	865.453857	-554.232239	-15.017716	859.980774	-660.524048	225.282410	416.600922	-594.796509	-40.586926	470.552460	-645.481445	224.031555	64.716087	-649.248962	-30.012480	74.943832	-581.842041	288.472260	1283.632935	-568.709106	-102.256577	1300.213013	-531.204712	92.154228	1322.226563	-526.306396	97.575516	1591.824219	-614.023560	317.599518	1047.663208	-595.343628	-154.217377	1069.070923	-502.023071	286.312103	804.864197	-486.357910	-117.263252	832.795288	-541.816284	81.454567	962.152527	434.380951	-32.087803	922.602783	461.886658	148.518021
-549.850708	183.853378	865.444885	-554.312134	-15.043598	859.996460	-660.548523	225.295731	416.609253	-594.817505	-40.606224	470.564301	-645.510010	224.031052	64.702507	-649.265015	-30.021343	74.970955	-581.889526	288.499084	1283.574585	-568.701111	-102.226021	1300.236694	-531.205994	92.175262	1322.202881	-526.290588	97.672630	1591.825439	-614.096191	317.609406	1047.608276	-595.372803	-154.229446	1069.110596	-502.076660	286.305603	804.804993	-486.372925	-117.289375	832.810913	-541.897949	81.452568	962.156982	434.189301	-32.121483	922.596008	461.680695	148.508499
-549.919189	183.774261	865.407166	-554.366760	-15.040663	860.006348	-660.536682	225.289001	416.587860	-594.829529	-40.638462	470.603638	-645.494812	224.027176	64.681953	-649.256470	-30.015383	74.965759	-581.952881	288.523071	1283.526855	-568.742004	-102.163589	1300.237793	-531.251831	92.226578	1322.195313	-526.272583	97.751846	1591.826172	-614.146912	317.598236	1047.559204	-595.412842	-154.202621	1069.137085	-502.137634	286.300781	804.755310	-486.409973	-117.300476	832.851013	-541.954285	81.437675	962.143188	433.999542	-32.126339	922.587646	461.440704	148.517365
-549.969360	183.708740	865.372986	-554.395447	-15.081433	860.028381	-660.547668	225.315170	416.578644	-594.810486	-40.641247	470.592896	-645.501221	224.019226	64.678596	-649.243774	-30.020351	74.990334	-581.992126	288.562317	1283.484985	-568.733887	-102.125359	1300.247803	-531.284180	92.272461	1322.178711	-526.246399	97.839470	1591.828369	-614.212036	317.590454	1047.534058	-595.443848	-154.200821	1069.151978	-502.190796	286.281311	804.698669	-486.460999	-117.303566	832.843384	-541.988281	81.413261	962.137451	433.754547	-32.131466	922.586182	461.170715	148.577942
-549.999390	183.714081	865.364624	-554.428589	-15.123343	860.016907	-660.505676	225.270874	416.567505	-594.793518	-40.637486	470.564240	-645.459595	224.042068	64.708908	-649.268616	-30.031229	74.987732	-582.026123	288.588928	1283.438965	-568.779358	-102.092354	1300.232056	-531.369446	92.328568	1322.142578	-526.210144	97.930153	1591.828247	-614.240906	317.581299	1047.492676	-595.482117	-154.220474	1069.195557	-502.252106	286.287445	804.653076	-486.496979	-117.323990	832.844543	-542.025024	81.394051	962.128052	433.551270	-32.130806	922.584473	460.943787	148.577667
-549.933350	183.570389	865.373657	-554.061523	-15.593987	860.107910	-660.468750	225.298264	416.560425	-594.754822	-40.620529	470.632080	-645.471436	224.027817	64.707375	-649.266541	-30.028357	74.984451	-582.081848	288.624725	1283.421997	-568.781738	-102.068481	1300.238037	-531.342773	92.334290	1322.124634	-526.178833	98.005264	1591.826660	-614.281006	317.512573	1047.451904	-595.518433	-154.200485	1069.167603	-502.281616	286.276947	804.641235	-486.523163	-117.319107	832.866333	-541.870544	81.149017	962.186157	433.311737	-32.131432	922.560608	460.687469	148.599823
-549.896423	183.620590	865.417725	-554.063354	-15.593718	860.098816	-660.440918	225.282272	416.563019	-594.732483	-40.651859	470.645508	-645.434631	224.052048	64.709236	-649.258911	-30.027855	74.953667	-582.102905	288.615753	1283.378906	-568.788269	-102.054169	1300.217529	-531.386414	92.384338	1322.089233	-526.149963	98.099030	1591.826050	-614.336487	317.484192	1047.415283	-595.558289	-154.173218	1069.172852	-502.350677	286.269653	804.620117	-486.581207	-117.345711	832.861938	-541.875061	81.146912	962.205139	433.081543	-32.128296	922.560242	460.419678	148.630859
-549.931091	183.595398	865.408997	-554.097900	-15.634665	860.096008	-660.461853	225.308121	416.547272	-594.691833	-40.649960	470.626434	-645.442566	224.027115	64.703270	-649.217041	-30.007338	74.948578	-582.157349	288.660400	1283.361084	-568.832458	-102.021858	1300.216553	-531.434692	92.387329	1322.070923	-526.116760	98.173248	1591.811646	-614.389343	317.492218	1047.397705	-595.604919	-154.152939	1069.183716	-502.379639	286.256470	804.619080	-486.606354	-117.333832	832.877380	-541.919434	81.117188	962.200439	432.853790	-32.098869	922.544189	460.152191	148.687561
-550.076782	183.696411	865.386475	-554.586060	-15.172107	860.013062	-660.490479	225.336258	416.565216	-594.717896	-40.713165	470.571960	-645.482971	224.023254	64.691811	-649.262634	-30.036301	74.970230	-582.119812	288.794800	1283.359497	-568.862793	-102.009995	1300.233154	-531.466125	92.423523	1322.047729	-526.078186	98.256371	1591.813599	-614.431274	317.459564	1047.373047	-595.657349	-154.166229	1069.197266	-502.438446	286.233673	804.556458	-486.672852	-117.341469	832.863281	-542.179749	81.345100	962.140381	432.582764	-32.062618	922.522583	459.855438	148.762848
-550.132385	183.653091	865.375061	-554.637817	-15.160559	860.024170	-660.484924	225.342667	416.545654	-594.692322	-40.747387	470.539246	-645.474182	224.024170	64.693428	-649.231689	-30.019680	74.985161	-582.244995	288.733459	1283.296997	-568.884338	-101.964828	1300.224487	-531.486267	92.441200	1322.026245	-526.048767	98.359207	1591.809082	-614.497009	317.478760	1047.327148	-595.707031	-154.150513	1069.211548	-502.502106	286.209167	804.528381	-486.733337	-117.345444	832.867737	-542.230957	81.339775	962.140259	432.324585	-32.006134	922.500061	459.547150	148.831619
-550.174133	183.597870	865.358032	-554.690796	-15.197707	860.028198	-660.489807	225.364243	416.533936	-594.704102	-40.754925	470.554077	-645.458618	224.044388	64.675117	-649.261841	-30.029316	75.000237	-582.174927	288.847595	1283.282349	-568.885071	-101.955711	1300.246216	-531.520264	92.488068	1321.998169	-526.000000	98.456299	1591.813232	-614.529907	317.456665	1047.295898	-595.752197	-154.100800	1069.229248	-502.573547	286.203552	804.454407	-486.758362	-117.313118	832.874146	-542.269531	81.303146	962.133179	432.064606	-31.995558	922.477112	459.269714	148.887665
-550.170837	183.601868	865.350464	-554.720642	-15.238785	860.026550	-660.497864	225.379837	416.525635	-594.681763	-40.762199	470.546692	-645.532532	224.038818	64.677223	-649.259338	-30.029499	75.000908	-582.181641	288.833130	1283.235474	-568.867493	-101.946503	1300.255371	-531.606567	92.527039	1321.959961	-525.961792	98.528076	1591.810059	-614.595642	317.463440	1047.245483	-595.813965	-154.088516	1069.236206	-502.636597	286.172852	804.411560	-486.823608	-117.286926	832.882080	-542.294495	81.286736	962.129822	431.800293	-31.960098	922.463806	458.988129	148.928543
-550.243652	183.500015	865.300354	-554.756104	-15.292034	860.047485	-660.462524	225.364929	416.488190	-594.692139	-40.831726	470.557373	-645.540161	224.053375	64.664886	-649.252930	-30.030704	75.009186	-582.202515	288.874207	1283.188843	-568.910583	-101.923523	1300.241577	-531.593689	92.536476	1321.969849	-525.905212	98.631042	1591.807007	-614.654114	317.468719	1047.195679	-595.857422	-154.048111	1069.229492	-502.685577	286.178101	804.392944	-486.877258	-117.285866	832.879822	-542.339722	81.245743	962.115356	431.538025	-31.941496	922.438232	458.704437	148.956787
-550.132141	183.362747	865.282288	-554.364014	-15.793073	860.130005	-660.396362	225.325775	416.475739	-594.636292	-40.826183	470.656494	-645.487549	224.048645	64.663567	-649.255737	-30.031588	74.996109	-582.233582	288.884766	1283.155151	-568.926575	-101.912407	1300.245972	-531.598816	92.541061	1321.939453	-525.859314	98.714706	1591.791870	-614.687622	317.444183	1047.174072	-595.892883	-154.003571	1069.234741	-502.737701	286.143829	804.351013	-486.939117	-117.274452	832.893860	-542.147034	80.997368	962.155640	431.269928	-31.918747	922.432007	458.400635	149.005432
-549.995667	183.822205	865.454346	-554.709534	-15.240673	860.047424	-660.419434	225.366409	416.557068	-594.596008	-40.822311	470.557953	-645.523682	224.099838	64.712082	-649.245605	-30.055149	74.991409	-582.332825	288.801971	1283.081665	-568.955139	-101.886467	1300.235352	-531.616333	92.556267	1321.921875	-525.805420	98.803223	1591.787109	-614.764648	317.464081	1047.092773	-595.944763	-153.983582	1069.219849	-502.783356	286.139618	804.351379	-486.959229	-117.253273	832.897400	-542.280029	81.351059	962.198853	431.126984	-32.158508	922.403381	458.427032	148.351730
-549.816895	183.735397	865.485535	-554.280212	-15.735300	860.135315	-660.367004	225.336227	416.541809	-594.531677	-40.813892	470.607056	-645.461731	224.041504	64.686737	-649.246338	-30.047552	74.978149	-582.362793	288.782135	1283.008423	-568.971985	-101.889130	1300.225464	-531.650024	92.578316	1321.877930	-525.756165	98.880089	1591.773315	-614.779175	317.411591	1047.092651	-595.994873	-153.949203	1069.225464	-502.811768	286.111023	804.330078	-487.052246	-117.253799	832.870544	-542.064453	81.108963	962.268738	430.705261	-31.905445	922.362671	457.766357	149.081589
-550.002930	183.792603	865.453430	-554.741455	-15.293047	860.055603	-660.410034	225.362671	416.547913	-594.540771	-40.878746	470.524384	-645.531738	224.071716	64.681076	-649.256714	-30.049984	74.962906	-582.366638	288.816040	1282.992920	-568.982300	-101.877129	1300.221924	-531.622009	92.563690	1321.871338	-525.707581	98.966454	1591.769165	-614.830078	317.391785	1047.039917	-596.047119	-153.937286	1069.200439	-502.887787	286.075714	804.300171	-487.107574	-117.240570	832.853149	-542.322388	81.314178	962.204956	430.412445	-31.844620	922.351807	457.426239	149.179581
-550.137695	183.397736	865.332764	-554.434082	-15.881698	860.104675	-660.384155	225.362732	416.491364	-594.529419	-40.903080	470.602905	-645.540100	224.059601	64.671860	-649.296326	-30.057890	74.983299	-582.382996	288.821686	1282.955933	-568.996155	-101.850677	1300.197510	-531.642395	92.586273	1321.832153	-525.654175	99.036705	1591.748901	-614.873962	317.370636	1047.016357	-596.089294	-153.914093	1069.199341	-502.921143	286.065033	804.270874	-487.140442	-117.210144	832.842957	-542.243408	80.932320	962.173035	430.071655	-31.825563	922.328918	457.047485	149.248795
-550.199524	183.299301	865.282837	-554.489319	-15.948490	860.109497	-660.321167	225.337921	416.458771	-594.507446	-40.912899	470.601196	-645.500366	224.075928	64.680084	-649.259216	-30.051216	74.995094	-582.329773	288.951416	1282.962646	-569.021423	-101.840858	1300.190430	-531.642090	92.603348	1321.809814	-525.606934	99.119835	1591.743652	-614.851196	317.308685	1047.012939	-596.127075	-153.868103	1069.191650	-502.970917	286.030273	804.239258	-487.208588	-117.203110	832.848999	-542.281555	80.876518	962.149170	429.780060	-31.762129	922.293091	456.709076	149.364212
-550.220276	183.223755	865.263794	-554.493286	-16.008633	860.140564	-660.309021	225.337158	416.469055	-594.516602	-40.950466	470.640381	-645.491028	224.075699	64.681000	-649.289429	-30.050129	74.996895	-582.338318	288.941956	1282.923340	-569.016541	-101.819801	1300.204834	-531.646423	92.627953	1321.800049	-525.552551	99.189995	1591.737305	-614.900085	317.305908	1046.964233	-596.172180	-153.851654	1069.196045	-503.024811	286.007019	804.183594	-487.291809	-117.202164	832.837585	-542.299316	80.834412	962.156494	429.447327	-31.723064	922.285339	456.381683	149.406494
-550.221252	183.227951	865.262512	-554.512390	-16.033394	860.139771	-660.306641	225.336014	416.469177	-594.523071	-40.955711	470.643280	-645.480408	224.074448	64.681198	-649.244446	-30.061394	75.011482	-582.305786	288.958221	1282.900757	-569.008972	-101.815590	1300.185059	-531.656921	92.636055	1321.782471	-525.499084	99.248871	1591.726318	-614.922791	317.294891	1046.933105	-596.185303	-153.810272	1069.179565	-503.066467	285.987610	804.153564	-487.349091	-117.197777	832.840942	-542.312317	80.823898	962.155762	429.150146	-31.666698	922.247925	456.062744	149.519760
-550.156311	183.301254	865.311279	-554.487488	-16.008549	860.140442	-660.261841	225.315643	416.470123	-594.534302	-40.987869	470.653748	-645.495239	224.071518	64.666100	-649.282166	-30.055719	75.006470	-582.312439	288.948212	1282.853882	-569.009094	-101.807014	1300.181396	-531.648071	92.670990	1321.762451	-525.441833	99.302849	1591.721924	-614.939514	317.259644	1046.888794	-596.236450	-153.790573	1069.196777	-503.103760	285.961548	804.111938	-487.387299	-117.177032	832.835205	-542.286804	80.848038	962.181702	428.829254	-31.588793	922.227234	455.730225	149.565430
-550.218018	183.248108	865.286316	-554.536072	-16.072815	860.141052	-660.309387	225.323029	416.482483	-594.529785	-41.022659	470.634979	-645.533264	224.075821	64.663498	-649.273438	-30.051493	74.978622	-582.285950	288.972839	1282.826416	-568.970032	-101.801620	1300.214111	-531.703613	92.703102	1321.752930	-525.390320	99.349564	1591.703613	-614.959534	317.234344	1046.859253	-596.252686	-153.799240	1069.206177	-503.143768	285.945679	804.058228	-487.460876	-117.200356	832.802490	-542.334656	80.802757	962.169189	428.624359	-31.760000	922.211243	455.675964	148.984940
-550.246399	183.196579	865.259949	-554.552673	-16.100454	860.128540	-660.306458	225.338562	416.475189	-594.550964	-41.048435	470.629852	-645.489075	224.075180	64.680931	-649.285706	-30.052107	74.981804	-582.312195	288.975708	1282.765747	-568.944519	-101.770882	1300.188110	-531.705688	92.721870	1321.706421	-525.321533	99.404404	1591.693970	-614.974731	317.193604	1046.823486	-596.279724	-153.778931	1069.193604	-503.153320	285.907135	804.043762	-487.483582	-117.169106	832.820251	-542.348938	80.770172	962.149109	428.301086	-31.713636	922.200378	455.346191	149.019119
-550.243958	183.195313	865.279358	-554.569885	-16.097105	860.128357	-660.287476	225.324081	416.456024	-594.522278	-41.023624	470.611725	-645.530029	224.095016	64.692497	-649.269836	-30.061722	74.974579	-582.296936	288.968506	1282.730347	-568.964050	-101.760124	1300.167725	-531.631958	92.705765	1321.710815	-525.255371	99.460304	1591.689697	-614.995850	317.183136	1046.772827	-596.289368	-153.750000	1069.194458	-503.181885	285.863708	804.034668	-487.514130	-117.161392	832.804871	-542.357971	80.760422	962.158569	427.944153	-31.670687	922.185974	454.986755	149.083496
-550.249512	183.112610	865.248962	-554.576538	-16.169512	860.151306	-660.297058	225.316788	416.448761	-594.554016	-41.041077	470.608307	-645.570740	224.100113	64.689110	-649.291504	-30.063154	74.979065	-582.302551	288.973694	1282.704224	-568.974243	-101.757881	1300.155640	-531.601501	92.715385	1321.689819	-525.195313	99.491913	1591.676636	-614.986450	317.146301	1046.747803	-596.306152	-153.761612	1069.222900	-503.187073	285.819672	803.996094	-487.546387	-117.152405	832.796692	-542.361938	80.709213	962.155396	427.592285	-31.647936	922.178284	454.608795	149.126450
-550.245056	183.104645	865.245728	-554.560974	-16.202536	860.152588	-660.283264	225.288467	416.429474	-594.556030	-41.080204	470.620880	-645.523621	224.031494	64.662933	-649.317566	-30.073553	74.990356	-582.286804	288.984222	1282.667847	-568.963135	-101.728394	1300.159058	-531.594666	92.718811	1321.673950	-525.129395	99.531555	1591.676758	-615.022095	317.154297	1046.699341	-596.340759	-153.733688	1069.214355	-503.207886	285.783539	803.935913	-487.619049	-117.161324	832.789856	-542.355103	80.691963	962.154785	427.124481	-31.419197	922.166626	453.925659	149.849503
-550.292297	183.025955	865.213501	-554.589111	-16.239784	860.162598	-660.314819	225.280991	416.438080	-594.583740	-41.105412	470.639648	-645.535767	224.030365	64.661346	-649.296387	-30.061426	74.978531	-582.263672	289.011017	1282.661133	-568.929993	-101.718002	1300.196533	-531.580811	92.736084	1321.665039	-525.078674	99.563362	1591.659912	-615.021423	317.109985	1046.696167	-596.343018	-153.726532	1069.237183	-503.216614	285.737518	803.906982	-487.645355	-117.190475	832.802673	-542.378540	80.655167	962.142822	426.751129	-31.374161	922.153381	453.508270	149.964523
-550.297913	183.018494	865.214233	-554.651428	-16.271210	860.147949	-660.324951	225.276382	416.451630	-594.570923	-41.125252	470.647156	-645.557312	224.057281	64.662849	-649.260132	-30.076231	74.998116	-582.264709	289.010590	1282.612793	-568.930908	-101.716835	1300.178345	-531.564575	92.730232	1321.635986	-525.000366	99.604713	1591.656738	-615.026550	317.104919	1046.681030	-596.358643	-153.752609	1069.243530	-503.241425	285.705017	803.879944	-487.697937	-117.228577	832.789612	-542.402527	80.625320	962.134583	426.374115	-31.281855	922.115051	453.122375	150.042053
-550.288269	183.013336	865.212036	-554.628113	-16.283117	860.148865	-660.356628	225.285233	416.452118	-594.543823	-41.116573	470.618744	-645.521790	224.058792	64.655891	-649.248657	-30.061316	74.980873	-582.246216	288.992157	1282.585571	-568.931274	-101.717018	1300.177979	-531.556702	92.748802	1321.636597	-524.918762	99.626442	1591.654541	-615.042725	317.089142	1046.655518	-596.364807	-153.736191	1069.244995	-503.251709	285.642395	803.837341	-487.703888	-117.244728	832.781372	-542.392578	80.619278	962.134705	425.978760	-31.204741	922.090881	452.706909	150.146927
-550.376892	183.152634	865.224121	-555.070435	-15.855363	860.072144	-660.425720	225.308670	416.481140	-594.594238	-41.188839	470.548615	-645.612915	224.068695	64.646568	-649.268799	-30.084948	74.996758	-582.224243	288.982941	1282.534058	-568.851013	-101.732773	1300.204590	-531.531860	92.766418	1321.609619	-524.854004	99.648094	1591.631592	-615.046265	317.081116	1046.611938	-596.343445	-153.726669	1069.256592	-503.240509	285.602997	803.812866	-487.684662	-117.224510	832.795898	-542.607117	80.835503	962.095337	425.606079	-31.094618	922.033203	452.309723	150.191544
-550.360291	183.123978	865.224854	-555.036316	-15.857674	860.063965	-660.420776	225.318222	416.477814	-594.604126	-41.182877	470.526917	-645.618530	224.081650	64.639648	-649.280762	-30.083759	74.992493	-582.220398	288.983795	1282.493530	-568.850403	-101.699272	1300.162720	-531.464111	92.763863	1321.588013	-524.778137	99.681129	1591.623535	-615.051636	317.067841	1046.543213	-596.341797	-153.724930	1069.246338	-503.262360	285.567139	803.771729	-487.655090	-117.226273	832.808777	-542.577454	80.816025	962.091003	425.370300	-31.248568	922.004883	452.253510	149.592880
-550.394836	183.048187	865.151550	-555.039612	-15.956993	860.092468	-660.424561	225.286057	416.461578	-594.609863	-41.186283	470.538330	-645.581970	224.074982	64.652344	-649.301697	-30.084690	74.995331	-582.178955	288.996857	1282.473267	-568.812561	-101.685966	1300.169800	-531.454895	92.771713	1321.562378	-524.703979	99.721046	1591.614136	-615.029175	317.047211	1046.526978	-596.341187	-153.717316	1069.264893	-503.283447	285.553619	803.736389	-487.641693	-117.242111	832.802734	-542.575562	80.780815	962.067993	424.874878	-30.925358	921.943665	451.547363	150.362167
-550.393433	183.048721	865.168396	-555.037292	-15.948283	860.072632	-660.483398	225.286636	416.457428	-594.619690	-41.203388	470.529602	-645.669983	224.092377	64.656708	-649.276855	-30.094511	75.008980	-582.139648	288.999878	1282.449951	-568.807434	-101.700157	1300.151489	-531.389954	92.757904	1321.555420	-524.613647	99.741455	1591.592041	-615.032166	317.035004	1046.496826	-596.324341	-153.712494	1069.267822	-503.277618	285.532166	803.715637	-487.667999	-117.281075	832.788452	-542.570801	80.766945	962.065674	424.471222	-30.872778	921.919189	451.120331	150.493622
-550.400391	183.065445	865.169128	-555.067017	-15.969951	860.051880	-660.473083	225.293808	416.494385	-594.632202	-41.202000	470.541412	-645.669861	224.096558	64.669304	-649.339600	-30.067762	75.015778	-582.105225	288.994476	1282.435791	-568.760803	-101.695656	1300.181274	-531.375671	92.764145	1321.522949	-524.542114	99.744492	1591.596313	-615.012207	317.006561	1046.504395	-596.307190	-153.719238	1069.294678	-503.276764	285.464325	803.679504	-487.678406	-117.282646	832.791321	-542.585449	80.753052	962.054932	424.092346	-30.813704	921.883728	450.705017	150.558685
-550.366150	183.022156	865.186890	-555.017700	-15.989953	860.062012	-660.455444	225.252716	416.489655	-594.653320	-41.250233	470.542297	-645.651123	224.080460	64.676918	-649.342102	-30.091284	75.004799	-582.054626	288.999512	1282.416504	-568.762573	-101.678307	1300.168213	-531.334900	92.762505	1321.549805	-524.494080	99.763603	1591.569824	-614.965393	316.944366	1046.494141	-596.311890	-153.744156	1069.294312	-503.279572	285.446716	803.653198	-487.644287	-117.321159	832.814087	-542.554016	80.718292	962.069885	423.725494	-30.739660	921.852905	450.312683	150.589554
-550.401550	182.957962	865.161987	-555.048096	-16.054987	860.099243	-660.466736	225.221146	416.487701	-594.692627	-41.293339	470.555817	-645.654602	224.094879	64.677299	-649.333435	-30.090576	75.010948	-582.022461	288.994049	1282.402954	-568.758118	-101.691772	1300.171143	-531.305969	92.761162	1321.538696	-524.379028	99.779236	1591.590454	-614.945984	316.940063	1046.486694	-596.268860	-153.760300	1069.311157	-503.255859	285.391266	803.648376	-487.661713	-117.351234	832.807190	-542.569885	80.684570	962.075195	423.324738	-30.678337	921.807861	449.905212	150.682678
-550.368774	182.954391	865.179260	-555.037109	-16.067825	860.083862	-660.436035	225.199203	416.494354	-594.652710	-41.264977	470.552338	-645.625000	224.061157	64.654854	-649.289795	-30.100626	74.983650	-581.980774	288.989868	1282.371826	-568.709656	-101.705162	1300.199707	-531.244751	92.762978	1321.540894	-524.297485	99.805458	1591.576660	-614.906006	316.918060	1046.491089	-596.254700	-153.739853	1069.314331	-503.257233	285.339294	803.607239	-487.638794	-117.405121	832.813965	-542.548767	80.659111	962.075745	422.908203	-30.578455	921.768555	449.491760	150.754333
-550.349670	182.926086	865.179688	-555.018860	-16.086353	860.086670	-660.468262	225.219223	416.502258	-594.660828	-41.308998	470.558716	-645.648926	224.062546	64.654861	-649.297302	-30.101311	74.988106	-581.920776	288.980347	1282.374512	-568.655579	-101.692680	1300.211670	-531.209229	92.773422	1321.519287	-524.218811	99.804855	1591.572510	-614.883362	316.881897	1046.449463	-596.220459	-153.758743	1069.338623	-503.265015	285.303619	803.576050	-487.630768	-117.416214	832.829407	-542.531921	80.636734	962.077576	422.493561	-30.522165	921.738831	449.091766	150.807922
-550.371765	182.933380	865.166138	-555.033020	-16.125017	860.080933	-660.458923	225.214066	416.478546	-594.644714	-41.303841	470.543701	-645.650269	224.066879	64.649834	-649.273865	-30.094522	75.001350	-581.865051	288.996979	1282.350830	-568.604797	-101.682732	1300.199463	-531.179443	92.769249	1321.498169	-524.113953	99.822571	1591.565186	-614.859375	316.886963	1046.438965	-596.190796	-153.822098	1069.351074	-503.248779	285.260315	803.520203	-487.605591	-117.436211	832.840942	-542.529968	80.625610	962.065979	422.105774	-30.391195	921.706055	448.661652	150.920319
-550.384277	182.889969	865.136230	-555.034302	-16.149963	860.066467	-660.461304	225.193222	416.466858	-594.646240	-41.296230	470.517639	-645.666382	224.072388	64.635262	-649.322083	-30.096973	75.023270	-581.823242	288.961243	1282.316650	-568.559509	-101.688362	1300.213379	-531.117004	92.753540	1321.474976	-524.019409	99.832603	1591.553467	-614.827637	316.897461	1046.396851	-596.161926	-153.790604	1069.328735	-503.235992	285.259003	803.506531	-487.551300	-117.468590	832.825562	-542.513672	80.598953	962.041626	421.707275	-30.297834	921.666321	448.248199	151.010300
-550.388733	182.876099	865.133118	-555.014221	-16.197233	860.068604	-660.474304	225.189789	416.480499	-594.625244	-41.324333	470.506683	-645.669312	224.088974	64.666649	-649.340942	-30.106565	75.013237	-581.760559	288.953827	1282.292480	-568.509827	-101.710182	1300.213989	-531.031006	92.732414	1321.454346	-523.922058	99.847633	1591.536255	-614.796936	316.854919	1046.366699	-596.115784	-153.803894	1069.331909	-503.224426	285.220764	803.460449	-487.515961	-117.458679	832.831360	-542.498108	80.572540	962.040466	421.355621	-30.189949	921.629089	447.852539	151.120239
-550.379150	182.822754	865.129517	-555.002380	-16.217159	860.064331	-660.480469	225.205841	416.497864	-594.583862	-41.343128	470.509644	-645.683594	224.087112	64.679901	-649.311890	-30.113861	75.005653	-581.683167	288.951080	1282.257324	-568.473755	-101.704880	1300.188965	-530.992737	92.726845	1321.434204	-523.825256	99.850433	1591.529785	-614.722595	316.786041	1046.380859	-596.089355	-153.807755	1069.334961	-503.197021	285.186127	803.451599	-487.493530	-117.502647	832.816345	-542.483826	80.535187	962.036133	420.969269	-30.140165	921.639404	447.412750	151.210571
-550.322144	182.828827	865.133606	-554.952942	-16.238785	860.089294	-660.449890	225.154922	416.494781	-594.588501	-41.342712	470.505066	-645.651672	224.088364	64.663589	-649.346436	-30.122282	74.997650	-581.635010	288.926300	1282.243652	-568.391174	-101.720459	1300.200928	-530.924988	92.731384	1321.416870	-523.726501	99.851212	1591.517456	-614.701294	316.790222	1046.341187	-596.038513	-153.849594	1069.362427	-503.186584	285.153564	803.414368	-487.474731	-117.497246	832.807983	-542.440002	80.538025	962.051941	420.605499	-30.072206	921.622925	447.018555	151.295609
-550.317383	182.786194	865.113647	-554.942749	-16.290792	860.093445	-660.466064	225.162384	416.500580	-594.584961	-41.360142	470.528625	-645.681946	224.090256	64.650597	-649.337891	-30.108038	74.998795	-581.559448	288.931335	1282.223755	-568.354370	-101.724297	1300.179077	-530.828979	92.687752	1321.423828	-523.618042	99.853638	1591.512695	-614.647339	316.752594	1046.338013	-596.004944	-153.853088	1069.349243	-503.143158	285.111816	803.392517	-487.439453	-117.531578	832.814880	-542.412903	80.502739	962.042358	420.228607	-29.975592	921.623840	446.624298	151.370316
-550.297485	182.784241	865.118347	-554.930725	-16.309145	860.101746	-660.502197	225.177078	416.500427	-594.556580	-41.371273	470.506134	-645.689880	224.087387	64.638420	-649.331726	-30.104248	75.014816	-581.513489	288.899597	1282.218750	-568.291992	-101.720589	1300.185425	-530.792114	92.693695	1321.408081	-523.513550	99.862785	1591.505981	-614.622925	316.758545	1046.302856	-595.969482	-153.846970	1069.378418	-503.133789	285.092346	803.345093	-487.432922	-117.547295	832.818726	-542.390259	80.494049	962.048218	419.836487	-29.975536	921.620178	446.235413	151.406876
-550.285706	182.773727	865.101440	-554.933472	-16.296885	860.096741	-660.485107	225.141602	416.479248	-594.619446	-41.420124	470.525787	-645.650696	224.060135	64.623848	-649.308777	-30.105862	75.021324	-581.451477	288.849518	1282.192505	-568.219971	-101.739807	1300.207886	-530.706726	92.687119	1321.412476	-523.404602	99.861076	1591.492065	-614.587280	316.726868	1046.293457	-595.932434	-153.851913	1069.383057	-503.090576	285.093536	803.321411	-487.414551	-117.545357	832.815247	-542.361328	80.499306	962.034851	419.459991	-29.887112	921.596619	445.862976	151.450790
-550.247498	182.741684	865.105835	-554.898010	-16.353626	860.105774	-660.453064	225.112686	416.453674	-594.608643	-41.448940	470.525269	-645.665771	224.082260	64.620552	-649.290100	-30.118687	75.044838	-581.387268	288.849670	1282.209595	-568.144348	-101.738518	1300.222412	-530.639221	92.675758	1321.412720	-523.284668	99.848442	1591.477539	-614.538330	316.717468	1046.289673	-595.903381	-153.901489	1069.397461	-503.081970	285.074921	803.294312	-487.399750	-117.576317	832.793823	-542.317932	80.457291	962.040955	419.078888	-29.850027	921.595093	445.473297	151.510574
-550.219788	182.762100	865.134460	-554.862000	-16.345823	860.089172	-660.426514	225.115387	416.469666	-594.604736	-41.446571	470.526703	-645.630920	224.056778	64.643044	-649.288940	-30.118942	75.044983	-581.318481	288.836212	1282.203857	-568.066101	-101.767365	1300.220703	-530.549438	92.653458	1321.415283	-523.164551	99.853340	1591.478882	-614.489441	316.673157	1046.309204	-595.875305	-153.900162	1069.369629	-503.016846	285.008209	803.303223	-487.375580	-117.598343	832.775818	-542.287781	80.449486	962.046570	418.731537	-29.736923	921.572083	445.064209	151.619797
-550.168762	182.770096	865.168152	-554.827576	-16.347267	860.076904	-660.456116	225.109741	416.492859	-594.581116	-41.425571	470.513702	-645.714783	224.069748	64.654678	-649.284790	-30.118467	75.042320	-581.260681	288.791382	1282.180420	-568.013550	-101.780807	1300.211426	-530.481567	92.603523	1321.391968	-523.047974	99.841438	1591.446899	-614.424866	316.619873	1046.301514	-595.807739	-153.893509	1069.372925	-503.004303	284.969208	803.279907	-487.357300	-117.598976	832.761475	-542.230774	80.428772	962.055115	418.379913	-29.666285	921.555603	444.721924	151.667801
-550.132690	182.737396	865.145569	-554.763489	-16.389288	860.083679	-660.438293	225.109695	416.512329	-594.551025	-41.399868	470.506836	-645.689026	224.069641	64.660469	-649.334595	-30.118166	75.015930	-581.188110	288.790009	1282.158936	-567.945068	-101.782913	1300.167480	-530.380310	92.598320	1321.372559	-522.939148	99.830254	1591.423096	-614.368713	316.578522	1046.289551	-595.747986	-153.890594	1069.363037	-502.982666	284.943970	803.248169	-487.312744	-117.595177	832.738525	-542.172180	80.407455	962.046753	418.055939	-29.564907	921.536011	444.344208	151.788956
-550.160767	182.704819	865.097717	-554.736755	-16.464893	860.066406	-660.393005	225.096268	416.475037	-594.565552	-41.415958	470.498108	-645.677124	224.066818	64.636696	-649.370178	-30.117428	75.020432	-581.127258	288.777252	1282.154419	-567.903625	-101.802422	1300.122437	-530.272034	92.576942	1321.373291	-522.832214	99.829544	1591.403564	-614.333008	316.547852	1046.261230	-595.708618	-153.906860	1069.355835	-502.938263	284.948944	803.239624	-487.272858	-117.578476	832.716614	-542.147766	80.371544	962.012085	417.856873	-29.674362	921.531250	444.261475	151.332733
-550.103516	182.751526	865.098267	-554.711731	-16.455826	860.069153	-660.393799	225.085434	416.484039	-594.522461	-41.419983	470.501587	-645.710266	224.077698	64.637932	-649.347473	-30.125488	75.024323	-581.088684	288.759583	1282.145020	-567.805786	-101.806641	1300.149048	-530.197754	92.569649	1321.353149	-522.731873	99.822479	1591.379150	-614.288513	316.530640	1046.253906	-595.696594	-153.929855	1069.333130	-502.890167	284.938416	803.236267	-487.264465	-117.573143	832.698486	-542.088074	80.399010	962.011841	417.475494	-29.405565	921.527893	443.671936	151.993454
-550.050171	182.755203	865.079712	-554.661621	-16.489691	860.057434	-660.343933	225.078461	416.467590	-594.507751	-41.463291	470.504211	-645.705933	224.087082	64.637199	-649.347168	-30.131605	75.020653	-581.069153	288.694336	1282.120605	-567.719360	-101.837303	1300.132202	-530.235962	92.615913	1321.330078	-522.618408	99.808472	1591.373535	-614.264038	316.537048	1046.238403	-595.692993	-153.983810	1069.342163	-502.854675	284.922180	803.242432	-487.235809	-117.599434	832.680725	-542.035278	80.387642	961.996704	417.186493	-29.324867	921.530029	443.345337	152.129196
-549.944214	182.605362	865.045471	-554.237000	-16.944323	860.109619	-660.261902	225.046722	416.454254	-594.485168	-41.448597	470.587128	-645.613098	224.077957	64.638580	-649.312439	-30.114054	75.015709	-581.015198	288.673615	1282.109009	-567.655457	-101.844261	1300.106812	-530.070251	92.540672	1321.352783	-522.438843	99.813919	1591.401123	-614.225220	316.523346	1046.239258	-595.650879	-154.005417	1069.326416	-502.819672	284.896301	803.202209	-487.199646	-117.595688	832.687378	-541.782532	80.149361	962.008728	416.887909	-29.241066	921.530334	443.017212	152.205383
-549.860596	182.569397	865.087769	-554.153320	-16.933641	860.112305	-660.235352	225.026260	416.466217	-594.430054	-41.465771	470.601013	-645.617432	224.042786	64.639954	-649.299622	-30.128448	75.014091	-580.929932	288.675232	1282.128662	-567.552917	-101.865181	1300.109497	-529.992920	92.525116	1321.346558	-522.336121	99.776360	1591.390015	-614.163574	316.487946	1046.274414	-595.525879	-153.929169	1069.330444	-502.786774	284.832428	803.180420	-487.197784	-117.606346	832.642334	-541.712646	80.116600	962.032043	416.618103	-29.162510	921.550171	442.733734	152.275986
-549.755249	182.700485	865.157532	-554.103455	-16.862482	860.084961	-660.156677	224.969025	416.459106	-594.368286	-41.449215	470.558289	-645.543945	224.056747	64.623589	-649.321411	-30.117863	75.019051	-580.838440	288.655884	1282.156372	-567.451660	-101.864105	1300.115845	-529.942200	92.536133	1321.341431	-522.188049	99.770981	1591.395020	-614.093262	316.444855	1046.305908	-595.509216	-153.972107	1069.297485	-502.743713	284.810944	803.192749	-487.167450	-117.609322	832.631775	-541.635071	80.167328	962.051941	416.347870	-29.087723	921.572693	442.449036	152.293045
-549.761108	182.641663	865.154724	-554.055542	-16.894833	860.080811	-660.153931	224.962418	416.479767	-594.329041	-41.449673	470.550751	-645.529053	224.028961	64.656288	-649.319214	-30.124304	75.032677	-580.764282	288.628510	1282.133423	-567.357056	-101.896004	1300.095093	-529.874390	92.515930	1321.311401	-522.046753	99.740440	1591.395020	-613.999817	316.405853	1046.307861	-595.397034	-153.938309	1069.309326	-502.699097	284.797089	803.207031	-487.141754	-117.595184	832.604614	-541.593628	80.123093	962.046326	416.049683	-29.053427	921.600464	442.132172	152.327271
-549.797974	182.500061	865.087830	-554.028503	-16.957977	860.077515	-660.086121	224.947815	416.466278	-594.322327	-41.456680	470.517792	-645.534546	224.029068	64.655670	-649.314575	-30.099771	75.000923	-580.661011	288.634796	1282.139771	-567.255615	-101.915718	1300.100830	-529.806335	92.498711	1321.302368	-521.911926	99.699532	1591.390381	-613.925110	316.366089	1046.299316	-595.337158	-153.927826	1069.270874	-502.642059	284.774170	803.232178	-487.111664	-117.623123	832.562561	-541.559448	80.053917	962.008118	415.769989	-29.001129	921.631958	441.854736	152.395294
-549.696838	182.504745	865.073303	-553.960693	-16.958786	860.062683	-660.064209	224.947205	416.449799	-594.280884	-41.487305	470.533630	-645.558838	224.044983	64.644691	-649.336609	-30.114840	75.026588	-580.597900	288.548767	1282.092896	-567.202881	-101.962280	1300.077271	-529.800903	92.521996	1321.290405	-521.771545	99.669304	1591.385498	-613.854431	316.352722	1046.289795	-595.278992	-153.923416	1069.281250	-502.600586	284.771301	803.219238	-487.070709	-117.606171	832.559448	-541.466614	80.053886	961.992493	415.500061	-28.984201	921.669128	441.600616	152.433380
-549.667969	182.550507	865.070007	-553.917053	-16.945532	860.043884	-660.053711	224.935623	416.465302	-594.236328	-41.473568	470.504547	-645.588501	224.041290	64.653580	-649.288025	-30.119192	75.025414	-580.506958	288.556671	1282.098633	-567.208618	-101.927849	1299.817261	-529.723328	92.517761	1321.276855	-521.632935	99.631622	1591.399658	-613.814636	316.353210	1046.282471	-595.333435	-154.069122	1069.232300	-502.512360	284.760101	803.218994	-487.029510	-117.619720	832.538635	-541.408020	80.076454	961.978943	415.281464	-28.949688	921.691040	441.354797	152.449829
-546.060242	187.942337	867.507263	-552.492371	-15.389123	860.054138	-659.961426	224.953568	417.213043	-593.452393	-40.951706	470.323364	-645.480225	224.041733	64.655655	-648.952759	-30.107834	74.924126	-580.446289	288.520935	1282.089722	-567.163635	-101.970802	1299.791870	-529.676880	92.504547	1321.290283	-521.493896	99.580803	1591.426880	-613.748291	316.342712	1046.267700	-595.197327	-154.017136	1069.270630	-502.454437	284.757751	803.221680	-486.991974	-117.611900	832.542908	-539.868958	82.332619	963.259094	415.089691	-28.908976	921.704651	441.126373	152.518967
-545.888123	188.014313	867.554260	-552.393433	-15.372581	860.061768	-659.917053	224.946991	417.230713	-593.383179	-40.964390	470.351776	-645.501953	224.052399	64.662766	-648.921814	-30.106380	74.920944	-580.330383	288.478973	1282.104858	-566.932556	-102.053093	1300.074829	-529.646606	92.478180	1321.308228	-521.361755	99.542496	1591.467041	-613.692749	316.336975	1046.307983	-595.100647	-154.016571	1069.296021	-502.422058	284.725647	803.224060	-486.940704	-117.623802	832.554199	-539.738770	82.355515	963.286011	414.877716	-28.876064	921.731934	440.891235	152.569733
-545.892639	187.915817	867.516479	-552.310059	-15.434337	860.074646	-659.870117	224.936829	417.221222	-593.371521	-40.958191	470.350403	-645.448181	224.059601	64.661682	-648.963318	-30.100447	74.935898	-580.304504	288.460327	1282.145874	-566.884827	-102.039795	1300.119873	-529.575562	92.465576	1321.357910	-521.205750	99.506920	1591.517578	-613.626343	316.320496	1046.340698	-595.002075	-153.988052	1069.306519	-502.356354	284.719391	803.242493	-486.890106	-117.624962	832.558411	-539.678650	82.302887	963.272705	414.715240	-28.813740	921.725891	440.722137	152.584091
-545.837341	187.869034	867.513855	-552.272766	-15.422910	860.055115	-659.803467	224.913712	417.188599	-593.332581	-40.939579	470.378876	-645.472534	224.036087	64.649086	-648.967346	-30.095034	74.951775	-580.217834	288.425629	1282.161865	-566.809082	-102.086586	1300.150146	-529.520996	92.433739	1321.392090	-521.071960	99.497490	1591.551270	-613.551941	316.303802	1046.382202	-594.909424	-154.029175	1069.326538	-502.316772	284.714050	803.246887	-486.810089	-117.612633	832.569824	-539.604126	82.274200	963.258545	414.556366	-28.796904	921.756714	440.548859	152.596481
-545.781311	187.870468	867.531616	-552.158203	-15.454445	860.073608	-659.722900	224.869522	417.199554	-593.358887	-40.982460	470.376221	-645.439026	224.016281	64.647141	-648.996155	-30.082346	74.964531	-580.153870	288.407166	1282.209717	-566.737427	-102.112457	1300.185791	-529.474976	92.410385	1321.430664	-520.927185	99.471809	1591.601074	-613.462280	316.282990	1046.415649	-594.820129	-154.033951	1069.327637	-502.278381	284.693146	803.281555	-486.707397	-117.604683	832.599243	-539.521912	82.262962	963.277100	414.394409	-28.783447	921.758301	440.399902	152.644531
-545.885132	188.016815	867.521179	-552.463379	-14.994335	859.773987	-659.751404	224.911682	417.204834	-593.296631	-40.971188	470.297211	-645.539001	224.013672	64.650146	-648.985229	-30.093016	74.973831	-580.081421	288.413086	1282.260498	-566.604553	-102.150444	1300.231689	-529.406677	92.382843	1321.494019	-520.784058	99.424057	1591.644775	-613.376892	316.267303	1046.464600	-594.707458	-154.059708	1069.338257	-502.198456	284.693848	803.315735	-486.646118	-117.634315	832.603577	-539.575867	82.404938	963.101135	414.246979	-28.734842	921.749268	440.252441	152.670395
-545.789856	188.051605	867.521790	-552.401001	-14.977792	859.738342	-659.671265	224.920746	417.208649	-593.230835	-40.982021	470.288666	-645.529968	224.012787	64.652306	-648.947021	-30.094069	74.975662	-580.009827	288.380859	1282.302124	-566.578308	-102.181458	1300.211670	-529.357300	92.366821	1321.521729	-520.653320	99.397179	1591.698364	-613.308350	316.267426	1046.513916	-594.608398	-154.112106	1069.352905	-502.109680	284.708435	803.379395	-486.544830	-117.652710	832.642334	-539.482178	82.411263	963.081360	414.140839	-28.704165	921.723328	440.127655	152.719666
-545.531189	187.792160	867.477905	-551.865784	-15.562057	860.057434	-659.497009	224.875671	417.149902	-593.149780	-40.965267	470.368439	-645.383362	224.011139	64.652382	-648.948608	-30.082958	74.963028	-579.925049	288.363068	1282.377563	-566.524658	-102.228752	1300.204224	-529.312622	92.311050	1321.534912	-520.510132	99.382034	1591.755615	-613.221375	316.300598	1046.534790	-594.508728	-154.153717	1069.357788	-502.045288	284.705780	803.436523	-486.419067	-117.678986	832.651428	-539.236084	82.190460	963.241577	413.990570	-28.670624	921.724182	439.984375	152.776733
-545.447510	187.825394	867.485046	-551.770508	-15.563979	860.040405	-659.402344	224.838654	417.149780	-593.093018	-40.995071	470.380554	-645.391113	224.000244	64.669479	-648.995178	-30.104425	74.951004	-579.837463	288.353210	1282.421021	-566.470154	-102.242554	1300.182739	-529.273254	92.263893	1321.582031	-520.392029	99.372070	1591.776489	-613.138367	316.326874	1046.587524	-594.433289	-154.276459	1069.367676	-501.958466	284.709747	803.470398	-486.644043	-117.975410	832.462891	-539.145691	82.195488	963.236145	413.888367	-28.631868	921.691406	439.896118	152.820435
-545.793884	187.345047	867.361755	-551.766968	-15.705379	860.035461	-659.392578	224.906860	417.104279	-593.065674	-41.014809	470.375977	-645.484192	224.008804	64.673378	-649.026428	-30.106438	74.957291	-579.744385	288.323700	1282.463623	-566.415161	-102.293587	1300.192139	-529.238647	92.214813	1321.625488	-520.269958	99.315033	1591.843018	-613.053528	316.338715	1046.614380	-594.335632	-154.295929	1069.337158	-501.865387	284.728180	803.545166	-486.170288	-117.743729	832.690308	-539.279785	81.951256	963.171082	413.788849	-28.611961	921.679749	439.808228	152.815048
-545.260376	187.747147	867.488953	-551.542786	-15.589787	860.035095	-659.235535	224.891785	417.146942	-592.964722	-40.994629	470.407227	-645.470886	224.022583	64.689171	-649.015686	-30.107971	74.959969	-579.656555	288.301331	1282.526001	-566.317993	-102.331093	1300.223755	-529.227295	92.191376	1321.669800	-520.098022	99.299194	1591.927002	-612.942078	316.345886	1046.687988	-594.156189	-154.321014	1069.375244	-501.781891	284.745514	803.589539	-486.001129	-117.761673	832.741333	-538.965515	82.140587	963.237915	413.717621	-28.578644	921.660461	439.752625	152.880661
-545.210022	187.702850	867.458984	-551.427856	-15.625113	860.063049	-659.122070	224.930008	417.114502	-592.903931	-40.974094	470.402985	-645.438843	224.024124	64.690880	-649.037231	-30.081577	74.968018	-579.573792	288.284943	1282.613892	-566.254761	-102.356651	1300.257813	-529.218323	92.142639	1321.745850	-519.978882	99.287117	1591.963623	-612.860901	316.429260	1046.748169	-594.026367	-154.412842	1069.411987	-501.694519	284.788177	803.640015	-485.893433	-117.810196	832.757568	-538.890076	82.132111	963.238831	413.682556	-28.578299	921.655762	439.715820	152.868576
-545.179871	187.633072	867.441223	-551.325378	-15.653927	860.065125	-659.012451	224.972504	417.092743	-592.835815	-41.041233	470.480743	-645.460205	224.019669	64.688057	-649.093872	-30.093477	75.018135	-579.500061	288.246918	1282.685425	-566.182678	-102.400612	1300.296143	-529.223816	92.103889	1321.825806	-519.825195	99.297295	1592.025635	-612.732605	316.474457	1046.831665	-593.860474	-154.512512	1069.439697	-501.593536	284.835938	803.708679	-485.747742	-117.843018	832.796448	-538.823730	82.095032	963.231506	413.646576	-28.597942	921.654175	439.691620	152.897919
-545.101746	187.629471	867.459534	-551.222534	-15.625410	860.091431	-658.889587	225.011795	417.094757	-592.757874	-41.066643	470.536804	-645.528137	224.032455	64.689857	-649.121094	-30.064026	75.003281	-579.432068	288.223236	1282.755981	-566.135315	-102.431580	1300.339355	-529.164246	91.997879	1321.910034	-519.674927	99.300201	1592.075195	-612.621460	316.517853	1046.921997	-593.716797	-154.574127	1069.480225	-501.470703	284.867920	803.796631	-485.602600	-117.895950	832.821228	-538.738525	82.112076	963.254456	413.656616	-28.554659	921.636414	439.682861	152.892853
-545.281494	187.286972	867.420898	-551.150146	-15.707963	860.120422	-658.748352	225.104584	417.053833	-592.721863	-41.082115	470.564056	-645.626831	224.033127	64.698654	-649.165405	-30.099874	75.010048	-579.302307	288.179138	1282.895508	-566.080872	-102.486687	1300.363525	-529.230896	91.991745	1321.972778	-519.566162	99.307648	1592.093994	-612.458862	316.540710	1047.023315	-593.565125	-154.654648	1069.500732	-501.320862	284.879089	803.914551	-485.437592	-117.924667	832.865234	-538.794373	81.939423	963.251404	413.689545	-28.570190	921.636780	439.689301	152.906204
-545.290955	187.395386	867.440735	-551.415466	-15.296880	860.072693	-658.578369	225.205460	417.089172	-592.670471	-41.120945	470.527618	-645.664246	224.041046	64.717758	-649.197205	-30.080662	75.008690	-579.177795	288.180695	1283.042358	-566.059692	-102.551682	1300.374878	-529.153503	91.867210	1322.054199	-519.411560	99.330460	1592.120605	-612.283813	316.543549	1047.140991	-593.422974	-154.758087	1069.508179	-501.155731	284.889221	804.037964	-485.312378	-118.003784	832.878784	-538.908142	82.147789	963.233154	413.756165	-28.555962	921.624756	439.734833	152.910889
-545.163879	187.325119	867.496399	-551.254944	-15.294479	860.079895	-658.344604	225.307373	417.096405	-592.510376	-41.108955	470.550049	-645.717468	224.037308	64.735245	-649.264587	-30.075153	75.026863	-579.138428	288.080627	1283.110962	-566.005432	-102.614243	1300.429688	-529.093811	91.759148	1322.120850	-519.243774	99.366753	1592.121826	-612.142883	316.614197	1047.249878	-593.289795	-154.898026	1069.526245	-500.995880	284.939514	804.151428	-485.149597	-118.056091	832.913269	-538.811646	82.091522	963.268250	413.843079	-28.560768	921.613037	439.787292	152.932236
-545.018982	187.304276	867.527222	-551.107422	-15.340761	860.132080	-658.031738	225.390442	417.076477	-592.303894	-41.132504	470.644043	-645.764832	224.041000	64.746658	-649.292908	-30.076767	75.011574	-579.036499	288.041412	1283.239258	-565.995422	-102.689011	1300.432983	-529.014404	91.677742	1322.176636	-519.146057	99.409065	1592.094727	-611.994629	316.595398	1047.340454	-593.143677	-154.979889	1069.556030	-500.819855	284.977905	804.243469	-484.951996	-118.126663	832.958313	-538.701660	82.070007	963.313599	413.920166	-28.556028	921.606873	439.830536	152.939682
-544.807373	187.123260	867.518127	-550.542542	-15.839832	860.245544	-657.575073	225.416367	417.034607	-592.024902	-41.080059	470.754364	-645.648804	224.051651	64.748383	-649.348694	-30.093388	75.036888	-578.930054	287.982727	1283.298096	-565.919434	-102.766769	1300.447510	-528.888977	91.567253	1322.221436	-519.032471	99.514969	1592.058594	-611.828552	316.624023	1047.428833	-593.019897	-155.081284	1069.556641	-500.607819	285.108185	804.349365	-484.796387	-118.205406	832.988098	-538.382019	81.814064	963.375488	414.034088	-28.660398	921.619995	439.922791	152.883835
-544.772278	187.248810	867.566284	-550.768738	-15.487878	860.263367	-657.167175	225.495361	417.065704	-591.743164	-41.190727	470.764709	-645.672302	224.056305	64.766495	-649.573242	-30.105387	75.103729	-578.809692	287.924713	1283.381226	-565.831909	-102.851257	1300.465576	-528.749146	91.509300	1322.252808	-518.896301	99.578583	1592.043701	-611.727051	316.693939	1047.470337	-592.912659	-155.238174	1069.616455	-500.401245	285.209595	804.437439	-484.587677	-118.264595	833.055176	-538.477356	82.021721	963.407288	414.157410	-28.691906	921.608704	440.021729	152.866135
-544.511719	187.099899	867.577881	-550.246277	-15.937676	860.376221	-656.629089	225.541779	417.023041	-591.319763	-41.293007	470.874664	-645.682556	224.030670	64.768806	-649.732971	-30.127243	75.129211	-578.663574	287.890015	1283.426147	-565.710022	-102.918495	1300.520508	-528.551575	91.416298	1322.315796	-518.765930	99.626999	1592.037598	-611.567932	316.756836	1047.540039	-592.776733	-155.370178	1069.624512	-500.139648	285.332703	804.582764	-484.361664	-118.324860	833.159180	-538.163208	81.791534	963.479370	414.318542	-28.729977	921.618225	440.150574	152.865463
-544.404541	187.011276	867.631775	-550.101563	-16.046106	860.454651	-656.107849	225.543350	416.962219	-590.797363	-41.437759	470.871490	-645.653992	224.011810	64.747719	-649.737671	-30.193373	75.170197	-578.473328	287.837036	1283.536743	-565.607178	-102.976143	1300.514404	-528.360779	91.323692	1322.391724	-518.604004	99.658676	1592.081543	-611.388245	316.811432	1047.640991	-592.705688	-155.566177	1069.683594	-499.852844	285.426453	804.719482	-484.473755	-118.677147	833.022644	-538.070129	81.707886	963.549133	414.445892	-28.748281	921.626953	440.279816	152.819931
-544.269531	186.927872	867.665222	-549.982056	-16.093346	860.538513	-655.463806	225.569977	416.973114	-590.235962	-41.622494	470.903595	-645.660645	223.991272	64.798592	-649.705688	-30.248760	75.215813	-578.238159	287.763977	1283.653320	-565.430603	-103.060959	1300.614136	-528.186646	91.239708	1322.460083	-518.505920	99.729416	1592.039185	-611.201782	316.827728	1047.759766	-592.536438	-155.609909	1069.719238	-499.515228	285.506500	804.899658	-483.915955	-118.511742	833.351624	-537.973450	81.666618	963.611511	414.625122	-28.803291	921.641479	440.426910	152.815582
-544.107910	186.866241	867.718750	-549.843323	-16.150841	860.632751	-654.798767	225.603882	416.912109	-589.618042	-41.828648	470.911011	-645.685364	223.981323	64.785767	-649.715698	-30.338770	75.252098	-577.973816	287.711578	1283.730713	-565.330933	-103.140785	1300.714233	-528.014282	91.172470	1322.525757	-518.354858	99.781662	1592.055908	-611.002197	316.886108	1047.885254	-592.412415	-155.716721	1069.760986	-499.063202	285.540833	805.112488	-483.719940	-118.626831	833.449158	-537.873291	81.627129	963.690735	414.869202	-29.005777	921.639771	440.816895	152.257645
-543.955078	186.760406	867.769531	-549.701050	-16.237709	860.718628	-654.171570	225.807190	416.914368	-588.899658	-42.142124	470.891144	-645.792114	223.968948	64.822327	-649.720581	-30.370661	75.328842	-577.604248	287.579315	1283.756470	-565.135315	-103.258499	1300.835205	-527.888733	91.101418	1322.623047	-518.205078	99.838837	1592.045166	-610.807678	316.931030	1047.966309	-592.319092	-155.850540	1069.849121	-498.520203	285.607361	805.267822	-483.522766	-118.765976	833.545898	-537.771545	81.548309	963.763855	414.993591	-28.911291	921.660950	440.803162	152.713531
-543.780090	186.707291	867.849915	-549.547729	-16.293934	860.793396	-653.409546	225.885880	416.803345	-588.235535	-42.428993	470.857178	-645.874329	223.984299	64.858620	-649.686096	-30.479959	75.429207	-577.226624	287.513000	1283.810913	-565.035767	-103.291382	1300.964111	-527.687195	91.030617	1322.755981	-518.009521	99.896027	1592.047607	-610.583862	316.969666	1048.024902	-592.137573	-155.952057	1069.962280	-497.861725	285.676819	805.536133	-483.336212	-118.895355	833.651062	-537.650452	81.491066	963.845276	415.218323	-28.967813	921.662109	441.047089	152.669983
-543.558960	186.657745	867.928955	-549.380676	-16.370747	860.872253	-652.435242	225.911316	416.765686	-587.667969	-42.701027	470.760040	-645.886658	223.949905	64.852661	-649.733032	-30.549677	75.467400	-576.744385	287.524200	1283.885742	-564.934021	-103.391312	1301.131958	-527.513611	90.956284	1322.868408	-517.781799	99.937767	1592.098877	-610.346924	316.992126	1048.098389	-591.921448	-156.073593	1070.091187	-497.057526	285.818665	805.915466	-483.143341	-119.049103	833.768188	-537.511230	81.427269	963.929138	415.438416	-29.040810	921.670471	441.262421	152.619476
-543.335815	186.602188	868.053406	-549.192932	-16.368328	860.935608	-651.467102	225.993973	416.717377	-587.106262	-43.089008	470.680176	-645.927795	223.970474	64.923172	-649.684509	-30.615253	75.528244	-576.432129	287.357544	1283.873535	-564.798279	-103.451782	1301.306274	-527.357117	90.868988	1322.981689	-517.548462	99.999443	1592.080566	-610.092102	317.028778	1048.146851	-591.638367	-156.150864	1070.277710	-496.138062	285.950409	806.257751	-482.967224	-119.242493	833.911438	-537.369141	81.369789	964.027588	415.656982	-29.117601	921.697754	441.500763	152.599167
-543.113342	186.561722	868.175598	-548.987366	-16.411638	860.981262	-650.391113	226.126923	416.711945	-586.632874	-43.385139	470.583649	-645.825256	223.930298	64.959915	-649.731201	-30.673227	75.561501	-576.029358	287.314148	1283.956909	-564.691833	-103.545944	1301.483398	-527.178650	90.801651	1323.066406	-517.292114	100.069168	1592.089722	-609.819824	317.085815	1048.238159	-591.403625	-156.256073	1070.431763	-495.030121	286.048279	806.761108	-482.770660	-119.467300	834.035461	-537.204102	81.290993	964.114441	415.995209	-29.152052	921.690735	441.811829	152.529846
-542.854065	186.505188	868.274414	-548.740601	-16.462284	861.033386	-649.086243	226.172287	416.493378	-586.289795	-43.601563	470.524384	-645.744568	223.898178	65.023323	-649.739319	-30.726940	75.588417	-575.647522	287.226044	1284.019897	-564.580994	-103.631416	1301.651611	-527.000061	90.727730	1323.136597	-517.038025	100.114624	1592.072632	-609.533020	317.249207	1048.348022	-591.202087	-156.398010	1070.588013	-493.677277	286.054352	807.342224	-482.565887	-119.687645	834.191040	-537.011841	81.215454	964.194519	416.273529	-29.231329	921.700317	442.089539	152.461700
-542.635132	186.462830	868.380066	-548.501404	-16.533417	861.074707	-647.824402	226.327408	416.376404	-586.013184	-43.786781	470.499847	-645.868896	223.935211	65.089264	-649.766602	-30.791727	75.605202	-575.348267	287.186249	1284.103516	-564.493286	-103.736465	1301.801636	-526.797913	90.647636	1323.225220	-516.721558	100.166451	1592.063477	-609.270081	317.509979	1048.438110	-590.986328	-156.606628	1070.755981	-492.148956	286.135803	808.035461	-482.282318	-119.908424	834.399109	-536.839478	81.130081	964.271851	416.580231	-29.289492	921.726563	442.408478	152.374344
-542.386597	186.459000	868.467468	-548.239380	-16.581924	861.086670	-646.495605	226.483902	416.319458	-585.862915	-43.912186	470.500000	-645.866272	223.938858	65.143707	-649.722168	-30.830841	75.567345	-575.054321	287.128510	1284.192993	-564.397400	-103.805885	1301.967041	-526.608521	90.604027	1323.296387	-516.444275	100.234055	1591.957520	-608.925781	317.669678	1048.522949	-590.792053	-156.845001	1070.946533	-490.381348	286.252686	808.883484	-481.955750	-120.137581	834.636353	-536.625793	81.069466	964.323853	416.929260	-29.303219	921.718384	442.706940	152.329391
-542.223511	186.566208	868.560120	-548.336609	-16.246384	861.046387	-644.879028	226.672760	416.119476	-585.890625	-43.923592	470.410034	-645.887817	223.983093	65.234558	-649.820923	-30.919830	75.590584	-574.747375	287.065979	1284.281982	-564.254395	-103.898453	1302.138184	-526.385071	90.557190	1323.349243	-516.150391	100.273926	1591.899536	-608.608459	317.765686	1048.556274	-590.555786	-157.073059	1071.125977	-488.369385	286.318573	809.784058	-481.602722	-120.342659	834.896484	-536.595337	81.210281	964.347107	417.301392	-29.349306	921.732544	443.068787	152.298416
-542.025269	186.617325	868.647766	-548.112183	-16.244747	861.057678	-643.264343	226.975403	415.886963	-585.929810	-43.877960	470.448853	-645.811157	223.914520	65.320938	-649.877808	-30.975071	75.545715	-574.464417	287.041351	1284.358154	-564.039978	-103.932190	1302.330811	-526.166443	90.518929	1323.391846	-515.797546	100.343452	1591.837036	-608.278015	317.824188	1048.609009	-590.352722	-157.330368	1071.300903	-486.182251	286.535980	810.818176	-481.292694	-120.556015	835.122925	-536.401306	81.201782	964.396729	417.640015	-29.376060	921.735535	443.418182	152.258377
-541.818848	186.474808	868.693909	-547.512451	-16.663109	861.128418	-641.494202	227.113098	415.671600	-586.047913	-43.738811	470.537262	-645.693970	223.888977	65.431015	-649.927795	-31.034214	75.541817	-574.244324	287.026855	1284.417969	-563.825867	-103.965492	1302.481567	-525.932861	90.467857	1323.424561	-515.447266	100.390602	1591.769287	-607.490295	317.422943	1048.522705	-590.165466	-157.574661	1071.468018	-481.119598	287.182831	814.703064	-481.000153	-120.789261	835.280151	-536.036987	80.956474	964.459900	417.966980	-29.414448	921.755920	443.752380	152.207138
-541.658752	186.529007	868.766846	-547.295837	-16.593449	861.112976	-639.761841	227.421509	415.477905	-586.260620	-43.627441	470.560791	-645.650513	223.860718	65.553680	-649.995667	-31.117243	75.486519	-574.031006	287.024841	1284.506714	-563.590820	-104.029099	1302.659058	-525.694275	90.475380	1323.480591	-515.079895	100.446663	1591.723145	-607.185303	317.367340	1048.569580	-589.842224	-157.737579	1071.639038	-478.438080	287.428650	816.000732	-480.690460	-120.999435	835.494019	-535.839844	80.977066	964.486267	418.349091	-29.482735	921.770142	444.140656	152.094894
-541.521851	186.552048	868.817139	-547.039917	-16.536617	861.113525	-637.946411	227.734055	415.315521	-586.534607	-43.463108	470.601654	-645.631714	223.831100	65.715202	-650.101685	-31.178265	75.435677	-573.855774	287.041016	1284.574829	-563.340210	-104.066589	1302.788940	-525.418396	90.477104	1323.504761	-514.639832	100.488800	1591.731445	-606.940063	317.455902	1048.654053	-589.492676	-157.907150	1071.842773	-475.724915	287.571930	817.409546	-480.410614	-121.273575	835.650818	-535.638550	80.996902	964.510437	418.683960	-29.577217	921.830505	444.504425	151.987244
-541.354980	186.597824	868.860474	-546.791077	-16.490278	861.132996	-635.915283	228.137054	414.953766	-586.810120	-43.360687	470.678772	-645.439575	223.792603	65.867004	-650.198486	-31.263145	75.420425	-573.727112	287.076263	1284.659302	-563.065308	-104.062668	1302.903320	-525.085632	90.456024	1323.557129	-514.285156	100.582809	1591.645508	-606.691467	317.534943	1048.670166	-589.163452	-158.120422	1071.987305	-473.065826	287.763458	818.777100	-480.119904	-121.603981	835.825073	-535.421448	81.034576	964.540710	419.085052	-29.658268	921.838684	444.889374	151.924316
-541.234802	186.717224	868.908020	-546.614014	-16.433144	861.142822	-634.071045	228.566132	414.739166	-587.129700	-43.280411	470.750916	-645.387512	223.773911	66.037498	-650.255737	-31.327246	75.363976	-573.600769	287.129944	1284.786987	-562.799805	-104.030586	1302.992798	-524.806580	90.488327	1323.618286	-513.974121	100.628441	1591.604004	-606.401428	317.572693	1048.674805	-588.895691	-158.384003	1072.154175	-470.209656	287.991669	820.254761	-480.077881	-122.139519	835.849304	-535.258911	81.107697	964.567505	419.495453	-29.779491	921.858459	445.267975	151.836411
-541.136719	186.767136	868.906738	-546.434570	-16.396715	861.137268	-632.135803	228.980103	414.446686	-587.510376	-43.197075	470.819855	-645.339417	223.764694	66.182983	-650.296753	-31.383490	75.331467	-573.512268	287.096558	1284.784790	-562.506348	-104.042374	1303.074463	-524.563416	90.559113	1323.665649	-513.589966	100.719139	1591.556396	-606.054688	317.581421	1048.642822	-588.526733	-158.656723	1072.295410	-467.108154	288.137512	821.940613	-479.473969	-122.224083	836.165466	-535.088196	81.151787	964.561401	419.913757	-29.936373	921.882690	445.705231	151.725525
-541.088257	186.871765	868.899109	-546.328979	-16.279915	861.120667	-630.261292	229.430069	414.338959	-587.931091	-43.112911	470.893005	-645.505493	223.826721	66.456299	-650.365540	-31.423691	75.284706	-573.433838	287.157440	1284.856201	-562.162964	-103.969711	1303.173950	-524.343079	90.620453	1323.700928	-513.230896	100.799393	1591.481445	-605.686829	317.628052	1048.672485	-588.156555	-158.882278	1072.388184	-463.911652	288.313110	823.717285	-479.166107	-122.464294	836.260498	-534.961792	81.259232	964.544800	420.364960	-30.016388	921.876343	446.131805	151.670364
-541.033447	186.929459	868.906372	-546.170349	-16.163847	861.098633	-628.221497	229.763367	413.983002	-588.296387	-43.029282	470.946014	-645.313416	223.820786	66.678001	-650.386841	-31.476053	75.260452	-573.366028	287.229462	1284.944214	-561.782898	-103.898758	1303.238525	-524.087341	90.697693	1323.722778	-512.882385	100.894165	1591.415283	-605.284424	317.593414	1048.654297	-587.847107	-159.139679	1072.462402	-460.572083	288.377808	825.665405	-478.873077	-122.743622	836.289368	-534.826294	81.334419	964.534424	420.806335	-30.090317	921.888367	446.562103	151.581909
-540.995911	187.011169	868.851685	-546.035706	-16.032827	861.073547	-626.267090	230.044388	413.764923	-588.345398	-42.751591	470.933014	-645.141479	223.818802	66.972992	-650.206177	-31.466640	75.161942	-573.280212	287.348938	1285.047974	-561.350891	-103.805290	1303.284912	-523.805969	90.779999	1323.733887	-512.544556	100.978325	1591.333252	-604.844299	316.986847	1048.710815	-587.411682	-159.288086	1072.525635	-457.098480	288.302002	827.650208	-478.541931	-123.023682	836.332520	-534.712219	81.457870	964.492737	421.257660	-30.160097	921.894653	447.025787	151.493073
-540.985962	187.101669	868.792542	-545.906555	-15.888547	861.036377	-624.279114	230.376617	413.531921	-588.867249	-42.799694	471.039246	-644.906250	223.823990	67.259857	-650.334900	-31.499607	75.172150	-573.158325	287.429565	1285.049683	-560.948914	-103.706688	1303.311279	-523.511658	90.918854	1323.744263	-512.181702	101.094261	1591.259644	-604.493713	316.952362	1048.635864	-587.001526	-159.486542	1072.648682	-453.509033	287.972992	829.866760	-478.521088	-123.619156	836.162659	-534.604797	81.589355	964.441772	421.739716	-30.243608	921.927368	447.468933	151.366379
-541.027466	187.158005	868.696838	-545.821350	-15.757454	861.005676	-622.402466	230.609009	413.288300	-589.191650	-42.721153	471.078125	-644.832520	223.796951	67.524094	-650.399597	-31.524294	75.144295	-573.051941	287.530823	1285.041748	-560.512878	-103.604233	1303.284058	-523.163269	91.057365	1323.688232	-511.858521	101.192749	1591.178833	-604.218811	317.493866	1048.378052	-586.579224	-159.604279	1072.674561	-449.715942	287.485870	832.332886	-478.178253	-123.937302	836.123352	-534.543701	81.718132	964.376526	422.244507	-30.434340	921.952576	447.962067	151.188034
-541.084961	187.285461	868.569092	-545.734375	-15.675276	860.990845	-620.504578	230.777100	413.081879	-589.467041	-42.564487	471.107697	-644.658386	223.733002	67.746460	-650.445984	-31.503038	75.111267	-572.919128	287.656921	1285.032593	-560.057617	-103.469856	1303.218384	-522.809143	91.266525	1323.644165	-511.485901	101.347839	1591.078979	-603.919617	317.535095	1048.204590	-586.136353	-159.677185	1072.710693	-445.913452	286.953918	834.906128	-477.590149	-124.008690	836.220642	-534.486511	81.884621	964.303894	422.733032	-30.591137	921.985107	448.448608	151.011734
-541.153503	187.429443	868.406555	-545.658142	-15.545779	860.973328	-618.571838	230.928253	412.997162	-589.740417	-42.464600	471.149963	-644.376160	223.686981	68.060783	-650.505310	-31.508472	75.115448	-572.798279	287.828217	1285.016846	-559.539001	-103.266136	1303.176758	-522.467285	91.466919	1323.581299	-511.125061	101.495865	1590.999390	-603.556641	317.525360	1047.988770	-585.571777	-159.648056	1072.715088	-441.990082	286.248749	837.605347	-477.254913	-124.282494	836.122864	-534.439697	82.098160	964.212952	423.203308	-30.765219	922.015137	448.899170	150.875870
-541.255737	187.559006	868.210938	-545.617920	-15.387342	860.921509	-616.596191	231.090759	412.795990	-589.916504	-42.271862	471.133636	-643.960327	223.558426	68.351906	-650.469849	-31.479481	75.072617	-572.584045	288.163330	1285.192139	-559.095215	-103.048180	1303.113647	-522.047791	91.656761	1323.501343	-510.788147	101.654755	1590.895386	-603.117126	317.481903	1047.815552	-585.153931	-159.724518	1072.629395	-437.975616	285.418976	840.597900	-476.763214	-124.541367	835.965637	-534.408691	82.317192	964.086548	423.654388	-30.921116	922.043762	449.359497	150.708389
-541.393433	187.649017	868.014465	-545.599731	-15.245494	860.862610	-614.659302	231.502670	412.652466	-590.088318	-42.117489	471.142853	-643.670898	223.470428	68.616791	-650.488770	-31.475300	75.037544	-572.544678	288.261353	1285.021851	-558.615173	-102.831902	1303.071655	-521.700684	91.879898	1323.430298	-510.474060	101.815147	1590.781494	-602.674744	317.482300	1047.598755	-584.632874	-159.763733	1072.607544	-433.887878	284.462097	843.733948	-476.613525	-124.867516	835.848999	-534.410034	82.505470	963.956238	424.122345	-31.031206	922.077759	449.818024	150.547821
-541.479004	187.813034	867.821594	-545.529358	-15.079550	860.825684	-612.927612	231.767639	412.655945	-589.647217	-41.596859	471.049988	-643.560181	223.398285	68.871277	-650.169312	-31.443192	74.965736	-572.403015	288.533295	1285.061890	-558.106873	-102.601234	1302.960205	-521.379639	92.131569	1323.338745	-510.157959	101.978745	1590.656250	-602.098022	317.436462	1047.470703	-584.192017	-159.782059	1072.505371	-429.863892	283.456299	846.865906	-476.064697	-125.101997	835.678528	-534.374756	82.753082	963.840454	424.624878	-31.100515	922.080322	450.287262	150.421738
-541.601868	187.930115	867.617615	-545.456970	-14.929926	860.774109	-611.195862	232.009659	412.482849	-589.657898	-41.454300	471.034119	-643.688416	223.472504	69.173866	-650.166443	-31.410715	74.945854	-572.324585	288.761810	1285.045654	-557.617676	-102.336021	1302.822632	-521.044189	92.400429	1323.214355	-509.826843	102.172623	1590.532227	-601.379639	317.316193	1047.324341	-583.699951	-159.793396	1072.458496	-425.811066	282.499146	850.062988	-475.969116	-125.373123	835.487793	-534.348755	82.968491	963.710938	425.112946	-31.200897	922.089844	450.758362	150.364182
-541.636963	188.110306	867.419556	-545.381714	-14.741272	860.758179	-609.738586	232.406647	412.443542	-589.637939	-41.361774	471.017975	-643.743835	223.547501	69.460457	-650.130981	-31.392633	74.981201	-572.260437	289.024170	1285.036987	-557.091370	-102.020790	1302.668945	-520.747314	92.738503	1323.107544	-509.437439	102.392532	1590.427490	-600.537537	317.189362	1047.186646	-583.127747	-159.701462	1072.412354	-421.781219	281.538452	853.248108	-475.625580	-125.575180	835.267944	-534.301086	83.246544	963.604614	425.620544	-31.299564	922.105957	451.197601	150.240997
-541.733582	188.316269	867.200928	-545.338806	-14.586513	860.743713	-608.263428	232.796478	412.324249	-589.615173	-41.311691	471.010437	-643.742859	223.638290	69.713234	-650.177673	-31.355959	74.954224	-572.245239	289.352112	1285.070068	-556.539612	-101.672836	1302.530762	-520.425659	93.126122	1322.976318	-509.094543	102.629791	1590.296143	-599.559204	316.719940	1047.198730	-582.628296	-159.640869	1072.330078	-417.778564	280.551453	856.388672	-475.269318	-125.734344	835.001587	-534.287842	83.533562	963.487976	426.088623	-31.457792	922.138062	451.696838	150.035690
-541.843445	188.438477	866.931824	-545.272095	-14.429122	860.728394	-606.965881	233.087250	412.125214	-589.474487	-41.242092	471.003906	-643.703491	223.747955	69.959602	-650.151062	-31.327478	74.954453	-572.249207	289.652740	1285.140381	-556.019714	-101.336441	1302.411865	-520.135559	93.498856	1322.908936	-508.765930	102.881172	1590.182739	-598.546814	317.100800	1046.982788	-582.126709	-159.487106	1072.231079	-413.855133	279.646240	859.437012	-474.876709	-125.850273	834.817627	-534.257019	83.804436	963.345215	426.547852	-31.580931	922.136963	452.171997	149.885788
-541.941467	188.611053	866.708130	-545.212402	-14.211619	860.703186	-605.785950	233.365479	412.003662	-589.335144	-41.214882	471.004242	-643.563110	223.791962	70.168983	-650.140320	-31.284599	74.991180	-572.220581	290.064270	1285.298340	-555.527771	-100.954208	1302.296021	-519.853638	93.839958	1322.850220	-508.395660	103.162506	1590.100220	-597.315125	316.982666	1046.916626	-581.593811	-159.349640	1072.135498	-409.974426	278.818665	862.477661	-474.848297	-126.155807	834.467285	-534.236694	84.102753	963.220337	426.968201	-31.684818	922.160828	452.616882	149.723251
-541.919312	188.827209	866.565857	-545.049255	-13.965023	860.692505	-604.760437	233.593521	411.891144	-589.125244	-41.186192	470.962250	-643.601379	223.842117	70.352867	-650.161377	-31.306698	75.000664	-572.235352	290.435730	1285.486206	-554.993286	-100.562218	1302.142456	-519.662048	94.248329	1322.804077	-507.998047	103.454170	1590.036987	-596.005737	316.967651	1046.957031	-581.029236	-159.068771	1072.029785	-406.230316	277.956940	865.355896	-474.492493	-126.149559	834.303711	-534.139771	84.404640	963.145569	427.429779	-31.808264	922.195007	453.071564	149.598587
-541.892639	189.038361	866.387085	-544.906921	-13.770858	860.686340	-603.968018	233.746338	411.844666	-588.892517	-41.232693	470.928223	-643.537842	223.869751	70.466064	-650.152222	-31.283611	74.992165	-572.255981	290.822479	1285.619629	-554.513245	-100.136703	1302.000854	-519.426453	94.682205	1322.745728	-507.613678	103.750336	1589.989502	-594.613770	316.918152	1046.976318	-580.341125	-158.723877	1071.926270	-402.618439	277.207794	868.049377	-473.730804	-125.792099	834.339661	-534.042480	84.697319	963.054626	428.004211	-32.122501	922.204102	453.798431	148.833710
-541.833130	189.298264	866.230530	-544.748291	-13.599103	860.662476	-603.323303	233.974335	411.755524	-588.546936	-41.185776	470.903748	-643.363831	223.877686	70.549210	-650.186218	-31.249685	74.996132	-572.280945	291.094116	1285.673096	-554.041748	-99.702942	1301.815796	-519.210022	95.093010	1322.735107	-507.276733	104.075081	1589.935059	-593.238953	317.019806	1046.975952	-579.919128	-158.563339	1071.834229	-399.145081	276.462738	870.645081	-473.339600	-125.651390	834.151123	-533.908691	84.983727	962.964172	428.368530	-32.028408	922.199036	453.959778	149.314957
-541.726868	189.555908	866.130188	-544.561279	-13.400611	860.646606	-602.926331	234.110336	411.680145	-588.215515	-41.138603	470.857330	-643.278015	223.888107	70.548714	-650.162598	-31.243214	75.057884	-572.222839	291.423706	1285.830444	-553.606140	-99.312614	1301.675781	-519.037231	95.514320	1322.755859	-506.911957	104.468224	1589.900024	-591.770996	317.228455	1047.002319	-579.533813	-158.312775	1071.754761	-395.831451	275.779510	873.013672	-473.073395	-125.514626	833.955139	-533.759521	85.257744	962.907104	428.763275	-32.143417	922.203308	454.364075	149.217041
-541.595276	189.675232	866.084229	-544.335938	-13.185652	860.648499	-602.706360	234.252792	411.591980	-588.345947	-41.437630	470.904388	-643.283447	223.917236	70.558754	-650.400024	-31.277288	75.115234	-572.180054	291.824646	1285.987427	-553.217834	-98.886261	1301.625610	-518.736450	95.861641	1322.783569	-506.566040	104.838058	1589.856201	-590.107605	316.889557	1047.129639	-579.091125	-158.039215	1071.702148	-392.731598	275.075470	875.202698	-473.160583	-125.586967	833.536194	-533.594849	85.451500	962.887146	429.273132	-32.437851	922.223450	455.039886	148.482727
-540.486938	190.237396	866.177063	-543.854065	-12.686420	860.646667	-602.393982	234.189957	411.553772	-587.831787	-41.323318	470.838287	-643.072083	223.892273	70.482941	-650.449890	-31.265871	75.188438	-572.054504	292.134796	1286.113647	-552.773315	-98.459625	1301.583130	-518.634399	96.341293	1322.763428	-506.214569	105.201454	1589.847656	-588.663757	317.797485	1047.081299	-578.533875	-157.528015	1071.619019	-389.818817	274.411224	877.288757	-472.538422	-125.017532	833.608887	-532.891663	85.909065	962.939148	429.556091	-32.331150	922.242554	455.162201	148.926697
-540.070984	190.453262	866.259460	-543.486450	-12.363173	860.655579	-602.409363	234.146439	411.517822	-587.282288	-41.229401	470.806000	-643.011902	223.890808	70.426712	-650.403442	-31.226049	75.178566	-571.982117	292.397522	1286.236450	-552.418152	-98.031265	1301.555420	-518.443298	96.721390	1322.767212	-505.840454	105.602951	1589.867798	-587.096375	318.171173	1047.198364	-578.164185	-157.082031	1071.538452	-387.170532	273.747406	878.993591	-472.183167	-124.616516	833.525452	-532.551086	86.139557	962.988464	429.917908	-32.432190	922.285828	455.544128	148.801971
-539.598938	190.556564	866.435364	-543.096497	-12.013915	860.702393	-602.513123	234.081985	411.481506	-586.786926	-41.134056	470.755066	-642.844177	223.823807	70.278557	-650.385254	-31.163694	75.255409	-571.825989	292.692078	1286.360840	-552.123901	-97.646881	1301.552490	-518.253845	97.085335	1322.819580	-505.453735	106.052353	1589.927979	-585.552734	318.652649	1047.351685	-577.770081	-156.672562	1071.566284	-384.701782	273.182831	880.573486	-471.861633	-124.192307	833.489990	-532.209900	86.296532	963.106079	430.325684	-32.517975	922.306641	455.927338	148.654785
-540.114929	190.638550	865.900452	-543.095154	-12.143534	860.737549	-603.040649	234.273819	411.462952	-586.439392	-41.213295	470.758392	-642.963135	223.885147	70.189362	-650.409180	-31.116684	75.320625	-571.687195	293.010223	1286.505859	-551.894165	-97.252220	1301.572266	-517.947754	97.401497	1322.899902	-505.092407	106.490265	1590.005127	-584.011414	319.217285	1047.485718	-577.394226	-156.156082	1071.587524	-382.540192	272.670929	881.742493	-471.504242	-123.665375	833.485901	-532.260803	86.576218	962.845581	430.722626	-32.614334	922.344055	456.286865	148.525528
-540.045166	190.831406	865.899597	-543.109619	-11.750418	860.768372	-603.661499	234.337982	411.420105	-585.498352	-40.913773	470.629089	-643.036377	223.887177	70.005692	-650.274414	-31.003738	75.339546	-571.458801	293.252747	1286.640991	-551.703613	-96.870377	1301.613525	-517.728943	97.795456	1322.987793	-504.772827	106.958946	1590.109375	-582.522766	319.941559	1047.687378	-577.154480	-155.621857	1071.594360	-380.755432	272.220032	882.436462	-471.238037	-123.146423	833.467407	-532.181946	86.877571	962.856018	431.229218	-32.942265	922.372559	456.995178	147.797226
-539.733337	191.056351	865.942688	-542.544495	-11.734068	860.822998	-604.147888	234.285782	411.424194	-585.242004	-41.094475	470.707733	-642.981750	223.918320	69.825691	-650.532959	-30.936131	75.458427	-571.158508	293.497223	1286.801025	-551.496277	-96.486038	1301.743774	-517.640564	98.201645	1323.027466	-504.393127	107.474922	1590.236450	-580.997498	320.542084	1047.911255	-576.894104	-155.083130	1071.690918	-379.119019	271.859222	883.001465	-470.936584	-122.477402	833.574707	-531.755920	87.018471	962.906555	431.492554	-32.789688	922.395935	457.042053	148.287308
-539.513184	191.263840	866.025269	-542.244995	-11.518911	860.856323	-604.882080	234.253830	411.462372	-584.105835	-40.666054	470.605042	-642.960938	223.900742	69.641731	-650.396790	-30.816566	75.465797	-570.916992	293.748657	1286.956421	-551.376343	-96.121368	1301.851074	-517.296143	98.451653	1323.156128	-504.031921	107.978317	1590.363770	-579.566833	321.286438	1048.168579	-576.631165	-154.438187	1071.778076	-377.807373	271.610077	883.372681	-470.567261	-121.703644	833.745422	-531.488159	87.209099	962.963257	431.861420	-32.874775	922.428833	457.380951	148.190689
-539.281921	191.455505	866.172058	-541.964355	-11.253183	860.863831	-605.867676	234.233688	411.606415	-583.152466	-40.490196	470.494110	-643.024231	223.917191	69.463242	-650.515930	-30.718279	75.566498	-570.617798	293.962677	1287.093994	-551.270813	-95.790787	1301.992554	-517.102844	98.726021	1323.273560	-503.723602	108.481194	1590.505127	-578.154358	322.017731	1048.414673	-576.394287	-153.644302	1071.894897	-376.805023	271.440002	883.417114	-470.302338	-121.006622	833.863098	-531.230774	87.370796	963.038452	432.197113	-32.933197	922.458252	457.657684	148.085953
-538.993835	191.699188	866.349121	-541.638367	-10.966355	860.893799	-606.676086	234.040314	411.612946	-582.597229	-40.761257	470.463379	-642.965393	223.922165	69.304382	-650.716492	-30.649754	75.717773	-570.309143	294.122925	1287.225342	-551.166016	-95.486397	1302.159180	-516.854431	99.018288	1323.412720	-503.342743	109.019180	1590.700928	-576.788452	322.746307	1048.777466	-576.373840	-153.109772	1071.988647	-376.045410	271.426605	883.219666	-469.964142	-120.202995	834.114380	-530.936768	87.565178	963.141235	432.538300	-33.013668	922.496338	457.979919	147.945694
-538.749817	191.896423	866.493225	-541.368713	-10.720974	860.906982	-607.837952	234.043869	411.823578	-581.617615	-40.800785	470.375702	-643.044312	223.927963	69.164421	-650.769226	-30.600208	75.860542	-569.983582	294.276825	1287.373291	-551.135681	-95.195335	1302.318726	-516.634766	99.310928	1323.584106	-502.994080	109.567955	1590.906738	-575.484680	323.387726	1049.043579	-576.391602	-152.519989	1072.082764	-375.610626	271.434235	882.654358	-469.655701	-119.317719	834.384583	-530.693115	87.722862	963.219299	432.873871	-33.121826	922.523560	458.292542	147.810959
-538.510010	192.078384	866.639771	-541.088135	-10.459477	860.941406	-608.927124	233.916183	411.899200	-580.386169	-40.712612	470.287323	-642.899841	223.877731	68.991806	-650.677124	-30.544941	75.952087	-569.658508	294.423553	1287.472290	-551.106934	-94.898582	1302.505737	-516.406677	99.556595	1323.751221	-502.689697	110.106400	1591.095825	-574.394531	324.192291	1049.359497	-576.358521	-151.773209	1072.227783	-375.478760	271.566376	881.834778	-469.403320	-118.459946	834.669373	-530.442139	87.890427	963.309082	433.175629	-33.226929	922.568237	458.593170	147.638489
-538.329224	192.203506	866.723267	-540.923523	-10.311821	861.003235	-610.120667	233.837067	412.094727	-578.496643	-40.414131	470.022156	-642.814514	223.842575	68.842499	-650.355530	-30.428396	76.013550	-569.260132	294.582977	1287.545288	-551.092224	-94.621704	1302.676270	-516.218689	99.776390	1323.929321	-502.305450	110.651100	1591.345459	-573.372070	324.907898	1049.620361	-576.394409	-151.175552	1072.400879	-375.626617	271.785278	880.809509	-469.049866	-117.445404	835.055054	-530.240967	88.014809	963.378723	433.479370	-33.344860	922.596191	458.863922	147.521454
-538.186279	192.429459	866.875244	-540.785950	-10.127281	861.066040	-611.442810	233.686279	412.248260	-577.734131	-40.832832	469.995026	-642.625793	223.729309	68.699654	-650.715820	-30.412745	76.276863	-568.847656	294.763550	1287.647339	-551.110413	-94.382095	1302.893188	-515.998840	99.982056	1324.108154	-501.935516	111.233902	1591.548218	-572.450684	325.587372	1049.835449	-576.481445	-150.514877	1072.576904	-376.077972	272.108002	879.476685	-468.742676	-116.525330	835.431824	-530.066345	88.176285	963.481506	433.776093	-33.463459	922.635986	459.134216	147.459763
-537.937500	192.686310	867.054016	-540.640259	-9.911325	861.149231	-612.797058	233.611664	412.438995	-576.342285	-41.060463	469.836121	-642.546204	223.690598	68.506187	-650.720520	-30.370935	76.483208	-568.405212	294.923859	1287.677734	-551.142578	-94.153786	1303.111572	-515.835388	100.208061	1324.240234	-501.571350	111.801895	1591.742310	-571.663879	326.170013	1050.048462	-576.504150	-149.795822	1072.767822	-376.836121	272.549500	877.830200	-468.416779	-115.514076	835.793091	-529.853821	88.361427	963.609558	434.045990	-33.571815	922.688293	459.388763	147.336487
-537.674194	192.954010	867.270630	-540.529419	-9.669910	861.186890	-614.132385	233.419327	412.666656	-574.563843	-41.005749	469.525421	-642.812561	223.719162	68.362694	-650.484070	-30.305094	76.659660	-567.920715	295.043365	1287.699707	-551.175964	-93.957748	1303.305542	-515.676514	100.423683	1324.415283	-501.198822	112.350662	1591.903198	-571.044312	326.710724	1050.198364	-576.717102	-149.250214	1072.882690	-377.867340	273.078308	876.035767	-468.235138	-114.549332	836.139832	-529.642761	88.521225	963.731445	434.303497	-33.648415	922.709900	459.628662	147.245239
-537.332092	193.273407	867.499390	-540.352295	-9.394062	861.226868	-615.479248	233.289261	412.990601	-573.133606	-41.354698	469.346710	-642.578247	223.613205	68.172600	-650.580017	-30.257719	76.870888	-567.385132	295.156921	1287.694092	-551.252136	-93.800377	1303.554443	-515.505676	100.602959	1324.571899	-500.776581	112.892899	1592.061890	-570.457886	327.057831	1050.371460	-576.982666	-148.775558	1073.031006	-379.214417	273.664764	873.904358	-467.990295	-113.527954	836.537170	-529.401245	88.719429	963.864380	434.560760	-33.706604	922.731384	459.901001	147.140274
-537.019470	193.336868	867.803711	-540.161926	-9.110299	861.253784	-616.680786	232.936935	413.134766	-571.023682	-41.288109	468.964722	-642.710938	223.640350	68.027168	-650.215637	-30.150381	76.994102	-566.824585	295.266968	1287.589722	-551.313904	-93.649803	1303.747925	-515.403503	100.821434	1324.729858	-500.377014	113.421417	1592.182495	-570.067139	327.394562	1050.465576	-577.166687	-148.216812	1073.247437	-380.876221	274.445404	871.613831	-467.836151	-112.593849	837.003723	-529.213257	88.748459	964.031189	434.780975	-33.773277	922.758240	460.113525	147.064514
-536.598816	193.637207	867.787659	-540.054138	-8.914887	861.256958	-618.103638	232.794052	413.400696	-569.213440	-41.592461	468.698456	-642.635986	223.620331	67.843811	-649.985168	-30.075453	77.186111	-566.257629	295.336731	1287.475708	-551.462280	-93.550301	1303.969482	-515.167053	100.923874	1324.825073	-500.016479	113.927216	1592.244141	-569.749512	327.579559	1050.472046	-577.339111	-147.678131	1073.357300	-382.802856	275.326569	869.052612	-467.547668	-111.602066	837.435059	-528.909119	88.992470	964.020874	435.053558	-33.815044	922.769470	460.356506	147.049271
-536.244751	193.833466	867.927124	-540.213989	-8.496766	861.249023	-619.259277	232.584503	413.501373	-568.164734	-42.505875	468.462372	-642.552246	223.637802	67.659691	-650.155090	-30.081799	77.509254	-565.659668	295.446259	1287.296021	-551.638306	-93.442612	1304.130737	-514.920959	101.017540	1324.917358	-499.623962	114.429382	1592.303711	-569.817261	327.875153	1050.306152	-577.575317	-147.249283	1073.442627	-385.026611	276.278412	866.273193	-467.639069	-110.895256	837.657349	-528.812683	89.199684	964.083252	435.312073	-33.847694	922.773499	460.609528	146.993256
-535.391296	193.925888	868.333252	-539.922607	-8.061920	861.200378	-620.243652	232.372437	413.680298	-566.325195	-42.822189	468.090668	-642.449951	223.645996	67.461578	-649.905457	-30.035080	77.704628	-565.031799	295.529144	1287.087891	-551.797424	-93.379059	1304.280640	-514.680908	101.069336	1324.968628	-499.235199	114.932404	1592.309570	-570.046448	328.116791	1050.088379	-577.759521	-146.875671	1073.540283	-387.565155	277.357452	863.305298	-467.031158	-109.806160	838.133728	-528.383545	89.210274	964.266296	435.532898	-33.897354	922.794128	460.816589	146.959381
-535.226196	194.136887	868.252747	-539.690430	-8.191957	861.121155	-621.530579	232.320984	413.836761	-564.502441	-43.297764	467.836304	-642.555420	223.732605	67.316544	-649.684265	-29.989492	77.957069	-564.396790	295.626221	1286.869873	-551.974365	-93.309677	1304.423950	-514.526550	101.151642	1324.949219	-498.918518	115.381027	1592.287109	-570.348267	328.190369	1049.818115	-577.871765	-146.494415	1073.656738	-390.355865	278.568573	860.202759	-466.889038	-109.080101	838.479553	-528.116394	89.259430	964.180359	435.752655	-33.920769	922.811646	461.003113	146.914017
-536.675537	192.797272	867.808044	-540.101807	-8.579364	861.021362	-622.974609	232.517044	413.770264	-562.152283	-43.463692	467.470886	-642.729004	223.834930	67.193062	-649.248291	-29.884411	78.093315	-563.800171	295.703796	1286.526001	-552.178589	-93.271851	1304.555054	-514.269226	101.220581	1324.904663	-498.604340	115.844597	1592.253662	-570.776184	328.203400	1049.492676	-577.963379	-146.053467	1073.699585	-393.408020	279.759247	856.857422	-466.631744	-108.429428	838.750854	-528.858154	88.594093	963.897461	435.936462	-34.002125	922.840820	461.235016	146.791183
-535.580872	194.089966	867.974426	-539.866028	-8.197639	860.898132	-624.033447	232.505371	414.002502	-559.733032	-43.545925	467.067993	-642.679077	223.915741	67.011696	-648.698975	-29.789661	78.230186	-563.115845	295.781250	1286.214722	-552.333008	-93.238083	1304.640259	-513.998230	101.200363	1324.828857	-498.475769	116.133713	1592.064209	-571.353271	328.080811	1049.097778	-578.074280	-145.673904	1073.741089	-396.770905	281.104340	853.457336	-466.330109	-107.949928	839.029175	-528.277405	89.265968	963.921082	436.111877	-34.030064	922.865112	461.405243	146.704163
-535.090332	194.464554	867.990051	-540.078430	-7.763878	860.742981	-625.251587	232.670135	414.182129	-558.153137	-44.043301	466.654633	-642.844299	224.046356	66.922661	-648.810486	-29.847034	78.583641	-562.439026	295.834259	1285.788086	-552.523010	-93.245682	1304.678101	-513.664551	101.182091	1324.694458	-498.161987	116.552345	1592.019287	-572.049194	327.941559	1048.667725	-578.161987	-145.417740	1073.776733	-400.377594	282.543152	849.864441	-466.061920	-107.569122	839.310425	-528.164795	89.552910	963.849426	436.281708	-34.101780	922.879639	461.583405	146.632599
-534.570374	194.535431	867.954346	-540.042603	-7.600464	860.592834	-626.253418	232.706268	414.287445	-557.202820	-44.983528	466.455017	-642.741455	224.182434	66.763077	-649.115723	-29.899334	79.004211	-561.771606	295.859436	1285.279541	-552.711975	-93.238670	1304.722656	-513.362122	101.164063	1324.482788	-497.901001	117.011711	1591.971069	-572.868958	327.762726	1048.242432	-578.268127	-145.225159	1073.794312	-404.288544	284.087952	846.231140	-465.768829	-107.275330	839.522095	-527.911743	89.590118	963.755798	436.434937	-34.125980	922.895325	461.740662	146.599915
-533.973389	194.499115	867.884033	-539.644165	-7.719415	860.450195	-627.337830	232.740417	414.408386	-555.724915	-45.451031	466.173096	-642.607971	224.290543	66.576912	-649.052063	-29.927618	79.219276	-561.063110	295.909088	1284.797363	-552.860291	-93.198654	1304.724243	-512.905945	101.083702	1324.349487	-497.717590	117.342583	1591.863525	-573.790405	327.597992	1047.787598	-578.377991	-145.055557	1073.796631	-408.502594	285.746429	842.485046	-465.495972	-107.166733	839.729126	-527.482361	89.471031	963.654114	436.608093	-34.171658	922.903687	461.895264	146.569412
-533.540100	194.567352	867.796814	-539.563293	-7.658210	860.329956	-628.611938	232.892517	414.485138	-553.858826	-45.409912	465.803711	-642.692139	224.393005	66.411888	-648.212830	-29.823774	79.260765	-560.298645	295.937469	1284.247437	-552.962646	-93.202423	1304.742310	-512.701416	101.100822	1324.133911	-497.633728	117.545288	1591.686157	-574.793335	327.400269	1047.237061	-578.470581	-144.992783	1073.797241	-413.012360	287.490326	838.723145	-465.257568	-107.199684	839.892578	-527.265137	89.504478	963.552856	436.744354	-34.267223	922.943359	462.051666	146.491913
-533.116455	194.727859	867.738098	-539.501892	-7.534869	860.162109	-629.791504	232.795837	414.659241	-552.647095	-45.836636	465.558960	-642.611755	224.431229	66.292084	-648.212097	-29.835455	79.454315	-559.582764	295.992462	1283.706299	-553.075684	-93.197235	1304.718384	-512.389893	101.080910	1323.905884	-497.514526	117.792435	1591.562500	-575.850525	327.074921	1046.768188	-578.586670	-144.972610	1073.789917	-417.792969	289.275360	834.948486	-465.072113	-107.405670	839.961609	-527.065552	89.578110	963.440857	436.923126	-34.273640	922.959839	462.231995	146.415848
-532.743408	194.730347	867.621338	-539.463440	-7.459818	860.004456	-631.219666	232.751434	414.935059	-551.594666	-46.162148	465.247986	-642.939575	224.479416	66.200066	-648.219299	-29.882647	79.636894	-558.840881	296.037201	1283.220703	-553.233582	-93.198730	1304.679810	-511.954407	101.008385	1323.747803	-497.351440	118.108658	1591.498779	-576.900879	326.803986	1046.361084	-578.762146	-145.058243	1073.711548	-422.725128	291.011139	831.307312	-464.596191	-107.633034	840.108154	-526.872925	89.580490	963.303345	437.047607	-34.319870	922.983154	462.358978	146.397369
-532.317932	194.688354	867.524475	-539.376587	-7.407521	859.852905	-632.260559	232.452759	415.122223	-550.599487	-46.500755	465.067413	-642.780762	224.431747	66.098549	-648.165588	-29.889565	79.731651	-558.084229	296.061554	1282.641479	-553.313721	-93.217445	1304.661499	-511.621643	100.967690	1323.534424	-497.243927	118.288254	1591.400879	-578.156616	326.623840	1045.923340	-578.887634	-145.219650	1073.705688	-428.012390	292.847626	827.529541	-464.516235	-108.052132	840.094238	-526.649658	89.542465	963.180481	437.177917	-34.337482	923.006226	462.500427	146.344727
-531.904602	194.840332	867.430298	-539.622925	-7.046139	859.708435	-633.533691	232.178528	415.410583	-549.752563	-46.684814	464.810974	-642.811279	224.344101	65.981911	-648.390747	-29.889687	79.932320	-557.316467	296.106750	1282.120605	-553.369080	-93.242935	1304.651001	-511.337189	100.953339	1323.335205	-497.172974	118.440842	1591.314575	-579.292175	326.339539	1045.542114	-579.107483	-145.447784	1073.671509	-433.561981	294.774323	823.878967	-464.594879	-108.672798	840.070129	-526.572266	89.740349	963.059265	437.311340	-34.358986	923.028748	462.636566	146.283035
-531.458679	194.956848	867.315125	-539.524902	-6.939197	859.528748	-634.742981	231.836060	415.718811	-549.096375	-46.827568	464.609985	-642.893250	224.261749	65.895309	-648.069458	-29.858580	79.998390	-556.536682	296.094543	1281.612915	-553.390564	-93.300865	1304.619019	-510.952759	100.824738	1323.167725	-497.128845	118.526680	1591.238770	-580.589294	326.182190	1045.217163	-579.263733	-145.703842	1073.648804	-439.352295	296.785950	820.293152	-464.529388	-109.425301	840.083008	-526.320923	89.805473	962.911743	437.416840	-34.372833	923.041260	462.756042	146.241592
-531.067261	195.119705	867.228210	-539.455383	-6.866076	859.367676	-636.103699	231.646851	416.009430	-548.190308	-46.762608	464.430054	-643.101868	224.213028	65.804115	-647.970459	-29.810957	80.084679	-555.854004	296.129883	1281.119751	-553.438477	-93.354683	1304.616089	-510.618378	100.756340	1323.041016	-497.137085	118.629852	1591.142456	-581.894775	326.026794	1044.886353	-579.362122	-145.826096	1073.637573	-445.249451	298.847717	816.897644	-464.351105	-110.047462	840.164368	-526.106079	89.874863	962.787170	437.507416	-34.369896	923.049622	462.850861	146.236237
-530.699402	195.243744	867.138855	-539.394836	-6.816802	859.236816	-637.334412	231.476135	416.311005	-547.681213	-46.768803	464.316956	-643.155090	224.186096	65.775414	-647.864136	-29.769793	80.156914	-555.283752	296.226166	1280.683838	-553.537781	-93.342392	1304.625000	-510.153870	100.643661	1322.977051	-497.197113	118.626099	1591.171875	-583.302551	325.937683	1044.678101	-579.347717	-145.985382	1073.706543	-451.352234	300.824341	813.609619	-464.387451	-110.892860	840.200562	-525.890869	89.928757	962.675537	437.614349	-34.417027	923.051697	462.989655	146.195068
-530.140076	195.291550	867.066650	-538.959229	-7.056147	859.184265	-638.579529	231.277283	416.677460	-547.314880	-46.690132	464.304810	-643.332886	224.225769	65.776794	-647.978333	-29.788454	80.235680	-554.549683	296.218719	1280.377686	-553.472107	-93.435020	1304.648804	-509.801117	100.561211	1322.900635	-497.238190	118.629211	1591.197266	-584.679626	325.824677	1044.609497	-579.594910	-146.416702	1073.811157	-457.637634	302.914642	810.554260	-464.288391	-111.695297	840.322021	-525.412903	89.843903	962.615417	437.745605	-34.427715	923.059937	463.124298	146.166534
-529.610718	195.323730	867.049744	-538.816040	-7.048816	859.168579	-639.692444	231.230240	416.994751	-547.184265	-46.664547	464.309387	-643.579712	224.325089	65.802040	-647.538879	-29.689190	80.159691	-553.946106	296.262360	1280.141479	-553.429382	-93.498711	1304.729370	-509.652100	100.557465	1322.815063	-497.276123	118.636078	1591.202148	-586.052490	325.704803	1044.580811	-579.790405	-146.793640	1073.927490	-463.689758	304.977173	807.952637	-464.414978	-112.709961	840.363770	-525.110291	89.848763	962.601624	437.878784	-34.406902	923.059509	463.239136	146.119522
-529.197205	195.336243	867.006714	-538.767883	-7.055759	859.152161	-640.929077	231.184647	417.269867	-547.337585	-46.602032	464.348602	-643.769165	224.443161	65.805664	-647.473694	-29.644003	80.180153	-553.441711	296.323792	1279.924805	-553.425964	-93.496704	1304.789185	-509.290710	100.492264	1322.816772	-497.381287	118.566933	1591.280640	-587.578125	325.627899	1044.680054	-579.922913	-147.152054	1074.092896	-470.133423	307.201447	805.559082	-464.640350	-113.660080	840.390991	-524.864197	89.847939	962.570313	438.000366	-34.388237	923.065125	463.346680	146.066650
-528.762512	195.396698	867.000488	-538.672974	-7.103726	859.218384	-641.818481	231.081985	417.446228	-547.723511	-46.559139	464.455536	-643.799194	224.490723	65.814835	-647.457703	-29.622581	80.142548	-552.955566	296.367157	1279.794556	-553.333801	-93.519928	1304.910400	-508.913513	100.407288	1322.806763	-497.502960	118.463715	1591.400391	-589.239136	325.714783	1044.853149	-579.985291	-147.421814	1074.311401	-477.002167	309.339691	803.202942	-464.826019	-114.662102	840.411133	-524.592102	89.876411	962.600586	438.135376	-34.402672	923.068359	463.453766	146.084061
-528.428406	195.477432	866.958496	-538.955383	-6.847271	859.234741	-642.768250	231.007278	417.671814	-548.459656	-46.585026	464.554382	-643.997681	224.514999	65.783234	-647.486206	-29.619064	80.131615	-552.513977	296.473785	1279.729370	-553.233948	-93.502953	1305.018188	-508.387817	100.305206	1322.877563	-497.651855	118.353088	1591.528076	-590.860718	325.737579	1045.141968	-580.084473	-147.735458	1074.511353	-483.524109	311.600464	801.252747	-464.998138	-115.718674	840.505066	-524.504333	90.039207	962.581848	438.229218	-34.427494	923.083740	463.553741	146.031113
-528.391418	195.872849	866.976685	-539.833435	-5.682745	858.682373	-643.688965	231.053238	417.932617	-548.991638	-46.464249	464.590454	-644.259155	224.539734	65.782608	-647.368225	-29.574087	80.046616	-552.110535	296.576508	1279.716675	-553.059875	-93.481750	1305.143555	-507.993866	100.255905	1322.893066	-497.876282	118.172211	1591.650146	-592.506226	325.740631	1045.503906	-580.196716	-148.136887	1074.742676	-489.516846	313.628235	799.843201	-465.295319	-116.737221	840.560120	-524.605469	90.463295	962.268799	438.315552	-34.431988	923.094604	463.635071	146.026581
-528.074890	195.841721	866.933838	-539.920349	-5.637998	858.663513	-643.546143	230.448608	417.861145	-549.810120	-46.365917	464.743011	-643.867920	224.427261	65.711098	-647.436584	-29.566551	79.966766	-551.706360	296.694977	1279.830200	-552.956116	-93.507027	1305.214966	-507.556763	100.209991	1322.952515	-497.998352	118.077026	1591.843262	-594.297485	325.909271	1046.008179	-580.304626	-148.475967	1074.961548	-496.020752	315.748199	798.411865	-465.627197	-117.873550	840.590088	-524.379272	90.455055	962.226501	438.450623	-34.431938	923.089905	463.761780	146.054077
-526.841370	195.897934	866.952637	-538.785828	-6.964755	859.397827	-643.694580	230.102676	417.937195	-550.552673	-46.038216	465.157043	-643.690186	224.339615	65.664101	-647.468994	-29.550856	79.869087	-551.330994	296.813477	1279.963745	-552.769470	-93.514130	1305.311646	-507.206055	100.207603	1323.055420	-498.228790	117.793839	1592.028320	-596.139832	326.059509	1046.617798	-580.462341	-148.791260	1075.154907	-502.641479	317.779877	797.241150	-466.147064	-119.095268	840.514160	-523.454956	90.211189	962.645386	438.540253	-34.418030	923.092712	463.817322	146.010712
-526.440308	195.958023	866.933960	-538.706177	-7.221932	859.537964	-644.000916	229.790024	418.042877	-551.454651	-45.852680	465.378937	-643.712219	224.266113	65.626099	-647.518494	-29.518753	79.736549	-550.913025	296.850220	1280.071655	-552.502380	-93.521248	1305.402222	-506.995392	100.293770	1323.101318	-498.472931	117.610336	1592.237427	-597.997314	325.708008	1047.387817	-580.571533	-149.151978	1075.425781	-509.171448	319.577240	796.252747	-466.163300	-119.956383	840.694946	-523.140442	90.177895	962.701843	438.636688	-34.473270	923.122864	463.920898	145.954742
-526.333923	195.664169	866.811584	-538.753235	-7.503709	859.635132	-644.417114	229.822372	418.133179	-552.542847	-45.659409	465.583130	-643.913330	224.269257	65.639313	-647.597168	-29.507101	79.625282	-550.494202	297.085388	1280.451782	-552.253784	-93.463203	1305.462036	-506.596069	100.276421	1323.221313	-498.699402	117.392593	1592.457275	-600.016724	326.057159	1048.183594	-580.736450	-149.649323	1075.610352	-515.575928	321.381561	795.597107	-466.557220	-121.075851	840.703796	-522.948914	89.980736	962.677551	438.722046	-34.464199	923.133789	463.990509	145.925903
-526.275513	194.932175	866.611450	-538.375610	-8.445930	859.836548	-644.305664	229.550781	418.042847	-553.645813	-45.443115	465.908936	-643.878967	224.247665	65.608498	-647.702209	-29.457901	79.492249	-550.097839	297.223358	1280.718628	-551.981323	-93.449440	1305.498047	-506.129608	100.268936	1323.359253	-498.921021	117.195404	1592.685059	-602.171875	327.135773	1049.013184	-580.808289	-149.997421	1075.782593	-521.671997	323.182526	795.178772	-466.937103	-122.075211	840.673767	-522.589355	89.351036	962.672729	438.804169	-34.469006	923.133057	464.061523	145.942871
-526.362732	194.390640	866.454224	-538.401978	-8.836109	859.969482	-641.736877	228.075027	417.197754	-554.746277	-45.195175	466.112091	-642.006104	224.062454	65.456024	-647.762512	-29.428055	79.323051	-549.651794	297.432037	1281.010742	-551.715942	-93.420654	1305.525635	-505.459686	100.191063	1323.543823	-499.149658	117.027863	1592.843506	-604.182556	327.612579	1049.903320	-580.779907	-150.267502	1075.968384	-527.486389	324.773804	795.011047	-467.264496	-123.113388	840.664673	-522.493652	89.018478	962.650696	438.884521	-34.500916	923.133179	464.150635	145.925308
-526.445618	193.981277	866.357117	-538.461182	-9.158295	860.074219	-638.989014	226.729340	416.370575	-555.914124	-44.964989	466.379028	-640.196777	224.007324	65.343788	-647.877075	-29.416664	79.144638	-549.243530	297.528351	1281.276611	-551.273621	-93.443382	1305.572510	-505.005066	100.217308	1323.658447	-499.330841	116.807579	1593.100342	-606.255371	328.231995	1050.914429	-580.745056	-150.526184	1076.172119	-533.077881	326.373810	795.009216	-467.699738	-124.079285	840.506409	-522.403931	88.741943	962.641724	438.937622	-34.522755	923.158630	464.200897	145.926956
-526.489197	193.582413	866.287842	-538.476624	-9.495546	860.198181	-644.506226	229.952652	418.030426	-557.149353	-44.838657	466.602417	-644.638977	224.273285	65.649033	-647.997314	-29.394814	79.003258	-548.902649	297.641266	1281.643677	-550.880859	-93.428284	1305.630859	-504.544220	100.200859	1323.737427	-499.540314	116.662209	1593.291016	-608.332642	328.798676	1051.925537	-580.781006	-150.862335	1076.320313	-538.398071	327.758820	795.171692	-468.224884	-125.073799	840.352295	-522.283142	88.460251	962.656921	439.025116	-34.518963	923.163879	464.280334	145.931213
-526.387573	193.186813	866.251831	-538.425537	-9.890570	860.374939	-643.687561	229.686050	417.818695	-558.458496	-44.702827	466.879578	-644.398743	224.222931	65.625519	-648.120300	-29.433445	78.859161	-548.614929	297.758179	1282.010498	-550.501038	-93.447899	1305.657715	-504.343933	100.282463	1323.717773	-499.724213	116.459290	1593.552856	-610.445007	329.432800	1052.960815	-580.796814	-151.253662	1076.482666	-543.439331	329.078156	795.423157	-468.775757	-126.063004	840.183228	-522.074219	88.159004	962.716919	439.089661	-34.533924	923.189575	464.346832	145.923645
-526.867798	193.706894	866.354736	-540.107239	-7.786446	859.538574	-643.718872	229.784576	417.997406	-559.689941	-44.656803	466.726929	-644.810303	224.237076	65.684525	-648.143433	-29.436815	78.704391	-548.298096	297.779114	1282.352295	-550.022705	-93.508545	1305.650879	-503.937195	100.272926	1323.846436	-499.909088	116.272545	1593.751099	-612.585876	330.156494	1054.012939	-580.769104	-151.561340	1076.636108	-548.192566	330.199585	795.769592	-469.365295	-126.987663	839.956787	-522.581238	88.883774	962.266541	439.158295	-34.540855	923.204773	464.430054	145.895874
-526.786011	193.482529	866.389954	-540.185547	-8.002145	859.638184	-642.299316	229.403732	417.635742	-561.099487	-44.593948	467.004578	-644.210205	224.160278	65.670082	-648.140015	-29.509001	78.552635	-548.064331	297.746033	1282.645508	-549.634094	-93.502052	1305.627441	-503.506226	100.241631	1323.920166	-500.054565	116.102585	1593.946289	-614.708496	330.889465	1055.113647	-580.723083	-151.770096	1076.724365	-552.841064	331.583435	796.356262	-469.908539	-127.897552	839.721375	-522.441345	88.677956	962.319275	439.192444	-34.519718	923.208740	464.494019	145.916336
-525.345642	193.677872	866.825378	-538.746216	-9.476191	860.359802	-643.040894	230.217087	418.091095	-562.183044	-44.381313	467.422638	-645.314148	224.314865	65.771912	-648.061096	-29.527342	78.365181	-547.900635	297.764893	1283.009399	-549.176941	-93.594254	1305.542969	-502.884949	100.139137	1324.076050	-500.206055	115.961090	1594.079224	-616.850342	331.650177	1056.197388	-580.674622	-152.000046	1076.796753	-556.979675	332.535553	796.877808	-470.409607	-128.746170	839.479614	-521.396057	88.236221	962.948730	439.261139	-34.528576	923.222961	464.551056	145.916794
-525.683655	193.022476	866.735840	-538.780151	-10.028969	860.514771	-642.114929	229.946457	417.837372	-563.624451	-44.395046	467.712036	-645.119629	224.271759	65.778999	-648.155457	-29.590839	78.171547	-547.834839	297.834503	1283.358521	-548.676941	-93.625526	1305.532471	-502.426025	100.071823	1324.076660	-500.270111	115.801689	1594.252197	-618.945068	332.342896	1057.231323	-580.538574	-152.173645	1076.851685	-560.759033	333.195374	797.395752	-470.838348	-129.416580	839.232727	-521.465515	87.758530	962.973755	439.306549	-34.515312	923.223572	464.608521	145.915329
-526.053345	192.345886	866.663086	-538.965027	-10.422944	860.586914	-641.394653	229.818634	417.766510	-565.021423	-44.390095	467.940155	-645.147461	224.241058	65.791397	-648.321350	-29.698196	78.030464	-547.804199	297.831299	1283.688965	-548.203125	-93.720100	1305.499146	-501.952637	100.024185	1324.038818	-500.415131	115.572952	1594.242554	-620.910339	332.871338	1058.237427	-580.463867	-152.401443	1076.887085	-564.359863	334.488647	798.302185	-471.347412	-130.141403	838.968018	-521.605469	87.290466	962.960938	439.376068	-34.510593	923.244751	464.678497	145.909317
-525.953918	191.318039	866.566345	-538.350403	-11.873434	861.101746	-640.381836	229.584854	417.559143	-567.562683	-45.097980	468.497162	-644.982300	224.163757	65.828377	-648.941345	-29.813742	78.052208	-547.794006	297.763275	1283.970093	-547.601379	-93.830940	1305.475708	-501.701843	100.071388	1323.908691	-500.340027	115.534836	1594.389893	-622.862488	333.340393	1059.242310	-580.330994	-152.574585	1076.936646	-567.471130	335.154419	798.942566	-471.814148	-130.769516	838.687378	-521.318665	86.389290	963.189575	439.566528	-34.731750	923.237427	465.099945	145.301727
-525.977661	190.832123	866.540283	-538.417725	-12.239948	861.154419	-639.375366	229.414185	417.369751	-568.966125	-45.076508	468.663605	-644.813354	224.100021	65.851685	-649.021240	-29.869081	77.890862	-547.812439	297.678192	1284.247314	-546.890991	-94.002113	1305.399902	-501.302826	100.030640	1323.904785	-500.312317	115.417892	1594.406494	-624.727356	333.828125	1060.132324	-580.136902	-152.709076	1076.974243	-570.314819	335.797852	799.536133	-472.344238	-131.319626	838.329956	-521.265381	85.991554	963.192993	439.600739	-34.754333	923.237854	465.154266	145.286469
-525.941895	190.420959	866.529053	-538.446045	-12.591843	861.205933	-638.309692	229.070023	417.227692	-570.234314	-44.979183	468.854156	-644.594849	223.984375	65.848915	-649.075073	-29.917896	77.726189	-548.087830	297.687744	1284.586792	-546.339966	-94.074303	1305.330078	-500.856964	99.950386	1323.907959	-500.255310	115.326546	1594.416260	-626.549805	334.254700	1061.011230	-579.951599	-152.901306	1076.994629	-572.929749	336.400543	800.138611	-472.944244	-131.872635	837.931580	-521.193420	85.632286	963.206360	439.645294	-34.720009	923.256592	465.212585	145.288605
-526.077820	190.240646	866.510315	-538.968079	-12.341873	861.107605	-637.279175	229.072220	417.035767	-570.121887	-43.990246	468.758545	-644.652100	223.965149	65.904396	-648.416016	-29.827684	77.333801	-548.330322	297.627655	1284.808960	-545.735168	-94.191299	1305.224487	-500.509338	99.891335	1323.789063	-500.153503	115.218071	1594.416992	-628.245300	334.486267	1061.825439	-579.739746	-153.085403	1077.025635	-575.234619	337.070404	800.688599	-473.385834	-132.234787	837.625122	-521.378235	85.591484	963.129272	439.678192	-34.683968	923.251282	465.271240	145.283371
-526.087036	189.902023	866.501099	-538.990601	-12.756220	861.151855	-636.322998	229.066284	416.891693	-572.602356	-44.525925	469.098846	-644.820251	223.997894	65.940559	-649.022461	-29.896269	77.357719	-548.491821	297.431915	1284.944092	-545.045593	-94.407516	1305.063721	-500.244659	99.864059	1323.765747	-500.098053	115.067482	1594.332275	-629.817993	334.749146	1062.541992	-579.421082	-153.261871	1077.039307	-577.142883	337.581268	801.232056	-473.812714	-132.543365	837.333984	-521.345276	85.238754	963.142090	439.739655	-34.677746	923.268372	465.342316	145.295639
-526.046021	189.534470	866.470093	-538.965759	-13.182286	861.182922	-635.313721	229.112900	416.776642	-573.948425	-44.311607	469.257202	-644.777527	223.963745	65.960320	-649.067444	-29.858250	77.193535	-548.863586	297.381042	1285.108521	-544.441895	-94.484901	1305.012695	-499.974396	99.812912	1323.649414	-499.922241	114.999870	1594.319824	-631.226196	334.864655	1063.112061	-579.231995	-153.486053	1076.951538	-578.834534	338.016754	801.750427	-474.232269	-132.783066	837.019043	-521.274231	84.870049	963.138794	439.769348	-34.638866	923.261719	465.372894	145.350113
-526.031738	189.138779	866.430542	-538.932678	-13.642486	861.209167	-634.098755	229.233063	416.541199	-575.031677	-44.050926	469.515747	-644.641968	223.937820	66.033287	-649.012329	-29.861382	77.023743	-549.229492	297.243927	1285.248535	-543.771362	-94.662766	1304.908691	-499.748444	99.729858	1323.545410	-499.647034	115.037102	1594.350586	-632.505310	334.908875	1063.571167	-578.971191	-153.718964	1076.864258	-580.290710	338.374939	802.177368	-474.667572	-132.967560	836.657349	-521.207947	84.473793	963.128357	439.806549	-34.639694	923.296082	465.438660	145.327362
-526.010925	188.789963	866.387634	-538.901367	-14.043579	861.179138	-632.888184	229.129059	416.384033	-576.167114	-43.730453	469.688049	-644.680542	223.922882	66.107796	-648.978333	-29.847462	76.876961	-549.607300	297.083740	1285.351807	-543.073547	-94.854858	1304.781616	-499.564331	99.653694	1323.476074	-499.308929	115.081558	1594.345947	-633.575684	334.287598	1063.999878	-578.604065	-153.925323	1076.831421	-581.358337	338.376190	802.420471	-475.076050	-133.041550	836.244202	-521.147766	84.104500	963.088135	439.852173	-34.593872	923.281128	465.469696	145.388702
-526.054382	188.506744	866.389160	-538.913269	-14.324308	861.103638	-631.636108	229.206192	416.122192	-577.226135	-43.465096	469.802704	-644.480225	223.827866	66.152298	-648.960144	-29.886166	76.753479	-549.948730	296.813568	1285.420532	-542.370667	-95.142700	1304.631470	-499.371857	99.552612	1323.463501	-498.991364	115.014618	1594.285767	-634.583984	334.680847	1064.237549	-578.173157	-154.099365	1076.771118	-582.219666	338.827911	802.822876	-475.307861	-132.956467	835.917053	-521.115173	83.782936	963.042969	439.872864	-34.575424	923.271118	465.510193	145.378922
-525.963806	188.007935	866.376648	-538.358398	-15.338493	861.241577	-630.411987	229.168259	415.934906	-578.236267	-43.249474	470.095917	-644.480896	223.819092	66.284660	-649.051941	-29.916225	76.673065	-550.355408	296.308624	1285.495605	-541.687134	-95.656120	1304.562012	-499.232117	99.465225	1323.467041	-498.630096	114.932297	1594.268799	-635.397583	333.957367	1064.473267	-577.790222	-154.314087	1076.682861	-582.836609	338.663727	802.956238	-475.893250	-133.087967	835.398987	-520.842957	83.137070	963.115051	439.794617	-34.332443	923.272522	465.215118	146.027740
-526.165222	187.851959	866.386597	-538.730164	-15.022648	861.103027	-629.327271	229.316635	415.829010	-579.219238	-43.062218	470.221649	-644.585876	223.829193	66.436493	-649.033142	-29.910261	76.523476	-550.832581	296.009857	1285.499634	-541.073242	-95.949821	1304.387207	-499.065979	99.306618	1323.508667	-498.258789	114.898575	1594.231445	-636.077820	334.109802	1064.536377	-577.404236	-154.547958	1076.572998	-583.250732	338.750488	803.091431	-476.107086	-132.879822	835.075317	-521.040222	83.122200	963.037415	439.809326	-34.292484	923.269653	465.254395	146.081833
-526.279053	187.542404	866.392761	-538.647156	-15.388114	861.124573	-628.094177	229.244308	415.563751	-580.119690	-42.972664	470.416199	-644.361633	223.751801	66.501404	-648.922485	-29.927633	76.392738	-551.277771	295.770386	1285.486572	-540.503601	-96.192078	1304.249878	-498.957245	99.170540	1323.475220	-497.871552	114.904541	1594.162598	-636.548645	333.741272	1064.498413	-576.991333	-154.766876	1076.508179	-583.489807	339.082672	803.184937	-476.316162	-132.643570	834.775208	-521.036682	82.803078	963.049744	439.824890	-34.295158	923.282288	465.283295	146.050568
-526.315002	186.976715	866.338867	-538.066101	-16.443907	861.281860	-627.085876	229.106888	415.512543	-580.986633	-42.826008	470.626434	-644.297668	223.722183	66.622490	-648.932861	-29.960997	76.344009	-551.694824	295.495972	1285.430786	-539.840881	-96.475822	1304.221436	-498.943298	99.070656	1323.423706	-497.450653	114.868790	1594.182373	-636.794617	333.218536	1064.377197	-576.569336	-154.963730	1076.473267	-583.386108	339.003784	803.121399	-476.434998	-132.325912	834.506470	-520.802856	82.139977	963.110657	439.840149	-34.265213	923.280273	465.326996	146.077759
-526.671082	186.764603	866.313049	-538.426941	-16.180046	861.162720	-626.053345	229.310577	415.257782	-581.809509	-42.880981	470.620361	-644.349854	223.703384	66.763298	-649.023132	-29.991562	76.272484	-552.154175	295.183624	1285.344482	-539.239075	-96.768250	1304.190430	-498.831329	98.886330	1323.379272	-497.014526	114.868996	1594.162964	-636.904785	332.737793	1064.141724	-576.068237	-155.083435	1076.387817	-583.053711	338.848267	803.013672	-476.137482	-131.614319	834.482178	-521.055298	82.106827	963.024109	439.858612	-34.241131	923.282898	465.346039	146.131454
-526.738892	186.274948	866.257874	-537.853516	-17.107504	861.269043	-625.010681	229.206375	415.122528	-582.477844	-42.883564	470.837311	-644.172913	223.600616	66.826767	-648.993164	-30.040871	76.181236	-552.519836	294.909149	1285.239136	-538.673218	-97.028374	1304.135010	-498.685394	98.690292	1323.275513	-496.553955	114.800247	1594.232178	-636.843262	332.229156	1063.848022	-575.584412	-155.259079	1076.292725	-582.388672	338.588654	802.858459	-476.452484	-131.400635	834.129150	-520.842468	81.522156	963.058167	439.910095	-34.193005	923.289734	465.378021	146.170563
-526.952026	185.981232	866.226074	-537.717712	-17.464495	861.227600	-624.101257	229.281677	414.981293	-582.992371	-42.926762	470.927704	-644.125549	223.539581	66.947708	-649.061218	-30.057596	76.116325	-552.871765	294.565613	1285.109131	-538.011169	-97.343353	1304.096069	-498.401794	98.409065	1323.247803	-496.112946	114.757362	1594.278442	-636.685547	331.512909	1063.490723	-575.108948	-155.387131	1076.235107	-581.468262	337.834015	802.546265	-476.415375	-130.954742	833.874817	-520.846680	81.210968	963.018005	439.903656	-34.172260	923.294128	465.398346	146.203339
-527.220459	185.766022	866.190308	-537.624451	-17.759678	861.192566	-623.220154	229.284836	414.857635	-583.524841	-43.026226	470.927765	-644.064087	223.486084	67.067497	-649.121643	-30.135969	76.038803	-553.177917	294.191223	1284.932007	-537.376282	-97.673882	1304.093872	-498.374725	98.238487	1323.142334	-495.720367	114.726013	1594.285156	-636.254089	330.759125	1062.946899	-574.656067	-155.521637	1076.189209	-580.483643	337.739258	802.363831	-476.326294	-130.321579	833.676331	-520.882813	80.975243	962.977234	439.935516	-34.142929	923.291748	465.426117	146.215210
-527.706238	185.667328	866.182007	-537.959961	-17.482586	861.024780	-622.594238	229.461563	414.818634	-583.989441	-43.152916	470.780823	-644.242249	223.525864	67.202805	-649.140076	-30.184618	75.968201	-553.516846	294.029785	1284.762939	-536.874207	-97.851730	1304.073486	-498.206909	97.967232	1323.023804	-495.357941	114.667419	1594.260376	-635.622803	329.481079	1062.478760	-574.056458	-155.570419	1076.078003	-579.178589	337.207733	802.046509	-475.885529	-129.434967	833.701111	-521.160583	80.983185	962.871155	439.951599	-34.102047	923.298462	465.437164	146.263107
-528.092529	185.361206	866.132568	-537.869995	-17.823277	860.988281	-621.806885	229.478989	414.738312	-584.321106	-43.284943	470.794495	-644.122803	223.473541	67.279831	-649.206299	-30.265993	75.885651	-553.767761	293.935791	1284.607056	-536.267822	-97.994003	1304.076660	-497.999268	97.707138	1322.942261	-494.992950	114.570236	1594.245361	-635.010315	328.986725	1061.933350	-573.585876	-155.718475	1075.983398	-577.610779	336.551117	801.716614	-475.652740	-128.789627	833.600159	-521.262024	80.691872	962.823669	439.984497	-34.058491	923.281555	465.473206	146.315628
-528.493042	185.118530	866.109741	-537.767944	-18.151257	860.947998	-621.029602	229.382324	414.572784	-584.219482	-43.283001	470.692261	-644.063843	223.444839	67.427650	-649.084961	-30.366482	75.817535	-554.036499	293.606659	1284.488403	-535.677185	-98.324974	1304.144165	-497.791870	97.472374	1322.907593	-494.734863	114.496323	1594.255127	-634.124878	327.790955	1061.332031	-572.993286	-155.774841	1075.932617	-575.846252	335.820648	801.341003	-475.419922	-128.074265	833.498169	-521.349609	80.425606	962.785400	439.969543	-34.024506	923.281250	465.477478	146.359802
-528.843323	184.876099	866.072388	-537.652771	-18.410294	860.902161	-620.205505	229.197617	414.441833	-584.405823	-43.480465	470.686432	-643.881470	223.387207	67.526962	-649.189148	-30.444099	75.807922	-554.233215	293.231415	1284.329956	-535.067261	-98.649246	1304.163330	-497.617279	97.224289	1322.857422	-494.508270	114.418823	1594.282227	-633.226501	327.169739	1060.695923	-572.457947	-155.853271	1075.908203	-573.624207	334.875061	801.021423	-475.053192	-127.390709	833.481506	-521.403381	80.195389	962.736816	439.965637	-33.991741	923.278748	465.483246	146.394928
-529.122986	184.515610	866.054565	-537.131165	-19.156990	860.985046	-619.551880	229.046722	414.405518	-584.791565	-43.903328	470.788055	-643.841248	223.295410	67.629112	-649.386597	-30.534266	75.793633	-554.408386	292.854584	1284.196777	-534.416687	-99.003525	1304.310181	-497.443268	97.006393	1322.898560	-494.424103	114.290108	1594.300049	-632.020691	325.867493	1060.048096	-571.820313	-155.978043	1075.945801	-571.134644	333.839325	800.768372	-474.664032	-126.592392	833.478699	-521.275391	79.742867	962.771606	440.010010	-33.937500	923.269531	465.514404	146.431229
-529.554932	184.149719	866.053772	-536.947693	-19.436390	861.002625	-618.944397	228.833252	414.354218	-584.807678	-44.117569	470.782196	-643.715027	223.235840	67.742882	-649.455688	-30.641781	75.800034	-554.511658	292.463470	1284.111694	-533.635193	-99.373283	1304.490112	-497.280670	96.778633	1322.916992	-494.401031	114.173965	1594.313232	-630.829590	324.947784	1059.421875	-571.161865	-156.055511	1075.974365	-568.666565	332.779205	800.505737	-474.548431	-126.146080	833.299683	-521.352417	79.462181	962.775513	440.050720	-33.881321	923.270508	465.549133	146.462845
-529.886841	183.979294	866.106140	-536.763062	-19.665001	861.029968	-618.318298	228.515106	414.302795	-584.756104	-44.297897	470.771790	-643.510681	223.116516	67.859772	-649.487183	-30.695587	75.777580	-554.669678	292.112671	1284.046021	-532.991882	-99.647751	1304.606934	-497.093292	96.510208	1322.981079	-494.463715	114.012482	1594.313721	-629.531311	324.186035	1058.792358	-570.449524	-156.109940	1075.990356	-565.865845	331.723267	800.277344	-473.755157	-125.206352	833.548706	-521.393799	79.280472	962.812073	440.055450	-33.828831	923.270569	465.570831	146.501007
-530.025574	184.056747	866.239197	-536.531128	-19.794197	861.071045	-618.017212	228.413773	414.405609	-584.631470	-44.411362	470.751221	-643.600830	223.080536	67.998505	-649.522827	-30.787306	75.771225	-554.810242	291.645599	1283.984253	-532.322754	-99.935371	1304.729736	-496.889099	96.276550	1323.075439	-494.677734	113.849991	1594.284180	-628.076050	323.125793	1058.114746	-569.716248	-156.245300	1076.038086	-563.062439	330.590057	800.107910	-473.439117	-124.737549	833.440002	-521.345032	79.234360	962.898315	440.084351	-33.774754	923.274719	465.591766	146.556442
-530.111511	184.188370	866.313171	-536.261841	-19.911682	861.082092	-617.838501	228.326187	414.516602	-584.445984	-44.506588	470.706787	-643.937134	223.082062	68.142395	-649.555603	-30.816080	75.753181	-554.851868	291.336029	1283.909912	-531.409546	-100.089127	1304.958984	-496.690308	95.987846	1323.098145	-494.914368	113.668076	1594.307129	-626.636292	322.369629	1057.474121	-568.835327	-156.303467	1076.137817	-559.876953	329.156891	799.653503	-472.547516	-123.948730	833.723328	-521.255798	79.235214	962.940857	440.107239	-33.727425	923.272766	465.606689	146.563309
-530.156982	184.366669	866.431946	-536.041687	-19.937891	861.122986	-617.555298	228.147552	414.580139	-584.171143	-44.587715	470.667206	-643.954407	223.007980	68.239250	-649.613464	-30.853842	75.748932	-554.984863	290.881714	1283.855469	-530.872681	-100.422462	1305.081665	-496.509186	95.757858	1323.194336	-495.258148	113.469101	1594.359497	-625.004944	321.336945	1056.821167	-568.026245	-156.424042	1076.163086	-556.382874	327.536194	799.410522	-471.799438	-123.382896	833.839783	-521.168945	79.291862	963.020264	440.113098	-33.711109	923.268616	465.607513	146.586243
-529.990906	184.672546	866.644348	-535.975708	-19.623856	861.117554	-617.299072	227.872238	414.661133	-583.848999	-44.665817	470.570129	-643.905151	222.937439	68.328369	-649.638245	-30.888163	75.762543	-555.015259	290.521790	1283.826416	-530.213684	-100.694099	1305.205078	-496.332397	95.514481	1323.285522	-495.765381	113.131447	1594.394409	-623.315796	320.480835	1056.151978	-567.174561	-156.610123	1076.156738	-552.929993	326.297668	799.435303	-470.948608	-122.889099	833.879639	-521.080078	79.490852	963.123657	440.136627	-33.663246	923.263672	465.638977	146.644943
-531.912964	182.910324	866.064453	-536.255920	-20.376410	861.208374	-617.738281	227.953568	414.542725	-583.761047	-44.982029	470.619720	-644.094482	222.898392	68.412086	-649.824219	-30.911592	75.834213	-555.013916	290.189240	1283.788574	-529.650574	-100.951569	1305.207031	-496.165039	95.266586	1323.357666	-496.228546	112.902458	1594.511719	-621.604126	319.543213	1055.587646	-566.278687	-156.860077	1076.205811	-548.825012	324.001801	799.102356	-470.311096	-122.627235	833.899353	-521.886841	78.636253	962.854858	440.114380	-33.620380	923.270264	465.624847	146.678970
-532.330872	182.557281	866.075806	-536.050293	-20.599949	861.318237	-616.973877	227.259323	414.385071	-583.344971	-45.140495	470.606293	-643.480347	222.751389	68.395012	-649.855957	-30.925184	75.853088	-555.018433	289.753632	1283.812500	-529.036560	-101.275322	1305.315674	-496.035980	95.026955	1323.515747	-496.857910	112.178383	1594.178833	-619.786743	318.617676	1054.989258	-565.344238	-157.055283	1076.238037	-545.049683	322.528748	799.202209	-469.155548	-122.097473	834.148926	-521.981445	78.431618	962.916260	440.126923	-33.580437	923.271423	465.643738	146.717712
-532.678589	182.272003	866.132202	-535.855591	-20.814270	861.407837	-617.305298	227.178421	414.450348	-582.852417	-45.281433	470.587830	-643.727112	222.706406	68.426033	-649.818176	-30.926075	75.878349	-555.033020	289.350098	1283.840942	-528.434631	-101.597427	1305.405151	-495.901917	94.806236	1323.675781	-497.429962	111.924232	1594.305786	-617.901917	317.755707	1054.380737	-564.421692	-157.403229	1076.232544	-541.080566	320.932068	799.333740	-468.082001	-121.714775	834.317749	-522.052246	78.229683	962.989746	440.115356	-33.539181	923.286133	465.670197	146.759537
-532.968445	181.875946	866.173706	-535.407898	-21.184063	861.525635	-617.504944	227.031097	414.518005	-582.259155	-45.425594	470.572632	-643.870789	222.694611	68.464523	-649.739258	-30.923971	75.939369	-555.098694	288.942810	1283.865112	-527.888611	-101.842010	1305.490479	-495.756714	94.558479	1323.828613	-498.010895	111.640854	1594.448730	-615.969482	316.923706	1053.781250	-563.532104	-157.782257	1076.216431	-536.868225	319.145782	799.487915	-467.107941	-121.494850	834.331909	-521.979980	77.928047	963.072205	440.122284	-33.474537	923.271729	465.650635	146.823029
-533.258911	181.695023	866.257324	-535.243713	-21.306749	861.615051	-617.990479	227.072357	414.690277	-581.715088	-45.642399	470.511505	-644.115845	222.738068	68.475769	-649.750305	-30.951702	76.033714	-554.916748	288.258087	1283.910278	-527.141113	-102.383461	1305.553223	-495.629883	94.357857	1323.979858	-498.620972	111.355675	1594.583740	-614.080017	316.219635	1053.241577	-562.463440	-158.007767	1076.263794	-532.571167	317.160919	799.637207	-466.094330	-121.302193	834.418762	-522.051392	77.805763	963.160461	440.094574	-33.436302	923.261414	465.652069	146.851288
-533.457642	181.544235	866.321106	-535.108704	-21.480322	861.678772	-619.056091	227.489761	414.940063	-581.101929	-45.978802	470.499207	-644.814819	222.859528	68.511658	-649.754456	-30.945848	76.184967	-554.902954	287.833344	1283.945801	-526.520874	-102.692047	1305.609619	-495.485229	94.094368	1324.104492	-499.236877	111.000938	1594.669312	-612.101807	315.364105	1052.719238	-561.439148	-158.272186	1076.283569	-528.208801	315.202362	799.828735	-464.814056	-121.029610	834.671265	-522.062561	77.663780	963.222168	440.082245	-33.402992	923.254944	465.643433	146.881439
-533.481750	181.619553	866.398621	-535.026978	-21.645147	861.656921	-620.249146	228.043198	415.208282	-579.783936	-45.816673	470.384735	-645.566467	223.042099	68.546921	-649.463318	-30.896372	76.189331	-554.915710	287.432831	1284.017212	-526.005066	-102.992538	1305.631226	-495.387390	93.824455	1324.215698	-499.840851	110.640678	1594.768311	-610.073669	314.653107	1052.273804	-560.393616	-158.424042	1076.259277	-523.717834	312.917725	800.121338	-463.377411	-120.726273	834.973633	-522.039429	77.579735	963.249756	440.193329	-33.607937	923.262939	465.959381	146.271820
-533.605591	182.040939	866.563477	-535.587280	-21.957630	861.362366	-621.651123	228.592133	415.624298	-580.039063	-46.705986	470.465820	-646.550232	223.322113	68.597801	-649.807312	-30.952389	76.456657	-554.949097	287.030212	1284.108643	-525.436829	-103.264320	1305.718262	-495.309265	93.548820	1324.355591	-500.433929	110.239594	1594.897339	-607.926941	313.909302	1051.825195	-559.403259	-158.704514	1076.283325	-519.275391	311.035004	800.434937	-462.294189	-120.660210	835.058228	-522.266846	77.392654	963.164551	440.051727	-33.343086	923.245667	465.645996	146.931580
-533.502258	182.088196	866.706970	-535.435547	-22.133152	861.341125	-622.571655	228.889694	415.898193	-579.401978	-47.043152	470.373840	-646.936707	223.469025	68.608070	-649.750000	-30.962883	76.544121	-555.011536	286.742065	1284.197144	-524.922302	-103.387733	1305.817749	-495.277588	93.261169	1324.420532	-501.056274	109.849312	1595.065308	-605.768982	313.333954	1051.438354	-558.413452	-159.011368	1076.312622	-514.735657	308.998871	800.840820	-461.030762	-120.537628	835.270203	-522.185486	77.254677	963.229431	440.136688	-33.560829	923.257813	465.945618	146.364014
-533.520447	181.744385	866.825684	-535.186340	-22.323263	861.372314	-623.228027	228.877975	416.006256	-577.907776	-46.814327	470.151978	-647.218567	223.574005	68.584938	-649.382568	-30.910381	76.569572	-555.054443	286.171021	1284.313110	-524.356750	-103.825729	1305.902954	-495.264893	93.021744	1324.626953	-501.636475	109.484093	1595.247192	-603.723999	313.274719	1050.998535	-557.452515	-159.337875	1076.322876	-510.683777	307.000519	801.207764	-459.702942	-120.417862	835.462341	-522.143555	76.959564	963.312622	440.122742	-33.552166	923.258606	465.965881	146.350784
-534.187988	180.816650	866.812866	-535.188354	-22.702030	861.376038	-623.458740	228.451828	415.845123	-577.321777	-47.208496	470.116241	-647.100586	223.552383	68.471809	-649.456482	-30.936312	76.706688	-555.093872	285.757477	1284.406006	-523.898865	-104.123253	1305.991211	-495.260681	92.759727	1324.790649	-502.109131	109.574097	1595.825073	-601.399963	312.843719	1050.654297	-556.482788	-159.725174	1076.321167	-505.925232	305.164978	801.842529	-458.357697	-120.228813	835.757935	-522.451294	76.346817	963.305908	440.105927	-33.493366	923.252014	465.945557	146.421204
-534.278564	180.449692	866.846497	-534.949829	-22.940453	861.411621	-623.853821	228.032883	415.848389	-576.660889	-47.725193	470.018829	-646.714172	223.458282	68.364449	-649.482178	-30.959675	76.841278	-555.245728	285.302887	1284.541870	-523.600220	-104.385155	1306.053711	-495.287842	92.408752	1324.895386	-502.593262	109.208534	1595.980469	-599.132690	312.565002	1050.457886	-555.534729	-160.056595	1076.318970	-501.626831	303.146484	802.408630	-457.067169	-120.207352	835.974792	-522.399109	76.063141	963.343689	440.063049	-33.442848	923.235657	465.910614	146.428574
-534.289795	180.207718	866.897156	-534.695923	-23.197266	861.420715	-624.345459	227.766891	415.845642	-576.036133	-48.203968	469.994720	-646.722534	223.425583	68.250938	-649.539429	-30.999044	76.988556	-555.434021	284.982758	1284.707275	-523.320374	-104.554924	1306.130615	-495.360107	92.032295	1324.951660	-503.007660	108.878555	1596.156006	-596.842957	312.305023	1050.305176	-554.606323	-160.304138	1076.281006	-497.374878	301.100433	802.988525	-455.512665	-119.978180	836.297546	-522.307556	75.809540	963.377136	440.038635	-33.424332	923.224060	465.911530	146.468002
-534.291077	179.878540	866.939514	-534.430847	-23.512625	861.383179	-624.962952	227.446869	415.893829	-575.307373	-48.654110	469.916443	-646.668152	223.363861	68.113136	-649.566589	-31.024813	77.111778	-555.660767	284.444305	1284.870605	-523.042725	-104.889565	1306.232544	-495.472351	91.682167	1325.083252	-503.363556	108.514656	1596.307983	-594.594177	312.103119	1050.137207	-553.728821	-160.607224	1076.289307	-493.326477	299.376099	803.604736	-454.360840	-120.069542	836.492859	-522.195435	75.464058	963.381348	440.141418	-33.663025	923.207947	466.327271	146.513519
-534.236328	179.506165	866.957825	-534.154785	-23.871807	861.334412	-624.893921	226.554672	415.725281	-574.596924	-49.047310	469.860046	-646.019775	223.187134	67.937561	-649.633728	-31.080788	77.261826	-555.893921	283.690674	1285.053101	-522.804199	-105.459061	1306.329712	-495.609924	91.340759	1325.312012	-503.656616	108.169464	1596.502075	-592.396362	311.987823	1050.013916	-552.856201	-160.855637	1076.334229	-489.525085	297.734894	804.224976	-452.996155	-120.035431	836.784912	-522.059265	75.078522	963.369141	439.962311	-33.368553	923.214600	465.851654	146.513901
-534.190186	179.144012	866.996094	-533.814514	-24.199108	861.337585	-624.403198	225.520233	415.343048	-573.965332	-49.479584	469.817963	-645.055725	222.937515	67.732994	-649.650024	-31.102703	77.396896	-556.071045	283.095367	1285.257324	-522.655518	-105.844177	1306.453857	-495.785736	90.905785	1325.481079	-503.836792	107.840767	1596.667114	-590.236694	311.742188	1049.942993	-552.045532	-161.164291	1076.330322	-485.922882	296.251801	804.807495	-451.587982	-119.993286	837.085266	-521.911316	74.733513	963.395386	439.930939	-33.316429	923.214966	465.786255	146.527924
-534.074158	178.713867	867.013000	-533.404541	-24.566839	861.370911	-624.100159	224.377426	415.183319	-573.286682	-49.840916	469.742065	-644.197510	222.767944	67.521255	-649.577271	-31.105207	77.488876	-556.174561	282.579620	1285.478882	-522.650757	-106.245888	1306.548218	-496.002686	90.450180	1325.603394	-504.010620	107.499023	1596.810425	-588.142578	311.587646	1049.916504	-551.330261	-161.555466	1076.297119	-482.484863	294.727570	805.494202	-450.311157	-120.025032	837.362305	-521.729492	74.358681	963.431030	439.775879	-33.066509	923.213562	465.459503	147.186798
-533.928284	178.295120	867.034546	-532.930359	-24.928812	861.340942	-624.006470	223.528381	415.100983	-572.505737	-50.133385	469.641968	-643.546509	222.684814	67.370308	-649.492065	-31.132334	77.573540	-556.550659	282.304047	1285.675415	-522.947327	-106.413689	1306.601440	-496.177094	89.958794	1325.678467	-504.079651	107.126022	1596.920776	-586.179565	311.261444	1049.882080	-550.688049	-161.842834	1076.144043	-479.207092	293.587585	806.185181	-448.721710	-119.919746	837.789734	-521.497314	73.961182	963.436035	439.730042	-33.006393	923.207336	465.418915	147.287018
-533.696655	177.932281	867.065979	-532.308838	-25.312380	861.275146	-624.321228	223.054001	415.058716	-571.812622	-50.280151	469.693237	-643.209534	222.632004	67.217621	-649.437866	-31.164436	77.717308	-556.734192	281.745453	1285.822998	-523.078796	-106.855385	1306.651001	-496.432831	89.462418	1325.809204	-504.093170	106.778061	1597.005371	-584.532288	310.944672	1049.837036	-550.100952	-162.241043	1076.149780	-476.155548	292.058533	806.853455	-447.541473	-120.002640	838.045410	-521.164429	73.562706	963.429382	439.833893	-33.231773	923.202881	465.717773	146.653000
-533.496643	177.536835	867.100708	-531.793213	-25.642994	861.245850	-624.867004	222.641769	415.072205	-571.329590	-50.477890	469.744568	-643.059204	222.636566	67.089699	-649.352173	-31.173983	77.827438	-557.012024	281.077332	1285.963745	-523.337646	-107.342415	1306.648804	-496.730499	88.912804	1325.935059	-504.035858	106.423080	1597.067505	-583.101135	310.590698	1049.711304	-549.572266	-162.475967	1076.067871	-473.061096	290.653137	807.504150	-446.053467	-119.937927	838.509583	-520.878601	73.185074	963.440247	439.643768	-32.932835	923.204651	465.332977	147.328873
-533.776184	176.477829	867.031982	-531.336792	-26.192476	861.211426	-625.543335	222.426407	414.993195	-570.942993	-50.711166	469.850067	-642.982971	222.615677	66.986244	-649.392456	-31.166832	77.933937	-556.986694	280.637390	1285.990112	-523.480835	-107.697945	1306.688599	-497.087860	88.304604	1325.938843	-503.888977	106.073174	1597.115723	-581.922852	310.232605	1049.627686	-549.130615	-162.799957	1075.983643	-470.108307	289.403534	808.218445	-444.978119	-120.180336	838.679993	-520.846619	72.432518	963.396790	439.580048	-32.930309	923.225891	465.272705	147.367828
-532.891785	176.688721	867.122009	-530.506836	-26.554089	861.164673	-625.970215	222.038635	415.030182	-570.734009	-50.979538	469.986298	-642.677246	222.603180	66.864838	-649.438110	-31.150730	78.008354	-557.180664	280.048279	1286.008423	-523.960205	-108.218285	1306.703735	-497.398468	87.793892	1325.968384	-503.688293	105.732391	1597.121094	-580.806580	309.006897	1049.534302	-548.745300	-163.171387	1075.865479	-467.086914	288.156921	808.960022	-443.456757	-120.018066	839.217102	-520.136475	72.292648	963.433838	439.678223	-33.128437	923.210632	465.549652	146.718918
-532.521790	176.376434	867.121521	-529.848572	-26.928459	861.088440	-626.607483	221.786469	415.109528	-570.532166	-51.121357	470.038818	-642.675293	222.630051	66.787292	-649.533020	-31.162813	78.106209	-557.310608	279.395233	1285.978760	-524.262878	-108.796242	1306.830811	-497.696564	87.177818	1325.989502	-503.435791	105.380630	1597.060791	-579.964233	308.929382	1049.213745	-548.399109	-163.518982	1075.797119	-464.020477	286.795074	809.742432	-442.117462	-120.090843	839.638184	-519.721497	71.927963	963.406372	439.510162	-32.890434	923.208984	465.200134	147.358459
-532.213623	175.992493	867.122253	-529.143433	-27.237457	860.976807	-627.139404	221.405548	415.133881	-570.370361	-51.188709	470.083771	-642.532471	222.647644	66.688576	-649.463501	-31.158478	78.107475	-557.475464	278.812622	1285.881714	-524.781311	-109.400856	1306.830444	-498.007568	86.611710	1325.941528	-503.160828	105.009224	1596.952637	-579.187256	308.110748	1048.972168	-548.187012	-163.835632	1075.678467	-460.699371	285.476807	810.698425	-441.012238	-120.281670	839.935791	-519.296570	71.546448	963.359314	439.456268	-32.837936	923.191711	465.116119	147.452454
-531.848145	175.606827	867.097961	-528.328918	-27.731535	860.865906	-627.659912	221.050400	415.155762	-570.336914	-51.266628	470.199371	-642.382385	222.661194	66.617218	-649.448547	-31.156446	78.123024	-557.702637	278.258972	1285.742554	-525.316589	-109.965446	1306.808472	-498.231964	86.012093	1325.906616	-502.807526	104.619972	1596.798706	-578.724731	307.453339	1048.714966	-548.027344	-164.184357	1075.535767	-457.729523	284.119019	811.588867	-439.708130	-120.384193	840.421021	-518.821655	71.088524	963.304321	439.381775	-32.835670	923.199585	465.057281	147.440063
-531.548584	175.229889	867.059326	-527.644043	-28.163538	860.744873	-628.130798	220.654617	415.109344	-570.383972	-51.389015	470.259491	-642.179260	222.648224	66.521622	-649.497437	-31.189877	78.148781	-557.949829	277.724091	1285.555664	-525.944580	-110.561211	1306.683350	-498.447205	85.391037	1325.819580	-502.472290	104.203209	1596.622070	-578.294434	306.616058	1048.397217	-548.017273	-164.630585	1075.399170	-454.871216	282.707947	812.460022	-438.800476	-120.717598	840.620117	-518.412354	70.664085	963.233337	439.330780	-32.785603	923.200317	465.008850	147.469162
-531.255310	174.874863	866.998047	-526.903076	-28.536036	860.593201	-628.685730	220.396729	415.172760	-570.341980	-51.513691	470.336212	-642.060547	222.660568	66.463104	-649.377136	-31.215942	78.095970	-558.254333	277.194977	1285.307495	-526.365051	-111.127296	1306.696533	-498.608459	84.851135	1325.685303	-502.191162	103.842239	1596.359863	-578.029602	305.750610	1048.075928	-547.992004	-165.020554	1075.270630	-452.073456	281.354706	813.435974	-437.475464	-120.675423	841.189575	-517.983398	70.278885	963.136108	439.364197	-32.932827	923.212585	465.345520	147.845612
-530.909485	174.505630	866.908630	-526.063232	-28.986059	860.384399	-629.238831	220.097244	415.264099	-569.806763	-51.175751	470.293121	-642.127075	222.627609	66.410538	-649.157898	-31.177641	78.019012	-558.525208	276.681305	1285.016602	-526.904236	-111.722107	1306.525269	-498.755829	84.249481	1325.515625	-501.918152	103.405022	1596.117310	-577.823975	304.835205	1047.679321	-548.022217	-165.386856	1075.080933	-449.244873	279.970520	814.517090	-436.301331	-120.982651	841.691101	-517.479858	69.836624	962.995911	439.195923	-32.771965	923.188660	464.874237	147.535995
-530.545410	174.054825	866.772583	-525.279541	-29.331593	860.264282	-629.575684	219.674866	415.287354	-570.308594	-51.669472	470.414551	-642.032043	222.568542	66.349564	-649.405457	-31.225193	78.060661	-558.802734	276.143707	1284.683960	-527.282043	-112.304169	1306.362671	-498.894714	83.694435	1325.294067	-501.662933	102.949280	1595.847290	-577.796082	303.918884	1047.278442	-548.140076	-165.890961	1074.932861	-446.404480	278.578888	815.693481	-435.401245	-121.283623	842.032288	-516.988831	69.464973	962.877747	439.113495	-32.742607	923.185120	464.780151	147.571854
-530.177002	173.654282	866.655029	-524.440552	-29.707977	860.127136	-629.722534	219.139694	415.271973	-570.121765	-51.623783	470.359680	-641.814941	222.485596	66.276672	-649.305359	-31.238768	77.997681	-559.122559	275.575989	1284.303101	-527.532593	-112.872917	1306.288452	-499.014130	83.202637	1325.047119	-501.484711	102.481209	1595.588257	-577.845764	303.008423	1046.836792	-548.267700	-166.374207	1074.836670	-443.616364	277.247375	816.887695	-434.409454	-121.537857	842.527588	-516.482666	69.088776	962.761475	439.059631	-32.721992	923.165649	464.684998	147.617233
-529.875488	173.300140	866.542908	-523.716614	-30.097166	859.920349	-629.798035	218.607635	415.270935	-570.147644	-51.761456	470.376160	-641.615601	222.424759	66.237022	-649.332458	-31.255745	77.960838	-559.396362	275.083099	1284.000122	-527.860046	-113.455139	1306.103394	-499.097931	82.638222	1324.774536	-501.393555	101.980408	1595.321289	-577.930359	302.077301	1046.425415	-548.452148	-166.860138	1074.687134	-441.029724	275.929901	818.067139	-433.531555	-121.866920	842.932739	-516.030457	68.691795	962.607849	438.966919	-32.725952	923.165222	464.596375	147.615479
-529.574036	172.919159	866.423096	-522.945068	-30.630198	859.818848	-629.826172	218.113571	415.268433	-570.441101	-52.099617	470.472260	-641.531738	222.343063	66.208931	-649.471985	-31.305042	77.961670	-559.727417	274.500183	1283.640259	-527.974426	-113.971596	1305.907715	-499.198730	82.168076	1324.537598	-501.293915	101.506248	1595.082764	-578.110291	301.246704	1046.074097	-548.731079	-167.531204	1074.553467	-438.575409	274.629181	819.264282	-433.199219	-122.575874	843.080078	-515.597229	68.267029	962.509277	438.940613	-32.682491	923.148804	464.531372	147.644073
-529.320496	172.565567	866.343567	-522.297791	-31.059013	859.667786	-629.880737	217.788940	415.346069	-570.501221	-52.257366	470.520355	-641.461792	222.298538	66.234474	-649.440857	-31.329956	77.914925	-560.040222	273.956299	1283.359253	-528.008545	-114.531456	1305.819824	-499.378723	81.783890	1324.297607	-501.302673	101.007019	1594.916016	-578.305481	300.355530	1045.769287	-548.924988	-167.994720	1074.451904	-436.310730	273.390350	820.521973	-432.191010	-122.826180	843.758057	-515.210205	67.860222	962.400330	438.866302	-32.663242	923.135559	464.448853	147.681686
-529.600891	171.364838	866.157837	-521.793640	-31.635870	859.552490	-629.936096	217.597366	415.295227	-570.445374	-52.309299	470.535187	-641.589783	222.244751	66.241035	-649.396362	-31.361561	77.839096	-560.348145	273.416443	1283.031738	-527.859924	-115.035217	1305.724121	-499.388702	81.314629	1324.100586	-501.390686	100.513428	1594.691284	-578.470703	299.614960	1045.509399	-549.169983	-168.693192	1074.414551	-434.233978	272.232147	821.737427	-431.654419	-123.302368	844.074646	-515.127563	67.036659	962.254761	438.799530	-32.649197	923.151672	464.377533	147.670273
-528.597656	171.532303	866.191833	-520.907410	-31.914223	859.534607	-629.642517	217.303146	415.324799	-570.324646	-52.319012	470.548126	-641.457703	222.218323	66.264626	-649.243286	-31.373411	77.789574	-560.697754	272.910187	1282.776733	-527.797607	-115.555138	1305.551758	-499.259369	80.804741	1323.969849	-501.510406	99.969498	1594.554932	-578.654846	298.848663	1045.250977	-549.322083	-169.255249	1074.317627	-432.294373	271.093597	822.919617	-431.269012	-123.869553	844.337524	-514.317749	66.950462	962.276245	438.752869	-32.628826	923.148682	464.293610	147.728714
-529.055420	170.095322	865.903625	-520.560303	-32.669556	859.430542	-629.483398	217.219818	415.197418	-570.659180	-52.686558	470.631531	-641.600281	222.204117	66.296509	-649.403198	-31.416449	77.830811	-561.056763	272.379333	1282.566895	-527.593018	-116.074478	1305.397217	-499.241180	80.348953	1323.834351	-501.756989	99.391838	1594.399414	-578.799500	298.096375	1045.050537	-549.518311	-170.013443	1074.298828	-430.603363	269.999451	824.092590	-430.934082	-124.468643	844.652039	-514.325684	65.978432	962.078552	438.665009	-32.609764	923.160278	464.193451	147.767654
-528.099426	170.629288	866.026367	-519.902771	-32.904762	859.280884	-628.897705	216.966110	415.211426	-570.382568	-52.590649	470.609772	-641.475464	222.189972	66.312500	-649.279480	-31.379711	77.751823	-561.437317	271.842865	1282.372070	-527.315857	-116.522537	1305.265259	-499.169769	79.955536	1323.736328	-501.948975	98.902802	1594.322388	-579.104553	297.475250	1044.904175	-549.612976	-170.734879	1074.314331	-429.113281	269.024231	825.159851	-430.649353	-125.076302	844.860413	-513.619934	65.985443	962.071716	438.616974	-32.606956	923.150513	464.134644	147.788895
-527.695801	170.193436	866.006775	-519.224121	-33.439480	859.281067	-628.258606	216.851425	415.176208	-570.366333	-52.685863	470.632416	-641.439819	222.178253	66.345451	-649.289124	-31.425156	77.750282	-561.726501	271.291931	1282.259399	-526.922119	-116.982529	1305.231934	-499.121735	79.613014	1323.592896	-502.197327	98.405426	1594.275391	-579.392456	296.832397	1044.803345	-549.645264	-171.522812	1074.404297	-427.861450	268.061005	826.269592	-430.666443	-125.880455	844.906006	-513.195801	65.519936	962.074707	438.510101	-32.601723	923.154297	464.027893	147.795959
-527.322327	169.647644	865.966675	-518.715454	-33.933498	859.273987	-627.697632	216.824997	415.262665	-570.400940	-52.828815	470.666077	-641.494019	222.169846	66.416931	-649.314697	-31.434036	77.727180	-562.037109	270.745972	1282.180176	-526.418884	-117.453873	1305.219849	-499.037811	79.223221	1323.540894	-502.501068	97.845169	1594.221313	-579.702637	296.207367	1044.769287	-549.574585	-172.168152	1074.429199	-426.747681	267.240295	827.365723	-430.330200	-126.503242	845.122498	-512.818970	65.019295	962.058289	438.468353	-32.571209	923.147095	463.970276	147.808823
-526.971619	169.074432	865.936584	-518.213684	-34.522633	859.239319	-626.945740	216.707077	415.196320	-570.393738	-53.032436	470.720398	-641.442749	222.108612	66.493477	-649.301758	-31.462700	77.716080	-562.303650	270.174774	1282.136230	-525.965759	-117.916954	1305.197754	-499.171417	78.772659	1323.525879	-502.860718	97.252899	1594.201172	-580.103760	295.604706	1044.827393	-549.454834	-172.994064	1074.572754	-425.855682	266.420563	828.375427	-430.362183	-127.264923	845.159241	-512.459595	64.440552	962.032837	438.387299	-32.561939	923.141602	463.876556	147.855362
-526.418396	168.199799	865.855408	-517.000916	-34.856781	859.572754	-625.805725	216.444046	415.054626	-570.210693	-53.130470	470.753845	-641.301941	222.059448	66.549957	-649.198608	-31.509466	77.674156	-562.623779	269.611847	1282.147339	-525.627014	-118.308136	1305.156738	-498.935028	78.459427	1323.485107	-503.147308	96.737640	1594.222900	-580.519348	294.945923	1044.941650	-549.257263	-173.837952	1074.681763	-425.164764	265.767395	829.320374	-430.459930	-128.103683	845.119141	-511.801331	64.053291	962.187500	438.316956	-32.553520	923.134705	463.794495	147.867661
-526.116150	167.675644	865.810913	-516.375732	-35.330605	859.555420	-625.110901	216.454910	415.061218	-570.139832	-53.361279	470.760162	-641.339172	222.029129	66.705490	-649.133484	-31.524073	77.603973	-562.876343	269.069611	1282.176514	-525.070496	-118.727928	1305.221191	-498.842133	78.073486	1323.509033	-503.394501	96.254135	1594.267578	-580.960510	294.307922	1045.031616	-548.930542	-174.555801	1074.778198	-424.647522	265.286713	830.178162	-430.664581	-128.981354	844.983276	-511.398712	63.579601	962.163391	438.259705	-32.500202	923.124329	463.716705	147.934479
-525.797607	167.094254	865.784363	-515.929443	-35.967617	859.519775	-623.954712	216.198227	414.937195	-570.145203	-53.698395	470.761963	-641.002319	221.954422	66.789497	-649.086975	-31.608686	77.640030	-563.114624	268.529114	1282.229370	-524.543396	-119.257126	1305.287476	-498.761017	77.638817	1323.538208	-503.662872	95.732811	1594.284912	-581.457886	293.773895	1045.142822	-548.555298	-175.371231	1074.969482	-424.331543	264.798370	830.995728	-430.936737	-129.957626	844.733521	-511.055420	62.970798	962.136169	438.163300	-32.457096	923.120911	463.631500	147.957245
-525.505859	166.661255	865.777771	-515.629517	-36.540226	859.404541	-623.138367	216.163620	414.952271	-570.192078	-54.084595	470.783478	-641.044373	221.887207	66.914520	-649.090942	-31.669666	77.643082	-563.384827	267.971313	1282.326782	-523.988770	-119.628059	1305.305054	-498.662476	77.175491	1323.576172	-503.895020	95.253700	1594.323975	-582.057312	293.199768	1045.272827	-548.105469	-176.146545	1075.083618	-424.215576	264.521973	831.620605	-431.275024	-130.934570	844.405029	-510.777130	62.416122	962.075562	438.100311	-32.451099	923.101563	463.556061	148.019272
-525.153625	166.120102	865.780579	-515.136475	-37.064384	859.365967	-621.996887	215.939682	414.897278	-570.190430	-54.407887	470.789886	-640.872070	221.761871	67.015266	-649.029114	-31.707474	77.673286	-563.611450	267.481812	1282.393188	-523.437073	-119.998276	1305.375488	-498.792297	76.744316	1323.618286	-504.121826	94.703285	1594.322388	-582.609985	292.536407	1045.440796	-547.590942	-176.860489	1075.161011	-424.305176	264.291107	832.124023	-431.535706	-131.896683	844.116211	-510.396301	61.867611	962.061401	438.020447	-32.411518	923.089539	463.473389	148.044037
-525.486023	164.925476	865.655884	-514.863647	-37.864300	859.316467	-621.137024	215.884995	414.815002	-570.322510	-54.751911	470.854156	-640.855835	221.678650	67.160500	-649.045044	-31.793447	77.679138	-563.861511	266.933380	1282.465576	-522.962036	-120.475403	1305.382568	-498.596039	76.409584	1323.605225	-504.307739	94.173393	1594.312988	-583.282593	292.007416	1045.625977	-547.022583	-177.695679	1075.242676	-424.568329	264.123840	832.532288	-431.907440	-132.978500	843.660095	-510.423523	60.931240	961.975647	437.953796	-32.416759	923.090942	463.388733	148.082169
-525.355042	164.090469	865.482178	-514.570984	-38.643673	859.263550	-620.126770	215.825989	414.637787	-570.705688	-55.336140	470.970673	-640.738098	221.617264	67.306259	-649.213867	-31.864958	77.734978	-564.129272	266.439514	1282.502075	-522.537964	-120.962540	1305.347900	-498.569305	76.012161	1323.609131	-504.440796	93.675270	1594.295166	-583.981262	291.454926	1045.758911	-546.495056	-178.508682	1075.308716	-425.017700	264.137451	832.794250	-432.799377	-134.393097	842.774719	-510.181580	60.192036	961.861145	437.906067	-32.407806	923.098816	463.330719	148.081787
-524.167542	164.364090	865.594727	-513.916687	-38.950417	859.229065	-618.790222	215.499237	414.621033	-570.458923	-55.416473	470.965271	-640.450134	221.514938	67.395386	-648.957581	-31.928333	77.690536	-564.380676	265.906250	1282.515625	-522.090393	-121.376991	1305.309204	-498.592834	75.620789	1323.584473	-504.524994	93.176094	1594.252075	-584.659485	290.893829	1045.842896	-545.827942	-179.146561	1075.305786	-425.688812	264.245056	832.858398	-432.837982	-135.287598	842.414124	-509.389709	60.078281	961.910217	437.814148	-32.428543	923.110413	463.247864	148.064682
-523.854370	163.903976	865.535217	-513.516174	-39.508831	859.170166	-617.828918	215.523605	414.661377	-570.742432	-55.961273	471.060150	-640.461914	221.503433	67.552094	-649.007446	-32.027641	77.728035	-564.618164	265.446686	1282.593994	-521.647156	-121.791733	1305.257935	-498.526062	75.223480	1323.539673	-504.552612	92.683113	1594.180908	-585.396973	290.389099	1045.913696	-545.212219	-179.835739	1075.236328	-426.570496	264.601563	832.765137	-433.187012	-136.314301	841.805359	-509.064301	59.573021	961.854187	437.740082	-32.424324	923.112122	463.160095	148.091232
-523.612000	163.370071	865.386658	-513.148071	-40.255981	859.074951	-616.625000	215.294174	414.549316	-570.793457	-56.218914	471.141174	-640.153625	221.449356	67.686920	-648.887634	-32.110298	77.722664	-564.894531	264.929260	1282.588867	-521.212891	-122.230202	1305.139038	-498.486786	74.828407	1323.489380	-504.571625	92.202576	1594.063232	-586.172668	289.819519	1045.921631	-544.607178	-180.557312	1075.197266	-427.609131	264.901794	832.478638	-433.825653	-137.676590	840.996216	-508.779022	58.966141	961.735107	437.643463	-32.464073	923.123596	463.072205	148.071945
-523.185364	162.747345	865.293701	-512.697449	-40.820873	859.007568	-615.627563	215.245071	414.493683	-570.717346	-56.362881	471.172882	-640.135010	221.371109	67.824417	-648.763123	-32.157078	77.680618	-565.148621	264.476776	1282.569824	-520.838623	-122.667603	1304.984131	-498.547424	74.258926	1323.497925	-504.515381	91.714699	1593.953369	-586.951721	289.288635	1045.977173	-544.002075	-181.134705	1075.052124	-428.881226	265.366699	832.040466	-434.147675	-138.876190	840.377380	-508.377380	58.383175	961.658813	437.570709	-32.487446	923.133545	462.987152	148.083054
-522.856384	162.151184	865.176331	-512.292908	-41.335766	858.909180	-614.620972	215.000565	414.326935	-570.679810	-56.484924	471.142578	-640.056213	221.327118	67.970917	-648.565125	-32.232742	77.625496	-565.406860	264.020752	1282.534912	-520.536621	-123.098190	1304.770264	-498.467987	73.944855	1323.304321	-504.431335	91.215721	1593.804688	-587.768677	288.741882	1046.045898	-543.481689	-181.748672	1074.898071	-430.418427	265.933838	831.457886	-434.826355	-140.379166	839.388367	-508.048462	57.837364	961.554810	437.475891	-32.490959	923.147888	462.910004	148.058868
-522.519653	161.667099	865.076660	-511.826752	-41.983475	858.809631	-613.646179	214.940735	414.353760	-570.619568	-56.547386	471.160248	-639.947327	221.252289	68.161148	-648.444580	-32.276302	77.610939	-565.680359	263.519348	1282.459106	-520.228699	-123.591858	1304.550171	-498.457306	73.542969	1323.178589	-504.416504	90.711319	1593.629028	-588.651123	288.223663	1046.036377	-542.953186	-182.372391	1074.721436	-432.096893	266.583801	830.713257	-435.307648	-141.614334	838.589783	-507.731171	57.275002	961.463318	437.423401	-32.496902	923.168152	462.823425	148.043243
-522.799194	160.339767	864.811951	-511.569519	-42.759705	858.672729	-612.884521	214.834824	414.287231	-571.328918	-57.233734	471.304321	-639.862915	221.203827	68.340370	-648.647095	-32.357838	77.673424	-565.956787	263.073761	1282.341675	-519.918396	-124.066711	1304.349731	-498.453308	73.136833	1323.060425	-504.250427	90.234253	1593.401611	-589.497314	287.733459	1045.964722	-542.476196	-182.875000	1074.465454	-433.938293	267.281860	829.829102	-435.682098	-142.752655	837.930847	-507.730957	56.304432	961.263428	437.341614	-32.502029	923.172180	462.769073	148.006851
-522.573669	159.529999	864.587402	-511.227997	-43.292122	858.563232	-612.030579	214.576645	414.260010	-572.206482	-58.004974	471.419739	-640.048828	221.127548	68.511932	-648.941956	-32.430042	77.751213	-566.224854	262.624756	1282.202393	-519.693054	-124.492485	1304.063110	-498.397247	72.717163	1322.884155	-504.102112	89.755394	1593.211548	-590.451416	287.302795	1045.837769	-542.071594	-183.415741	1074.215698	-436.052002	268.009064	828.805786	-436.097168	-144.041199	837.149231	-507.468079	55.690529	961.099792	437.284210	-32.549313	923.170471	462.718750	147.985504
-522.135986	159.229767	864.532715	-510.819275	-43.826118	858.423523	-611.298096	214.388184	414.327179	-572.400391	-58.196991	471.461792	-640.174500	221.100571	68.664024	-648.871582	-32.503078	77.717743	-566.460205	262.175018	1282.046997	-519.399292	-124.916840	1303.764526	-498.317871	72.299156	1322.693848	-504.032928	89.272675	1592.989014	-591.316467	286.348450	1045.853394	-541.754272	-183.883865	1073.941406	-438.295746	268.938660	827.627075	-436.442352	-145.142502	836.466797	-507.124878	55.228577	961.009094	437.201782	-32.550705	923.167542	462.655365	147.946350
-520.991028	159.766769	864.655518	-510.263000	-44.130898	858.271912	-610.632385	214.157883	414.488831	-572.657104	-58.399399	471.550385	-640.211914	221.019501	68.832718	-648.882507	-32.538403	77.712341	-566.675720	261.731110	1281.852539	-519.093872	-125.423233	1303.471313	-498.204132	71.883308	1322.456299	-503.910278	88.774857	1592.750488	-592.394653	286.455048	1045.612061	-541.462524	-184.377258	1073.671875	-440.759979	269.914154	826.381897	-436.849182	-146.147247	835.738464	-506.434204	55.185196	961.005432	437.142059	-32.577408	923.187012	462.612671	147.899185
-520.420837	159.590271	864.596924	-509.843414	-44.506802	858.131897	-609.874329	213.878540	414.545990	-572.559448	-58.264523	471.542694	-640.041931	220.906021	68.976601	-648.566833	-32.529701	77.602859	-566.875122	261.284790	1281.565674	-518.797852	-125.831367	1303.229980	-498.062683	71.515762	1322.209961	-503.835815	88.282646	1592.476563	-593.468933	286.059479	1045.468262	-541.280334	-184.810211	1073.416260	-443.393555	270.922882	825.045654	-437.184357	-147.421707	835.165955	-506.009369	54.861252	960.911377	437.059906	-32.541142	923.185303	462.531616	147.920471
-520.287720	158.897369	864.448975	-509.580963	-45.044903	857.982056	-609.489319	213.784332	414.641449	-572.897339	-58.432125	471.679718	-640.191345	220.856674	69.139397	-648.577209	-32.567917	77.624771	-566.989868	260.862518	1281.300171	-518.574585	-126.282196	1302.925049	-497.938568	71.128021	1321.953125	-503.737305	87.776154	1592.238892	-594.520325	285.585419	1045.253052	-541.106873	-185.299911	1073.146606	-446.121552	272.015045	823.703796	-437.492828	-148.475739	834.607788	-505.829651	54.247562	960.764160	437.194733	-32.999512	923.211975	463.077820	147.134384
-519.496765	159.161545	864.445129	-509.226501	-45.368896	857.828796	-609.052612	213.563156	414.805695	-573.572021	-58.914799	471.842987	-640.190613	220.727905	69.291946	-648.687744	-32.604546	77.617104	-567.017395	260.462738	1281.063477	-518.248718	-126.719337	1302.666748	-497.834808	70.743622	1321.703003	-503.672577	87.262283	1591.984863	-595.647034	285.192688	1045.126953	-540.979004	-185.748474	1072.920166	-448.975586	273.238525	822.356506	-437.834412	-149.481598	834.103210	-505.311676	54.130390	960.688232	436.958801	-32.786964	923.224792	462.545074	147.106995
-519.413635	158.479462	864.260437	-508.989929	-46.009575	857.751343	-608.763489	213.275879	414.839722	-573.936096	-59.119541	471.928497	-640.243652	220.605164	69.447830	-648.629944	-32.672237	77.618675	-567.044189	260.062469	1280.806763	-517.941162	-127.141586	1302.415405	-497.648834	70.348137	1321.462646	-503.607025	86.774246	1591.743896	-596.829590	284.746429	1045.041748	-540.961975	-186.225159	1072.689209	-452.070801	274.452454	820.948425	-438.175629	-150.251312	833.636475	-505.169983	53.526424	960.560364	436.524231	-32.223225	923.243164	461.632507	146.801697
-519.440430	157.752258	864.084412	-508.806244	-46.580589	857.646362	-608.753723	213.084412	415.062775	-574.334595	-59.276684	471.953491	-640.481018	220.522827	69.631088	-648.559692	-32.671867	77.586197	-567.003845	259.693481	1280.584717	-517.726074	-127.585838	1302.186035	-497.450134	69.935074	1321.257446	-503.587860	86.284981	1591.555542	-598.014282	284.255920	1044.909180	-541.003418	-186.748886	1072.508545	-455.482117	275.746429	819.453186	-438.432068	-151.240768	833.283020	-505.106232	52.918312	960.422302	436.463287	-32.346863	923.274048	461.694702	146.734055
-519.407654	157.104843	863.972839	-508.707428	-47.025848	857.520264	-608.762146	212.848495	415.330688	-574.726624	-59.532955	472.061188	-640.614990	220.450684	69.804733	-648.565308	-32.704678	77.607841	-566.912537	259.333771	1280.368042	-517.412720	-127.981041	1302.016235	-497.227936	69.590286	1321.056152	-503.561279	85.803528	1591.377808	-599.332092	283.885437	1044.890991	-541.055725	-187.263504	1072.361206	-459.167786	277.012146	817.879150	-438.712830	-152.065826	832.968567	-505.023163	52.366123	960.301697	436.347961	-32.421818	923.292175	461.747559	146.666809
-519.296509	156.511108	863.901245	-508.596436	-47.518970	857.399292	-608.833862	212.591827	415.537933	-574.701294	-59.466778	472.056427	-640.807678	220.368622	69.936279	-648.351379	-32.685989	77.554222	-566.788147	258.961365	1280.159302	-517.177368	-128.384338	1301.825562	-497.008179	69.221741	1320.908203	-503.514801	85.331810	1591.235962	-600.554810	282.995819	1044.927856	-541.114868	-187.788086	1072.252563	-462.820801	278.339355	816.377075	-438.990540	-152.712067	832.706116	-504.898804	51.798038	960.203552	436.314331	-32.577484	923.321228	462.287994	146.622421
-519.054688	156.000717	863.835022	-508.488312	-47.953876	857.331421	-609.076721	212.348572	415.824829	-574.923157	-59.610451	472.124023	-641.051270	220.304581	70.091507	-648.275146	-32.699604	77.555840	-566.667053	258.513855	1280.004028	-516.986938	-128.882996	1301.699585	-496.786499	68.843231	1320.808594	-503.473145	84.889519	1591.158936	-601.898621	282.582672	1044.911377	-541.159546	-188.369064	1072.214478	-466.633057	279.640961	814.856873	-439.287506	-153.527725	832.541565	-504.722076	51.317753	960.136169	436.123230	-32.555218	923.361389	462.240295	146.621933
-518.725647	155.558365	863.823853	-508.312286	-48.353798	857.331299	-609.260071	212.070770	416.072906	-575.107605	-59.713524	472.172760	-641.192932	220.220810	70.187927	-648.130493	-32.679882	77.570206	-566.420776	258.236420	1279.848267	-516.667236	-129.241028	1301.686646	-496.575745	68.473969	1320.648438	-503.520111	84.367004	1591.079346	-603.410156	282.694489	1044.977417	-541.263123	-188.904144	1072.199829	-470.623260	280.918182	813.390930	-439.540375	-154.031860	832.426453	-504.480103	50.894100	960.131409	436.341797	-32.190960	923.108887	462.443787	146.606216
-518.363281	155.217957	863.860962	-508.175659	-48.739285	857.353455	-609.557983	211.760056	416.352783	-575.264954	-59.790764	472.295135	-641.445190	220.162598	70.333481	-648.046570	-32.659843	77.609726	-566.323303	257.870697	1279.739624	-516.537231	-129.667542	1301.686523	-496.361816	68.140205	1320.633545	-503.473267	83.919540	1590.993774	-604.791565	282.372986	1045.091919	-541.303345	-189.446060	1072.195679	-474.696228	282.258606	811.963074	-439.719849	-154.568283	832.417114	-504.247131	50.513592	960.162048	436.180634	-32.230198	923.139648	462.557465	146.707886
-517.956787	154.960480	863.962158	-508.096893	-49.059879	857.356873	-609.963562	211.463974	416.640564	-575.379333	-59.825344	472.354248	-641.643250	220.070389	70.450531	-647.940674	-32.646000	77.637596	-566.100647	257.580017	1279.689819	-516.386292	-130.052536	1301.661987	-496.149384	67.750191	1320.598267	-503.515564	83.405174	1590.967285	-606.131592	281.751404	1045.305664	-541.401855	-190.000702	1072.273315	-478.945862	283.543610	810.557251	-439.889008	-155.173981	832.461304	-504.006958	50.163116	960.212891	435.506317	-32.598671	923.466064	461.831726	147.508469
-517.511414	154.660477	864.071655	-508.067749	-49.327908	857.384155	-610.399292	211.222534	416.911438	-575.504700	-59.882061	472.432861	-641.784485	219.977463	70.512344	-647.814087	-32.603542	77.664528	-565.907837	257.280914	1279.664673	-516.287170	-130.453125	1301.691895	-495.949951	67.362930	1320.613892	-503.410522	83.077774	1591.033203	-607.565918	281.500122	1045.506836	-541.472534	-190.519394	1072.360962	-483.301788	284.824310	809.205200	-440.066254	-155.631622	832.510620	-503.765259	49.820412	960.279236	435.395142	-32.701603	923.489319	462.070831	148.212585
-517.051025	154.450623	864.179138	-508.054016	-49.549740	857.425049	-611.025574	211.079742	417.231293	-575.617859	-59.928452	472.476593	-642.048828	219.936005	70.631233	-647.764160	-32.591324	77.714134	-565.723633	256.997894	1279.641602	-516.244873	-130.798035	1301.789917	-495.770447	67.030472	1320.656128	-503.383026	82.630775	1591.033447	-608.997437	281.299713	1045.785400	-541.546631	-190.972260	1072.468262	-487.681641	286.091064	807.978516	-440.247650	-156.085205	832.610718	-503.509949	49.553402	960.350281	435.215210	-32.766407	923.523010	462.242218	148.250992
-516.556335	154.338470	864.363770	-508.013489	-49.736298	857.457458	-611.598877	210.836899	417.543518	-576.054688	-60.186844	472.601349	-642.255127	219.886276	70.686188	-647.894043	-32.560688	77.819145	-565.444336	256.696289	1279.686279	-516.141418	-131.216980	1301.873169	-495.538910	66.662575	1320.698975	-503.338409	82.207550	1591.085693	-610.440186	281.163208	1046.091675	-541.624512	-191.492157	1072.595215	-492.193573	287.320068	806.811829	-440.394073	-156.332916	832.685486	-503.258179	49.310078	960.457458	435.113251	-33.263111	923.619324	462.885559	148.900284
-516.063416	154.074036	864.473511	-508.019379	-49.972240	857.525757	-611.845093	210.301788	417.776154	-576.198364	-60.268852	472.681061	-642.083313	219.809723	70.681503	-647.818298	-32.516659	77.878494	-565.215210	256.532379	1279.702759	-516.160583	-131.462128	1301.961060	-495.381622	66.318001	1320.735596	-503.342163	81.737534	1591.126099	-611.871155	281.035950	1046.472046	-541.716309	-191.959137	1072.721802	-496.758850	288.449249	805.726074	-440.473236	-156.641113	832.820435	-502.996002	49.018036	960.543518	435.174316	-33.688251	923.825378	463.923096	146.917511
-515.534363	153.897659	864.607056	-508.011993	-50.190613	857.606934	-612.366028	209.917847	417.980713	-576.192688	-60.206398	472.745911	-642.097229	219.776917	70.664154	-647.693481	-32.481438	77.889023	-564.993713	256.266296	1279.802368	-516.233704	-131.870148	1302.054810	-495.199097	65.925652	1320.829346	-503.237518	81.460464	1591.236084	-613.220398	280.898529	1046.852661	-541.759216	-192.360764	1072.803589	-501.444702	289.664490	804.688354	-440.494110	-157.009766	832.993958	-502.721924	48.772911	960.648865	434.980530	-33.694923	923.866943	464.154785	146.627701
-515.122986	153.814209	864.716980	-508.047028	-50.389961	857.667053	-613.412476	209.923065	418.302856	-575.956299	-59.919556	472.683533	-642.275085	219.754822	70.689903	-647.456116	-32.423847	77.876495	-564.678711	256.021820	1279.923584	-516.227783	-132.249756	1302.180420	-494.991577	65.540802	1320.901001	-503.235229	81.020523	1591.234375	-614.649719	280.862854	1047.322388	-541.844177	-192.678238	1072.919312	-506.091370	290.682281	803.694641	-440.462036	-157.199905	833.175781	-502.513031	48.590038	960.730713	434.787048	-33.697281	923.902283	464.336121	146.588638
-514.564758	153.635651	864.831787	-508.077820	-50.493649	857.720154	-614.154846	209.708527	418.571747	-576.344971	-60.129265	472.826660	-642.336548	219.756668	70.625282	-647.573792	-32.401405	77.948715	-564.412964	255.835571	1280.060303	-516.363281	-132.538757	1302.250854	-494.874329	65.284248	1320.946289	-503.204590	80.634750	1591.312500	-616.051941	280.804962	1047.845703	-541.953918	-193.073364	1073.007690	-510.639099	291.671143	802.892822	-440.452667	-157.317780	833.301147	-502.244202	48.391716	960.812378	434.522186	-33.468060	923.917236	464.317413	147.497253
-513.209839	154.510941	865.416199	-507.832977	-50.178097	857.741028	-614.849182	209.502106	418.944031	-576.295105	-60.033470	472.780396	-642.204407	219.724823	70.547112	-647.482300	-32.341240	77.933220	-564.169434	255.655899	1280.185547	-516.503906	-132.794373	1302.308716	-494.703461	64.983322	1321.014771	-503.134277	80.252312	1591.263672	-617.429443	280.809540	1048.397217	-542.051331	-193.348694	1073.031982	-515.155701	292.604462	802.137268	-440.368561	-157.447113	833.438538	-501.621582	48.667706	961.120361	434.189423	-33.409023	923.855042	464.520630	147.624863
-513.210266	154.014313	865.366943	-507.977570	-50.407269	857.763123	-615.426208	209.114349	419.017273	-576.032776	-59.782169	472.745911	-642.013184	219.690521	70.423767	-647.232910	-32.332310	77.877365	-563.659241	255.187866	1280.306519	-516.486267	-133.406235	1302.271484	-494.585083	64.678154	1321.072998	-502.977509	79.974419	1591.331055	-618.783875	280.871979	1048.888550	-542.135437	-193.573349	1073.064087	-519.686218	293.476044	801.471436	-440.255554	-157.576065	833.533997	-501.641174	48.330219	961.102905	434.167633	-33.175739	923.790833	464.859436	147.646271
-513.131836	153.543961	865.274414	-508.159973	-50.627281	857.751526	-615.252441	208.253998	418.727539	-576.102783	-59.792442	472.732269	-641.552856	219.636063	70.221336	-647.193054	-32.277855	77.838036	-563.335266	255.273102	1280.455688	-516.778137	-133.486481	1302.192505	-494.418732	64.309288	1321.022217	-502.907562	79.651398	1591.295044	-620.044434	280.855377	1049.423950	-542.286072	-193.795639	1072.955078	-524.161804	294.264160	800.872559	-440.108307	-157.696106	833.601257	-501.614655	48.010914	961.044617	434.081085	-33.526627	923.818848	465.238373	146.530502
-512.870605	153.206024	865.195862	-508.249390	-50.744324	857.718994	-614.779480	207.244049	418.354309	-576.074341	-59.743382	472.684509	-640.496704	219.525818	69.912582	-647.101563	-32.243809	77.796936	-562.960876	255.177826	1280.576172	-517.060425	-133.783142	1302.078369	-494.270691	63.993263	1321.012207	-502.721039	79.405792	1591.232422	-620.949402	280.578125	1050.145996	-542.448364	-193.933533	1072.807007	-528.503418	295.007324	800.328430	-439.895447	-157.756638	833.660950	-501.476532	47.787960	960.984497	433.837799	-33.469883	923.875122	465.412476	145.684662
-512.511963	153.122543	865.191406	-508.313568	-50.788258	857.667419	-618.520386	208.768921	419.288818	-576.039368	-59.676491	472.606293	-642.686951	219.854630	70.099930	-647.007751	-32.192280	77.724495	-562.624329	255.159500	1280.684448	-517.335266	-133.938263	1301.934082	-494.130341	63.740128	1320.995239	-502.656982	79.054924	1591.076416	-622.241272	280.648651	1050.719116	-542.638611	-194.006882	1072.582764	-532.708923	295.624146	799.848999	-439.638855	-157.917130	833.688782	-501.316071	47.682148	960.953796	433.537903	-33.391682	923.919495	465.492279	146.012848
-512.103699	153.225830	865.209412	-508.313873	-50.795509	857.594116	-621.001221	209.687759	420.019043	-576.067993	-59.657261	472.547455	-644.075989	220.130859	70.139175	-646.827515	-32.146828	77.652420	-562.088684	254.986542	1280.805420	-517.477966	-134.210419	1301.819946	-494.032135	63.476387	1320.910522	-502.560028	78.768845	1590.956177	-623.562500	280.686737	1051.212524	-542.820679	-194.021912	1072.359863	-536.593384	296.187103	799.499451	-439.398407	-157.931534	833.633850	-501.114563	47.669292	960.924255	433.303406	-33.388882	923.929626	465.763092	145.985519
-511.664612	153.318314	865.183167	-508.325165	-50.764030	857.534485	-621.390076	209.132706	419.974304	-576.051636	-59.620308	472.487396	-643.665771	220.095016	69.925438	-646.739197	-32.116337	77.592697	-561.602234	254.928101	1280.823486	-517.809570	-134.441116	1301.556152	-493.984070	63.056549	1320.928223	-502.423737	78.520874	1590.857666	-624.856323	280.572784	1051.688721	-543.001648	-194.082047	1072.089233	-540.223572	296.733734	799.295898	-439.127411	-157.917587	833.562866	-500.912933	47.695820	960.881104	433.024963	-33.379143	923.925293	466.061401	146.008316
-511.272705	153.362915	865.135132	-508.350433	-50.724812	857.485291	-621.449829	208.393082	419.862671	-576.019897	-59.501816	472.459503	-642.930969	219.997910	69.666824	-646.603394	-32.088589	77.524933	-561.070129	254.675751	1280.851440	-518.044495	-134.853867	1301.276001	-493.761169	62.967918	1320.783569	-502.292328	78.235825	1590.667725	-626.092896	280.447754	1052.153564	-543.180298	-194.002502	1071.825684	-543.623230	297.156219	799.036194	-438.756653	-157.820618	833.539673	-500.745087	47.718449	960.833252	432.772186	-33.379772	923.969299	466.446167	146.210693
-510.952637	153.405441	865.085205	-508.393585	-50.686234	857.424805	-622.340698	208.402145	420.001068	-576.024719	-59.398361	472.408508	-642.839355	220.011581	69.526344	-646.508606	-32.052132	77.477280	-560.711731	254.891312	1280.858521	-518.413879	-134.777069	1301.037598	-493.693787	62.573963	1320.694946	-502.163239	77.962494	1590.499390	-627.231995	280.427307	1052.653809	-543.385376	-193.869827	1071.454468	-546.692932	297.498840	798.917664	-438.268433	-157.590118	833.547546	-500.598999	47.737919	960.776550	432.626007	-33.558941	923.970642	467.012817	145.432083
-510.639130	153.441956	865.016907	-508.428192	-50.629116	857.367676	-624.398560	209.133163	420.446930	-576.047791	-59.298248	472.376801	-643.980591	220.297577	69.535789	-646.457214	-32.025997	77.468758	-560.370972	254.942856	1280.854370	-518.800354	-134.868469	1300.759766	-493.462524	62.518467	1320.450439	-501.995300	77.707802	1590.344482	-628.257751	280.460785	1053.120361	-543.628418	-193.703079	1071.031982	-549.572083	297.900421	798.841431	-437.906464	-157.480682	833.437195	-500.455994	47.774422	960.713196	432.525482	-33.932373	923.986755	467.721802	144.425720
-510.343689	153.466766	864.956238	-508.447662	-50.534962	857.319031	-624.822571	208.852188	420.374878	-576.028931	-59.195873	472.360962	-643.779358	220.312164	69.321129	-646.379395	-32.023895	77.445854	-559.933533	254.961502	1280.838867	-519.143005	-134.950470	1300.396240	-493.339233	62.378639	1320.292236	-501.808533	77.501358	1590.236938	-629.706665	280.809845	1053.297729	-543.887024	-193.542877	1070.647217	-552.346741	298.187958	798.732849	-437.592529	-157.212677	833.238342	-500.320007	47.824501	960.658325	432.079651	-33.645771	923.968933	467.664948	144.943802
-510.115784	153.592880	864.910950	-508.469452	-50.434120	857.260925	-625.673401	208.929367	420.474731	-576.037842	-59.103523	472.332825	-643.828125	220.393173	69.195488	-646.377930	-31.976591	77.418556	-559.520813	254.857742	1280.904541	-519.447754	-135.183517	1300.050171	-493.220856	62.270378	1320.143433	-501.717529	77.198845	1590.018555	-630.630371	280.865814	1053.670776	-544.113342	-193.309052	1070.257324	-554.877930	298.431854	798.689697	-437.230988	-156.988617	833.092773	-500.214142	47.921135	960.605774	431.722443	-33.502728	923.962158	467.900726	145.225739
-509.930878	153.704010	864.853638	-508.492981	-50.318428	857.222046	-626.910583	209.241898	420.679077	-576.070740	-59.075043	472.334015	-644.255737	220.514099	69.157089	-646.413574	-31.975994	77.421303	-559.207886	254.993912	1280.932617	-519.726685	-135.187729	1299.728638	-493.135864	62.122215	1319.984131	-501.516235	77.031776	1589.941284	-631.488342	280.945282	1054.123291	-544.373230	-193.049805	1069.828613	-557.311523	298.600128	798.565125	-437.165558	-156.961517	832.746277	-500.122528	48.034279	960.556641	431.423401	-33.371174	923.903442	468.084961	145.196671
-509.787628	153.892303	864.811157	-508.515594	-50.148487	857.159180	-627.048889	208.771301	420.436798	-576.026855	-58.953884	472.283539	-643.745483	220.514587	68.992043	-646.368774	-31.971315	77.391495	-558.943420	254.954086	1281.020264	-520.013184	-135.324371	1299.402344	-493.028320	62.033077	1319.858154	-501.267456	76.879829	1589.803589	-632.173584	280.998047	1054.449707	-544.605530	-192.630081	1069.422974	-559.571167	298.679565	798.467407	-436.582489	-156.459747	832.758362	-500.049622	48.196514	960.502258	431.093658	-33.305233	923.864563	468.235382	145.069214
-509.712585	154.061935	864.787720	-508.556213	-49.968349	857.125244	-627.836304	208.880371	420.550110	-576.008301	-58.836937	472.270844	-643.904541	220.600418	68.916931	-647.069031	-31.956783	77.498222	-558.725647	255.143387	1281.121582	-520.413757	-135.361526	1299.104004	-492.960693	61.946129	1319.719849	-501.070404	76.651253	1589.674805	-632.787048	281.101776	1054.822388	-544.867737	-192.403168	1069.000366	-561.579224	298.701843	798.348328	-436.264984	-156.140396	832.595154	-500.012421	48.361160	960.471313	430.817505	-33.230003	923.827271	468.415588	144.990250
-509.682770	154.224945	864.748169	-508.585510	-49.785587	857.104614	-628.840637	209.115097	420.699188	-575.974731	-58.711227	472.223206	-644.128906	220.666855	68.836586	-646.443115	-31.926119	77.364639	-558.456177	255.147781	1281.228638	-520.630859	-135.475540	1298.726807	-492.901489	61.905392	1319.593872	-500.859528	76.457588	1589.576416	-633.318604	281.265839	1055.193359	-545.111816	-192.030701	1068.629883	-563.471558	298.735840	798.203735	-436.047089	-155.806946	832.424194	-499.997253	48.540390	960.440063	430.556488	-33.386250	923.796997	468.684906	144.425568
-509.704773	154.423706	864.710632	-508.615234	-49.589939	857.071045	-629.500305	209.114334	420.710571	-575.952087	-58.617954	472.222778	-644.087158	220.702026	68.773033	-646.409973	-31.902962	77.339928	-558.340454	255.335022	1281.327515	-520.834778	-135.279922	1298.400269	-492.862549	61.861176	1319.505981	-500.649139	76.272858	1589.507935	-633.697876	281.421692	1055.510010	-545.339661	-191.653610	1068.263550	-565.078857	298.763733	798.155151	-435.856506	-155.492859	832.291321	-499.999054	48.739460	960.402405	430.217865	-33.379829	923.799438	468.859680	144.284134
-509.734375	154.663452	864.686279	-508.664063	-49.319000	857.044556	-630.095215	209.069611	420.738434	-575.889343	-58.461948	472.196655	-643.962708	220.723923	68.694710	-646.413574	-31.861750	77.360329	-558.096008	255.326889	1281.428467	-520.892273	-135.326157	1298.146362	-492.856171	61.887138	1319.438721	-500.515076	76.027359	1589.415161	-633.980835	281.554504	1055.720947	-545.527588	-191.255035	1067.981689	-566.517212	298.785767	798.064270	-435.743317	-155.110672	832.105896	-500.005890	48.992622	960.373901	429.828369	-33.273590	923.774353	468.915039	144.379333
-509.847839	154.878220	864.650940	-508.708801	-49.128017	857.042786	-630.629089	209.109055	420.734833	-575.927673	-58.336922	472.178894	-643.874512	220.743729	68.614189	-646.500061	-31.829618	77.331360	-557.926514	255.436584	1281.506836	-520.890747	-135.232941	1297.969116	-492.844574	61.913017	1319.373413	-500.295349	75.868118	1589.420288	-634.142944	281.630615	1055.922363	-545.708618	-190.783569	1067.670898	-567.919189	299.058472	798.148438	-435.612152	-154.661911	831.935730	-500.059967	49.215603	960.353760	429.317810	-32.791248	923.775085	468.777802	145.366257
-509.972137	155.133392	864.633850	-508.765930	-48.896538	857.039246	-631.311584	209.138718	420.754517	-575.938232	-58.186348	472.167419	-644.004333	220.788803	68.589005	-646.525574	-31.809258	77.318878	-557.812317	255.589218	1281.614990	-521.016785	-135.140594	1297.768677	-492.866364	61.987381	1319.335205	-500.093109	75.708244	1589.414673	-634.237000	281.611023	1056.035522	-545.873230	-190.335846	1067.359253	-568.641968	298.860748	797.937012	-435.603790	-154.165482	831.735168	-500.123505	49.469208	960.341370	428.923370	-32.638561	923.771240	468.819336	145.530624
-510.134033	155.403275	864.626282	-508.836945	-48.656422	857.024780	-631.767212	209.076691	420.714600	-575.914673	-58.033989	472.146240	-643.878296	220.760666	68.505913	-647.110046	-31.807716	77.405426	-557.704468	255.742126	1281.655273	-521.044434	-135.010681	1297.597168	-492.900330	61.949833	1319.380005	-499.853027	75.608253	1589.481445	-634.242615	281.545898	1056.093506	-546.018860	-189.980927	1067.138062	-569.262634	298.877686	797.896973	-435.619720	-153.680084	831.572083	-500.206421	49.725838	960.327209	428.540100	-32.477108	923.775818	468.860077	145.617004
-510.339081	155.677261	864.610657	-508.919983	-48.376793	857.020508	-632.202393	209.074341	420.684601	-576.337891	-58.162796	472.199951	-643.825134	220.745621	68.429794	-647.322083	-31.802135	77.455933	-557.647766	255.877594	1281.685913	-521.143188	-134.973877	1297.426880	-492.925262	62.058159	1319.349854	-499.659546	75.463043	1589.490601	-634.181458	281.467041	1056.137329	-546.181580	-189.738510	1066.933594	-569.671204	298.915009	797.853760	-436.049377	-153.405319	831.136719	-500.322083	50.013889	960.315063	428.182678	-32.378914	923.754333	468.929169	145.643280
-510.567261	155.998734	864.607544	-509.010284	-48.059361	856.995972	-632.654053	209.100662	420.658997	-576.361206	-58.020203	472.144684	-643.841125	220.756836	68.340118	-647.007935	-31.754627	77.380699	-557.633057	256.141724	1281.711304	-521.072937	-134.698883	1297.270386	-492.942474	62.177639	1319.304321	-499.567322	75.274834	1589.421631	-634.034912	281.325775	1056.085693	-546.204956	-189.326874	1066.716553	-569.785706	298.860840	797.755249	-435.844879	-152.538483	831.159546	-500.454102	50.329605	960.298584	427.879364	-32.347000	923.734192	469.038635	145.495773
-510.818298	156.282593	864.621948	-509.096436	-47.741459	856.979797	-633.104187	209.220459	420.685181	-576.356018	-57.828529	472.089264	-643.831543	220.775589	68.292786	-646.927002	-31.746637	77.329239	-557.653931	256.298737	1281.739990	-521.065247	-134.548065	1297.118408	-492.968475	62.328651	1319.266968	-499.418915	75.151291	1589.432617	-633.779480	281.163025	1055.991577	-546.238098	-188.936905	1066.535156	-569.800781	299.066254	797.835510	-435.926819	-151.894272	831.013672	-500.583984	50.622955	960.293762	427.601837	-32.369274	923.753357	469.168976	145.329147
-511.078979	156.587601	864.625916	-509.163147	-47.435818	856.953491	-633.342651	209.230118	420.635681	-575.949524	-57.312618	471.975922	-643.716797	220.743362	68.243248	-646.786743	-31.709126	77.239876	-557.719666	256.465546	1281.773560	-520.986572	-134.380051	1297.000610	-493.015686	62.521149	1319.235962	-499.264984	75.059151	1589.458008	-633.450317	280.975098	1055.862549	-546.205933	-188.547089	1066.386353	-569.241577	298.729706	797.598267	-436.089020	-151.216568	830.851257	-500.706970	50.922962	960.278564	427.324341	-32.309452	923.744019	469.229462	145.318710
-511.423187	156.996017	864.685364	-509.262726	-47.083534	856.920410	-633.590088	209.264465	420.598480	-575.343811	-56.699257	471.840393	-643.545044	220.723740	68.150177	-646.500488	-31.653687	77.149193	-557.823303	256.609802	1281.815186	-520.792786	-134.201385	1296.944580	-492.995941	62.692352	1319.232666	-499.113861	74.983139	1589.489990	-633.073608	280.823364	1055.709106	-546.181641	-188.220261	1066.302368	-568.578369	298.581299	797.476746	-436.315033	-150.523651	830.657776	-500.891174	51.271088	960.286987	427.032196	-32.247719	923.746887	469.282349	145.372910
-511.746185	157.383331	864.741211	-509.327545	-46.732971	856.891602	-634.212585	209.605255	420.694885	-575.348145	-56.498356	471.841034	-643.798401	220.806946	68.130135	-646.545654	-31.626171	77.112930	-558.041626	256.778259	1281.814819	-520.631470	-133.983276	1296.923462	-493.061768	62.930622	1319.215210	-498.956116	74.940720	1589.528076	-632.605713	280.680267	1055.474121	-546.133545	-187.859894	1066.204102	-567.876160	298.712158	797.515259	-436.557861	-149.796158	830.478271	-501.038513	51.612125	960.294983	426.714294	-32.191269	923.717224	469.269348	145.323868
-512.046814	157.662399	864.782959	-509.369720	-46.371792	856.882019	-634.298462	209.637436	420.614746	-575.385437	-56.356186	471.850098	-643.695313	220.797836	68.040314	-646.582336	-31.606401	77.103737	-558.301880	256.955017	1281.844727	-520.415466	-133.765457	1296.871826	-493.136108	63.141575	1319.206421	-498.806244	74.928406	1589.573120	-632.149719	280.586517	1055.265869	-546.041260	-187.499634	1066.118164	-566.540161	298.284698	797.300659	-436.837463	-149.006622	830.298157	-501.155396	51.918709	960.305359	426.370087	-32.129673	923.748901	469.171204	145.475708
-512.408386	157.952606	864.785950	-509.468719	-46.033352	856.881165	-634.274841	209.668152	420.457367	-575.484619	-56.233490	471.877869	-643.446228	220.804550	67.969635	-646.658936	-31.570673	77.098526	-558.630554	257.008911	1281.851929	-520.259033	-133.703247	1296.771606	-493.117157	63.501591	1319.157227	-498.650574	74.943138	1589.615967	-631.547302	280.446350	1054.894897	-545.997498	-187.205841	1066.074707	-565.047729	298.186890	797.283569	-437.542297	-148.513382	829.894531	-501.338654	52.243401	960.302307	426.119324	-32.095760	923.751831	469.194366	145.453293
-512.798279	158.393433	864.835876	-509.529846	-45.713810	856.894409	-634.570007	209.879303	420.441376	-576.164246	-56.432049	471.979889	-643.465210	220.841187	67.923744	-646.950012	-31.567272	77.220665	-558.966370	257.304718	1281.855957	-520.031860	-133.351746	1296.708496	-493.179993	63.735462	1319.143188	-498.550385	74.967422	1589.622192	-630.912231	280.408081	1054.558716	-545.851868	-186.886230	1065.998779	-563.504639	298.170959	797.268066	-437.525696	-147.479370	829.904480	-501.543976	52.623772	960.331909	425.840607	-32.090096	923.774780	469.247803	145.390091
-513.180237	158.767944	864.887573	-509.596222	-45.320492	856.846802	-634.898743	210.223587	420.445587	-576.263184	-56.264057	471.958496	-643.700500	220.926270	67.899841	-647.064209	-31.559929	77.213860	-559.295532	257.470306	1281.869263	-519.755432	-133.109207	1296.618164	-493.200073	63.954433	1319.150757	-498.417877	75.024765	1589.635864	-630.256409	280.463776	1054.234131	-545.726868	-186.567352	1065.955811	-561.471375	297.948547	797.342590	-437.895844	-146.665649	829.710083	-501.736969	52.974567	960.329712	425.592682	-32.142570	923.805664	469.349487	145.298401
-513.567200	159.041412	864.913391	-509.708221	-44.862713	856.796936	-634.538757	210.089371	420.113312	-576.334290	-56.059204	471.934723	-643.334839	220.894852	67.811485	-647.053528	-31.536108	77.181824	-559.658020	257.602905	1281.830200	-519.462952	-132.882141	1296.591064	-493.259155	64.211212	1319.145508	-498.248108	75.156487	1589.692261	-629.485657	280.498962	1053.848145	-545.574585	-186.233368	1065.906494	-559.271729	297.755890	797.373352	-438.347473	-145.848877	829.413086	-501.933289	53.314110	960.311523	425.349182	-32.136566	923.822876	469.417145	145.229019
-513.995300	159.442200	864.968140	-509.832794	-44.407612	856.729492	-634.745789	210.379364	420.091431	-576.018494	-55.536964	471.834045	-643.421692	220.945496	67.783073	-646.920044	-31.512014	77.111938	-560.093201	257.749023	1281.781250	-519.110901	-132.627365	1296.580444	-493.333405	64.504547	1319.122070	-498.129730	75.249298	1589.671509	-628.699585	280.543732	1053.420776	-545.416809	-185.841263	1065.865234	-556.926453	297.532562	797.438171	-438.620361	-144.957489	829.305298	-502.146362	53.697517	960.297302	425.095367	-32.163303	923.874817	469.504608	145.137238
-514.447815	159.851288	865.034302	-509.941772	-44.004448	856.689087	-635.338867	210.957047	420.193787	-576.060913	-55.325123	471.811279	-643.861206	221.052139	67.809258	-647.034912	-31.482399	77.093079	-560.528198	257.926514	1281.782593	-518.757629	-132.363602	1296.543335	-493.428650	64.776321	1319.108765	-497.991638	75.417030	1589.688477	-627.812805	280.616089	1053.076172	-545.268677	-185.622864	1065.838257	-554.221191	297.278931	797.497009	-439.032715	-144.034180	829.093933	-502.383728	54.069405	960.304626	424.865204	-32.215488	923.941223	469.615112	144.950531
-514.816467	160.235245	865.110291	-509.997803	-43.608402	856.668579	-636.235107	211.716034	420.427826	-575.814758	-54.884594	471.742279	-644.516357	221.183884	67.844414	-647.212646	-31.478647	77.092865	-561.051025	258.125275	1281.790039	-518.443420	-132.057663	1296.550171	-493.565491	65.097862	1319.086548	-497.878662	75.615517	1589.696655	-626.950623	280.794006	1052.644653	-545.101196	-185.287720	1065.785889	-551.388916	296.973022	797.622925	-439.435547	-143.190704	828.923096	-502.558563	54.428238	960.327393	424.678406	-32.267799	924.001160	469.747986	144.775040
-515.203735	160.624939	865.177917	-510.051086	-43.142628	856.637939	-635.907471	211.674332	420.271057	-576.215942	-54.911636	471.846985	-644.242615	221.171906	67.797607	-647.419922	-31.432539	77.136597	-561.517334	258.192657	1281.744385	-518.012207	-131.865723	1296.555298	-493.629486	65.383682	1319.086548	-497.771790	75.832611	1589.710205	-625.984497	280.973846	1052.217773	-544.923828	-184.916122	1065.758911	-548.363342	296.600464	797.757629	-440.178345	-142.599945	828.445557	-502.747375	54.823677	960.341492	424.500824	-32.273483	924.073792	469.810852	144.671768
-515.575012	160.983582	865.234558	-510.057495	-42.821873	856.645630	-635.136780	211.374237	419.964600	-576.892883	-55.142479	471.926880	-643.583313	221.110565	67.683182	-647.736023	-31.410110	77.230629	-562.018982	258.324188	1281.762817	-517.615112	-131.631424	1296.557251	-493.754272	65.700424	1319.085815	-497.666809	76.084274	1589.707886	-624.537720	280.792084	1051.984619	-544.713501	-184.600708	1065.758545	-545.167969	296.194580	797.900391	-440.653107	-141.764114	828.200317	-502.921204	55.158417	960.372009	424.465210	-32.308235	924.104004	469.969452	144.657745
-515.971497	161.353058	865.287109	-510.118317	-42.463867	856.631958	-635.105164	211.613541	419.933868	-576.995300	-54.959053	471.939789	-643.552612	221.123016	67.662132	-647.808533	-31.399454	77.227806	-562.574829	258.485321	1281.776489	-517.315613	-131.341965	1296.503174	-493.906647	66.010651	1319.094482	-497.569702	76.341476	1589.710205	-623.489807	280.985779	1051.510986	-544.485291	-184.234268	1065.709595	-541.847473	295.779327	798.192322	-440.736603	-140.609940	828.219360	-503.120697	55.507339	960.387939	424.423737	-32.302891	924.059998	470.045197	144.698517
-516.351685	161.730240	865.353394	-510.168030	-42.075573	856.607117	-635.789795	212.285660	420.134979	-577.084167	-54.758087	471.902832	-644.140076	221.183472	67.687775	-647.796448	-31.361996	77.185753	-563.099243	258.634064	1281.803833	-516.921814	-131.057190	1296.474243	-494.002136	66.258209	1319.082275	-497.468048	76.625320	1589.711670	-622.324097	281.248596	1051.120239	-544.289673	-183.919220	1065.683960	-538.364502	295.274536	798.453979	-441.283447	-139.936584	827.894653	-503.316071	55.862217	960.405640	424.496948	-32.245430	923.969482	470.196259	144.767319
-516.736145	162.065094	865.424316	-510.199585	-41.623730	856.590759	-636.598450	213.056870	420.383881	-576.791260	-54.325352	471.807495	-644.834229	221.332489	67.768150	-647.730225	-31.330986	77.179970	-563.603821	258.768890	1281.850952	-516.482239	-130.811859	1296.452148	-494.092560	66.528641	1319.077393	-497.445496	76.888725	1589.733032	-621.188599	281.571045	1050.771484	-544.050659	-183.558029	1065.651855	-534.787781	294.772217	798.735046	-441.502960	-138.888824	827.743896	-503.510498	56.228458	960.430420	424.308685	-32.238617	923.990784	470.231415	144.750000
-517.142700	162.516647	865.517090	-510.245392	-41.178005	856.558594	-637.039856	213.632492	420.486176	-576.387573	-53.804920	471.686157	-645.213074	221.404556	67.778358	-647.544006	-31.291182	77.075264	-564.089539	258.930389	1281.915039	-516.131592	-130.509491	1296.367188	-494.245758	66.849602	1319.038574	-497.385376	77.184692	1589.680298	-619.957520	281.868683	1050.406616	-543.820496	-183.260406	1065.612183	-531.078613	294.112396	799.170593	-442.043732	-138.180084	827.425537	-503.717072	56.634689	960.457031	423.957642	-32.207226	924.044373	470.190674	144.710068
-517.334045	163.141586	865.677307	-510.264679	-40.708359	856.517822	-636.959473	213.861130	420.448700	-576.438843	-53.677437	471.697540	-645.203735	221.405853	67.789558	-647.582153	-31.280350	77.057793	-564.571411	259.057373	1281.979736	-515.783020	-130.208023	1296.336548	-494.365631	67.198738	1319.043945	-497.285492	77.536385	1589.693115	-619.155396	282.574280	1049.886597	-543.554199	-182.925903	1065.561890	-527.468445	293.248138	799.649414	-442.328461	-137.295563	827.234497	-503.837006	57.095055	960.514709	423.927460	-32.252476	924.000977	470.292816	144.724854
-517.369141	163.908020	865.868042	-510.186035	-40.151550	856.508240	-636.020691	213.418854	420.128601	-577.025330	-53.921658	471.771515	-644.515442	221.304459	67.687897	-647.898682	-31.257944	77.173782	-565.089539	259.245331	1282.046265	-515.437805	-129.890671	1296.349121	-494.511108	67.543892	1319.050537	-497.163116	77.978577	1589.712646	-617.917358	283.187836	1049.661987	-543.301819	-182.542297	1065.467285	-523.861145	292.415558	800.281921	-442.520660	-136.415436	827.120789	-503.865997	57.667004	960.606567	423.703125	-32.231293	923.968506	470.240143	144.733398
-517.375305	164.691681	866.054688	-510.111084	-39.618343	856.514465	-632.916931	211.734940	419.105927	-576.543762	-53.363823	471.676453	-642.023499	221.070511	67.468185	-647.699097	-31.236963	77.105911	-565.500549	259.362213	1282.135620	-515.124512	-129.628342	1296.318359	-494.636566	67.800972	1319.041138	-497.104370	78.334343	1589.727783	-616.632141	283.792664	1049.458740	-543.060669	-182.213120	1065.456787	-520.337708	291.538025	800.864075	-442.837311	-135.494263	826.952759	-503.855408	58.245968	960.701965	423.496918	-32.216099	923.956116	470.210724	144.696945
-517.289673	165.335388	866.220215	-509.995972	-39.189880	856.523743	-627.044189	209.137299	417.352386	-576.187012	-52.898281	471.624695	-637.730103	220.988159	67.039131	-647.523254	-31.182196	77.045677	-565.946045	259.521667	1282.255615	-514.881042	-129.394455	1296.326294	-494.763580	68.091019	1319.061523	-497.077209	78.695229	1589.742065	-615.271667	284.352142	1049.326172	-542.802551	-181.910034	1065.421387	-516.799255	290.859528	801.461487	-443.052887	-134.852112	826.836792	-503.806152	58.710094	960.791321	423.314911	-32.190014	923.952820	470.179413	144.698700
-518.567322	164.584961	865.779968	-510.294586	-39.268898	856.538269	-632.629395	212.091324	418.844666	-576.951538	-53.329472	471.840607	-641.922119	221.090347	67.451027	-647.953796	-31.175550	77.188965	-566.300964	259.590759	1282.374146	-514.582092	-129.118362	1296.277710	-494.889038	68.369995	1319.091553	-497.066650	78.997353	1589.744507	-613.961487	284.895081	1049.166626	-542.509888	-181.476257	1065.368164	-513.374390	290.009583	802.078308	-443.217468	-134.036453	826.673889	-504.401855	58.558212	960.570435	423.127777	-32.179096	923.961731	470.133728	144.659561
-518.934387	164.981201	865.863159	-510.305817	-38.894077	856.512451	-632.206970	212.118118	418.702423	-576.925354	-53.141308	471.807007	-641.645020	221.047958	67.430740	-647.959167	-31.170485	77.188904	-566.670410	259.713379	1282.504028	-514.296631	-128.823196	1296.249268	-495.029053	68.634827	1319.109497	-496.978973	79.422073	1589.781372	-612.739990	285.542572	1048.984863	-542.290283	-181.123459	1065.301758	-510.074615	289.081635	802.671326	-443.501282	-133.223206	826.509583	-504.569122	58.909630	960.595520	422.914581	-32.110210	923.916992	470.036316	144.689285
-519.239746	165.330276	865.944763	-510.334839	-38.472973	856.501648	-632.050415	212.293121	418.655060	-576.132996	-52.321453	471.653381	-641.590027	221.069534	67.428627	-647.585510	-31.121828	77.083153	-567.013000	259.846222	1282.600098	-514.051941	-128.517975	1296.217773	-495.161652	68.901222	1319.153564	-496.966614	79.808212	1589.800049	-611.443970	286.030487	1048.760254	-542.051392	-180.796478	1065.226196	-506.643524	288.131622	803.301025	-443.413300	-132.275269	826.418335	-504.708252	59.263252	960.626709	422.687317	-32.095036	923.898926	469.945801	144.677948
-519.492188	165.631836	866.031128	-510.320526	-38.109001	856.496765	-632.397888	212.773285	418.748260	-575.905701	-52.001305	471.623840	-641.958313	221.159027	67.491669	-647.537415	-31.110493	77.051651	-567.299988	259.974243	1282.631714	-513.864868	-128.266830	1296.164307	-495.296387	69.162231	1319.184814	-496.986908	80.171204	1589.805298	-610.191833	286.710266	1048.521362	-541.787415	-180.384125	1065.113892	-503.135559	287.028046	803.992615	-443.355804	-131.555664	826.324707	-504.835052	59.563080	960.666870	422.499115	-32.071480	923.843384	469.851837	144.701706
-519.822205	166.040421	866.105347	-510.319061	-37.744598	856.487488	-632.502686	213.065216	418.766357	-576.769592	-52.507660	471.820526	-642.123535	221.189697	67.512306	-647.594299	-31.104597	77.159386	-567.535400	260.124298	1282.673340	-513.701050	-127.995888	1296.133911	-495.430481	69.406586	1319.179321	-496.976868	80.531929	1589.822144	-608.990051	287.261383	1048.298462	-541.531311	-179.951950	1065.028442	-499.813080	286.047394	804.708679	-443.312897	-130.963211	826.196960	-504.988953	59.926723	960.697327	422.306610	-32.016918	923.787720	469.750763	144.689713
-520.083191	166.446182	866.198914	-510.299225	-37.368416	856.504456	-632.338318	213.223953	418.699127	-576.874573	-52.412579	471.868042	-642.019348	221.217499	67.493248	-647.653137	-31.099247	77.177078	-567.772400	260.277618	1282.696655	-513.575134	-127.738289	1296.117676	-495.550323	69.653442	1319.222046	-496.971191	80.884338	1589.853882	-607.784729	287.713898	1048.018188	-541.325623	-179.609009	1064.983643	-496.303650	284.962250	805.465271	-443.310333	-130.322540	826.092163	-505.114349	60.294640	960.752075	422.179047	-31.986254	923.763672	469.673584	144.701996
-520.288574	166.757660	866.257935	-510.237976	-36.933285	856.520142	-632.326294	213.420670	418.704987	-576.035645	-51.507504	471.682526	-642.068604	221.221664	67.515633	-647.260559	-31.043615	77.072777	-567.963989	260.416718	1282.720093	-513.476990	-127.470467	1296.095581	-495.671051	69.922318	1319.261963	-496.953613	81.279587	1589.915894	-606.489990	287.559570	1047.923706	-541.103455	-179.236099	1064.935669	-492.856659	283.956482	806.328491	-443.097198	-129.660782	826.120239	-505.190399	60.657188	960.789429	422.004303	-31.947475	923.720520	469.548248	144.782104
-520.485962	167.000259	866.290161	-510.181000	-36.543884	856.509277	-632.462524	213.685272	418.719330	-575.984131	-51.266228	471.708405	-642.190552	221.231842	67.546303	-647.303284	-31.036526	77.095818	-568.106812	260.572754	1282.771973	-513.433533	-127.207169	1296.067505	-495.794037	70.148079	1319.300659	-497.027344	81.573074	1589.892090	-605.444641	288.275452	1047.604736	-540.875916	-178.831955	1064.869385	-489.413025	282.790955	807.216614	-442.801971	-129.085083	826.116699	-505.262238	60.961594	960.799744	421.775024	-31.923346	923.656616	469.368896	144.784485
-520.754150	167.332870	866.282104	-510.173981	-36.254997	856.470032	-632.571594	213.946335	418.738708	-576.095642	-51.109539	471.710266	-642.270325	221.241409	67.538765	-647.353271	-30.982025	77.133949	-568.261230	260.709320	1282.771606	-513.424805	-126.947311	1296.060913	-495.904816	70.401505	1319.339478	-497.043884	81.951309	1589.948242	-604.338135	288.459839	1047.395630	-540.654968	-178.454453	1064.822876	-485.884338	281.710175	808.142395	-442.492371	-128.662643	826.129944	-505.366608	61.273159	960.773499	421.624359	-31.901537	923.632629	469.223877	144.810791
-520.932800	167.709106	866.326355	-510.096313	-35.929760	856.445129	-632.505493	214.103027	418.697906	-576.888794	-51.480408	471.882111	-642.171265	221.228073	67.546936	-647.765259	-31.009541	77.242775	-568.399719	260.882568	1282.817139	-513.457153	-126.729172	1296.064575	-496.031097	70.649773	1319.351196	-497.116394	82.238846	1589.908936	-603.320251	288.621552	1047.214478	-540.446655	-178.079239	1064.787354	-482.486206	280.545166	809.140381	-442.113983	-128.206116	826.186768	-505.430969	61.603161	960.783691	421.455963	-31.880617	923.593201	469.049622	144.842026
-521.056152	168.092346	866.367920	-509.967468	-35.594273	856.440491	-632.473511	214.276306	418.678192	-576.871338	-51.291012	471.894012	-642.167236	221.238312	67.560837	-647.685425	-30.956392	77.213715	-568.515076	261.080963	1282.865967	-513.486328	-126.473991	1296.058105	-496.173889	70.870018	1319.339722	-497.171448	82.564796	1589.917725	-602.182190	288.514130	1047.016724	-540.194397	-177.739685	1064.716797	-479.107941	279.377075	810.087646	-441.588379	-127.710457	826.315552	-505.448425	61.952274	960.803711	421.301849	-31.851805	923.574158	468.857117	144.885788
-521.089844	168.385040	866.392700	-509.812286	-35.231632	856.431702	-632.413513	214.454193	418.658203	-576.783203	-50.994606	471.841095	-642.162537	221.268570	67.560616	-647.691589	-30.893200	77.223221	-568.681030	261.271667	1282.878662	-513.544250	-126.225273	1296.069458	-496.305817	71.083694	1319.356079	-497.189392	82.914215	1589.979248	-601.218018	288.518555	1046.884033	-539.992920	-177.413239	1064.704956	-475.796753	278.279907	811.074036	-441.132019	-127.309792	826.399780	-505.423035	62.269306	960.814819	421.155060	-31.805164	923.525269	468.658173	144.934631
-521.053711	168.807068	866.475464	-509.671448	-34.894066	856.449646	-632.287781	214.570938	418.620941	-576.144226	-50.216053	471.695374	-642.086426	221.286423	67.529633	-647.332153	-30.864969	77.151306	-568.827820	261.485870	1282.911499	-513.676941	-126.011017	1296.098633	-496.424469	71.319336	1319.385986	-497.308746	83.163498	1589.960938	-600.175110	288.424866	1046.692017	-539.803772	-177.154221	1064.645020	-472.614685	277.039001	812.054749	-440.603516	-126.961662	826.483704	-505.380066	62.621677	960.868591	421.008942	-31.747124	923.478699	468.434784	145.017334
-521.013733	169.288574	866.571777	-509.549011	-34.493183	856.447937	-632.133057	214.673431	418.573547	-576.096863	-49.998764	471.708313	-641.975952	221.285583	67.537834	-647.296509	-30.819088	77.138145	-569.001099	261.705627	1282.948975	-513.704407	-125.786736	1296.126221	-496.568176	71.553581	1319.420044	-497.443634	83.396141	1589.971313	-599.069885	287.763214	1046.593750	-539.614990	-176.873184	1064.615601	-469.488037	275.864899	813.042908	-440.060394	-126.544624	826.673950	-505.336090	63.018654	960.917664	420.857117	-31.708494	923.464844	468.230286	145.153412
-520.921692	169.811172	866.702454	-509.389160	-34.075443	856.478210	-632.038208	214.855789	418.576630	-576.152161	-49.793926	471.710083	-641.922119	221.310394	67.538811	-647.250671	-30.767221	77.132805	-569.140930	261.916565	1282.988770	-513.765625	-125.520973	1296.182983	-496.686646	71.818001	1319.468506	-497.503113	83.724632	1590.063232	-598.264221	288.265961	1046.394043	-539.417664	-176.669479	1064.624878	-466.709808	274.658295	813.929688	-439.658325	-126.206497	826.841614	-505.273102	63.441658	961.002380	420.741577	-31.672138	923.425293	468.034912	145.227875
-520.780518	170.439758	866.837769	-509.260925	-33.604649	856.456360	-631.939331	214.980774	418.569183	-576.188660	-49.530991	471.708099	-641.841064	221.310120	67.532288	-647.278137	-30.701729	77.115494	-569.287842	262.154541	1283.016602	-513.833313	-125.254158	1296.195801	-496.806488	72.064171	1319.493286	-497.593842	84.015327	1590.078735	-597.205383	288.013214	1046.234253	-539.210876	-176.399734	1064.610962	-463.639679	273.533905	814.904480	-438.930023	-125.847885	827.068237	-505.189545	63.914608	961.060669	420.578033	-31.656754	923.398743	467.855072	145.265518
-520.607605	171.024414	866.984985	-509.131134	-33.153564	856.458923	-631.893921	215.157303	418.579437	-576.270203	-49.319916	471.676453	-641.805237	221.324814	67.530632	-647.289185	-30.700794	77.142761	-569.424561	262.380798	1283.035034	-513.943604	-125.006042	1296.207275	-496.934631	72.275330	1319.538086	-497.617218	84.350006	1590.118042	-596.246948	287.937347	1046.064941	-539.051575	-176.197510	1064.609131	-460.880920	272.309357	815.792175	-438.416779	-125.588837	827.202759	-505.094849	64.359612	961.137817	420.434967	-31.631475	923.389343	467.682190	145.284760
-520.409119	171.518448	867.104187	-509.025391	-32.691284	856.449829	-631.791626	215.319153	418.573273	-576.256653	-49.062286	471.665070	-641.722961	221.350815	67.550713	-647.324585	-30.670570	77.124992	-569.549316	262.607330	1283.047852	-514.091370	-124.772423	1296.235352	-497.073303	72.473633	1319.566772	-497.697205	84.627235	1590.144287	-595.243347	287.712891	1045.914551	-538.873657	-176.003540	1064.611938	-458.291626	271.041992	816.621094	-437.812897	-125.291496	827.398926	-504.982971	64.769302	961.193665	420.279236	-31.640095	923.384949	467.518738	145.288406
-520.220642	171.944580	867.203247	-508.923981	-32.319241	856.462646	-631.644104	215.452591	418.574554	-576.310425	-48.915367	471.689972	-641.684448	221.373032	67.549072	-647.303589	-30.651033	77.155533	-569.666687	262.824921	1283.053955	-514.226379	-124.522835	1296.253540	-497.205750	72.705627	1319.611572	-497.767517	84.855331	1590.176147	-594.196960	287.063843	1045.844482	-538.711975	-175.779922	1064.620361	-455.786072	269.853699	817.378113	-437.227539	-125.011757	827.633728	-504.873932	65.121445	961.250916	420.177979	-31.617264	923.367249	467.447693	145.292160
-520.143677	172.304886	867.271301	-508.838593	-31.953146	856.464783	-631.588989	215.603409	418.559509	-576.305115	-48.726212	471.677124	-641.644897	221.374374	67.552391	-647.288391	-30.612522	77.160652	-569.733765	263.024200	1283.063721	-514.422913	-124.276939	1296.269653	-497.340302	72.913460	1319.649780	-497.849701	85.099258	1590.204834	-593.286865	287.397369	1045.617188	-538.576111	-175.633209	1064.633301	-453.450287	268.612335	818.196228	-436.697327	-124.662979	827.799194	-504.829529	65.450653	961.288025	419.996124	-31.616056	923.380920	467.373932	145.259949
-520.227844	172.438171	867.292480	-508.760742	-31.628481	856.489990	-631.519104	215.739761	418.523468	-576.349243	-48.592815	471.734650	-641.621338	221.389252	67.550865	-647.326599	-30.574137	77.174133	-569.768921	263.270142	1283.099731	-514.558594	-124.013611	1296.314575	-497.484009	73.118431	1319.703857	-497.923401	85.363113	1590.245117	-592.309570	286.778503	1045.590454	-538.454895	-175.453629	1064.654663	-451.304871	267.285156	818.868286	-436.329193	-124.632980	827.966675	-504.871246	65.682472	961.315063	419.864319	-31.584028	923.365540	467.329651	145.263245
-520.783081	172.137573	867.148682	-508.847931	-31.513601	856.496338	-631.585754	215.945404	418.415924	-576.399170	-48.466690	471.763977	-641.658691	221.435791	67.537323	-647.480286	-30.513288	77.231110	-569.826965	263.486267	1283.079346	-514.714966	-123.789116	1296.375366	-497.617493	73.334259	1319.729858	-497.987061	85.627693	1590.273682	-591.464600	287.110748	1045.334717	-538.315979	-175.239151	1064.678101	-449.060303	266.093445	819.650024	-435.708496	-124.386703	828.220825	-505.139374	65.678566	961.245361	419.693024	-31.562807	923.370972	467.314758	145.271622
-521.412842	171.728348	867.052368	-508.929474	-31.376884	856.493225	-631.718750	216.183899	418.361938	-576.450378	-48.311684	471.789154	-641.738464	221.469101	67.565422	-647.502075	-30.451807	77.234192	-569.820679	263.664948	1283.077881	-514.816895	-123.596596	1296.430908	-497.735260	73.523193	1319.776123	-498.101166	85.820198	1590.279297	-590.577026	286.945526	1045.191406	-538.153320	-175.002060	1064.672974	-447.175537	264.773895	820.210388	-434.913635	-124.056244	828.506714	-505.472076	65.602997	961.196228	419.505402	-31.551521	923.386414	467.339020	145.258972
-520.843018	172.670563	867.183716	-508.736847	-30.905659	856.506836	-631.651062	216.330048	418.441406	-576.307434	-47.998314	471.759155	-641.717834	221.488937	67.590500	-647.384033	-30.389843	77.224846	-569.798828	263.882721	1283.066772	-515.018799	-123.438110	1296.494385	-497.885773	73.714668	1319.822754	-498.156464	86.055267	1590.291992	-589.615173	286.180878	1045.163696	-538.041870	-174.795853	1064.688965	-445.392365	263.549408	820.745361	-434.370636	-123.926582	828.698364	-505.156494	66.240753	961.271912	419.325531	-31.523130	923.401489	467.434143	145.267944
-520.811218	173.034744	867.226135	-508.691071	-30.620537	856.512695	-631.670776	216.494583	418.453766	-576.335754	-47.811264	471.743195	-641.766235	221.538071	67.580330	-647.443787	-30.336191	77.224869	-569.756897	264.056915	1283.024048	-515.243042	-123.227791	1296.527954	-498.013275	73.898979	1319.874878	-498.189148	86.284988	1590.299927	-588.966492	286.681793	1044.950195	-537.936768	-174.611206	1064.690674	-443.827728	262.270447	821.143677	-433.851990	-123.798492	828.847900	-505.147461	66.548119	961.298096	419.129639	-31.448868	923.421387	467.520081	145.264297
-520.787292	173.331757	867.249512	-508.650208	-30.364161	856.514954	-631.672424	216.697647	418.481995	-576.319214	-47.607292	471.773590	-641.786865	221.540054	67.602211	-647.569458	-30.307745	77.247635	-569.697571	264.272491	1283.006958	-515.509216	-122.991211	1296.539917	-498.170288	74.051872	1319.894531	-498.220184	86.492455	1590.306763	-588.235291	286.548004	1044.830200	-537.853821	-174.414978	1064.683594	-442.452332	261.035187	821.561829	-433.307861	-123.636169	829.006042	-505.131927	66.815147	961.312073	418.949036	-31.444658	923.431946	467.646362	145.261368
-520.741760	173.586639	867.283142	-508.586639	-30.019714	856.522217	-631.652100	216.878052	418.487549	-576.145203	-47.209949	471.687286	-641.736572	221.577438	67.639557	-647.626282	-30.263023	77.262398	-569.621887	264.433624	1282.965698	-515.794128	-122.820702	1296.533569	-498.307037	74.189491	1319.924194	-498.276215	86.666824	1590.247314	-587.487122	286.317169	1044.712769	-537.765991	-174.163025	1064.671387	-441.082275	259.833984	821.998413	-432.760620	-123.362846	829.200806	-505.118927	67.098137	961.335754	418.762421	-31.394196	923.467285	467.798431	145.181183
-520.696167	173.828629	867.299072	-508.523346	-29.702908	856.522949	-631.600037	217.002319	418.492065	-576.037170	-46.952850	471.701691	-641.710815	221.585297	67.648338	-647.591492	-30.203970	77.272720	-569.531921	264.643005	1282.914551	-516.035950	-122.641655	1296.612549	-498.427795	74.329041	1319.950073	-498.215363	86.972763	1590.288086	-586.880493	286.198059	1044.634399	-537.704590	-173.995880	1064.688110	-440.022339	258.584045	822.243103	-432.209381	-123.220978	829.418762	-505.077759	67.368355	961.344910	418.638733	-31.353985	923.475464	468.003937	145.160263
-520.644653	174.102112	867.343079	-508.453369	-29.355286	856.519897	-631.577759	217.189407	418.496918	-576.207214	-46.881508	471.747711	-641.735596	221.627518	67.647545	-647.635681	-30.174143	77.325157	-569.336548	265.004883	1283.016113	-516.259521	-122.439911	1296.677856	-498.551331	74.502602	1319.955444	-498.296387	87.136391	1590.275391	-586.214539	286.034180	1044.510010	-537.627686	-173.782593	1064.695313	-439.180511	257.471619	822.421570	-431.696136	-123.098083	829.599304	-505.049286	67.653000	961.367249	418.487396	-31.288263	923.464111	468.226532	145.111191
-520.611084	174.412338	867.377625	-508.389679	-29.033106	856.512878	-631.502197	217.328384	418.506165	-576.159851	-46.669422	471.762756	-641.730103	221.615784	67.669289	-647.580017	-30.143396	77.347694	-569.360352	265.076721	1282.805176	-516.547607	-122.267258	1296.723022	-498.655365	74.638710	1319.979248	-498.301422	87.364388	1590.257324	-585.749878	286.008728	1044.415405	-537.581970	-173.528290	1064.693726	-438.454315	256.354523	822.590088	-431.221649	-123.153786	829.783691	-505.024780	67.948517	961.382324	418.300507	-31.131496	923.443054	468.410248	145.136063
-520.562439	174.673035	867.420898	-508.351990	-28.791428	856.544128	-631.385071	217.418213	418.515045	-576.206665	-46.541393	471.792175	-641.661438	221.620224	67.672325	-647.550598	-30.113539	77.388474	-569.252563	265.303406	1282.761353	-516.817566	-122.079895	1296.739990	-498.870026	74.665871	1320.009155	-498.277466	87.548996	1590.263916	-585.290527	285.958221	1044.342285	-537.560181	-173.320633	1064.695068	-437.879578	255.301727	822.672668	-430.788269	-123.073547	829.930542	-505.011169	68.191864	961.422058	418.121582	-31.021687	923.428040	468.612549	145.194107
-520.506470	174.958282	867.439453	-508.349030	-28.540344	856.524414	-631.227417	217.565338	418.513000	-576.254333	-46.408108	471.809692	-641.581177	221.630386	67.672432	-647.292725	-30.022680	77.326172	-569.144836	265.484863	1282.726807	-517.163513	-121.910156	1296.710083	-498.957764	74.800652	1320.015869	-498.269989	87.758194	1590.249390	-584.834229	285.873840	1044.248535	-537.568298	-173.151077	1064.679565	-437.506409	254.355789	822.711243	-430.405365	-123.039467	830.066406	-504.990784	68.439156	961.421326	417.927277	-30.920094	923.397766	468.801483	145.202042
-520.591064	175.066833	867.435303	-508.391510	-28.276497	856.509338	-631.152588	217.689926	418.505249	-576.258484	-46.217232	471.779266	-641.616028	221.648712	67.673393	-647.183350	-29.978294	77.332352	-569.066040	265.635895	1282.710815	-517.459961	-121.768547	1296.725830	-498.938507	75.085747	1320.018311	-498.219421	88.010521	1590.244873	-584.535217	285.845612	1044.201538	-537.621033	-172.943695	1064.660034	-437.259644	253.409439	822.654114	-430.057343	-122.974426	830.204102	-505.042023	68.619095	961.410217	417.723969	-30.816605	923.358948	468.981384	145.249817
-520.695984	174.899567	867.365356	-508.401001	-28.096008	856.506104	-630.995667	217.859451	418.450287	-576.298828	-46.060825	471.769135	-641.545959	221.674377	67.740433	-647.223328	-29.932446	77.307098	-568.939941	265.817841	1282.650513	-517.711121	-121.583061	1296.732300	-499.049591	75.214821	1320.009644	-498.236542	88.176018	1590.226807	-584.206421	285.850983	1044.161377	-537.651489	-172.771576	1064.674316	-437.154663	252.553345	822.558777	-429.700897	-122.910576	830.363831	-505.090271	68.655182	961.374207	417.596924	-30.660896	923.300842	469.120575	145.301483
-520.495789	175.630402	867.499146	-508.333008	-27.766195	856.506348	-630.902405	218.042847	418.547241	-576.297119	-45.870377	471.730011	-641.572388	221.671722	67.749611	-647.127014	-29.898327	77.312622	-568.818848	265.998871	1282.606689	-517.912231	-121.434280	1296.780396	-499.133362	75.370056	1320.026123	-498.222076	88.377365	1590.246704	-583.978088	285.904175	1044.125000	-537.720154	-172.589340	1064.644287	-437.245697	251.854004	822.434204	-429.399353	-122.778320	830.495239	-505.012238	69.119934	961.443359	417.467865	-30.460377	923.238892	469.276001	145.370178
-520.490479	175.887939	867.523621	-508.315765	-27.549358	856.478210	-630.773804	218.209396	418.549591	-576.305786	-45.629265	471.704102	-641.568359	221.680878	67.765961	-647.151550	-29.843330	77.314697	-568.694458	266.204071	1282.556641	-518.171936	-121.299515	1296.786011	-499.244110	75.496498	1320.018921	-498.285645	88.523209	1590.191772	-583.881042	286.012634	1044.079712	-537.801392	-172.422943	1064.653931	-437.515381	251.205475	822.245728	-429.126251	-122.747406	830.629211	-504.998779	69.333138	961.440247	417.340179	-30.313974	923.176941	469.408752	145.399307
-520.528015	176.106430	867.554077	-508.320526	-27.324127	856.459900	-630.672546	218.360886	418.526794	-576.318115	-45.482113	471.728729	-641.602661	221.720093	67.783157	-647.137390	-29.833416	77.336342	-568.554688	266.382751	1282.505249	-518.420166	-121.167931	1296.798218	-499.310120	75.644730	1320.037598	-498.333252	88.694847	1590.185791	-583.869568	286.149628	1044.010864	-537.888855	-172.269226	1064.664673	-437.876892	250.584625	822.026489	-428.894318	-122.725494	830.792175	-505.034729	69.531609	961.446533	417.193329	-30.185181	923.116211	469.580200	145.391052
-520.563110	176.305862	867.563599	-508.345184	-27.169537	856.466919	-630.555542	218.545212	418.473572	-576.341980	-45.344555	471.726349	-641.605286	221.738770	67.808990	-647.140869	-29.774235	77.327232	-568.457397	266.515381	1282.430054	-518.670471	-121.011322	1296.837769	-499.386627	75.777046	1320.058838	-498.350494	88.896400	1590.198730	-583.947693	286.378418	1043.926147	-537.996338	-172.072815	1064.696289	-438.374481	250.077850	821.782349	-428.551941	-122.597397	831.081299	-505.073364	69.708405	961.455627	417.139374	-30.035805	923.034119	469.772400	145.422943
-520.590698	176.535583	867.590759	-508.392792	-26.976355	856.453857	-630.392029	218.653305	418.432892	-576.162354	-45.013908	471.684387	-641.575195	221.752747	67.808136	-647.011780	-29.723852	77.287735	-568.383972	266.702637	1282.409912	-518.904907	-120.828735	1296.913086	-499.495880	75.914833	1320.077026	-498.392487	89.075279	1590.197266	-584.122986	286.676422	1043.889160	-538.173157	-171.974350	1064.745483	-439.010223	249.704605	821.528992	-428.590424	-122.709557	831.096863	-505.118317	69.899689	961.462341	417.205902	-29.659538	922.821655	469.982849	145.549072
-520.646545	176.764252	867.608032	-508.452087	-26.830679	856.462036	-630.286743	218.824615	418.434631	-576.189209	-44.870510	471.701477	-641.606140	221.748718	67.822830	-647.076111	-29.726925	77.285538	-568.296387	266.867950	1282.373413	-519.101501	-120.677696	1296.945801	-499.569122	76.044502	1320.099121	-498.458282	89.208908	1590.187866	-584.314270	286.971558	1043.834961	-538.289429	-171.824448	1064.812256	-439.768463	249.476456	821.188965	-428.310303	-122.556343	831.386047	-505.181885	70.083885	961.475464	417.007751	-29.773726	922.859680	470.019257	145.551880
-520.735962	176.943939	867.630554	-508.522461	-26.650621	856.449280	-630.138184	218.908966	418.411652	-576.193481	-44.811638	471.665222	-641.578247	221.744217	67.862007	-647.120789	-29.668921	77.275696	-568.207397	267.045929	1282.380249	-519.323914	-120.529152	1296.978760	-499.642853	76.162163	1320.120239	-498.434631	89.416428	1590.243164	-584.617981	287.320313	1043.821777	-538.469299	-171.787430	1064.906006	-440.628815	249.333984	820.794800	-428.481171	-122.717957	831.351013	-505.265289	70.247223	961.479919	416.984680	-29.585531	922.738953	470.144379	145.594421
-520.851807	177.096725	867.666077	-508.646332	-26.475649	856.456360	-630.082153	219.057968	418.435730	-576.286255	-44.762875	471.648529	-641.650696	221.751251	67.895737	-647.217285	-29.659719	77.318672	-568.164917	267.233368	1282.369751	-519.484192	-120.383667	1297.010620	-499.718201	76.268379	1320.113037	-498.455383	89.570740	1590.265503	-584.972290	287.631561	1043.770996	-538.596313	-171.618423	1064.910889	-441.568268	249.359497	820.423096	-428.235382	-122.709061	831.643555	-505.384613	70.396362	961.500427	417.021942	-29.372038	922.617981	470.234253	145.719437
-520.927673	177.271835	867.686401	-508.736328	-26.358393	856.460571	-629.946716	219.166748	418.420013	-576.267822	-44.685520	471.661346	-641.593872	221.740936	67.897636	-647.187195	-29.614965	77.273460	-568.145020	267.394714	1282.354858	-519.666504	-120.249077	1297.036621	-499.776855	76.399544	1320.116943	-498.532257	89.693466	1590.259888	-585.370667	287.881561	1043.754150	-538.803162	-171.509689	1064.950928	-442.658630	249.467957	819.980164	-428.315643	-122.588188	831.694031	-505.471619	70.535187	961.512756	417.006989	-29.315464	922.571411	470.263367	145.770950
-520.947021	177.472290	867.716431	-508.793304	-26.198364	856.470459	-629.827087	219.251785	418.375092	-576.233459	-44.609291	471.652710	-641.607605	221.761490	67.902077	-647.195496	-29.621569	77.272835	-568.130310	267.592865	1282.382568	-519.845154	-120.136864	1297.044678	-499.836914	76.525436	1320.116455	-498.594055	89.834442	1590.253296	-585.789307	288.153534	1043.731567	-538.968872	-171.455139	1065.020996	-443.790070	249.724503	819.524902	-428.437866	-122.614532	831.752930	-505.527924	70.703712	961.533813	416.989441	-29.244091	922.513306	470.268982	145.849838
-521.068298	177.562836	867.716919	-508.926727	-26.038275	856.477905	-629.772339	219.378021	418.372803	-576.275085	-44.543278	471.623962	-641.608276	221.776276	67.925911	-647.455261	-29.636904	77.335564	-568.165344	267.764404	1282.383057	-519.998596	-119.990204	1297.089478	-499.893646	76.681793	1320.139648	-498.669861	89.951668	1590.265137	-586.053345	287.730560	1043.902466	-539.169067	-171.342896	1065.066040	-444.940735	250.158844	819.007568	-428.549469	-122.634705	831.847656	-505.642578	70.830994	961.536682	416.983765	-29.179476	922.491150	470.256866	145.925293
-521.138306	177.690887	867.708618	-509.059174	-25.907425	856.471924	-629.673462	219.430130	418.345032	-576.283081	-44.477524	471.632538	-641.611267	221.770279	67.908554	-647.475037	-29.624094	77.375847	-568.199341	267.959839	1282.395630	-520.144043	-119.832176	1297.144043	-499.961212	76.821037	1320.146484	-498.734894	90.079605	1590.278320	-586.684631	288.657318	1043.828247	-539.398010	-171.324799	1065.117798	-446.272095	250.664566	818.520569	-428.997711	-122.878586	831.724731	-505.736237	70.959122	961.528748	417.064026	-29.113890	922.465881	470.264282	146.030487
-521.180237	177.813736	867.725159	-509.159760	-25.773520	856.483826	-629.606506	219.490524	418.315369	-576.333313	-44.452374	471.671692	-641.575134	221.749313	67.905983	-647.478699	-29.601315	77.368744	-568.257690	268.127167	1282.390381	-520.291626	-119.680809	1297.182007	-500.012817	76.980896	1320.161621	-498.818451	90.203812	1590.271118	-587.209534	288.443695	1044.008423	-539.603943	-171.329712	1065.155762	-447.902130	251.304749	817.783691	-429.251343	-122.909325	831.751526	-505.821747	71.081360	961.544006	417.153503	-29.047400	922.433777	470.259186	146.111893
-521.239258	177.936249	867.733948	-509.271393	-25.670179	856.496704	-629.551575	219.583008	418.312683	-576.359863	-44.404026	471.671814	-641.584900	221.761780	67.891289	-647.462952	-29.599758	77.361305	-568.338684	268.289825	1282.373657	-520.414673	-119.516212	1297.186035	-500.107697	77.133812	1320.166138	-498.892578	90.312637	1590.287354	-587.885681	289.263611	1043.858154	-539.821655	-171.312180	1065.216675	-449.299255	252.041946	817.208313	-429.575714	-122.961578	831.745056	-505.910187	71.194153	961.555115	417.230621	-29.080719	922.444885	470.214844	146.202606
-521.328369	178.034180	867.729980	-509.402863	-25.628735	856.499023	-629.555420	219.629562	418.324158	-576.388306	-44.350281	471.672028	-641.696045	221.779480	67.925972	-647.441833	-29.570862	77.358955	-568.393616	268.437347	1282.380493	-520.543091	-119.385117	1297.166992	-500.188049	77.291718	1320.171753	-498.968262	90.430321	1590.270874	-588.324463	289.446533	1043.913208	-540.037537	-171.218185	1065.265381	-450.664368	252.788467	816.671082	-429.636322	-122.955086	831.924194	-506.016327	71.266609	961.554077	417.391785	-29.065355	922.433838	470.219574	146.293961
-521.338013	178.152161	867.756042	-509.536041	-25.545570	856.513550	-629.523926	219.667404	418.326355	-576.468140	-44.299942	471.643799	-641.625061	221.773087	67.942070	-647.465759	-29.552864	77.340553	-568.478149	268.610016	1282.367065	-520.599792	-119.231819	1297.213013	-500.259460	77.443764	1320.157104	-499.039429	90.556061	1590.285400	-588.949463	289.763916	1043.968018	-540.284302	-171.245575	1065.346558	-452.163391	253.782135	816.080811	-430.288361	-123.256004	831.678101	-506.095734	71.356232	961.574585	417.600525	-29.076965	922.429321	470.188995	146.412949
-521.441284	178.236343	867.751038	-509.682098	-25.499239	856.509521	-629.544495	219.716400	418.303802	-576.511230	-44.264023	471.649902	-641.619141	221.778275	67.931107	-647.460876	-29.556177	77.340523	-568.540833	268.791504	1282.378052	-520.625061	-119.080704	1297.255981	-500.379150	77.597672	1320.124634	-499.115631	90.666580	1590.286255	-589.491882	289.969177	1043.997559	-540.486084	-171.175522	1065.368042	-453.605377	254.748062	815.456482	-430.504761	-123.028839	831.686035	-506.205505	71.421867	961.568665	417.790405	-29.086807	922.410706	470.147766	146.509216
-521.457825	178.361511	867.763428	-509.803589	-25.448452	856.511902	-629.559204	219.757339	418.331116	-576.592041	-44.243584	471.692535	-641.609558	221.764984	67.925720	-647.451538	-29.555727	77.336647	-568.673828	268.941284	1282.341187	-520.718201	-118.918098	1297.252319	-500.485016	77.730347	1320.116821	-499.187317	90.790291	1590.276245	-590.078857	290.219208	1044.037720	-540.722107	-171.095062	1065.418701	-455.065399	255.809021	814.945007	-430.883881	-123.204475	831.658264	-506.277618	71.501778	961.575928	418.149048	-28.842310	922.297058	470.160278	146.641159
-521.543579	178.415268	867.756836	-509.944366	-25.441238	856.531738	-629.581421	219.751953	418.302185	-576.724854	-44.244526	471.704346	-641.613770	221.765091	67.924911	-647.489014	-29.546232	77.384659	-568.776611	269.093689	1282.314941	-520.869873	-118.801895	1297.232178	-500.586731	77.897263	1320.128296	-499.267395	90.886810	1590.266357	-590.742554	290.392731	1044.100220	-540.984436	-171.011902	1065.436035	-456.628113	256.969269	814.294373	-431.351563	-123.203384	831.587769	-506.378113	71.544518	961.581970	418.292816	-29.168869	922.459045	470.059357	146.674011
-521.632935	178.481079	867.727783	-510.103699	-25.442873	856.534058	-629.607727	219.791992	418.270599	-576.799072	-44.198982	471.721832	-641.607483	221.755920	67.891731	-647.526306	-29.540956	77.349869	-568.911377	269.225647	1282.282104	-520.967712	-118.698883	1297.243530	-500.690430	78.025703	1320.085327	-499.293610	91.010490	1590.296875	-591.363892	290.545013	1044.168701	-541.264099	-170.953461	1065.485474	-458.080872	258.117401	813.814941	-431.866150	-123.253311	831.452698	-506.500214	71.590408	961.569092	418.522186	-29.259537	922.523010	469.979523	146.738632
-521.095398	179.221695	867.879272	-510.115417	-25.195557	856.543457	-629.596130	219.739151	418.349335	-576.771240	-44.069424	471.691650	-641.571655	221.762253	67.862396	-647.281799	-29.521465	77.316055	-569.087708	269.348633	1282.244507	-521.064209	-118.570404	1297.247803	-500.800049	78.157303	1320.091675	-499.347534	91.112747	1590.301514	-592.115234	290.789063	1044.196777	-541.515503	-170.876526	1065.509521	-459.596344	259.313965	813.275391	-432.492279	-123.374107	831.255920	-506.289246	71.999176	961.650146	418.805328	-29.316484	922.597168	469.872284	146.978989
-521.144897	179.343338	867.871338	-510.275635	-25.174742	856.546204	-629.727783	219.800003	418.372498	-577.025024	-44.181152	471.732605	-641.610107	221.769257	67.861992	-647.221680	-29.531979	77.283493	-569.291687	269.485504	1282.175415	-521.137573	-118.464966	1297.267456	-500.920654	78.269508	1320.084351	-499.447327	91.166183	1590.260864	-592.795959	290.934570	1044.251831	-541.817566	-170.849411	1065.539917	-461.026031	260.643524	812.802917	-433.312958	-123.605110	830.928040	-506.377228	72.073982	961.646179	419.128326	-29.424204	922.668396	469.809509	147.034378
-521.322327	179.316620	867.843567	-510.483948	-25.179214	856.555908	-629.857117	219.831253	418.372589	-577.111938	-44.134026	471.715393	-641.609802	221.768997	67.826004	-647.217102	-29.544342	77.247429	-569.543030	269.593567	1282.120239	-521.276001	-118.396950	1297.270142	-501.042114	78.376602	1320.055908	-499.522949	91.263580	1590.264038	-593.585083	291.033325	1044.275146	-542.064026	-170.762207	1065.560059	-462.474213	261.902802	812.375305	-433.777344	-123.575089	830.865173	-506.549591	72.075813	961.636047	419.489380	-29.576822	922.786255	469.766632	147.075211
-521.548096	179.304794	867.800110	-510.729126	-25.171183	856.545898	-630.035400	219.874161	418.367828	-577.185974	-44.092789	471.721924	-641.674927	221.821945	67.829651	-647.186768	-29.538984	77.217972	-569.771118	269.706085	1282.078247	-521.389771	-118.310287	1297.258057	-501.152313	78.493126	1320.029541	-499.576355	91.373878	1590.271240	-594.357483	291.292755	1044.308716	-542.351501	-170.766174	1065.597534	-463.909668	263.288818	811.975342	-434.558228	-123.796631	830.602722	-506.743927	72.091156	961.606323	419.808807	-29.528446	922.855164	469.474548	147.540604
-521.822144	179.236954	867.755859	-510.975830	-25.217670	856.549255	-630.220032	219.910873	418.380310	-577.284790	-44.093372	471.709351	-641.721863	221.856369	67.802872	-647.156616	-29.540113	77.168343	-570.021545	269.799957	1282.037964	-521.487000	-118.246361	1297.283813	-501.299103	78.603371	1320.031006	-499.634766	91.492973	1590.274170	-595.253662	291.546478	1044.326294	-542.619690	-170.683090	1065.641235	-465.234558	264.663025	811.584229	-435.099304	-123.769142	830.508911	-506.966797	72.059967	961.583618	420.218964	-29.671988	922.980225	469.465485	147.412262
-522.094666	179.088501	867.693909	-511.237061	-25.273916	856.582703	-630.430664	219.928467	418.373474	-577.449219	-44.113541	471.750397	-641.788818	221.865173	67.799210	-647.180603	-29.572678	77.182457	-570.251099	269.909363	1282.018677	-521.592529	-118.150551	1297.302002	-501.434906	78.733826	1320.030762	-499.760681	91.556206	1590.254272	-596.034546	291.734314	1044.413452	-542.964172	-170.642426	1065.689819	-466.654083	266.022736	811.268188	-435.929688	-123.843674	830.344727	-507.206390	72.003792	961.569031	420.638916	-29.756506	923.059875	469.502686	147.406067
-522.342163	179.006287	867.667236	-511.508942	-25.258278	856.581360	-630.636658	219.949417	418.393646	-577.568909	-44.084969	471.776764	-641.788940	221.836945	67.789772	-647.174561	-29.570976	77.181412	-570.557922	269.966431	1281.987549	-521.674255	-118.064011	1297.314819	-501.611145	78.841805	1320.034546	-499.841705	91.634018	1590.257080	-596.874451	291.943512	1044.520874	-543.207947	-170.481674	1065.700562	-468.045532	267.437164	810.972046	-436.235779	-123.840446	830.423706	-507.449463	71.980301	961.553955	420.977570	-29.698992	923.149719	469.455170	147.752045
-522.604370	178.867111	867.610657	-511.762421	-25.272089	856.571960	-630.876404	219.948013	418.402527	-577.646851	-44.024319	471.794189	-641.850708	221.851471	67.761238	-647.186340	-29.563612	77.168076	-570.861450	270.047882	1281.979004	-521.788330	-118.002533	1297.326904	-501.772156	78.949577	1320.043701	-499.908234	91.734818	1590.255615	-597.683960	292.151611	1044.639771	-543.531494	-170.456802	1065.745117	-469.362762	268.836578	810.710571	-437.160339	-124.012581	830.080994	-507.673004	71.926132	961.518799	421.260956	-29.604635	923.202881	469.253082	148.311295
-522.834290	178.804184	867.605164	-511.992310	-25.292137	856.573853	-631.140198	219.942276	418.419556	-577.792542	-44.050137	471.828674	-641.881042	221.840759	67.733040	-647.231934	-29.575527	77.152550	-571.196228	270.130463	1281.983887	-521.860596	-117.909981	1297.353394	-501.945587	79.049820	1320.031494	-499.963837	91.837509	1590.254517	-598.369812	291.792725	1044.845093	-543.828369	-170.445465	1065.785645	-470.742615	270.275787	810.446594	-437.885956	-124.046829	829.884155	-507.889374	71.888000	961.515869	421.519409	-29.563145	923.282043	469.067596	148.765121
-523.099304	178.693802	867.548523	-512.256165	-25.338139	856.552368	-631.370239	219.918152	418.432556	-578.154846	-44.173271	471.851959	-641.937012	221.877487	67.725204	-647.295593	-29.630127	77.174072	-571.526367	270.176575	1282.001465	-521.949280	-117.866798	1297.381958	-502.108032	79.144516	1320.036865	-500.009827	91.931313	1590.240967	-599.376404	292.640228	1044.909790	-544.147400	-170.436356	1065.839111	-472.181274	271.708252	810.258301	-438.548553	-124.066154	829.737732	-508.127869	71.826920	961.475159	421.780212	-29.503498	923.314514	469.199280	149.624771
-523.374756	178.620255	867.509827	-512.540710	-25.405439	856.564087	-631.623108	219.881256	418.418854	-578.123047	-44.046444	471.816711	-641.944214	221.889282	67.674553	-647.328857	-29.637751	77.153275	-571.883423	270.239227	1282.029541	-521.955200	-117.803368	1297.367065	-502.300659	79.226601	1319.988159	-500.073273	92.031929	1590.220459	-600.210632	293.001221	1045.016968	-544.450989	-170.428574	1065.856201	-473.592987	273.125122	810.034302	-439.266266	-123.929153	829.584656	-508.381104	71.781982	961.460327	422.017639	-29.398876	923.349243	468.883240	150.160889
-523.594421	178.590561	867.478333	-512.785706	-25.431906	856.561646	-631.843872	219.842361	418.411041	-578.203430	-43.967300	471.777191	-641.991211	221.910721	67.611839	-647.261841	-29.660887	77.103294	-572.245789	270.304688	1282.034546	-522.001160	-117.740173	1297.376343	-502.473572	79.284447	1319.984863	-500.152710	92.124374	1590.191284	-601.062012	293.355835	1045.164185	-544.772949	-170.397079	1065.868896	-475.017212	274.545105	809.809692	-439.918030	-123.875626	829.490540	-508.609741	71.766975	961.443604	422.124115	-28.783972	923.227661	467.923950	152.118057
-523.814514	178.568390	867.463806	-513.046753	-25.463196	856.551758	-632.122437	219.850906	418.387756	-578.095703	-43.767838	471.729156	-642.020508	221.954712	67.596252	-647.090942	-29.675522	77.045784	-572.573547	270.318695	1282.084106	-522.082642	-117.690735	1297.337524	-502.662781	79.336029	1319.957764	-500.212555	92.213402	1590.166992	-601.933899	293.816895	1045.308472	-545.080200	-170.412003	1065.890259	-476.441711	275.949158	809.572327	-440.590881	-123.918381	829.385498	-508.841064	71.741341	961.430603	422.313995	-28.738663	923.238098	467.512329	153.030624
-524.047424	178.525238	867.471008	-513.328430	-25.497677	856.592712	-632.384521	219.779236	418.414703	-579.288147	-44.551891	471.908356	-642.011536	221.956345	67.576805	-647.556946	-29.693441	77.173958	-572.885315	270.372559	1282.173706	-522.146667	-117.645950	1297.319824	-502.823425	79.381409	1319.960205	-500.290741	92.299095	1590.159790	-602.632080	293.697662	1045.576416	-545.378845	-170.366486	1065.906372	-477.928741	277.268555	809.378723	-441.248596	-123.934494	829.211426	-509.098541	71.716423	961.455322	422.453522	-28.617332	923.243042	467.245941	152.860977
-524.304565	178.478577	867.466492	-513.614014	-25.512463	856.600098	-632.699341	219.796814	418.441925	-579.349304	-44.431992	471.895782	-642.024048	221.974701	67.558769	-647.446411	-29.698565	77.148170	-573.190796	270.406036	1282.243408	-522.216736	-117.593124	1297.332153	-502.987701	79.429070	1319.958984	-500.381805	92.375374	1590.148682	-603.583618	294.667328	1045.704590	-545.687378	-170.386871	1065.950928	-479.424286	278.650421	809.183411	-441.851715	-123.895515	829.078796	-509.359070	71.690033	961.455933	422.667938	-28.642563	923.236633	467.130951	152.559372
-524.551086	178.437088	867.433716	-513.898376	-25.510056	856.644348	-632.992432	219.799088	418.441101	-578.791626	-43.847546	471.749390	-642.017395	221.967636	67.516113	-647.127380	-29.694834	77.037575	-573.485291	270.412811	1282.308105	-522.325195	-117.572716	1297.287842	-503.146240	79.473801	1319.958740	-500.472992	92.439247	1590.136230	-604.279358	294.629639	1045.951782	-546.002747	-170.375839	1065.956909	-480.901398	279.917633	808.966370	-442.463715	-123.838905	828.945007	-509.632263	71.704720	961.464050	422.918182	-28.608074	923.194397	467.077087	152.742096
-524.825623	178.407959	867.412170	-514.193054	-25.540163	856.671082	-633.359436	219.793991	418.432465	-579.073730	-43.933666	471.762054	-642.069580	221.968170	67.454735	-647.177307	-29.714468	77.047607	-573.765442	270.457184	1282.424194	-522.447021	-117.486115	1297.262207	-503.315247	79.531418	1319.953491	-500.572845	92.464256	1590.129028	-605.167358	295.608704	1046.008911	-546.335205	-170.399002	1065.969727	-482.251343	281.302795	808.873413	-443.131226	-123.763725	828.855713	-509.908813	71.698097	961.466980	423.051086	-28.862005	923.260864	467.064392	153.082458
-525.120544	178.397430	867.376526	-514.544739	-25.515253	856.660583	-633.647095	219.708817	418.383728	-580.110657	-44.607967	471.931244	-642.105530	222.001358	67.376419	-647.171692	-29.724960	77.049789	-574.051697	270.482239	1282.467041	-522.582886	-117.466736	1297.243652	-503.518250	79.571800	1319.919556	-500.650940	92.534332	1590.125854	-605.935669	296.101379	1046.235596	-546.626038	-170.423157	1065.945068	-483.757355	282.559021	808.646423	-443.714111	-123.636864	828.734619	-510.201874	71.715752	961.441467	423.205811	-28.740637	923.197815	467.106750	152.762451
-525.398132	178.421188	867.351807	-514.856506	-25.553385	856.659424	-634.030640	219.671722	418.365875	-579.523682	-44.052711	471.772156	-642.155640	222.017914	67.323860	-646.786316	-29.731894	76.916039	-574.312378	270.494385	1282.543579	-522.695740	-117.426247	1297.170044	-503.698853	79.623650	1319.884155	-500.757629	92.565765	1590.096436	-606.808777	296.648804	1046.449585	-546.959595	-170.433044	1065.923218	-485.499969	283.656586	808.354675	-444.261169	-123.494942	828.614136	-510.470581	71.721313	961.426636	423.299561	-28.755440	923.125793	466.980469	152.748642
-525.657837	178.418137	867.336182	-515.189697	-25.517033	856.657288	-634.434631	219.637238	418.331207	-580.426025	-44.667267	471.909363	-642.207397	222.021667	67.263840	-647.213806	-29.771276	76.997971	-574.554932	270.511261	1282.600586	-522.920105	-117.407570	1297.068115	-503.874725	79.644424	1319.867798	-500.841400	92.610222	1590.102051	-607.517273	297.042206	1046.634033	-547.283569	-170.438171	1065.864502	-486.855560	284.957977	808.198730	-444.810181	-123.370750	828.473999	-510.748199	71.741211	961.416077	423.155518	-28.848118	923.159851	466.819702	152.703339
-525.964661	178.406250	867.344299	-515.537170	-25.523943	856.672485	-634.854797	219.592194	418.338074	-580.692078	-44.747414	471.917145	-642.187927	222.039032	67.196510	-647.323364	-29.806225	76.994720	-574.785217	270.526367	1282.659668	-523.093445	-117.363144	1297.002808	-504.060669	79.688576	1319.856445	-500.930450	92.609451	1590.110229	-608.191711	296.943207	1046.898804	-547.624451	-170.422165	1065.817383	-488.343506	286.099182	808.070129	-445.355621	-123.288078	828.369202	-511.057251	71.734215	961.426086	423.022125	-28.871466	923.153809	466.549561	152.657364
-526.220215	178.505005	867.372620	-515.863037	-25.490145	856.680176	-635.369324	219.525208	418.376801	-580.042908	-44.150711	471.704651	-642.299500	222.059113	67.146515	-647.056702	-29.824507	76.821587	-574.970215	270.568665	1282.727661	-523.227905	-117.311974	1296.927002	-504.339569	79.595284	1319.874756	-500.998657	92.661850	1590.128784	-608.933716	297.410400	1047.137939	-547.946777	-170.373093	1065.763428	-489.932800	287.172241	807.861084	-445.875916	-123.314125	828.275818	-511.341370	71.789009	961.442871	423.273865	-29.562595	923.128967	467.260071	153.120178
-526.522034	178.507645	867.374390	-516.194275	-25.481630	856.701172	-635.758179	219.421906	418.366638	-580.975342	-44.750782	471.856812	-642.128113	222.056320	67.078369	-647.540649	-29.875174	76.938316	-575.150269	270.588165	1282.810425	-523.436829	-117.274879	1296.877686	-504.417511	79.734978	1319.838745	-501.180237	92.578308	1590.114014	-609.789001	298.294159	1047.290405	-548.278198	-170.299118	1065.737183	-491.454254	288.202881	807.699768	-446.403625	-123.229355	828.174133	-511.635681	71.803650	961.452576	423.377289	-29.468515	923.070068	467.145599	153.276611
-526.828186	178.565430	867.357910	-516.562622	-25.497274	856.727295	-636.253662	219.401154	418.404572	-580.544617	-44.281239	471.722870	-642.112610	222.068939	67.045204	-647.344910	-29.895021	76.813583	-575.307617	270.611603	1282.870850	-523.635925	-117.273987	1296.832397	-504.591553	79.779510	1319.820923	-501.303406	92.547813	1590.123779	-610.538391	298.784637	1047.506592	-548.620605	-170.156036	1065.679077	-493.016754	289.164764	807.586243	-446.887115	-123.132835	828.077942	-511.966461	71.844513	961.457642	423.623352	-29.232183	923.012634	466.825775	153.075226
-527.139404	178.603943	867.352234	-516.926331	-25.530790	856.771057	-636.892639	219.356934	418.440002	-581.445251	-44.857353	471.852325	-642.185486	222.120407	66.976189	-647.796143	-29.932669	76.894188	-575.458618	270.652435	1282.950684	-523.813721	-117.223869	1296.847900	-504.780579	79.814621	1319.807739	-501.371094	92.567856	1590.152222	-611.234863	299.169342	1047.734863	-548.967529	-170.074509	1065.663330	-494.565979	290.217285	807.300354	-447.346741	-123.017090	827.969849	-512.277527	71.871597	961.475281	423.817993	-29.176500	922.991394	466.557251	152.887421
-527.472046	178.585312	867.325195	-517.285767	-25.528070	856.801331	-637.530579	219.286621	418.499054	-581.701416	-44.919491	471.850983	-642.213562	222.173096	66.918388	-647.910645	-29.960361	76.881912	-575.617188	270.694336	1283.052856	-524.030273	-117.205505	1296.806274	-504.949371	79.837059	1319.807495	-501.505035	92.507599	1590.168579	-611.932495	299.525696	1047.909180	-549.313171	-169.993332	1065.644775	-496.133301	291.037720	807.190552	-447.783386	-122.829483	827.868652	-512.593262	71.891373	961.475220	424.029266	-29.101538	922.952271	466.375732	152.834274
-527.734131	178.589249	867.346008	-517.618591	-25.576149	856.855774	-638.126465	219.166183	418.495117	-581.882568	-44.894051	471.857178	-642.303040	222.150574	66.839928	-647.965210	-29.975058	76.839386	-575.775085	270.744659	1283.132690	-524.304016	-117.199898	1296.747070	-505.142670	79.853554	1319.818726	-501.600891	92.490562	1590.239014	-612.529114	299.283844	1048.225220	-549.647278	-169.928696	1065.617798	-497.639893	291.884583	806.971252	-448.205353	-122.744728	827.818726	-512.883179	71.883865	961.512817	424.285675	-29.079834	922.921448	466.218964	152.764069
-528.015381	178.661331	867.398315	-517.987061	-25.575909	856.867432	-638.767578	219.048645	418.476471	-582.033264	-44.897720	471.830627	-642.294739	222.176636	66.805588	-647.986938	-30.012558	76.816841	-575.935303	270.792908	1283.238525	-524.514282	-117.167671	1296.755127	-505.314148	79.857094	1319.851685	-501.816284	92.310463	1590.216675	-613.273865	300.139618	1048.356934	-550.031738	-169.808746	1065.580200	-499.161987	292.631714	806.789551	-448.664490	-122.502281	827.704346	-513.189941	71.898727	961.541992	424.153137	-28.192514	922.933655	464.183594	149.897247
-528.344299	178.599289	867.385071	-518.412720	-25.575277	856.894958	-639.479431	218.959442	418.497284	-582.247437	-44.903759	471.776367	-642.341248	222.189713	66.748306	-647.989258	-30.029961	76.792488	-576.083435	270.812927	1283.381226	-524.773499	-117.162239	1296.737427	-505.509430	79.848251	1319.867676	-501.951294	92.222130	1590.245117	-613.948303	300.347382	1048.582520	-550.367126	-169.655060	1065.498291	-500.673401	293.360840	806.666504	-449.016571	-122.429604	827.697693	-513.516418	71.884483	961.544861	424.639740	-28.677750	922.887573	464.776642	150.169266
-528.654785	178.587677	867.363525	-518.771545	-25.537090	856.901611	-640.276978	218.891586	418.549377	-582.445251	-44.925533	471.761322	-642.350708	222.207275	66.707687	-647.994385	-30.057865	76.737328	-576.216919	270.896179	1283.468994	-524.907410	-117.111534	1296.762573	-505.667786	79.836281	1319.890015	-502.086823	92.098663	1590.280640	-614.583313	300.524200	1048.794189	-550.676147	-169.487457	1065.467163	-502.183014	294.030212	806.444824	-449.328674	-122.272789	827.652771	-513.802490	71.910629	961.533203	425.017700	-28.999331	922.849731	465.203339	150.628113
-528.998657	178.543808	867.304565	-519.216187	-25.570629	856.947693	-641.023926	218.825089	418.558594	-582.715637	-44.992569	471.719910	-642.331238	222.227661	66.644638	-648.017761	-30.093798	76.720001	-576.329956	270.954559	1283.538086	-525.261719	-117.092262	1296.668091	-505.849915	79.832527	1319.895508	-502.218018	91.986420	1590.316650	-615.223206	300.792389	1048.994995	-551.024414	-169.320999	1065.406250	-503.658691	294.575104	806.264648	-449.649231	-122.100693	827.628601	-514.140747	71.920776	961.523376	425.280396	-29.050850	922.831421	465.218262	150.623550
-529.274231	178.571960	867.270447	-519.596252	-25.542143	856.976318	-641.751160	218.608536	418.578308	-582.872253	-44.961136	471.672333	-642.386292	222.264984	66.575485	-648.030396	-30.113060	76.666183	-576.438660	271.013428	1283.622070	-525.565491	-117.085197	1296.605835	-506.027893	79.856239	1319.925537	-502.332611	91.904175	1590.400024	-615.863464	300.998108	1049.160400	-551.351624	-169.211212	1065.371460	-505.038513	295.185822	806.109802	-449.997772	-121.837898	827.551514	-514.434387	71.976288	961.518494	425.544586	-29.112431	922.845764	465.194183	150.574326
-529.605591	178.569748	867.238708	-520.007751	-25.509474	856.991333	-642.595154	218.552429	418.620239	-583.137634	-45.010548	471.629364	-642.461853	222.305923	66.518661	-648.010193	-30.146353	76.643524	-576.500366	271.099762	1283.720825	-525.839844	-117.033501	1296.566284	-506.305756	79.744148	1319.944336	-502.487885	91.752136	1590.448120	-616.446716	301.198669	1049.331543	-551.718567	-169.044464	1065.302979	-506.451996	295.623840	805.934814	-450.305969	-121.642632	827.538513	-514.750549	72.012413	961.505493	425.725189	-28.962271	922.893738	464.987396	150.679062
-529.917908	178.606613	867.232849	-520.432068	-25.485014	857.052673	-643.447449	218.474289	418.641296	-583.361572	-45.019180	471.618805	-642.518555	222.297516	66.491241	-647.935303	-30.188309	76.579147	-576.622803	271.140503	1283.810181	-526.226807	-117.046082	1296.501221	-506.395203	79.815010	1319.961426	-502.671570	91.571678	1590.476318	-616.881775	300.751831	1049.592285	-552.072693	-168.953690	1065.246948	-507.915039	295.950714	805.702576	-450.662720	-121.469910	827.489624	-515.092102	72.071838	961.531799	425.983032	-29.172939	922.932434	465.175934	150.992859
-530.284363	178.569733	867.178162	-520.854980	-25.547638	857.102356	-644.231689	218.278259	418.575592	-583.612305	-45.131504	471.625671	-642.479004	222.305450	66.441597	-647.970032	-30.215664	76.572136	-576.692566	271.229797	1283.920410	-526.495605	-117.025063	1296.489746	-506.607300	79.816666	1320.013428	-502.921326	91.345718	1590.509033	-617.532410	301.332886	1049.739990	-552.419312	-168.859207	1065.241333	-509.253326	296.268494	805.567688	-450.944885	-121.282631	827.506714	-515.433777	72.073311	961.526245	426.198822	-29.431959	923.017578	465.691895	152.347031
-530.601074	178.581024	867.138123	-521.254089	-25.555994	857.137756	-645.167358	218.181198	418.605774	-583.761780	-45.097336	471.590271	-642.521912	222.300949	66.404266	-648.017883	-30.247475	76.546219	-576.757507	271.282440	1284.001587	-526.800354	-117.012688	1296.433105	-506.825897	79.812752	1320.024292	-503.101471	91.144745	1590.474243	-618.041931	301.430450	1049.884033	-552.754272	-168.779404	1065.208374	-510.516846	296.545990	805.432007	-451.177307	-121.122543	827.536682	-515.736633	72.110573	961.519836	426.453949	-29.725149	923.102783	465.938324	152.399628
-530.974792	178.588791	867.098206	-521.678284	-25.545181	857.144714	-646.083374	218.069611	418.652100	-583.125122	-44.500286	471.446167	-642.626465	222.332291	66.340248	-647.605286	-30.226559	76.388878	-576.798889	271.360809	1284.088501	-527.138672	-117.007927	1296.386597	-507.015900	79.815712	1320.053345	-503.210510	91.024666	1590.519287	-618.519409	301.493225	1050.028809	-553.083923	-168.666473	1065.126831	-511.773163	296.719116	805.219421	-451.424896	-120.958786	827.527832	-516.065002	72.143608	961.497192	426.608246	-29.953968	923.204041	465.897430	152.332901
-531.264343	178.666000	867.078430	-522.071716	-25.504025	857.180603	-647.017700	218.007568	418.708069	-583.271484	-44.468349	471.409149	-642.714355	222.352722	66.297737	-647.622253	-30.277716	76.379303	-576.839233	271.398438	1284.118896	-527.399963	-116.971710	1296.357910	-507.229706	79.820824	1320.062256	-503.428040	90.894585	1590.503906	-619.036987	301.557190	1050.185181	-553.436340	-168.540421	1065.053589	-513.058105	296.855591	805.023804	-451.644623	-120.790672	827.513794	-516.367432	72.227325	961.502258	426.706696	-30.167526	923.309448	465.780304	152.172760
-531.546143	178.720642	867.027344	-522.471069	-25.472527	857.218079	-647.826904	217.813858	418.690704	-584.259277	-45.094093	471.563477	-642.726318	222.392593	66.196793	-647.986267	-30.295008	76.445305	-576.841614	271.474091	1284.177246	-527.609741	-116.920990	1296.379395	-507.434692	79.829483	1320.077026	-503.646179	90.585426	1590.536499	-619.405762	301.055786	1050.378906	-553.737244	-168.411987	1065.010498	-514.184753	296.832031	804.832397	-451.868225	-120.571175	827.491516	-516.665771	72.310089	961.492798	426.842560	-30.309286	923.382141	465.685211	152.057190
-531.827393	178.782547	867.011719	-522.908264	-25.399094	857.256287	-648.651428	217.723541	418.656403	-584.521240	-45.135021	471.551239	-642.676086	222.412506	66.171616	-648.022156	-30.302441	76.401848	-576.894958	271.556580	1284.261597	-527.928162	-116.885490	1296.339355	-507.678009	79.838509	1320.077515	-503.749207	90.459511	1590.661133	-619.914551	301.548615	1050.494751	-554.058167	-168.275162	1064.950562	-515.302917	296.855865	804.748291	-452.098694	-120.367020	827.484497	-516.990662	72.397438	961.501404	427.068848	-30.753428	923.456726	465.314636	150.118805
-532.155701	178.773071	866.961914	-523.338989	-25.370754	857.321045	-649.547668	217.629425	418.712189	-584.704895	-45.120998	471.522949	-642.808289	222.422134	66.134201	-648.033264	-30.294699	76.363487	-576.914124	271.617950	1284.350952	-528.277832	-116.871246	1296.268433	-507.909302	79.841110	1320.110474	-503.847595	90.306038	1590.697998	-620.303833	301.563110	1050.655640	-554.390320	-168.133499	1064.886841	-516.355591	296.775513	804.660095	-452.336548	-120.175125	827.492126	-517.324158	72.458717	961.506287	427.186310	-30.882145	923.529663	465.158752	149.954636
-532.468018	178.798447	866.948059	-523.773071	-25.298857	857.338013	-650.339233	217.522202	418.692627	-584.291321	-44.618259	471.344971	-642.875244	222.448593	66.074730	-647.751953	-30.283842	76.212486	-576.933777	271.700439	1284.428955	-528.601379	-116.792168	1296.198364	-508.112732	79.842560	1320.135986	-504.057434	90.092377	1590.665894	-620.689453	301.534821	1050.788696	-554.731995	-167.976898	1064.787109	-517.417725	296.651733	804.523560	-452.565643	-120.001068	827.485291	-517.643860	72.517715	961.502625	427.243134	-30.914854	923.581848	465.059082	150.266617
-532.791870	178.795654	866.903320	-524.218018	-25.295094	857.345337	-651.096313	217.408417	418.693848	-584.557922	-44.638462	471.317322	-642.883484	222.463684	66.003181	-647.817017	-30.310648	76.207939	-576.971191	271.772003	1284.491943	-528.977478	-116.759804	1296.111938	-508.311768	79.852158	1320.123169	-504.217590	89.904053	1590.677856	-621.092590	301.522156	1050.885742	-555.109802	-167.826202	1064.688965	-518.299683	296.426025	804.429749	-452.783051	-119.848351	827.444397	-517.972839	72.539734	961.479004	427.317963	-31.053562	923.618713	464.884827	150.197128
-533.113281	178.841187	866.867981	-524.608826	-25.298477	857.355835	-651.775879	217.323441	418.642059	-584.832703	-44.672268	471.253510	-642.762390	222.493439	65.939438	-647.894470	-30.365017	76.175751	-576.982239	271.842194	1284.534790	-529.421143	-116.756493	1295.984375	-508.505829	79.878479	1320.119629	-504.371704	89.684914	1590.680298	-621.447815	301.542725	1050.968506	-555.468079	-167.715225	1064.608032	-519.115540	296.189880	804.339478	-452.977814	-119.657585	827.403748	-518.295288	72.582108	961.463867	427.363190	-31.182953	923.621582	464.647125	150.048050
-533.475342	178.877228	866.821167	-525.035706	-25.282127	857.388672	-652.444641	217.320557	418.638763	-585.111633	-44.691689	471.256226	-642.780701	222.549576	65.913162	-647.954651	-30.363398	76.121552	-577.009338	271.941071	1284.577026	-529.785156	-116.715195	1295.872070	-508.696075	79.875679	1320.130615	-504.522858	89.457619	1590.694092	-621.753967	301.511749	1051.063965	-555.791443	-167.546448	1064.507080	-519.842407	295.838776	804.229187	-453.180054	-119.512131	827.341675	-518.649902	72.645866	961.454224	427.363708	-31.417267	923.592957	464.290985	149.538177
-533.837341	178.932907	866.798584	-525.488098	-25.216494	857.434814	-653.127869	217.281921	418.580811	-585.396790	-44.789577	471.247314	-642.947083	222.571075	65.836945	-648.043640	-30.370625	76.132477	-577.048340	272.000214	1284.628784	-530.066589	-116.670135	1295.848145	-508.881927	79.892738	1320.166016	-504.682068	89.278328	1590.689697	-622.028748	301.426636	1051.168701	-556.137207	-167.383530	1064.403931	-520.496704	295.512512	804.151611	-453.408508	-119.401344	827.308411	-519.009705	72.737206	961.462219	427.311920	-31.564714	923.557739	463.998993	149.437790
-534.222778	178.913223	866.754395	-525.931335	-25.134850	857.480957	-653.557556	217.160019	418.484039	-585.571472	-44.789261	471.221985	-642.873474	222.583969	65.768867	-648.036865	-30.399164	76.124161	-577.086121	272.085632	1284.697266	-530.375977	-116.628914	1295.824585	-509.057709	79.912460	1320.178223	-504.821198	89.067314	1590.723999	-622.200134	300.820862	1051.295532	-556.464417	-167.182587	1064.337646	-521.087463	295.103149	804.104980	-453.591156	-119.241508	827.297363	-519.390076	72.808533	961.461243	427.272858	-31.728024	923.522827	463.719849	149.332611
-534.600830	178.948486	866.762573	-526.396179	-25.075102	857.548767	-654.020630	217.146286	418.430054	-585.841064	-44.813747	471.204346	-642.900024	222.601425	65.748741	-648.103821	-30.390717	76.070717	-577.106445	272.173431	1284.752808	-530.671387	-116.587181	1295.775879	-509.215942	79.900024	1320.211426	-504.944580	88.882591	1590.740234	-622.446838	300.748352	1051.360596	-556.790039	-167.024826	1064.275513	-521.580505	294.694153	804.074524	-453.793365	-119.083977	827.305481	-519.780273	72.881424	961.496887	427.195190	-31.845417	923.474304	463.373871	149.184189
-534.981262	178.946930	866.766907	-526.845459	-25.042099	857.592468	-654.496155	217.195236	418.428894	-586.115051	-44.855019	471.183441	-642.966614	222.610916	65.704033	-648.176819	-30.412291	76.077820	-577.140808	272.253723	1284.825684	-531.037292	-116.568817	1295.696533	-509.381073	79.915848	1320.213379	-505.079651	88.723465	1590.757080	-622.662964	300.640717	1051.433228	-557.147949	-166.854034	1064.208496	-521.937500	294.260742	804.072571	-454.008942	-118.937286	827.294678	-520.154114	72.913818	961.517151	427.053223	-31.963604	923.399719	462.748260	148.759186
-535.336731	178.914719	866.774292	-527.254578	-25.056973	857.652954	-654.865112	217.240189	418.412842	-586.339111	-44.872070	471.181763	-643.025452	222.613434	65.693115	-648.181030	-30.459692	76.031456	-577.156189	272.332642	1284.887329	-531.322083	-116.511871	1295.663940	-509.535767	79.924805	1320.206299	-505.217010	88.514412	1590.781128	-622.867371	300.614258	1051.503418	-557.485107	-166.661636	1064.109741	-522.184387	293.813629	804.130249	-454.249725	-118.774841	827.268555	-520.523682	72.913467	961.550659	426.951691	-32.118366	923.312134	462.348083	148.577148
-535.683167	178.924057	866.755493	-527.676331	-25.040173	857.702454	-655.125793	217.315720	418.422852	-586.612427	-44.923801	471.165802	-643.082214	222.635239	65.662643	-648.201965	-30.472780	75.948578	-577.205566	272.429596	1284.927246	-531.636108	-116.465569	1295.622803	-509.730530	79.953812	1320.180054	-505.346497	88.299988	1590.795776	-623.005676	300.534302	1051.537964	-557.822815	-166.495300	1064.012207	-522.316650	293.445465	804.205811	-454.374573	-118.508240	827.293152	-520.897095	72.956100	961.566040	426.789154	-32.318939	923.220276	461.882568	148.381638
-536.047729	178.941025	866.763306	-528.122925	-25.010685	857.765808	-655.329285	217.390198	418.375702	-586.855286	-44.928825	471.141418	-643.097412	222.665894	65.642227	-648.220459	-30.455524	75.939117	-577.265442	272.512177	1285.007935	-532.010742	-116.454834	1295.552856	-509.925751	79.956345	1320.156738	-505.466888	88.198265	1590.794312	-623.246582	301.033630	1051.510620	-558.187805	-166.379623	1063.928589	-522.413208	293.047852	804.269165	-454.669739	-118.397675	827.248840	-521.285461	73.002533	961.600647	426.672882	-32.478653	923.129395	461.506226	148.225998
-536.468018	178.969162	866.815491	-528.629272	-24.926203	857.816528	-655.488708	217.436737	418.356781	-587.145996	-44.930176	471.154724	-643.098389	222.670242	65.613861	-648.275574	-30.483982	75.912247	-577.336243	272.568298	1285.059814	-532.324097	-116.394043	1295.521118	-510.090179	79.975716	1320.184692	-505.577026	88.061485	1590.812378	-623.318359	300.974152	1051.559082	-558.575317	-166.300064	1063.896362	-522.386108	292.686462	804.359741	-455.158264	-118.415169	827.113464	-521.723267	73.053581	961.649109	426.565796	-32.653824	923.037964	461.125336	148.091644
-536.860413	179.004578	866.880371	-529.129822	-24.835146	857.862854	-655.699280	217.545456	418.391968	-587.431763	-44.912350	471.195709	-643.205750	222.679611	65.596733	-648.333557	-30.486771	75.926514	-577.432983	272.624054	1285.138428	-532.595093	-116.342682	1295.514526	-510.277863	79.986328	1320.208862	-505.657013	87.838234	1590.910889	-623.336365	300.968048	1051.615112	-558.903992	-166.127975	1063.889648	-522.310303	292.325562	804.474243	-455.272430	-118.124359	827.219604	-522.151672	73.101761	961.702148	426.496918	-32.751877	922.978577	460.737915	147.960846
-537.210144	179.048233	866.953308	-529.567993	-24.777525	857.934937	-655.785583	217.621948	418.365234	-587.705688	-44.856972	471.224976	-643.260986	222.688385	65.604736	-648.345581	-30.472868	75.903305	-577.539612	272.640259	1285.216553	-532.887329	-116.328072	1295.521851	-510.470490	80.003838	1320.224243	-505.803772	87.631714	1590.918457	-623.310669	300.861267	1051.677246	-559.259277	-166.012299	1063.903198	-522.175659	291.942383	804.593140	-455.590240	-117.962433	827.216003	-522.556335	73.146538	961.775574	426.427887	-32.823849	922.922729	460.339264	147.836029
-537.570557	179.083984	867.006836	-530.025146	-24.781443	858.049316	-655.866516	217.728363	418.347198	-587.988403	-44.856388	471.275116	-643.302551	222.709229	65.612480	-648.363037	-30.468079	75.890060	-577.646118	272.696136	1285.299438	-533.157043	-116.301170	1295.559204	-510.641937	80.008774	1320.261597	-505.905853	87.510841	1590.945435	-623.254578	300.886383	1051.727661	-559.621765	-165.880325	1063.920044	-521.962036	291.654755	804.726868	-455.912079	-117.821335	827.229004	-522.960205	73.187897	961.860046	426.423767	-32.944477	922.891846	460.022614	147.782074
-537.905273	179.132843	867.061462	-530.476013	-24.721004	858.155396	-655.932739	217.903107	418.349091	-588.216736	-44.811409	471.255981	-643.399231	222.726852	65.617050	-648.373108	-30.480072	75.853378	-577.760864	272.719604	1285.394409	-533.419128	-116.309334	1295.579102	-510.839966	80.011215	1320.304932	-506.003845	87.436646	1590.970703	-623.187683	300.913849	1051.758545	-559.979126	-165.797638	1063.938721	-521.708679	291.446411	804.840149	-456.438690	-117.800217	827.123352	-523.362854	73.260773	961.942139	426.444885	-33.087547	922.847595	459.711792	147.688583
-538.249939	179.176804	867.135193	-530.967834	-24.662256	858.231079	-655.917236	218.013123	418.330963	-588.440918	-44.778027	471.223206	-643.448486	222.757660	65.600052	-648.373108	-30.481781	75.820457	-577.909363	272.736969	1285.436523	-533.666321	-116.296494	1295.610107	-511.023499	80.032257	1320.321899	-506.104431	87.218124	1591.006836	-623.103333	300.989014	1051.773315	-560.272156	-165.656509	1063.938843	-521.370728	291.285187	804.954773	-456.613464	-117.522606	827.269348	-523.776367	73.305176	962.016113	426.397888	-33.036739	922.833252	459.124176	147.688873
-538.597351	179.167358	867.180237	-531.478394	-24.640800	858.272461	-655.919556	218.163391	418.296753	-588.706543	-44.784210	471.172211	-643.537231	222.809036	65.596397	-648.407959	-30.519230	75.805466	-578.026123	272.749084	1285.515869	-533.948730	-116.294250	1295.599487	-511.221680	80.044144	1320.316284	-506.198090	87.025200	1590.988281	-622.951782	301.063477	1051.795898	-560.642456	-165.570587	1063.925415	-520.975037	291.184662	805.091858	-457.039215	-117.428825	827.240479	-524.205200	73.300163	962.058838	426.547668	-33.290890	922.830078	459.100250	147.527084
-538.912170	179.108032	867.217590	-531.914063	-24.599333	858.326172	-655.848083	218.277298	418.241150	-588.902100	-44.729534	471.107086	-643.518860	222.806747	65.584572	-648.315430	-30.574238	75.765083	-578.143982	272.801208	1285.606201	-534.187561	-116.277298	1295.653198	-511.424347	80.019882	1320.310913	-506.293549	86.892334	1591.014648	-622.832947	301.159637	1051.834351	-561.011536	-165.529221	1063.950439	-520.576843	291.075104	805.224548	-457.508759	-117.307251	827.229065	-524.590088	73.290436	962.105408	426.565033	-33.245689	922.834534	458.549469	147.543503
-539.224915	179.122650	867.263123	-532.391968	-24.558279	858.369812	-655.809509	218.443619	418.223236	-589.120789	-44.730259	471.077301	-643.570313	222.811340	65.595886	-648.171082	-30.626385	75.765404	-578.238708	272.811462	1285.701782	-534.463196	-116.252426	1295.667480	-511.626190	80.019981	1320.323242	-506.385742	86.823494	1591.023926	-622.640076	301.247101	1051.901367	-561.385620	-165.465744	1063.944458	-520.117188	290.943420	805.406555	-457.970276	-117.245834	827.216431	-524.997009	73.307655	962.150818	426.805176	-33.487831	922.857056	458.572113	147.306305
-539.521484	179.133621	867.315613	-532.892090	-24.512600	858.433411	-655.728149	218.543594	418.174652	-589.442993	-44.799801	471.099579	-643.676636	222.836212	65.598022	-648.142822	-30.711611	75.794266	-578.339783	272.807465	1285.790283	-534.832397	-116.274193	1295.637939	-511.838013	79.984756	1320.348999	-506.470245	86.756104	1591.042725	-622.386902	300.780579	1052.025879	-561.736206	-165.453842	1063.930298	-519.651855	290.895020	805.553345	-458.341583	-117.109200	827.256470	-525.397705	73.329826	962.208862	426.988678	-33.738415	922.916016	458.558807	147.060410
-539.807556	179.176666	867.403687	-533.349182	-24.427027	858.521667	-655.677368	218.664108	418.149933	-589.719788	-44.828735	471.129456	-643.674866	222.837830	65.581505	-648.169983	-30.789351	75.837631	-578.425049	272.798096	1285.837158	-535.202820	-116.267212	1295.630737	-512.058472	79.953552	1320.358765	-506.586975	86.566841	1591.086914	-622.166199	300.907379	1052.058350	-562.090698	-165.427368	1063.926636	-519.155884	290.913666	805.690796	-458.806274	-117.019920	827.262329	-525.780884	73.383904	962.297913	427.195740	-34.047943	922.977234	458.558258	146.798630
-540.110718	179.214111	867.465027	-533.813843	-24.363724	858.585510	-655.659546	218.800308	418.137665	-589.968262	-44.828236	471.155212	-643.763184	222.860657	65.596527	-648.206238	-30.848860	75.843674	-578.509338	272.779327	1285.927368	-535.574707	-116.289665	1295.643799	-512.264893	79.922714	1320.385864	-506.665497	86.517189	1591.112671	-621.957336	301.080109	1052.090454	-562.497681	-165.453018	1063.921265	-518.631470	290.872711	805.845337	-459.330078	-116.936295	827.220764	-526.168945	73.426300	962.360657	427.388611	-34.236698	923.038391	458.460602	146.671280
-540.361816	179.335098	867.559692	-534.233887	-24.348909	858.635986	-655.617371	218.907043	418.111389	-590.160889	-44.803707	471.179108	-643.755920	222.896744	65.573875	-648.223572	-30.914434	75.817924	-578.553650	272.758514	1285.987549	-535.907349	-116.291389	1295.650635	-512.447815	79.883102	1320.415405	-506.763306	86.436409	1591.135498	-621.688843	301.243317	1052.095459	-562.873352	-165.393250	1063.949585	-518.126160	290.891449	806.007446	-459.843750	-116.903404	827.197205	-526.499573	73.466003	962.431519	427.617920	-34.432240	923.103210	458.389557	146.593002
-540.712219	179.432114	867.605286	-534.948303	-24.184761	858.703186	-655.613342	219.026917	418.107056	-590.374329	-44.820175	471.112549	-643.864929	222.900635	65.587067	-648.357666	-31.002745	75.782211	-578.602051	272.724762	1286.029663	-536.235107	-116.309258	1295.682739	-512.647522	79.824478	1320.429810	-506.863800	86.381996	1591.144165	-621.530884	301.963196	1052.018921	-563.311829	-165.428192	1063.945923	-517.626526	290.942261	806.173157	-460.501984	-116.975746	827.080566	-526.996887	73.587669	962.483704	427.799683	-34.564758	923.172119	458.260498	146.540802
-540.952393	179.402573	867.646362	-535.148926	-24.301399	858.740784	-655.614319	219.098343	418.080750	-590.456543	-44.788921	471.100830	-643.900696	222.918930	65.540398	-648.485779	-31.094706	75.733986	-578.620605	272.709106	1286.129639	-536.605103	-116.355614	1295.681641	-512.831238	79.765305	1320.454346	-506.968231	86.306557	1591.163940	-621.302551	302.144714	1052.059937	-563.716370	-165.374069	1063.975220	-517.055847	290.927002	806.335510	-460.739594	-116.717186	827.239502	-527.221497	73.516563	962.523621	428.028259	-34.708012	923.250610	458.170593	146.462250
-541.294861	179.528320	867.727478	-535.867798	-24.052855	858.817139	-655.660767	219.214722	418.067230	-590.631958	-44.871891	471.050873	-643.909546	222.923752	65.542686	-648.596497	-31.189880	75.741501	-578.619507	272.705719	1286.213501	-536.965698	-116.386467	1295.679199	-513.026855	79.689850	1320.456299	-507.085999	86.231865	1591.185791	-621.057373	302.290161	1052.104736	-564.220825	-165.318283	1063.983398	-516.485535	290.895477	806.513672	-461.276611	-116.690849	827.210083	-527.737122	73.679474	962.599731	428.169525	-34.810009	923.318542	458.026581	146.410248
-541.445435	179.565796	867.770996	-536.057129	-24.115421	858.832581	-655.692505	219.262955	418.033203	-590.723694	-44.839100	471.045380	-643.895630	222.956863	65.546844	-648.647705	-31.282278	75.726143	-578.600159	272.694946	1286.297241	-537.307434	-116.356857	1295.728638	-513.213806	79.628365	1320.482300	-507.201233	86.163559	1591.223633	-620.809265	302.437347	1052.166626	-564.699646	-165.299881	1063.981689	-515.960754	290.891418	806.723389	-461.870483	-116.772408	827.132874	-527.902527	73.653313	962.628113	428.336121	-34.947880	923.399780	457.942719	146.352631
-541.693726	179.600296	867.817017	-536.456116	-24.053432	858.901489	-655.779541	219.306198	418.020264	-590.919067	-44.925488	471.072937	-643.892151	222.966293	65.550751	-648.707581	-31.375141	75.719658	-578.609680	272.686157	1286.405640	-537.765869	-116.388954	1295.724731	-513.433472	79.539963	1320.525391	-507.318665	86.104324	1591.270630	-620.549011	302.595184	1052.203247	-565.212402	-165.269180	1063.965332	-515.400330	290.862061	806.927856	-462.362488	-116.764954	827.146118	-528.197266	73.705040	962.682617	428.452728	-35.035477	923.447571	457.856293	146.295822
-541.926086	179.676208	867.880127	-536.858948	-23.998592	858.949280	-655.881592	219.317856	417.964111	-591.151367	-45.012283	471.114227	-643.867371	222.999908	65.531395	-648.757202	-31.474596	75.740967	-578.575928	272.690796	1286.520996	-538.233826	-116.460754	1295.790771	-513.630371	79.488373	1320.586548	-507.437195	86.037270	1591.325073	-620.268005	302.738251	1052.247681	-565.713501	-165.235260	1063.972900	-514.793518	290.774353	807.154724	-462.887085	-116.800865	827.175293	-528.508362	73.754448	962.736694	428.557343	-35.160580	923.526855	457.828217	146.161331
-542.159180	179.788864	867.911072	-537.282654	-23.983772	858.994385	-656.002808	219.324295	417.941254	-591.384033	-45.045219	471.163605	-643.804565	223.013107	65.517120	-648.727722	-31.540504	75.736229	-578.544373	272.710266	1286.636230	-538.707092	-116.500252	1295.835815	-513.845276	79.390739	1320.644653	-507.556793	85.932350	1591.389404	-620.019165	302.870789	1052.320435	-566.274719	-165.200256	1064.050171	-514.213684	290.665222	807.343628	-463.460541	-116.871399	827.186523	-528.800049	73.817947	962.770691	428.625061	-35.238029	923.565796	457.796844	146.107010
-542.382874	179.852692	867.968933	-537.662781	-23.953287	859.067200	-656.141052	219.310852	417.900848	-591.630920	-45.091682	471.226624	-643.720764	223.011063	65.512718	-648.729980	-31.601934	75.733948	-578.528503	272.706238	1286.751709	-539.168518	-116.555244	1295.839966	-514.042969	79.312401	1320.711304	-507.684906	85.828819	1591.444580	-619.742188	303.013245	1052.422241	-566.883728	-165.136765	1064.084351	-513.661560	290.526794	807.555725	-463.962646	-116.922127	827.211792	-529.079529	73.865303	962.833496	428.663452	-35.283928	923.592041	457.785431	146.071503
-542.578674	179.952469	868.005310	-538.067688	-23.874800	859.103210	-656.375244	219.318527	417.927002	-591.907654	-45.090809	471.246460	-643.740479	222.987045	65.502907	-648.853027	-31.661486	75.724571	-578.492981	272.712677	1286.877075	-539.683899	-116.592033	1295.816772	-514.259094	79.202972	1320.766846	-507.788788	85.764023	1591.481323	-619.497009	303.095490	1052.504028	-567.466858	-165.111877	1064.078369	-513.099609	290.345337	807.770752	-464.378052	-116.978035	827.273193	-529.348328	73.944313	962.865845	428.629059	-35.300465	923.580078	457.726532	146.053101
-542.764893	180.114624	868.050781	-538.466370	-23.789253	859.130737	-656.729248	219.348770	417.944061	-592.137024	-45.040714	471.199524	-643.836670	223.017288	65.503181	-648.888733	-31.706854	75.668999	-578.453552	272.765778	1286.988037	-540.113281	-116.549347	1295.795898	-514.435791	79.148224	1320.837769	-507.910065	85.676422	1591.521606	-619.233459	303.169708	1052.591431	-568.052551	-165.098495	1064.025635	-512.522461	290.110321	808.013123	-464.900238	-117.067871	827.255798	-529.625305	74.049973	962.899902	428.569824	-35.295082	923.544434	457.701508	146.048737
-542.954895	180.292480	868.132385	-538.811523	-23.707655	859.174500	-657.059875	219.366318	417.966553	-592.416748	-44.989082	471.217133	-643.837097	223.036316	65.510231	-648.971924	-31.759747	75.650574	-578.416321	272.791168	1287.084351	-540.581726	-116.563538	1295.774414	-514.638245	79.087524	1320.874756	-508.026306	85.657715	1591.534424	-618.952332	303.230682	1052.695068	-568.665466	-165.080902	1064.022949	-511.924164	289.906403	808.248718	-465.754120	-117.436035	827.017700	-529.862976	74.155678	962.958252	428.487854	-35.307201	923.476440	457.676208	146.058838
-543.146973	180.480911	868.147705	-539.193970	-23.587606	859.171082	-657.379456	219.356506	418.027710	-592.724121	-44.939949	471.240356	-643.822449	223.052643	65.498726	-649.056152	-31.857349	75.635010	-578.351990	272.842346	1287.181763	-541.077820	-116.577354	1295.762451	-514.814941	79.034538	1320.912231	-508.143585	85.610085	1591.551270	-618.701904	303.319794	1052.768677	-569.303711	-165.086395	1064.043213	-511.400848	289.684662	808.468750	-466.325592	-117.549011	826.970154	-530.113586	74.292801	962.959351	428.374695	-35.294632	923.428589	457.642395	146.087357
-543.308411	180.669769	868.195984	-539.506836	-23.526869	859.189148	-657.674622	219.323456	418.019287	-593.045410	-44.866310	471.266083	-643.811279	223.046539	65.459534	-649.164124	-31.950607	75.625526	-578.288330	272.917694	1287.304199	-541.480774	-116.579445	1295.783203	-515.015930	78.994774	1320.947144	-508.267365	85.534309	1591.595093	-618.583984	303.538422	1052.842407	-569.846985	-165.038254	1064.038330	-511.378693	289.332550	808.407837	-466.562500	-117.441139	827.171814	-530.330383	74.397820	962.989441	428.269836	-35.225601	923.326355	457.645203	146.133316
-543.471436	180.849884	868.224915	-539.841125	-23.463100	859.217407	-657.987549	219.294617	418.010040	-593.368164	-44.857235	471.360779	-643.792114	223.064941	65.428574	-649.303101	-31.990644	75.634048	-578.240662	272.957306	1287.384155	-542.024048	-116.607155	1295.734741	-515.197815	78.992752	1320.995239	-508.388641	85.438034	1591.635132	-618.346008	303.628876	1052.915527	-570.492188	-165.060196	1064.065063	-510.752777	288.958496	808.643250	-467.380615	-117.847832	827.008606	-530.559082	74.513000	963.015564	428.133148	-35.148350	923.250122	457.604614	146.196960
-543.659607	181.032196	868.242798	-540.190796	-23.369659	859.239258	-658.343994	219.236526	417.992706	-593.631104	-44.866516	471.422485	-643.781921	223.075699	65.392441	-649.414856	-32.031761	75.619026	-578.206299	273.006348	1287.479248	-542.526611	-116.602600	1295.692749	-515.399109	78.964226	1321.027954	-508.521698	85.307533	1591.697876	-618.095642	303.665070	1052.963501	-571.103516	-165.032242	1064.070801	-510.242310	288.655396	808.843689	-467.880310	-117.989265	826.977966	-530.769836	74.647133	963.028748	427.997833	-35.021519	923.138367	457.609619	146.255966
-543.837952	181.178253	868.231018	-540.548279	-23.304783	859.234741	-658.675964	219.200287	418.004913	-593.970276	-44.884705	471.459106	-643.755310	223.065491	65.352524	-649.576050	-32.095024	75.589020	-578.151794	273.078033	1287.534546	-542.958557	-116.578522	1295.723999	-515.594910	78.926590	1321.052856	-508.649139	85.121750	1591.733765	-617.851196	303.713684	1053.004272	-571.654053	-164.969971	1064.074219	-509.741211	288.364563	809.002319	-468.058441	-117.937668	827.200684	-530.989990	74.749023	963.015076	427.781891	-34.862446	923.010315	457.551025	146.393372
-544.018311	181.312241	868.229065	-540.896301	-23.270878	859.273865	-659.056763	219.205444	418.014404	-594.213318	-44.839016	471.459198	-643.811401	223.106857	65.346199	-649.703369	-32.164310	75.561333	-578.113098	273.141479	1287.598999	-543.430908	-116.596764	1295.735596	-515.806091	78.910973	1321.079346	-508.768890	85.057983	1591.742554	-617.592712	303.756744	1053.049072	-572.211121	-164.924179	1064.050171	-509.179352	287.935577	809.169678	-468.612457	-118.155914	827.162781	-531.201355	74.846794	963.028259	427.590393	-34.658199	922.874207	457.482056	146.552933
-544.190369	181.492203	868.262451	-541.236084	-23.169397	859.299561	-659.546997	219.226563	418.036163	-594.493103	-44.866112	471.450378	-643.879822	223.102814	65.311813	-649.851807	-32.268822	75.544426	-578.058228	273.202332	1287.675537	-543.824768	-116.552177	1295.742310	-516.009338	78.886635	1321.088501	-508.896576	84.924271	1591.764526	-617.365662	303.760529	1053.038940	-572.759521	-164.916763	1064.045288	-508.650818	287.527924	809.328979	-469.162659	-118.383270	827.107971	-531.424683	74.976822	963.053650	427.363068	-34.491325	922.752563	457.402649	146.667404
-544.348328	181.641190	868.281555	-541.597412	-23.067299	859.323425	-659.916321	219.208466	418.049316	-594.439026	-44.612465	471.387207	-643.901917	223.105728	65.323883	-649.846985	-32.304749	75.458473	-577.995422	273.268097	1287.733154	-544.250732	-116.521370	1295.730591	-516.200134	78.865303	1321.098755	-509.004822	84.876495	1591.764771	-617.093750	303.750183	1053.040161	-573.313293	-164.962646	1064.004883	-508.121399	287.099335	809.500488	-470.004578	-118.752365	826.866150	-531.648804	75.095108	963.070740	427.128113	-34.284729	922.657104	457.300903	146.836899
-544.609009	181.809631	868.301392	-542.310059	-22.628914	859.322571	-660.222900	219.200256	418.025391	-595.595154	-45.233368	471.468811	-643.906067	223.130295	65.277870	-650.433350	-32.389923	75.531372	-577.944092	273.359375	1287.795288	-544.658630	-116.517624	1295.692993	-516.393982	78.864342	1321.119019	-509.116089	84.759781	1591.792725	-616.827576	303.757660	1053.042969	-573.831787	-164.931427	1064.018799	-507.588684	286.691376	809.622498	-470.540985	-118.968567	826.796997	-532.063110	75.359146	963.070313	426.905670	-34.106937	922.572021	457.227844	146.993195
-544.695129	181.885178	868.316956	-542.311584	-22.879368	859.397583	-660.437561	219.185287	417.979126	-595.271484	-44.736298	471.464569	-643.793274	223.128204	65.265358	-650.249573	-32.444572	75.418045	-577.897705	273.446625	1287.850464	-545.027283	-116.455498	1295.666626	-516.595093	78.858719	1321.135864	-509.224243	84.650566	1591.814941	-616.567993	303.763397	1053.058228	-574.333069	-164.816193	1064.039795	-507.092194	286.284271	809.784424	-470.772125	-118.934303	826.933105	-532.120483	75.311668	963.118896	426.729523	-33.933147	922.517578	457.221069	147.086777
-544.845764	181.992889	868.328735	-542.640137	-22.852806	859.449768	-660.687805	219.191574	417.968170	-594.996094	-44.302170	471.390930	-643.845825	223.153625	65.256157	-650.149597	-32.500916	75.292458	-577.869629	273.497772	1287.871704	-545.435608	-116.429764	1295.638672	-516.769592	78.879349	1321.172485	-509.355103	84.544464	1591.843018	-616.324219	303.786072	1053.081787	-574.800781	-164.794830	1064.036621	-506.621521	285.827240	809.914856	-471.303772	-119.139771	826.859253	-532.343567	75.390404	963.149414	426.571625	-33.740444	922.467041	457.329407	147.097214
-545.025146	182.092514	868.349182	-543.004639	-22.749950	859.468567	-660.971802	219.204971	417.931152	-595.685242	-44.588898	471.515472	-643.859680	223.177124	65.195892	-650.393677	-32.522980	75.303032	-577.835205	273.584412	1287.955444	-545.850403	-116.372284	1295.587891	-516.967957	78.872215	1321.207397	-509.485504	84.416992	1591.874023	-616.131775	303.792877	1053.083618	-575.319641	-164.833008	1064.063232	-506.156647	285.354218	810.032654	-472.191986	-119.605141	826.593750	-532.590210	75.480858	963.165710	426.418671	-33.596905	922.456543	457.389343	147.134979
-545.216614	182.153198	868.377930	-543.331787	-22.722986	859.521729	-661.222229	219.200439	417.874847	-595.991699	-44.586880	471.591156	-643.841919	223.191284	65.199104	-650.558289	-32.561234	75.296204	-577.803650	273.643372	1287.993164	-546.230957	-116.343636	1295.584595	-517.134766	78.894768	1321.235229	-509.616150	84.300156	1591.888550	-615.909790	303.776978	1053.084473	-575.757263	-164.784332	1064.079102	-505.737122	284.943878	810.171936	-472.429718	-119.531380	826.723755	-532.824402	75.529984	963.203979	426.268555	-33.344566	922.427734	457.404785	147.275925
-545.395874	182.245361	868.410767	-543.670471	-22.645985	859.582520	-661.405212	219.170502	417.847839	-596.173340	-44.505119	471.560516	-643.838379	223.213379	65.157494	-650.606628	-32.615734	75.284492	-577.793396	273.720337	1288.052246	-546.536011	-116.263939	1295.614380	-517.309204	78.917618	1321.230469	-509.747620	84.188957	1591.899658	-615.723816	303.806366	1053.081909	-576.212646	-164.748856	1064.037231	-505.319824	284.443115	810.270691	-472.936340	-119.662460	826.661438	-533.076782	75.619568	963.250244	426.117310	-33.143757	922.390869	457.404297	147.504883
-545.666077	182.303070	868.418640	-544.072754	-22.577505	859.619690	-661.574768	219.204727	417.810730	-596.345703	-44.496021	471.576691	-643.841553	223.237396	65.138992	-650.707153	-32.620224	75.217331	-577.813782	273.810516	1288.073975	-546.912292	-116.217247	1295.591187	-517.509460	78.950508	1321.228271	-509.849792	84.089325	1591.903809	-615.484009	303.759705	1053.078247	-576.687256	-164.707184	1064.047607	-504.906097	283.953949	810.373291	-473.441528	-119.851280	826.604065	-533.393433	75.689491	963.270813	425.996613	-32.884914	922.340088	457.371704	147.783569
-545.907104	182.287048	868.429565	-544.453491	-22.531864	859.674133	-661.691650	219.211151	417.746460	-597.447632	-45.164108	471.721313	-643.836365	223.249695	65.103622	-651.183533	-32.670101	75.307220	-577.788208	273.873444	1288.122070	-547.211182	-116.166183	1295.590942	-517.697266	78.950195	1321.229370	-510.028992	83.965218	1591.880859	-615.261658	303.702087	1053.073608	-577.125854	-164.706909	1064.060913	-504.512177	283.542603	810.486694	-474.304596	-120.263512	826.304321	-533.690552	75.716446	963.302368	425.895782	-32.678059	922.332092	457.379791	148.026382
-546.284058	182.437317	868.455688	-545.219360	-22.079180	859.657227	-661.961853	219.301407	417.726959	-597.762634	-45.224277	471.701904	-643.888550	223.285797	65.107826	-651.320862	-32.689026	75.302887	-577.823547	273.929077	1288.137939	-547.520325	-116.106079	1295.589722	-517.877441	78.986839	1321.221436	-510.079102	83.933311	1591.908936	-615.076355	303.623505	1053.035034	-577.500732	-164.647110	1064.050415	-504.153748	283.098480	810.567078	-474.555939	-120.224579	826.470520	-534.199402	75.969757	963.297729	425.836823	-32.471603	922.338684	457.378418	148.220917
-546.563965	182.472549	868.470581	-545.590271	-22.007002	859.688477	-662.224548	219.396851	417.755554	-597.947876	-45.183826	471.691071	-644.018372	223.310516	65.095848	-651.303406	-32.706268	75.240120	-577.772949	273.980927	1288.187988	-547.812134	-116.063522	1295.556763	-518.027405	78.996338	1321.232788	-510.194153	83.858833	1591.924072	-614.897888	303.598511	1053.046753	-577.900452	-164.624023	1064.057739	-503.811676	282.623230	810.677551	-475.102081	-120.337807	826.371765	-534.503174	76.025734	963.318359	425.814423	-32.337166	922.358887	457.434082	148.389694
-546.766418	182.317551	868.465881	-545.566589	-22.387703	859.783203	-662.292664	219.406067	417.675354	-597.276001	-44.503426	471.621735	-644.024353	223.301697	65.066216	-650.956177	-32.699623	75.099770	-577.792175	274.030762	1288.219360	-548.133423	-115.984802	1295.536865	-518.219482	79.011574	1321.229736	-510.306702	83.794388	1591.940674	-614.749207	303.596802	1053.031616	-578.305725	-164.560135	1064.043335	-503.476898	282.141541	810.802429	-475.627625	-120.482231	826.326660	-534.631348	75.822960	963.370667	425.791656	-32.246044	922.382324	457.504211	148.471695
-547.094238	182.264511	868.477295	-545.921448	-22.410368	859.857117	-662.521606	219.495773	417.694153	-598.354614	-45.137997	471.820068	-644.062439	223.328949	65.067482	-651.326477	-32.710125	75.178780	-577.870361	274.117340	1288.281616	-548.484131	-115.912949	1295.533325	-518.400818	79.038300	1321.263672	-510.431702	83.728828	1591.940308	-614.597046	303.592987	1053.034302	-578.697266	-164.535065	1064.070190	-503.170715	281.673004	810.894043	-476.124359	-120.584496	826.315002	-534.981506	75.813148	963.415466	425.829010	-32.201916	922.439514	457.686066	148.516586
-547.443542	182.253860	868.480103	-546.334167	-22.359261	859.898621	-662.693665	219.555588	417.653931	-598.742981	-45.239685	471.856415	-644.101990	223.340073	65.036774	-651.449768	-32.758381	75.159081	-577.911804	274.160797	1288.294922	-548.817749	-115.859642	1295.523560	-518.607910	79.072281	1321.253784	-510.544922	83.667213	1591.942505	-614.432068	303.589386	1053.005615	-579.137451	-164.481018	1064.086548	-502.887512	281.291962	810.981506	-476.661072	-120.710014	826.244629	-535.352173	75.847397	963.437012	425.890381	-32.231125	922.496643	457.953918	148.498276
-547.890564	182.108063	868.433838	-546.760559	-22.346571	859.911377	-662.891663	219.666748	417.648529	-598.927734	-45.183601	471.845673	-644.205994	223.347031	65.014442	-651.468201	-32.761993	75.130447	-577.902283	274.196686	1288.329590	-549.100037	-115.847610	1295.487793	-518.772827	79.045067	1321.241333	-510.639954	83.623474	1591.931030	-614.283508	303.560760	1052.989258	-579.555969	-164.471252	1064.142212	-502.634064	280.866547	811.029785	-477.171204	-120.835953	826.183411	-535.756042	75.807777	963.417542	425.995789	-32.379791	922.564758	458.386414	148.361771
-548.486877	181.798950	868.363464	-547.239563	-22.350500	859.909302	-663.093689	219.729843	417.575226	-599.148071	-45.187092	471.818054	-644.273438	223.379272	64.992378	-651.506287	-32.731110	75.096153	-577.959656	274.247498	1288.329590	-549.340942	-115.821320	1295.516724	-518.954651	79.048965	1321.251465	-510.764435	83.601830	1591.915771	-614.158447	303.567535	1052.966431	-579.942993	-164.420395	1064.129761	-502.442078	280.506531	811.062561	-477.667297	-120.914856	826.094971	-536.220886	75.685760	963.374207	426.082489	-32.392715	922.651794	458.572601	148.374176
-548.715332	181.818832	868.355713	-547.553345	-22.334473	859.919922	-663.206116	219.787003	417.545868	-599.279297	-45.114193	471.793091	-644.353699	223.407639	64.992989	-651.469177	-32.710239	75.082497	-578.032227	274.279541	1288.316284	-549.615906	-115.771111	1295.562988	-519.152893	79.088432	1321.246338	-510.857452	83.575706	1591.886230	-614.071838	303.552887	1052.921631	-580.360535	-164.403458	1064.140503	-502.275269	280.097504	811.096069	-478.368683	-121.114029	825.911865	-536.489685	75.707886	963.375549	426.136200	-32.351692	922.738220	458.736816	148.353500
-548.910461	181.863235	868.397522	-547.904602	-22.277338	859.936890	-663.276611	219.835754	417.518219	-599.461426	-45.069874	471.766479	-644.310730	223.417221	64.973549	-651.394531	-32.652416	75.087753	-578.141296	274.300018	1288.331055	-550.003540	-115.765610	1295.550415	-519.417908	79.085594	1321.248291	-510.954590	83.572823	1591.885376	-613.985962	303.564362	1052.916016	-580.674500	-164.279663	1064.127197	-502.117554	279.781860	811.112061	-478.288177	-120.892609	826.064636	-536.764526	75.737419	963.404297	426.171753	-32.354378	922.839783	458.894623	148.357101
-549.122681	181.904007	868.397095	-548.256714	-22.285809	859.975159	-663.298706	219.812805	417.502441	-599.681641	-45.041718	471.757202	-644.232544	223.408081	64.989693	-651.201233	-32.574085	75.112106	-578.231934	274.339996	1288.330322	-550.414734	-115.742638	1295.543579	-519.633850	79.088562	1321.301636	-511.032471	83.582840	1591.879150	-613.926147	303.540985	1052.859741	-581.097412	-164.310272	1064.151855	-501.961792	279.476959	811.185547	-478.869995	-120.922760	826.113770	-537.050781	75.765327	963.424133	426.243866	-32.343891	922.951111	459.077026	148.339478
-549.270508	181.892303	868.415283	-548.573914	-22.212305	859.993408	-663.418579	219.873749	417.498108	-599.835754	-44.969326	471.726959	-644.273254	223.453308	64.961693	-650.926086	-32.459633	75.105743	-578.367188	274.382721	1288.349854	-550.778259	-115.675323	1295.586670	-519.890503	79.116341	1321.306396	-511.134613	83.580643	1591.880859	-613.909424	303.543030	1052.849487	-581.497437	-164.267303	1064.148438	-501.856232	279.188416	811.233215	-479.330872	-120.948807	826.118103	-537.300659	75.784798	963.443909	426.269104	-32.280045	923.062256	459.201355	148.405350
-549.479675	181.940994	868.397583	-548.950867	-22.123734	859.962158	-663.507751	219.916428	417.484253	-599.908569	-44.904388	471.648010	-644.241943	223.472061	64.955132	-650.561218	-32.310116	75.089600	-578.430725	274.451508	1288.365479	-551.152100	-115.660820	1295.592651	-520.123230	79.137215	1321.285522	-511.225983	83.612465	1591.867554	-613.881409	303.533386	1052.837036	-581.924438	-164.200485	1064.141113	-501.745026	278.934784	811.278381	-479.746918	-120.941208	826.123230	-537.578552	75.836594	963.416992	426.296082	-32.254829	923.159119	459.332306	148.389297
-549.633362	182.029327	868.392822	-549.351135	-21.998495	859.898376	-663.635071	219.979660	417.486420	-599.911926	-44.790035	471.537964	-644.279236	223.471298	64.947929	-650.312988	-32.114594	75.068016	-578.535522	274.485229	1288.337524	-551.498901	-115.607788	1295.571777	-520.322632	79.145668	1321.258667	-511.328003	83.625778	1591.828979	-613.900940	303.524841	1052.807861	-582.369873	-164.190918	1064.153076	-501.659271	278.702637	811.319824	-480.356476	-121.115990	825.963806	-537.854980	75.899986	963.380859	426.264526	-32.180187	923.226013	459.419617	148.428543
-549.849670	182.104126	868.369812	-549.737427	-21.945866	859.821106	-663.862061	220.081039	417.472107	-599.798584	-44.652859	471.363098	-644.386353	223.513535	64.905472	-649.967590	-31.843334	74.969765	-578.627258	274.522400	1288.310547	-551.896301	-115.636192	1295.543701	-520.572205	79.121231	1321.192505	-511.433777	83.659111	1591.794800	-613.930664	303.526703	1052.779419	-582.699524	-164.120483	1064.111450	-501.626740	278.477020	811.340637	-480.401550	-120.885948	826.104553	-538.132202	75.928238	963.326416	426.223755	-32.107620	923.258484	459.492004	148.485840
-550.034851	182.154816	868.358704	-550.096985	-21.928434	859.753967	-664.135681	220.215759	417.495911	-599.645813	-44.467033	471.186310	-644.577759	223.530060	64.904037	-649.648376	-31.546221	74.866089	-578.693420	274.548706	1288.295776	-552.310974	-115.713554	1295.473877	-520.777954	79.103264	1321.133789	-511.541016	83.686447	1591.752197	-613.975220	303.551910	1052.725220	-583.118286	-164.045212	1064.056885	-501.602539	278.285034	811.332703	-480.707947	-120.865578	826.096497	-538.401001	75.925865	963.285339	426.167999	-32.065010	923.277893	459.562988	148.492661
-550.216858	182.217697	868.355713	-550.442139	-21.880079	859.692200	-664.417725	220.368484	417.535126	-599.405640	-44.311272	470.970825	-644.735718	223.570145	64.894188	-649.352051	-31.282660	74.814354	-578.802795	274.609131	1288.272339	-552.653992	-115.665512	1295.465942	-521.005798	79.065048	1321.098511	-511.645782	83.730110	1591.704834	-614.037720	303.539063	1052.696045	-583.497375	-163.974258	1064.025879	-501.603271	278.139099	811.342468	-481.012268	-120.870979	826.085083	-538.665100	75.943947	963.251404	426.094574	-32.004848	923.312378	459.624023	148.524734
-550.423340	182.177414	868.330322	-550.763428	-21.864738	859.640015	-664.771179	220.575760	417.566742	-598.499451	-43.646214	470.714569	-644.964111	223.593231	64.887543	-648.796387	-31.047606	74.644394	-578.890564	274.644257	1288.223511	-552.957275	-115.611328	1295.429321	-521.195984	79.053619	1321.068115	-511.746246	83.787231	1591.661621	-614.106140	303.564209	1052.675415	-583.863831	-163.900574	1064.017700	-501.617676	277.983856	811.338257	-481.332428	-120.867844	826.079346	-538.931580	75.910736	963.212097	425.985626	-31.988354	923.316467	459.709900	148.460068
-550.548767	182.183823	868.323669	-551.052734	-21.834593	859.606323	-664.866272	220.612625	417.560852	-598.115967	-43.447098	470.561646	-644.960571	223.637070	64.862236	-648.588623	-30.865351	74.583115	-578.968567	274.658173	1288.160767	-553.277405	-115.570442	1295.461792	-521.441101	79.046707	1321.051880	-511.843536	83.843033	1591.624634	-614.204407	303.601501	1052.597656	-584.240784	-163.847672	1064.010498	-501.680237	277.893158	811.295166	-481.602203	-120.815193	826.101685	-539.157715	75.906029	963.193115	425.833160	-31.926794	923.277710	459.703491	148.468597
-550.836121	182.307556	868.322083	-551.766968	-21.376184	859.525085	-664.845886	220.602631	417.479309	-598.006287	-43.442108	470.442169	-644.853394	223.642395	64.819687	-648.629150	-30.769722	74.595963	-579.063660	274.658600	1288.062500	-553.638672	-115.547806	1295.498901	-521.668579	79.030708	1321.011841	-511.956665	83.906921	1591.589478	-614.322449	303.664001	1052.529907	-584.622253	-163.787857	1064.015625	-501.804657	277.863007	811.241028	-481.867767	-120.762253	826.135193	-539.621887	76.127022	963.144409	425.812866	-32.172020	923.239990	460.114990	147.680099
-551.058228	182.261261	868.296021	-552.078003	-21.322393	859.560669	-665.098389	220.747284	417.477020	-597.822632	-43.450111	470.435760	-645.018982	223.657242	64.787308	-648.638489	-30.723366	74.598091	-579.148499	274.675018	1287.993530	-554.013245	-115.518013	1295.507568	-521.893738	79.027458	1320.990967	-512.059631	83.962456	1591.545044	-614.457092	303.725189	1052.459229	-584.957153	-163.762619	1063.987549	-501.964020	277.827942	811.163391	-482.102051	-120.706772	826.198669	-539.913757	76.153519	963.153076	425.475098	-31.820095	923.208740	459.703125	148.504623
-551.188904	182.273392	868.319946	-552.326355	-21.295397	859.641724	-665.191956	220.830978	417.457886	-597.702454	-43.552784	470.466400	-645.070923	223.695572	64.795853	-648.683716	-30.744404	74.618134	-579.226013	274.687775	1287.943726	-554.424805	-115.536964	1295.491455	-522.137390	78.968781	1320.973022	-512.189392	84.014717	1591.517334	-614.592163	303.806458	1052.430908	-585.333679	-163.693466	1063.957397	-502.121063	277.811829	811.104492	-482.329987	-120.640724	826.250366	-540.149780	76.193848	963.211914	425.240356	-31.764812	923.167786	459.598785	148.553070
-551.284912	182.189621	868.343384	-552.176514	-21.650103	859.740479	-665.223206	220.856293	417.420380	-598.108948	-44.063961	470.660492	-645.057678	223.704056	64.804199	-648.996887	-30.803833	74.702217	-579.319214	274.687744	1287.931152	-554.832581	-115.541718	1295.434448	-522.376160	78.946480	1320.980835	-512.312988	84.067451	1591.492188	-614.709900	303.870483	1052.407837	-585.737671	-163.699905	1063.923828	-502.371735	277.848663	811.056335	-482.837219	-120.809692	826.104614	-540.208313	76.030853	963.285400	425.065430	-31.738344	923.129333	459.593597	148.488693
-551.487793	182.205612	868.374451	-552.362854	-21.621035	859.804077	-665.254761	220.887405	417.398621	-598.140259	-44.279690	470.679810	-645.114014	223.653595	64.783264	-649.179260	-30.849110	74.743065	-579.417175	274.701447	1287.901733	-555.164551	-115.561790	1295.502563	-522.623413	78.915855	1321.010742	-512.428223	84.118675	1591.477295	-614.853821	303.892670	1052.417603	-586.046997	-163.579788	1063.903076	-502.634430	277.916473	810.985046	-482.750854	-120.592171	826.322021	-540.431885	76.069878	963.336792	424.878937	-31.693048	923.087097	459.495667	148.492706
-551.622192	182.292496	868.399414	-552.524475	-21.532619	859.825562	-665.254639	220.907028	417.371674	-597.984131	-44.363956	470.668121	-645.133728	223.664490	64.761642	-649.238281	-30.898056	74.731590	-579.548340	274.699615	1287.883179	-555.555054	-115.599037	1295.519531	-522.895569	78.910240	1321.005615	-512.577454	84.149086	1591.444946	-614.984314	303.928986	1052.416138	-586.378601	-163.549911	1063.922485	-502.924347	277.969757	810.940674	-482.940704	-120.563789	826.375427	-540.619080	76.154221	963.364441	424.757385	-31.626991	923.035461	459.464722	148.449066
-551.774048	182.370239	868.399841	-552.673462	-21.480972	859.849487	-665.247009	220.967514	417.364899	-597.914429	-44.377796	470.659332	-645.129639	223.681747	64.746101	-649.345398	-30.916761	74.744385	-579.663696	274.750427	1287.903931	-555.965271	-115.576805	1295.548462	-523.146484	78.901619	1321.020996	-512.722046	84.198479	1591.420654	-615.151184	303.990509	1052.429932	-586.754944	-163.517776	1063.952515	-503.241577	278.019592	810.877441	-483.390839	-120.787399	826.279724	-540.795105	76.231041	963.380066	424.828766	-31.888403	923.006836	459.879730	147.641266
-551.909851	182.442490	868.408020	-552.820129	-21.387152	859.844604	-665.207275	221.023468	417.341888	-597.832825	-44.399162	470.615021	-645.110718	223.702118	64.773788	-649.337219	-30.914711	74.724281	-579.783142	274.800812	1287.927856	-556.325256	-115.530869	1295.565308	-523.411072	78.902016	1321.032349	-512.867798	84.231689	1591.407349	-615.325317	304.053955	1052.433594	-587.074524	-163.425964	1063.989136	-503.525848	278.135010	810.827881	-483.288116	-120.596710	826.526306	-540.966003	76.306641	963.384766	424.876099	-31.833878	922.943115	459.921692	147.654465
-554.859131	177.783127	866.309021	-554.003296	-22.682653	859.874207	-665.115112	221.033112	416.615723	-598.425537	-44.816185	470.791412	-645.086914	223.722214	64.731537	-649.655273	-30.864094	74.821922	-579.935547	274.825989	1287.940186	-556.653015	-115.513718	1295.578613	-523.617737	78.903152	1321.054321	-513.083984	84.223976	1591.395020	-615.522583	304.141449	1052.453613	-587.435730	-163.406082	1064.033203	-503.843475	278.244659	810.767395	-483.714966	-120.832535	826.447693	-542.251770	74.417763	962.297668	425.042755	-31.722565	922.853821	459.972321	147.790268
-555.044067	177.692810	866.237122	-554.165649	-22.687685	859.870667	-665.046265	221.077957	416.547607	-597.977600	-44.484291	470.695343	-645.023865	223.753433	64.743385	-649.482361	-30.850563	74.789680	-580.145813	274.854980	1287.932007	-557.022949	-115.507332	1295.582520	-523.848755	78.906937	1321.090698	-513.176697	84.294708	1591.421021	-615.707886	304.212341	1052.471191	-587.713745	-163.395172	1064.023438	-504.130341	278.334381	810.728088	-483.561737	-120.639374	826.730225	-542.419250	74.403999	962.260315	425.540741	-32.097702	922.763855	460.762299	147.030090
-555.086853	177.846771	866.296265	-554.211975	-22.622864	859.845764	-664.973999	221.077103	416.546234	-598.421814	-44.790409	470.745514	-644.961853	223.731506	64.732063	-649.692017	-30.804546	74.855804	-580.330261	274.913208	1287.979370	-557.287659	-115.445961	1295.649292	-524.114441	78.943039	1321.099243	-513.352051	84.327942	1591.406494	-615.950134	304.328552	1052.510132	-587.994629	-163.377686	1064.044312	-504.448517	278.422607	810.715759	-483.678864	-120.654556	826.803467	-542.523132	74.472542	962.283386	425.160522	-31.156507	922.766846	459.592041	148.910416
-555.187683	177.887741	866.290466	-554.331299	-22.533827	859.813965	-664.909058	221.107742	416.514191	-598.498413	-44.834846	470.736664	-644.932373	223.736069	64.744675	-649.726685	-30.765713	74.838135	-580.542419	274.958649	1288.021851	-557.569275	-115.409317	1295.655640	-524.380127	78.964676	1321.111816	-513.511719	84.301109	1591.444824	-616.150940	304.395599	1052.546875	-588.241760	-163.370743	1064.062622	-504.743073	278.594208	810.718079	-483.800842	-120.724762	826.853638	-542.652954	74.522629	962.266541	425.309448	-31.003576	922.746460	459.589569	149.054565
-555.268005	177.905365	866.290649	-554.395264	-22.531950	859.794556	-664.863953	221.119095	416.446442	-598.535095	-44.789150	470.701508	-644.959595	223.754669	64.719070	-649.734436	-30.741936	74.829163	-580.752869	275.001007	1287.996338	-557.780518	-115.370026	1295.681152	-524.627747	79.003059	1321.128052	-513.692200	84.297409	1591.436279	-616.401917	304.504730	1052.566040	-588.490845	-163.369904	1064.037476	-505.075317	278.828552	810.711914	-483.931763	-120.796539	826.884033	-542.769592	74.523590	962.262085	425.603882	-31.267052	922.738220	460.193878	148.203842
-555.390747	177.922150	866.226257	-554.490723	-22.503458	859.741455	-664.828430	221.159729	416.429657	-598.551636	-44.741535	470.681152	-644.974915	223.753082	64.690285	-649.762390	-30.727295	74.830254	-580.905396	275.063446	1288.016846	-558.060608	-115.361481	1295.615845	-524.861572	79.042290	1321.129639	-513.888062	84.308983	1591.425049	-616.665710	304.570618	1052.571777	-588.718628	-163.355057	1064.036499	-505.324127	279.024200	810.700806	-484.046509	-120.838379	826.883789	-542.884644	74.553207	962.204285	425.746490	-31.220274	922.749146	460.260681	148.203140
-555.469238	177.929764	866.205139	-554.532288	-22.473267	859.721436	-664.821533	221.196899	416.387543	-598.539612	-44.647038	470.643097	-644.955261	223.774338	64.688797	-649.764648	-30.727423	74.806290	-581.213745	275.143646	1288.000732	-558.357300	-115.237404	1295.580078	-525.126770	79.128578	1321.136353	-514.085693	84.322571	1591.412354	-616.963318	304.706116	1052.592651	-588.935913	-163.361679	1063.997314	-505.590729	279.208771	810.695923	-484.157471	-120.903099	826.903992	-542.968018	74.574303	962.186584	426.167480	-31.746004	922.755127	461.155182	147.049881
-555.540283	177.937027	866.163757	-554.625000	-22.470938	859.722046	-664.770691	221.208984	416.361237	-598.594543	-44.586773	470.626282	-644.908508	223.799332	64.671356	-649.751770	-30.735382	74.800133	-581.485474	275.227448	1287.980591	-558.599731	-115.176125	1295.565430	-525.380554	79.225082	1321.143555	-514.270752	84.350388	1591.427124	-617.267212	304.847961	1052.601196	-589.143677	-163.375381	1064.003418	-505.838348	279.416779	810.714844	-484.308929	-120.983330	826.899536	-543.080322	74.598389	962.170532	426.056305	-31.112951	922.772644	460.423737	148.242783
-555.914001	177.644791	865.812866	-554.842590	-22.607243	859.726624	-664.780884	221.250763	416.302582	-598.717712	-44.632519	470.664246	-644.935120	223.801392	64.673935	-649.799194	-30.767065	74.808456	-581.776855	275.318115	1288.004028	-558.812561	-115.113358	1295.542114	-525.612366	79.276375	1321.145874	-514.493774	84.348099	1591.422729	-617.543884	304.992432	1052.550049	-589.323730	-163.376404	1064.000366	-506.044952	279.607666	810.711975	-484.426910	-121.010269	826.905151	-543.257324	74.568069	961.988586	426.177856	-31.011677	922.814209	460.410095	148.411682
-555.976624	177.706024	865.852722	-554.890625	-22.549685	859.744934	-664.770569	221.290207	416.298645	-598.764832	-44.612823	470.654846	-644.965576	223.807571	64.670876	-649.774963	-30.783720	74.798286	-582.007263	275.374634	1288.006226	-558.930115	-115.043381	1295.551392	-525.807983	79.350792	1321.164551	-514.722473	84.362778	1591.441162	-617.794800	305.056610	1052.557861	-589.464233	-163.350403	1064.045532	-506.277832	279.821167	810.743225	-484.553925	-121.085663	826.920654	-543.358459	74.617340	962.022949	426.368744	-31.016741	922.873108	460.530914	148.406021
-555.830933	178.163803	866.245178	-555.199402	-21.892170	859.693604	-664.799255	221.344131	416.353027	-598.713684	-44.583843	470.567566	-644.937256	223.792679	64.653046	-649.617981	-30.842587	74.804619	-582.300354	275.454529	1288.008423	-559.147217	-114.973129	1295.508545	-526.036926	79.420876	1321.166138	-514.948242	84.363464	1591.455078	-618.101990	305.128021	1052.559326	-589.625610	-163.392746	1064.063843	-506.480133	280.026398	810.761536	-485.030182	-121.395393	826.707031	-543.560608	74.923874	962.200317	426.541382	-30.993095	922.916565	460.631073	148.396301
-556.081177	177.833710	865.927368	-555.010925	-22.491638	859.754822	-664.803101	221.385910	416.298737	-598.819275	-44.663380	470.654877	-645.023193	223.815186	64.657806	-649.576111	-30.942863	74.858604	-582.612000	275.492096	1287.974121	-559.344788	-114.930244	1295.466675	-526.280823	79.499710	1321.162842	-515.166199	84.390335	1591.453247	-618.393921	305.232758	1052.568481	-589.741272	-163.418854	1064.060669	-506.660492	280.256073	810.822449	-485.173340	-121.454811	826.681885	-543.540222	74.677605	962.072632	426.698364	-30.969597	922.959534	460.693359	148.429214
-556.112366	178.139191	865.978882	-555.408325	-22.012218	859.688538	-664.855713	221.441238	416.333496	-598.820984	-44.689831	470.567383	-645.036377	223.830597	64.665321	-649.539673	-30.990194	74.884544	-582.934448	275.506042	1287.933594	-559.482056	-114.869881	1295.451416	-526.508972	79.576515	1321.151978	-515.391785	84.411171	1591.445068	-618.704285	305.384888	1052.585693	-589.817688	-163.325470	1064.022095	-506.850922	280.496643	810.853577	-484.995941	-121.244026	826.831665	-543.748901	74.987190	962.062012	426.823853	-30.965227	923.023621	460.773468	148.483078
-556.252502	178.035492	865.918518	-555.514404	-22.010218	859.687317	-664.860046	221.467224	416.288330	-598.738464	-44.641506	470.532806	-645.008484	223.849106	64.644806	-649.543213	-31.017435	74.889557	-583.209351	275.567566	1287.944336	-559.569763	-114.803917	1295.475586	-526.738953	79.663055	1321.136353	-515.627686	84.445679	1591.437012	-618.993530	305.520721	1052.578735	-589.869751	-163.316940	1064.042358	-506.999084	280.714233	810.876770	-485.083771	-121.257401	826.812927	-543.871521	74.966072	962.032104	426.946594	-30.939043	923.069092	460.828613	148.549774
-556.448914	177.927841	865.879028	-555.583984	-22.056150	859.705505	-664.953003	221.513351	416.250244	-598.648376	-44.673843	470.539429	-645.054626	223.857071	64.633278	-649.528259	-31.066660	74.899200	-583.494873	275.639130	1287.946777	-559.650879	-114.731514	1295.481567	-526.939514	79.756516	1321.145508	-515.844360	84.504768	1591.465088	-619.230225	305.577271	1052.557129	-589.934631	-163.287415	1064.069824	-507.165009	281.011719	810.905334	-485.201111	-121.255096	826.804260	-544.014893	74.924454	962.023804	427.061401	-30.940952	923.144287	460.925842	148.582703
-556.556213	177.902786	865.851929	-555.646362	-22.041162	859.718018	-665.026611	221.537781	416.267334	-598.558899	-44.756405	470.545593	-645.044250	223.856155	64.635818	-649.531555	-31.154686	74.911736	-583.778442	275.676910	1287.925659	-559.770691	-114.658195	1295.498047	-527.172180	79.859741	1321.168701	-516.081726	84.569901	1591.479126	-619.493591	305.647217	1052.562622	-589.999023	-163.315720	1064.112793	-507.299622	281.222321	810.958069	-485.653687	-121.508354	826.583191	-544.107605	74.941071	962.018066	427.174316	-30.900436	923.182983	461.025543	148.610504
-556.308777	178.177032	866.212158	-555.505432	-21.847801	859.763123	-665.028687	221.502396	416.294891	-598.298157	-44.701336	470.547913	-644.943848	223.848709	64.637848	-649.524719	-31.190392	74.905853	-584.106567	275.760773	1287.942261	-559.863708	-114.563835	1295.520752	-527.385620	79.959602	1321.207153	-516.315247	84.617973	1591.480103	-619.773804	305.751343	1052.527588	-590.015991	-163.228012	1064.118530	-507.477386	281.445435	810.989624	-485.410767	-121.220383	826.780396	-544.086060	75.012192	962.236450	427.227386	-30.856831	923.255310	461.068756	148.697891
-556.414673	178.207916	866.226074	-555.562805	-21.827213	859.787354	-665.189087	221.521271	416.337830	-598.209351	-44.825977	470.571228	-645.054321	223.845169	64.635551	-649.590271	-31.261635	74.942619	-584.413391	275.812744	1287.913696	-559.937988	-114.527573	1295.564575	-527.584045	80.028152	1321.218750	-516.545715	84.698730	1591.496460	-620.031189	305.816284	1052.526001	-590.052979	-163.177689	1064.128296	-507.588593	281.627655	811.030701	-485.502777	-121.190582	826.773804	-544.194031	75.045876	962.258911	427.285431	-30.744328	923.285522	461.146423	148.773026
-556.382202	178.041794	866.214233	-555.139587	-22.293243	859.903931	-665.178040	221.407242	416.333984	-598.052002	-44.956417	470.666107	-644.964783	223.844894	64.634575	-649.633789	-31.352108	74.997589	-584.728455	275.870636	1287.968628	-560.058350	-114.466667	1295.566528	-527.764832	80.093788	1321.276611	-516.762268	84.767082	1591.517212	-620.283081	305.822815	1052.543457	-590.062744	-163.174454	1064.138794	-507.729492	281.791260	811.045715	-485.546387	-121.126144	826.783630	-544.054260	74.820168	962.324524	427.343903	-30.697271	923.312073	461.233185	148.837662
-556.460938	177.999237	866.221741	-555.151428	-22.317648	859.940125	-665.321594	221.387711	416.328979	-597.981201	-45.089214	470.679657	-644.985168	223.830765	64.649841	-649.701111	-31.427784	75.018951	-585.020813	275.906433	1287.951172	-560.108826	-114.409424	1295.611084	-527.963928	80.142128	1321.291870	-516.985291	84.862114	1591.525391	-620.483765	305.865204	1052.537231	-590.086792	-163.136719	1064.176880	-507.891418	281.987457	811.095581	-485.560974	-121.070839	826.820984	-544.127014	74.804222	962.350159	427.342957	-30.614883	923.320862	461.293182	148.924820
-556.863831	177.853806	865.918579	-555.331238	-22.542952	859.966309	-665.460571	221.370987	416.319275	-597.994690	-45.275951	470.727814	-645.030823	223.822021	64.648064	-649.741211	-31.486097	75.031059	-585.314148	275.955841	1287.957397	-560.167419	-114.369736	1295.664673	-528.156250	80.227066	1321.292603	-517.199890	84.973465	1591.533569	-620.739197	305.925842	1052.542480	-590.089844	-163.097076	1064.195923	-508.100403	282.166229	811.103149	-485.553070	-121.009575	826.835205	-544.328003	74.797050	962.206238	427.319763	-30.519318	923.294861	461.342804	149.013794
-556.995972	177.763611	865.880737	-555.355042	-22.538626	859.983582	-665.577393	221.325851	416.322052	-597.927124	-45.381603	470.720245	-644.994629	223.787109	64.617157	-649.796448	-31.536306	75.045357	-585.594727	275.995178	1287.983887	-560.257507	-114.303360	1295.649292	-528.365601	80.280571	1321.300415	-517.429138	85.088905	1591.543091	-620.990906	305.976166	1052.519409	-590.070496	-163.065796	1064.196655	-508.297974	282.323700	811.101318	-485.525604	-120.940880	826.879761	-544.414063	74.786308	962.197876	426.955444	-30.089283	923.352722	460.816437	149.912445
-556.810669	177.882004	866.171143	-555.216003	-22.377104	859.989990	-665.592590	221.221466	416.327789	-597.780212	-45.388630	470.739136	-644.926758	223.789246	64.615715	-649.784302	-31.553150	75.020065	-585.913330	276.034393	1287.953613	-560.367371	-114.294388	1295.678223	-528.563049	80.360077	1321.306641	-517.655396	85.197784	1591.550415	-621.271118	306.048248	1052.510376	-590.070007	-163.034729	1064.227905	-508.543213	282.485535	811.103943	-485.462006	-120.845963	826.931763	-544.395142	74.780655	962.358887	427.056396	-30.012997	923.261475	460.926666	150.036972
-557.236694	177.734161	865.868958	-555.356812	-22.568998	860.006409	-665.743835	221.184418	416.310181	-597.800842	-45.443508	470.768188	-645.000854	223.790207	64.625671	-649.808655	-31.542635	75.073807	-586.242981	276.079407	1287.915283	-560.433899	-114.236671	1295.684204	-528.764160	80.456367	1321.301880	-517.846191	85.336906	1591.570068	-621.509521	306.055756	1052.477661	-590.047424	-163.011246	1064.260132	-508.718414	282.585175	811.091125	-485.352051	-120.782280	827.008057	-544.588745	74.786919	962.210571	427.068848	-29.917856	923.177673	461.007782	150.127884
-557.302673	177.717255	865.864258	-555.323730	-22.579945	860.007690	-665.786011	221.110931	416.319305	-597.775818	-45.437393	470.767273	-644.931519	223.796753	64.614456	-649.847900	-31.532879	75.072693	-586.530396	276.117676	1287.868042	-560.478333	-114.164520	1295.744507	-528.967529	80.554268	1321.312622	-518.065979	85.461761	1591.540771	-621.776001	306.062408	1052.442017	-590.020081	-162.961777	1064.278320	-508.893768	282.683197	811.087646	-485.236908	-120.694916	827.063416	-544.632813	74.781288	962.212341	426.969452	-29.838177	923.177490	461.059418	150.161224
-557.394836	177.626312	865.839661	-555.264221	-22.608847	860.024109	-665.840515	221.069870	416.310333	-597.747314	-45.436741	470.773926	-644.954895	223.799622	64.596169	-649.814697	-31.482832	75.094841	-586.806335	276.191681	1287.873535	-560.558044	-114.104729	1295.780884	-529.161743	80.647095	1321.340332	-518.269043	85.608833	1591.534912	-621.999146	306.073639	1052.387695	-590.006104	-162.978226	1064.302246	-509.072784	282.730591	811.042969	-485.411194	-120.870514	826.943726	-544.689514	74.749092	962.213745	426.764893	-29.754318	923.179077	461.045746	150.192841
-557.500854	177.628235	865.856567	-555.218567	-22.606655	860.012085	-665.892151	221.018814	416.289764	-597.693359	-45.399734	470.781677	-644.937988	223.787628	64.598122	-649.736145	-31.421082	75.090126	-587.106934	276.233521	1287.802856	-560.648315	-114.041725	1295.803589	-529.339478	80.726768	1321.343506	-518.497559	85.760773	1591.525635	-622.239929	306.100616	1052.302979	-589.951050	-162.960739	1064.347046	-509.253632	282.753418	811.006836	-485.270569	-120.787743	827.026001	-544.761353	74.745010	962.220947	426.613647	-29.655197	923.151245	461.070343	150.290802
-557.599365	177.634415	865.847351	-555.155884	-22.634426	860.009155	-665.914551	220.968246	416.274231	-597.669067	-45.368725	470.828400	-644.894531	223.772781	64.598526	-649.639709	-31.371960	75.045853	-587.435608	276.233917	1287.723755	-560.738220	-113.963661	1295.813721	-529.525024	80.823334	1321.365356	-518.707520	85.901329	1591.516724	-622.506531	306.121643	1052.221680	-589.885986	-162.929596	1064.365112	-509.443420	282.791412	810.950623	-485.092346	-120.699478	827.103333	-544.820679	74.746468	962.220032	426.552368	-29.583376	923.104370	461.132538	150.375992
-557.719055	177.622742	865.826843	-555.123840	-22.672264	859.972229	-665.936035	220.923935	416.250214	-597.724976	-45.382915	470.822723	-644.869934	223.743210	64.580048	-649.621155	-31.298323	75.031120	-587.706299	276.250763	1287.656128	-560.878662	-113.942894	1295.792725	-529.690613	80.882339	1321.352417	-518.937439	86.060715	1591.493408	-622.798584	306.096252	1052.101929	-589.774963	-162.860107	1064.350098	-509.624756	282.774017	810.858765	-484.637421	-120.393784	827.346619	-544.880432	74.722435	962.193176	426.584564	-29.479408	923.030334	461.196899	150.456451
-557.830505	177.644287	865.839966	-555.090759	-22.660841	859.920288	-665.955566	220.901398	416.236023	-597.669739	-45.247341	470.781250	-644.905273	223.781754	64.568535	-649.599792	-31.227383	75.008263	-587.963440	276.273193	1287.575928	-560.985657	-113.925743	1295.797485	-529.863220	80.938164	1321.336060	-519.149597	86.198158	1591.480713	-623.080139	306.041534	1052.031494	-589.708557	-162.849289	1064.336548	-509.846191	282.768097	810.780823	-484.455536	-120.271332	827.406738	-544.956482	74.714516	962.177368	426.582611	-29.372738	922.948669	461.281647	150.543961
-557.944153	177.615662	865.834045	-555.059326	-22.681303	859.894836	-665.951416	220.875916	416.219208	-597.656311	-45.206387	470.758850	-644.860962	223.769974	64.579956	-649.607483	-31.138512	74.963387	-588.278442	276.294373	1287.485718	-560.905029	-113.815582	1295.871582	-530.034668	80.993690	1321.319702	-519.409668	86.309235	1591.442383	-623.331787	306.023773	1051.949585	-589.604187	-162.788116	1064.363647	-510.067200	282.729187	810.702637	-484.278961	-120.197090	827.448486	-545.017639	74.688156	962.163940	426.639008	-29.277609	922.891113	461.378967	150.649689
-558.091675	177.564163	865.818665	-555.033936	-22.705900	859.853088	-665.929749	220.853683	416.190308	-597.684265	-45.137875	470.705139	-644.822815	223.761627	64.584946	-649.622498	-31.063091	74.938957	-588.604553	276.281311	1287.348022	-561.054260	-113.818108	1295.871582	-530.210022	81.062202	1321.294800	-519.575562	86.529732	1591.425781	-623.570496	305.952850	1051.838867	-589.495056	-162.849503	1064.414673	-510.293243	282.734467	810.598755	-484.103638	-120.084435	827.500305	-545.105713	74.646072	962.138428	426.730316	-29.120579	922.819946	461.449280	150.801926
-558.200317	177.485062	865.779907	-554.981079	-22.775885	859.861328	-665.948975	220.834503	416.178772	-597.674194	-45.098709	470.730072	-644.827209	223.788010	64.559685	-649.659729	-30.991760	74.915337	-588.921631	276.319092	1287.267334	-560.921143	-113.710762	1295.973877	-530.400696	81.151321	1321.274536	-519.787537	86.705360	1591.412354	-623.880066	305.913605	1051.706909	-589.358337	-162.816345	1064.428223	-510.489532	282.725433	810.513306	-483.959351	-120.039757	827.570374	-545.162659	74.603348	962.127319	426.807159	-29.032864	922.781860	461.559509	150.920135
-558.293213	177.518661	865.783691	-554.964355	-22.799776	859.843994	-665.919006	220.844131	416.177185	-597.740723	-45.052063	470.774109	-644.853821	223.774429	64.560722	-649.731689	-30.980541	74.914139	-589.265686	276.352997	1287.167847	-560.912964	-113.684624	1296.015259	-530.561157	81.264793	1321.261353	-520.036255	86.901901	1591.408936	-624.164917	305.860443	1051.540771	-589.221191	-162.812302	1064.489502	-510.711121	282.685303	810.407898	-483.797729	-119.954491	827.660339	-545.238586	74.604027	962.124817	426.924713	-28.913744	922.743469	461.669678	151.060822
-558.350891	177.492523	865.795471	-554.928162	-22.808508	859.855286	-665.907654	220.861115	416.157196	-597.819092	-45.115257	470.804901	-644.872681	223.771011	64.567070	-649.765259	-30.973627	74.956802	-589.629333	276.382843	1287.041626	-560.867493	-113.625908	1296.068848	-530.760254	81.350952	1321.247192	-520.266174	87.080620	1591.391602	-624.446289	305.761505	1051.433105	-589.089661	-162.839157	1064.521851	-510.889954	282.667175	810.325867	-483.629547	-119.851723	827.739929	-545.303528	74.590340	962.142639	427.026215	-28.846437	922.728638	461.806732	151.163742
-558.413635	177.445618	865.812866	-554.894775	-22.851948	859.860046	-665.868103	220.827408	416.130066	-597.842529	-45.137363	470.842621	-644.841919	223.769165	64.565865	-649.775757	-30.974300	74.960152	-589.987488	276.367279	1286.928955	-560.841431	-113.594589	1296.114990	-530.921570	81.437172	1321.233154	-520.485901	87.265167	1591.384033	-624.750366	305.615662	1051.342407	-588.947571	-162.899399	1064.596558	-511.077332	282.597778	810.244263	-483.504822	-119.800621	827.808716	-545.354187	74.543549	962.157776	427.166992	-28.848297	922.720459	462.189178	151.638367
-558.507751	177.366791	865.800415	-554.906189	-22.858601	859.845459	-665.797852	220.841461	416.107483	-597.426880	-44.839779	470.776550	-644.809326	223.755524	64.542885	-649.579468	-31.022854	74.881630	-590.314880	276.364685	1286.862061	-560.791260	-113.546455	1296.161621	-531.080872	81.514313	1321.228149	-520.681763	87.451233	1591.380493	-625.071228	305.412323	1051.194580	-588.790527	-162.869263	1064.645752	-511.282196	282.566650	810.196960	-483.358154	-119.712173	827.853577	-545.428711	74.502937	962.146851	427.247955	-28.646400	922.667603	462.041534	151.426407
-558.570129	177.330994	865.810059	-554.896851	-22.853630	859.834778	-665.764832	220.880249	416.129181	-597.765930	-45.096497	470.797241	-644.892212	223.776520	64.556122	-649.764648	-31.060995	74.937889	-590.733643	276.348267	1286.729370	-560.723389	-113.511589	1296.232056	-531.209351	81.566711	1321.210205	-520.889038	87.653542	1591.373901	-625.385254	305.292175	1051.069336	-588.646484	-162.959839	1064.686279	-511.478027	282.482971	810.106812	-483.514160	-119.900826	827.739380	-545.497314	74.480003	962.150879	427.369843	-28.613708	922.662231	462.190399	151.498764
-558.650208	177.317352	865.814270	-554.897095	-22.878525	859.812012	-665.695496	220.875656	416.080536	-597.784790	-45.198788	470.820618	-644.926758	223.763367	64.509628	-649.783203	-31.100777	74.932182	-591.093323	276.323578	1286.635620	-560.667358	-113.480759	1296.286133	-531.348389	81.625587	1321.216309	-521.119141	87.860176	1591.358398	-625.679810	305.147980	1050.930542	-588.466248	-162.953552	1064.714600	-511.708221	282.359833	810.047119	-483.113586	-119.607605	827.963684	-545.561646	74.451485	962.144043	427.495209	-28.524673	922.647339	462.283539	151.635437
-558.475525	177.239822	865.997803	-554.817200	-22.786098	859.807678	-665.524841	220.864380	416.035126	-597.758179	-45.191765	470.812531	-644.845215	223.779282	64.533524	-649.766602	-31.137043	74.941910	-591.443481	276.361267	1286.588257	-560.624512	-113.448814	1296.338867	-531.467468	81.702774	1321.238403	-521.355286	88.064720	1591.342651	-626.018127	304.962860	1050.829590	-588.304199	-163.011337	1064.771851	-511.888214	282.258972	809.990051	-483.007111	-119.540665	828.056213	-545.537964	74.355797	962.242310	427.602356	-28.456518	922.655396	462.380157	151.734680
-558.658630	177.271988	865.996765	-555.190857	-22.465837	859.783203	-665.467041	220.962158	416.026093	-597.729248	-45.237942	470.725525	-644.874268	223.774170	64.536804	-649.730225	-31.147074	74.958221	-591.843262	276.375305	1286.467896	-560.535645	-113.417931	1296.425415	-531.601929	81.781723	1321.249634	-521.571838	88.284081	1591.346069	-626.353088	304.840759	1050.769897	-588.187134	-163.067032	1064.851929	-512.136475	282.136230	809.946777	-483.209381	-119.734497	827.913635	-545.803406	74.505913	962.227417	427.724365	-28.462267	922.664673	462.622040	152.130081
-558.966248	177.549301	865.995422	-555.279480	-22.523949	859.794861	-665.514099	221.086090	416.045532	-597.800049	-45.362560	470.745880	-644.976501	223.760452	64.516731	-649.733215	-31.142672	74.987183	-592.210876	276.409637	1286.437012	-560.466125	-113.394951	1296.512817	-531.752319	81.849754	1321.280396	-521.765747	88.465828	1591.370117	-626.721252	304.726990	1050.676636	-588.027527	-163.132202	1064.955200	-512.346008	282.049377	809.922302	-483.149780	-119.728638	827.976929	-545.996460	74.639076	962.232666	427.801697	-28.369181	922.683289	462.534088	151.964279
-559.056702	177.315445	865.898193	-555.320801	-22.607864	859.809753	-665.341919	221.066406	415.995544	-597.796509	-45.443638	470.789063	-645.001526	223.775406	64.517189	-649.736389	-31.142565	74.960579	-592.567261	276.411041	1286.395874	-560.339722	-113.324806	1296.628662	-531.904968	81.932259	1321.294067	-521.975952	88.650650	1591.393188	-627.063171	304.581421	1050.608276	-587.881165	-163.149872	1065.057617	-512.567932	281.944580	809.884399	-483.070740	-119.736244	828.055847	-546.060852	74.536453	962.192932	427.883972	-28.311846	922.698425	462.563660	151.961609
-559.001892	177.215408	866.030212	-555.279175	-22.564335	859.807434	-665.177612	221.070557	415.945770	-597.735596	-45.398220	470.778687	-644.986450	223.774994	64.520134	-649.716492	-31.133911	74.992874	-592.924622	276.399048	1286.353760	-560.259033	-113.329613	1296.720093	-532.054810	82.024673	1321.295410	-522.191528	88.853188	1591.404297	-627.420898	304.451813	1050.539063	-587.721985	-163.213333	1065.125610	-512.797546	281.806610	809.874939	-483.003326	-119.718292	828.118774	-546.083618	74.437149	962.263672	427.974335	-28.317675	922.702820	462.670319	152.028717
-559.120300	177.095169	866.016846	-555.272400	-22.618166	859.831909	-665.048584	221.115097	415.926605	-597.759216	-45.409718	470.789551	-645.020264	223.788025	64.533958	-649.716187	-31.139540	74.978165	-593.239075	276.388123	1286.313599	-560.203552	-113.288025	1296.785767	-532.200989	82.110901	1321.316406	-522.387024	89.086319	1591.432373	-627.739563	304.335022	1050.497559	-587.587158	-163.265106	1065.213013	-513.057617	281.690765	809.865356	-482.939178	-119.718208	828.207825	-546.154846	74.374542	962.271667	428.039398	-28.238310	922.724915	462.677734	152.089401
-559.200439	177.045395	866.023865	-555.257751	-22.668730	859.852722	-664.851257	221.108749	415.857544	-597.741333	-45.397953	470.780334	-644.999451	223.771988	64.531219	-649.700745	-31.145754	74.954552	-593.553589	276.371338	1286.229736	-560.132019	-113.280258	1296.874023	-532.339111	82.203514	1321.338013	-522.573059	89.299316	1591.442505	-628.100891	304.198822	1050.433228	-587.451904	-163.248917	1065.281372	-513.313171	281.568115	809.862793	-482.584991	-119.482361	828.459900	-546.220093	74.335747	962.289490	428.345276	-28.712452	922.719116	463.394409	151.141174
-559.242249	176.871933	866.012878	-554.908142	-23.048580	859.901611	-664.659241	221.093048	415.776245	-597.317139	-45.045784	470.761658	-644.980225	223.800476	64.539627	-649.488708	-31.178589	74.973671	-593.877991	276.375031	1286.174683	-560.079834	-113.263519	1296.965454	-532.464722	82.268692	1321.353149	-522.746399	89.520981	1591.444824	-628.471741	304.131744	1050.412842	-587.336853	-163.310776	1065.388428	-513.578247	281.470764	809.850281	-482.491577	-119.467041	828.565308	-546.117432	74.111992	962.315613	428.219849	-28.247570	922.722656	463.007874	152.485367
-559.373779	176.845947	866.026428	-554.914490	-23.066303	859.903503	-664.528687	221.147873	415.753052	-597.139832	-44.969070	470.769531	-645.041321	223.795090	64.528282	-649.382385	-31.249411	74.974106	-594.188721	276.337585	1286.131714	-560.024353	-113.234413	1297.053467	-532.614258	82.328011	1321.371216	-522.937622	89.727936	1591.448486	-628.797913	304.019165	1050.324097	-587.219116	-163.363144	1065.478638	-513.869324	281.431702	809.822571	-482.440155	-119.512398	828.636475	-546.200684	74.090721	962.324951	428.284729	-28.210493	922.719971	463.057037	152.647125
-559.466064	176.806305	866.053101	-554.939453	-23.073700	859.913513	-664.387512	221.163956	415.735016	-597.074707	-44.979607	470.786835	-645.076660	223.788315	64.523125	-649.365601	-31.274157	74.961349	-594.491394	276.336700	1286.095337	-560.073303	-113.226135	1297.089478	-532.758423	82.372787	1321.382690	-523.103516	89.929337	1591.450928	-629.099487	303.951782	1050.291748	-587.141968	-163.451691	1065.540405	-514.111328	281.381958	809.817200	-482.360382	-119.521133	828.722168	-546.268311	74.061928	962.344116	428.357697	-28.212114	922.732300	463.146606	152.630127
-559.569702	176.761322	866.090942	-554.940002	-23.081055	859.928223	-664.228149	221.178757	415.734589	-596.938599	-44.925407	470.789063	-645.083557	223.792877	64.550499	-649.315063	-31.304958	74.972908	-594.771423	276.351563	1286.065186	-560.018066	-113.193848	1297.173828	-532.874634	82.445389	1321.425293	-523.287231	90.121933	1591.452148	-629.397705	303.879944	1050.257080	-587.028381	-163.540604	1065.635864	-514.379578	281.360779	809.820190	-482.277679	-119.530258	828.832153	-546.347290	74.028671	962.373169	428.459320	-28.180641	922.726501	463.242493	152.682571
-559.626038	176.737076	866.114624	-554.920288	-23.071636	859.948364	-664.010132	221.109024	415.726532	-596.886902	-45.009838	470.808960	-645.039734	223.777969	64.519775	-649.385986	-31.373980	74.981926	-595.089233	276.344330	1286.048828	-559.993713	-113.189522	1297.286499	-532.947510	82.523430	1321.435547	-523.452454	90.334793	1591.467529	-629.701477	303.783356	1050.228638	-586.949646	-163.615768	1065.763184	-514.655396	281.288055	809.775940	-482.216736	-119.555618	828.920044	-546.393066	74.022430	962.398132	428.486511	-28.151897	922.743408	463.267609	152.657669
-559.675720	176.632248	866.149902	-554.866638	-23.100735	859.987305	-663.885132	221.106613	415.695251	-597.403137	-45.548302	470.904419	-645.017822	223.736069	64.503983	-649.653442	-31.454700	75.083839	-595.364868	276.336670	1286.002319	-559.985474	-113.161346	1297.362427	-533.073975	82.562805	1321.453613	-523.612061	90.544945	1591.464600	-630.006348	303.733704	1050.206665	-586.858032	-163.686798	1065.813110	-514.902649	281.304779	809.770813	-482.141510	-119.579628	829.019043	-546.440063	73.960510	962.440735	428.569824	-28.180677	922.742615	463.354614	152.654114
-559.746216	176.627548	866.168213	-554.834778	-23.114466	860.019226	-663.760742	221.108047	415.697510	-597.426575	-45.746319	470.969757	-645.022583	223.718704	64.519531	-649.845093	-31.549030	75.126572	-595.632080	276.335480	1285.986816	-560.010071	-113.151428	1297.416870	-533.183289	82.584648	1321.483154	-523.763611	90.728767	1591.471313	-630.288391	303.710938	1050.156982	-586.780518	-163.779556	1065.904175	-515.122498	281.331604	809.748047	-482.060394	-119.572571	829.121094	-546.494812	73.962753	962.470032	428.643219	-28.137419	922.731628	463.417816	152.672592
-559.850830	176.549103	866.147217	-554.794861	-23.143900	860.012695	-663.642883	221.129944	415.702728	-597.322693	-45.814007	470.951935	-644.969299	223.736130	64.519012	-650.022949	-31.637348	75.124039	-595.851318	276.329376	1285.962280	-559.991821	-113.135826	1297.496704	-533.304688	82.641129	1321.509399	-523.896851	90.912300	1591.453247	-630.563721	303.709534	1050.135864	-586.693726	-163.865021	1065.997681	-515.359436	281.390045	809.735901	-482.006714	-119.617340	829.198914	-546.554260	73.922356	962.459595	428.686981	-28.140892	922.720276	463.494354	152.753204
-559.990967	176.575027	866.137573	-554.780640	-23.179770	860.044189	-663.534363	221.139206	415.691315	-597.193970	-45.867565	470.947571	-644.974426	223.736145	64.528404	-650.136292	-31.755871	75.136642	-596.114685	276.311737	1285.905396	-560.013550	-113.101067	1297.521484	-533.432800	82.643448	1321.501709	-524.032959	91.107185	1591.445923	-630.810486	303.658356	1050.077881	-586.630310	-163.917480	1066.041382	-515.550354	281.452179	809.692688	-481.900909	-119.626846	829.287292	-546.640747	73.946289	962.473877	428.733215	-28.138042	922.698608	463.572693	152.767303
-560.107056	176.546158	866.139221	-554.728821	-23.234507	860.083923	-663.417175	221.107834	415.653198	-597.189514	-45.999317	471.044037	-645.002808	223.720764	64.540359	-650.330811	-31.885044	75.179703	-596.346741	276.299896	1285.846802	-560.063232	-113.097679	1297.586060	-533.569885	82.675652	1321.536377	-524.159058	91.288338	1591.421143	-631.023010	303.643555	1050.045166	-586.554993	-164.013184	1066.130249	-515.756592	281.517609	809.642395	-481.826324	-119.655769	829.380493	-546.707275	73.931755	962.498962	428.779633	-28.116253	922.696045	463.619202	152.805817
-560.201233	176.492493	866.163208	-554.689148	-23.231550	860.101440	-663.059753	220.937408	415.572113	-597.177185	-46.091324	471.079773	-644.802795	223.690781	64.520645	-650.518005	-32.016472	75.209717	-596.613037	276.289795	1285.824585	-560.048096	-113.070976	1297.670532	-533.716553	82.714348	1321.574951	-524.294556	91.467163	1591.424927	-631.241760	303.592407	1050.021973	-586.507690	-164.071198	1066.221191	-515.928345	281.621674	809.612122	-481.759308	-119.690369	829.476990	-546.759399	73.908813	962.522461	429.051178	-28.487312	922.669434	464.139069	151.503403
-560.231201	176.536743	866.211365	-554.627747	-23.198923	860.138855	-663.195862	221.045044	415.665955	-597.212280	-46.215836	471.155212	-644.936768	223.693481	64.539513	-650.682556	-32.135303	75.223816	-596.829895	276.296539	1285.820313	-560.083923	-113.044312	1297.763550	-533.869690	82.750313	1321.626831	-524.418823	91.614685	1591.425415	-631.447815	303.589783	1050.009277	-586.466431	-164.112000	1066.312500	-516.063965	281.697052	809.588867	-481.681946	-119.710365	829.584473	-546.799866	73.945206	962.571289	428.894165	-28.076918	922.673096	463.793884	152.777008
-560.290039	176.484344	866.238525	-554.563721	-23.252613	860.205017	-663.121521	221.019821	415.651031	-597.281799	-46.350578	471.253815	-644.933594	223.666046	64.522446	-650.888000	-32.265137	75.280251	-597.073608	276.293976	1285.793091	-560.112549	-113.030045	1297.887329	-534.018372	82.798492	1321.673950	-524.548584	91.783035	1591.432861	-631.682190	303.602997	1049.946899	-586.447083	-164.152893	1066.393311	-516.223938	281.798340	809.540161	-481.636902	-119.763260	829.685608	-546.842346	73.916649	962.623413	428.958282	-28.014894	922.651428	463.873749	152.888809
-560.329163	176.479843	866.273621	-554.486023	-23.226124	860.243286	-662.994385	220.949585	415.634277	-597.341248	-46.417835	471.323730	-644.900085	223.633774	64.509865	-651.106812	-32.393566	75.276741	-597.340149	276.291077	1285.762329	-560.132507	-113.001923	1297.940430	-534.137024	82.875687	1321.712036	-524.662048	91.933243	1591.431641	-631.895813	303.578705	1049.877075	-586.386963	-164.208099	1066.488403	-516.377625	281.946655	809.521545	-481.553101	-119.776245	829.788696	-546.865967	73.933594	962.664795	429.032227	-28.015371	922.650391	463.960419	152.922318
-560.273621	176.604660	866.304016	-554.390137	-23.224958	860.279663	-662.508728	220.704254	415.546265	-597.449097	-46.500233	471.418762	-644.602661	223.632202	64.498817	-651.334900	-32.546055	75.340111	-597.579163	276.289520	1285.693237	-560.121582	-112.960472	1298.052002	-534.267761	82.961174	1321.732300	-524.771729	92.079109	1591.420410	-632.087952	303.567017	1049.843628	-586.363098	-164.242157	1066.570801	-516.475952	282.082062	809.520325	-481.475342	-119.803230	829.882019	-546.829834	74.002068	962.702515	429.088745	-27.984539	922.625854	464.042694	152.948303
-560.263245	176.663406	866.333374	-554.295959	-23.212713	860.284912	-662.413269	220.656525	415.544220	-597.494324	-46.535362	471.486481	-644.534363	223.609497	64.519516	-651.498535	-32.675674	75.333931	-597.819702	276.327454	1285.689941	-560.180908	-112.945343	1298.079956	-534.402527	83.019295	1321.761108	-524.876221	92.223000	1591.417603	-632.236023	303.589935	1049.803101	-586.324646	-164.266266	1066.640991	-516.596252	282.245331	809.519836	-481.397369	-119.835373	829.954224	-546.820251	74.029221	962.724121	429.140350	-27.984137	922.599304	464.111053	152.993378
-560.276672	176.704453	866.363708	-554.212769	-23.218958	860.290466	-662.299316	220.587692	415.547058	-597.605652	-46.603024	471.536346	-644.526245	223.568939	64.528038	-651.713745	-32.791855	75.321877	-598.011414	276.354431	1285.682495	-560.211487	-112.897850	1298.132080	-534.510132	83.073875	1321.774048	-525.009399	92.335655	1591.399536	-632.387512	303.585938	1049.783203	-586.294373	-164.309799	1066.712891	-516.707275	282.388580	809.525574	-481.335022	-119.883064	830.040527	-546.813293	74.039040	962.744812	429.220032	-27.937576	922.580017	464.190552	152.997299
-560.252197	176.743027	866.395142	-554.114258	-23.187017	860.315186	-662.336487	220.579269	415.615417	-597.707336	-46.624874	471.591370	-644.501770	223.563812	64.540039	-651.906860	-32.891151	75.307220	-598.205017	276.400757	1285.713379	-560.301392	-112.872482	1298.150635	-534.621033	83.108414	1321.821289	-525.073059	92.481567	1591.458252	-632.514343	303.574341	1049.768433	-586.271667	-164.379883	1066.778687	-516.813599	282.508667	809.531067	-481.283051	-119.937218	830.121826	-546.793457	74.073486	962.777161	429.503937	-28.335312	922.570801	464.677734	151.598007
-560.232178	176.797119	866.448486	-553.999268	-23.217966	860.353210	-662.319458	220.540695	415.665161	-597.907227	-46.695015	471.678253	-644.536865	223.555771	64.556114	-652.088562	-32.994373	75.265884	-598.397034	276.439423	1285.719482	-560.318420	-112.842308	1298.257324	-534.732178	83.148384	1321.884644	-525.218201	92.593376	1591.451904	-632.671204	303.574951	1049.769409	-586.228882	-164.433823	1066.880249	-516.893005	282.648163	809.553833	-481.237579	-119.974319	830.221680	-546.764771	74.082214	962.826843	429.589691	-28.305458	922.550964	464.763733	151.530014
-560.314758	176.774460	866.469238	-553.957031	-23.222952	860.380737	-662.136353	220.431458	415.596710	-598.073608	-46.744881	471.756165	-644.433716	223.504700	64.529381	-652.235474	-33.089710	75.263329	-598.639038	276.420349	1285.667725	-560.375000	-112.809433	1298.327271	-534.825378	83.226540	1321.918945	-525.365417	92.678001	1591.464600	-632.845764	303.614655	1049.752686	-586.205872	-164.447678	1066.938843	-516.985535	282.748840	809.561462	-481.179871	-119.986252	830.307129	-546.785095	74.077988	962.851257	429.679657	-28.276215	922.563721	464.812195	151.597137
-560.294922	176.849197	866.504089	-553.878418	-23.191019	860.419617	-662.115234	220.384247	415.607849	-598.298157	-46.801277	471.829285	-644.332642	223.499908	64.553024	-652.412781	-33.172161	75.193916	-598.830811	276.472198	1285.654419	-560.352966	-112.718536	1298.409302	-534.973389	83.225037	1321.987793	-525.460144	92.783798	1591.490356	-632.987671	303.657471	1049.729980	-586.156311	-164.468475	1067.032227	-517.025757	282.842560	809.567444	-481.127625	-120.029640	830.389282	-546.757507	74.136185	962.890503	429.759094	-28.264404	922.569397	464.875854	151.631851
-560.324280	176.869019	866.513062	-553.825073	-23.223000	860.458374	-662.133606	220.317657	415.589355	-598.556274	-46.831913	471.902863	-644.349731	223.513992	64.536629	-652.562134	-33.291740	75.168396	-599.027771	276.486725	1285.638428	-560.338379	-112.680687	1298.494629	-535.018982	83.374931	1321.985718	-525.574951	92.890282	1591.505615	-633.129150	303.700073	1049.715576	-586.090149	-164.491211	1067.129517	-517.071106	282.954926	809.573181	-481.083557	-120.058357	830.458801	-546.743774	74.149902	962.914734	429.824188	-28.135344	922.559143	464.942566	151.990463
-560.386597	176.794174	866.486877	-553.797607	-23.225637	860.485229	-662.199524	220.324875	415.592224	-598.770630	-46.885441	471.995819	-644.406433	223.502670	64.519203	-652.797913	-33.383831	75.085785	-599.203857	276.499756	1285.658081	-560.305725	-112.629677	1298.581909	-535.104797	83.457390	1322.025146	-525.654663	93.003830	1591.549927	-633.270081	303.755493	1049.697510	-586.054199	-164.511627	1067.200806	-517.085754	283.050262	809.622986	-481.043243	-120.060051	830.523132	-546.756531	74.141342	962.915405	429.950653	-28.241846	922.553833	464.998718	151.610931
-560.444031	176.779282	866.501221	-553.774292	-23.228340	860.507324	-662.227173	220.251251	415.590851	-599.044312	-46.973431	472.085144	-644.272339	223.478943	64.544106	-652.912903	-33.516331	75.010780	-599.369141	276.558594	1285.664185	-560.271790	-112.552338	1298.666016	-535.199768	83.530144	1322.063477	-525.773315	93.091919	1591.573242	-633.386719	303.794312	1049.720215	-586.009521	-164.504425	1067.264526	-517.139282	283.130920	809.657959	-481.002045	-120.083466	830.592346	-546.760010	74.140877	962.932434	430.002136	-28.214811	922.565369	465.021271	151.815598
-560.558838	176.699051	866.504333	-553.811401	-23.237329	860.505981	-662.268982	220.195145	415.594238	-599.329590	-47.052528	472.155396	-644.144592	223.439209	64.552727	-652.975098	-33.617237	74.916801	-599.508240	276.604126	1285.710083	-560.287964	-112.498131	1298.703125	-535.284851	83.595749	1322.112427	-525.903320	93.168457	1591.602295	-633.517822	303.822174	1049.732056	-585.956726	-164.563690	1067.332031	-517.162109	283.151611	809.710999	-480.998688	-120.126526	830.653198	-546.811035	74.098045	962.930725	429.831116	-27.610685	922.553833	464.780457	154.534897
-560.666504	176.613007	866.484924	-553.816833	-23.306292	860.553955	-662.344666	220.190369	415.603210	-599.615540	-47.102478	472.242859	-644.023865	223.375519	64.544708	-652.989075	-33.727299	74.840668	-599.671204	276.638519	1285.729614	-560.232422	-112.443649	1298.789795	-535.359741	83.654564	1322.181030	-525.994385	93.253639	1591.651367	-633.613403	303.842560	1049.755859	-585.900024	-164.570999	1067.437744	-517.181396	283.203186	809.767822	-480.980377	-120.137093	830.716125	-546.832153	74.060471	962.942383	429.908295	-27.640013	922.576050	464.817261	154.554398
-560.720276	176.593063	866.496765	-553.856018	-23.267412	860.566101	-662.370667	220.159424	415.584473	-599.927368	-47.196499	472.317230	-643.851379	223.279007	64.541023	-653.090393	-33.833767	74.751221	-599.809937	276.655396	1285.739136	-560.231995	-112.416824	1298.843628	-535.415588	83.744476	1322.224121	-526.113892	93.330933	1591.677124	-633.711060	303.864075	1049.773804	-585.831848	-164.590118	1067.525757	-517.245361	283.247589	809.798523	-480.945343	-120.143623	830.780884	-546.860840	74.070724	962.952515	430.117126	-27.911039	922.573730	464.704071	152.784317
[truncated: 292 more rows]
[truncated: 40 more columns]
