# Supplementary material for: A dyadic stimulus set of audiovisual affective displays for the study of multisensory, emotional, social interactions
Source: Behav Res Methods. 2015 Nov 5;48(4):1285–95. doi: 10.3758/s13428-015-0654-4 (PMC5101291; doi:10.3758/s13428-015-0654-4)
Supplement: Supplementary file 1 — (ZIP 270 MB) [file 13428_2015_654_MOESM1_ESM.zip › supplementary_material_2_stimuli_set_files/A/A05.txt]

-648.446350	221.629562	867.784058	-666.982239	19.334284	859.781982	-765.835754	270.915466	421.631073	-706.391296	-9.192802	468.755188	-751.351501	273.616821	67.905289	-759.656860	-3.253150	72.870369	-676.924927	327.200043	1290.609497	-695.733582	-63.930340	1312.768555	-629.464966	126.091515	1325.540771	-626.668091	129.304993	1589.227295	-708.502869	352.992676	1057.961670	-721.065308	-113.487061	1082.849121	-594.194946	315.887970	818.475220	-601.858887	-79.865395	852.044617	-648.742004	115.724640	963.266052	451.548737	-34.179581	925.604797	470.752380	148.301910
-648.380737	221.688065	867.789368	-666.874634	19.372648	859.757629	-765.809570	270.931641	421.613708	-706.306702	-9.164469	468.723358	-751.387268	273.612427	67.902855	-759.683105	-3.249463	72.870522	-676.887024	327.128571	1290.579224	-695.720276	-63.943409	1312.780884	-629.439575	126.065498	1325.563354	-626.551270	129.245773	1589.210083	-708.380676	353.087738	1057.980347	-720.962280	-113.559471	1082.877441	-593.967896	315.995941	818.504150	-601.752380	-79.840172	852.096863	-648.652405	115.760559	963.255615	451.737732	-34.157005	925.638062	470.897827	148.299622
-648.285706	221.694717	867.807129	-666.749756	19.408283	859.765076	-765.763794	270.890930	421.609650	-706.226929	-9.143527	468.709412	-751.299255	273.613831	67.918587	-759.692566	-3.243741	72.887581	-676.885376	327.127808	1290.630615	-695.677490	-63.973408	1312.808350	-629.429443	126.056129	1325.594604	-626.424805	129.209366	1589.190063	-708.294189	353.137787	1058.004395	-720.885498	-113.642921	1082.909302	-593.772766	316.120178	818.565125	-601.690613	-79.842499	852.115234	-648.543152	115.777344	963.268127	451.945618	-34.138084	925.680908	471.071747	148.315125
-648.228271	221.697479	867.781738	-666.643433	19.415421	859.766846	-765.709717	270.852509	421.629120	-706.161133	-9.152054	468.693604	-751.192322	273.589996	67.940460	-759.652588	-3.228520	72.886017	-676.940491	327.167633	1290.721558	-695.617554	-63.992424	1312.813232	-629.411499	126.033112	1325.614136	-626.269897	129.166000	1589.169189	-708.219971	353.194275	1058.043945	-720.818420	-113.709160	1082.929199	-593.585876	316.280334	818.624023	-601.689026	-79.953064	852.104736	-648.462463	115.797798	963.257141	452.171814	-34.101768	925.742188	471.313385	148.354980
-648.118774	221.707565	867.792236	-666.544861	19.419117	859.755798	-765.675171	270.881531	421.625824	-706.106140	-9.138771	468.701935	-751.029236	273.518738	67.957390	-759.638123	-3.207137	72.869606	-676.978699	327.163086	1290.773193	-695.567322	-63.990368	1312.832520	-629.357361	126.022644	1325.650024	-626.102539	129.118332	1589.146729	-708.209351	353.280334	1058.079224	-720.754395	-113.848785	1082.952026	-593.436401	316.413757	818.686462	-601.720459	-80.059219	852.075500	-648.361145	115.794006	963.256592	452.386749	-34.042248	925.797180	471.520508	148.363663
-648.014282	221.703064	867.786804	-666.431152	19.430689	859.738647	-765.585144	270.855255	421.624115	-706.042053	-9.132907	468.686279	-750.906250	273.439911	67.929459	-759.632996	-3.195519	72.876015	-677.006836	327.170563	1290.791870	-695.542053	-63.997826	1312.832153	-629.272705	125.992317	1325.670776	-625.906067	129.086578	1589.118652	-708.204834	353.349548	1058.109375	-720.703979	-113.998154	1082.962036	-593.316284	316.646301	818.749023	-601.785828	-80.240776	852.026184	-648.251648	115.791794	963.244995	452.595764	-33.993027	925.861328	471.796204	148.417603
-648.113037	222.014420	867.813416	-666.844238	20.141350	859.339844	-765.635193	270.962494	421.685699	-705.980896	-9.145896	468.567505	-750.868958	273.430450	67.937416	-759.599854	-3.197730	72.880119	-676.996887	327.139587	1290.784668	-695.489441	-63.994225	1312.825317	-629.236938	125.987114	1325.682617	-625.700500	129.062119	1589.086670	-708.222900	353.448059	1058.136230	-720.664429	-114.134125	1082.991455	-593.241516	316.915009	818.778076	-601.887634	-80.481285	851.952942	-648.341187	116.055443	963.031555	452.780945	-33.950516	925.944946	472.044861	148.521805
-647.996643	222.062775	867.828674	-666.739563	20.163105	859.311401	-765.545593	270.967987	421.678162	-705.893311	-9.126935	468.546661	-750.821533	273.399567	67.939941	-759.605591	-3.174506	72.865341	-677.051086	327.187958	1290.860474	-695.437378	-64.002411	1312.773193	-629.159119	125.974403	1325.682007	-625.485352	129.064285	1589.051270	-708.286133	353.626160	1058.172729	-720.649414	-114.298798	1082.984375	-593.254761	317.214386	818.778931	-602.048462	-80.839195	851.847473	-648.234802	116.069542	963.024292	452.982605	-33.900829	925.989136	472.339020	148.595200
-647.858765	222.054611	867.814941	-666.597656	20.160887	859.304016	-765.441895	270.963165	421.645721	-705.770142	-9.072933	468.527313	-750.803162	273.414154	67.960693	-759.599731	-3.175543	72.867439	-677.037109	327.155121	1290.825317	-695.331604	-64.025742	1312.767212	-629.094604	125.960907	1325.681641	-625.253967	129.005676	1589.007690	-708.385803	353.783661	1058.251587	-720.636047	-114.469460	1083.022095	-593.296936	317.440643	818.790955	-602.240479	-81.201141	851.753418	-648.101013	116.068024	963.014465	453.125031	-33.864487	926.052307	472.586761	148.706696
-647.757751	222.058670	867.812317	-666.481934	20.167896	859.267700	-765.308716	270.974304	421.644897	-705.620117	-8.997925	468.515045	-750.704590	273.398346	67.965668	-759.573242	-3.173507	72.859634	-677.026917	327.158112	1290.851929	-695.267700	-64.025681	1312.698120	-629.038757	125.992744	1325.652100	-625.020630	129.019684	1588.965698	-708.510986	353.977753	1058.311279	-720.630432	-114.631119	1083.045898	-593.362976	317.569397	818.795898	-602.410583	-81.570190	851.639648	-647.984680	116.056900	962.993408	453.306519	-33.825974	926.108032	472.880676	148.770172
-647.414429	221.794342	867.792908	-665.865112	19.503193	859.642822	-765.079956	270.915131	421.606934	-705.456299	-8.948722	468.620972	-750.654724	273.401978	67.987862	-759.558594	-3.165650	72.837563	-677.061462	327.211700	1290.930176	-695.165649	-64.064194	1312.708374	-628.997925	125.995949	1325.634399	-624.753357	128.955780	1588.962891	-708.620789	354.141571	1058.377075	-720.656616	-114.800606	1083.059937	-593.485413	317.954773	818.818359	-602.632202	-81.963295	851.536255	-647.661743	115.822014	963.196960	453.426056	-33.779583	926.169495	473.090240	148.873154
-647.477600	222.067810	867.823669	-666.184326	20.109806	859.302490	-765.147522	271.057709	421.700623	-705.388000	-8.901491	468.540833	-750.741211	273.397827	68.032043	-759.473511	-3.162649	72.822098	-677.045105	327.228882	1290.982666	-695.064819	-64.066071	1312.723755	-628.907837	125.974167	1325.658325	-624.518555	128.975998	1588.931641	-708.722107	354.328186	1058.463257	-720.687378	-114.974617	1083.114136	-593.630737	318.404816	818.839233	-602.910400	-82.412827	851.425110	-647.713196	116.047928	963.018860	453.583954	-33.754436	926.201538	473.333893	148.934250
-647.333008	222.103653	867.859253	-666.077820	20.198498	859.296509	-764.911743	270.992676	421.663208	-705.345642	-8.904402	468.540894	-750.629944	273.382721	68.026115	-759.501526	-3.141958	72.871651	-677.021484	327.228302	1291.031494	-694.972290	-64.057343	1312.737183	-628.847656	125.965050	1325.674194	-624.256470	128.969803	1588.922241	-708.863220	354.506653	1058.539185	-720.722168	-115.133278	1083.167114	-593.842346	318.860748	818.834900	-603.255737	-82.975525	851.261658	-647.590576	116.086975	963.032776	453.705505	-33.686886	926.237000	473.553314	149.016708
-647.576599	222.647064	867.905273	-667.040344	21.663754	858.745361	-765.213806	271.302429	421.853607	-705.350769	-8.894590	468.296173	-750.931885	273.415680	68.057640	-759.498230	-3.136669	72.887199	-677.013245	327.242035	1291.066162	-694.898987	-64.085258	1312.765015	-628.776733	125.982880	1325.679688	-624.016602	128.946747	1588.900635	-709.016113	354.659546	1058.604004	-720.774353	-115.312225	1083.237915	-594.138123	319.354797	818.802551	-603.591614	-83.529984	851.120728	-647.952332	116.718559	962.738098	453.836639	-33.656883	926.260742	473.857727	149.207993
-647.085205	222.139603	867.855225	-665.894104	20.316338	859.228577	-764.965210	271.195129	421.760315	-705.040588	-8.755644	468.535431	-750.814636	273.392761	68.076958	-759.382019	-3.113285	72.867798	-676.963013	327.240082	1291.088135	-694.786316	-64.071434	1312.785278	-628.704407	125.977722	1325.691284	-623.778320	128.946594	1588.879517	-709.204834	354.928497	1058.697510	-720.811218	-115.455688	1083.288696	-594.329285	319.223358	818.723206	-603.880615	-84.033417	850.998779	-647.359985	116.126198	962.993530	453.910736	-33.566719	926.245850	473.994415	149.287903
-646.875366	222.079361	867.846863	-665.625000	20.121656	859.287903	-764.863464	271.256805	421.782349	-705.146118	-8.836344	468.585358	-750.832886	273.426361	68.078011	-759.466431	-3.102671	72.874016	-676.923889	327.216248	1291.062988	-694.705078	-64.084572	1312.797974	-628.615784	125.958359	1325.706909	-623.529114	128.944031	1588.858154	-709.364929	355.109558	1058.760620	-720.868591	-115.605705	1083.361816	-594.586060	319.600189	818.687378	-604.243225	-84.624237	850.844543	-647.161743	116.041718	963.024963	453.935211	-33.536366	926.232910	474.069214	149.356155
-646.758606	222.083649	867.822632	-665.565308	20.182545	859.256714	-764.787170	271.274689	421.804413	-704.929443	-8.743342	468.554443	-750.898621	273.398926	68.076363	-759.345581	-3.085121	72.902069	-676.872314	327.221771	1291.111938	-694.618958	-64.098625	1312.789185	-628.554565	126.005615	1325.731567	-623.281128	128.936005	1588.823120	-709.486755	355.307129	1058.856079	-720.927795	-115.788559	1083.449219	-595.526489	321.072540	818.507202	-604.601135	-85.231201	850.698425	-647.048828	116.064743	962.994507	453.938873	-33.433006	926.204773	474.081085	149.434937
-646.605957	222.095215	867.825317	-665.435303	20.179440	859.240906	-764.681763	271.302551	421.845490	-705.059448	-8.823563	468.559784	-750.885986	273.386993	68.108131	-759.444336	-3.083062	72.917732	-676.829407	327.246094	1291.137939	-694.562500	-64.078926	1312.797852	-628.457581	125.993393	1325.740845	-623.044495	128.919907	1588.798584	-709.580078	355.471344	1058.937866	-721.008179	-116.022110	1083.524048	-595.519531	321.505768	818.650146	-605.024475	-85.840210	850.539917	-646.920471	116.060371	962.988708	453.914307	-33.412796	926.176086	474.091339	149.481049
-646.432251	222.071198	867.821594	-665.263184	20.106106	859.255188	-764.552124	271.275665	421.853027	-704.961487	-8.805105	468.566498	-750.894348	273.330322	68.108559	-759.393372	-3.092844	72.881752	-676.797974	327.253723	1291.162964	-694.463257	-64.088921	1312.822144	-628.390076	126.003731	1325.756714	-622.820251	128.928680	1588.767090	-709.795593	355.738678	1059.028809	-721.074707	-116.238205	1083.603394	-596.294861	322.088989	818.285034	-605.413574	-86.489357	850.402527	-646.757385	116.022568	962.995422	453.891693	-33.362782	926.134888	474.047058	149.516861
-646.113464	221.786316	867.793762	-664.686157	19.452904	859.628906	-764.349365	271.189453	421.836090	-704.893433	-8.794376	468.709473	-750.844299	273.322540	68.103577	-759.388916	-3.089194	72.878792	-676.721436	327.277252	1291.184448	-694.382385	-64.090851	1312.827881	-628.330750	125.982628	1325.751831	-622.596924	128.927719	1588.725952	-709.958496	355.940887	1059.093262	-721.170166	-116.483711	1083.693359	-596.864624	322.645203	818.115112	-605.844482	-87.194916	850.223694	-646.449097	115.783585	963.192505	453.829285	-33.334965	926.080566	473.961761	149.537201
-646.551208	222.629395	867.837585	-666.148376	21.600328	858.689087	-764.574524	271.465118	421.998474	-704.950439	-8.877166	468.362793	-751.100098	273.359558	68.117966	-759.406311	-3.068309	72.922356	-676.647034	327.288513	1291.186279	-694.465332	-63.976204	1312.796509	-628.213684	125.995667	1325.759033	-622.380127	128.946136	1588.688477	-710.106201	356.081329	1059.126465	-721.320862	-116.779846	1083.709229	-597.290283	323.122589	818.009094	-606.276245	-87.840363	850.041565	-646.988525	116.678192	962.675659	453.730652	-33.284931	926.033691	473.841827	149.602417
-646.003052	222.100861	867.763550	-664.950073	20.206615	859.187256	-764.232666	271.287720	421.949402	-704.791992	-8.802915	468.588165	-750.948547	273.361145	68.134521	-759.341980	-3.062453	72.924294	-676.550720	327.313263	1291.194824	-694.385193	-63.960987	1312.788208	-628.139038	126.007370	1325.750610	-622.163513	128.960815	1588.646240	-710.239197	356.257935	1059.184814	-721.392761	-116.970078	1083.758667	-597.729370	323.630341	817.872070	-606.696106	-88.542625	849.895203	-646.356140	116.073120	962.928894	453.650208	-33.140724	925.953125	473.608765	149.604492
-645.263123	222.021896	867.833130	-664.163635	19.549213	859.615295	-763.958496	271.171356	421.926453	-704.664246	-8.730534	468.714264	-750.842529	273.326447	68.163139	-759.332397	-3.060477	72.932289	-676.432678	327.333954	1291.200195	-694.293091	-63.965660	1312.789551	-628.035706	126.036858	1325.735596	-621.948975	128.980408	1588.611084	-710.379883	356.378937	1059.214844	-721.456726	-117.181160	1083.824829	-598.216187	324.262177	817.678955	-607.148071	-89.269287	849.730347	-645.827332	115.918213	963.209656	453.544708	-33.109894	925.898560	473.485840	149.566208
-645.331299	221.804581	867.733643	-664.065247	19.471218	859.603760	-763.914673	271.172485	421.919586	-704.605164	-8.695284	468.753540	-750.875671	273.323578	68.174812	-759.325623	-3.029506	72.941765	-676.313293	327.337097	1291.197388	-694.205078	-63.962940	1312.803589	-628.012878	126.062820	1325.720825	-621.760864	128.979111	1588.576538	-710.500732	356.552612	1059.257202	-721.528687	-117.342430	1083.901978	-598.592285	324.712036	817.587891	-607.529602	-89.906998	849.593445	-645.789490	115.815651	963.154236	453.457062	-33.008747	925.821533	473.293823	149.557693
-644.697144	222.132996	867.835938	-663.762268	19.591354	859.591614	-763.794861	271.102844	422.018372	-704.463745	-8.646720	468.747192	-750.918030	273.278137	68.186600	-759.251038	-3.023393	72.944221	-676.209900	327.359222	1291.186523	-694.127380	-63.954880	1312.773560	-627.927063	126.075317	1325.701660	-621.572510	128.998489	1588.541382	-710.604248	356.743439	1059.310913	-721.601563	-117.521385	1083.968506	-599.103455	325.240906	817.442261	-608.008850	-90.645462	849.426697	-645.398621	115.981232	963.203430	453.315552	-32.942116	925.751221	473.132629	149.578018
-644.683838	222.463623	867.862732	-664.102295	20.300686	859.188110	-763.852234	271.237579	422.113739	-704.441528	-8.639437	468.657806	-751.078674	273.287109	68.197891	-759.230896	-3.013778	72.928215	-676.082825	327.378113	1291.190552	-694.051147	-63.947918	1312.769775	-627.877502	126.120483	1325.685425	-621.400208	129.030029	1588.497681	-710.741394	356.979645	1059.372681	-721.710022	-117.739258	1084.035034	-599.570129	325.734253	817.238831	-608.449646	-91.337830	849.242188	-645.417603	116.252121	962.989563	453.240173	-32.900852	925.675171	473.008972	149.585587
-644.461182	222.510361	867.854553	-663.945251	20.386297	859.136169	-763.792603	271.244965	422.165649	-704.374268	-8.630849	468.621735	-751.140137	273.279480	68.212059	-759.260437	-3.035431	72.989136	-675.953796	327.387238	1291.176758	-693.993713	-63.948498	1312.771606	-627.800598	126.110008	1325.662476	-621.221069	129.044205	1588.442627	-710.842102	357.153076	1059.405884	-721.766663	-117.931412	1084.111450	-599.949951	326.044861	817.000549	-608.870605	-92.011436	849.095215	-645.246033	116.294586	962.959961	453.138947	-32.818371	925.585266	472.878937	149.614014
-644.042053	222.178970	867.809998	-663.226868	19.649559	859.543274	-763.570313	271.143890	422.120819	-704.239807	-8.537258	468.739441	-751.101074	273.274048	68.206177	-759.259460	-2.971889	72.932175	-675.826599	327.405518	1291.139160	-693.924072	-63.955761	1312.771729	-627.717957	126.113319	1325.644531	-621.030579	129.066177	1588.398926	-710.919250	357.348724	1059.434814	-721.950562	-118.215187	1084.133057	-600.352234	326.428192	816.845276	-609.329102	-92.791214	848.930664	-644.874878	116.023346	963.172119	453.059509	-32.779999	925.525208	472.784119	149.604446
-643.863525	222.178970	867.780334	-663.049438	19.644732	859.495911	-763.485107	271.172150	422.154083	-704.100891	-8.522512	468.779694	-751.134094	273.278687	68.209206	-759.247192	-2.972995	72.952469	-675.689270	327.420898	1291.114990	-693.836792	-63.956593	1312.785278	-627.632446	126.110176	1325.613037	-620.842834	129.047089	1588.374634	-710.966492	357.449738	1059.431030	-722.044495	-118.346870	1084.174194	-600.941040	327.295990	816.678406	-609.757019	-93.446396	848.807129	-644.701660	116.012756	963.133606	452.966827	-32.710442	925.451721	472.712921	149.648880
-643.657715	222.196411	867.766235	-662.894348	19.665735	859.473816	-763.361816	271.227997	422.212524	-703.920898	-8.446712	468.767975	-751.172363	273.283966	68.215645	-759.206787	-2.963718	72.952278	-675.559143	327.421783	1291.094482	-693.802856	-63.948120	1312.773438	-627.530212	126.110565	1325.597412	-620.680298	129.097946	1588.302490	-711.005188	357.572968	1059.435303	-722.152588	-118.550934	1084.228516	-601.446533	327.945129	816.505554	-610.183594	-94.124680	848.675415	-644.535339	116.027084	963.116516	452.922852	-32.632202	925.404724	472.641296	149.684601
-643.456726	222.183121	867.745728	-662.666138	19.648567	859.462280	-763.218689	271.274567	422.214844	-703.741821	-8.380258	468.766968	-751.205811	273.280945	68.249695	-759.137695	-2.964349	72.960281	-675.415588	327.441132	1291.062500	-693.772095	-63.952473	1312.773315	-627.425476	126.119591	1325.580933	-620.523010	129.131104	1588.267334	-711.037720	357.710693	1059.443115	-722.232666	-118.731293	1084.319580	-601.842957	328.418732	816.268799	-610.594482	-94.807411	848.540588	-644.347168	116.019936	963.103210	452.888184	-32.555328	925.337524	472.629120	149.747375
-643.263855	222.182907	867.737610	-662.476685	19.619158	859.472900	-763.080200	271.303741	422.255157	-703.520752	-8.298213	468.773682	-751.291809	273.292694	68.258194	-759.069214	-2.945222	72.968056	-675.279846	327.458801	1291.040161	-693.727783	-63.938148	1312.766357	-627.341919	126.097580	1325.590820	-620.362915	129.145081	1588.225464	-711.061401	357.829498	1059.462036	-722.360840	-118.854156	1084.380981	-602.324707	328.954590	816.067627	-610.987854	-95.401009	848.427979	-644.180115	116.017052	963.107117	452.927826	-32.574299	925.338074	472.907410	149.934692
-643.056213	222.174042	867.761230	-662.281677	19.641779	859.467896	-762.934509	271.330872	422.308594	-703.297302	-8.232179	468.758331	-751.288879	273.265991	68.265480	-759.032166	-2.905598	72.938522	-675.154236	327.474152	1291.028076	-693.722351	-63.911938	1312.745117	-627.249451	126.085876	1325.589600	-620.251648	129.132950	1588.204590	-711.096619	357.993134	1059.515015	-722.490173	-119.046257	1084.437866	-602.774841	329.409058	815.850891	-611.382324	-96.053123	848.336304	-644.010986	116.011543	963.118652	452.884583	-32.337624	925.326050	472.750000	149.897156
-643.029419	222.552582	867.807861	-662.576782	20.346075	859.088684	-762.906982	271.455872	422.395660	-703.059326	-8.151393	468.601318	-751.470459	273.287476	68.319603	-758.942322	-2.912300	72.958679	-675.017883	327.486969	1291.012451	-693.673950	-63.915871	1312.766968	-627.173889	126.075539	1325.579468	-620.042664	129.180328	1588.158447	-711.115112	358.102051	1059.534302	-722.633545	-119.215469	1084.516602	-603.198120	329.906433	815.672424	-611.752808	-96.671982	848.269287	-644.024475	116.311050	962.929565	452.910034	-32.255234	925.328369	472.884613	150.007965
-642.675354	222.253250	867.772156	-661.926758	19.623222	859.456177	-762.635010	271.381104	422.324463	-702.817749	-8.081700	468.710083	-751.409485	273.275055	68.323494	-758.900635	-2.913601	72.947128	-674.890564	327.506714	1291.004395	-693.626892	-63.914776	1312.799072	-627.073242	126.075104	1325.601440	-619.875610	129.198395	1588.120117	-711.125061	358.238220	1059.542969	-722.826782	-119.382607	1084.588989	-603.558289	330.352325	815.540344	-612.120117	-97.235489	848.220459	-643.697205	116.036957	963.122681	452.975677	-32.130035	925.337585	473.058167	150.133438
-642.519287	222.235855	867.770386	-661.745789	19.570223	859.457458	-762.420349	271.353729	422.329742	-702.643860	-8.035148	468.700531	-751.408264	273.281738	68.329765	-758.881775	-2.914085	72.921066	-674.752808	327.517487	1290.981079	-693.597656	-63.915752	1312.808350	-626.994629	126.069519	1325.579346	-619.719971	129.209274	1588.078247	-711.127747	358.374908	1059.572388	-723.030579	-119.558739	1084.662720	-604.027771	330.870728	815.318665	-612.436035	-97.779762	848.187073	-643.567688	116.008713	963.126160	453.006226	-31.959887	925.346436	473.179291	150.294800
-642.346008	222.284607	867.805359	-661.582825	19.608786	859.427307	-762.240173	271.365540	422.342468	-702.827637	-8.193309	468.757751	-751.394775	273.273560	68.356941	-758.981567	-2.898443	72.978867	-674.622681	327.524872	1290.972046	-693.544739	-63.889851	1312.840698	-626.896851	126.072044	1325.583130	-619.562805	129.247391	1588.044189	-711.615173	359.007355	1059.434814	-723.055786	-119.607635	1084.756348	-604.378174	331.300232	815.149353	-612.685608	-98.358788	848.265747	-643.424988	116.022591	963.129272	453.089996	-31.863325	925.390869	473.435974	150.528656
-642.198486	222.264511	867.773560	-661.403198	19.587755	859.444153	-761.994873	271.343048	422.312897	-702.526306	-8.059999	468.716492	-751.358643	273.247681	68.358452	-758.894409	-2.885654	72.981079	-674.487854	327.539337	1290.965088	-693.515442	-63.903786	1312.893311	-626.817627	126.054451	1325.564697	-619.409302	129.275620	1588.015137	-711.645142	359.154877	1059.460083	-723.328613	-119.866638	1084.833008	-604.730164	331.741302	815.017578	-613.070007	-98.825203	848.126099	-643.288086	116.029671	963.125488	453.115631	-31.739527	925.462219	473.583221	150.681656
-642.056152	222.294220	867.787964	-661.269714	19.592302	859.446594	-761.808899	271.371552	422.355469	-702.643005	-8.168388	468.777161	-751.299072	273.216797	68.380264	-758.999268	-2.861861	73.025261	-674.369751	327.534271	1290.951538	-693.497253	-63.896282	1312.901001	-626.726990	126.050308	1325.594971	-619.264099	129.303558	1587.984619	-711.636719	359.272034	1059.489502	-723.377869	-119.971130	1084.941040	-605.060974	332.183990	814.854492	-613.361938	-99.326813	848.127441	-643.173401	116.043312	963.135681	453.151642	-31.605007	925.529907	473.747864	150.813538
-641.928955	222.294220	867.785217	-661.114258	19.569136	859.446777	-761.608765	271.355530	422.345490	-702.545044	-8.115479	468.761414	-751.326294	273.241913	68.410072	-758.968445	-2.866601	73.050583	-674.237305	327.569214	1290.933716	-693.467590	-63.884258	1312.947144	-626.656616	126.035072	1325.600342	-619.121094	129.329269	1587.966919	-711.611816	359.385986	1059.510742	-723.525269	-120.124588	1085.006470	-605.394897	332.628906	814.719849	-613.613403	-99.773926	848.127930	-643.054321	116.036911	963.136597	453.211060	-31.475491	925.593628	473.899017	150.987625
-641.923157	222.431198	867.801941	-661.416443	20.162106	859.352417	-761.517761	271.477875	422.425232	-702.540833	-8.145112	468.688599	-751.448608	273.224640	68.410492	-758.975159	-2.850488	73.083366	-674.154114	327.562744	1290.922363	-693.417114	-63.876873	1312.954224	-626.536133	126.000893	1325.579224	-618.988098	129.355621	1587.937744	-711.657837	359.529877	1059.523071	-723.629578	-120.241165	1085.074463	-605.753418	333.081146	814.533264	-613.851624	-100.221489	848.213257	-643.162903	116.319809	963.090332	453.207733	-31.315926	925.673828	474.036713	151.287125
-641.703064	222.233322	867.769653	-660.859680	19.584167	859.448120	-761.294006	271.462738	422.408661	-702.408020	-8.098399	468.827515	-751.421326	273.234161	68.425926	-758.968262	-2.836449	73.064369	-674.032532	327.580109	1290.899658	-693.403748	-63.871777	1312.987183	-626.462585	125.972420	1325.589844	-618.854614	129.374191	1587.913818	-711.692261	359.718750	1059.505127	-723.755737	-120.395905	1085.173706	-605.967224	333.364685	814.431519	-614.073608	-100.552292	848.145447	-642.851318	116.025009	963.133179	453.232208	-31.186779	925.704712	474.196594	151.497360
-641.573120	222.232132	867.761963	-660.746521	19.535934	859.440613	-761.143066	271.530304	422.423126	-702.360291	-8.123907	468.851837	-751.465149	273.224243	68.449387	-758.939087	-2.820638	73.078644	-673.910767	327.592987	1290.888672	-693.402710	-63.857159	1312.957886	-626.378662	125.950836	1325.592163	-618.727539	129.404480	1587.893311	-711.682678	359.812714	1059.520630	-723.903503	-120.524399	1085.255249	-606.135986	333.663605	814.325623	-614.359741	-100.965584	848.216248	-642.757751	116.003349	963.128113	453.277374	-31.046741	925.755493	474.333282	151.659256
-641.416809	222.219742	867.781860	-660.595276	19.539557	859.443665	-761.011108	271.573395	422.438385	-702.270386	-8.080219	468.842682	-751.480652	273.245697	68.453697	-758.899109	-2.814960	73.086899	-673.822876	327.583984	1290.853027	-693.360168	-63.850269	1313.005493	-626.331970	125.932587	1325.580933	-618.583618	129.439880	1587.863647	-711.674622	359.874329	1059.520996	-724.076477	-120.636963	1085.293213	-606.379700	334.014465	814.216003	-614.505615	-101.248573	848.196533	-642.632568	115.992714	963.141663	453.260925	-30.924021	925.797913	474.399689	151.806458
-641.279785	222.188431	867.763000	-660.471313	19.511869	859.427063	-760.887268	271.663849	422.497345	-702.198853	-8.042486	468.873657	-751.569519	273.245697	68.459541	-758.878845	-2.801539	73.088982	-673.722839	327.583527	1290.842651	-693.368958	-63.838676	1313.016479	-626.247803	125.920113	1325.612183	-618.453003	129.435410	1587.844116	-711.645630	359.928131	1059.515137	-724.197266	-120.808212	1085.367676	-606.596252	334.337189	814.106689	-614.632141	-101.524323	848.227112	-642.518005	115.965172	963.125366	453.256714	-30.865686	925.814819	474.385315	151.729706
-641.144470	222.148590	867.753662	-660.365540	19.511595	859.425293	-760.710205	271.621185	422.476715	-702.142883	-8.056017	468.877075	-751.506226	273.221344	68.486282	-758.906616	-2.783263	73.090729	-673.642822	327.590637	1290.814575	-693.313843	-63.861057	1313.070801	-626.280579	125.972595	1325.597046	-618.343872	129.454834	1587.814087	-711.625305	359.985291	1059.520020	-724.271973	-120.882507	1085.428589	-606.750427	334.622528	814.005493	-614.759033	-101.787766	848.241577	-642.410583	115.947815	963.121033	453.142700	-30.686178	925.819031	474.390320	152.072906
-641.008911	222.150284	867.747498	-660.252747	19.515999	859.412598	-760.610962	271.696838	422.537567	-702.067627	-8.037200	468.894928	-751.533142	273.212708	68.485863	-758.862671	-2.783354	73.082253	-673.561462	327.569000	1290.776978	-693.315491	-63.873852	1313.087891	-626.220703	125.958771	1325.586426	-618.208801	129.494293	1587.789795	-711.600830	360.030151	1059.505981	-724.332703	-120.977257	1085.497559	-606.921021	334.859772	813.896484	-614.993225	-102.082039	848.269897	-642.300171	115.947960	963.112610	453.074615	-30.590090	925.806946	474.328735	152.202026
-640.862976	222.120468	867.714478	-660.156189	19.494486	859.403442	-760.513611	271.719696	422.572906	-702.011230	-8.015658	468.879272	-751.514893	273.208862	68.529190	-758.861755	-2.783387	73.079826	-673.486145	327.565643	1290.758057	-693.318298	-63.852825	1313.047974	-626.193848	125.955688	1325.582642	-618.097900	129.544952	1587.751343	-711.646240	360.140167	1059.495361	-724.388672	-121.056168	1085.531494	-607.042969	335.077759	813.829834	-615.067322	-102.273125	848.276794	-642.185730	115.932358	963.092590	452.955444	-30.522049	925.795349	474.229126	152.265717
-640.697021	222.079498	867.701538	-660.029968	19.475290	859.390747	-760.430298	271.698273	422.579956	-701.952454	-8.009835	468.898621	-751.550415	273.227875	68.540764	-758.884033	-2.800609	73.115639	-673.415894	327.578613	1290.724121	-693.328796	-63.851280	1313.039551	-626.127197	125.924911	1325.584839	-617.984863	129.586945	1587.724121	-711.601196	360.177124	1059.494385	-724.376709	-121.122162	1085.593628	-607.149109	335.257782	813.773315	-615.134033	-102.442276	848.288696	-642.065979	115.902679	963.082031	452.880127	-30.488043	925.750000	474.062805	152.101822
-640.646729	222.226089	867.691101	-660.357483	19.968439	859.295288	-760.425476	271.751892	422.657593	-701.966553	-8.036531	468.805237	-751.616211	273.238678	68.544922	-758.918030	-2.801756	73.141655	-673.338806	327.557312	1290.701904	-693.336243	-63.852573	1313.036377	-626.074158	125.922653	1325.569702	-617.880249	129.596359	1587.691284	-711.606079	360.260712	1059.486816	-724.437805	-121.204834	1085.634155	-607.186768	335.344666	813.733704	-615.171570	-102.573776	848.318604	-642.166077	116.153397	963.022461	452.703461	-30.414818	925.698303	473.864655	152.145569
-640.521484	222.187958	867.674377	-660.272095	19.978350	859.303284	-760.346741	271.706879	422.610535	-701.937256	-8.055490	468.815094	-751.625427	273.218719	68.531609	-758.874023	-2.804265	73.143845	-673.275330	327.563538	1290.675049	-693.326050	-63.843643	1313.023560	-626.051941	125.905113	1325.557983	-617.778320	129.609253	1587.662720	-711.586914	360.285156	1059.473877	-724.509277	-121.272034	1085.613770	-607.222778	335.446594	813.703186	-615.182922	-102.686188	848.326782	-642.069214	116.149414	963.019287	452.547668	-30.354624	925.631409	473.673981	152.186615
-640.287598	222.028503	867.624817	-659.800293	19.404039	859.338440	-760.267212	271.690948	422.651550	-701.862915	-8.036883	468.890625	-751.605591	273.206696	68.547760	-758.808289	-2.798094	73.114670	-673.201477	327.572998	1290.643433	-693.364502	-63.827148	1313.014038	-626.005310	125.906761	1325.550171	-617.674133	129.628906	1587.626465	-711.545227	360.323517	1059.436768	-724.553040	-121.303352	1085.590820	-607.199097	335.509369	813.691345	-615.162170	-102.775612	848.337646	-641.766296	115.848518	963.019470	452.350006	-30.243191	925.550232	473.491913	152.424591
-640.168762	221.966248	867.591797	-659.686462	19.350275	859.342407	-760.226746	271.651215	422.637360	-701.809326	-8.008790	468.877014	-751.476563	273.186859	68.553101	-758.812317	-2.805199	73.102600	-673.131287	327.572205	1290.632813	-693.378357	-63.828590	1313.004272	-625.971436	125.870262	1325.523560	-617.577332	129.642319	1587.604004	-711.536926	360.321838	1059.424683	-724.551208	-121.303421	1085.574097	-607.194031	335.558167	813.656250	-615.108826	-102.830154	848.350647	-641.654236	115.808624	963.006226	452.204132	-30.216999	925.459045	473.223083	152.220245
-640.048889	221.952652	867.565918	-659.643127	19.350090	859.319763	-760.146729	271.584595	422.630219	-701.810913	-8.059737	468.908356	-751.435913	273.188995	68.560944	-758.820923	-2.797811	73.118057	-673.054504	327.567963	1290.589844	-693.365784	-63.820564	1312.999878	-625.937317	125.870789	1325.518921	-617.486877	129.679413	1587.581665	-711.480835	360.317749	1059.411743	-724.535828	-121.285210	1085.568237	-607.159058	335.631073	813.650452	-615.022095	-102.846291	848.371033	-641.574707	115.800079	962.981995	452.013550	-30.132370	925.367004	472.971802	152.264221
-639.933533	221.924149	867.533630	-659.574219	19.337048	859.307861	-760.169495	271.578613	422.634613	-701.691528	-8.020729	468.912170	-751.496765	273.209106	68.560852	-758.801147	-2.790972	73.113586	-672.997559	327.572754	1290.555786	-693.403748	-63.838058	1312.952393	-625.910156	125.874619	1325.494385	-617.404663	129.713699	1587.561035	-711.471191	360.368225	1059.369263	-724.494263	-121.250832	1085.520386	-607.060059	335.598938	813.638611	-614.907043	-102.832161	848.368530	-641.481323	115.786934	962.960205	451.849396	-30.076189	925.274353	472.772186	152.279236
-639.829773	221.910034	867.511475	-659.516785	19.328045	859.299377	-760.264038	271.613708	422.694580	-701.659607	-7.999156	468.898804	-751.570862	273.223389	68.568283	-758.773987	-2.780773	73.095230	-672.912842	327.586182	1290.512085	-693.378479	-63.816437	1312.970703	-625.878052	125.852203	1325.490112	-617.332397	129.750504	1587.544067	-711.411682	360.364136	1059.346313	-724.406128	-121.202103	1085.523071	-606.982117	335.584259	813.617737	-614.790833	-102.792725	848.385559	-641.401367	115.780128	962.945190	451.665558	-30.026529	925.182007	472.562347	152.296616
-639.726990	221.884293	867.491089	-659.469116	19.263126	859.296692	-760.266357	271.580109	422.719604	-701.690613	-8.039442	468.914948	-751.552124	273.220337	68.565285	-758.799255	-2.777634	73.094681	-672.846863	327.563232	1290.474365	-693.416016	-63.787537	1312.893433	-625.842346	125.854866	1325.473389	-617.251343	129.780273	1587.530029	-711.326538	360.325470	1059.279541	-724.405762	-121.141678	1085.448975	-606.861389	335.547760	813.607056	-614.619751	-102.719872	848.386108	-641.338440	115.743294	962.935059	451.488007	-29.972900	925.086487	472.367218	152.319717
-639.643372	221.856201	867.467163	-659.410278	19.205906	859.288635	-760.309692	271.569336	422.729248	-701.672241	-8.063109	468.898529	-751.527832	273.208038	68.579819	-758.860901	-2.787870	73.118896	-672.778015	327.574005	1290.436646	-693.414612	-63.797909	1312.901001	-625.809937	125.863678	1325.468140	-617.186523	129.814529	1587.520996	-711.263000	360.324921	1059.244385	-724.304016	-121.060089	1085.409546	-606.680237	335.398163	813.581543	-614.441711	-102.623703	848.372742	-641.267456	115.708138	962.919434	451.332611	-29.906412	925.004456	472.205719	152.316177
-639.561035	221.845047	867.450806	-659.354492	19.204105	859.275391	-760.337219	271.532257	422.731140	-701.629883	-8.083867	468.912628	-751.561646	273.231964	68.580055	-758.865417	-2.785151	73.103874	-672.678040	327.582550	1290.389648	-693.434326	-63.803078	1312.891235	-625.770874	125.844421	1325.453369	-617.112793	129.859482	1587.514160	-711.180359	360.321350	1059.219604	-724.203979	-120.978035	1085.374878	-606.511230	335.261719	813.584900	-614.216614	-102.491364	848.386780	-641.192566	115.701340	962.904175	451.232788	-29.862076	924.941772	472.072815	152.340637
-639.504211	221.845551	867.443542	-659.324707	19.168148	859.260071	-760.266174	271.558167	422.653992	-701.533752	-8.106694	468.892151	-751.479980	273.225464	68.584068	-758.791260	-2.787697	73.101295	-672.611084	327.582672	1290.369995	-693.429871	-63.786972	1312.874146	-625.748291	125.849983	1325.454956	-617.052307	129.884079	1587.517578	-711.095825	360.305176	1059.173096	-724.200073	-120.909241	1085.279297	-606.310059	335.096375	813.581360	-614.020325	-102.331924	848.385193	-641.151245	115.679596	962.892822	451.131836	-29.831879	924.922913	471.974487	152.341568
-639.428589	221.793106	867.420288	-659.270020	19.116871	859.277466	-760.380859	271.566132	422.698395	-701.583679	-8.134785	468.909363	-751.485413	273.223969	68.579872	-758.756165	-2.756665	73.087044	-672.540100	327.597992	1290.329102	-693.436035	-63.768562	1312.852905	-625.714355	125.854294	1325.455688	-616.990601	129.916595	1587.522949	-710.983948	360.251007	1059.145874	-724.144531	-120.800964	1085.206543	-606.086914	334.914948	813.574890	-613.791565	-102.165703	848.421570	-641.100952	115.648186	962.892151	451.109039	-29.792336	924.899170	471.948303	152.384415
-639.356873	221.792068	867.420532	-659.250366	19.131252	859.270569	-760.518616	271.523804	422.796234	-701.561157	-8.195996	468.932343	-751.566956	273.238129	68.545029	-758.752136	-2.801603	73.139442	-672.467590	327.600037	1290.319092	-693.477905	-63.750065	1312.827515	-625.690735	125.844246	1325.467529	-616.927124	129.948059	1587.522949	-710.861389	360.220123	1059.103149	-724.088379	-120.706444	1085.129272	-605.920349	334.777710	813.580933	-613.581421	-101.975212	848.443848	-641.047241	115.648125	962.887817	451.119385	-29.772135	924.907471	471.945862	152.454788
-639.301758	221.777405	867.401672	-659.220276	19.109606	859.265686	-760.547180	271.499084	422.800354	-701.530579	-8.181579	468.899658	-751.485840	273.229889	68.567688	-758.765869	-2.803210	73.142036	-672.414978	327.602081	1290.275879	-693.482178	-63.713230	1312.793701	-625.684753	125.860657	1325.438599	-616.896423	129.942841	1587.535645	-710.736206	360.196228	1059.052612	-723.927551	-120.522896	1085.112427	-605.711914	334.615234	813.563171	-613.320374	-101.705437	848.481079	-641.007446	115.636230	962.876465	451.112122	-29.719591	924.924316	471.952393	152.481949
-639.247192	221.772949	867.384094	-659.201538	19.089968	859.265869	-760.597778	271.444366	422.812653	-701.526001	-8.177845	468.901550	-751.488831	273.212433	68.567024	-758.725037	-2.797328	73.153259	-672.352600	327.634766	1290.262939	-693.479309	-63.692478	1312.772461	-625.651855	125.873917	1325.452881	-616.835205	130.014526	1587.529419	-710.582825	360.125305	1059.010254	-723.759949	-120.363083	1085.032104	-605.424438	334.336273	813.569641	-613.065674	-101.470413	848.479614	-640.967407	115.631470	962.867859	451.132751	-29.714466	924.968445	472.004028	152.554504
-639.234741	221.733170	867.377136	-659.163452	19.041409	859.279480	-760.651367	271.421265	422.787689	-701.531677	-8.204709	468.909607	-751.544739	273.219879	68.554031	-758.753662	-2.793203	73.159088	-672.308228	327.631805	1290.224121	-693.462219	-63.687786	1312.778809	-625.644165	125.893433	1325.443970	-616.789978	130.048859	1587.524048	-710.399963	360.036804	1058.952148	-723.674255	-120.238503	1084.977051	-605.168213	334.105621	813.562256	-612.792603	-101.163605	848.517090	-640.925415	115.597054	962.870239	451.184204	-29.646599	925.017334	472.037415	152.631348
-639.175293	221.720291	867.354431	-659.110779	19.019148	859.279297	-760.661499	271.361115	422.801605	-701.519653	-8.235143	468.914063	-751.487976	273.212158	68.543022	-758.754639	-2.792875	73.143410	-672.253479	327.654999	1290.197510	-693.481873	-63.660801	1312.738525	-625.622742	125.900902	1325.441162	-616.744019	130.041718	1587.520630	-710.239502	359.955200	1058.880249	-723.552185	-120.121765	1084.908691	-604.878723	333.880890	813.589417	-612.452881	-100.790756	848.480103	-640.874390	115.590950	962.859741	451.243591	-29.625471	925.105347	472.102753	152.693680
-639.131775	221.732864	867.354370	-659.088379	19.003809	859.249878	-760.710815	271.345398	422.805420	-701.505249	-8.221457	468.903351	-751.474976	273.208984	68.546722	-758.770203	-2.796284	73.119049	-672.203918	327.664429	1290.170166	-693.454346	-63.640327	1312.744141	-625.614380	125.906372	1325.428223	-616.721802	130.097702	1587.512451	-710.020752	359.802887	1058.821533	-723.500183	-120.004425	1084.860229	-604.611694	333.624481	813.608459	-612.186462	-100.487099	848.505249	-640.848267	115.575615	962.844971	451.308960	-29.607731	925.189636	472.196808	152.745590
-639.092102	221.732712	867.361511	-659.057129	19.019814	859.247925	-760.688965	271.276215	422.791748	-701.488281	-8.242054	468.931915	-751.434448	273.205658	68.560585	-758.751892	-2.798649	73.124733	-672.168701	327.688690	1290.147095	-693.484375	-63.612270	1312.701416	-625.612671	125.942955	1325.404907	-616.662964	130.122375	1587.512695	-709.871155	359.660004	1058.759644	-723.380676	-119.837982	1084.810059	-604.258911	333.316467	813.674866	-611.910400	-100.151535	848.554016	-640.809753	115.578087	962.847046	451.342560	-29.549767	925.287170	472.275299	152.792984
-639.048279	221.711899	867.343689	-659.024170	18.968330	859.255188	-760.715881	271.268250	422.787292	-701.308594	-8.159068	468.913208	-751.415100	273.188782	68.543938	-758.692017	-2.806555	73.126717	-672.128418	327.683960	1290.113159	-693.461609	-63.601479	1312.704102	-625.580872	125.953453	1325.427856	-616.639038	130.156265	1587.506592	-709.716431	359.554596	1058.717407	-723.255310	-119.657471	1084.745483	-603.962891	333.008118	813.679138	-611.641724	-99.825996	848.603821	-640.775269	115.554901	962.842712	451.417816	-29.501934	925.372498	472.362823	152.858780
-639.048950	221.710968	867.346802	-659.025513	18.967737	859.257202	-760.763123	271.258362	422.816589	-701.502563	-8.258760	468.929321	-751.387390	273.190247	68.514809	-758.802307	-2.795081	73.135872	-672.113647	327.687805	1290.067993	-693.441956	-63.566303	1312.679199	-625.571411	125.980759	1325.418945	-616.562805	130.200867	1587.513794	-709.499878	359.391052	1058.652344	-723.164001	-119.564980	1084.714600	-603.619568	332.672363	813.640564	-611.378540	-99.455284	848.635254	-640.774292	115.553360	962.845032	451.490570	-29.493923	925.485657	472.454803	152.899277
-639.017700	221.717224	867.344055	-659.013306	18.980833	859.249084	-760.795227	271.267883	422.817017	-701.512756	-8.263905	468.929688	-751.406433	273.219910	68.558685	-758.781799	-2.805054	73.149010	-672.073120	327.706635	1290.047241	-693.424072	-63.530922	1312.662598	-625.555603	125.995735	1325.409424	-616.516541	130.225708	1587.520142	-709.376648	359.322784	1058.570801	-723.053650	-119.391472	1084.664795	-603.229370	332.287537	813.678894	-611.067078	-99.026810	848.687073	-640.751282	115.559334	962.839355	451.550903	-29.454939	925.578430	472.493652	152.950012
-638.996155	221.708298	867.344971	-658.982483	18.983559	859.248352	-760.858948	271.265869	422.832977	-701.193604	-8.113548	468.883087	-751.436401	273.229584	68.556023	-758.653687	-2.807355	73.117104	-672.051880	327.727417	1290.009888	-693.410645	-63.515518	1312.662842	-625.548462	126.030678	1325.396606	-616.502197	130.229263	1587.537598	-709.153381	359.173767	1058.514404	-722.913086	-119.209290	1084.605225	-602.907349	332.015076	813.679504	-610.763306	-98.616447	848.731262	-640.735046	115.556488	962.840271	451.573853	-29.457287	925.649902	472.531281	152.971146
-638.999573	221.702499	867.340759	-658.984863	18.985016	859.243225	-760.898193	271.284943	422.834412	-701.234863	-8.170603	468.854797	-751.418518	273.257629	68.569183	-758.627991	-2.800601	73.100357	-672.029114	327.733490	1289.968506	-693.380676	-63.492424	1312.662231	-625.500000	126.059113	1325.398926	-616.412659	130.335907	1587.528198	-708.988525	359.039368	1058.455078	-722.793518	-119.071793	1084.550293	-602.562927	331.731140	813.714844	-610.490540	-98.229401	848.783325	-640.725769	115.552574	962.834473	451.579437	-29.392132	925.709717	472.550171	153.158295
-638.992126	221.714752	867.337158	-658.991760	18.967667	859.220825	-760.976990	271.270294	422.836365	-701.294250	-8.203193	468.864807	-751.479736	273.241333	68.544243	-758.690002	-2.799336	73.111946	-672.003601	327.755493	1289.922974	-693.360535	-63.447380	1312.646606	-625.504456	126.070091	1325.391724	-616.367004	130.374405	1587.534302	-708.609558	358.707123	1058.451782	-722.691833	-118.914154	1084.494629	-602.153748	331.390900	813.815491	-610.216919	-97.842964	848.844727	-640.717285	115.540161	962.820313	451.581787	-29.427704	925.762878	472.540497	153.133072
-638.999451	221.717926	867.325378	-659.001709	18.952824	859.226013	-760.898132	271.155640	422.794922	-701.394348	-8.263673	468.892944	-751.353027	273.209351	68.541649	-758.748352	-2.796665	73.119774	-671.999756	327.750366	1289.900024	-693.351685	-63.445187	1312.623413	-625.487915	126.089043	1325.393188	-616.321960	130.402054	1587.551514	-708.278809	358.394165	1058.454712	-722.590088	-118.805359	1084.430908	-601.829224	331.110413	813.891235	-609.964783	-97.423050	848.885559	-640.726074	115.542976	962.817444	451.577118	-29.487843	925.768066	472.473419	152.997101
-638.970825	221.678574	867.305542	-658.985474	18.921488	859.233093	-761.030640	271.190643	422.821381	-701.476379	-8.308796	468.910217	-751.386353	273.219055	68.531059	-758.757507	-2.806244	73.122734	-671.976074	327.754761	1289.847534	-693.334167	-63.449539	1312.586304	-625.456848	126.113129	1325.371826	-616.257324	130.416016	1587.582764	-708.115784	358.262360	1058.381592	-722.534729	-118.731430	1084.383179	-601.453857	330.774231	813.918274	-609.679749	-96.982239	848.937073	-640.703003	115.520050	962.811646	451.521729	-29.516836	925.771057	472.369629	152.969482
-638.965576	221.704102	867.302490	-658.982544	18.927855	859.227722	-761.133118	271.213806	422.849854	-701.581543	-8.339777	468.907349	-751.466431	273.262512	68.540642	-758.797302	-2.813017	73.150162	-671.946594	327.770508	1289.790283	-693.265930	-63.425106	1312.640869	-625.442688	126.133644	1325.360229	-616.225952	130.555511	1587.566162	-707.970825	358.145355	1058.297241	-722.401855	-118.513374	1084.340332	-601.053101	330.396362	813.952209	-609.394714	-96.566513	848.998535	-640.691589	115.534508	962.806763	451.433319	-29.546833	925.765991	472.226196	152.965378
-638.976868	221.711411	867.294250	-658.996643	18.917881	859.214661	-761.184998	271.162842	422.819672	-701.660645	-8.381145	468.903076	-751.368164	273.260864	68.528229	-758.851135	-2.802533	73.146301	-671.940063	327.773071	1289.759644	-693.246399	-63.389637	1312.591187	-625.406982	126.156265	1325.347778	-616.170410	130.538574	1587.604736	-707.845764	358.026367	1058.211914	-722.367249	-118.411865	1084.252075	-600.671021	330.043030	813.961243	-609.130310	-96.210281	849.042236	-640.685425	115.529297	962.794312	451.320160	-29.568689	925.722168	472.075775	152.947037
-638.970703	221.708725	867.274170	-658.997253	18.912457	859.211670	-761.260803	271.166168	422.828186	-701.737366	-8.414373	468.914886	-751.378296	273.252625	68.527954	-758.885376	-2.801760	73.153763	-671.911499	327.795990	1289.718262	-693.235840	-63.360340	1312.563843	-625.376404	126.188866	1325.341797	-616.121826	130.645554	1587.608154	-707.718750	357.912445	1058.136841	-722.151733	-118.262360	1084.253784	-600.253052	329.678833	814.008911	-608.867126	-95.775909	849.105164	-640.679871	115.533173	962.782959	451.187592	-29.660473	925.672913	471.931580	152.902695
-638.964417	221.694275	867.257202	-658.973938	18.890293	859.214478	-761.289246	271.110992	422.808533	-701.818604	-8.433932	468.945831	-751.336609	273.236816	68.510063	-758.921570	-2.791951	73.163376	-671.913147	327.809998	1289.683838	-693.192688	-63.330441	1312.554810	-625.347717	126.214615	1325.317139	-616.098633	130.718979	1587.616699	-707.635925	357.809692	1058.054810	-722.065857	-118.113716	1084.204346	-599.860474	329.204803	814.019836	-608.599854	-95.357147	849.163940	-640.645264	115.523552	962.774658	451.025421	-29.686333	925.603577	471.727356	152.842346
-638.971985	221.691650	867.247070	-658.976868	18.884722	859.213928	-761.404236	271.097412	422.804138	-701.887817	-8.470490	468.940918	-751.368347	273.234558	68.493805	-758.931702	-2.791487	73.167694	-671.888672	327.829742	1289.624878	-693.144348	-63.332882	1312.603516	-625.328064	126.235092	1325.338867	-616.074890	130.789413	1587.626343	-707.533325	357.697754	1057.996704	-721.971436	-117.945145	1084.160278	-599.568542	329.024841	814.099426	-608.346191	-94.944771	849.201050	-640.647583	115.524124	962.769287	450.901306	-29.702501	925.514648	471.574921	152.785446
-638.959900	221.704941	867.252502	-658.986633	18.914806	859.208679	-761.357727	270.979340	422.760803	-701.935852	-8.455070	468.937897	-751.251343	273.217102	68.485237	-758.963440	-2.791558	73.171509	-671.877991	327.825836	1289.607788	-693.129272	-63.310093	1312.575806	-625.298584	126.271317	1325.322266	-616.048096	130.858139	1587.631836	-707.417664	357.597870	1057.925537	-721.865906	-117.770790	1084.115845	-599.220154	328.758331	814.208069	-608.095520	-94.594307	849.259216	-640.629456	115.537666	962.767578	450.736084	-29.771811	925.436890	471.391022	152.703705
-639.057373	221.836319	867.246094	-659.393799	19.425131	859.129456	-761.599365	271.104645	422.844360	-702.035156	-8.522321	468.862488	-751.398560	273.256927	68.483780	-758.962585	-2.788492	73.154655	-671.865356	327.853973	1289.545898	-693.072998	-63.283325	1312.584961	-625.285095	126.273880	1325.316406	-616.023560	130.911240	1587.653076	-707.306519	357.518433	1057.861328	-721.765320	-117.663498	1084.114624	-598.722229	328.301575	814.346802	-607.865723	-94.224472	849.318665	-640.819458	115.795090	962.716431	450.553802	-29.714632	925.344971	471.023743	152.504135
-639.018433	221.914673	867.255981	-659.402832	19.463036	859.120300	-761.718506	271.115570	422.857666	-702.037415	-8.524407	468.857880	-751.409607	273.271484	68.487488	-758.899353	-2.791965	73.139885	-671.858643	327.855988	1289.503906	-693.052856	-63.258266	1312.551270	-625.238403	126.316986	1325.300293	-616.035767	131.031464	1587.642456	-707.225708	357.439362	1057.824097	-721.680359	-117.512848	1084.062500	-598.585632	328.168182	814.326111	-607.652954	-93.869194	849.344727	-640.801086	115.842522	962.716003	450.430298	-29.853153	925.253662	471.042816	152.525940
-638.999695	221.903122	867.246582	-659.364807	19.448088	859.121643	-761.753479	271.071472	422.869995	-702.063477	-8.513993	468.846710	-751.379761	273.277252	68.496010	-758.924683	-2.814640	73.158592	-671.820129	327.886444	1289.465698	-692.973389	-63.256588	1312.544678	-625.209045	126.334190	1325.289307	-615.989258	131.072647	1587.679199	-707.129578	357.369629	1057.774658	-721.539795	-117.346161	1084.007080	-598.265503	327.843567	814.377014	-607.286194	-93.509163	849.520569	-640.767761	115.834953	962.711853	450.217682	-29.805182	925.173218	470.665863	152.324997
-639.010193	221.898315	867.215698	-659.381470	19.434713	859.126160	-761.850037	271.062134	422.846924	-702.076843	-8.518357	468.850403	-751.398132	273.266571	68.485672	-758.917969	-2.815223	73.158348	-671.810364	327.898804	1289.420044	-692.939331	-63.228123	1312.559814	-625.173584	126.361473	1325.270996	-615.988647	131.186478	1587.665283	-707.056946	357.322266	1057.721436	-721.490295	-117.281067	1084.004272	-597.978088	327.547150	814.425781	-607.201660	-93.144478	849.386902	-640.759644	115.841049	962.697571	450.061127	-29.846657	925.115112	470.516479	152.216537
-638.907593	221.739395	867.177429	-658.989502	18.904404	859.197876	-761.851807	271.006775	422.823639	-702.049316	-8.500675	468.922089	-751.364868	273.273407	68.472038	-758.911926	-2.822682	73.146790	-671.789856	327.909241	1289.380249	-692.911255	-63.215366	1312.516479	-625.134155	126.410545	1325.262695	-615.989502	131.270401	1587.674927	-706.951843	357.228760	1057.634766	-721.425964	-117.175285	1083.952759	-597.472351	327.064789	814.603210	-607.030396	-92.828728	849.427979	-640.544556	115.574203	962.720703	449.942108	-29.835464	925.035095	470.403778	152.171738
-639.002258	221.893860	867.190796	-659.374207	19.411753	859.115112	-762.014893	271.078064	422.861328	-702.136597	-8.501649	468.829102	-751.426636	273.279388	68.462036	-758.967224	-2.822296	73.154869	-671.771667	327.938385	1289.322632	-692.866760	-63.176189	1312.477905	-625.098572	126.413017	1325.249756	-615.978516	131.340088	1587.681396	-706.877014	357.153992	1057.583374	-721.339294	-117.040878	1083.909546	-597.361145	326.928375	814.514587	-606.849915	-92.553223	849.456360	-640.729126	115.832314	962.677856	449.777679	-29.856401	924.967468	470.283020	152.115799
-639.044312	221.930252	867.171387	-659.378052	19.447924	859.088440	-762.088623	271.071259	422.878204	-702.124023	-8.493760	468.822083	-751.435974	273.287506	68.477402	-758.950684	-2.822003	73.175667	-671.740417	327.949341	1289.292480	-692.833923	-63.169548	1312.477051	-625.053223	126.451424	1325.246582	-615.959351	131.433868	1587.692505	-706.791016	357.078522	1057.516235	-721.243286	-116.945221	1083.858398	-597.103577	326.714539	814.537781	-606.672729	-92.285553	849.479736	-640.731384	115.864647	962.652893	449.694092	-29.885563	924.928650	470.244354	152.071976
-639.022644	221.917419	867.150635	-659.366760	19.466627	859.095886	-762.158508	271.054962	422.855499	-702.130188	-8.503917	468.833832	-751.446228	273.296112	68.433548	-758.957886	-2.820555	73.147865	-671.706360	327.969940	1289.240601	-692.775330	-63.136959	1312.442505	-625.034485	126.489548	1325.225586	-615.949341	131.521622	1587.694580	-706.698669	357.008972	1057.451782	-721.141907	-116.823097	1083.810059	-596.689331	326.332245	814.705505	-606.521851	-92.044792	849.486694	-640.714966	115.880219	962.646851	449.661224	-29.907402	924.881104	470.256653	152.043015
-639.057434	221.912323	867.139099	-659.381287	19.467453	859.090637	-762.174438	271.023651	422.841095	-702.197266	-8.489520	468.830170	-751.430481	273.298157	68.453644	-758.990112	-2.819840	73.150146	-671.672974	327.992828	1289.195068	-692.727905	-63.138737	1312.452393	-624.983459	126.521255	1325.222412	-615.933228	131.620697	1587.705566	-706.637024	356.943726	1057.362915	-721.131470	-116.786598	1083.763672	-596.494995	326.156464	814.739197	-606.402344	-91.808807	849.487976	-640.717590	115.879776	962.636658	449.635498	-29.862400	924.853943	470.267242	152.044754
-638.917480	221.824310	867.148499	-658.939148	18.952374	859.173828	-762.164001	270.965698	422.809265	-702.089233	-8.403522	468.907959	-751.329773	273.283600	68.451500	-758.922913	-2.799289	73.150368	-671.655212	327.999420	1289.163086	-692.665527	-63.102310	1312.475220	-624.961548	126.579910	1325.194946	-615.912598	131.722382	1587.715698	-706.573608	356.870758	1057.304077	-720.986816	-116.637054	1083.741455	-596.522949	326.142731	814.559570	-606.276794	-91.584175	849.499207	-640.478943	115.642075	962.690430	449.673279	-29.874100	924.858154	470.359406	152.063828
-639.042419	221.955978	867.139038	-659.340759	19.468721	859.117249	-762.228394	271.014618	422.851471	-702.126953	-8.415428	468.850891	-751.432983	273.300659	68.435005	-758.930908	-2.838961	73.162689	-671.630859	328.040771	1289.113403	-692.623779	-63.063606	1312.436646	-624.922974	126.602448	1325.194702	-615.885254	131.817947	1587.725342	-706.481812	356.779877	1057.242676	-720.915710	-116.586586	1083.731201	-596.118530	325.801147	814.782349	-606.168152	-91.363205	849.478516	-640.678406	115.916283	962.649597	449.727753	-29.874134	924.879822	470.445618	152.059219
-639.071228	222.019684	867.129883	-659.370361	19.515244	859.086609	-762.285767	271.031891	422.862885	-702.208191	-8.422272	468.838104	-751.460022	273.287720	68.449417	-758.942566	-2.824315	73.167976	-671.610718	328.054932	1289.077026	-692.571777	-63.044785	1312.429443	-624.898621	126.637573	1325.182983	-615.872803	131.935822	1587.725098	-706.420776	356.705505	1057.185181	-720.868896	-116.489204	1083.698486	-595.916931	325.610596	814.791077	-606.049866	-91.173264	849.496216	-640.694092	115.959915	962.627991	449.807739	-29.898056	924.903809	470.563080	152.043716
-638.985474	221.850708	867.112793	-658.921753	19.033669	859.166992	-762.203125	270.946594	422.817871	-702.154297	-8.364457	468.909363	-751.378967	273.263367	68.453636	-758.958862	-2.838742	73.186073	-671.610657	328.095764	1289.031616	-692.550781	-63.019318	1312.413208	-624.850220	126.675781	1325.181641	-615.834778	132.013107	1587.731445	-706.359924	356.648895	1057.128540	-720.801270	-116.412659	1083.669556	-595.806213	325.471954	814.780518	-605.968506	-91.017090	849.480835	-640.463989	115.708534	962.666382	449.891327	-29.932072	924.936890	470.682404	152.013321
-638.980835	221.845566	867.115784	-658.916443	19.014557	859.158752	-762.182800	270.949585	422.795074	-702.177124	-8.353697	468.934967	-751.420715	273.252594	68.432343	-758.996643	-2.839164	73.168037	-671.591736	328.113983	1289.005615	-692.500061	-62.981930	1312.417480	-624.788147	126.725121	1325.162109	-615.803772	132.106720	1587.726563	-706.296204	356.594025	1057.066650	-720.708984	-116.326317	1083.654175	-595.661072	325.321228	814.785156	-605.898071	-90.894371	849.471375	-640.449280	115.690331	962.662659	450.008331	-29.947407	924.960815	470.813141	152.050064
-639.056274	222.080658	867.145081	-659.299744	19.559343	859.077942	-762.093140	270.897278	422.788361	-702.113953	-8.313032	468.821503	-751.362610	273.236786	68.423401	-758.973022	-2.838838	73.159988	-671.613342	328.143341	1288.960205	-692.496460	-62.932884	1312.382813	-624.648560	126.700027	1325.181641	-615.773071	132.208511	1587.713989	-706.258972	356.508698	1057.023926	-720.652649	-116.253090	1083.610352	-595.532959	325.172485	814.751892	-605.832153	-90.768059	849.466248	-640.638489	116.002243	962.629700	450.114563	-29.983253	925.021606	470.939819	151.998810
-638.951111	221.918579	867.120361	-658.890869	19.106354	859.161133	-762.120239	270.943024	422.810944	-702.157288	-8.310459	468.901337	-751.376160	273.264618	68.460770	-759.005249	-2.820967	73.160477	-671.602051	328.169647	1288.941406	-692.442017	-62.886665	1312.382080	-624.602844	126.746696	1325.163086	-615.759277	132.300308	1587.699707	-706.202576	356.465637	1056.962524	-720.594604	-116.212074	1083.602905	-595.427551	325.047058	814.750916	-605.781799	-90.674301	849.479248	-640.427612	115.771599	962.666565	450.254639	-30.052170	925.077209	471.105835	151.989853
-639.033081	222.088745	867.138977	-659.240784	19.586817	859.097473	-762.147827	270.983643	422.817230	-702.179199	-8.319235	468.849945	-751.341614	273.265900	68.456734	-759.007507	-2.816794	73.161491	-671.601746	328.214935	1288.899780	-692.377075	-62.863403	1312.402222	-624.581726	126.789154	1325.136841	-615.679504	132.399384	1587.715820	-706.188416	356.424622	1056.907104	-720.549316	-116.142868	1083.612183	-595.377258	325.002075	814.734314	-605.746155	-90.598015	849.439941	-640.610596	116.034943	962.638245	450.412292	-30.130217	925.143921	471.212799	151.952377
-638.946228	222.001389	867.145569	-658.886597	19.150505	859.165466	-762.016785	270.904266	422.756927	-702.150452	-8.292229	468.932953	-751.258606	273.260681	68.452248	-758.979431	-2.812217	73.171326	-671.597473	328.251617	1288.854126	-692.335876	-62.813492	1312.405640	-624.535156	126.841164	1325.135498	-615.640381	132.517746	1587.710815	-706.149963	356.411560	1056.901733	-720.510193	-116.125122	1083.623291	-595.337097	324.933716	814.709717	-605.756592	-90.548897	849.443970	-640.419556	115.825409	962.680603	450.537445	-30.199568	925.231750	471.347107	151.868652
-638.953735	221.982697	867.136902	-658.851074	19.136929	859.189087	-762.028320	270.993103	422.758240	-702.113586	-8.287341	468.976135	-751.269043	273.259430	68.444374	-758.941650	-2.823216	73.182770	-671.587891	328.301331	1288.846680	-692.291748	-62.765106	1312.401733	-624.496643	126.885338	1325.138550	-615.592163	132.602982	1587.713989	-706.126465	356.399200	1056.855347	-720.478027	-116.069366	1083.606445	-595.302246	324.946411	814.686218	-605.735535	-90.506355	849.441528	-640.408142	115.827011	962.689148	450.658264	-30.283695	925.300171	471.455688	151.828171
-638.954163	222.007095	867.138123	-658.857849	19.169765	859.204834	-761.918640	270.973236	422.769775	-702.020813	-8.221914	468.960144	-751.212402	273.244598	68.447144	-758.916504	-2.810814	73.170502	-671.561707	328.333466	1288.799927	-692.246155	-62.718037	1312.407959	-624.460144	126.918785	1325.112183	-615.541443	132.688843	1587.713623	-706.114075	356.406799	1056.812012	-720.455811	-116.044998	1083.614258	-595.303711	324.910736	814.634094	-605.725464	-90.488152	849.437256	-640.408630	115.861992	962.697632	450.749268	-30.375164	925.374268	471.539734	151.778931
-639.071045	222.147675	867.138184	-659.255249	19.675430	859.127380	-762.062012	271.114349	422.834351	-702.054016	-8.217340	468.865143	-751.395874	273.265228	68.461884	-758.900208	-2.820890	73.184105	-671.516724	328.363464	1288.743530	-692.167908	-62.688435	1312.380493	-624.508484	127.018562	1325.098022	-615.490601	132.775543	1587.706421	-706.109070	356.385529	1056.772949	-720.434814	-115.998680	1083.617310	-595.303589	324.886108	814.586548	-605.772766	-90.483795	849.395508	-640.618530	116.122292	962.651855	450.848785	-30.383511	925.402588	471.595886	151.739426
-639.070129	222.203094	867.125732	-659.286682	19.722692	859.104980	-762.025208	271.148926	422.831970	-702.042664	-8.227815	468.848145	-751.372131	273.261658	68.466873	-758.940308	-2.804220	73.170166	-671.528076	328.393005	1288.700806	-692.135315	-62.663601	1312.397827	-624.427429	127.020630	1325.069092	-615.439453	132.888794	1587.692627	-706.117737	356.399109	1056.718506	-720.432739	-115.991196	1083.623169	-595.317993	324.914856	814.532715	-605.824585	-90.500740	849.379822	-640.621643	116.166420	962.633118	450.933502	-30.451384	925.444275	471.652557	151.686859
-638.916260	222.081772	867.117371	-658.841675	19.191769	859.181274	-761.819214	271.034424	422.750366	-701.968811	-8.188090	468.948303	-751.257019	273.241547	68.474075	-758.916138	-2.803679	73.161842	-671.508545	328.444244	1288.642090	-692.132263	-62.596928	1312.335571	-624.367615	127.035431	1325.039917	-615.386169	132.988083	1587.690308	-706.132202	356.418304	1056.690918	-720.433655	-115.969833	1083.611084	-595.354187	324.973053	814.482788	-605.875793	-90.542648	849.350647	-640.380127	115.909111	962.675293	450.985504	-30.488010	925.482117	471.660187	151.656540
-639.008911	222.225632	867.120300	-659.230042	19.704760	859.120117	-761.980713	271.214203	422.827698	-702.010986	-8.212477	468.865906	-751.471436	273.268616	68.460396	-758.942444	-2.804022	73.169037	-671.490784	328.461121	1288.582520	-692.055176	-62.589874	1312.373657	-624.379333	127.093727	1325.016724	-615.338623	133.085052	1587.679810	-706.170654	356.469452	1056.652222	-720.421021	-115.963310	1083.632813	-595.423279	325.073730	814.415955	-605.943665	-90.589951	849.329285	-640.582275	116.181458	962.640198	451.005737	-30.567301	925.514465	471.681091	151.612671
-639.000183	222.281082	867.129883	-659.256775	19.778578	859.100342	-761.916504	271.253510	422.817596	-701.989868	-8.203307	468.850159	-751.398804	273.246490	68.466141	-758.906616	-2.798524	73.181053	-671.481018	328.499207	1288.550049	-692.012268	-62.552631	1312.405273	-624.339905	127.108002	1325.007080	-615.292908	133.197174	1587.699219	-706.220032	356.519012	1056.615479	-720.438049	-115.973297	1083.648682	-595.515198	325.180420	814.377625	-606.013245	-90.647087	849.320618	-640.584229	116.229073	962.633728	451.036896	-30.583916	925.532532	471.662018	151.594788
-638.857056	222.163940	867.130859	-658.824890	19.250765	859.182922	-761.797668	271.240448	422.803009	-701.951904	-8.181206	468.938171	-751.379700	273.274353	68.475342	-758.895081	-2.798613	73.177505	-671.491760	328.518402	1288.517212	-691.988098	-62.529015	1312.422119	-624.342224	127.143562	1324.992554	-615.243591	133.306091	1587.703613	-706.290344	356.597260	1056.581665	-720.478149	-115.995399	1083.694824	-595.587402	325.256775	814.350403	-606.115356	-90.748070	849.300110	-640.357239	115.974098	962.683899	451.017914	-30.621786	925.553955	471.634033	151.533997
-638.933228	222.299728	867.142273	-659.187866	19.733700	859.132935	-761.767883	271.276825	422.817688	-701.981506	-8.184293	468.860779	-751.385620	273.287537	68.480247	-758.861267	-2.798643	73.172234	-671.478394	328.546326	1288.472046	-691.967285	-62.502193	1312.431030	-624.334351	127.170181	1324.975464	-615.201965	133.427292	1587.702148	-706.353760	356.649750	1056.556519	-720.516235	-115.991730	1083.707642	-595.695862	325.366241	814.290100	-606.216003	-90.854340	849.285767	-640.547302	116.230431	962.659546	450.973572	-30.671036	925.582336	471.548218	151.503372
-638.893677	222.326584	867.148010	-659.225891	19.805571	859.092285	-761.732910	271.293274	422.827148	-701.969910	-8.178456	468.861633	-751.448303	273.284210	68.489929	-758.872437	-2.790894	73.182365	-671.463196	328.576233	1288.438477	-691.955566	-62.472614	1312.416748	-624.336182	127.205368	1324.979370	-615.158020	133.556366	1587.700684	-706.425842	356.713409	1056.528687	-720.558594	-116.010536	1083.737671	-595.811340	325.509705	814.238159	-606.331848	-90.976532	849.269043	-640.528931	116.251015	962.639160	450.920441	-30.663157	925.586792	471.427429	151.465088
-638.871643	222.361588	867.162720	-659.203003	19.822472	859.096985	-761.681885	271.329712	422.808563	-701.956055	-8.170218	468.845337	-751.420044	273.279602	68.495354	-758.876099	-2.790395	73.205925	-671.462769	328.599762	1288.386108	-691.926575	-62.439411	1312.443604	-624.303345	127.241539	1324.952393	-615.110107	133.661804	1587.700073	-706.508240	356.773254	1056.500122	-720.603149	-116.059227	1083.774048	-595.941711	325.657959	814.200317	-606.426331	-91.085266	849.239014	-640.508789	116.272758	962.648865	450.822021	-30.706373	925.588928	471.326508	151.416107
-638.836487	222.384689	867.155090	-659.164001	19.822767	859.089355	-761.634033	271.337769	422.792725	-701.947327	-8.165062	468.846222	-751.384766	273.299225	68.485313	-758.880371	-2.766449	73.195183	-671.477234	328.634949	1288.354004	-691.937805	-62.417957	1312.440186	-624.290771	127.245674	1324.938965	-615.056091	133.768356	1587.697266	-706.597473	356.830750	1056.491333	-720.661926	-116.063461	1083.791260	-596.094910	325.841919	814.124268	-606.579102	-91.208168	849.213074	-640.473328	116.285339	962.641418	450.728241	-30.761574	925.585327	471.198395	151.365906
-638.805603	222.372116	867.140747	-659.131775	19.813250	859.111023	-761.616394	271.338135	422.788208	-701.944031	-8.124368	468.851013	-751.394897	273.296631	68.496796	-758.865723	-2.765819	73.188385	-671.470825	328.664429	1288.304443	-691.943970	-62.364239	1312.418945	-624.321350	127.308868	1324.912720	-615.018372	133.892914	1587.689941	-706.656311	356.864716	1056.468994	-720.768677	-116.123482	1083.792969	-596.264282	326.011230	814.075500	-606.704773	-91.334190	849.193665	-640.447144	116.292419	962.646423	450.626038	-30.749678	925.563354	471.086243	151.336792
-638.798584	222.383530	867.128235	-659.142151	19.802803	859.100708	-761.620422	271.382294	422.781036	-701.951233	-8.140574	468.841400	-751.407166	273.291779	68.494675	-758.853027	-2.765985	73.187660	-671.479492	328.687012	1288.270630	-691.942017	-62.359779	1312.396729	-624.318848	127.337143	1324.889282	-614.978149	134.238556	1587.650635	-706.748596	356.918335	1056.451660	-720.880310	-116.181816	1083.781494	-596.398499	326.146179	814.015686	-606.837708	-91.480110	849.169983	-640.439758	116.292908	962.634277	450.466644	-30.816292	925.563965	470.918182	151.299515
-638.687073	222.285873	867.096985	-658.751709	19.339836	859.140869	-761.547668	271.346710	422.753174	-701.898682	-8.111039	468.916504	-751.368530	273.269104	68.471909	-758.850952	-2.773533	73.175171	-671.484985	328.713531	1288.237061	-691.949890	-62.336559	1312.385498	-624.295654	127.333282	1324.877075	-614.927490	134.344589	1587.639038	-706.828613	356.971924	1056.449463	-720.931763	-116.210930	1083.834839	-596.571960	326.293793	813.944824	-606.977051	-91.649475	849.133545	-640.236267	116.072403	962.645630	450.346466	-30.861221	925.557556	470.781799	151.231583
-638.673218	222.296661	867.090393	-658.721558	19.344473	859.135559	-761.516602	271.348297	422.754486	-701.886719	-8.104172	468.916138	-751.346741	273.286438	68.482040	-758.837585	-2.773720	73.172432	-671.514343	328.728699	1288.198853	-691.986145	-62.320168	1312.344238	-624.309998	127.358498	1324.849731	-614.907471	134.231995	1587.630371	-706.921875	357.050598	1056.425903	-720.997314	-116.260742	1083.860962	-596.736084	326.470764	813.882263	-607.137634	-91.829063	849.088562	-640.210449	116.081192	962.639404	450.184540	-30.917076	925.574097	470.595398	151.179794
-638.755737	222.441788	867.099487	-659.104187	19.836464	859.065369	-761.563782	271.382507	422.812408	-701.981506	-8.183846	468.853607	-751.408997	273.290466	68.499817	-758.862854	-2.758132	73.186440	-671.509033	328.752869	1288.182129	-691.984314	-62.304359	1312.354492	-624.348450	127.403961	1324.823486	-614.885498	134.335876	1587.608032	-707.023621	357.083252	1056.396973	-721.046509	-116.267990	1083.879395	-596.930420	326.663025	813.791504	-607.204163	-91.999657	849.173035	-640.406738	116.336723	962.602722	450.010254	-30.963608	925.582458	470.420929	151.114182
-638.650208	222.344757	867.070313	-658.715637	19.372946	859.107239	-761.493835	271.348450	422.785553	-701.929810	-8.128780	468.919861	-751.315063	273.248718	68.484024	-758.825073	-2.736640	73.147110	-671.524048	328.759277	1288.140869	-691.997375	-62.281902	1312.332031	-624.356506	127.440208	1324.797485	-614.837769	134.449677	1587.593872	-707.113953	357.156311	1056.396729	-721.143921	-116.292717	1083.880737	-597.115662	326.840546	813.685669	-607.335510	-92.144600	849.127930	-640.192932	116.114906	962.614685	449.847351	-30.996281	925.605774	470.262848	151.062515
-638.605530	222.345322	867.062683	-658.639160	19.368906	859.129944	-761.491150	271.349091	422.755341	-701.892761	-8.098612	468.944855	-751.296692	273.250610	68.479637	-758.804871	-2.748656	73.184074	-671.534302	328.790131	1288.093506	-692.013611	-62.258430	1312.330566	-624.383728	127.455879	1324.746826	-614.804321	134.552795	1587.570557	-707.209412	357.216370	1056.382202	-721.278870	-116.354805	1083.857910	-597.293945	326.989746	813.603760	-607.507507	-92.337044	849.064575	-640.149170	116.131050	962.624512	449.175842	-31.433674	925.769043	469.959015	150.830872
-638.603821	222.341431	867.041626	-658.626343	19.333132	859.134094	-761.493835	271.373993	422.764435	-701.860046	-8.098972	468.953033	-751.313049	273.275879	68.471504	-758.836426	-2.736414	73.169983	-671.546143	328.798523	1288.056641	-692.050659	-62.250175	1312.300415	-624.391174	127.454987	1324.723389	-614.715881	134.652512	1587.562744	-707.290344	357.277313	1056.335449	-721.342773	-116.383728	1083.894531	-597.448608	327.151978	813.530640	-607.675293	-92.543777	849.017212	-640.142212	116.124771	962.616760	449.456268	-31.134836	925.555359	469.990753	150.998337
-638.645142	222.342407	867.026733	-658.646790	19.348499	859.112183	-761.510742	271.396942	422.758484	-701.851135	-8.096828	468.946747	-751.317810	273.279510	68.471458	-758.791565	-2.741623	73.167145	-671.586792	328.816315	1287.999023	-692.059814	-62.235909	1312.298340	-624.398926	127.491402	1324.692139	-614.630432	134.749451	1587.563721	-707.367554	357.305115	1056.308960	-721.391663	-116.365990	1083.897095	-597.627441	327.363647	813.449280	-607.829468	-92.694099	848.990601	-640.161316	116.128937	962.597168	449.855621	-30.675909	925.330444	470.094513	151.180557
-638.630493	222.336700	867.007751	-658.622253	19.322336	859.116760	-761.523987	271.389252	422.742279	-701.845337	-8.079000	468.952332	-751.307861	273.315338	68.473961	-758.700195	-2.797414	73.224525	-671.619995	328.856079	1287.949707	-692.078552	-62.224457	1312.288452	-624.391541	127.520294	1324.673706	-614.564636	134.845352	1587.544556	-707.454346	357.334045	1056.281860	-721.510986	-116.429092	1083.900757	-597.818604	327.539520	813.375000	-608.000732	-92.855721	848.945190	-640.156433	116.126839	962.591858	449.212616	-30.943298	925.598083	469.810059	150.951279
-638.650757	222.365555	866.998108	-658.628479	19.316828	859.114075	-761.585815	271.410156	422.742920	-701.780579	-8.095575	468.974854	-751.367981	273.307892	68.458595	-758.569763	-2.867457	73.228172	-671.629761	328.854950	1287.914185	-692.125183	-62.177017	1312.235718	-624.415527	127.540123	1324.652588	-614.538330	134.924973	1587.519287	-707.543823	357.384918	1056.263916	-721.549500	-116.454201	1083.942627	-597.971558	327.684448	813.301453	-608.171753	-93.035309	848.898804	-640.171753	116.143463	962.586121	448.985870	-30.901089	925.638794	469.754700	150.931503
-638.648865	222.361526	866.981567	-658.607605	19.305683	859.115112	-761.564026	271.379700	422.740356	-701.716858	-8.078103	468.943787	-751.332397	273.301788	68.456146	-758.451843	-2.907944	73.283180	-671.641296	328.873962	1287.888550	-692.110901	-62.174408	1312.269043	-624.451599	127.575569	1324.629761	-614.474792	135.008560	1587.521851	-707.642822	357.460968	1056.250122	-721.666260	-116.475883	1083.941406	-598.166870	327.819458	813.219666	-608.330261	-93.187607	848.852051	-640.157898	116.145187	962.578552	448.823456	-30.863569	925.668518	469.734467	150.898804
-638.665588	222.353271	866.972351	-658.602112	19.298376	859.108521	-761.610413	271.382660	422.742188	-701.644775	-8.089705	468.946960	-751.357239	273.277771	68.461624	-758.467468	-2.945581	73.290009	-671.673096	328.913361	1287.850830	-692.134644	-62.130478	1312.259521	-624.461243	127.587784	1324.622070	-614.402344	135.081055	1587.514526	-707.766602	357.494568	1056.241333	-721.662720	-116.422913	1083.961304	-598.539124	328.121094	813.014160	-608.475098	-93.340057	848.817749	-640.174255	116.140617	962.571777	448.634277	-30.781559	925.705627	469.722687	150.889801
-638.700928	222.345734	866.954895	-658.618286	19.285751	859.110229	-761.665161	271.432770	422.737244	-701.551514	-8.144230	468.902771	-751.332520	273.296356	68.469498	-758.503723	-3.008797	73.291046	-671.700256	328.930786	1287.823120	-692.172485	-62.100689	1312.225830	-624.445374	127.619278	1324.620361	-614.382629	135.140106	1587.479736	-707.843750	357.526855	1056.229370	-721.745605	-116.465965	1083.979736	-598.773438	328.308777	812.909790	-608.653442	-93.508888	848.778992	-640.187622	116.139656	962.563232	448.450195	-30.724499	925.774475	469.734131	150.887680
-638.702820	222.371643	866.957703	-658.598999	19.322735	859.105713	-761.668274	271.400726	422.737488	-701.454102	-8.194223	468.945251	-751.414612	273.313904	68.436531	-758.478699	-3.081865	73.322151	-671.729004	328.957916	1287.763916	-692.184021	-62.092823	1312.220215	-624.475281	127.677269	1324.567993	-614.295410	135.201965	1587.488525	-707.928406	357.595764	1056.200439	-721.831909	-116.455460	1083.963501	-598.838562	328.325653	812.939270	-608.794373	-93.667603	848.747070	-640.195190	116.169678	962.563721	448.289948	-30.673822	925.861267	469.787079	150.901566
-638.763855	222.362747	866.929382	-658.609436	19.297728	859.122864	-761.692810	271.388031	422.722809	-701.335022	-8.235655	468.938080	-751.336487	273.309998	68.437393	-758.486572	-3.193494	73.350410	-671.770020	328.993500	1287.719360	-692.191406	-62.053082	1312.191772	-624.497009	127.675690	1324.534546	-614.207397	135.248383	1587.496094	-708.032166	357.614044	1056.169434	-721.901672	-116.486595	1083.956055	-599.029846	328.465210	812.839783	-608.964233	-93.809288	848.696350	-640.216431	116.176086	962.557983	447.865051	-30.717890	926.164612	469.732422	150.785248
-638.782654	222.397339	866.951233	-658.589294	19.306677	859.119751	-761.759583	271.406860	422.736389	-701.238281	-8.312061	468.945618	-751.390869	273.308685	68.438255	-758.514954	-3.241206	73.360184	-671.789978	329.018799	1287.710205	-692.197998	-62.062042	1312.175537	-624.531738	127.706932	1324.513184	-614.208679	135.293167	1587.464722	-708.113586	357.663940	1056.163086	-721.971252	-116.491028	1083.944336	-599.213501	328.569550	812.769653	-609.107178	-93.948914	848.633789	-640.227234	116.188919	962.567932	448.195496	-30.381315	925.822449	470.095581	151.130646
-638.823547	222.384262	866.949951	-658.588318	19.280117	859.133484	-761.779175	271.354431	422.708801	-701.118774	-8.391205	468.935638	-751.415771	273.292633	68.434761	-758.536743	-3.293309	73.388184	-671.829102	329.021057	1287.671753	-692.204224	-62.021645	1312.147827	-624.537720	127.732124	1324.509033	-614.103455	135.330795	1587.491333	-708.234009	357.693817	1056.173462	-722.061035	-116.508743	1083.961670	-599.580994	328.839172	812.635437	-609.278870	-94.063652	848.588379	-640.248901	116.178688	962.574707	447.955475	-30.170130	926.086182	470.025757	151.094315
-638.880615	222.370071	866.939087	-658.587524	19.312532	859.155884	-761.798767	271.330078	422.709686	-701.025391	-8.431632	468.924805	-751.309937	273.300720	68.412170	-758.671021	-3.389791	73.430016	-671.875977	329.046509	1287.647949	-692.202454	-61.994949	1312.162231	-624.557617	127.770363	1324.508057	-614.046265	135.374802	1587.513306	-708.345703	357.713287	1056.160400	-722.134094	-116.473717	1083.965820	-599.763367	328.944366	812.556030	-609.420837	-94.175644	848.574524	-640.275024	116.205223	962.581177	446.572784	-29.414953	926.486633	468.450653	150.326172
-638.946960	222.366150	866.944946	-658.614258	19.312763	859.157471	-761.851746	271.348785	422.696136	-700.955444	-8.464414	468.927765	-751.338013	273.283508	68.416740	-758.674255	-3.434927	73.441727	-671.918762	329.074707	1287.659302	-692.204834	-61.987274	1312.163086	-624.575012	127.801674	1324.485840	-614.038940	135.409988	1587.502075	-708.457764	357.738617	1056.144287	-722.265747	-116.484039	1083.978027	-599.983276	329.093414	812.497375	-609.557983	-94.287422	848.553040	-640.307007	116.201469	962.583496	446.010132	-29.355124	926.562988	468.648834	150.136673
-639.007813	222.392380	866.962280	-658.613708	19.300148	859.186401	-761.884888	271.370483	422.691711	-700.899902	-8.462239	468.936371	-751.279053	273.308685	68.406532	-758.715637	-3.494735	73.431763	-671.949097	329.110992	1287.629761	-692.178650	-61.978912	1312.205566	-624.553345	127.814400	1324.484863	-613.980835	135.445816	1587.535156	-708.580933	357.745575	1056.139771	-722.301208	-116.482147	1083.986328	-600.169861	329.183472	812.460632	-609.710144	-94.370003	848.528442	-640.337585	116.217445	962.607117	445.861847	-29.260826	926.741516	468.704956	150.207748
-639.056335	222.379761	866.966736	-658.591003	19.301876	859.203918	-761.922302	271.338501	422.672546	-700.831116	-8.490465	468.962036	-751.246033	273.316864	68.394455	-758.757080	-3.553649	73.441368	-672.002197	329.123016	1287.636230	-692.167969	-61.971764	1312.214966	-624.572937	127.849876	1324.485840	-613.964783	135.474304	1587.520264	-708.722717	357.765289	1056.149414	-722.392517	-116.503021	1084.005127	-600.333618	329.099640	812.379517	-609.803467	-94.429634	848.512451	-640.358154	116.221748	962.619263	446.020233	-29.826643	926.941956	469.655090	149.682037
-639.132385	222.380341	866.951111	-658.608032	19.296476	859.216736	-761.979675	271.310028	422.677795	-700.769470	-8.507715	468.986633	-751.290527	273.301575	68.393906	-758.814209	-3.603637	73.498695	-672.023621	329.161591	1287.620605	-692.147339	-61.944649	1312.232666	-624.593445	127.886246	1324.475830	-613.941772	135.525864	1587.534546	-708.838562	357.797913	1056.168335	-722.500610	-116.545296	1084.005981	-600.483276	329.158203	812.362488	-609.928223	-94.491608	848.486633	-640.393311	116.234764	962.617554	445.869537	-29.777859	927.137390	469.663940	149.580948
-639.187195	222.409836	866.950195	-658.614868	19.291082	859.209778	-762.021423	271.267456	422.654938	-700.758423	-8.563001	469.004791	-751.255737	273.320892	68.405167	-758.848145	-3.689044	73.503151	-672.084290	329.156982	1287.611572	-692.117188	-61.953957	1312.197388	-624.560425	127.883461	1324.470215	-613.900452	135.552078	1587.540527	-708.961426	357.784637	1056.165527	-722.525574	-116.509415	1084.010986	-600.700012	329.286255	812.327515	-609.999512	-94.507370	848.474670	-640.419250	116.246193	962.613159	445.870148	-29.907343	927.318176	469.813293	149.390717
-639.262085	222.394745	866.951050	-658.624451	19.262674	859.206726	-762.085083	271.243439	422.650513	-700.781616	-8.675661	469.027466	-751.271423	273.317841	68.398712	-758.933411	-3.715374	73.506233	-672.099609	329.169220	1287.608032	-692.091736	-61.939453	1312.168701	-624.571228	127.903038	1324.459961	-613.824280	135.581024	1587.568726	-709.075867	357.748230	1056.186768	-722.538879	-116.527985	1084.020508	-600.860840	329.343536	812.340332	-610.092834	-94.526642	848.447998	-640.448975	116.224426	962.611023	446.411102	-30.451103	927.551636	470.194183	149.235245
-639.316162	222.381973	866.940979	-658.606384	19.214029	859.228394	-762.179199	271.232086	422.649719	-700.736328	-8.676193	469.003387	-751.297363	273.321381	68.394989	-758.962769	-3.744784	73.518204	-672.150879	329.187988	1287.605469	-692.037476	-61.941723	1312.163940	-624.568970	127.912964	1324.425415	-613.770874	135.618027	1587.597412	-709.171814	357.732849	1056.199707	-722.550232	-116.539047	1084.023071	-601.062805	329.451782	812.300659	-610.128479	-94.511909	848.389771	-640.457336	116.212173	962.616821	447.014313	-30.927233	927.514587	471.159332	149.565002
-639.390991	222.383102	866.932983	-658.611511	19.200783	859.233093	-762.221680	271.204834	422.638672	-700.807495	-8.739598	469.022369	-751.263611	273.329071	68.383247	-758.988647	-3.773898	73.547844	-672.180969	329.190643	1287.599609	-691.993591	-61.962627	1312.154907	-624.577393	127.936363	1324.404053	-613.767273	135.642685	1587.578125	-709.266785	357.709961	1056.181152	-722.537781	-116.509979	1084.012695	-601.242981	329.564453	812.274170	-610.158691	-94.499672	848.358459	-640.472900	116.213333	962.613464	447.009979	-31.105827	927.914490	471.319519	149.437622
-639.479309	222.368118	866.908081	-658.648987	19.200626	859.226807	-762.286743	271.183807	422.609406	-700.761292	-8.740767	469.022736	-751.235352	273.347839	68.360886	-758.960938	-3.796213	73.549835	-672.193481	329.212494	1287.578613	-691.953857	-61.958725	1312.132324	-624.579224	127.952339	1324.387207	-613.749878	135.692291	1587.583740	-709.385315	357.695160	1056.163696	-722.598938	-116.552261	1083.982788	-601.408508	329.560913	812.223816	-610.220825	-94.502815	848.330994	-640.506104	116.213974	962.595703	447.039154	-30.966751	928.004028	471.337158	148.820618
-639.541992	222.363693	866.901550	-658.642273	19.188713	859.222412	-762.332520	271.160370	422.624634	-700.867615	-8.766883	469.028137	-751.209717	273.360626	68.344383	-758.968872	-3.793564	73.555695	-672.236145	329.221313	1287.588623	-691.860535	-61.981762	1312.153564	-624.544800	127.985085	1324.415527	-613.685913	135.732742	1587.615845	-709.487793	357.698090	1056.168823	-722.618103	-116.551682	1083.981445	-601.516846	329.548798	812.227173	-610.231445	-94.475677	848.318054	-640.524292	116.209038	962.589539	447.651245	-31.743919	927.889526	472.225189	149.433197
-639.598938	222.372498	866.900208	-658.645142	19.158901	859.248047	-762.389465	271.085846	422.611053	-700.904114	-8.757587	469.063171	-751.138916	273.338440	68.346901	-758.885193	-3.786290	73.551544	-672.268738	329.218323	1287.588013	-691.802551	-61.972931	1312.133179	-624.517273	127.979996	1324.407837	-613.668213	135.762985	1587.613037	-709.577332	357.619904	1056.178589	-722.590637	-116.566521	1083.981934	-601.645691	329.560089	812.223206	-610.249146	-94.423157	848.312500	-640.543457	116.213898	962.601440	448.184479	-31.908117	927.787659	473.041107	150.464203
-639.657959	222.329330	866.895996	-658.639526	19.119373	859.261414	-762.475952	271.022888	422.636108	-700.981628	-8.718057	469.060638	-751.071045	273.337585	68.359795	-758.937805	-3.770922	73.558357	-672.311646	329.203461	1287.591675	-691.740845	-61.986225	1312.092041	-624.528564	127.993515	1324.404175	-613.621399	135.806396	1587.625732	-709.679504	357.578308	1056.185791	-722.549500	-116.525131	1083.958862	-601.768860	329.571503	812.243408	-610.239990	-94.381233	848.286621	-640.551636	116.182098	962.604858	448.234406	-32.842545	928.157227	473.235382	149.986450
-639.712585	222.340729	866.872803	-658.661926	19.151693	859.221558	-762.573608	270.993927	422.617432	-701.016479	-8.710422	469.073944	-751.156494	273.324066	68.369896	-758.911865	-3.716135	73.502777	-672.357910	329.206635	1287.580078	-691.641968	-62.003307	1312.081421	-624.517700	127.999908	1324.383911	-613.554382	135.815155	1587.635986	-709.780273	357.541840	1056.183228	-722.423645	-116.469070	1083.941528	-601.877380	329.537262	812.236816	-610.223572	-94.330513	848.243835	-640.562500	116.194244	962.570496	448.533844	-32.348366	927.642700	473.703613	150.229721
-639.775269	222.338745	866.868652	-658.667419	19.084379	859.216370	-762.689514	270.978729	422.631592	-701.120178	-8.671390	469.049438	-751.091736	273.324829	68.341820	-758.858154	-3.682531	73.458374	-672.427917	329.206696	1287.585449	-691.587280	-62.015499	1312.053101	-624.503052	128.004120	1324.357300	-613.470825	135.871948	1587.652466	-709.877991	357.524841	1056.185303	-722.390686	-116.492989	1083.920654	-601.997009	329.571381	812.232788	-610.231201	-94.305466	848.213806	-640.580322	116.161522	962.564514	448.230164	-33.111000	927.295837	473.511230	149.395920
-639.823181	222.331741	866.838379	-658.693726	19.057173	859.202820	-762.812805	270.951233	422.624542	-701.204773	-8.649693	469.044067	-751.124268	273.338196	68.346504	-758.851563	-3.623942	73.479401	-672.464172	329.183380	1287.548462	-691.522095	-62.047497	1311.976929	-624.473755	127.995743	1324.334229	-613.426575	135.943146	1587.609009	-709.981445	357.499512	1056.160034	-722.304138	-116.512863	1083.874756	-602.099365	329.578125	812.192871	-610.171143	-94.236107	848.150208	-640.590515	116.151535	962.540588	448.582703	-32.527336	926.683716	473.961151	150.281082
-639.871582	222.306671	866.803528	-658.720032	19.044264	859.179932	-762.930237	270.903625	422.621704	-701.326355	-8.593618	469.016815	-751.105469	273.348114	68.332062	-758.822510	-3.561893	73.411713	-672.517883	329.166809	1287.519897	-691.435059	-62.078976	1311.946045	-624.551270	128.033722	1324.295776	-613.350220	135.972321	1587.606445	-710.081787	357.494965	1056.145996	-722.177734	-116.478645	1083.838501	-602.172668	329.563629	812.191284	-610.130554	-94.167084	848.091614	-640.596558	116.136299	962.509155	448.504425	-32.912941	926.045471	473.742737	149.359818
-639.933777	222.283524	866.797791	-658.757507	19.046688	859.174133	-763.018005	270.881012	422.626770	-701.403992	-8.522066	468.991486	-751.173767	273.355804	68.318962	-758.750732	-3.442306	73.362503	-672.566772	329.164642	1287.519043	-691.357666	-62.104950	1311.961304	-624.566711	128.025787	1324.291382	-613.313110	135.987457	1587.602051	-710.165039	357.419312	1056.128906	-722.013916	-116.454521	1083.864624	-602.258728	329.539764	812.176941	-610.021362	-94.064804	848.055725	-640.622070	116.124191	962.501221	448.702942	-32.737106	925.336121	473.843079	149.114029
-639.976929	222.247055	866.793274	-658.779541	19.026615	859.161621	-763.128052	270.823212	422.634644	-701.514282	-8.453736	469.000702	-751.197937	273.338989	68.323792	-758.733887	-3.377310	73.369720	-672.618408	329.125031	1287.514038	-691.290466	-62.154533	1311.952637	-624.573120	128.031708	1324.265259	-613.162781	136.052704	1587.606689	-710.238953	357.364685	1056.144653	-721.930054	-116.467262	1083.826538	-602.322449	329.487366	812.199402	-609.930969	-93.964806	848.015869	-640.643494	116.091537	962.491516	448.604065	-32.453815	924.390381	474.167786	149.836227
-640.014587	222.194122	866.787048	-658.780945	18.989922	859.167053	-763.224060	270.790497	422.658417	-701.600647	-8.387307	468.984833	-751.136536	273.302338	68.347290	-758.665466	-3.288460	73.354507	-672.675110	329.105011	1287.513184	-691.225891	-62.158714	1311.925171	-624.588196	128.022919	1324.282349	-613.097168	136.098969	1587.574341	-710.303345	357.275452	1056.153564	-721.818237	-116.455307	1083.779907	-602.366028	329.432465	812.208618	-609.810974	-93.827415	847.972290	-640.647705	116.052269	962.489990	448.533264	-32.612511	923.564575	474.193024	149.564819
-640.017517	222.193695	866.777832	-658.792297	18.964729	859.165649	-763.254822	270.735931	422.646851	-701.703064	-8.336411	468.980621	-751.022217	273.286530	68.345139	-758.691345	-3.230519	73.328903	-672.740967	329.086060	1287.502686	-691.170898	-62.187424	1311.882935	-624.580872	128.017960	1324.274902	-612.984863	136.148880	1587.563354	-710.893250	357.809296	1055.907837	-721.701538	-116.425034	1083.718140	-602.398254	329.410156	812.182007	-609.684204	-93.730629	847.952942	-640.650513	116.043106	962.484497	448.640045	-32.943844	922.732422	474.035492	148.416214
-640.046448	222.214218	866.796814	-658.831238	18.976288	859.124634	-763.392639	270.764862	422.657318	-701.838623	-8.255193	468.971405	-751.180176	273.329590	68.298523	-758.745605	-3.168104	73.284760	-672.807434	329.060913	1287.470947	-691.119995	-62.221493	1311.856445	-624.596924	128.015930	1324.263184	-612.839783	136.177155	1587.544067	-711.004883	357.807159	1055.859741	-721.544556	-116.410675	1083.690674	-602.408325	329.426666	812.195862	-609.564453	-93.603195	847.914429	-640.674988	116.028748	962.471252	448.714966	-33.124905	921.853394	474.075470	148.201157
-640.129883	222.154449	866.756775	-658.873901	18.936092	859.117065	-763.408691	270.756012	422.624329	-701.976807	-8.271940	468.997833	-751.134399	273.329254	68.282875	-758.764832	-3.121222	73.272614	-672.896240	329.050354	1287.446045	-691.059204	-62.271111	1311.851440	-624.614624	128.011124	1324.243652	-612.680481	136.229767	1587.531494	-711.066650	357.738159	1055.816406	-721.447205	-116.404228	1083.642456	-602.416199	329.446838	812.202698	-609.455200	-93.466850	847.796387	-640.708862	115.993370	962.445496	448.708954	-33.342949	920.873291	474.142792	147.926605
-640.162781	222.161407	866.732727	-658.913635	18.886576	859.101379	-763.465942	270.750824	422.618439	-702.113098	-8.267338	469.004089	-751.135437	273.364014	68.282005	-758.836365	-3.113670	73.235809	-672.957947	329.013000	1287.411133	-691.025696	-62.294159	1311.807129	-624.617920	128.001099	1324.217529	-612.514282	136.250153	1587.494995	-711.158020	357.724396	1055.747070	-721.315430	-116.421097	1083.580200	-602.430298	329.432434	812.232666	-609.313049	-93.346466	847.752991	-640.726379	115.975449	962.424133	448.641113	-33.537533	919.875732	474.504517	148.162949
-640.201599	222.160248	866.742126	-658.948181	18.882940	859.089661	-763.484863	270.702301	422.611298	-702.200562	-8.248326	468.954071	-751.107483	273.351074	68.303116	-758.867004	-3.073062	73.203499	-673.044434	328.983459	1287.377930	-690.962219	-62.341091	1311.807007	-624.652039	127.989174	1324.186401	-612.338318	136.284988	1587.475586	-711.130371	357.585175	1055.743164	-721.201050	-116.395004	1083.519775	-602.399109	329.357483	812.270691	-609.169983	-93.250961	847.733337	-640.740845	115.961006	962.420471	448.601593	-33.816696	918.744263	474.348206	147.301605
-640.238159	222.159760	866.764832	-659.005981	18.945000	859.080383	-763.527527	270.726410	422.639069	-702.364807	-8.293532	468.960449	-751.205872	273.313629	68.280899	-758.916199	-3.050298	73.201378	-673.106506	328.948608	1287.372070	-690.915710	-62.382092	1311.776245	-624.652893	127.973839	1324.187256	-612.152222	136.279739	1587.451538	-711.119080	357.427826	1055.745239	-721.087708	-116.413231	1083.497559	-602.393799	329.337799	812.303711	-609.012390	-93.126648	847.739075	-640.776489	115.972794	962.425293	448.526642	-34.086887	917.628479	474.461731	146.965805
-640.304871	222.119553	866.751526	-659.020569	18.941532	859.092590	-763.510437	270.692352	422.636108	-702.374512	-8.276357	468.969757	-751.179565	273.331940	68.309425	-758.890381	-3.047173	73.197174	-673.163513	328.917542	1287.352295	-690.883179	-62.390739	1311.758911	-624.655334	127.971519	1324.176392	-611.981934	136.303757	1587.440552	-711.140869	357.314301	1055.720703	-720.983887	-116.350548	1083.438110	-602.398438	329.203156	812.282715	-608.852844	-93.023628	847.748657	-640.807983	115.964058	962.424500	448.388702	-34.148720	916.442017	474.515472	146.804260
-640.338989	222.125626	866.771667	-659.044373	18.923183	859.091064	-763.511597	270.758331	422.652283	-702.443481	-8.264445	468.947327	-751.202942	273.345917	68.332642	-758.923218	-3.003324	73.231422	-673.240417	328.912506	1287.337891	-690.826172	-62.400185	1311.753540	-624.647339	127.976280	1324.172241	-611.770020	136.323746	1587.428711	-711.181702	357.245209	1055.676636	-720.897278	-116.371162	1083.405396	-602.419556	329.141113	812.271545	-608.691162	-92.898346	847.775085	-640.831360	115.947853	962.432861	448.173248	-34.205055	915.244324	474.595795	146.530548
-640.377197	222.120087	866.778259	-659.063782	18.925800	859.104126	-763.459961	270.746826	422.631897	-702.549316	-8.310249	468.986481	-751.158142	273.352661	68.324509	-759.005554	-2.984160	73.263161	-673.296082	328.910431	1287.315552	-690.798035	-62.420559	1311.773804	-624.599487	127.942406	1324.184082	-611.607361	136.330048	1587.391357	-711.328430	357.280548	1055.628174	-720.731628	-116.300240	1083.442139	-602.419739	329.108093	812.267273	-608.557312	-92.794525	847.789001	-640.859802	115.950157	962.442810	447.907593	-34.139305	913.981201	474.721802	146.508636
-640.437378	222.124695	866.775208	-659.102295	18.908121	859.107910	-763.511292	270.783722	422.642944	-702.525330	-8.279462	468.975494	-751.218079	273.370728	68.298798	-758.972595	-2.943759	73.222816	-673.349854	328.884735	1287.297241	-690.766724	-62.460758	1311.766235	-624.646057	127.972404	1324.169800	-611.507935	136.327698	1587.318237	-711.254211	357.071198	1055.641235	-720.656738	-116.288918	1083.416016	-602.476746	329.065796	812.226868	-608.415344	-92.698685	847.832642	-640.909180	115.948402	962.443420	447.564331	-34.111416	912.746033	474.776733	146.496231
-640.464844	222.164597	866.777954	-659.156677	18.914299	859.070496	-763.471313	270.797729	422.616699	-702.564758	-8.323665	468.935089	-751.230469	273.364838	68.292786	-758.990417	-2.918635	73.189278	-673.402527	328.871429	1287.283325	-690.712219	-62.487846	1311.795654	-624.664001	127.962341	1324.151245	-611.324219	136.321579	1587.294678	-711.380371	357.121948	1055.621094	-720.564087	-116.286003	1083.403442	-602.505005	328.982147	812.228149	-608.256348	-92.579865	847.853149	-640.934631	115.950012	962.423767	447.108002	-34.088020	911.444153	474.718018	146.139816
-640.519958	222.131897	866.781555	-659.184448	18.859770	859.063904	-763.495300	270.798920	422.637604	-702.583313	-8.330005	468.916687	-751.284668	273.350128	68.281357	-758.974854	-2.910588	73.132332	-673.438293	328.842804	1287.269043	-690.679077	-62.501469	1311.723633	-624.670837	127.951920	1324.134399	-611.121338	136.312012	1587.269165	-711.361389	356.989502	1055.620972	-720.452698	-116.290840	1083.379028	-602.398560	328.672516	812.158997	-608.135925	-92.475830	847.851746	-640.967896	115.902390	962.421326	446.823334	-33.838718	910.165649	474.946259	146.665466
-640.564819	222.121170	866.778503	-659.228577	18.865374	859.055725	-763.469971	270.812439	422.642212	-702.585144	-8.334687	468.891571	-751.271484	273.339691	68.316933	-758.978271	-2.891066	73.125832	-673.478394	328.829071	1287.281128	-690.633545	-62.522076	1311.693237	-624.692200	127.916855	1324.084839	-611.034424	136.299423	1587.194702	-710.949829	356.409576	1055.820435	-720.363403	-116.270203	1083.314209	-602.738647	328.606659	812.073669	-607.856812	-92.349449	847.993958	-641.008911	115.896675	962.415222	446.380646	-33.656731	908.850525	475.194824	146.860916
-640.618103	222.120529	866.777710	-659.267761	18.823997	859.041077	-763.408813	270.781311	422.645050	-702.612854	-8.339669	468.907379	-751.222290	273.320374	68.326225	-759.003723	-2.880675	73.117935	-673.517883	328.798798	1287.265137	-690.604004	-62.549240	1311.691772	-624.690002	127.900230	1324.068604	-610.881104	136.280640	1587.166382	-710.979004	356.359192	1055.814575	-720.348877	-116.369080	1083.288574	-602.735718	328.527588	812.093262	-607.705933	-92.233658	848.012695	-641.042358	115.869324	962.406067	446.195648	-33.160175	907.520874	475.478577	147.121445
-640.648560	222.103775	866.764954	-659.292053	18.827452	859.049011	-763.420349	270.801819	422.629974	-702.680908	-8.346292	468.930237	-751.236206	273.337463	68.329597	-759.034485	-2.853398	73.133942	-673.558411	328.793182	1287.274048	-690.541321	-62.593884	1311.701660	-624.635925	127.872314	1324.088501	-610.727112	136.279724	1587.148682	-711.013184	356.271820	1055.776733	-720.269714	-116.341980	1083.297607	-602.653503	328.529968	812.104675	-607.561340	-92.084320	848.070618	-641.063599	115.872040	962.403564	446.207336	-32.429047	906.162048	475.826813	147.564728
-640.661316	222.082047	866.773254	-659.276184	18.812067	859.078613	-763.352112	270.794067	422.614502	-702.673584	-8.356117	468.978668	-751.218750	273.347687	68.321480	-758.988831	-2.852271	73.202850	-673.590881	328.778503	1287.260498	-690.469177	-62.625858	1311.734863	-624.693237	127.890305	1324.072754	-610.625610	136.267609	1587.129272	-711.036804	356.274292	1055.777710	-720.156494	-116.310432	1083.313110	-602.703735	328.510712	812.085571	-607.423096	-91.933662	848.093384	-641.080017	115.866608	962.424744	446.406128	-31.504055	904.815369	476.271149	147.963699
-640.664856	222.082306	866.805115	-659.269714	18.829823	859.102234	-763.331909	270.736053	422.595856	-702.559998	-8.269817	468.987946	-751.175049	273.334686	68.309975	-758.978027	-2.835281	73.191582	-673.646973	328.756439	1287.263184	-690.494934	-62.648087	1311.738403	-624.723877	127.884834	1324.072876	-610.509277	136.239990	1587.131958	-711.085876	356.239746	1055.768677	-720.115662	-116.324265	1083.321655	-602.731934	328.432312	812.079712	-607.296936	-91.825806	848.142090	-641.089661	115.872589	962.453308	446.349335	-30.728802	903.562988	476.592102	148.414917
-640.706787	222.048767	866.817139	-659.275513	18.804241	859.116272	-763.365784	270.759583	422.600983	-702.529114	-8.289818	468.993988	-751.211975	273.320129	68.313339	-759.015564	-2.835276	73.189880	-673.689331	328.722687	1287.274292	-690.482849	-62.670208	1311.749023	-624.733398	127.868507	1324.095947	-610.404602	136.224045	1587.119995	-711.131714	356.211609	1055.774536	-720.054626	-116.338539	1083.306519	-602.767517	328.393097	812.068176	-607.183777	-91.704536	848.167969	-641.116516	115.845680	962.466736	446.057770	-30.533190	902.465515	476.788300	148.555283
-640.737854	222.052460	866.823181	-659.311157	18.789791	859.105652	-763.430115	270.807587	422.658844	-702.532654	-8.308940	468.948181	-751.298523	273.319458	68.323669	-759.025757	-2.839136	73.208298	-673.712830	328.695404	1287.287842	-690.434937	-62.695778	1311.729614	-624.748169	127.848610	1324.066772	-610.308594	136.196503	1587.120605	-711.151550	356.186951	1055.821045	-720.012512	-116.321198	1083.291748	-602.788391	328.332611	812.093628	-607.085449	-91.649712	848.183716	-641.142517	115.831726	962.463440	445.632385	-30.302794	901.335999	476.796570	148.674240
-640.779968	222.060501	866.865540	-659.339905	18.764771	859.094421	-763.431091	270.774933	422.665497	-702.536194	-8.345725	468.958771	-751.406921	273.310120	68.329330	-759.162354	-2.965911	73.359100	-673.756042	328.665924	1287.293457	-690.459656	-62.731525	1311.687744	-624.761658	127.802902	1324.076782	-610.274048	136.150406	1587.082031	-711.191528	356.145966	1055.831665	-719.983459	-116.299988	1083.261108	-602.811768	328.286255	812.119507	-607.017395	-91.557037	848.181274	-641.176514	115.798264	962.477661	445.208710	-30.211191	900.308838	476.622559	148.320984
-640.776245	222.059509	866.863953	-659.324097	18.747698	859.085815	-763.424866	270.769714	422.663025	-702.486633	-8.404810	468.938873	-751.374756	273.284271	68.356323	-759.559631	-3.417325	74.023514	-673.767334	328.652161	1287.317627	-690.468811	-62.757538	1311.672485	-624.780762	127.787682	1324.078491	-610.235474	136.108963	1587.061523	-711.233521	356.165039	1055.854858	-720.003479	-116.352425	1083.257202	-602.923096	328.281799	812.158813	-607.140930	-91.501465	848.022461	-641.168335	115.786827	962.472595	444.755280	-30.207544	899.316467	476.448212	148.039017
-640.811890	222.028763	866.838989	-659.317566	18.735561	859.067627	-763.419312	270.767303	422.655151	-702.436584	-8.430671	468.965271	-751.310547	273.311310	68.335045	-759.554810	-3.637002	74.207680	-673.810425	328.622437	1287.311890	-690.466675	-62.783291	1311.688477	-624.771301	127.781380	1324.075195	-610.192017	136.109329	1587.040283	-711.273621	356.148987	1055.854614	-720.037537	-116.383224	1083.203369	-602.938049	328.316071	812.157288	-607.094116	-91.427223	848.010986	-641.189880	115.770706	962.451904	444.324463	-30.220030	898.377686	476.477753	148.365616
-640.857544	222.026291	866.827271	-659.325317	18.695013	859.102661	-763.414490	270.777283	422.630890	-702.442200	-8.451426	468.939270	-751.290710	273.321045	68.327583	-759.551453	-3.641926	74.219864	-673.831055	328.623749	1287.319214	-690.461365	-62.823231	1311.684326	-624.766296	127.755920	1324.073242	-610.129822	136.087708	1587.055786	-711.316895	356.151550	1055.835205	-720.011719	-116.359085	1083.203613	-602.972961	328.371735	812.145081	-607.039551	-91.370125	848.017639	-641.218506	115.774727	962.464966	443.951447	-30.264296	897.434631	476.036774	147.564926
-640.854004	222.016129	866.811096	-659.298706	18.694788	859.075928	-763.404297	270.702148	422.597992	-702.384583	-8.422782	468.976257	-751.269348	273.301575	68.305290	-759.421265	-3.570568	74.030792	-673.847778	328.591888	1287.317627	-690.451355	-62.850288	1311.655151	-624.784912	127.725342	1324.046875	-610.106689	136.059769	1587.038452	-711.342285	356.143188	1055.849731	-719.978760	-116.333427	1083.209106	-603.012146	328.367706	812.144104	-607.022766	-91.291565	847.996033	-641.217896	115.766418	962.444580	443.523560	-30.415255	896.563416	475.743561	147.290985
-640.875427	221.979996	866.807434	-659.298706	18.697554	859.069153	-763.389893	270.669403	422.588013	-702.354675	-8.473465	468.973114	-751.245605	273.277832	68.311127	-759.286560	-3.327590	73.702789	-673.867859	328.533508	1287.315918	-690.458130	-62.907490	1311.595215	-624.774597	127.712227	1324.045166	-610.026917	136.033173	1587.054688	-711.364624	356.087067	1055.849121	-719.962830	-116.320152	1083.141724	-603.019287	328.341827	812.151733	-606.976501	-91.235168	847.965332	-641.222412	115.747757	962.438721	443.248199	-30.487366	895.627197	475.567108	147.032303
-640.869629	221.950958	866.809021	-659.264465	18.692282	859.046997	-763.449097	270.686584	422.643982	-702.258789	-8.469195	468.926544	-751.303284	273.254089	68.316063	-759.023560	-3.162552	73.333710	-673.869934	328.497742	1287.301636	-690.402588	-62.957439	1311.551025	-624.795837	127.662399	1324.015503	-610.013611	136.003510	1587.030273	-711.380432	356.089478	1055.872070	-719.975037	-116.307816	1083.087891	-603.058594	328.313416	812.171387	-606.943298	-91.177315	847.914307	-641.216553	115.720924	962.429260	442.936920	-30.498413	894.687073	475.304932	146.931641
-640.868408	221.940094	866.795349	-659.228149	18.609163	859.046631	-763.431458	270.634338	422.650818	-702.279968	-8.490611	468.917816	-751.213501	273.237274	68.320518	-758.956665	-3.149364	73.257515	-673.913513	328.481354	1287.308838	-690.381409	-62.985275	1311.488892	-624.812500	127.608215	1324.007202	-609.994263	135.973114	1587.017212	-711.393738	356.077209	1055.879395	-719.962097	-116.310074	1082.998657	-603.069580	328.305756	812.155945	-606.966919	-91.160248	847.842590	-641.204834	115.684196	962.423340	442.570007	-30.526392	893.730042	475.057983	146.770493
-640.901855	221.944962	866.788818	-659.225769	18.603760	859.028259	-763.474304	270.655823	422.634155	-702.243835	-8.531075	468.901703	-751.288696	273.285583	68.332664	-758.953613	-3.146873	73.181320	-673.966492	328.449188	1287.305176	-690.397217	-63.065369	1311.435425	-624.831238	127.591507	1323.976440	-609.947876	135.951202	1587.015137	-711.533997	356.199493	1055.891724	-719.962769	-116.338066	1082.944336	-603.537354	328.209442	811.899658	-606.983154	-91.141022	847.777588	-641.212036	115.679184	962.409973	442.116211	-30.453323	892.787537	474.775940	147.012863
-640.916382	221.947357	866.789001	-659.210571	18.577911	859.026001	-763.443420	270.602234	422.572144	-702.268066	-8.545701	468.909821	-751.260681	273.299103	68.273766	-758.934265	-3.143580	73.161247	-674.016968	328.417175	1287.319946	-690.361267	-63.108509	1311.436890	-624.854797	127.550072	1323.966553	-609.928101	135.922699	1587.017944	-711.811890	356.502045	1055.974854	-719.968506	-116.339417	1082.926758	-604.760315	328.240692	810.425293	-607.005005	-91.103424	847.750610	-641.213318	115.668365	962.409058	441.527588	-30.427065	891.836182	474.426788	147.132751
-640.940613	221.918869	866.799683	-659.180786	18.559027	859.052429	-763.455811	270.587158	422.564056	-703.337402	-9.190975	469.134460	-751.431580	273.654388	68.480858	-759.375671	-3.139338	73.300301	-674.073853	328.400177	1287.367920	-690.352234	-63.158539	1311.422607	-624.854675	127.544182	1323.997437	-609.946350	135.898956	1587.011108	-711.886658	356.510315	1056.007080	-719.999634	-116.354675	1082.862549	-604.854370	328.174103	810.245239	-607.034973	-91.068565	847.709229	-641.210815	115.654533	962.428101	440.857330	-30.351261	890.770691	474.117950	147.332733
-640.947510	221.898911	866.817261	-659.130127	18.562141	859.079895	-763.448242	270.572845	422.562469	-703.399536	-9.242917	469.156219	-751.285034	273.669281	68.457634	-759.393799	-3.137614	73.361801	-674.141907	328.341125	1287.405151	-690.333496	-63.208309	1311.414795	-624.860840	127.517479	1324.031494	-609.895508	135.877670	1587.046265	-711.969238	356.522614	1056.042847	-719.981628	-116.339287	1082.869263	-605.082886	328.132294	810.287781	-607.088318	-91.062134	847.677734	-641.201111	115.653946	962.452087	440.218201	-30.218725	889.630127	473.712708	147.682800
-640.947083	221.881500	866.828735	-659.098389	18.572796	859.068359	-763.437256	270.528870	422.564697	-702.267029	-8.573424	468.991058	-751.123840	273.645325	68.388763	-758.875366	-3.132554	73.236488	-674.189758	328.334290	1287.465210	-690.352783	-63.226765	1311.374146	-624.877014	127.460144	1324.042847	-609.884155	135.813080	1587.067627	-712.003662	356.428406	1056.080200	-719.999451	-116.348152	1082.832886	-605.101685	328.147491	810.326843	-607.136780	-91.044617	847.625427	-641.198120	115.641159	962.452820	439.168732	-30.480400	888.552490	473.248718	147.878494
-640.970764	221.863678	866.813171	-659.079224	18.520103	859.048706	-763.426086	270.491119	422.554138	-702.230896	-8.556385	468.953400	-751.034851	273.569122	68.320953	-758.863831	-3.135344	73.190559	-674.295532	328.332672	1287.532227	-690.361084	-63.285049	1311.314087	-624.875671	127.416107	1324.053101	-609.899780	135.781570	1587.038086	-712.053101	356.393921	1056.127319	-720.047180	-116.419617	1082.762695	-605.082947	328.147919	810.382263	-607.175049	-91.059639	847.567200	-641.192566	115.605873	962.434509	438.508087	-30.168709	887.455017	472.848755	148.172333
-641.023132	221.823242	866.778015	-659.052246	18.467812	859.014954	-763.449036	270.506104	422.534912	-702.276062	-8.590198	468.942596	-751.072754	273.579559	68.274902	-758.940674	-3.130001	73.173630	-674.358215	328.319855	1287.545044	-690.365112	-63.327885	1311.223633	-624.907715	127.368355	1324.024536	-609.860291	135.728149	1587.039917	-712.108032	356.398621	1056.121826	-720.024414	-116.460579	1082.687744	-605.128967	328.261810	810.376221	-607.249390	-91.057579	847.462891	-641.186218	115.562309	962.398499	437.806793	-30.081669	886.568115	472.734650	147.569809
-641.014221	221.857864	866.767578	-659.039612	18.431147	858.984924	-763.450745	270.516357	422.510132	-703.258911	-9.209177	469.074829	-751.097900	273.588379	68.244888	-759.459473	-3.169882	73.269127	-674.429321	328.275513	1287.549316	-690.322571	-63.406055	1311.147827	-624.920410	127.338234	1323.987427	-609.868103	135.666077	1587.011841	-712.173340	356.352875	1056.117554	-720.019409	-116.472084	1082.634033	-605.155579	328.306458	810.376770	-607.329102	-91.078979	847.375549	-641.180054	115.553894	962.378296	436.867706	-29.693695	885.808167	471.744019	148.691422
-641.063782	221.862366	866.746948	-659.031982	18.401016	858.958191	-763.501648	270.545471	422.511230	-702.283691	-8.658811	468.898041	-751.146790	273.608948	68.235229	-758.954712	-3.185815	73.125389	-674.517273	328.251434	1287.542480	-690.268616	-63.460087	1311.130615	-624.943115	127.315491	1323.947021	-609.850037	135.606491	1586.990112	-712.234375	356.370850	1056.117920	-719.994446	-116.491112	1082.598511	-605.185364	328.355194	810.378113	-607.383972	-91.110764	847.263000	-641.173950	115.539032	962.352112	435.995148	-29.576538	885.293396	471.070007	148.953445
-641.086853	221.804321	866.735229	-658.994507	18.370565	858.958069	-763.480957	270.529572	422.496521	-702.207642	-8.650348	468.896240	-751.122559	273.596497	68.237579	-758.885071	-3.187925	73.142044	-674.581421	328.201447	1287.531006	-690.226807	-63.498299	1311.059692	-624.957458	127.273407	1323.939331	-609.853760	135.537216	1586.985596	-712.751465	356.796936	1055.963013	-720.005737	-116.506119	1082.528076	-605.185913	328.345520	810.403625	-607.446899	-91.114876	847.221008	-641.171753	115.502899	962.347046	435.261566	-29.549608	884.978760	470.861969	148.183044
-641.093872	221.744110	866.733093	-658.960571	18.369667	858.978577	-763.420532	270.475830	422.498108	-702.228577	-8.656778	468.890533	-751.046265	273.584869	68.268547	-758.742371	-3.262316	73.216255	-674.667175	328.151825	1287.558228	-690.187012	-63.551544	1311.046997	-624.974243	127.231239	1323.949097	-609.840881	135.451080	1586.998047	-712.720581	356.658905	1056.020020	-720.018127	-116.557114	1082.533447	-605.206177	328.327240	810.421387	-607.504089	-91.105797	847.155396	-641.163391	115.484268	962.357178	434.419800	-29.205206	884.888977	469.930695	149.072998
-641.127625	221.744080	866.750793	-658.940674	18.357058	858.989868	-763.422180	270.468964	422.474396	-702.194153	-8.658198	468.923370	-751.012512	273.576630	68.263496	-758.595093	-3.347088	73.244011	-674.744385	328.101074	1287.550415	-690.146729	-63.592369	1311.049072	-624.972717	127.212250	1323.954224	-609.825195	135.358490	1587.010498	-712.919983	356.753479	1055.988892	-720.026001	-116.568054	1082.519287	-605.199707	328.316803	810.428406	-607.585693	-91.158585	847.130310	-641.176208	115.477936	962.372192	433.680603	-28.848572	884.884338	469.281372	149.376373
-641.159607	221.719025	866.763977	-658.923096	18.353483	858.994202	-763.408264	270.468262	422.462402	-702.170715	-8.674259	468.960297	-750.985657	273.609772	68.273155	-758.606079	-3.417166	73.338867	-674.803528	328.020935	1287.518188	-690.103088	-63.619553	1311.034302	-625.009277	127.194130	1323.972534	-609.816040	135.256134	1587.030396	-713.065430	356.797699	1055.994995	-719.987671	-116.610489	1082.545166	-605.294983	328.121613	810.194641	-607.565674	-91.169739	847.238342	-641.187927	115.461349	962.381287	432.852570	-28.735167	885.093140	468.593903	149.663528
-641.209229	221.708618	866.773132	-658.932983	18.350954	859.014771	-763.438538	270.489105	422.448883	-702.088135	-8.714825	468.957489	-751.055603	273.628357	68.270088	-758.761536	-3.524984	73.384682	-674.886353	327.979523	1287.508423	-690.047180	-63.662403	1311.084473	-625.029114	127.187447	1323.996704	-609.748779	135.171417	1587.057495	-713.165100	356.788910	1055.964844	-720.023926	-116.651543	1082.558228	-605.247864	328.412903	810.463684	-607.730957	-91.220009	847.096375	-641.220215	115.462212	962.396729	431.938477	-28.622660	885.484497	467.917938	149.957901
-641.236572	221.690887	866.787903	-658.914124	18.284531	859.018250	-763.273987	270.378754	422.379608	-702.006653	-8.805158	468.970367	-750.868103	273.626373	68.250015	-758.814697	-3.654122	73.386177	-675.009766	327.994324	1287.559692	-690.039490	-63.719967	1311.048218	-625.063232	127.138603	1323.973267	-609.720947	135.085953	1587.073242	-713.349792	356.881897	1055.957275	-720.022339	-116.742699	1082.573364	-605.453003	328.163788	810.211426	-607.796082	-91.272858	847.054138	-641.231445	115.418327	962.406372	431.184174	-28.427343	886.025330	467.331116	150.316177
-641.264465	221.684753	866.800598	-658.888184	18.248150	859.023499	-763.438232	270.518768	422.405731	-701.973877	-8.972508	468.974548	-751.024475	273.661499	68.246597	-758.959229	-3.793494	73.397385	-675.080566	327.957031	1287.542114	-690.012695	-63.782398	1311.047852	-625.079895	127.102745	1323.972168	-609.689331	134.987411	1587.063965	-713.489319	356.917542	1055.959839	-719.999634	-116.834824	1082.553833	-605.575500	328.181396	810.228760	-607.857971	-91.363670	847.001099	-641.243958	115.397415	962.416382	430.488464	-28.240866	886.729004	467.048309	149.768021
-641.297607	221.634949	866.795227	-658.857178	18.226128	859.029114	-763.440857	270.511200	422.412598	-701.864136	-9.041914	468.979065	-751.016846	273.635773	68.250336	-759.065735	-3.931872	73.387047	-675.143738	327.920563	1287.547729	-689.986084	-63.844917	1311.007080	-625.095886	127.043106	1323.965088	-609.656677	134.906021	1587.051514	-713.553711	356.837555	1055.986938	-719.970581	-116.877449	1082.529907	-605.640930	328.170624	810.313416	-607.874817	-91.422264	846.978149	-641.233032	115.368004	962.415710	429.505402	-27.733891	887.621399	465.876709	151.144958
-641.325378	221.643219	866.804626	-658.840576	18.210402	859.017700	-763.460693	270.473938	422.395691	-701.795715	-9.234291	468.988770	-750.946167	273.594604	68.252998	-759.170471	-4.049045	73.407356	-675.117798	327.806122	1287.514160	-689.968933	-63.865631	1310.999756	-625.115540	126.993011	1323.945435	-609.577148	134.813629	1587.082520	-713.608643	356.743103	1056.011475	-719.964783	-116.930763	1082.498657	-605.719116	328.150146	810.398254	-607.870605	-91.462135	846.951721	-641.231201	115.355957	962.413696	428.700439	-27.472620	888.728821	465.098297	151.543121
-641.343872	221.613220	866.810425	-658.785095	18.231646	859.059814	-763.442444	270.445831	422.383240	-701.821960	-9.415732	469.004791	-750.932373	273.610626	68.267334	-759.311951	-4.193794	73.457123	-675.198486	327.820709	1287.594238	-689.927551	-63.917381	1311.009277	-625.123474	126.959595	1323.987549	-609.544373	134.736069	1587.103516	-713.608582	356.622833	1056.034546	-719.907959	-116.934410	1082.500366	-605.612183	328.266693	810.503418	-607.865417	-91.517891	846.929565	-641.213562	115.371460	962.438660	427.881134	-27.020124	889.962341	464.156067	152.344162
-641.397095	221.597321	866.815674	-658.752319	18.221066	859.071533	-763.468933	270.434753	422.408722	-701.800964	-9.547552	469.057587	-750.988892	273.655975	68.311653	-759.552002	-4.331827	73.622002	-675.245728	327.771301	1287.618408	-689.930298	-63.969044	1310.990967	-625.136719	126.937210	1324.005005	-609.535156	134.668137	1587.104492	-713.687134	356.579346	1056.058838	-719.880554	-116.988594	1082.503174	-605.672668	328.283264	810.528442	-607.845520	-91.589722	846.947449	-641.219666	115.364655	962.447021	427.069550	-26.786200	891.471741	463.354492	152.351654
-641.401733	221.592117	866.813110	-658.684692	18.206436	859.132263	-763.450928	270.413544	422.370270	-701.801453	-9.637912	469.091003	-751.127686	273.721161	68.366234	-759.819824	-4.467706	73.804436	-675.258301	327.738647	1287.632446	-689.913879	-63.990242	1310.994385	-625.142822	126.914284	1324.007813	-609.454224	134.612061	1587.152954	-713.771606	356.543793	1056.080566	-719.855835	-117.034683	1082.530029	-605.797607	328.295288	810.551025	-607.800354	-91.640656	846.957458	-641.195496	115.389641	962.478394	426.425568	-26.510065	892.997498	462.555298	152.976685
-641.463318	221.578766	866.810547	-658.654541	18.184055	859.148743	-763.462830	270.381592	422.319153	-701.820801	-9.707721	469.153076	-751.024597	273.312531	68.213020	-760.251038	-4.816287	74.323799	-675.285950	327.703644	1287.655273	-689.935120	-64.052994	1310.997681	-625.155396	126.882042	1324.018921	-609.427307	134.562897	1587.165283	-713.851013	356.516174	1056.107666	-719.856140	-117.072861	1082.524536	-605.907349	328.323059	810.563049	-607.760803	-91.743294	846.977356	-641.205322	115.384720	962.485413	425.736023	-26.359747	894.670166	461.651733	153.265793
-641.479675	221.579575	866.814880	-658.600342	18.121752	859.164917	-763.510864	270.388000	422.342133	-701.879333	-9.747633	469.216858	-751.178223	273.483490	68.292221	-760.463135	-4.865860	74.397774	-675.305054	327.670441	1287.681396	-689.917603	-64.115463	1311.030273	-625.178040	126.832466	1324.015625	-609.388123	134.483963	1587.184692	-713.938171	356.493103	1056.115845	-719.830933	-117.126724	1082.507324	-606.021545	328.333038	810.593872	-607.690735	-91.840179	846.967651	-641.178345	115.363586	962.495361	425.124359	-26.197050	896.413757	460.830292	153.536728
-641.639282	221.709335	866.853821	-658.956909	18.607702	859.095154	-763.626526	270.427185	422.391907	-702.017761	-9.823193	469.124298	-751.096375	273.323853	68.228889	-760.033081	-4.382394	73.634811	-675.307129	327.626678	1287.721069	-689.928528	-64.159019	1310.983032	-625.204773	126.794708	1324.025879	-609.349609	134.427750	1587.202026	-714.007751	356.409851	1056.203735	-719.811096	-117.211174	1082.492432	-606.154480	328.251556	810.607910	-607.622681	-91.938316	846.980835	-641.366638	115.596176	962.470276	424.518341	-26.098454	898.175781	459.917175	153.691910
-641.545349	221.543671	866.843689	-658.501892	18.044456	859.165344	-763.528748	270.296326	422.370239	-702.045959	-9.799354	469.254059	-750.972351	273.273224	68.234467	-760.040955	-4.370976	73.586601	-675.305298	327.603302	1287.765747	-689.938599	-64.185188	1310.961060	-625.217957	126.751534	1324.022461	-609.317505	134.357407	1587.237671	-714.023376	356.309052	1056.284912	-719.791077	-117.253723	1082.498901	-606.261475	328.244598	810.659546	-607.531006	-92.011887	847.013123	-641.126770	115.298393	962.506470	423.982666	-26.143230	900.002502	459.092590	153.723938
-641.558472	221.519882	866.862671	-658.402283	18.011677	859.197815	-763.551453	270.254578	422.367279	-702.161255	-9.795571	469.307831	-750.969910	273.273956	68.248146	-760.031250	-4.400931	73.607056	-675.320007	327.564392	1287.818604	-690.038452	-64.166702	1310.921631	-625.209167	126.745262	1324.050659	-609.294128	134.281860	1587.256470	-714.119995	356.289368	1056.332031	-719.770569	-117.332573	1082.475220	-606.413940	328.213196	810.670227	-607.434021	-92.119072	847.057251	-641.079895	115.281502	962.532410	423.625763	-26.016909	901.763123	458.344910	153.801529
-641.565857	221.508026	866.860352	-658.365784	17.969807	859.212463	-763.548279	270.162964	422.353241	-702.305420	-9.787750	469.343048	-750.882996	273.275726	68.246017	-760.052856	-4.382290	73.614670	-675.346375	327.543182	1287.845337	-690.010132	-64.196953	1310.962891	-625.197693	126.719070	1324.084961	-609.248657	134.244873	1587.302979	-714.255554	356.285278	1056.364258	-719.718445	-117.350235	1082.528198	-606.527466	328.206116	810.662109	-607.332642	-92.191833	847.094299	-641.050659	115.264320	962.537659	423.148315	-26.014866	903.552185	457.327759	153.616272
-641.588562	221.503113	866.864563	-658.335022	17.980030	859.214783	-763.594971	270.137665	422.372711	-702.420166	-9.746318	469.382233	-750.870483	273.293640	68.241119	-759.944336	-4.341745	73.632866	-675.349792	327.531769	1287.860718	-689.909241	-64.303772	1311.019287	-625.188171	126.716400	1324.111084	-609.259888	134.236557	1587.309570	-714.369995	356.266083	1056.374390	-719.670654	-117.390884	1082.557251	-606.662476	328.209381	810.680237	-607.229065	-92.233994	847.149719	-641.028381	115.266632	962.539246	422.897308	-25.912167	905.193359	456.656006	153.678009
-641.694641	221.604202	866.869995	-658.675537	18.420486	859.178467	-763.698242	270.121368	422.397156	-702.629211	-9.717027	469.340515	-750.975342	273.301056	68.223000	-759.934021	-4.303377	73.605370	-675.365662	327.504639	1287.860596	-689.868225	-64.330887	1311.042480	-625.179321	126.690254	1324.101807	-609.213135	134.199539	1587.338745	-714.451111	356.266388	1056.393677	-719.664490	-117.422195	1082.555176	-606.740540	328.168396	810.712830	-607.119507	-92.316429	847.165833	-641.195862	115.494789	962.516846	422.758453	-26.066307	906.719666	456.356354	153.906204
-641.605164	221.432724	866.835693	-658.248718	17.920263	859.211182	-763.682617	270.040100	422.367920	-702.645325	-9.629032	469.432159	-750.869751	273.279388	68.221672	-759.859497	-4.217559	73.611397	-675.382629	327.470184	1287.876831	-689.832336	-64.362747	1311.015869	-625.172729	126.645729	1324.115234	-609.199158	134.149414	1587.351318	-714.523987	356.194397	1056.387451	-719.548279	-117.454895	1082.561279	-606.824341	328.183990	810.723633	-607.033630	-92.429543	847.192078	-640.951599	115.214874	962.519897	422.473206	-26.108704	908.226013	455.582001	153.634888
-641.614685	221.382217	866.828613	-658.246765	17.856438	859.181885	-763.734863	269.957977	422.395264	-702.775146	-9.551654	469.396606	-750.896057	273.262878	68.238495	-759.811279	-4.117083	73.555305	-675.402527	327.441437	1287.894897	-689.801758	-64.406715	1310.983398	-625.116882	126.582169	1324.131836	-609.199097	134.105194	1587.350342	-714.595825	356.150513	1056.413086	-719.483826	-117.489212	1082.524658	-606.882141	328.131897	810.748901	-606.908020	-92.485558	847.189026	-640.926819	115.145439	962.498535	422.467621	-26.297203	909.515320	455.410736	153.845596
-641.728760	221.492844	866.830139	-658.653137	18.292690	859.078552	-763.859619	269.996948	422.475067	-702.915833	-9.455423	469.296051	-750.938416	273.241760	68.255356	-759.639465	-3.996569	73.529366	-675.412109	327.410370	1287.899292	-689.738647	-64.466866	1310.957886	-625.086304	126.557129	1324.133179	-609.205261	134.058533	1587.343994	-714.670715	356.123474	1056.432373	-719.410645	-117.603317	1082.497925	-606.951599	328.130280	810.746155	-606.800964	-92.587540	847.171143	-641.116455	115.341911	962.437744	423.024231	-25.735323	910.434021	455.237488	154.146164
-641.633484	221.343246	866.811340	-658.269836	17.815847	859.102966	-763.850037	269.932251	422.456177	-702.937744	-9.301170	469.313995	-750.953613	273.248627	68.267166	-759.454773	-3.860570	73.509766	-675.385742	327.395569	1287.882690	-689.652954	-64.496918	1310.927856	-625.094116	126.557259	1324.076172	-609.147583	134.048386	1587.376465	-714.732544	356.075836	1056.453979	-719.313904	-117.674973	1082.495605	-607.007568	328.160431	810.747986	-606.685974	-92.622314	847.147339	-640.891113	115.070999	962.443726	422.866180	-25.577568	911.432556	454.649597	154.041412
-641.614136	221.307831	866.777832	-658.297302	17.770287	859.082703	-763.869873	269.945984	422.460846	-703.012573	-9.163038	469.270874	-751.003235	273.265900	68.267166	-759.379395	-3.668295	73.463600	-675.412903	327.375854	1287.878052	-689.528687	-64.559288	1310.951050	-625.004211	126.523605	1324.083130	-609.123108	134.030685	1587.363403	-714.810425	356.059601	1056.445801	-719.201843	-117.717705	1082.462280	-607.076843	328.187744	810.731995	-606.596680	-92.671700	847.138489	-640.868469	115.033028	962.414490	422.680328	-26.023302	912.466370	454.526093	154.282547
-641.624512	221.276260	866.764282	-658.320496	17.764666	859.048584	-763.870544	269.938690	422.466583	-703.046814	-9.044572	469.227631	-750.972046	273.274384	68.223038	-759.259277	-3.535878	73.422348	-675.381042	327.321716	1287.879517	-689.410522	-64.613472	1310.970947	-625.009888	126.543701	1324.030029	-609.136292	134.008560	1587.354126	-714.891541	356.021820	1056.446655	-719.134583	-117.784058	1082.473145	-607.126953	328.196472	810.722778	-606.489258	-92.726585	847.125061	-640.873779	115.002319	962.389099	422.376587	-26.032383	913.288330	453.999939	154.123383
-641.616333	221.248383	866.760254	-658.338013	17.729403	859.044495	-763.892456	269.950928	422.464417	-703.053040	-8.911122	469.215240	-750.997009	273.281830	68.217163	-759.174683	-3.418819	73.410263	-675.384216	327.305023	1287.859009	-689.274658	-64.626099	1310.969238	-624.981323	126.517166	1324.048340	-609.160522	133.977722	1587.337402	-714.961060	355.999359	1056.426758	-718.969666	-117.833786	1082.468506	-607.149841	328.244202	810.732605	-606.406738	-92.775475	847.120728	-640.872498	114.969292	962.384460	422.212555	-26.345592	914.020081	453.879242	154.478714
-641.618103	221.177887	866.734436	-658.351318	17.685745	859.000305	-763.892700	269.932953	422.445374	-703.070557	-8.845480	469.212585	-751.004822	273.265961	68.235664	-759.162903	-3.325134	73.395897	-675.395081	327.277313	1287.872925	-689.176453	-64.686073	1310.936523	-624.917114	126.502495	1324.042725	-609.077881	133.971191	1587.376465	-715.011841	355.964752	1056.452026	-718.830017	-117.880890	1082.453491	-607.168091	328.240265	810.740234	-606.314880	-92.795555	847.084534	-640.872742	114.901543	962.348267	421.951538	-26.400547	914.640625	453.503937	154.688828
-641.587708	221.182327	866.761719	-658.367676	17.671583	858.987183	-763.909790	269.953125	422.475739	-703.091797	-8.791327	469.202423	-751.024902	273.268402	68.237175	-759.160522	-3.257925	73.365257	-675.382751	327.190094	1287.850098	-689.229797	-64.625816	1310.828979	-624.896667	126.451004	1323.996948	-609.079712	133.946472	1587.367188	-715.044067	355.889618	1056.421631	-718.737061	-117.991859	1082.430054	-607.169312	328.275360	810.774536	-606.244202	-92.830223	847.037964	-640.862244	114.875038	962.354065	422.123047	-26.039089	915.015625	453.327576	155.010727
-641.590881	221.180618	866.755310	-658.397949	17.645098	858.958740	-763.915283	269.976898	422.481659	-703.137329	-8.830981	469.175690	-750.999634	273.279388	68.246666	-759.202942	-3.244486	73.323364	-675.395691	327.168732	1287.845947	-689.148438	-64.670265	1310.795288	-624.867554	126.429146	1323.988647	-609.063110	133.897522	1587.359253	-715.079529	355.849396	1056.437134	-718.614075	-118.111877	1082.377075	-607.226440	328.326385	810.770752	-606.177490	-92.875862	846.979858	-640.879272	114.849564	962.336121	422.630859	-25.244892	915.239258	453.266388	155.067688
-641.580078	221.183533	866.760376	-658.403015	17.640991	858.942810	-763.895996	269.988281	422.470459	-703.139526	-8.869514	469.175934	-751.066711	273.298431	68.255455	-759.208252	-3.227498	73.305687	-675.394775	327.128845	1287.839233	-688.797974	-64.874031	1310.894287	-624.781677	126.349678	1323.956787	-609.053589	133.866440	1587.338257	-715.139282	355.868469	1056.414551	-718.440308	-118.155350	1082.408447	-607.249268	328.365692	810.754822	-606.124878	-92.927078	846.927307	-640.864685	114.837242	962.329102	422.706238	-25.008638	915.516602	453.163574	155.341339
-641.580444	221.201675	866.776917	-658.437500	17.640123	858.936401	-763.926086	270.075348	422.514648	-703.123230	-8.854748	469.159637	-751.059021	273.304871	68.246582	-759.220703	-3.250912	73.271393	-675.370300	327.064606	1287.820801	-688.722412	-64.925156	1310.870850	-624.722290	126.325241	1323.908691	-609.015198	133.854004	1587.331177	-715.137085	355.834595	1056.423218	-718.328430	-118.226608	1082.378784	-607.276123	328.390411	810.705627	-606.053589	-92.928589	846.878662	-640.874939	114.833008	962.332886	422.774811	-24.806406	915.802979	453.024323	155.620132
-641.591736	221.192703	866.804138	-658.430054	17.680588	858.952148	-763.866211	270.074707	422.489075	-703.079163	-8.855017	469.126923	-751.057739	273.306854	68.228882	-759.164307	-3.220266	73.267464	-675.362061	327.050079	1287.835693	-688.612732	-64.952057	1310.860229	-624.671326	126.299011	1323.916504	-608.989685	133.816956	1587.340088	-715.129333	355.787628	1056.425171	-718.300110	-118.323738	1082.369507	-607.309204	328.388519	810.706238	-605.982727	-92.967682	846.859680	-640.889404	114.843880	962.355286	422.842407	-24.623936	916.072510	452.895721	155.896606
-641.579712	221.186737	866.800903	-658.404358	17.692652	858.967712	-763.824463	270.063446	422.490875	-703.026428	-8.884295	469.141968	-751.042175	273.296600	68.232613	-759.148438	-3.211577	73.285835	-675.332520	326.995209	1287.846069	-688.491638	-64.993324	1310.888062	-624.619202	126.284546	1323.952515	-608.958130	133.789505	1587.342041	-715.122864	355.751556	1056.449463	-718.145508	-118.324883	1082.390625	-607.321533	328.411255	810.705444	-605.939209	-92.981606	846.836060	-640.869263	114.856201	962.361755	422.866760	-24.474400	916.403137	452.886902	156.360062
-641.570129	221.237595	866.837646	-658.396179	17.722120	858.985840	-763.820496	270.086914	422.513184	-702.976990	-8.908240	469.133667	-750.972961	273.286957	68.237022	-759.148804	-3.162061	73.310928	-675.317322	326.963531	1287.856201	-688.409851	-65.030418	1310.866943	-624.554688	126.249886	1323.965332	-608.926025	133.763947	1587.341797	-715.079529	355.689423	1056.476929	-718.116760	-118.417366	1082.374146	-607.334717	328.449951	810.774963	-605.864563	-92.944199	846.824890	-640.861450	114.887794	962.388916	422.912811	-24.445614	916.698486	452.767151	156.616638
-641.570618	221.243210	866.837341	-658.393860	17.716461	858.972412	-763.807617	270.105591	422.480682	-702.927368	-8.975007	469.120758	-751.001587	273.290680	68.238083	-759.180054	-3.151137	73.308670	-675.280273	326.916992	1287.869019	-688.309326	-65.066063	1310.846558	-624.505737	126.219574	1323.928223	-608.895325	133.722885	1587.333130	-715.106201	355.696350	1056.471069	-718.051880	-118.458633	1082.334106	-607.326111	328.455933	810.773804	-605.820251	-92.959747	846.792725	-640.858826	114.881599	962.381653	422.994904	-24.453051	917.010254	452.558990	156.666016
-641.569214	221.276566	866.831970	-658.363708	17.745497	858.945679	-763.816284	270.134491	422.495026	-702.887451	-9.011250	469.089539	-751.018127	273.298553	68.225006	-759.186523	-3.100505	73.289589	-675.241150	326.899597	1287.839233	-688.201904	-65.085594	1310.805420	-624.424377	126.185989	1323.912720	-608.866882	133.688492	1587.309082	-715.082336	355.654968	1056.493652	-717.922852	-118.448227	1082.307861	-607.337769	328.487823	810.731995	-605.767700	-92.957779	846.729492	-640.836975	114.903267	962.364563	423.082642	-24.400034	917.311096	452.390228	156.638809
-641.609192	221.308121	866.818542	-658.383118	17.732840	858.891357	-763.807007	270.120544	422.466553	-702.868225	-9.030745	469.050507	-751.044922	273.295380	68.216248	-759.216187	-3.086104	73.254532	-675.204712	326.864899	1287.852295	-688.133362	-65.127579	1310.743652	-624.342468	126.134575	1323.878662	-608.852295	133.637161	1587.292603	-715.052185	355.607025	1056.504395	-717.838196	-118.508484	1082.254517	-607.362793	328.487640	810.720764	-605.738464	-92.959618	846.676025	-640.848267	114.893265	962.328064	423.137024	-24.270681	917.631531	452.197449	155.955673
-641.613525	221.335175	866.819763	-658.370544	17.728504	858.872681	-763.778564	270.098175	422.454437	-702.811646	-9.034505	469.011047	-751.020630	273.287689	68.220291	-759.264709	-3.068665	73.240074	-675.160034	326.816467	1287.861816	-688.002625	-65.179588	1310.721558	-624.319214	126.128105	1323.825317	-608.832275	133.589569	1587.263184	-715.021851	355.550018	1056.529053	-717.730835	-118.464584	1082.217773	-607.372864	328.470856	810.737305	-605.689453	-92.955231	846.621582	-640.825256	114.894897	962.317200	423.303009	-24.221840	917.949341	452.188904	156.020081
-641.610657	221.322220	866.811401	-658.299438	17.747190	858.843384	-763.738403	270.059174	422.449615	-702.734802	-8.972827	469.001343	-750.964050	273.267883	68.227859	-759.165222	-3.043068	73.182861	-675.126282	326.790619	1287.885742	-687.966187	-65.204819	1310.645264	-624.172974	126.061417	1323.814453	-608.819397	133.537964	1587.250977	-715.022888	355.548859	1056.570557	-717.685547	-118.514198	1082.176514	-607.380188	328.428864	810.732056	-605.655396	-92.927307	846.585632	-640.772888	114.888680	962.296509	423.493896	-24.201666	918.257996	452.214386	156.145767
-641.621643	221.349060	866.812500	-658.277771	17.773003	858.828064	-763.769409	270.042664	422.467957	-702.740662	-8.927672	469.000641	-751.011108	273.273926	68.224136	-759.174377	-3.024836	73.211349	-675.048462	326.788544	1287.901001	-687.875183	-65.224495	1310.646240	-624.120544	126.017906	1323.797852	-608.805908	133.481781	1587.259766	-714.995911	355.507019	1056.594482	-717.606873	-118.514053	1082.187744	-607.362183	328.410431	810.750183	-605.636536	-92.911026	846.569519	-640.760742	114.907997	962.288391	423.729034	-24.120546	918.553406	452.274292	156.280899
-641.610107	221.396332	866.853821	-658.220947	17.813713	858.834229	-763.797791	270.041992	422.450745	-702.705078	-8.885493	469.029724	-750.928589	273.274323	68.227615	-759.174316	-3.026716	73.242653	-674.980408	326.748474	1287.946289	-688.012634	-65.110329	1310.557861	-624.088867	126.038513	1323.786011	-608.812866	133.446411	1587.263916	-714.997314	355.529083	1056.615967	-717.627869	-118.572319	1082.125732	-607.387695	328.405121	810.747864	-605.611267	-92.866631	846.547913	-640.719727	114.936493	962.310852	423.937408	-23.995255	918.852295	452.256897	156.427353
-641.602234	221.419312	866.844788	-658.165710	17.820055	858.849243	-763.775879	270.004456	422.452515	-702.709412	-8.842513	469.050110	-750.952698	273.275543	68.231735	-759.173157	-3.011239	73.242134	-674.924438	326.730652	1287.950317	-687.708557	-65.279037	1310.654663	-623.943848	125.983986	1323.809814	-608.803101	133.401733	1587.281982	-714.984009	355.524536	1056.638916	-717.615112	-118.547699	1082.147217	-607.376160	328.436066	810.774170	-605.597229	-92.810387	846.527161	-640.684143	114.965080	962.314087	424.165619	-23.989428	919.156799	452.389313	157.194550
-641.621704	221.420410	866.860474	-658.110840	17.874323	858.863159	-763.811096	269.978302	422.462982	-702.664368	-8.847692	469.077057	-750.947083	273.258423	68.243744	-759.194214	-2.997195	73.254654	-674.817810	326.666992	1287.928345	-687.624451	-65.296478	1310.642090	-623.856750	125.945251	1323.825806	-608.838806	133.360001	1587.282593	-714.962524	355.535706	1056.659180	-717.599976	-118.538940	1082.114868	-607.381897	328.448883	810.804138	-605.588074	-92.770370	846.496338	-640.655945	114.993217	962.327942	424.383575	-23.906609	919.458801	452.411163	157.516922
-641.599792	221.471283	866.863220	-658.032715	17.880270	858.853027	-763.809753	269.932190	422.474518	-702.629822	-8.815320	469.086639	-750.927002	273.255737	68.239731	-759.120972	-2.982159	73.233742	-674.770203	326.700623	1287.991943	-687.523560	-65.347862	1310.629395	-623.775757	125.907326	1323.856567	-608.822205	133.314407	1587.307251	-714.934082	355.549042	1056.697510	-717.502380	-118.487244	1082.120728	-607.384644	328.457916	810.838745	-605.594116	-92.719986	846.478516	-640.587708	115.017509	962.322327	424.563324	-23.782183	919.798523	452.416718	157.677719
-641.596069	221.500320	866.872131	-657.994202	17.902163	858.828979	-763.884521	269.929230	422.485291	-702.603333	-8.805583	469.045410	-750.942871	273.238342	68.240616	-759.158203	-2.979512	73.231674	-674.709106	326.657928	1287.997314	-687.396973	-65.381058	1310.615845	-623.782593	125.922989	1323.821533	-608.839844	133.252075	1587.313110	-714.874146	355.530029	1056.729614	-717.419495	-118.482422	1082.077637	-607.376404	328.406433	810.849854	-605.576416	-92.656807	846.421082	-640.557800	115.027992	962.313293	424.776306	-23.676693	920.164368	452.366241	157.775314
-641.581299	221.503113	866.860474	-657.929810	17.913185	858.814148	-763.886292	269.931213	422.496307	-702.562012	-8.829220	469.061432	-750.955505	273.243530	68.252693	-759.211731	-2.956104	73.207253	-674.632629	326.607605	1287.975952	-687.294189	-65.430275	1310.566162	-623.701599	125.890434	1323.797119	-608.864014	133.202942	1587.320557	-714.839844	355.530975	1056.764526	-717.361328	-118.438431	1082.013184	-607.383911	328.422791	810.820190	-605.587830	-92.600327	846.333740	-640.502930	115.034241	962.298584	424.929657	-23.582775	920.534485	452.276154	157.844086
-641.560425	221.526825	866.856506	-657.855774	17.946424	858.800720	-763.958862	269.964264	422.493286	-702.474854	-8.791492	469.017853	-751.063904	273.258240	68.252747	-759.219788	-2.986536	73.230347	-674.548462	326.582947	1287.963501	-687.200684	-65.479660	1310.508057	-623.629211	125.878220	1323.784058	-608.881775	133.146454	1587.327271	-714.779968	355.530273	1056.756104	-717.334290	-118.427628	1081.947998	-607.358582	328.412476	810.800842	-605.579529	-92.525955	846.274963	-640.432800	115.058540	962.287598	425.098206	-23.546413	920.931946	452.196564	157.920227
-641.527527	221.557800	866.847412	-657.808777	17.971930	858.805298	-763.903809	269.933929	422.465118	-703.196106	-9.265506	469.150238	-750.924683	273.264191	68.246880	-759.572693	-2.962058	73.314697	-674.479187	326.569977	1287.975952	-687.095703	-65.509354	1310.453857	-623.553040	125.882309	1323.786255	-608.911865	133.102615	1587.338501	-714.755310	355.576111	1056.767944	-717.270569	-118.371758	1081.919312	-607.361023	328.447632	810.771973	-605.596191	-92.421745	846.200928	-640.376831	115.093018	962.284119	425.274628	-23.649530	921.389465	451.961731	157.615112
-641.551331	221.597748	866.848389	-657.812073	18.026421	858.792175	-763.929077	269.940155	422.469238	-703.186523	-9.315304	469.160797	-750.932922	273.278015	68.237900	-759.545227	-2.969486	73.346870	-674.414673	326.561432	1287.978760	-686.971252	-65.544388	1310.402832	-623.480225	125.876282	1323.769897	-608.926270	133.079544	1587.374146	-714.721924	355.582275	1056.776245	-717.220337	-118.387802	1081.909668	-607.363037	328.464722	810.760559	-605.608887	-92.351921	846.137634	-640.349121	115.130806	962.273743	425.435303	-23.610067	921.799683	451.998260	157.827438
-641.534729	221.617203	866.881287	-657.746643	18.025213	858.827332	-763.922913	269.953278	422.470947	-702.355042	-8.854465	469.071228	-750.913086	273.286316	68.241318	-759.157166	-2.963866	73.256134	-674.364563	326.557953	1288.006714	-686.837219	-65.578300	1310.420288	-623.395630	125.863037	1323.801392	-608.947449	133.036438	1587.398438	-714.666077	355.581421	1056.800415	-717.158997	-118.325325	1081.871704	-607.352783	328.506348	810.756836	-605.630737	-92.273247	846.079895	-640.301392	115.143257	962.307251	425.607483	-23.610302	922.224792	451.875702	157.898560
-641.473572	221.689957	866.934265	-657.638855	18.030598	858.856812	-763.896240	269.928711	422.481415	-702.279724	-8.861987	469.069519	-750.893433	273.271484	68.249100	-759.088379	-2.950877	73.274185	-674.310791	326.525391	1288.046265	-686.675964	-65.607201	1310.419678	-623.338440	125.847481	1323.821655	-608.972961	132.993225	1587.434937	-714.611816	355.570343	1056.859375	-717.080017	-118.333107	1081.858765	-607.330505	328.473083	810.798767	-605.618835	-92.189804	846.029724	-640.242371	115.176460	962.350647	425.759369	-23.628857	922.647583	451.707947	157.846954
-641.407471	221.797455	867.009460	-657.542297	18.084009	858.845520	-763.886841	269.948029	422.512360	-702.255066	-8.896654	469.065308	-750.878601	273.256592	68.261162	-759.159729	-2.952567	73.250832	-674.251892	326.504730	1288.080322	-686.580017	-65.629913	1310.355957	-623.261658	125.847603	1323.828613	-609.005249	132.965408	1587.466309	-714.554688	355.540680	1056.874512	-717.014343	-118.293312	1081.797119	-607.296753	328.453674	810.823364	-605.604858	-92.100761	845.963501	-640.190063	115.219589	962.383484	425.879730	-23.693615	923.022888	451.356934	157.645782
-641.355286	221.931290	867.074646	-657.487366	18.095161	858.847412	-763.904175	269.962524	422.535553	-702.194702	-8.882973	469.032043	-750.932800	273.239685	68.268288	-759.160706	-2.975403	73.212318	-674.230164	326.489960	1288.113892	-686.479248	-65.650162	1310.291748	-623.119751	125.797958	1323.830200	-609.037170	132.923126	1587.469482	-714.524780	355.540436	1056.920410	-716.908386	-118.305733	1081.765137	-607.247986	328.434784	810.853455	-605.605896	-92.027863	845.882019	-640.154358	115.265549	962.417480	426.003052	-23.742113	923.367249	451.413666	157.804077
-641.313904	222.065842	867.119324	-657.422302	18.117224	858.835205	-763.909119	269.995453	422.528198	-702.151367	-8.882121	469.032104	-750.977417	273.257935	68.260719	-759.139587	-2.975552	73.208725	-674.186646	326.499634	1288.124512	-686.332703	-65.661095	1310.256470	-623.037659	125.785797	1323.832642	-609.109863	132.865112	1587.488770	-714.449707	355.508423	1056.937256	-716.833435	-118.278267	1081.690186	-607.225952	328.491669	810.828552	-605.594299	-91.920921	845.780579	-640.112854	115.320747	962.433716	426.096161	-23.736694	923.663513	451.226898	157.778610
-641.272766	222.205292	867.143494	-657.345093	18.161716	858.797180	-763.959839	270.071198	422.552155	-702.090576	-8.847113	468.998199	-751.059021	273.316010	68.256340	-759.128845	-2.985708	73.212753	-674.145203	326.510223	1288.123413	-686.199341	-65.652679	1310.167358	-622.986511	125.802177	1323.780151	-609.138123	132.847672	1587.481445	-714.390076	355.521790	1056.911499	-716.763306	-118.286140	1081.598389	-607.178833	328.537292	810.842224	-605.570801	-91.859657	845.681580	-640.051392	115.386139	962.425293	426.216339	-23.750168	923.907959	451.074036	157.742050
-641.235962	222.297134	867.165222	-657.279663	18.144440	858.796021	-763.934448	270.129608	422.551056	-702.075256	-8.809654	469.016632	-751.033936	273.330658	68.244011	-759.141541	-2.986084	73.211685	-674.120117	326.519379	1288.118164	-686.082764	-65.678383	1310.125488	-622.918030	125.821083	1323.757568	-609.136230	132.836365	1587.483276	-714.357849	355.559479	1056.892212	-716.696228	-118.296211	1081.559570	-607.106750	328.564545	810.820923	-605.510620	-91.760742	845.600891	-640.002930	115.416336	962.435425	426.344177	-23.757689	924.136902	450.942871	157.743225
-641.176025	222.406906	867.220459	-657.175964	18.204283	858.799011	-763.946838	270.170410	422.580292	-702.012573	-8.799786	469.011139	-751.029297	273.340881	68.249123	-759.139954	-2.977942	73.243011	-674.062378	326.484711	1288.129517	-685.948608	-65.704147	1310.088379	-622.835327	125.825272	1323.768677	-609.141968	132.828018	1587.497803	-714.281006	355.557098	1056.918091	-716.584961	-118.256798	1081.494995	-607.080627	328.582520	810.883423	-605.441284	-91.682083	845.523621	-639.932678	115.479767	962.464600	426.483459	-23.681488	924.320190	450.882111	157.590652
-641.089111	222.253433	867.055664	-657.130676	18.174351	858.782227	-763.833740	270.126190	422.545197	-701.931152	-8.698900	469.011047	-750.983948	273.322723	68.256882	-759.099976	-2.972634	73.244286	-674.028931	326.491974	1288.162476	-685.824890	-65.710541	1310.037109	-622.759094	125.855591	1323.791504	-609.084900	132.845016	1587.528687	-714.179993	355.506714	1056.946167	-716.491211	-118.258499	1081.413208	-606.968079	328.529022	810.877136	-605.373596	-91.580269	845.463806	-639.798767	115.450188	962.370483	426.616455	-23.658913	924.488403	450.861877	157.471298
-641.022034	222.267990	867.075806	-657.034729	18.235561	858.794128	-763.799561	270.161346	422.570099	-701.941895	-8.697272	469.021027	-750.990601	273.295624	68.301224	-759.096436	-2.940012	73.266701	-674.002686	326.461487	1288.198853	-685.698303	-65.730782	1310.004639	-622.681763	125.828133	1323.802979	-609.084839	132.836670	1587.550293	-714.128479	355.526398	1056.983154	-716.344360	-118.204315	1081.364258	-606.881775	328.482971	810.923096	-605.269714	-91.479561	845.405151	-639.721558	115.484619	962.386719	426.795166	-23.646120	924.662720	450.927032	157.372299
-640.933960	222.281906	867.092285	-656.921021	18.232939	858.801147	-763.754333	270.166321	422.564514	-701.912598	-8.708137	469.052338	-750.972961	273.273346	68.306374	-759.095276	-2.938119	73.235451	-674.101318	326.322845	1288.182739	-685.572205	-65.759888	1309.953369	-622.635132	125.830673	1323.802124	-609.067627	132.821396	1587.570068	-714.065125	355.578705	1056.950439	-716.288025	-118.203850	1081.275146	-606.781616	328.474060	810.975403	-605.158447	-91.404633	845.329651	-639.631897	115.488045	962.399475	426.957550	-23.569616	924.786499	451.010254	157.219345
-640.882080	222.328079	867.076416	-656.838440	18.251289	858.778015	-763.715332	270.189240	422.591736	-701.854248	-8.685351	469.031860	-750.977966	273.261322	68.295792	-759.131897	-2.895726	73.220947	-673.931641	326.463654	1288.218872	-685.436462	-65.785332	1309.899048	-622.604248	125.854172	1323.790649	-609.046143	132.813568	1587.569946	-713.969299	355.578552	1057.007446	-716.026245	-118.122986	1081.274170	-606.682678	328.496796	810.969543	-605.062012	-91.317451	845.261230	-639.547668	115.517570	962.378235	427.174255	-23.585714	924.890198	451.161194	157.232819
-640.859192	222.395050	867.074951	-656.772827	18.288694	858.748779	-763.661194	270.242126	422.541504	-701.829407	-8.653042	468.996826	-751.026062	273.293243	68.258049	-759.092224	-2.902487	73.202629	-673.907532	326.476715	1288.200562	-685.277100	-65.804443	1309.855591	-622.541443	125.875977	1323.772827	-608.988586	132.816269	1587.558594	-713.880493	355.589630	1056.979248	-715.862305	-118.075806	1081.214111	-606.585815	328.564117	810.967346	-604.954651	-91.246162	845.173279	-639.485352	115.557541	962.360596	427.365631	-23.631926	924.996521	451.366180	157.304077
-640.778870	222.468002	867.076294	-656.679993	18.308504	858.728394	-763.648193	270.307312	422.573486	-701.763245	-8.665698	468.989288	-750.972473	273.283539	68.249062	-759.123657	-2.909592	73.226311	-673.886047	326.476990	1288.199097	-685.128601	-65.850609	1309.807129	-622.494324	125.884071	1323.725830	-608.943726	132.813354	1587.549805	-713.769531	355.590424	1056.947266	-715.722473	-118.013451	1081.119629	-606.493103	328.542633	810.950684	-604.808838	-91.150574	845.072632	-639.386475	115.594261	962.349487	427.540405	-23.643280	925.098572	451.564667	157.317032
-640.702087	222.490677	867.086548	-656.553772	18.318857	858.716797	-763.605408	270.316925	422.554138	-701.700684	-8.637089	468.981415	-751.018799	273.323669	68.249451	-759.120667	-2.917423	73.214867	-673.846741	326.473785	1288.194092	-684.977295	-65.853508	1309.775146	-622.440430	125.879883	1323.717773	-608.878357	132.809845	1587.564209	-713.698242	355.609283	1056.929443	-715.544800	-118.012207	1081.091797	-606.400452	328.575195	810.930786	-604.643311	-91.059387	845.035034	-639.294434	115.603378	962.349304	427.726349	-23.627571	925.218811	451.790222	157.340973
-640.611877	222.515778	867.100769	-656.471863	18.379370	858.696167	-763.526611	270.338013	422.577606	-701.640625	-8.619183	468.961700	-751.001587	273.334045	68.275177	-759.122009	-2.911824	73.228683	-673.823547	326.481598	1288.182617	-684.866272	-65.873398	1309.699585	-622.382019	125.893394	1323.739868	-608.808899	132.806244	1587.570313	-713.630310	355.660889	1056.914185	-715.403870	-117.995522	1081.041260	-606.268066	328.550568	810.939087	-604.488892	-90.972252	844.981934	-639.202454	115.627625	962.344666	427.959595	-23.615507	925.370911	452.045258	157.336060
-640.536926	222.530258	867.108337	-656.320068	18.414774	858.727844	-763.495117	270.386810	422.585510	-701.572815	-8.601302	468.975098	-751.034119	273.308350	68.273750	-759.096680	-2.925948	73.239723	-673.789978	326.493500	1288.194702	-684.722290	-65.872719	1309.686157	-622.300964	125.924797	1323.750366	-608.727661	132.812103	1587.593506	-713.526550	355.657623	1056.930420	-715.294556	-118.007629	1081.015137	-606.157959	328.466583	810.949463	-604.344788	-90.910988	844.969604	-639.095276	115.667747	962.365601	428.204193	-23.573154	925.534180	452.269958	157.281830
-640.454651	222.555878	867.134094	-656.205322	18.414394	858.745422	-763.403137	270.412354	422.576782	-702.255920	-9.018867	469.098145	-751.002563	273.310211	68.284348	-759.443665	-2.913123	73.344604	-673.758362	326.495178	1288.184082	-684.588806	-65.864899	1309.660034	-622.257202	125.944473	1323.760376	-608.622681	132.813599	1587.619385	-713.431580	355.646729	1056.890625	-715.076050	-117.964783	1081.005249	-606.019775	328.480011	810.944519	-604.190247	-90.834755	844.933105	-639.002136	115.678909	962.387695	428.508179	-23.526699	925.688232	452.340851	157.001648
-640.371399	222.581161	867.126831	-656.102966	18.455660	858.754150	-763.378296	270.448181	422.562744	-701.472046	-8.569290	468.978271	-751.032043	273.336243	68.280586	-759.153503	-2.936862	73.270775	-673.711731	326.533722	1288.181763	-684.456848	-65.850929	1309.632813	-622.197998	125.975067	1323.778076	-608.570251	132.791794	1587.634766	-713.368652	355.698975	1056.855713	-714.920349	-117.946144	1080.954102	-605.891968	328.489990	810.954651	-603.995728	-90.725319	844.905640	-638.912598	115.720688	962.389160	428.785400	-23.548462	925.874756	452.755585	157.028931
-640.297668	222.645874	867.136047	-655.999390	18.451429	858.728027	-763.322693	270.492401	422.548950	-701.408630	-8.609329	468.997986	-751.023560	273.344147	68.265099	-759.139648	-2.915442	73.267647	-673.693787	326.542236	1288.153809	-684.322327	-65.852745	1309.635132	-622.126526	126.001343	1323.783081	-608.456299	132.807541	1587.653198	-713.315125	355.751587	1056.784912	-714.750488	-117.930679	1080.895142	-605.780396	328.497925	810.922180	-603.821899	-90.654533	844.880920	-638.815247	115.736084	962.379150	429.144562	-23.591526	926.024597	452.983948	156.996292
-640.213989	222.703232	867.112732	-655.902344	18.469891	858.702209	-763.281433	270.535553	422.558685	-701.368652	-8.609855	468.972443	-751.038147	273.362640	68.284996	-759.080627	-2.947277	73.237663	-673.633057	326.563995	1288.129883	-684.213074	-65.854134	1309.590210	-622.086487	126.014587	1323.764893	-608.348816	132.813095	1587.666016	-713.216614	355.775879	1056.736206	-714.586670	-117.969589	1080.846069	-605.667908	328.460327	810.865479	-603.633057	-90.569603	844.865479	-638.725830	115.774353	962.354736	429.478912	-23.697901	926.164856	453.185120	156.892853
-640.129089	222.762283	867.133972	-655.775696	18.512413	858.703979	-763.212341	270.537933	422.529541	-701.283325	-8.585776	468.958679	-751.022095	273.352966	68.279770	-759.112244	-2.909628	73.214737	-673.578247	326.593140	1288.086548	-684.112976	-65.847076	1309.502075	-622.030212	126.035095	1323.744873	-608.156494	132.874619	1587.666748	-713.094116	355.743164	1056.706299	-714.425842	-117.951492	1080.768311	-605.547913	328.400696	810.816956	-603.451294	-90.524071	844.804382	-638.630615	115.818756	962.366882	429.832916	-23.890230	926.293030	453.424438	156.749756
-640.059082	222.786316	867.134460	-655.661560	18.533133	858.688782	-763.165161	270.570557	422.558411	-701.236511	-8.639235	468.939575	-751.006714	273.347443	68.291679	-759.143738	-2.924414	73.239075	-673.511475	326.593384	1288.055908	-683.990845	-65.849907	1309.449463	-622.006042	126.070206	1323.725220	-608.010559	132.902405	1587.680054	-713.016602	355.815704	1056.616333	-714.259155	-117.928932	1080.669067	-605.443298	328.337585	810.755920	-603.239807	-90.418602	844.742859	-638.536316	115.835411	962.359009	430.154755	-24.082052	926.394653	453.666321	156.655472
-639.964355	222.844727	867.128479	-655.549438	18.570942	858.656433	-763.112854	270.615082	422.579742	-701.153687	-8.618121	468.907867	-751.036255	273.338654	68.305603	-759.095154	-2.930211	73.265121	-673.455383	326.619171	1288.014282	-683.851685	-65.833778	1309.376953	-621.988525	126.100647	1323.702393	-607.854858	132.939423	1587.712891	-712.874268	355.771576	1056.559692	-714.082458	-117.874237	1080.561035	-605.330200	328.261688	810.686096	-603.034241	-90.338440	844.687073	-638.426147	115.871536	962.338684	430.402588	-24.266615	926.514099	453.842377	156.538818
-639.882446	222.902542	867.115540	-655.415588	18.594307	858.638184	-763.053894	270.635803	422.577179	-701.062256	-8.583520	468.925476	-750.980591	273.319366	68.278641	-759.139893	-2.922257	73.301498	-673.410889	326.636353	1287.956909	-683.748718	-65.834206	1309.332886	-621.905884	126.135262	1323.684082	-607.697449	132.992325	1587.738037	-712.728760	355.791260	1056.486694	-713.905640	-117.857079	1080.496704	-605.213623	328.192566	810.621826	-602.819702	-90.238953	844.639771	-638.310852	115.912155	962.322388	430.670868	-24.534292	926.623718	454.052490	156.497391
-639.801880	222.937256	867.121948	-655.250244	18.654068	858.625488	-762.960999	270.637054	422.551971	-700.996887	-8.563633	468.937714	-750.985291	273.336975	68.258522	-759.159180	-2.892498	73.296074	-673.373474	326.667969	1287.899658	-683.593384	-65.814636	1309.284424	-621.855225	126.171875	1323.668091	-607.528931	133.040009	1587.755127	-712.626160	355.821075	1056.395996	-713.731018	-117.878990	1080.447632	-605.097229	328.240295	810.605591	-602.612305	-90.127235	844.573547	-638.183655	115.953102	962.318542	430.853058	-24.762236	926.785156	454.153534	156.176849
-639.700684	223.036530	867.099243	-655.126526	18.727081	858.618774	-762.902771	270.657715	422.539093	-700.923218	-8.545530	468.942139	-750.986450	273.343353	68.246162	-759.187317	-2.895678	73.297699	-673.348999	326.713135	1287.838867	-683.442322	-65.808212	1309.244873	-621.776672	126.224930	1323.644531	-607.363281	133.090897	1587.812988	-712.523376	355.859711	1056.311401	-713.566895	-117.866554	1080.390015	-604.996277	328.268982	810.528687	-602.407288	-90.032104	844.534363	-638.068848	116.048470	962.304016	431.055176	-25.076900	926.917969	454.302094	155.907745
-639.616943	223.080811	867.081421	-654.987183	18.724241	858.627502	-762.849426	270.688354	422.547089	-700.861755	-8.549696	468.972443	-750.959412	273.352081	68.241905	-759.205627	-2.889915	73.294319	-673.294922	326.728882	1287.792969	-683.260498	-65.811043	1309.210938	-621.757202	126.290451	1323.648071	-607.193604	133.146591	1587.867554	-712.427307	355.891876	1056.190796	-713.429382	-117.898445	1080.361084	-604.882080	328.295898	810.451233	-602.197388	-89.946800	844.466431	-637.955566	116.085663	962.300110	431.407654	-24.927153	927.171204	454.426178	155.654129
-639.520752	223.126266	867.087769	-654.811157	18.763664	858.625854	-762.818298	270.727936	422.552032	-700.775940	-8.533601	468.970490	-751.023254	273.352539	68.248276	-759.193665	-2.884869	73.301529	-673.257690	326.788177	1287.747803	-683.128113	-65.818985	1309.114258	-621.737549	126.318489	1323.655518	-606.991943	133.166321	1587.935913	-712.327637	355.908417	1056.158081	-713.247925	-117.909210	1080.293701	-604.793579	328.302612	810.349121	-602.019470	-89.853050	844.403870	-637.830078	116.128723	962.303467	431.662262	-25.233591	927.278992	454.587433	155.448807
-639.423279	223.178299	867.103210	-654.684204	18.836210	858.598572	-762.747681	270.743134	422.567932	-700.626465	-8.474822	468.920135	-750.964600	273.334442	68.273354	-759.138611	-2.885249	73.271545	-673.204102	326.818237	1287.720703	-682.962280	-65.833755	1309.066895	-621.727295	126.374352	1323.669434	-606.786377	133.192703	1588.048340	-712.235046	355.945313	1056.082520	-713.041199	-117.920830	1080.203613	-604.695129	328.281769	810.263428	-601.831238	-89.784485	844.326233	-637.714783	116.170914	962.296326	431.812714	-25.863552	927.196106	454.797211	155.345581
-639.510193	223.487976	867.124756	-654.961731	19.484566	858.255066	-762.765808	270.861420	422.625336	-700.540222	-8.485453	468.834381	-751.063110	273.347290	68.282707	-759.098938	-2.904238	73.303185	-673.161682	326.900208	1287.658203	-682.779114	-65.839554	1309.026489	-621.681152	126.372208	1323.680420	-606.638184	133.228424	1588.103882	-712.143127	356.000763	1056.004150	-712.840088	-117.937714	1080.106079	-604.587036	328.243134	810.161194	-601.648010	-89.682144	844.213989	-637.750183	116.445152	962.111267	432.223663	-25.897100	927.241150	455.429535	156.081802
-639.426819	223.577835	867.113464	-654.852234	19.596020	858.211426	-762.646118	270.871887	422.609863	-700.459351	-8.471685	468.816498	-750.995300	273.345032	68.293732	-759.133972	-2.894052	73.312317	-673.113892	326.991364	1287.604004	-682.589478	-65.884087	1308.967529	-621.697571	126.431953	1323.700195	-606.375610	133.300903	1588.211548	-712.027588	356.045532	1055.921631	-712.622131	-117.884460	1079.986328	-604.472839	328.184265	810.013245	-601.465027	-89.568291	844.106201	-637.642273	116.529953	962.081909	432.737457	-24.271904	927.553162	455.262299	155.111771
-639.315918	223.618851	867.080017	-654.671814	19.618675	858.216919	-762.573792	270.915283	422.618408	-700.352844	-8.454177	468.814178	-750.983704	273.357300	68.268562	-759.134827	-2.893366	73.314178	-673.000122	327.001190	1287.516968	-682.269897	-65.966743	1308.887695	-621.717773	126.487724	1323.634277	-606.169617	133.367416	1588.302856	-711.899109	356.079987	1055.796997	-712.394592	-117.900146	1079.876221	-604.334229	328.165802	809.892517	-601.253540	-89.424667	843.985168	-637.498718	116.584518	962.069275	432.768677	-24.948311	927.528381	455.174683	154.670380
-639.021179	223.401337	867.024475	-654.072876	19.124252	858.542236	-762.343933	270.845520	422.530304	-700.230835	-8.418109	468.903839	-750.891357	273.361847	68.252449	-759.140686	-2.880210	73.334511	-673.115479	326.955597	1287.367920	-682.089478	-65.981323	1308.823242	-621.721069	126.544464	1323.642578	-605.919495	133.431625	1588.417603	-711.761597	356.140717	1055.631836	-712.115051	-117.870667	1079.771729	-603.917358	327.896637	810.101501	-601.042053	-89.277267	843.884888	-637.182678	116.443588	962.227234	432.693695	-25.478548	927.426208	455.007477	154.217300
-639.045776	223.552277	867.032349	-654.322754	19.628654	858.473938	-762.209595	270.827820	422.505371	-700.138062	-8.401712	468.824982	-750.876770	273.355957	68.228195	-759.221497	-2.853743	73.326683	-673.088684	327.063629	1287.279297	-681.886597	-65.969818	1308.748657	-621.745667	126.597816	1323.696533	-605.690186	133.509506	1588.540894	-711.590271	356.197571	1055.509399	-711.872559	-117.848633	1079.674927	-603.740295	327.772095	809.990662	-600.812134	-89.131874	843.788086	-637.261047	116.711349	962.188538	432.871185	-25.820572	927.428833	454.971527	154.276566
-638.932251	223.629181	867.019897	-654.187134	19.715061	858.463257	-762.223816	270.959564	422.547760	-700.053772	-8.437423	468.835968	-750.982483	273.376160	68.262199	-759.239319	-2.849858	73.331390	-673.023804	327.156311	1287.210938	-681.641235	-65.978088	1308.669312	-621.789246	126.641068	1323.745972	-605.466431	133.628098	1588.675781	-711.413513	356.262634	1055.380493	-711.686462	-117.874451	1079.557373	-603.594360	327.707062	809.859497	-600.563538	-88.958290	843.685242	-637.132080	116.794327	962.176636	433.070953	-26.010788	927.360596	455.041382	154.251419
-638.894714	223.890778	867.250183	-653.999817	19.870001	858.453552	-762.176819	271.041565	422.587402	-699.870789	-8.434442	468.819214	-751.014465	273.355988	68.297035	-759.197632	-2.833660	73.344101	-672.912476	327.264893	1287.134399	-681.371033	-66.014862	1308.582275	-621.838013	126.691666	1323.796387	-605.309326	133.697266	1588.808105	-711.229126	356.350311	1055.275146	-711.484436	-117.909256	1079.429443	-603.627808	327.700592	809.381409	-600.261780	-88.738091	843.560364	-637.100769	116.901009	962.289551	433.474823	-25.943363	927.112549	455.196991	154.272614
-638.773438	223.792709	867.160400	-653.848022	19.890064	858.458618	-761.931458	270.985718	422.522339	-699.721985	-8.365902	468.802094	-750.910645	273.356537	68.305382	-759.201599	-2.833466	73.338547	-672.792725	327.411865	1287.061890	-681.103821	-66.004799	1308.443604	-621.874512	126.769020	1323.843506	-605.085205	133.815872	1588.963623	-711.038818	356.486450	1055.158936	-711.216858	-117.940399	1079.237915	-603.483276	327.690125	809.228638	-599.957581	-88.482864	843.446960	-636.947754	116.905533	962.247803	433.592987	-26.105656	927.097046	455.187317	154.169571
-638.614197	223.691635	867.042603	-653.708130	19.917900	858.474182	-761.826233	271.049133	422.517212	-699.584412	-8.365262	468.796295	-750.860413	273.352264	68.306747	-759.170654	-2.835549	73.340500	-672.524963	327.745361	1287.072876	-680.837830	-66.019012	1308.301514	-621.928284	126.841339	1323.904175	-604.804810	133.984894	1589.130615	-710.854675	356.652557	1055.072632	-710.994385	-118.058067	1079.009155	-603.356873	327.713928	809.081360	-599.645691	-88.229507	843.296753	-636.769470	116.927849	962.196899	434.407471	-26.055162	926.450745	455.530701	154.447739
-638.504822	223.540710	866.908264	-653.592957	19.961435	858.475342	-761.651428	271.093750	422.474304	-699.414856	-8.328129	468.831879	-750.897583	273.367035	68.310844	-759.190430	-2.852064	73.373131	-672.360291	327.886841	1287.016357	-680.532104	-66.047867	1308.160278	-621.983887	126.928017	1323.943237	-604.562622	134.130310	1589.295654	-710.645203	356.802307	1054.897461	-710.753662	-118.161049	1078.757690	-603.261230	327.885925	808.957336	-599.323975	-87.974968	843.125916	-636.604187	116.932098	962.128113	434.727570	-26.012732	925.949951	455.661957	154.520447
-638.375183	223.405014	866.788330	-653.474731	19.976053	858.495178	-761.493713	271.111359	422.401154	-699.271790	-8.328876	468.825256	-750.860840	273.369659	68.291870	-758.931702	-2.960495	73.641327	-672.294556	327.866699	1286.845337	-680.262451	-66.104240	1307.937500	-622.021057	127.021759	1323.985962	-604.357300	134.288422	1589.420776	-710.517883	357.085358	1054.703979	-710.429504	-118.265678	1078.543945	-603.061584	327.824341	808.835510	-598.963440	-87.677292	842.928711	-636.434021	116.932434	962.076538	434.867096	-26.231430	925.820068	455.690125	154.398438
-638.199646	223.402344	866.748169	-653.345642	19.992113	858.519165	-761.305237	271.149841	422.406525	-699.108826	-8.366400	468.873810	-750.848999	273.396454	68.279785	-759.178528	-2.846369	73.397003	-672.065613	328.062836	1286.868286	-679.969055	-66.139015	1307.671753	-622.068115	127.079704	1324.018799	-604.128662	134.509628	1589.509399	-710.220764	357.260895	1054.575806	-710.246582	-118.476738	1078.258301	-602.769714	327.791626	808.960266	-598.583435	-87.342674	842.689270	-636.275085	116.967346	962.069153	435.130432	-26.742796	925.683716	456.107178	154.367996
-638.069397	223.407578	866.727905	-653.192261	20.046457	858.544983	-761.164795	271.196533	422.404175	-698.910889	-8.371224	468.853424	-750.829712	273.391632	68.269684	-759.181030	-2.824411	73.388481	-671.908264	328.076782	1286.768555	-679.644836	-66.197395	1307.418091	-622.084778	127.143127	1324.075073	-603.923706	134.667145	1589.572876	-709.932312	357.468750	1054.493164	-709.869446	-118.545761	1077.884155	-602.513977	327.751465	808.898193	-598.194702	-86.981071	842.442810	-636.117798	117.018486	962.071533	435.044556	-26.589844	925.555237	455.631866	154.146423
-637.759827	223.317734	866.738647	-652.643005	19.662249	858.598694	-760.968384	271.217285	422.413147	-698.667908	-8.389199	468.956726	-750.822571	273.356262	68.309273	-759.161926	-2.826221	73.410774	-671.697693	328.126495	1286.730835	-679.248962	-66.277855	1307.092773	-622.099854	127.177803	1324.088623	-603.760254	134.744095	1589.589355	-709.610352	357.745575	1054.438721	-709.406189	-118.601547	1077.522583	-602.258911	327.773560	808.850586	-597.791138	-86.610825	842.157654	-635.748108	116.824493	962.111511	435.151947	-26.794695	925.378967	455.517242	154.098953
-637.519897	223.417053	866.737854	-652.458740	19.743967	858.597351	-760.790283	271.237885	422.402649	-698.500061	-8.385367	468.937805	-750.795410	273.358002	68.336174	-759.200684	-2.841326	73.413620	-671.475220	328.151886	1286.673584	-678.832825	-66.366394	1306.700928	-622.110840	127.235321	1324.132080	-603.468628	134.926453	1589.659546	-709.322266	358.062927	1054.420532	-709.032532	-118.802010	1077.109131	-602.021118	327.858643	808.757690	-597.381714	-86.198853	841.770386	-635.548340	116.913406	962.111511	433.722290	-27.538334	926.601013	454.831390	153.058411
-637.264771	223.521347	866.757874	-652.231995	19.840445	858.616272	-760.633118	271.316254	422.422272	-698.302124	-8.381782	468.927856	-750.829956	273.369843	68.352074	-759.216797	-2.831296	73.455765	-671.216614	328.160889	1286.631836	-678.407715	-66.427536	1306.281128	-622.079651	127.277023	1324.162476	-603.236206	135.022217	1589.668701	-709.012573	358.429108	1054.358765	-708.695862	-118.989311	1076.568481	-601.791321	327.980743	808.606506	-596.989929	-85.730286	841.355896	-635.352051	117.015236	962.135254	433.834442	-27.590801	926.365540	454.753021	152.980591
-637.031311	223.599701	866.743591	-652.031860	19.915779	858.609131	-760.463379	271.347504	422.416656	-698.191895	-8.429598	468.928528	-750.777161	273.387604	68.346313	-759.274414	-2.804000	73.475662	-670.907288	328.074738	1286.496216	-677.892517	-66.472641	1305.791870	-622.038696	127.340279	1324.197021	-603.000244	135.082321	1589.665649	-708.603149	358.771484	1054.259766	-708.318298	-119.201416	1076.112427	-601.465698	328.140808	808.397705	-596.591736	-85.301277	840.943726	-635.149109	117.095055	962.125977	433.958221	-27.663206	926.126404	454.711670	152.809113
-636.794678	223.737854	866.748718	-651.806030	20.030994	858.610657	-760.345032	271.450439	422.422028	-698.010620	-8.398170	468.907471	-750.845642	273.397491	68.316185	-759.271851	-2.781270	73.439735	-670.549622	327.954224	1286.345581	-677.256165	-66.550972	1305.326050	-622.009155	127.413406	1324.239624	-602.739258	135.140350	1589.603516	-708.219727	359.176361	1054.134644	-707.854492	-119.368279	1075.596558	-601.020386	328.404510	808.150269	-596.138489	-84.721329	840.554626	-634.939880	117.221542	962.131348	434.203186	-27.827202	925.832764	454.753143	152.796234
-636.578796	223.841843	866.774963	-651.599121	20.090878	858.619263	-760.186218	271.475677	422.428162	-697.778687	-8.420574	468.907562	-750.803650	273.415710	68.308914	-759.247559	-2.763970	73.465614	-670.137634	327.730286	1286.113281	-676.511414	-66.598198	1304.889160	-621.944397	127.476913	1324.276123	-602.424744	135.067139	1589.599731	-707.965149	359.753967	1053.985474	-707.213379	-119.424850	1075.157837	-600.446289	328.865936	808.111267	-595.643127	-84.121178	840.154541	-634.745422	117.296677	962.150085	434.394775	-27.916523	925.538574	454.732819	152.784668
-636.360718	223.930344	866.768311	-651.350464	20.160706	858.621338	-760.021912	271.507599	422.412964	-697.523926	-8.458986	468.906433	-750.767212	273.427734	68.320580	-759.273315	-2.757446	73.480164	-669.663757	327.367340	1285.751221	-675.664307	-66.670937	1304.382080	-621.886414	127.530632	1324.299316	-602.104614	134.966949	1589.563599	-707.722900	360.472595	1053.811646	-706.686340	-119.615036	1074.751099	-599.670959	329.337585	808.153564	-595.147827	-83.528381	839.720032	-634.540283	117.383904	962.150818	434.655823	-28.009815	925.257080	454.735168	152.696259
-636.125793	224.047897	866.801575	-651.125000	20.266750	858.594788	-759.889648	271.585999	422.457245	-697.289734	-8.491396	468.877777	-750.793884	273.431580	68.313187	-759.263062	-2.775882	73.468155	-669.223206	327.020752	1285.333862	-674.680603	-66.717690	1303.995239	-621.748657	127.550064	1324.326050	-601.768555	134.831100	1589.538330	-707.425232	361.081451	1053.764893	-706.217712	-119.772697	1074.197754	-598.760193	329.822723	808.294006	-594.661682	-82.892380	839.331116	-634.340637	117.468521	962.155762	434.903778	-28.090302	925.017700	454.812195	152.589844
-635.923035	224.158371	866.824402	-650.864624	20.350079	858.589539	-759.767395	271.623901	422.458984	-697.009277	-8.492750	468.849670	-750.795654	273.419159	68.327461	-759.233887	-2.767981	73.452049	-668.752808	326.596619	1284.847778	-673.672485	-66.696297	1303.495605	-621.597290	127.604401	1324.395142	-601.383728	134.688446	1589.497437	-707.271057	361.943176	1053.661865	-705.575012	-119.891891	1073.793579	-597.493469	330.647766	808.690491	-594.101624	-82.146194	838.991394	-634.132080	117.556564	962.166260	435.240479	-28.289003	924.852539	455.153473	152.455444
-635.721680	224.181625	866.783203	-650.553711	20.384161	858.594482	-759.616821	271.661011	422.482025	-696.559937	-8.401811	468.750641	-750.727478	273.418030	68.336853	-759.195068	-2.775014	73.445923	-668.253967	326.063629	1284.352783	-672.618164	-66.640488	1302.992432	-621.435059	127.662903	1324.464233	-600.964172	134.524490	1589.444824	-707.308044	362.800079	1053.562622	-704.971252	-120.110207	1073.403076	-595.796692	331.597107	809.580627	-593.468079	-81.366013	838.739990	-633.902527	117.614288	962.151978	435.645172	-28.527086	924.722168	455.633972	152.286591
-635.493225	224.222260	866.752319	-650.227539	20.423649	858.596130	-759.482910	271.700500	422.471985	-696.345337	-8.421961	468.726349	-750.772034	273.459595	68.338173	-759.239502	-2.793835	73.460014	-667.929016	325.616608	1283.995728	-671.613281	-66.503441	1302.535767	-621.253906	127.740738	1324.572388	-600.483154	134.273468	1589.335938	-707.723206	363.858246	1053.642334	-704.379883	-120.369484	1072.992188	-593.620178	332.782532	810.764221	-592.660278	-80.464462	838.615112	-633.644104	117.675926	962.140137	435.843689	-28.387278	924.658752	455.354645	152.437119
-635.362549	224.228821	866.696289	-649.938416	20.480986	858.548462	-759.326050	271.724792	422.465332	-696.156921	-8.459537	468.714508	-750.771057	273.464081	68.338066	-759.252319	-2.777819	73.471298	-667.736145	325.283936	1283.702881	-670.572876	-66.306366	1302.020386	-620.986084	127.806046	1324.640381	-599.980469	134.099899	1589.278564	-708.463989	364.958252	1053.770874	-703.909485	-120.806885	1072.677856	-591.082336	334.464630	812.386108	-591.679382	-79.549446	838.693726	-633.406128	117.716064	962.086060	435.061554	-27.856110	925.056702	455.165405	151.909210
-635.207275	224.182205	866.628967	-649.595886	20.423103	858.529541	-759.180054	271.752686	422.453033	-695.881836	-8.453895	468.692505	-750.734436	273.479309	68.336075	-759.251221	-2.782718	73.473137	-667.588928	325.266479	1283.548950	-669.535278	-65.972366	1301.593750	-620.614929	127.864067	1324.715332	-599.430542	133.946747	1589.200073	-709.628296	365.944885	1054.142944	-703.276794	-121.143661	1072.476318	-587.936584	336.580353	814.818970	-590.560974	-78.732140	838.986328	-633.141052	117.695030	962.042908	435.469940	-28.048031	925.242554	455.429352	151.822281
-635.114014	224.051208	866.499512	-649.297729	20.330608	858.470276	-759.057495	271.800140	422.427368	-695.897888	-8.585076	468.747162	-750.729858	273.495483	68.328506	-759.361267	-2.790140	73.485725	-667.739319	325.033386	1283.301025	-668.558716	-65.495270	1301.261108	-620.121094	127.931183	1324.804810	-598.880188	133.892532	1589.136353	-710.848816	366.345337	1054.379395	-702.832092	-121.508232	1072.408081	-581.872864	339.684448	820.492859	-589.235596	-78.096611	839.647949	-632.886658	117.622055	961.944824	436.722717	-28.463572	925.186096	456.000549	152.111206
-635.047119	224.031296	866.406433	-649.332642	20.654657	858.376038	-758.985291	271.853943	422.474701	-696.036560	-8.758312	468.722778	-750.752441	273.520569	68.343933	-759.494568	-2.790867	73.545303	-667.554932	325.191711	1283.276978	-667.756653	-64.996742	1300.972534	-619.542786	128.096954	1324.789673	-598.333557	133.892593	1589.113159	-713.271545	367.195038	1055.017090	-702.763672	-121.947372	1072.525146	-578.016663	342.555450	824.547974	-587.649841	-77.604027	840.794922	-632.774780	117.754822	961.841248	438.057373	-28.735954	925.038757	456.640930	152.483398
-634.596375	223.828476	866.303894	-648.588806	20.119150	858.379211	-758.800598	271.762451	422.433380	-695.956726	-8.817843	468.817139	-750.639771	273.484375	68.330345	-759.535950	-2.791819	73.558258	-667.502075	325.277618	1283.170898	-667.110474	-64.536728	1300.895508	-618.733948	128.213989	1324.745728	-597.757141	134.015289	1589.101318	-716.236694	367.842102	1055.710327	-702.826965	-122.221199	1072.965942	-574.023499	346.218842	829.930847	-585.707336	-77.188347	842.554810	-632.186707	117.458763	961.795776	438.621948	-28.661030	925.215515	456.599335	152.408066
-634.124207	223.746780	866.215027	-648.183044	19.987619	858.313599	-758.615723	271.715393	422.434662	-695.776001	-8.830025	468.812653	-750.612122	273.491180	68.356651	-759.581787	-2.837193	73.610291	-667.342590	325.470184	1283.088257	-666.711243	-64.178673	1300.851929	-617.810242	128.281158	1324.714111	-597.216492	134.221588	1589.091309	-719.862488	368.252838	1056.573242	-703.136108	-122.518608	1073.587402	-569.751892	350.580536	836.469482	-583.438782	-77.081848	845.010132	-631.718445	117.359634	961.716125	439.281677	-28.865551	925.401611	457.364532	152.696945
-633.611694	223.669174	866.145569	-647.771057	19.794319	858.267700	-758.447693	271.665649	422.475739	-695.606445	-8.862639	468.849121	-750.627991	273.515533	68.374001	-759.567871	-2.828800	73.614983	-667.073120	325.787415	1282.999756	-666.586304	-63.913677	1300.880127	-616.955322	128.420013	1324.702637	-596.634949	134.548401	1589.097168	-724.045715	368.284821	1057.614502	-704.137817	-122.629227	1074.258179	-565.428406	355.634735	844.154297	-580.734924	-77.312805	848.110535	-631.225891	117.231544	961.655884	439.680695	-28.580746	925.581238	457.343903	152.745514
-633.091797	223.568863	866.051147	-647.342163	19.558012	858.210999	-758.322144	271.631378	422.550049	-695.400208	-8.868834	468.884155	-750.578491	273.513977	68.398125	-759.610535	-2.828464	73.621262	-666.645325	326.224701	1283.005371	-666.670532	-63.743275	1300.917114	-615.956177	128.442642	1324.682373	-596.038391	134.951736	1589.152832	-728.679199	367.815399	1058.823120	-705.796021	-123.023911	1075.133545	-560.923706	361.456055	853.447876	-577.472046	-77.727455	852.087708	-630.686401	117.076073	961.574646	440.146973	-28.863039	925.865967	458.126953	152.912979
-632.610901	223.366287	865.814270	-647.007141	19.303919	858.189148	-758.234680	271.673859	422.630890	-695.245422	-8.970283	468.901398	-750.761597	273.541595	68.406586	-759.655273	-2.859993	73.660553	-666.062683	326.597290	1282.940186	-666.772827	-63.606506	1300.950195	-614.939941	128.614883	1324.594360	-595.458984	135.439529	1589.206177	-733.688538	367.089783	1060.214844	-707.810120	-123.041641	1076.078613	-556.792297	367.873108	863.871704	-574.383911	-78.771240	856.479126	-630.116089	116.935860	961.433533	440.703369	-28.981995	925.950134	458.463379	152.990875
-632.128906	223.162003	865.661987	-646.708862	19.112318	858.204224	-758.113281	271.636932	422.664307	-695.089111	-9.078658	468.907562	-750.744812	273.543610	68.429382	-759.693848	-2.880254	73.681389	-665.558777	327.159790	1282.908081	-666.945862	-63.487865	1301.005249	-613.697937	128.731735	1324.488892	-594.842834	135.981293	1589.248901	-738.915527	366.281464	1061.661865	-710.563721	-123.157074	1076.963623	-552.895142	375.168823	875.791809	-570.490051	-79.769386	862.151611	-629.559448	116.799065	961.351257	441.772797	-28.995319	925.999451	458.867157	153.181030
-631.597900	223.074753	865.630310	-646.397339	18.958464	858.237915	-757.963074	271.612610	422.796661	-694.886780	-9.227116	468.911224	-750.768555	273.533325	68.482361	-759.711304	-2.925222	73.710495	-665.309814	327.646881	1282.890503	-667.086548	-63.360054	1300.929199	-612.587463	128.982025	1324.329834	-594.258484	136.509186	1589.299805	-743.929993	365.116547	1063.033203	-713.866943	-123.523170	1077.927490	-549.166016	382.928345	889.166748	-566.842468	-81.483208	868.269958	-628.991516	116.691040	961.338135	442.309570	-29.150135	926.140198	459.076263	153.149750
-631.053162	222.964523	865.580566	-646.068054	18.744127	858.314758	-757.848328	271.579254	422.881042	-694.715515	-9.411774	468.934906	-750.845337	273.498749	68.536232	-759.621765	-2.975751	73.767883	-665.193298	328.303284	1283.079224	-667.189636	-63.256615	1300.860962	-611.358093	129.298203	1324.167603	-593.511475	137.136551	1589.339722	-748.140686	364.245209	1064.550659	-717.456360	-123.884071	1078.882202	-545.884277	391.081268	903.227539	-562.665527	-83.513763	875.334351	-628.394714	116.570786	961.337341	442.666443	-29.228489	926.284607	459.011108	153.166367
-630.536377	222.811142	865.561462	-645.736816	18.548223	858.448669	-757.830994	271.609589	422.998260	-694.559998	-9.555923	468.961273	-750.991882	273.441101	68.583092	-759.611511	-2.993233	73.796547	-665.280701	329.018463	1283.490234	-667.188293	-63.211430	1300.794678	-610.013184	129.623688	1324.003296	-592.768311	137.705872	1589.340454	-751.605225	363.334747	1066.173584	-721.008179	-124.134926	1079.789917	-542.764282	399.563965	918.000305	-558.044373	-85.964821	883.606628	-627.815796	116.451195	961.381104	443.032166	-29.404814	926.406433	458.964752	153.303329
-630.089050	222.671722	865.538635	-645.470154	18.340658	858.580566	-757.762878	271.673096	423.124207	-694.436829	-9.759666	468.995697	-751.176758	273.431763	68.656151	-759.607788	-3.026384	73.918236	-665.597351	329.593872	1284.070435	-666.981995	-63.164291	1300.735474	-608.686829	129.949539	1323.876587	-592.000305	138.320206	1589.326416	-754.203491	362.682343	1067.484253	-724.688782	-124.487793	1080.776001	-539.576111	408.294830	933.553528	-553.584900	-89.083961	892.472107	-627.290649	116.333122	961.420410	443.551331	-29.779287	926.521606	459.612305	153.087692
-629.557007	222.525070	865.476563	-645.114380	18.230917	858.673950	-757.545959	271.634949	423.145966	-694.241821	-9.906160	469.033264	-751.207458	273.407318	68.666016	-759.564148	-3.009659	73.945801	-666.041565	330.125854	1284.827637	-666.559387	-63.153053	1300.752686	-607.544861	130.349533	1323.709351	-591.173462	138.824295	1589.308838	-755.812439	362.132538	1068.507813	-727.964600	-124.588867	1081.878296	-536.755493	417.443268	948.991821	-548.973267	-92.864868	902.189087	-626.734619	116.262466	961.426575	443.887817	-29.946554	926.564087	459.600922	153.009644
-629.614685	223.222336	865.533264	-646.247070	20.175743	857.847412	-757.695007	271.862000	423.360931	-694.150085	-10.030145	468.682037	-751.484436	273.410248	68.717468	-759.514648	-3.014113	74.021187	-666.567810	330.571136	1285.784302	-666.053040	-63.116154	1300.749512	-606.416504	130.628891	1323.548218	-590.323059	139.357483	1589.289551	-756.629272	361.941925	1069.170532	-731.039612	-124.748466	1083.001953	-533.763733	426.918304	964.845459	-544.313538	-97.284195	912.482544	-626.812317	117.030617	960.960571	444.138062	-30.077354	926.591064	459.470367	152.929352
-628.727661	222.360168	865.592163	-644.234436	18.249634	858.747986	-757.234680	271.601044	423.251923	-693.790588	-10.003862	469.009613	-751.265442	273.351044	68.724991	-759.481018	-2.994691	74.050301	-667.291626	330.961395	1286.899048	-665.546692	-63.064835	1300.823730	-605.225037	130.902985	1323.558838	-589.453369	139.816513	1589.278320	-756.241272	361.887787	1069.501709	-733.608215	-124.725021	1084.130737	-530.824585	436.427765	980.993896	-539.397400	-102.286011	923.528870	-625.708191	116.155716	961.501526	444.310852	-30.270060	926.572144	459.307434	152.818588
-628.074463	222.333786	865.752075	-643.356812	18.368969	859.012207	-756.994568	271.516602	423.283752	-693.616211	-10.077836	469.015442	-751.244751	273.302856	68.752342	-759.509033	-2.995141	74.116837	-667.913757	331.226013	1288.132935	-664.937439	-63.054111	1301.073730	-604.332214	131.231964	1323.589966	-588.569214	140.224762	1589.304932	-755.116699	362.397583	1069.802002	-735.699463	-124.735542	1085.410034	-528.174133	445.914185	997.513733	-534.778625	-107.927345	934.704834	-625.022705	116.267479	961.724915	444.462555	-30.445768	926.506165	459.078064	152.702606
-627.983826	222.762604	865.843018	-643.718933	19.402086	858.822693	-757.000488	271.636566	423.451813	-693.238281	-10.006483	468.791656	-751.434448	273.297699	68.824287	-759.426819	-2.993673	74.116089	-668.469482	331.502106	1289.376709	-664.229614	-62.989288	1301.377930	-603.566895	131.502884	1323.692871	-587.771240	140.435547	1589.324585	-752.815002	363.228210	1069.855103	-737.373535	-124.624252	1086.599243	-525.744324	455.058655	1013.983582	-530.190796	-113.692635	946.390686	-624.968201	116.811790	961.647095	444.553589	-30.574680	926.428345	458.805725	152.545364
-626.827820	221.843628	865.904297	-640.455566	19.074787	859.678467	-756.285095	271.186371	423.287628	-692.098572	-9.482023	468.896362	-750.930969	273.196350	68.827850	-759.009705	-2.984610	74.063934	-668.889465	331.666901	1290.441772	-663.538574	-62.912128	1301.728394	-602.855042	131.703949	1323.856323	-586.858276	140.669479	1589.492554	-749.609253	364.506256	1069.764282	-738.426819	-124.536606	1087.587769	-523.506348	463.848938	1030.497437	-525.557678	-120.312317	958.365295	-623.146973	116.702621	962.168213	444.615021	-30.654982	926.293579	458.507690	152.425980
-626.440491	221.744049	866.113831	-639.503052	19.232269	859.632385	-756.051636	271.087036	423.322632	-691.726440	-9.424664	468.912659	-750.876892	273.138489	68.854385	-759.010559	-2.996757	74.104004	-669.143494	331.746490	1291.390503	-662.776489	-62.848122	1302.098511	-602.198975	131.895035	1324.053589	-586.022888	140.737762	1589.627197	-745.638489	366.203552	1069.463013	-738.910278	-124.709145	1088.487183	-521.515320	472.073730	1046.871338	-521.065186	-126.870247	970.573914	-622.483154	116.631119	962.246704	444.649109	-30.753304	926.159790	458.238159	152.279037
-626.364563	221.964432	865.959595	-638.603210	19.138634	859.847778	-755.864441	271.061890	423.331543	-692.148499	-9.744004	469.114227	-750.846924	273.099152	68.874886	-759.324890	-2.992370	74.281250	-669.370789	331.864594	1292.208740	-662.119568	-62.776958	1302.477661	-601.584839	132.029724	1324.282471	-585.205750	140.677094	1589.795654	-741.299316	368.421844	1069.306885	-738.927002	-125.095802	1089.316284	-519.771851	479.570190	1062.908325	-516.841980	-133.902786	982.864685	-621.922485	116.919762	962.278076	444.741547	-30.883623	926.011719	458.001068	152.138123
-626.636414	222.531784	866.013000	-638.902771	19.545130	859.550537	-755.332336	270.444794	422.793793	-692.236084	-9.954997	469.176453	-750.410950	273.020660	68.813080	-759.465027	-3.004066	74.408524	-669.540771	332.059326	1292.909546	-661.407166	-62.682636	1302.894897	-601.095947	132.186783	1324.545288	-584.396851	140.516174	1589.958252	-735.951172	370.693329	1068.622925	-738.181580	-125.750732	1090.001709	-518.132813	486.374146	1078.611816	-512.426636	-140.807312	995.381592	-621.973206	117.223282	962.124023	444.817871	-31.029531	925.869080	457.767090	151.947891
-627.116516	223.454605	866.110779	-639.613647	20.001781	858.967468	-755.972595	271.327362	423.455078	-692.160889	-10.038945	469.093048	-750.983521	273.075043	68.877762	-759.616028	-2.986778	74.488297	-669.704773	332.243378	1293.475586	-660.754639	-62.498569	1303.252319	-600.633301	132.359543	1324.792114	-583.610413	140.259155	1590.022827	-730.215454	373.507843	1068.018433	-736.900085	-126.542587	1090.343262	-516.531433	492.337097	1093.793213	-508.014984	-147.647461	1008.240051	-622.209900	117.556931	961.827393	444.940979	-31.225529	925.728516	457.558563	151.753510
-626.713684	223.807480	866.339172	-638.813354	20.463112	858.922241	-755.679932	271.156647	423.388489	-691.747559	-9.929132	469.035767	-750.702515	273.006104	68.856262	-759.523804	-3.007211	74.555069	-669.930603	332.418976	1293.889282	-660.184509	-62.368073	1303.576782	-600.292419	132.589447	1324.994141	-582.886108	139.803101	1590.083130	-723.855347	376.278412	1067.240845	-735.056763	-127.735207	1090.557129	-514.871948	497.307465	1108.559814	-503.666962	-154.351044	1021.166199	-621.601257	117.849785	961.913330	445.092682	-31.415504	925.608154	457.389923	151.516495
-626.794495	224.126953	866.363770	-637.953552	20.747437	858.915588	-755.463745	271.028992	423.289642	-691.227905	-9.795294	469.025818	-750.494934	272.961578	68.859352	-759.471436	-3.080188	74.652672	-670.247559	332.661011	1294.179565	-659.713989	-62.161518	1303.738159	-599.903076	132.723312	1325.158203	-582.046509	139.375168	1590.148560	-716.840820	378.938141	1066.303833	-732.710815	-129.203110	1090.661011	-513.228455	501.412811	1122.861084	-499.552917	-160.954132	1034.310669	-621.130127	118.184608	961.914551	445.288544	-31.572588	925.484924	457.251465	151.329788
-626.867859	224.530334	866.398376	-637.151794	21.011751	858.863342	-755.277222	270.941772	423.195129	-690.577271	-9.724081	469.037689	-750.324402	272.978333	68.875801	-759.388977	-3.099349	74.678558	-670.572571	332.912445	1294.347656	-659.227966	-61.964291	1303.907471	-599.710876	132.965988	1325.268799	-581.336182	138.733551	1590.230713	-709.562988	381.822083	1065.498657	-729.741760	-130.861313	1090.687500	-511.654968	504.659729	1136.677490	-495.573639	-167.500793	1047.644531	-620.689026	118.523804	961.897156	445.481232	-31.733337	925.435486	457.127686	151.148636
-627.134583	225.076004	866.326599	-637.017090	21.796869	858.677979	-755.262817	271.030792	423.147491	-690.143738	-9.751517	468.940948	-750.249573	272.954071	68.863777	-759.536133	-3.110630	74.773148	-670.927612	333.179382	1294.348633	-658.787537	-61.662472	1304.078491	-599.352966	133.216095	1325.413818	-580.632507	138.002670	1590.302246	-701.546997	384.236786	1064.764526	-726.150024	-132.788269	1090.720337	-510.167603	506.508728	1150.186768	-491.825623	-173.900330	1061.070313	-620.589111	119.143776	961.747559	445.733582	-31.921663	925.408875	457.062622	150.984314
-627.164978	225.272263	866.290894	-635.626465	21.825157	858.672058	-755.032898	270.909515	422.999634	-689.481628	-9.667017	468.941040	-749.946960	272.940369	68.825172	-759.556213	-3.158643	74.825035	-671.272400	333.500824	1294.248901	-658.408203	-61.383045	1304.283203	-599.093201	133.600861	1325.554810	-580.031921	137.100479	1590.378174	-693.578186	386.962158	1064.054443	-722.608826	-135.287659	1090.838745	-508.562958	507.465057	1162.642212	-488.406769	-180.033859	1074.726318	-619.907410	119.354118	961.730774	446.059357	-32.133297	925.427368	457.048615	150.821884
-627.330078	225.226654	866.301941	-634.725708	22.162962	858.600281	-754.882690	270.859009	422.827209	-688.734497	-9.506697	468.898071	-749.659851	272.946594	68.795631	-759.565125	-3.178651	74.906967	-671.607483	333.887756	1294.061523	-658.119080	-61.103825	1304.463379	-598.995483	134.107468	1325.641357	-579.372559	136.164902	1590.475342	-685.399658	389.366791	1063.546143	-718.152222	-136.409515	1090.337891	-506.861420	507.511627	1174.439697	-485.044983	-185.819366	1088.585571	-619.527100	119.511719	961.699463	446.460266	-32.291035	925.486206	456.998169	150.741730
-627.529968	225.934814	866.337891	-633.942017	22.630270	858.506287	-754.816833	270.855621	422.764496	-687.874268	-9.292813	468.788818	-749.450500	272.967896	68.743179	-759.507202	-3.179813	75.003052	-671.943787	334.271942	1293.842773	-657.898376	-60.768089	1304.689453	-598.833313	134.531250	1325.728516	-578.813599	135.111176	1590.566650	-677.092102	391.226318	1063.318359	-712.982117	-137.484955	1089.921387	-505.107391	506.749390	1185.614502	-482.087677	-191.268967	1102.432251	-619.235596	120.096649	961.670349	446.905853	-32.421185	925.567871	457.014008	150.657654
-628.211731	226.304672	866.489258	-633.106323	23.014040	858.396729	-754.821411	270.860535	422.668152	-687.112122	-9.230612	468.779297	-749.323792	272.976349	68.733452	-759.545471	-3.161058	75.059792	-672.151733	334.689148	1293.687134	-657.697083	-60.401501	1304.987427	-598.705261	134.983841	1325.826416	-578.298767	133.995239	1590.695435	-668.855225	393.257629	1063.370972	-707.633057	-138.750061	1089.670166	-503.245483	505.252808	1196.133667	-479.527832	-196.034134	1116.451172	-619.169800	120.431923	961.690796	447.453308	-32.657562	925.627441	457.343811	150.398102
-627.950134	227.523163	866.481262	-632.745178	23.125948	858.061951	-754.752502	270.786530	422.659393	-686.655823	-9.285357	468.752441	-749.066040	272.978271	68.704674	-759.729370	-3.193230	75.202095	-672.346558	335.116394	1293.438354	-657.579773	-59.981617	1305.247437	-598.580322	135.399185	1325.991089	-577.852600	132.816986	1590.791382	-660.801697	394.744080	1063.566772	-701.802246	-139.996613	1089.398315	-501.270325	502.975067	1206.000610	-477.346680	-200.179230	1130.353760	-618.739685	120.964951	961.499878	447.929108	-32.660114	925.711609	457.278442	150.483170
-627.847534	228.061874	866.427368	-631.820435	23.660440	857.961975	-754.612549	270.660980	422.547028	-685.711365	-9.077074	468.682434	-748.741699	272.933563	68.661850	-759.726624	-3.164828	75.221771	-672.306519	335.537354	1293.564209	-657.541077	-59.573372	1305.518066	-598.382507	135.784485	1326.166382	-577.453674	131.656067	1590.912231	-652.899109	395.983215	1064.069458	-695.905273	-141.568222	1089.334106	-499.089355	499.688416	1215.368164	-475.690948	-203.549744	1144.216919	-618.200867	121.525536	961.421082	448.530060	-32.845280	925.850220	457.512970	150.401978
-627.885925	228.708038	866.443420	-631.022461	24.024643	857.778442	-754.692871	270.711121	422.538147	-684.915039	-8.988373	468.610840	-748.589478	272.939636	68.669983	-759.803650	-3.143833	75.354668	-672.191956	335.981323	1293.900879	-657.517883	-59.151093	1305.890503	-598.137756	136.177917	1326.348389	-577.189819	130.532700	1590.979858	-645.391968	396.551270	1065.104126	-689.659302	-143.088928	1089.396973	-496.640106	496.130402	1223.693481	-474.392853	-206.213455	1157.869385	-617.738037	121.986687	961.325623	449.051971	-33.061928	926.003601	457.717804	150.350174
-628.000854	229.651077	866.313049	-630.222351	24.325237	857.632813	-754.793274	270.833221	422.581635	-684.026123	-8.771676	468.575439	-748.548523	272.933105	68.680573	-759.950623	-3.099496	75.464470	-672.023560	336.381592	1294.460449	-657.704529	-58.693424	1306.197144	-597.809937	136.560898	1326.587036	-577.037537	129.464081	1591.078491	-638.392883	397.121948	1066.194458	-683.710938	-144.822250	1089.599243	-493.799011	492.297211	1230.811768	-473.438507	-208.232697	1170.994751	-617.274414	122.666237	961.175781	449.570953	-33.229370	926.211243	457.965424	150.202194
-628.019775	229.840363	866.350830	-629.333801	24.713316	857.607117	-754.740295	270.905182	422.509033	-683.166565	-8.517453	468.550110	-748.389038	272.951202	68.649734	-760.047058	-3.050225	75.573830	-671.622253	336.707825	1295.227783	-657.949341	-58.269871	1306.616455	-597.480286	136.865372	1326.847778	-576.927063	128.501892	1591.220093	-632.204651	397.097504	1067.967041	-677.322571	-146.398605	1089.899658	-490.619415	487.705627	1237.378784	-472.796570	-209.510925	1183.734375	-616.807312	122.972321	961.178711	450.138702	-33.438133	926.437439	458.385895	150.003052
-627.286438	230.687042	866.268188	-628.437500	25.227924	857.628540	-754.380676	270.867035	422.483368	-682.256470	-8.360316	468.494598	-748.070923	272.921234	68.650719	-760.045532	-3.004801	75.724144	-670.953674	337.034424	1296.516113	-658.275024	-57.889465	1307.067261	-597.098999	137.118820	1327.168335	-576.885986	127.651039	1591.486816	-626.742493	397.130737	1069.667603	-671.027405	-147.767212	1090.421021	-486.996155	482.514282	1242.943970	-472.460541	-209.993515	1195.733398	-615.950134	123.719475	961.145874	450.676086	-33.529503	926.667053	458.632782	149.942963
-626.864380	231.123276	866.272583	-627.541870	25.746895	857.603760	-754.037903	270.881256	422.481720	-681.130798	-8.060897	468.458160	-747.975098	272.912109	68.671761	-759.946838	-2.955503	75.858459	-669.991638	337.041809	1297.817627	-658.607117	-57.556156	1307.730957	-596.736328	137.251801	1327.517212	-576.922546	126.876198	1591.893799	-622.171143	396.794067	1071.175049	-664.915466	-148.845612	1091.112183	-482.885010	476.854614	1247.478027	-472.053528	-209.774033	1206.173218	-615.229553	124.208824	961.128784	451.120544	-33.539726	926.867920	458.838898	149.893951
-626.409058	231.459793	866.346191	-626.658691	26.148392	857.614685	-753.605286	270.952820	422.464661	-680.122192	-7.984164	468.499573	-747.741089	272.896790	68.722366	-760.060303	-2.921909	76.068085	-668.905701	336.891205	1299.261475	-658.864746	-57.397430	1308.539551	-596.316162	137.255875	1327.926758	-577.013489	126.198921	1592.475586	-618.678345	396.440826	1073.177124	-658.707153	-149.609573	1092.330933	-478.322784	470.835938	1250.994263	-471.925171	-208.993530	1216.114746	-614.544922	124.571228	961.168884	451.518555	-33.573059	927.058594	459.034363	149.858307
-625.867859	231.815445	866.494873	-625.805176	26.610588	857.662781	-753.084778	271.020111	422.515961	-679.114685	-7.911443	468.445496	-747.541748	272.846985	68.839172	-760.025085	-2.912594	76.291595	-667.738159	336.637817	1300.843018	-659.121094	-57.176712	1309.484619	-595.846069	137.130508	1328.462402	-577.152039	125.630478	1593.161133	-616.150513	396.128326	1075.160156	-653.604492	-150.233871	1093.555786	-473.219513	464.420074	1253.222046	-471.812042	-207.744171	1224.738037	-613.785583	124.947952	961.258362	451.871887	-33.586533	927.208313	459.214935	149.847321
-625.327271	232.222366	866.768127	-624.910767	27.009729	857.778442	-752.645752	271.164246	422.617462	-678.048706	-7.933290	468.540558	-747.556519	272.830902	68.965538	-759.869019	-2.948259	76.590584	-666.439880	336.310089	1302.378662	-659.457214	-56.945766	1310.578125	-595.365173	136.944611	1329.088501	-577.317749	125.165871	1593.964111	-614.551392	395.838348	1076.979248	-649.390503	-150.618210	1094.914795	-468.046356	457.410675	1254.706299	-471.700592	-205.884567	1232.031982	-612.998230	125.296402	961.441956	452.144470	-33.605274	927.302795	459.320831	149.849869
-624.688721	232.586624	867.075684	-624.014893	27.429754	858.009216	-752.197998	271.360504	422.792938	-677.053406	-7.983228	468.709290	-747.608459	272.848694	69.142632	-759.828125	-3.023994	76.986473	-665.149353	335.861298	1303.938232	-659.742554	-56.771053	1311.769409	-594.834839	136.655060	1329.870483	-577.562378	124.723106	1594.878418	-613.899292	395.633667	1078.631714	-646.058472	-150.684631	1096.342651	-462.483307	450.237976	1254.794189	-471.552429	-203.279129	1237.812378	-612.119934	125.666458	961.696533	452.359558	-33.612984	927.366028	459.393890	149.851395
-623.945740	232.985397	867.540771	-623.095764	27.966087	858.344788	-751.624512	271.836670	423.193695	-676.084778	-8.019819	469.023346	-747.617188	272.912048	69.488579	-759.713806	-3.044330	77.633293	-663.934387	335.438995	1305.447144	-659.964722	-56.599766	1312.942505	-594.290405	136.307755	1330.651978	-577.750610	124.448822	1595.901733	-614.018616	395.576874	1080.167969	-643.840759	-150.568314	1097.642700	-456.665253	442.852692	1253.634399	-471.033661	-200.577545	1242.065674	-611.222290	126.079720	962.086243	452.495850	-33.632118	927.385376	459.432495	149.861359
-623.069336	233.410736	868.116333	-622.112305	28.382580	858.850525	-751.306641	272.119019	423.699402	-674.974854	-7.975443	469.484528	-747.704224	272.917572	69.885353	-759.383179	-3.017662	78.413666	-662.880066	335.009491	1306.913086	-659.942810	-56.598507	1314.058228	-593.544983	135.829300	1331.678955	-578.019104	124.183395	1597.018311	-614.778931	395.659149	1081.642456	-642.745483	-150.375565	1098.811523	-450.657227	435.410950	1251.204468	-470.424500	-197.284943	1244.575073	-610.193542	126.474556	962.613403	452.580017	-33.664009	927.370483	459.403442	149.876556
-622.169250	233.736893	868.801697	-621.170471	28.907228	859.485291	-750.557312	272.099335	424.052124	-674.024597	-8.065968	470.058777	-747.543213	272.912689	70.377777	-758.985291	-2.966604	79.330933	-661.826050	334.621887	1308.312744	-659.741089	-56.553162	1315.025146	-593.023254	135.559784	1332.630493	-578.353394	123.986671	1598.179443	-616.055542	395.872864	1082.990112	-642.742798	-150.191055	1099.775269	-444.659729	428.085876	1247.559692	-469.422913	-194.006912	1245.487305	-609.183105	126.874718	963.261108	452.578827	-33.696541	927.337769	459.345276	149.875992
-621.227905	234.177643	869.640564	-620.190979	29.461039	860.275330	-749.791016	271.981628	424.465424	-673.057922	-8.067561	470.889221	-747.385193	272.726868	70.911606	-758.618713	-2.866827	80.328583	-660.891296	334.270630	1309.678101	-659.252380	-56.676670	1315.926270	-592.193604	135.141052	1333.637695	-578.710510	123.815010	1599.377319	-617.833130	396.132233	1084.341431	-643.745178	-149.886581	1100.582642	-438.476166	420.672302	1242.494385	-468.259064	-191.057724	1244.781006	-608.176941	127.348770	964.068726	452.523438	-33.690212	927.241943	459.261597	149.860977
-620.271362	234.404327	870.517151	-619.152954	29.908537	861.226440	-748.684753	271.662384	424.863220	-671.947083	-7.870750	471.753265	-747.030518	272.488525	71.519485	-757.992554	-2.703719	81.340706	-660.011536	333.953644	1311.008301	-658.694580	-56.736401	1316.670166	-591.626038	134.936829	1334.680298	-579.121277	123.672989	1600.622925	-619.960938	396.375549	1085.632324	-645.636719	-149.606674	1101.133423	-432.360931	413.449310	1236.004761	-466.737823	-187.637589	1242.192017	-607.098389	127.722977	964.973938	452.403412	-33.693317	927.124512	459.135559	149.865356
-619.273010	234.769897	871.492188	-618.117310	30.294092	862.266296	-747.576416	271.294281	425.343384	-671.139221	-7.723777	472.973083	-746.607544	272.224884	72.322556	-757.339294	-2.473439	82.577362	-659.152161	333.681854	1312.346558	-657.948425	-56.860176	1317.290894	-590.859253	134.740707	1335.696167	-579.535278	123.575958	1601.834961	-622.293030	396.631836	1086.807983	-648.315430	-149.339798	1101.586426	-426.401306	406.600800	1228.357300	-464.758087	-184.389923	1237.893311	-606.065857	128.131943	965.980957	452.226440	-33.670845	926.965454	458.977661	149.852341
-618.218628	235.043594	872.551025	-617.066467	30.710651	863.442993	-746.172363	270.452667	425.620789	-670.766846	-7.779311	474.267334	-746.063843	271.929443	73.018394	-756.741882	-2.322823	83.877800	-658.293213	333.463409	1313.629639	-657.045837	-56.967720	1317.806885	-590.142456	134.573776	1336.665771	-579.963501	123.503174	1603.066895	-624.911255	396.846954	1088.076782	-651.570862	-149.133972	1101.889038	-420.798889	399.899567	1219.416260	-462.381744	-181.314224	1231.950439	-604.981506	128.531174	967.097046	452.064484	-33.633930	926.763855	458.834778	149.883606
-617.151367	235.451935	873.638733	-615.925781	31.087490	864.658264	-745.242676	270.094147	426.468353	-670.288940	-7.563536	475.764404	-745.602539	271.590118	74.081825	-756.151672	-2.242320	85.269676	-657.461670	333.317291	1314.933594	-656.082336	-57.087910	1318.204956	-589.410217	134.484344	1337.664307	-580.370117	123.460754	1604.231079	-627.630066	396.896637	1089.230103	-655.170105	-148.789566	1102.192017	-415.398499	393.587372	1209.189453	-459.988281	-177.967728	1224.914917	-603.904846	128.990417	968.254883	451.773376	-33.594173	926.544067	458.639709	149.904694
-615.996460	235.813934	874.727600	-614.856140	31.482071	865.897156	-744.325989	269.621368	427.143005	-669.982666	-7.451755	477.378418	-744.996216	271.132660	75.038788	-755.684021	-2.191629	86.640488	-656.589233	333.228271	1316.226318	-655.042603	-57.160423	1318.527100	-588.768677	134.487991	1338.618164	-580.738831	123.475784	1605.364258	-630.443848	396.954285	1090.460205	-659.026733	-148.463394	1102.468506	-410.759613	387.513123	1197.964966	-457.484772	-174.684433	1216.430786	-602.818054	129.435089	969.424866	451.558319	-33.521328	926.330627	458.456268	149.967300
-614.726257	236.304108	875.742676	-613.746460	31.867596	867.175171	-743.728271	269.415497	428.526276	-669.596619	-7.236119	478.881714	-745.099670	270.636902	76.025688	-755.152100	-2.227448	88.046516	-655.700562	333.161743	1317.500000	-654.020142	-57.248238	1318.751465	-588.073669	134.476730	1339.480469	-581.101501	123.487785	1606.421875	-633.323730	396.831635	1091.653931	-662.954651	-147.944458	1102.798218	-406.663879	381.492432	1185.462524	-454.918365	-171.396576	1206.536255	-601.678894	129.991974	970.582825	451.337128	-33.448174	926.147949	458.296783	150.041229
-613.486206	236.259674	876.738892	-612.738953	32.224453	868.391418	-742.921936	268.965057	429.688812	-669.086731	-7.097666	480.334290	-744.824402	270.218140	77.065254	-754.735840	-2.366791	89.489082	-654.758179	333.134430	1318.752808	-653.177612	-57.187859	1318.947754	-587.269226	134.325729	1340.383911	-581.349243	123.563591	1607.401978	-636.185486	396.798889	1092.867065	-666.911011	-147.293564	1103.051025	-403.339508	375.456299	1171.851807	-452.211243	-168.069199	1194.918213	-600.595947	130.232208	971.697693	451.156799	-33.363808	925.973816	458.156067	150.086884
-612.269531	236.453110	877.958923	-611.636597	32.704136	869.529724	-742.190857	268.579529	431.008484	-668.670837	-7.104527	481.680847	-744.603455	269.917206	78.196732	-754.384827	-2.595267	90.752373	-653.700867	333.097198	1319.890015	-652.352661	-57.083782	1319.070435	-586.450989	134.224594	1341.172729	-581.577332	123.687157	1608.282959	-638.685852	396.303345	1093.967285	-670.938782	-146.582382	1103.237671	-400.330078	370.926544	1157.070068	-449.815063	-164.462219	1182.259033	-599.639587	130.514740	972.900085	450.985870	-33.292580	925.824402	458.038696	150.134674
-611.253967	236.783585	878.926636	-610.703979	32.960201	870.537476	-741.264465	268.113464	431.960175	-667.864563	-7.126568	482.880280	-744.270752	269.684418	79.195137	-753.940918	-2.905263	91.886063	-652.543152	333.114136	1320.968384	-651.568420	-57.082428	1319.213867	-585.749329	134.084152	1341.892700	-581.746399	123.806862	1609.093140	-641.044312	395.784485	1095.023193	-674.670837	-145.999222	1103.534790	-398.170532	366.498901	1141.280151	-447.794556	-160.914154	1168.506958	-598.798523	130.822922	973.904846	450.839203	-33.177826	925.663696	457.965363	150.178177
-610.280884	237.185516	879.806030	-609.911560	33.120003	871.413391	-740.447632	267.900726	432.973450	-667.224060	-7.342012	483.953522	-744.237549	269.484741	80.174965	-753.589966	-3.245836	92.963974	-651.254822	333.001282	1321.822754	-651.140381	-56.861748	1319.139526	-585.266418	134.018509	1342.421509	-581.845154	123.975327	1609.805420	-643.169617	395.052612	1095.812622	-677.329407	-144.379684	1103.642090	-397.022308	362.364899	1124.695679	-446.182617	-157.394867	1153.903076	-598.002563	131.095551	974.792786	450.789337	-33.085972	925.515503	458.000122	150.220261
-609.598999	237.481552	880.521057	-609.190735	33.549751	872.407227	-739.622742	267.852875	433.851379	-666.358459	-7.542444	484.794556	-744.045654	269.239746	80.959587	-753.363892	-3.559419	93.901573	-649.844116	332.955170	1322.521729	-650.869263	-56.698536	1319.161133	-584.544312	133.786575	1342.952026	-581.887939	124.153198	1610.408081	-645.086975	394.135437	1096.310181	-680.473083	-143.783325	1103.791992	-396.676544	358.895264	1107.229126	-444.989716	-153.828293	1138.274536	-597.499817	131.592117	975.676636	450.783722	-32.963585	925.435730	458.038239	150.283508
-608.616760	237.664398	881.376648	-608.568054	33.839203	873.089355	-738.677673	267.847473	434.451721	-665.651978	-7.964572	485.505341	-743.709900	268.997803	81.593842	-753.279480	-3.861937	94.782562	-648.352661	332.975830	1323.038940	-650.727051	-56.504074	1319.177246	-583.913147	133.560120	1343.399902	-581.905457	124.253693	1610.887207	-646.733154	392.965271	1096.502930	-682.530518	-142.028748	1103.523315	-397.212036	356.131073	1089.056274	-444.270996	-150.798706	1121.915161	-596.936035	131.719757	976.469482	450.808899	-32.836102	925.384949	458.153534	150.357452
-607.537598	237.641068	881.912048	-607.566711	34.391109	873.781616	-737.831421	267.958679	435.019165	-664.622742	-8.154016	486.089783	-743.530273	268.936401	82.177132	-753.072388	-4.108190	95.434143	-646.694275	333.058746	1323.359863	-650.679626	-56.267662	1319.122314	-583.433350	133.472488	1343.690308	-581.884033	124.467468	1611.218262	-648.130005	391.745239	1096.350708	-684.157227	-139.917404	1102.856201	-398.704163	354.065796	1070.450195	-444.256714	-147.613770	1104.968628	-596.157166	132.043472	977.116028	450.923401	-32.755592	925.418152	458.332947	150.377319
-607.061218	237.551041	882.346436	-607.241638	34.472519	874.179199	-736.896545	268.138763	435.378021	-663.636963	-8.480168	486.415283	-742.967957	268.464813	82.051682	-752.991211	-4.304957	95.970490	-645.103149	332.978241	1323.329102	-650.785645	-56.020134	1318.948608	-582.811157	133.366409	1343.881348	-581.807861	124.744377	1611.387817	-649.195801	390.120758	1095.869873	-685.093872	-135.848022	1101.531738	-401.170532	352.500000	1051.433960	-444.723846	-144.953812	1087.539429	-595.975830	132.008575	977.555725	451.072937	-32.675983	925.472656	458.569885	150.400482
-605.752869	237.902664	882.512268	-606.941528	34.676750	874.389160	-735.604675	268.212311	435.402222	-662.334351	-8.691182	486.525452	-742.521118	268.452637	82.328339	-752.804443	-4.389481	96.234665	-643.300232	333.319855	1323.156250	-650.932617	-55.739506	1318.597778	-582.192810	133.266556	1343.965088	-581.701721	125.070564	1611.393066	-649.999084	388.683716	1095.113037	-686.435547	-133.987167	1100.306274	-404.529572	351.539398	1032.118652	-446.141174	-142.746628	1069.722168	-595.359070	132.255814	977.763306	451.259369	-32.631821	925.573303	458.848663	150.379990
-604.986145	238.037170	882.518799	-606.762390	34.691071	874.376282	-734.605774	268.573059	435.371368	-661.169006	-8.929941	486.498840	-742.669678	268.573181	82.494011	-753.006348	-4.484257	96.322868	-641.543945	333.548798	1322.596558	-651.021790	-55.488441	1318.043091	-581.538513	133.204941	1343.850952	-581.581177	125.679199	1611.176636	-650.347778	386.887024	1094.005615	-687.033813	-130.465683	1098.517700	-408.833496	351.293335	1012.621948	-448.148987	-140.973877	1051.763062	-595.096985	132.292389	977.781677	451.462067	-32.581539	925.699951	459.148407	150.378403
-604.041138	237.753937	882.137878	-606.929382	34.835114	874.244751	-733.341248	268.854950	435.104492	-659.882874	-9.294217	486.104767	-743.140869	268.845673	82.474304	-753.308777	-4.521633	96.178009	-639.725647	333.810852	1321.689941	-650.951843	-55.335602	1317.227051	-580.914490	133.152283	1343.447144	-581.385254	125.744629	1610.774780	-650.348755	384.838806	1092.610229	-687.213989	-126.494873	1096.564209	-413.801575	350.715179	993.030029	-450.860443	-139.616135	1033.789429	-594.720581	132.277283	977.529053	451.662933	-32.544994	925.864746	459.418976	150.409760
-603.343384	237.760468	881.747314	-607.146667	34.960110	873.813110	-732.289246	269.379730	434.975555	-658.574707	-9.657001	485.310455	-743.328491	269.408264	82.742119	-753.688782	-4.436480	95.713974	-638.017090	334.159973	1320.489136	-650.755859	-55.195660	1316.096436	-580.223267	133.096878	1342.810425	-581.170105	126.106255	1610.098267	-650.094543	382.715912	1090.944458	-686.928284	-122.175697	1094.421631	-419.935242	350.105072	973.694275	-454.288483	-138.757050	1015.809387	-594.595398	132.273788	977.127502	451.807190	-32.545528	926.048584	459.700104	150.482361
-602.471497	237.749695	881.154236	-607.440857	35.192753	873.100464	-731.307007	270.022766	434.536896	-657.227173	-10.032318	484.180389	-743.623535	269.505707	82.328720	-754.157288	-4.176559	94.959946	-636.272461	334.535217	1318.913696	-650.467957	-55.146267	1314.733521	-579.522644	133.090210	1341.875488	-580.952759	126.742783	1609.189331	-649.573181	380.503052	1088.930664	-686.469116	-117.757553	1092.108521	-427.030487	349.335114	953.678650	-458.577667	-137.272461	997.704041	-594.386108	132.261658	976.478027	451.971313	-32.487526	926.223999	459.955902	150.604126
-601.606506	237.850433	880.559021	-608.210388	35.055893	871.909790	-730.379150	270.833496	433.977325	-655.707886	-10.278973	482.610413	-743.916260	269.581024	81.701332	-754.359863	-3.801689	93.942024	-634.471863	334.881714	1317.032959	-649.912903	-55.184093	1313.108154	-578.852600	133.099258	1340.715820	-580.668457	126.949509	1608.104492	-648.474060	378.117828	1086.530029	-685.717773	-113.317848	1089.585327	-435.441833	352.389282	935.223633	-463.708496	-136.087021	979.781006	-594.450134	131.875458	975.580627	452.160461	-32.407429	926.411194	460.231445	150.729492
-600.114929	238.725739	879.361694	-607.994446	35.350754	870.810974	-729.190979	271.661926	433.040375	-654.075745	-10.314074	480.765137	-743.853149	269.582794	80.888466	-754.431580	-3.346765	92.823959	-632.651489	335.222992	1314.834106	-649.294800	-55.323391	1311.284302	-578.049561	133.052216	1339.386353	-580.361877	127.381134	1606.842163	-647.250854	375.785004	1083.606201	-684.807129	-108.859047	1086.907715	-443.235840	355.974365	916.836365	-469.322144	-134.638412	962.324646	-593.783691	132.462540	974.452148	452.369904	-32.313038	926.557800	460.520203	150.824234
-600.985413	238.700851	877.657043	-609.240417	34.609447	868.938110	-728.991882	272.837158	431.893799	-653.226440	-10.816868	478.943207	-745.316528	269.836426	79.914360	-754.753662	-2.826042	91.717812	-630.705200	335.570313	1312.296753	-648.424561	-55.573215	1309.266968	-577.434631	133.158997	1337.785278	-580.018799	127.840996	1605.477783	-646.860046	373.984070	1080.431885	-683.826233	-104.462646	1084.018066	-455.035370	355.718506	898.586060	-475.987823	-133.189941	944.929443	-594.614502	131.986755	972.635315	452.561005	-32.186623	926.688965	460.781494	150.976410
-600.156921	238.397202	876.053284	-609.158997	33.761166	867.259705	-728.180969	273.273926	430.658356	-651.937683	-10.970331	477.132050	-745.284302	269.886597	78.893852	-754.664307	-2.153052	90.625900	-628.618286	335.994904	1309.470825	-647.509277	-55.846439	1307.093994	-576.743103	133.214752	1336.065552	-579.628967	128.290436	1604.046265	-646.269592	372.170410	1076.734863	-682.724792	-100.133270	1080.893433	-465.932159	357.454834	881.785828	-483.473419	-131.720245	927.966309	-594.308044	131.354599	971.007141	452.676697	-32.070019	926.804871	460.980469	151.125549
-599.407532	238.335083	874.243896	-609.760925	33.884254	865.492126	-727.931030	273.842712	429.568817	-650.629822	-11.037016	475.226929	-744.991516	270.037994	77.746979	-754.571411	-1.375437	89.527748	-626.410767	336.450684	1306.419678	-646.474060	-56.132278	1304.770264	-575.947083	133.275360	1334.237793	-579.193665	128.752380	1602.646484	-646.007385	370.445404	1072.719116	-681.816528	-96.122177	1077.510986	-477.701813	359.483368	866.113525	-491.636627	-130.018661	911.749817	-594.338623	131.337631	969.227234	452.719666	-31.952887	926.860413	461.139221	151.279785
-598.485962	238.309875	872.378662	-609.944519	33.686504	863.778381	-727.958069	274.195129	428.530212	-649.180786	-10.774838	473.405090	-745.419312	270.241699	76.765862	-754.236938	-0.604717	88.429543	-624.084717	336.917633	1303.221436	-645.278992	-56.439842	1302.462158	-575.299011	133.388901	1332.314941	-578.726318	129.226089	1601.277466	-646.128357	368.792755	1068.661621	-681.110535	-92.515060	1074.230469	-490.077698	361.706604	851.798401	-500.433533	-127.967316	896.433411	-594.119629	131.256119	967.454529	452.711945	-31.880241	926.892700	461.219604	151.423050
-597.385071	238.135468	870.502869	-609.983032	33.441360	862.237305	-728.174988	274.441467	427.540588	-648.704712	-10.939857	471.989502	-745.760193	270.378021	75.763046	-754.210510	0.141099	87.433182	-621.654053	337.361084	1299.958374	-643.888489	-56.878574	1300.296509	-574.429749	133.405518	1330.537231	-578.228516	129.685791	1600.009888	-646.986267	367.086853	1064.677734	-680.794922	-89.050270	1071.045044	-502.899109	363.755249	839.119324	-509.840149	-125.699600	882.247742	-593.734863	131.162460	965.766357	452.660980	-31.791454	926.888184	461.237244	151.526062
-596.102234	237.804871	868.760620	-609.449463	32.789566	860.965576	-728.574341	274.471527	426.762817	-648.434753	-10.773434	470.890411	-746.090820	270.403503	74.787285	-754.173279	0.819059	86.351166	-619.159180	337.880035	1296.863037	-642.632202	-57.259342	1298.358032	-573.614380	133.416458	1328.832764	-577.700806	130.118149	1598.821289	-648.517212	365.248383	1061.236328	-680.641907	-85.792603	1068.284302	-516.089844	365.577820	828.325562	-519.861755	-123.068390	869.247498	-593.033813	130.882599	964.289490	452.485260	-31.706047	926.856018	461.144562	151.671249
-594.997131	237.658646	867.196899	-609.377686	32.657928	859.861816	-729.541748	274.706909	426.148682	-648.756714	-10.736400	470.108948	-746.608948	270.260529	73.819489	-754.363770	1.399034	85.412086	-616.739014	338.273926	1294.079346	-641.574951	-57.521854	1296.519897	-572.806824	133.477905	1327.286011	-577.158875	130.551651	1597.654419	-650.352966	363.132294	1058.510742	-680.813599	-82.930168	1065.989502	-529.454590	367.419678	819.417114	-530.224426	-120.101250	857.728333	-592.518677	130.921951	962.970642	452.306519	-31.578327	926.795715	461.032684	151.784103
-593.793091	237.576080	865.875977	-609.194397	32.573387	859.031860	-730.247131	274.593079	425.460938	-648.833069	-10.289525	469.347046	-746.713013	269.906494	72.973083	-754.439209	1.906034	84.525917	-614.518555	338.688263	1291.672485	-640.699463	-57.606133	1295.114502	-572.025146	133.592636	1325.905029	-576.606079	130.993195	1596.582520	-652.477112	360.899719	1056.581543	-681.129883	-79.509888	1064.130737	-542.677307	368.820923	812.273071	-540.945374	-116.804642	847.678711	-591.923096	131.035233	961.912903	452.080048	-31.437098	926.703796	460.868042	151.900558
-592.640503	237.462738	864.698059	-609.447266	33.387608	857.961670	-730.942383	274.222565	424.856842	-649.045227	-9.880876	468.726013	-746.460693	269.392395	72.215584	-754.487244	2.242311	83.814194	-612.727783	339.170685	1289.812378	-640.042725	-57.504368	1294.088745	-571.013733	133.639069	1324.886230	-576.014404	131.453445	1595.616699	-654.880676	359.093658	1055.295776	-682.570374	-78.392975	1062.907471	-556.134155	371.121155	807.345276	-551.548218	-113.634605	839.250854	-591.296021	131.339920	960.769714	451.812469	-31.299843	926.605286	460.663452	152.016312
-590.120422	238.049088	864.041687	-608.396301	33.329113	857.965698	-732.071838	273.988556	425.046875	-649.206909	-9.170549	468.393280	-746.580505	268.964661	71.755806	-754.431274	2.437619	83.210892	-611.151428	339.675446	1288.483521	-639.471619	-57.389400	1293.378052	-570.220215	133.845215	1324.028687	-575.389893	131.891937	1594.871094	-657.899536	357.724854	1054.758545	-684.406494	-76.768219	1062.152832	-568.710815	372.145111	803.648804	-561.922363	-109.527672	832.294678	-589.793884	131.891693	960.482361	451.526093	-31.170172	926.494507	460.444489	152.126022
-589.482361	238.377350	863.402100	-608.661133	33.707664	857.558899	-731.581116	272.614349	424.720520	-649.789063	-8.554536	468.176758	-745.094666	268.559204	71.470436	-754.368896	2.537127	82.818832	-609.867798	340.153137	1287.711792	-639.047058	-57.251797	1293.019897	-569.220215	133.972107	1323.557617	-574.789063	132.317383	1594.355957	-661.262817	356.547302	1054.895508	-686.379211	-74.373161	1061.639404	-580.891602	372.982513	801.356567	-572.128296	-106.489876	827.127930	-589.408936	132.297455	959.942078	451.188904	-31.021969	926.396790	460.172760	152.212280
-589.210205	238.012558	863.049927	-608.629883	33.856396	857.484680	-732.282593	272.031921	424.680878	-650.191956	-7.778398	468.255249	-744.498779	268.419525	71.574478	-754.073181	2.579339	82.540680	-608.824036	340.668243	1287.416382	-638.674866	-57.119099	1292.890747	-568.553406	134.228043	1323.328979	-574.040894	132.784317	1594.232422	-665.067322	355.802429	1055.694946	-689.007507	-73.315155	1061.813477	-592.716675	373.585968	800.050781	-582.480164	-103.908272	823.092285	-589.098816	132.289291	959.717102	450.825806	-30.904133	926.278442	459.830414	152.241943
-587.894836	238.177246	863.261780	-607.860901	33.793453	857.854797	-733.036255	271.490387	424.919556	-650.286926	-6.760461	468.501770	-743.641541	267.924866	71.322418	-753.605896	2.629898	82.410225	-607.935181	341.147339	1287.620972	-638.352539	-56.949078	1292.984985	-567.775635	134.410934	1323.469238	-573.355530	133.212616	1594.432617	-669.192749	355.402191	1057.084229	-691.855042	-72.310074	1062.437988	-603.998596	374.141907	799.905029	-591.773926	-101.628616	820.704468	-588.063965	132.395599	960.010803	450.415955	-30.762972	926.168396	459.403717	152.285187
-586.280457	238.830460	864.010193	-607.108276	34.208530	858.316650	-737.948914	273.901459	427.324707	-654.442383	-7.975583	469.704773	-747.567871	268.770111	72.648903	-754.921021	2.514061	83.158081	-607.335083	341.827179	1288.319702	-638.046997	-56.765781	1293.309814	-566.873840	134.515518	1323.968140	-572.680603	133.610641	1594.936035	-673.472961	355.397369	1058.964233	-694.741577	-71.538849	1063.641724	-614.709778	374.962738	800.749817	-601.067261	-99.684303	819.026794	-586.891113	132.754578	960.610474	449.994812	-30.604689	926.065796	458.846893	152.277924
-586.673584	238.358765	864.355835	-608.020081	35.013905	858.872925	-739.261841	274.091705	428.213257	-656.487427	-8.029473	470.484924	-748.265503	269.049347	73.332573	-755.188049	2.471413	83.694435	-606.696838	342.378418	1289.333252	-637.661377	-56.614567	1293.819702	-566.201660	134.735596	1324.579102	-571.990845	134.041809	1595.675537	-677.997742	355.946991	1061.352173	-698.097290	-70.962662	1065.089966	-624.481812	375.158295	802.179199	-609.891602	-98.197075	818.218384	-587.048340	132.925110	961.011536	449.535309	-30.463461	925.927002	458.297333	152.279083
-586.216248	238.482513	865.026489	-607.876160	35.074944	859.684937	-739.351440	273.645020	428.666748	-656.760315	-6.837615	471.304291	-747.956909	269.075562	73.838234	-754.506287	2.519614	84.015556	-606.158203	342.981049	1290.594971	-637.192383	-56.434975	1294.546265	-565.232605	134.878479	1325.426880	-571.314575	134.419586	1596.621948	-682.621582	356.916016	1064.153809	-701.528931	-70.571365	1066.828003	-633.860474	375.781555	803.872681	-618.410583	-97.024498	818.026001	-586.337952	133.029388	961.710022	449.051178	-30.403162	925.782837	457.815369	152.200668
-586.014587	238.711243	865.813843	-608.032959	35.781101	860.492554	-739.497375	273.524139	429.156586	-657.694153	-5.858969	472.314850	-747.973022	269.058594	74.328491	-754.142639	2.531864	84.559273	-605.567566	343.492676	1292.076050	-636.669861	-56.250965	1295.461670	-564.434143	135.170486	1326.319336	-570.658081	134.851944	1597.616333	-687.302673	358.094177	1067.270752	-704.905029	-70.315033	1068.852295	-642.997192	376.852966	805.918701	-626.569458	-96.657013	818.664124	-585.787292	133.423309	962.446350	448.596863	-30.301798	925.640991	457.387482	152.156082
-585.879211	238.594955	866.658813	-607.760071	35.345287	861.818237	-739.500305	273.551208	429.656647	-658.789795	-4.988891	473.602112	-747.821899	268.899811	74.805153	-753.833618	2.486221	85.205612	-604.942444	343.964447	1293.723022	-636.172180	-56.015415	1296.559570	-563.845337	135.600922	1327.256470	-570.022461	135.260956	1598.763062	-691.714661	359.123871	1070.674194	-708.485474	-70.399818	1071.217285	-651.085815	378.395081	808.688843	-634.009338	-95.892838	819.659912	-585.182190	133.353439	963.493225	448.226044	-30.231388	925.507019	457.060730	152.076889
-586.060791	238.984085	867.648682	-608.119080	36.248257	862.705750	-739.249512	273.533508	430.170929	-659.969604	-4.153399	474.728363	-747.648010	268.742859	75.382637	-753.370178	2.450757	85.736496	-604.493408	344.412781	1295.474731	-635.692932	-55.657463	1297.819946	-562.856323	135.915710	1328.348389	-569.408691	135.669250	1599.921387	-696.250183	360.362274	1074.373535	-712.057556	-70.591019	1073.821777	-659.171509	379.540131	811.510620	-641.096985	-95.141556	821.159058	-584.883606	133.869919	964.358704	447.980774	-30.217070	925.431152	457.002228	151.985916
-586.122498	238.981018	868.654663	-607.904358	35.824436	864.088684	-738.735352	273.420288	430.672058	-661.605286	-3.436205	476.074341	-747.322205	268.503296	76.029282	-753.118408	2.361902	86.394142	-604.132629	344.922852	1297.366089	-635.236511	-55.298962	1299.197144	-562.005920	136.242020	1329.467896	-568.808960	136.064606	1601.109497	-700.680054	361.498535	1078.194580	-715.642029	-71.010719	1076.621094	-666.605835	380.658356	814.260864	-647.426514	-94.161522	822.963562	-584.479004	133.830460	965.518677	447.960297	-30.338789	925.355774	457.397797	151.922501
-586.536194	239.367859	869.648621	-608.339905	36.719467	864.919312	-738.202454	273.171753	431.339874	-663.176453	-2.777786	477.122742	-746.995117	268.225372	76.656487	-752.893372	2.300205	86.959267	-603.837036	345.380859	1299.284180	-634.632202	-54.968086	1300.736816	-561.352234	136.725723	1330.543579	-568.225830	136.438843	1602.227173	-704.612549	362.294891	1081.892700	-718.896729	-71.221191	1079.488892	-672.097168	381.765686	818.388916	-653.265808	-93.908775	824.976929	-584.412964	134.329987	966.362488	447.822021	-30.306452	925.306824	457.428589	151.901566
-586.881226	239.651993	870.603516	-608.596008	37.100887	865.900757	-737.701721	273.061493	431.934265	-664.568909	-2.184805	478.184906	-746.626465	268.061737	77.301888	-752.669922	2.189036	87.447380	-603.691772	345.881256	1301.088867	-634.226379	-54.485992	1302.152710	-560.567993	137.201614	1331.581421	-567.672424	136.887375	1603.254395	-708.481445	363.149597	1085.560303	-722.386047	-71.727051	1082.316528	-677.863770	383.236969	821.535645	-658.916565	-93.563293	827.338745	-584.332275	134.640030	967.278931	447.740906	-30.268499	925.286255	457.548462	151.882065
-587.291992	240.033218	871.535400	-608.827515	37.479782	866.743042	-737.425415	273.113647	432.506714	-665.790405	-1.681536	479.021362	-745.994934	267.575073	77.427414	-752.540283	2.073872	87.820892	-603.631836	346.414001	1302.779785	-633.708008	-53.955364	1303.586426	-559.700989	137.592331	1332.512695	-567.208374	137.283890	1604.076904	-712.227234	364.057861	1089.054199	-725.689819	-72.919083	1085.570190	-683.098083	384.457977	824.570374	-663.480347	-93.870682	830.256897	-584.332458	134.955185	968.119568	447.632141	-30.251759	925.273132	457.693817	151.856796
-588.013550	241.174301	872.490662	-609.201538	37.985855	867.365662	-737.307007	273.331543	433.039703	-666.853333	-1.392269	479.673004	-746.011841	267.591095	77.919975	-752.467407	2.046994	88.109406	-603.655945	346.923126	1304.272461	-633.126587	-53.565128	1304.973877	-558.975769	138.143463	1333.232666	-566.684082	137.771545	1604.785156	-715.694336	364.918091	1092.324829	-727.930603	-71.478645	1088.110718	-687.673035	385.720123	827.550049	-667.662537	-94.010971	832.862976	-584.630676	135.627075	968.867615	447.499115	-30.175518	925.292419	457.810486	151.893723
-588.531006	241.763306	873.262695	-609.588196	38.477516	867.892944	-736.375610	272.929382	433.200684	-667.875671	-1.193938	480.134949	-745.285767	267.505585	78.318657	-752.496521	2.046549	88.284439	-603.693115	347.342621	1305.643433	-632.521606	-53.096134	1306.129028	-558.321350	138.699478	1333.756470	-566.236328	138.217285	1605.293701	-718.925964	365.744934	1095.278564	-730.554932	-71.004021	1090.754272	-691.683777	387.052460	830.254517	-671.443176	-94.438187	835.341980	-584.839722	136.035049	969.477295	447.372803	-30.128344	925.344666	457.992401	151.888611
-588.917480	242.084396	873.834351	-609.914856	38.681660	868.371887	-736.126526	273.054108	433.495270	-668.558533	-1.067659	480.257324	-745.185059	267.462158	78.670349	-752.385864	2.134216	88.277382	-603.760559	347.749512	1306.808838	-631.926941	-52.603401	1307.095337	-557.700195	139.116135	1334.141846	-565.813232	138.701187	1605.638428	-721.973328	366.540802	1098.047485	-733.218445	-70.477737	1093.310669	-695.307617	388.250458	832.847961	-676.058716	-94.923302	837.191162	-585.080933	136.247711	969.983826	447.245422	-30.013199	925.443359	458.170105	151.964462
-589.312073	242.373993	874.271240	-610.197266	38.735538	868.630493	-735.959961	273.173492	433.694153	-669.157898	-1.035426	480.257324	-745.056458	267.401489	78.872978	-752.398621	2.306588	88.177933	-603.915283	348.098267	1307.798584	-631.267395	-52.235889	1307.986938	-557.028442	139.604462	1334.444214	-565.427795	139.201721	1605.806274	-724.615356	367.184082	1100.481934	-735.335999	-69.772301	1095.505127	-698.443726	389.651794	835.042664	-678.148315	-95.451378	839.509766	-585.287781	136.332703	970.308777	447.165070	-29.889044	925.577942	458.429962	152.009750
-589.664001	242.387299	874.479065	-610.757996	39.164711	868.684265	-735.662415	273.267822	433.719635	-669.671814	-0.960633	480.099457	-745.612854	267.990112	79.541023	-752.456848	2.581467	87.955528	-604.037781	348.416321	1308.567505	-630.651978	-51.856670	1308.789673	-556.440247	140.025299	1334.618530	-565.065674	139.706528	1605.811646	-727.063660	367.916565	1102.681030	-737.229309	-69.111572	1097.536133	-701.169556	390.846893	837.067505	-681.016907	-96.522835	841.719910	-585.606567	136.441925	970.414490	447.133118	-29.788712	925.759949	458.730286	151.959320
-590.272705	243.058640	874.633118	-611.667297	40.260715	868.351624	-735.720764	273.600861	433.672119	-669.978149	-0.870547	479.737061	-745.851563	268.153870	79.535362	-752.539490	2.947377	87.585510	-604.176453	348.694672	1309.093872	-630.064209	-51.484612	1309.451050	-555.828857	140.385361	1334.665283	-564.735107	140.184204	1605.613647	-729.365417	368.721527	1104.515625	-739.017456	-68.497513	1099.115967	-703.873535	391.335266	839.464844	-683.914063	-98.206383	843.615967	-586.237915	137.045212	970.293518	447.146301	-29.651791	925.948486	459.034607	152.007172
-590.746887	243.557419	874.570068	-612.286377	40.365776	868.208435	-735.705811	273.861115	433.403076	-670.276306	-0.697921	479.384460	-745.963379	268.325653	79.245682	-752.619690	3.387891	87.066017	-604.289978	348.988556	1309.315186	-629.484924	-51.093731	1309.949585	-555.420288	140.911316	1334.399048	-564.408325	140.724442	1605.234131	-731.212463	369.490692	1105.870483	-740.312317	-68.093658	1100.601563	-705.795593	392.723358	840.702698	-685.869141	-99.061798	845.041016	-586.804382	137.308640	970.191589	447.217346	-29.617744	926.145691	459.430420	152.043579
-591.213440	243.933929	874.290710	-612.881226	40.349907	867.796448	-735.778320	274.195221	432.942780	-670.439331	-0.414500	478.794037	-745.460083	268.029846	78.266457	-752.678223	3.821697	86.431801	-604.426147	349.298615	1309.200684	-628.988037	-50.736656	1310.275513	-555.126648	141.425201	1333.975098	-564.125183	141.270859	1604.641846	-732.638062	370.173309	1106.670166	-741.759827	-68.929016	1102.241455	-707.227417	394.400085	841.598267	-688.863403	-100.681152	846.072632	-587.263428	137.417130	969.831787	447.312195	-29.542313	926.256775	459.825836	152.132736
-591.842407	244.386429	873.835876	-613.981018	41.283421	866.997925	-736.162781	274.735870	432.446899	-670.509888	-0.095725	477.878052	-746.322815	268.606567	78.298119	-752.837463	4.296678	85.632614	-604.552795	349.586945	1308.884033	-628.467224	-50.445854	1310.398926	-554.950928	141.870743	1333.374390	-563.854736	141.814987	1603.921509	-733.838867	370.884308	1107.006958	-742.209595	-69.004883	1102.956909	-708.379456	396.166229	842.007507	-689.290283	-102.564316	847.394470	-587.934753	137.877823	969.164673	447.388824	-29.491627	926.323547	460.168793	152.214249
-592.295410	244.575516	873.202881	-614.651794	41.296555	866.368103	-736.515503	275.072174	431.821198	-670.406799	0.304997	476.888153	-746.469788	268.765015	77.650940	-753.068665	4.829498	84.799286	-604.727722	349.917084	1308.254395	-627.940369	-50.127552	1310.297119	-554.832886	142.324265	1332.552979	-563.590210	142.367630	1603.036865	-734.670898	371.624664	1106.921387	-742.303162	-69.419022	1103.338013	-709.201477	397.927429	842.032166	-688.665405	-104.689384	848.498230	-588.516357	137.970825	968.535828	447.461975	-29.493715	926.369141	460.503296	152.282272
-592.829590	244.895737	872.431824	-615.590210	42.102257	865.244995	-737.120361	275.503967	431.263855	-670.234558	0.789327	475.672089	-746.739868	268.977539	76.999649	-753.138123	5.308913	83.922882	-604.902649	350.196472	1307.338867	-627.528259	-49.814304	1309.943970	-554.760071	142.752014	1331.666138	-563.359009	142.887558	1602.049316	-735.211914	372.537415	1106.423950	-741.987793	-69.164398	1102.794556	-709.659851	399.621643	841.613464	-689.228943	-107.138336	848.939392	-589.167480	138.311951	967.564392	447.400482	-29.554138	926.412231	460.788391	152.303696
-593.255920	244.929504	871.442139	-616.280334	42.402203	864.169312	-737.857910	275.910797	430.538391	-670.177551	1.289065	474.569427	-746.959717	269.209961	76.409508	-753.235901	5.878501	83.001701	-605.098877	350.520966	1306.223267	-627.221008	-49.393101	1309.196167	-554.811218	143.108200	1330.660767	-563.099304	143.408569	1600.962158	-735.432007	373.522003	1105.479858	-742.047119	-70.224365	1102.490845	-709.764648	401.365662	840.912170	-689.679993	-108.244843	848.294922	-589.728943	138.410950	966.528625	447.339600	-29.599953	926.416687	461.010498	152.391525
-593.628845	245.030670	870.432129	-616.812805	42.674343	863.101990	-738.644165	276.293976	429.920532	-670.107300	1.871950	473.414093	-747.271057	269.413574	75.685242	-753.285400	6.360165	82.078094	-605.368469	350.769623	1304.816162	-626.890320	-49.105927	1308.356567	-554.949951	143.509384	1329.517090	-562.846741	143.957260	1599.852295	-735.387146	374.717743	1104.116089	-741.821045	-71.627945	1101.885376	-709.503723	403.233978	839.567139	-690.046631	-110.064804	847.538818	-590.259033	138.561844	965.499817	447.157562	-29.623312	926.433838	461.158661	152.391953
-594.160645	245.696533	869.487549	-617.364929	42.966572	862.052917	-739.807922	276.984711	429.392487	-670.221558	2.336526	472.354889	-747.637634	269.617523	75.001198	-753.379639	6.802912	81.321304	-605.702942	350.979401	1303.246948	-626.670837	-48.808163	1307.236084	-555.243225	144.060089	1328.379028	-562.632751	144.515915	1598.686157	-735.058411	376.055023	1102.283569	-741.461853	-73.276413	1100.972656	-708.988525	405.060944	838.078064	-689.593506	-111.361588	846.323608	-590.924011	139.011688	964.519958	447.003754	-29.634541	926.398987	461.270416	152.388458
-594.706055	246.073776	868.470642	-617.895508	43.277237	861.066284	-740.923279	277.403748	428.790955	-670.485840	2.746998	471.536072	-747.659485	269.731049	74.282051	-753.454346	7.134355	80.549934	-606.067810	351.289642	1301.546021	-626.430054	-48.430355	1306.023560	-555.504944	144.454987	1327.174438	-562.440491	145.073425	1597.565918	-734.359314	377.425232	1100.067993	-740.843262	-75.782494	1099.983032	-708.066956	406.957153	835.921021	-688.913757	-113.257133	845.068237	-591.549194	139.382675	963.532715	446.803955	-29.615793	926.337830	461.310486	152.380463
-595.277283	246.385895	867.552429	-618.359680	43.532795	860.211975	-742.024109	277.665192	428.209808	-670.734009	3.198076	470.873901	-747.714294	269.643921	73.597855	-753.601624	7.351758	79.831848	-606.534302	351.542267	1299.708618	-626.261169	-48.087841	1304.735718	-555.956665	144.887192	1325.996094	-562.243164	145.591248	1596.552246	-733.462463	378.993347	1097.530640	-739.726990	-77.660980	1098.325195	-706.790588	408.710449	833.597046	-687.783203	-115.714355	843.554993	-592.179260	139.718979	962.665955	446.615845	-29.641474	926.241211	461.332367	152.369431
-595.604309	246.253922	866.560486	-618.636963	43.490170	859.587524	-743.439636	278.362091	427.985565	-671.167419	3.599859	470.285553	-748.201843	269.518402	72.964569	-753.788452	7.434307	79.163071	-607.030090	351.838501	1297.866089	-626.149719	-47.790619	1303.448242	-556.408020	145.229309	1324.942383	-562.099792	146.066330	1595.627197	-732.225220	380.594543	1094.842407	-738.304749	-79.736008	1096.470215	-705.320374	410.476440	831.060181	-686.159973	-117.749680	841.910522	-592.641113	139.828995	961.891541	446.447754	-29.647329	926.104004	461.301453	152.373703
-596.250427	246.717606	865.901306	-619.128235	44.181210	858.759766	-744.154419	278.050110	427.220886	-671.559082	3.956101	469.647797	-748.028015	269.332062	72.430984	-754.001099	7.413859	78.579987	-607.660156	352.086731	1296.039185	-626.069580	-47.539906	1302.180176	-556.906982	145.603775	1323.943237	-561.984436	146.549438	1594.813843	-730.686951	382.185913	1091.904907	-736.690979	-81.944336	1094.554810	-703.399414	412.057587	828.383606	-684.692322	-119.718826	839.968750	-593.274048	140.336563	961.153931	446.275940	-29.644413	925.866394	461.273651	152.423843
-596.898193	247.329361	865.425232	-619.249939	43.874519	858.377441	-745.479065	278.331665	427.001129	-672.187927	4.169208	469.283356	-748.186829	269.197906	72.049202	-754.190979	7.277825	78.088234	-608.337036	352.350952	1294.344238	-626.236023	-47.166992	1300.915161	-557.529663	146.020050	1323.042480	-561.903381	146.969543	1594.114258	-728.958862	383.960510	1088.937012	-734.691711	-84.243439	1092.547485	-701.741272	413.185608	825.153198	-682.279358	-121.723198	838.119751	-593.866272	140.616501	960.761230	446.150421	-29.675682	925.620728	461.240326	152.417694
-597.803528	248.083878	865.050110	-620.018921	45.101875	857.732239	-747.170593	279.270630	427.453461	-672.847595	4.362480	468.868011	-748.906616	269.141876	71.789818	-754.392639	7.099067	77.642639	-609.066345	352.626495	1292.751343	-626.360352	-46.848633	1300.020996	-558.386719	146.479279	1322.286133	-561.864319	147.382996	1593.582275	-726.674133	385.557800	1085.795166	-732.334717	-86.397881	1090.573730	-699.039673	414.770020	822.604736	-679.494690	-123.665825	836.281982	-594.617859	141.465179	960.231445	445.961792	-29.755602	925.357483	461.122314	152.404297
-598.502747	248.258286	864.782410	-620.039734	44.542545	857.770874	-747.954041	279.147369	427.220673	-673.482666	4.627851	468.905029	-748.925415	269.106140	71.520851	-754.530396	6.945262	77.380844	-609.924133	352.958221	1291.470947	-626.795288	-46.395229	1299.140869	-559.081421	146.823212	1321.737915	-561.881958	147.800537	1593.181641	-723.947632	386.988251	1082.746582	-729.763184	-88.563927	1088.772583	-695.358765	416.301514	820.119568	-676.595459	-125.479057	834.493286	-595.144043	141.503754	960.152588	445.717285	-29.863266	925.143188	460.990234	152.380432
-599.472534	248.761963	864.663513	-620.615479	45.242397	857.625244	-748.667664	279.069885	427.111542	-674.248901	4.903723	468.878784	-748.850586	268.998169	71.343842	-754.590637	6.838976	77.268753	-610.948608	353.129791	1290.396118	-627.375000	-45.855381	1298.488892	-560.136475	147.355774	1321.445190	-561.930237	148.167542	1593.014282	-721.062927	388.372467	1079.859009	-726.864319	-90.655800	1087.243164	-691.693542	417.443573	817.681885	-673.018982	-127.157784	833.110474	-595.907654	142.114212	960.019409	445.365265	-29.860653	924.984863	460.455536	152.376938
-600.499512	249.382538	864.814026	-621.219482	46.171772	857.484375	-749.353577	279.055237	427.117462	-675.034668	5.179415	468.948029	-748.771790	268.947998	71.269386	-754.607666	6.773050	77.328018	-612.163574	353.197296	1289.625732	-627.793518	-45.482155	1298.365112	-561.104248	147.762985	1321.464600	-562.030457	148.584488	1593.082275	-717.960754	389.587830	1077.403198	-723.684509	-92.401268	1085.841064	-687.678345	418.355164	815.620422	-669.071716	-128.717834	831.944702	-596.672058	142.764694	960.010681	445.109863	-29.940132	924.838074	460.167328	152.392776
-601.486633	249.636032	865.065308	-621.612244	46.483784	857.689331	-749.752136	278.865326	427.075836	-675.814270	5.592517	469.240082	-748.542114	268.869598	71.297012	-754.473633	6.710382	77.436562	-613.308044	353.254944	1289.186401	-628.250305	-45.114021	1298.506104	-562.248901	148.227722	1321.659058	-562.215149	148.919586	1593.354248	-714.596191	390.521179	1075.235840	-720.323059	-94.128822	1084.785645	-682.992188	418.919830	813.821228	-664.471680	-129.923798	831.127930	-597.373779	143.066040	960.241394	445.013000	-30.113985	924.726685	460.142456	152.338165
-602.464355	249.788864	865.494629	-621.735291	46.284588	858.152466	-750.025391	278.665131	427.059387	-676.415894	6.060679	469.677612	-748.258362	268.911041	71.401634	-754.248718	6.695746	77.569366	-614.515320	353.489624	1289.268188	-628.705078	-44.803669	1298.862793	-563.354187	148.555222	1322.110352	-562.455933	149.277588	1593.776855	-711.207947	391.519989	1073.527954	-716.636780	-95.679497	1084.158936	-678.100647	419.238464	812.532349	-659.458191	-130.991699	830.706177	-598.010315	143.135010	960.704590	444.902985	-30.342489	924.642029	460.174957	152.150528
-603.242310	249.611038	865.946472	-621.123718	44.883465	858.998596	-750.027222	278.481110	427.039673	-677.483459	6.422158	470.356842	-747.986816	268.963623	71.533592	-754.155518	6.655656	77.744240	-615.597961	353.730499	1289.579590	-629.177734	-44.523609	1299.389160	-564.611511	148.972107	1322.607910	-562.766235	149.616196	1594.295410	-707.576416	391.939270	1072.087524	-713.175842	-97.011902	1083.550415	-672.197388	419.420624	811.656921	-653.912659	-131.806839	830.523804	-598.285400	142.676193	961.396545	444.783722	-30.610123	924.547424	460.221375	151.943481
-604.699402	250.185760	866.565735	-622.379517	45.827911	859.202576	-750.314270	278.573914	427.172760	-678.814758	6.713453	470.758636	-747.959717	269.052673	71.679771	-754.165955	6.698011	77.931587	-616.985779	353.684631	1290.036377	-629.850708	-44.048790	1299.914185	-565.819214	149.354706	1323.239502	-563.091492	149.969238	1594.908936	-703.951111	391.868561	1071.002197	-709.632507	-98.054169	1083.109619	-665.649109	419.041992	810.727112	-647.801575	-132.372330	830.710205	-599.482788	143.227570	961.775879	444.704224	-30.959486	924.488220	460.221649	151.681458
-606.005066	250.888260	867.256592	-623.440063	46.961525	859.404663	-750.507141	278.648315	427.276093	-680.043030	7.275156	471.060791	-747.895569	269.124329	71.842499	-754.131714	6.756477	78.129219	-618.182434	353.825897	1290.798950	-630.190063	-43.852108	1300.988647	-567.137085	149.693451	1323.992798	-563.500427	150.323196	1595.559448	-700.463562	392.262512	1070.174561	-706.242310	-98.898857	1082.760498	-658.483154	418.472809	810.468079	-641.208496	-132.624695	831.212463	-600.523315	143.904465	962.190002	444.562927	-31.315891	924.472778	460.083618	151.397217
-606.568420	251.122330	867.794556	-623.383545	46.554386	860.079834	-750.194580	278.365814	427.255096	-681.221497	7.748145	471.801453	-747.443665	269.142334	71.981621	-754.181030	6.809591	78.410965	-619.558838	353.928711	1291.696411	-630.661926	-43.573608	1302.041382	-568.221619	149.905579	1324.899048	-563.994873	150.684433	1596.225952	-697.033752	392.107483	1069.575562	-702.767212	-99.565788	1082.674683	-650.844360	417.554901	810.436646	-634.149048	-132.621719	832.011353	-600.844666	143.947968	962.812805	444.449707	-31.684305	924.485657	459.905243	151.161194
-608.496582	250.562897	867.942139	-624.033447	46.037350	860.688477	-750.226807	278.315491	427.226593	-682.707214	8.131249	472.392273	-747.303101	269.168488	72.164986	-754.251465	6.812748	78.715408	-620.990845	353.889587	1292.664185	-631.154785	-43.339596	1302.997070	-569.666565	150.347290	1325.728271	-564.373169	151.072830	1596.961914	-693.743774	391.957214	1069.095825	-699.346497	-100.165321	1082.731934	-642.753784	416.419739	810.717041	-626.756470	-132.295700	833.070435	-601.916870	143.704071	963.173828	444.379150	-31.992283	924.553589	459.739380	150.866013
-609.923157	250.839691	868.554199	-624.824829	46.297855	861.103699	-750.560852	278.474731	427.444702	-683.250000	8.948827	472.847992	-747.455444	269.246674	72.405792	-754.058594	6.805184	78.949852	-622.473206	353.848053	1293.615356	-631.692627	-43.081963	1304.107422	-571.137268	150.703003	1326.560303	-564.846008	151.418106	1597.621704	-690.602051	391.679230	1068.710693	-696.022095	-100.699692	1082.773315	-634.313843	414.960144	811.225952	-619.050842	-131.759796	834.361572	-602.969360	143.918777	963.676758	444.366882	-32.239296	924.644348	459.600250	150.596405
-610.755371	251.549866	869.378235	-625.510315	46.791592	861.466980	-750.650330	278.434967	427.606842	-683.826233	9.523624	473.158051	-747.372437	269.314789	72.569351	-753.950195	6.800447	79.084419	-623.973694	353.804901	1294.579590	-632.285400	-42.813950	1304.963379	-572.529114	150.959259	1327.370361	-565.345215	151.793976	1598.194214	-687.626953	391.627930	1068.393433	-692.718262	-101.262268	1082.992188	-625.755127	413.329254	811.844910	-611.180786	-130.913773	835.785583	-603.835815	144.321045	964.276428	444.374390	-32.519257	924.709534	459.525299	150.289246
-611.542542	252.553665	870.272888	-626.509277	47.700657	861.769470	-750.750427	278.454803	427.747284	-684.536926	9.659029	473.385376	-747.304138	269.390686	72.696793	-753.872742	6.787167	79.253967	-625.620544	353.894470	1295.558472	-632.973633	-42.582832	1305.924927	-573.999756	151.208008	1328.075562	-565.876160	152.174088	1598.652588	-684.733154	391.637970	1068.048340	-689.528931	-101.931114	1083.125854	-616.920227	411.518860	812.672974	-603.775940	-129.995605	837.088501	-604.859741	144.988602	964.879211	444.381042	-32.865559	924.787354	459.472198	149.963440
-612.540527	252.711349	870.859131	-626.947998	47.497734	862.109497	-750.844604	278.417389	427.678986	-685.883545	9.236382	473.781281	-747.242554	269.450439	72.707237	-754.228210	6.763986	79.403969	-627.292297	353.891327	1296.308350	-633.712830	-42.352188	1306.690918	-575.329468	151.391953	1328.609863	-566.420410	152.539063	1598.972290	-681.947510	391.686432	1067.654663	-686.310913	-102.527512	1083.128540	-608.060791	409.605469	813.606628	-595.771790	-128.733810	838.647278	-605.709534	144.903549	965.357849	444.409027	-33.201641	924.823059	459.480286	149.684830
-614.247131	252.560089	871.067810	-628.092896	47.558338	862.282104	-750.391296	278.070282	427.270020	-685.674377	9.562060	473.666168	-746.686279	269.418060	72.635429	-754.034485	6.694328	79.302132	-629.039185	353.886322	1296.921021	-634.571960	-42.156845	1307.284424	-576.731201	151.555252	1329.038940	-566.952759	152.892242	1599.177002	-679.193298	391.800690	1067.256348	-683.207397	-103.164139	1083.044434	-598.951294	407.411469	814.829102	-587.581421	-127.206192	840.340637	-607.063904	144.869522	965.538940	444.458496	-33.480423	924.857544	459.516205	149.438538
-615.431458	252.608368	871.260376	-629.037659	47.698990	862.414124	-750.649597	278.127869	427.083679	-685.753357	9.504867	473.570496	-746.674255	269.410522	72.493927	-754.018066	6.680705	79.219414	-630.746460	353.845642	1297.396362	-635.378967	-41.973171	1307.744019	-578.342102	151.882675	1329.271484	-567.463135	153.269470	1599.257813	-676.517639	391.985809	1066.753906	-680.132813	-103.831535	1082.872681	-589.983032	405.243195	816.230835	-579.550720	-125.478119	841.997620	-608.196777	144.953033	965.710388	444.506805	-33.765381	924.916382	459.610931	149.161285
-616.647217	252.690414	871.369019	-630.099426	47.805824	862.517273	-750.339172	277.755890	426.610535	-687.021606	8.704508	473.629333	-746.211609	269.373749	72.298920	-754.593567	6.742920	79.187897	-632.465027	353.766571	1297.694946	-636.281372	-41.724323	1308.049683	-579.793213	152.077805	1329.506836	-567.896118	153.870789	1599.250977	-673.960876	392.265900	1066.200317	-677.133362	-104.444832	1082.549561	-581.074585	402.924347	817.674011	-571.429138	-123.559151	843.758667	-609.396423	145.058365	965.825439	444.578033	-33.966984	924.998230	459.759888	148.942184
-617.879456	252.791443	871.377319	-631.242737	47.994858	862.460571	-751.330078	278.270264	426.534821	-686.092102	9.030933	473.198486	-746.718872	269.343719	72.052849	-754.322144	6.778713	78.787598	-634.139709	353.714020	1297.797607	-637.173279	-41.518700	1308.336426	-581.044800	152.173416	1329.585083	-568.451233	154.020828	1599.043823	-671.349792	392.450287	1065.437988	-674.089600	-104.945045	1082.160034	-571.769165	400.541534	819.389832	-563.590942	-121.449959	845.468445	-610.593384	145.176453	965.801147	444.652313	-34.144520	925.091492	459.934296	148.779129
-618.948425	252.913101	871.302002	-632.372864	48.183537	862.322327	-751.730835	278.384277	426.145721	-685.885376	8.824076	472.813873	-746.717346	269.302124	71.707932	-754.488525	6.891541	78.420921	-635.851868	353.490051	1297.602295	-638.129578	-41.253105	1308.135742	-582.546631	152.427002	1329.444580	-568.867310	154.429443	1598.736328	-669.013306	392.756287	1064.684814	-670.946167	-105.322739	1081.692017	-562.950134	397.761414	820.728333	-555.337524	-119.112068	847.413757	-611.774536	145.300247	965.704163	444.674469	-34.284359	925.206238	460.133606	148.601181
-620.202454	252.890656	871.015442	-633.518005	48.182487	862.112000	-752.225586	278.470703	425.669769	-685.969543	8.356354	472.326538	-746.741699	269.273102	71.341255	-754.927856	7.083827	78.014168	-637.534546	353.335602	1297.318970	-638.898010	-41.123390	1308.327026	-583.707825	152.509140	1329.194092	-569.399841	154.834763	1598.240234	-666.725403	393.064178	1063.772705	-667.895447	-105.564804	1081.023804	-554.184631	394.956848	822.417847	-546.976501	-116.523163	849.306030	-613.052673	145.336700	965.469299	444.703949	-34.350780	925.292358	460.351379	148.494995
-621.174438	252.791962	870.700317	-634.362122	48.352360	861.828796	-753.130493	278.820374	425.391449	-685.466370	8.210079	471.664398	-747.137756	269.268555	70.963570	-755.029358	7.231859	77.442039	-639.072205	353.121002	1296.827026	-639.797729	-40.941391	1308.028442	-585.048767	152.691772	1328.728027	-569.892456	155.234222	1597.641235	-664.393677	393.090485	1062.809814	-664.762390	-105.730026	1080.404175	-545.441284	392.031738	824.308594	-539.017883	-113.763283	851.237000	-614.119812	145.398773	965.193604	444.689362	-34.437328	925.375488	460.592407	148.380341
-621.931824	252.466965	870.259827	-634.515381	48.614754	861.782593	-753.782166	278.895691	424.964050	-684.609314	8.246270	470.835999	-747.269165	269.202881	70.534142	-754.926086	7.345143	76.861252	-640.615723	352.917297	1296.248657	-640.793884	-40.809505	1307.501343	-586.307983	152.761673	1328.168335	-570.475586	155.572632	1596.917847	-662.088623	392.440308	1061.866577	-661.829346	-105.762741	1079.511230	-536.882385	388.995972	826.412354	-531.207214	-111.099213	853.048767	-614.943298	145.604507	965.012451	444.677948	-34.470753	925.422607	460.834564	148.346222
-623.157959	252.659821	869.795288	-636.025208	48.402523	860.944885	-754.633057	279.136780	424.631195	-684.226318	7.951325	470.012299	-747.612427	269.163300	70.153358	-754.960938	7.461860	76.379715	-642.097717	352.664368	1295.564087	-641.718994	-40.709583	1307.028076	-587.381714	152.707153	1327.609741	-571.095825	155.929474	1596.144165	-659.930237	392.147888	1060.791992	-659.079651	-105.774780	1078.475464	-528.480774	385.792847	828.685852	-523.462402	-108.092171	855.009338	-616.378845	145.409607	964.360962	444.653351	-34.455437	925.451538	461.045654	148.328552
-624.160217	252.606812	869.347656	-637.212585	48.431057	860.327148	-755.428101	279.319031	424.210754	-683.752747	7.808193	469.291809	-747.837646	269.076385	69.791634	-754.919067	7.574210	76.014137	-643.450562	352.475128	1294.801270	-642.657654	-40.637829	1306.400024	-588.795105	152.814926	1326.863525	-571.766357	156.271042	1595.356934	-658.006409	392.361176	1059.578369	-656.249084	-105.496941	1077.424683	-520.095581	381.849152	831.111877	-515.968445	-105.137672	856.946594	-617.657104	145.311707	963.848145	444.574615	-34.442326	925.486267	461.228912	148.318024
-625.472778	253.043884	868.911438	-639.452759	48.949856	859.581726	-756.321411	279.557861	423.926270	-683.820007	7.424347	468.624878	-748.028259	269.050262	69.464264	-755.088318	7.662106	75.825577	-644.715820	352.294373	1293.948730	-643.540527	-40.555424	1305.837280	-589.940186	152.769348	1326.184326	-572.432617	156.596603	1594.675537	-655.967651	391.778320	1058.406738	-653.440796	-105.050339	1076.394287	-511.955933	378.480499	833.955261	-508.563141	-102.013344	859.020630	-619.520203	145.584259	963.257629	444.481659	-34.415581	925.496582	461.402283	148.352783
-626.555237	252.876038	868.374207	-640.413757	48.777363	859.175110	-757.245911	279.700562	423.591736	-683.716309	7.484049	468.178955	-748.182678	269.031982	69.157410	-755.161316	7.682278	75.631439	-645.876404	352.132477	1293.105591	-644.449951	-40.514553	1305.221191	-591.181091	152.813309	1325.525269	-573.133301	156.947632	1594.062622	-654.039001	391.065948	1057.218018	-650.679565	-104.466118	1075.420654	-504.284637	375.405243	836.875671	-501.355133	-98.859833	861.077332	-620.737366	145.497223	962.815613	444.349854	-34.382050	925.492981	461.565521	148.375061
-627.381714	252.807129	868.098022	-641.200256	48.736595	858.895996	-757.946350	279.669678	423.349274	-684.092773	7.414714	468.305481	-748.168701	269.058197	68.913177	-755.323242	7.635511	75.579781	-646.947449	351.828278	1292.188110	-645.222473	-40.489456	1304.720093	-592.471191	152.904083	1324.886108	-573.821777	157.256607	1593.577759	-652.242188	390.188995	1056.114258	-647.958923	-103.611938	1074.559082	-496.799316	372.172760	839.925476	-494.393005	-95.477135	863.381042	-621.799622	145.458511	962.571411	444.157776	-34.340816	925.480164	461.646210	148.388489
-628.140686	252.497009	867.846008	-641.246582	48.817856	859.017517	-758.708557	279.595306	423.133820	-684.269165	7.421169	468.349670	-748.214417	269.022339	68.679359	-755.354980	7.572052	75.469109	-647.973389	351.584747	1291.426880	-646.115051	-40.440445	1304.310425	-593.555054	152.830765	1324.463745	-574.641174	157.557663	1593.151367	-650.618591	389.238098	1055.136841	-645.189758	-102.555763	1073.779297	-489.678375	368.871887	843.199219	-487.688141	-92.030258	865.737915	-622.584473	145.581268	962.566040	443.940369	-34.297165	925.452637	461.718903	148.446854
-628.377075	251.695618	867.696594	-639.884583	48.433064	859.575317	-759.233948	279.312897	422.870911	-683.586365	8.018830	468.456055	-748.098083	268.994843	68.566841	-754.974243	7.459449	75.279495	-648.889465	351.314972	1290.864258	-646.842773	-40.408161	1304.095093	-594.833008	152.885269	1324.066162	-575.450684	157.796616	1592.872559	-649.026367	388.028076	1054.380615	-642.522705	-101.209305	1073.196167	-482.972137	365.645447	846.711426	-481.304260	-88.539085	868.138428	-622.607666	145.447418	962.862488	443.659363	-34.250862	925.424866	461.694336	148.464600
-628.570129	251.785782	867.925354	-640.422791	48.679317	859.635742	-759.846741	279.089630	422.830475	-684.013184	8.025333	468.569031	-748.095337	268.961212	68.491165	-755.095703	7.348476	75.186974	-649.803589	351.075592	1290.508057	-647.699524	-40.337593	1303.827881	-595.924683	152.823090	1323.923218	-576.348938	158.010620	1592.700195	-646.577515	385.367004	1054.220703	-639.887268	-99.691902	1072.731201	-476.494568	361.830109	850.207275	-475.268005	-85.058357	870.705627	-623.248901	145.525208	963.034424	443.385284	-34.153877	925.352722	461.620758	148.507629
-629.310608	251.802856	868.033691	-641.007568	48.698719	859.763062	-760.699524	279.012817	422.883118	-684.600403	8.048524	468.772247	-748.322449	269.000458	68.444946	-755.215759	7.235547	75.125961	-650.700012	350.813019	1290.358643	-648.574890	-40.302242	1303.689331	-597.109680	152.819046	1323.916138	-577.351318	158.216919	1592.632935	-645.114380	383.684723	1054.012817	-637.495239	-97.947632	1072.473633	-470.446411	358.242706	854.045410	-469.572235	-81.402237	873.346375	-624.175720	145.575226	963.183350	443.041016	-34.106922	925.289246	461.508667	148.557312
-629.463196	251.760544	868.516846	-641.418762	48.881481	859.874634	-761.189392	278.825806	422.868347	-685.155090	8.254712	468.965332	-748.170227	269.039520	68.420715	-755.279114	7.189522	75.036804	-651.661621	350.610382	1290.471191	-649.568726	-40.243954	1303.761475	-598.225525	152.781693	1324.074097	-578.356445	158.386917	1592.680176	-643.742798	381.899109	1054.024048	-635.298706	-96.061935	1072.315308	-464.902008	354.958252	857.978882	-464.137238	-77.808411	876.086609	-624.717773	145.458954	963.500183	442.717133	-34.017578	925.215515	461.320435	148.624817
-631.032227	251.424591	868.132935	-642.412048	48.505260	860.092163	-761.951782	278.777557	422.839325	-685.830933	8.372322	469.076172	-748.271912	269.127289	68.376152	-755.297424	7.136844	75.009819	-652.609070	350.373413	1290.651855	-650.437927	-40.216660	1304.021362	-599.274536	152.697083	1324.362549	-579.528259	158.525421	1592.800415	-642.502075	380.017700	1054.233154	-633.178406	-93.944992	1072.428223	-460.063507	352.113861	862.095764	-459.165436	-74.208069	878.884827	-625.830688	145.419266	963.413696	442.375519	-34.001049	925.128174	461.132202	148.641998
-631.169373	251.285248	868.844421	-642.908386	48.739185	860.273560	-762.258179	278.491058	422.705994	-686.294983	8.495394	469.120178	-748.129883	269.197235	68.305954	-755.212463	7.142565	74.955429	-653.597839	350.245026	1291.068970	-651.380615	-40.171947	1304.361572	-600.343994	152.603226	1324.745239	-580.726501	158.669098	1593.020020	-641.392273	378.183319	1054.647949	-631.320374	-91.778572	1072.652710	-455.421509	349.042542	866.189026	-454.517517	-70.670364	881.668640	-626.348755	145.190277	963.868958	441.988831	-33.970352	925.019897	460.906555	148.677338
-630.846375	251.063721	869.731384	-643.240967	49.148582	860.472290	-762.249207	278.067261	422.534363	-686.787292	8.636216	469.116577	-747.833496	269.195587	68.258644	-755.138733	7.192377	74.888664	-654.665527	350.071533	1291.570679	-652.240356	-40.195297	1304.784668	-601.441528	152.618896	1325.219360	-582.013550	158.749359	1593.345703	-640.370605	376.207550	1055.212524	-629.582825	-89.534492	1072.966431	-450.699280	345.632477	870.735413	-450.117340	-66.947495	884.716797	-626.601196	144.910797	964.419312	441.595001	-33.974236	924.941833	460.606110	148.722519
-635.153992	250.582153	868.657898	-645.160461	47.810658	860.661133	-763.605896	278.399689	422.561188	-688.223083	8.195383	469.423126	-748.616150	269.197357	68.281082	-755.483032	7.251024	74.977829	-655.872559	349.959351	1292.253906	-653.172302	-40.197105	1305.318970	-602.343811	152.500839	1325.821289	-583.370056	158.808258	1593.740723	-639.459778	374.209473	1055.874634	-628.115417	-87.316429	1073.355103	-446.981445	342.809326	874.911865	-446.296783	-63.282215	887.559570	-628.982910	144.729904	963.932800	441.173370	-33.968555	924.847900	460.231293	148.740112
-636.352478	250.466797	868.644958	-646.091248	47.440777	860.770813	-763.963196	278.198608	422.494995	-689.067627	8.093917	469.482849	-748.617004	269.146912	68.278137	-755.489197	7.266785	74.950447	-656.999268	349.783264	1292.852661	-653.933411	-40.252361	1305.701416	-603.385193	152.458511	1326.313965	-584.809998	158.785355	1594.143066	-638.772766	372.300262	1056.624512	-626.875732	-85.185608	1073.739258	-443.695679	340.077118	878.801880	-442.916107	-59.547234	890.195313	-629.830933	144.557983	963.959717	440.795349	-33.931545	924.738831	459.857605	148.775101
-635.721313	250.645187	869.155090	-646.359863	47.622501	860.918701	-763.882019	277.730774	422.477661	-689.644409	8.158076	469.461792	-748.332031	269.067444	68.229546	-755.407532	7.295805	74.826691	-658.108459	349.610718	1293.467041	-654.670715	-40.320518	1306.169067	-604.116272	152.360336	1326.797485	-586.249817	158.791504	1594.572510	-638.165894	370.421600	1057.361206	-625.749207	-83.141090	1074.079590	-440.627808	337.375488	882.586731	-439.943420	-55.964180	892.686951	-629.705872	144.513535	964.284973	440.422729	-33.940559	924.622131	459.452209	148.740585
-636.282166	250.338058	869.359985	-646.972778	47.432674	861.005005	-764.029480	277.377350	422.326416	-690.474304	8.116903	469.417542	-748.214661	269.028290	68.176857	-755.527161	7.321200	74.749031	-659.240784	349.475952	1294.000000	-655.280640	-40.434608	1306.492432	-605.052917	152.368835	1327.139771	-587.738525	158.766357	1594.994019	-637.671936	368.707550	1057.968872	-624.790955	-81.128014	1074.404175	-437.848175	334.828400	886.269470	-437.269867	-52.382622	895.200256	-630.218994	144.198013	964.418945	440.022858	-33.982746	924.482971	459.020508	148.716522
-637.292725	250.009842	869.289490	-647.744751	47.107628	861.081238	-764.320862	277.190735	422.164307	-691.509644	8.106488	469.416290	-748.159241	269.060242	68.108444	-755.626343	7.309872	74.637039	-660.241211	349.367584	1294.439087	-655.736877	-40.583065	1306.900513	-605.686707	152.241013	1327.462402	-589.297424	158.695755	1595.352539	-637.433777	367.137787	1058.563232	-624.047363	-79.322830	1074.697144	-435.477570	332.382233	889.605713	-434.881348	-48.736553	897.562561	-630.923401	143.947632	964.403748	439.665436	-34.035446	924.352539	458.635956	148.654404
-639.956726	249.527512	867.985352	-649.260803	45.943710	861.192383	-764.924194	277.258942	422.043762	-692.880005	7.936139	469.576630	-748.397217	269.089447	68.070160	-755.835938	7.295424	74.585724	-661.175049	349.188995	1294.786011	-656.189026	-40.739674	1307.179321	-606.414612	152.211609	1327.735718	-590.833862	158.625198	1595.729736	-637.316528	365.935699	1059.002808	-623.468750	-77.635483	1074.917969	-433.391907	330.053345	892.745239	-432.866180	-45.117989	899.779419	-632.326355	143.865372	963.756226	439.321655	-34.113094	924.275818	458.224426	148.579208
-638.678772	249.258911	869.176819	-649.106689	46.495663	861.227478	-764.395569	276.606140	421.802277	-693.464783	8.224771	469.607910	-747.768066	269.044647	68.010582	-755.674011	7.270956	74.451988	-661.993713	349.104858	1295.125977	-656.489258	-40.849335	1307.400146	-606.993591	152.088501	1327.965454	-592.368652	158.541504	1596.097168	-637.224670	364.603973	1059.381958	-623.074890	-76.085342	1075.038696	-431.573730	327.831055	895.692932	-431.090118	-41.544342	901.857910	-632.058289	143.379684	964.397522	439.059601	-34.170410	924.179504	457.846863	148.493484
-637.567078	248.950577	870.357056	-649.090698	46.996941	861.228516	-764.037598	276.079193	421.622925	-694.085449	8.530510	469.417053	-747.234924	269.007233	67.964203	-755.473389	7.229935	74.265137	-662.766174	348.906525	1295.367432	-656.681335	-41.018734	1307.628784	-607.708191	152.055450	1328.107422	-593.871704	158.414810	1596.419678	-637.324158	363.694733	1059.700806	-622.860962	-74.843224	1075.140503	-430.110413	325.782715	898.380127	-429.885834	-38.157333	903.666870	-631.919678	142.838135	965.006958	438.809601	-34.262299	924.157104	457.506714	148.338470
-636.507141	248.659103	871.392822	-648.969177	47.681358	861.297485	-764.051819	275.819092	421.547394	-694.656067	8.764441	469.406189	-747.167419	268.961823	67.912712	-755.572876	6.940717	74.430176	-663.485718	348.680359	1295.504028	-656.849487	-41.201622	1307.757080	-608.274658	151.968445	1328.244995	-595.370911	158.287613	1596.698242	-637.470703	362.890839	1059.923340	-622.739014	-73.664513	1075.120972	-428.969086	323.892395	900.722473	-428.939392	-34.812996	905.194641	-631.746216	142.504105	965.577576	438.610870	-34.387455	924.139526	457.223663	148.204224
-637.903809	248.041077	871.027588	-649.383789	47.533524	861.492065	-764.775085	276.013519	421.506531	-695.358948	8.476060	469.201630	-747.710632	268.942474	67.868675	-755.484680	6.856862	74.359344	-664.208984	348.475983	1295.547974	-657.009705	-41.389309	1307.750000	-608.814575	151.864136	1328.269775	-596.771301	158.154266	1596.906006	-637.753662	362.249725	1060.036865	-622.763062	-72.581390	1074.939453	-428.167114	322.191315	902.723511	-428.178650	-31.504524	906.612000	-632.532715	142.431778	965.496216	438.438019	-34.499779	924.086243	456.955078	148.148972
-640.317444	247.318863	869.981812	-650.054871	47.048687	861.717651	-765.955322	276.562073	421.546906	-696.439331	8.538343	469.155487	-748.606812	269.003693	67.816582	-755.408691	7.118204	73.807167	-664.824036	348.234192	1295.432251	-657.102234	-41.558250	1307.641113	-609.230103	151.634842	1328.190918	-598.157288	157.999741	1597.016968	-638.172485	361.891296	1060.087158	-622.932007	-71.756104	1074.714355	-427.755524	320.736725	904.290649	-427.527069	-28.159718	907.938416	-633.715454	142.531296	965.080627	438.297485	-34.615425	924.050110	456.727570	148.067520
-644.060425	248.495346	869.163757	-656.647095	42.217720	860.539551	-767.378723	277.376740	421.728027	-700.184387	6.851471	469.643036	-749.643127	269.106079	67.741447	-756.798767	7.129608	73.989151	-665.438599	347.946960	1295.300659	-657.275024	-41.810085	1307.459595	-609.622070	151.407059	1328.110352	-599.455322	157.872437	1597.090332	-638.738159	361.649506	1060.012573	-623.264893	-71.023491	1074.442993	-427.638062	319.399872	905.468506	-427.455688	-25.171547	908.864319	-637.833252	140.449646	963.943298	438.201660	-34.738979	924.024597	456.572052	147.938828
-644.533875	248.187256	869.097595	-657.147522	41.741699	860.427124	-767.478516	277.334625	421.567596	-700.876343	6.764472	469.541138	-749.829041	269.161224	67.657974	-756.820435	7.110109	73.855743	-666.104248	347.660767	1295.136597	-657.417053	-42.040260	1307.272949	-610.062378	151.209137	1328.022095	-600.676392	157.717880	1597.088013	-639.342896	361.485291	1059.929932	-623.768555	-70.402748	1074.114014	-427.818481	318.330902	906.406921	-427.682831	-22.286547	909.583557	-638.299255	140.036652	963.850342	438.141296	-34.818443	924.024963	456.449768	147.823929
-645.026550	247.858658	869.080627	-657.397461	41.757256	860.301392	-767.658203	277.333435	421.503204	-701.433838	6.803241	469.423279	-749.923218	269.173187	67.633698	-756.730164	7.097256	73.692017	-666.622742	347.402954	1294.982056	-657.580139	-42.339363	1307.057617	-610.661560	151.058716	1327.886597	-601.927795	157.550858	1597.043457	-640.114197	361.480988	1059.832764	-624.364929	-69.922470	1073.814087	-428.357117	317.366089	907.025085	-428.237854	-19.600086	910.143066	-638.666382	139.834244	963.776184	438.074982	-34.890846	924.074585	456.392273	147.708099
-645.405029	247.518066	869.050354	-658.012390	41.062542	860.426331	-767.718567	277.229736	421.450500	-702.310303	6.583888	469.458160	-749.820374	269.160370	67.638298	-756.903809	7.088044	73.649635	-667.179443	347.090332	1294.871948	-657.767029	-42.661114	1306.902344	-611.116272	150.774612	1327.796509	-603.063110	157.370422	1597.019287	-641.034180	361.477295	1059.698730	-625.169373	-69.435158	1073.501587	-429.223389	316.642303	907.330872	-429.065704	-17.097265	910.544739	-639.256470	139.390289	963.838928	438.077667	-34.894573	924.151062	456.392761	147.663452
-645.773132	247.240799	869.081421	-658.359314	40.796707	860.388123	-768.003113	277.298340	421.473633	-702.846191	6.495149	469.476105	-750.099670	269.157135	67.606712	-756.909912	7.053348	73.556404	-667.657532	346.745758	1294.759766	-657.897278	-42.951332	1306.805664	-611.513611	150.518082	1327.674805	-604.172974	157.201218	1596.925537	-642.177124	361.686523	1059.570190	-626.087952	-69.090561	1073.177002	-430.525482	316.140900	907.265686	-430.209991	-14.844970	910.717590	-639.650818	139.088593	963.838501	438.088379	-34.847179	924.231995	456.494110	147.668106
-646.232056	246.950333	869.056274	-658.439392	40.976063	860.085693	-768.194397	277.322815	421.454102	-703.005554	6.551125	469.411163	-750.316956	269.188477	67.606110	-756.795105	7.064820	73.446365	-668.137573	346.371338	1294.591797	-657.935486	-43.231647	1306.707031	-611.878845	150.191406	1327.549194	-605.181335	157.046967	1596.825195	-643.341675	361.819031	1059.374634	-627.153992	-68.742355	1072.879639	-432.032898	315.827789	906.886841	-431.593933	-12.837224	910.738708	-639.861267	138.908325	963.661011	438.114594	-34.794388	924.342041	456.656128	147.689331
-646.573181	246.647461	869.069275	-658.771545	40.648907	860.057861	-768.278076	277.262634	421.340668	-703.281433	6.410974	469.391449	-750.369507	269.240723	67.548599	-756.874390	7.020254	73.386650	-668.617004	346.048737	1294.427124	-658.270020	-43.670673	1306.499756	-612.196838	149.921600	1327.418091	-606.185608	156.888306	1596.647705	-644.777405	362.170471	1059.230469	-628.409729	-68.477417	1072.517578	-433.956085	315.734467	906.082703	-433.306976	-11.202259	910.504395	-640.241760	138.577164	963.658325	438.147064	-34.699940	924.441284	456.860992	147.802322
-646.949402	246.329590	869.080383	-659.187012	40.222004	860.062134	-768.435730	277.296844	421.277374	-703.558655	6.182716	469.410736	-750.619202	269.299713	67.499878	-756.959473	6.973737	73.357216	-669.027771	345.761902	1294.263916	-658.713684	-44.161942	1306.226074	-612.497681	149.622879	1327.245483	-607.035461	156.722198	1596.495239	-646.259460	362.357758	1059.068359	-629.901611	-68.283348	1072.191406	-436.126465	315.839417	904.964844	-435.323486	-9.531407	910.132874	-640.699280	138.205139	963.673706	438.182404	-34.626480	924.545837	457.149994	147.904633
-647.208923	245.854538	869.096375	-658.960632	40.973816	860.133728	-768.319275	277.127686	421.135559	-703.301147	6.166043	469.206879	-750.598572	269.309326	67.438354	-756.816772	6.917397	73.265839	-669.446350	345.375854	1294.146118	-658.892883	-44.547367	1306.095581	-612.779114	149.280045	1327.094727	-607.896423	156.505722	1596.329712	-647.968567	362.726685	1058.872803	-631.478882	-68.094627	1071.837524	-438.705078	316.211426	903.516296	-437.541046	-8.368839	909.393860	-640.796997	138.373550	963.729126	438.197937	-34.496136	924.655212	457.439270	148.086838
-647.481018	245.584930	869.097229	-659.198303	40.771648	860.144104	-768.367798	277.056122	421.119354	-703.313293	5.906364	469.133118	-750.600037	269.297760	67.437569	-756.859863	6.840855	73.253876	-669.774292	345.007813	1294.072388	-659.168640	-44.985596	1305.852051	-613.033142	148.874588	1326.942871	-608.745667	156.285355	1596.183716	-649.739685	362.875000	1058.755615	-633.157532	-67.933647	1071.468750	-441.591553	316.683960	901.806274	-439.970642	-7.464271	908.589233	-641.104919	138.145432	963.741699	438.183899	-34.348396	924.770081	457.733124	148.266037
-647.741577	245.558304	869.518066	-659.928162	39.725037	860.204041	-768.594421	277.083588	421.240204	-703.633240	5.482829	469.210358	-750.866089	269.301270	67.479378	-756.992981	6.788753	73.280525	-670.152466	344.679626	1294.091187	-659.524658	-45.382988	1305.619385	-613.124268	148.427155	1326.918823	-609.514771	156.066742	1596.089478	-651.669189	363.032471	1058.691650	-635.060181	-67.919678	1071.198608	-444.846832	317.347961	899.781006	-442.613342	-6.768133	907.585205	-641.774353	137.441757	963.994812	438.209503	-34.163578	924.915100	458.053162	148.429108
-648.984863	245.673126	869.212769	-660.094727	39.911209	860.257263	-768.894897	277.234222	421.356049	-703.453003	5.367650	469.134399	-751.163574	269.277466	67.494568	-756.949402	6.748321	73.284790	-670.454407	344.353821	1294.129028	-659.765320	-45.816528	1305.421021	-613.448975	148.159485	1326.844604	-610.238281	155.830353	1595.985107	-653.747986	363.251526	1058.654541	-637.003418	-67.927528	1070.898071	-448.341095	318.033356	897.545044	-445.452271	-6.315016	906.340149	-642.328430	137.818497	963.861938	438.203613	-33.943226	925.047424	458.400787	148.600876
-648.463196	244.646362	869.204590	-660.167908	39.900948	860.284790	-768.453857	276.904602	421.201477	-703.298523	5.210676	469.112488	-750.806030	269.221497	67.479805	-757.124023	6.448053	73.650742	-670.752625	344.095886	1294.164063	-660.067810	-46.186745	1305.196045	-613.472961	147.720596	1326.849243	-610.928101	155.587219	1595.900513	-655.876099	363.410614	1058.638550	-639.072815	-68.062195	1070.584106	-452.330658	319.226227	894.993286	-448.580048	-6.302269	904.919006	-642.172302	137.260681	963.877991	438.234070	-33.723869	925.170166	458.776947	148.766830
-648.753540	244.330032	869.306091	-660.788086	39.163029	860.553711	-768.335510	276.817505	421.127319	-703.420593	4.909727	469.174347	-750.936462	269.248230	67.456192	-756.987732	6.700266	73.347580	-671.055969	343.792633	1294.173828	-660.279602	-46.590137	1305.042114	-613.633911	147.390228	1326.785645	-611.568298	155.345657	1595.786133	-658.175049	363.567200	1058.611816	-641.220337	-68.221329	1070.301025	-456.494049	320.475281	892.261475	-451.818085	-6.555858	903.200439	-642.750122	136.811600	964.082031	438.208130	-33.534294	925.276794	459.076843	148.978851
-649.484924	243.932388	869.176208	-660.747437	39.170601	860.401062	-768.235291	276.776672	421.039948	-703.192810	4.818887	469.167633	-750.964111	269.282715	67.428490	-756.914673	6.683860	73.315613	-671.276306	343.607422	1294.249023	-660.416321	-46.971146	1304.838867	-613.827759	147.080444	1326.698486	-612.151978	155.087570	1595.645874	-660.556213	363.888458	1058.533203	-643.437012	-68.454765	1070.009155	-460.983643	321.859711	889.159912	-455.275543	-7.288250	901.269470	-642.989990	136.635818	963.928894	438.146362	-33.359127	925.363220	459.338318	149.189209
-650.563293	243.515121	868.877319	-661.231873	38.626369	860.427063	-768.329224	276.817352	420.973694	-703.256897	4.548404	469.216339	-751.185547	269.306549	67.415855	-757.033813	6.665254	73.335167	-671.542542	343.342438	1294.339722	-660.614441	-47.441051	1304.642090	-613.913086	146.727249	1326.607056	-612.643677	154.827316	1595.542725	-663.008301	364.147888	1058.548950	-645.677551	-68.726051	1069.671265	-465.774292	323.314911	885.805298	-458.864624	-8.412464	899.129028	-643.625366	136.343246	963.783630	438.064758	-33.181725	925.415405	459.566437	149.421249
-648.403503	244.016144	869.714722	-660.988525	38.704414	860.433594	-767.686646	276.372803	421.045135	-702.988525	4.462202	469.140717	-750.711243	269.212494	67.408691	-756.973511	6.616172	73.322029	-671.702148	343.176971	1294.515869	-660.792786	-47.872253	1304.349976	-613.872131	146.300644	1326.547363	-613.150635	154.498978	1595.399414	-665.517212	364.322937	1058.572021	-647.995239	-69.188271	1069.370972	-470.984833	325.048798	882.214417	-462.754425	-9.755484	896.675964	-642.856201	136.152008	964.234070	437.978546	-33.023968	925.444763	459.784180	149.580887
-648.214233	243.885986	869.989014	-661.639893	37.765232	860.487549	-767.474548	276.237000	421.073242	-703.181213	4.117370	469.222565	-750.438660	269.140320	67.445961	-757.041321	6.598432	73.339409	-671.903259	342.947693	1294.661987	-660.939819	-48.341339	1304.062622	-613.927307	145.880829	1326.454590	-613.572144	154.159866	1595.232910	-668.062256	364.543579	1058.637695	-650.278076	-69.581566	1068.984131	-476.814911	327.017151	878.258606	-466.615906	-11.695654	894.102783	-643.205200	135.490829	964.405457	437.864441	-32.843765	925.447144	459.923370	149.761139
-648.048828	243.436432	870.112793	-661.076904	37.843441	860.372986	-767.319214	276.050629	421.033691	-702.851563	4.102199	469.179169	-750.329712	269.106537	67.462624	-756.894836	6.545984	73.350861	-672.101318	342.733490	1294.787109	-661.106812	-48.801205	1303.794678	-613.952820	145.519638	1326.356689	-613.949158	153.819733	1595.089478	-670.654419	364.618896	1058.765625	-652.662048	-70.216713	1068.651123	-482.679626	328.997925	874.303650	-470.716431	-13.471111	891.269592	-642.893555	135.202454	964.410706	437.678162	-32.670006	925.444092	459.973297	149.899796
-649.164429	243.194016	869.658325	-661.300659	38.457359	860.268677	-767.515259	276.137634	421.022736	-702.641418	4.029792	469.048096	-750.461853	269.097473	67.479080	-756.817871	6.540720	73.332626	-672.285339	342.490936	1294.848633	-661.271606	-49.222778	1303.521973	-613.959900	145.217621	1326.295654	-614.293823	153.495514	1594.939209	-673.206360	364.865387	1058.829590	-655.004456	-70.822609	1068.342407	-488.976685	331.453705	870.476990	-475.030823	-15.586326	888.273560	-643.267700	135.569565	964.105896	437.465210	-32.546829	925.446899	459.966492	149.987656
-649.033630	243.275604	870.104919	-661.837891	37.988266	860.289551	-767.503906	276.036713	421.058533	-702.827576	3.674588	469.120636	-750.466187	269.116058	67.465057	-756.886963	6.558116	73.366028	-672.414856	342.270111	1294.893066	-661.428528	-49.634628	1303.242432	-614.091797	144.908875	1326.199951	-614.573547	153.146835	1594.784546	-675.939636	365.135376	1058.887207	-657.348206	-71.612137	1068.063721	-495.431396	333.541077	866.240234	-479.465973	-18.030048	885.137207	-643.620300	135.154419	964.345581	437.246338	-32.432930	925.427795	459.865723	150.119553
-649.672485	242.796371	869.779236	-661.687317	36.842030	860.447021	-767.502502	275.928375	420.939514	-702.891846	3.450528	469.245880	-750.392090	269.085815	67.432549	-756.981934	6.516768	73.406197	-672.523926	342.093811	1294.944458	-661.679565	-50.071175	1302.868652	-614.090637	144.540161	1326.131714	-614.848145	152.761887	1594.617188	-678.635010	365.403198	1058.916016	-659.706177	-72.449875	1067.846924	-502.252899	335.862305	861.922119	-484.066254	-20.746056	881.874695	-643.798462	134.633118	964.269226	437.033173	-32.324802	925.365784	459.706757	150.213196
-650.517578	242.364059	869.626831	-661.903992	37.392780	860.346985	-767.752014	275.986847	420.894775	-702.792725	3.292535	469.128448	-750.640564	269.100311	67.392281	-756.935181	6.511001	73.342827	-672.651794	341.931244	1294.993530	-661.819641	-50.508198	1302.651611	-614.100464	144.172302	1326.045654	-615.024780	152.360138	1594.478271	-681.325134	364.813873	1059.049683	-662.016296	-73.400757	1067.625488	-509.392914	338.171997	857.558472	-488.848053	-23.808208	878.566589	-644.183350	134.721832	964.126953	436.764496	-32.288837	925.319946	459.484375	150.257309
-651.122925	242.453568	869.533264	-664.504333	33.010277	860.674316	-768.085815	276.068451	420.977478	-704.487366	2.000626	469.641266	-751.023804	269.088623	67.398651	-757.707153	6.428795	73.507843	-672.769287	341.737366	1295.042114	-661.952942	-50.881840	1302.465088	-614.118713	143.792007	1325.991089	-615.188232	151.930405	1594.365234	-684.168823	365.860352	1059.180786	-664.242126	-74.297165	1067.385620	-516.847595	340.631836	853.311096	-493.956696	-27.266846	875.107910	-645.795044	132.770203	964.254883	436.503937	-32.250366	925.246277	459.195160	150.285538
-650.939514	241.824875	869.456299	-664.201965	31.325495	861.213318	-767.926331	275.840820	420.887695	-704.698425	1.714362	469.771973	-750.922302	269.067474	67.408165	-757.794495	6.382709	73.492760	-672.846069	341.558228	1295.152710	-662.163452	-51.294254	1302.193237	-614.035461	143.397949	1325.968018	-615.269043	151.479813	1594.260254	-687.021118	366.063232	1059.352661	-666.576111	-75.457031	1067.254272	-524.755249	343.240753	849.044861	-499.239868	-30.967310	871.503418	-645.768555	131.947266	964.528015	436.155304	-32.218273	925.118286	458.844635	150.284760
-650.270752	240.611343	869.308899	-660.420044	34.912510	861.501221	-767.529053	275.506409	420.696259	-702.739685	2.860213	469.208832	-750.582520	269.015442	67.398972	-756.850281	6.307778	73.198334	-672.942627	341.320343	1295.184937	-662.369019	-51.748894	1301.954712	-613.999146	143.045349	1325.934692	-615.343872	150.997482	1594.152832	-689.887451	366.274902	1059.543945	-668.819458	-76.558357	1067.174438	-532.756714	345.755157	844.910339	-504.526886	-34.883106	867.890320	-643.718384	133.421906	964.631958	435.825409	-32.142998	924.962646	458.471191	150.282196
-649.901184	239.732986	869.184998	-657.795715	37.604568	861.462402	-767.344788	275.255676	420.580383	-701.318298	3.552135	468.807220	-750.411438	269.052948	67.396255	-756.120605	6.214513	73.025520	-672.990845	341.131134	1295.184082	-662.546204	-52.140457	1301.770874	-613.967468	142.722641	1325.903320	-615.372131	150.523636	1594.083740	-693.331848	366.529114	1059.663696	-671.043518	-77.717651	1067.090210	-540.925476	348.170135	840.732056	-510.157166	-39.137524	864.289795	-642.204712	134.422836	964.552734	435.474365	-32.137165	924.811829	458.063416	150.313019
-650.119690	239.590240	869.165527	-658.413757	36.719688	861.251831	-767.497559	275.314667	420.559357	-701.768188	3.238394	468.913635	-750.436157	269.080048	67.353416	-756.128357	6.049287	73.151268	-673.041870	340.951935	1295.171997	-662.645386	-52.520733	1301.699463	-613.903442	142.408722	1325.967407	-615.333191	150.028320	1594.013916	-696.462585	367.379120	1059.765991	-673.261780	-78.995316	1067.105957	-549.692261	351.265411	836.915955	-516.086853	-43.684883	860.594421	-642.464478	133.802567	964.414307	435.129303	-32.156136	924.662476	457.661652	150.306000
-650.355530	239.626083	869.200745	-659.344238	36.349617	861.097839	-767.630066	275.337402	420.580353	-702.298706	2.848276	468.991394	-750.578552	269.108765	67.320000	-756.285400	5.865368	73.262207	-673.053955	340.767029	1295.128784	-662.765320	-52.877079	1301.607300	-613.915833	142.173996	1325.944946	-615.251709	149.543472	1593.998779	-699.408691	367.039734	1060.103760	-675.472046	-80.313240	1067.225464	-558.452148	354.050293	833.350525	-522.017334	-48.342785	857.146057	-642.867188	133.504578	964.327515	434.813873	-32.156803	924.511047	457.248352	150.241287
-650.340576	239.401978	869.224365	-659.425720	36.110245	861.068970	-767.553284	275.244873	420.427948	-702.509216	2.685578	469.008881	-750.704651	269.120514	67.308083	-756.454834	5.748875	73.327263	-673.061340	340.636658	1295.101440	-662.863281	-53.226498	1301.553345	-613.852905	141.859787	1325.880493	-615.117737	149.019852	1594.010864	-702.571594	367.709747	1060.279419	-677.674500	-81.641655	1067.324219	-567.343506	356.834381	830.115051	-528.207153	-53.324356	853.632080	-642.823792	133.238922	964.314026	434.490570	-32.143963	924.356567	456.848267	150.177917
-650.200073	239.018112	869.227783	-658.913025	35.750103	861.103760	-767.429993	275.065552	420.325470	-702.479675	2.617201	469.050262	-750.764954	269.092224	67.311050	-756.659607	5.673814	73.293419	-673.067627	340.487122	1295.098999	-663.004761	-53.632504	1301.435425	-613.771912	141.529846	1325.892334	-614.934937	148.495087	1594.027710	-705.683350	367.782166	1060.611206	-679.825012	-83.077980	1067.478149	-576.490906	359.626343	826.924805	-534.369934	-58.436268	850.550171	-642.466858	132.902557	964.331055	434.202087	-32.177444	924.195068	456.451538	150.073059
-650.175964	238.735107	869.245605	-658.888855	35.525246	861.090210	-766.654480	274.491638	420.038055	-702.466797	1.732017	469.513367	-750.343506	268.995239	67.277596	-756.770264	5.513566	73.340744	-673.064758	340.340820	1295.098999	-663.205444	-54.033257	1301.346313	-613.633606	141.154892	1325.961792	-614.796997	147.917084	1594.011230	-708.846375	367.864563	1061.060059	-682.019470	-84.578865	1067.688354	-585.768188	362.361145	824.014160	-540.735229	-63.713734	847.491150	-642.370972	132.629333	964.323547	433.926331	-32.208603	924.019043	456.106812	150.009735
-650.098511	238.488129	869.273682	-658.858948	35.292114	861.093567	-765.833984	273.890503	419.779022	-702.590332	2.239335	468.973572	-749.711609	268.921509	67.247612	-756.943726	5.347987	73.223518	-673.026123	340.197754	1295.053101	-663.320007	-54.407494	1301.262085	-613.567932	140.837418	1325.869141	-614.582397	147.341568	1593.998291	-712.025391	367.877716	1061.529663	-684.201477	-86.165642	1067.925659	-595.137085	365.038147	821.347229	-547.205322	-69.102509	844.636719	-642.239197	132.371094	964.328857	433.688873	-32.273178	923.860840	455.819183	149.931213
-650.335632	238.611496	869.317627	-659.837097	34.676773	860.772034	-765.933899	273.922058	419.841156	-703.092773	1.792094	468.985504	-749.899780	268.925568	67.242371	-757.262817	5.201299	73.218613	-672.989136	340.070496	1294.992554	-663.403320	-54.804199	1301.216064	-613.454895	140.546265	1325.848999	-614.272705	146.759979	1593.988770	-715.146606	367.892761	1062.000122	-686.336426	-87.675438	1068.211792	-604.468689	368.366180	819.480652	-553.655640	-74.629631	842.015930	-642.603577	131.909714	964.149658	433.531647	-32.373787	923.754333	455.627441	149.827103
-649.936279	238.999115	869.445618	-660.073853	34.380177	860.705505	-765.672180	273.734070	419.857239	-703.257996	1.463504	469.001617	-749.758545	268.889404	67.273087	-757.417969	5.027714	73.224785	-672.822571	340.036285	1295.015747	-663.471069	-55.160957	1301.187744	-613.337280	140.295624	1325.859131	-613.935852	146.187012	1593.958984	-718.340210	367.572571	1062.623047	-688.558777	-89.264542	1068.560425	-614.136169	370.984802	817.295898	-560.200989	-80.161690	839.682983	-642.441223	131.834702	964.164307	433.473663	-32.448048	923.643494	455.537689	149.690125
-650.258850	238.477097	869.279907	-660.122314	33.925507	860.806335	-764.663452	273.073151	419.474243	-703.404480	1.244939	469.040283	-749.057190	268.842834	67.250092	-757.549255	4.856813	73.293800	-672.888733	339.820648	1294.880615	-663.547119	-55.501312	1301.196045	-613.121399	140.012558	1325.864624	-613.569824	145.609222	1593.952271	-721.691467	367.729248	1063.198853	-690.773438	-90.936020	1069.038452	-623.727234	373.541077	815.419067	-566.772034	-85.670235	837.542603	-642.482788	131.484253	964.120178	433.428619	-32.444016	923.601624	455.472595	149.643188
-650.482971	237.613373	869.121643	-659.667847	33.710911	861.155212	-762.007202	271.522888	418.641754	-703.285522	1.128846	469.134399	-746.993591	268.740723	67.184174	-757.536743	4.680284	73.327164	-672.744690	339.764038	1294.845337	-663.567078	-55.826202	1301.257324	-612.990723	139.770981	1325.899536	-613.095581	145.045700	1593.970703	-725.044312	367.907471	1063.923828	-692.978699	-92.676376	1069.564087	-633.196655	375.724121	813.923950	-573.344055	-91.218987	835.744751	-642.326721	131.216644	964.222778	433.449493	-32.439159	923.595337	455.526093	149.597183
-650.752319	237.508179	869.133728	-660.293213	33.212959	860.886963	-761.864990	271.347168	418.655853	-703.713623	0.772489	469.240143	-746.984863	268.678955	67.228371	-757.799622	4.527834	73.352615	-672.817261	339.558014	1294.724609	-663.639526	-56.126751	1301.285522	-612.775208	139.514450	1325.984375	-612.629211	144.481750	1593.958252	-728.434143	368.381042	1064.639404	-695.311646	-94.382568	1070.061523	-642.606140	378.301300	812.850464	-579.783142	-96.667000	834.200806	-642.524658	130.755417	964.054993	433.502777	-32.368683	923.638184	455.603851	149.625580
-650.726013	237.472794	869.198059	-660.707703	32.838718	860.784790	-767.991760	275.010681	420.619354	-704.268311	0.346039	469.414917	-752.162598	269.053101	67.348228	-758.142212	4.388397	73.417007	-672.808838	339.398529	1294.644287	-663.687012	-56.418434	1301.343750	-612.446838	139.230164	1325.977417	-612.109009	143.879639	1593.926880	-731.802368	368.536469	1065.424194	-697.654175	-96.261795	1070.704468	-651.839539	380.490753	812.087219	-586.347168	-102.175812	832.974976	-642.574707	130.443588	964.012024	433.566772	-32.333290	923.738708	455.764893	149.656326
-650.657166	237.336838	869.242615	-661.019897	33.070316	860.761475	-767.993103	274.972260	420.709198	-704.486694	0.198700	469.426117	-752.221375	269.032990	67.377914	-758.332214	4.250748	73.406990	-672.763123	339.243805	1294.594238	-663.692566	-56.767384	1301.389282	-612.265320	139.034851	1325.847046	-611.618530	143.307236	1593.873535	-735.214417	368.810730	1066.345093	-700.004395	-98.256989	1071.427002	-660.801086	382.427307	811.596497	-592.910339	-107.572517	831.865479	-642.592590	130.420975	964.005432	433.658447	-32.298641	923.851746	455.948120	149.711243
-650.514038	237.114914	869.262756	-660.939697	32.802612	860.794495	-767.590027	274.631622	420.683685	-705.053101	-0.123054	469.583466	-751.996399	268.960358	67.389084	-758.619629	4.109707	73.430229	-672.750854	339.118317	1294.546143	-663.698486	-57.040287	1301.415527	-612.059448	138.854416	1325.735718	-611.092224	142.735901	1593.799805	-738.590820	369.045502	1067.293701	-702.538818	-100.173180	1072.061768	-669.713562	384.624268	811.267822	-598.986511	-112.840858	831.089844	-642.425354	130.176865	964.024597	433.793610	-32.236626	923.949463	456.202118	149.805267
-649.702393	237.270767	869.655884	-660.231567	32.369942	860.836609	-767.485229	274.499786	420.865692	-705.289673	-0.202850	469.721222	-751.902710	268.913971	67.409401	-758.713928	4.025291	73.389488	-672.750916	339.024475	1294.520996	-663.693115	-57.271519	1301.401855	-611.756958	138.603119	1325.634155	-610.510010	142.160355	1593.677490	-741.894226	369.080750	1068.328369	-704.957397	-102.224930	1072.920044	-678.148315	386.540710	811.452881	-605.100281	-118.005798	830.642395	-641.835632	129.883957	964.257385	433.930389	-32.213673	924.115845	456.470734	149.866180
-650.045532	236.594955	869.498718	-660.232849	31.919708	860.868713	-767.047546	274.089050	420.787445	-705.664917	-0.366853	469.842133	-751.507751	268.825073	67.452461	-758.862000	3.947470	73.359589	-672.699097	338.881439	1294.517578	-663.580017	-57.567921	1301.490967	-611.448303	138.356125	1325.545776	-609.942749	141.659454	1593.556396	-745.329163	369.529236	1069.445679	-707.490845	-104.274628	1073.839844	-686.445496	388.262787	811.676147	-611.086609	-122.864090	830.385681	-641.888733	129.423523	964.184021	434.047241	-32.160969	924.312317	456.743774	149.891830
-649.876099	236.319641	869.500671	-660.108032	31.645132	860.896667	-766.992310	273.948425	420.925720	-705.984680	-0.458479	469.872742	-751.483276	268.783936	67.464630	-758.968811	3.851530	73.339592	-672.597290	338.798706	1294.559082	-663.427795	-57.866924	1301.557617	-611.108826	138.121704	1325.476563	-609.336121	141.150436	1593.435791	-748.675598	369.773132	1070.671021	-710.039246	-106.217567	1074.745117	-694.528809	389.927460	812.068115	-616.797974	-127.770943	830.338257	-641.704773	129.156616	964.194458	434.094421	-32.122761	924.565063	456.976257	149.952805
-649.681213	236.095978	869.520508	-659.985596	31.434591	860.905762	-766.815308	273.697357	420.993439	-706.279724	-0.560856	469.967438	-751.299744	268.707184	67.520470	-759.033630	3.783490	73.276031	-672.629089	338.570831	1294.557129	-663.301636	-58.125278	1301.720459	-610.699829	137.871078	1325.366211	-608.723572	140.601349	1593.267456	-752.074646	369.939819	1071.889282	-712.548645	-108.263573	1075.887695	-702.489990	391.287415	812.557312	-622.409424	-132.507645	830.501709	-641.499512	128.927231	964.202026	434.114258	-32.045238	924.815918	457.150208	149.986084
-649.402222	235.835281	869.536621	-659.772278	31.165171	860.921387	-766.530701	273.354950	421.073425	-707.689270	-1.329698	470.220215	-751.090393	268.610962	67.531754	-759.568054	3.743368	73.347107	-672.622498	338.397156	1294.582764	-663.184875	-58.385433	1301.874512	-610.284790	137.620651	1325.268677	-608.111816	140.135010	1593.094604	-755.274048	370.113586	1073.184692	-714.924377	-110.202545	1076.989502	-709.551147	392.656982	813.310303	-627.641846	-137.240036	831.030884	-641.251221	128.657776	964.217407	434.086670	-31.974165	925.066589	457.278229	149.971252
-649.147095	235.587341	869.532166	-659.628784	30.969088	860.911255	-766.476379	273.200104	421.200562	-707.104309	-0.917823	470.139526	-751.155579	268.579865	67.560440	-759.184265	3.642618	73.193634	-672.569885	338.200531	1294.596313	-663.052185	-58.647526	1302.030884	-610.040405	137.439514	1325.097046	-607.468628	139.680618	1592.926758	-758.513611	370.370117	1074.498901	-717.517273	-112.211861	1078.098511	-716.509521	393.830872	814.061096	-632.728882	-141.707169	831.737915	-641.014526	128.422836	964.204407	433.943481	-31.940208	925.312866	457.296539	149.968460
-649.071960	235.523438	869.544312	-659.936707	31.198347	860.825439	-766.558838	273.162384	421.357452	-707.348083	-0.915830	470.053406	-751.166504	268.525482	67.592056	-759.248169	3.543760	73.125740	-672.529297	338.018280	1294.605469	-662.915405	-58.878880	1302.239258	-609.690857	137.196869	1324.950195	-606.840210	139.262039	1592.774048	-761.609619	370.430695	1075.721558	-719.942932	-114.320030	1079.346680	-722.859375	394.857697	814.997131	-637.691589	-145.867142	832.399353	-641.017517	128.420822	964.148010	433.812866	-31.904249	925.507446	457.274170	149.964508
-648.869507	235.388550	869.528381	-659.865356	31.011572	860.726318	-766.575684	273.068329	421.494568	-707.563782	-0.958378	470.055420	-751.291931	268.502045	67.576942	-759.284363	3.500845	73.022980	-672.500305	337.854156	1294.640381	-662.840210	-59.074154	1302.458862	-609.251648	136.949997	1324.794067	-606.209717	138.837128	1592.593994	-764.623047	370.463898	1076.979248	-722.333679	-116.349609	1080.591187	-728.706421	395.773987	816.045166	-642.278442	-149.812256	833.215149	-640.832336	128.210114	964.081360	433.676422	-31.844564	925.662292	457.273682	149.928131
-648.502563	235.027893	869.489502	-659.337280	30.317112	860.733948	-766.006042	272.532898	421.390717	-707.769958	-0.939039	470.148499	-750.890381	268.419861	67.585236	-759.226929	3.445924	72.946037	-672.430969	337.676697	1294.688110	-662.763367	-59.296299	1302.664185	-608.959534	136.677948	1324.627808	-605.587524	138.473022	1592.428711	-767.571411	370.494476	1078.350952	-724.664551	-118.296364	1081.954712	-734.612244	396.594177	817.055054	-646.735168	-153.508743	834.140625	-640.396790	127.724319	964.069458	433.542328	-31.803568	925.773865	457.253784	149.905731
-648.242004	234.790436	869.497803	-659.246338	30.080425	860.704529	-765.860046	272.300262	421.408417	-708.323792	-1.220010	470.220459	-750.802734	268.350677	67.607643	-759.342163	3.402917	72.936920	-672.365479	337.492828	1294.748169	-662.684326	-59.542088	1302.942627	-608.649292	136.415009	1324.516357	-604.961182	138.109665	1592.311157	-770.483337	370.500305	1079.663574	-726.880066	-120.136505	1083.243286	-740.467712	397.199158	817.906250	-650.784790	-156.911118	835.145630	-640.179199	127.455833	964.051636	433.414948	-31.764280	925.828064	457.216217	149.881363
-647.993225	234.551025	869.508423	-659.174377	29.876789	860.712341	-765.873779	272.160461	421.447876	-709.413696	-1.785406	470.391327	-750.838928	268.311890	67.653908	-759.664734	3.420266	72.998238	-672.271912	337.272247	1294.821899	-662.615540	-59.822769	1303.182251	-608.303406	136.085678	1324.431152	-604.407593	137.795013	1592.208862	-773.131042	370.334686	1080.918091	-729.006409	-121.823418	1084.593750	-745.487305	397.727081	818.938538	-654.412109	-160.084824	836.258545	-639.985168	127.218765	964.055481	433.310303	-31.757744	925.844482	457.175629	149.854126
-647.630920	234.164886	869.503784	-658.609192	29.446121	860.866272	-765.545898	271.792633	421.305481	-709.409424	-1.660284	470.370392	-750.540222	268.258148	67.687141	-759.451172	3.400896	72.925232	-672.197083	337.087036	1294.897217	-662.576965	-60.097885	1303.520508	-608.020142	135.814209	1324.371094	-603.802856	137.565826	1592.107666	-775.625366	370.098755	1082.130859	-731.005371	-123.337540	1085.845215	-750.048462	398.148438	819.964539	-657.810242	-163.032104	837.390198	-639.569519	126.903671	964.141357	433.202087	-31.732931	925.777527	457.098572	149.869965
-647.539124	234.117569	869.544556	-658.973328	29.406305	860.740906	-765.442505	271.578766	421.240814	-709.748108	-1.743619	470.339417	-750.515015	268.244690	67.734352	-759.304810	3.436977	72.939423	-672.095093	336.860138	1294.925293	-662.544861	-60.362236	1303.864868	-607.806885	135.566193	1324.316162	-603.253540	137.294113	1592.033691	-777.927246	369.742523	1083.209106	-732.950623	-124.812073	1087.092651	-754.311401	398.532349	820.990845	-661.271912	-165.829651	838.485779	-639.601501	126.744484	964.078979	433.037292	-31.735785	925.684082	456.954529	149.900391
-647.277649	233.890488	869.520264	-658.883606	29.199900	860.664124	-765.430603	271.458557	421.293365	-709.897705	-1.689879	470.309296	-750.510437	268.222839	67.741394	-759.119995	3.481840	72.945557	-672.013000	336.671234	1294.955933	-662.593262	-60.591812	1304.176880	-607.568237	135.335876	1324.280151	-602.703857	137.084717	1591.954102	-780.004578	369.238220	1084.267334	-734.671875	-125.974335	1088.301514	-758.091431	398.759369	821.910828	-664.356079	-168.346497	839.525024	-639.463318	126.492386	964.031738	432.871613	-31.868790	925.576294	457.158600	149.743240
-647.143372	233.636734	869.576721	-658.927246	28.958101	860.697998	-765.441956	271.344543	421.326385	-710.118225	-1.687268	470.272400	-750.652405	268.177307	67.753510	-758.969238	3.581944	72.975914	-671.947632	336.450531	1294.980469	-662.711426	-60.834694	1304.457886	-607.381653	134.995651	1324.228027	-602.210449	136.896988	1591.869629	-781.967285	368.687439	1085.188843	-736.162659	-126.845421	1089.436279	-761.502075	398.896179	822.759338	-667.066956	-170.599243	840.486267	-639.300293	126.215546	964.059143	432.588074	-31.899830	925.468750	456.933868	149.738953
-646.904297	233.411087	869.601501	-658.920837	28.836786	860.653564	-765.382874	271.175995	421.354736	-710.164856	-1.573941	470.172150	-750.636292	268.172150	67.777016	-758.775940	3.752822	73.020920	-671.867310	336.187378	1294.953979	-662.822021	-61.098557	1304.697021	-607.152954	134.666153	1324.201782	-601.719421	136.748184	1591.788940	-783.612244	367.920410	1086.043213	-737.706970	-127.827629	1090.400269	-764.454956	398.942261	823.559692	-669.532959	-172.666611	841.453674	-639.151001	125.989098	964.042908	432.061371	-31.788305	925.359741	456.180756	149.873398
-646.871765	233.353485	869.613586	-659.439026	29.123005	860.485474	-765.429749	271.061371	421.456299	-710.251038	-1.510379	469.949585	-750.691650	268.131897	67.819038	-758.489136	3.964801	73.002876	-671.769714	335.929443	1294.941406	-662.917358	-61.374805	1304.950317	-606.974121	134.353836	1324.161987	-601.263306	136.607666	1591.714233	-785.037598	367.105927	1086.691895	-739.109863	-128.683884	1091.294067	-766.871582	398.963013	824.166626	-671.742432	-174.500748	842.271545	-639.284912	125.964699	963.942383	431.631744	-31.808201	925.273438	455.858887	149.820251
-646.786926	233.278046	869.652527	-659.672729	29.126339	860.351257	-765.428162	270.875763	421.518829	-710.170532	-1.407137	469.773926	-750.717590	268.102570	67.823601	-758.176147	4.223011	72.972557	-671.678528	335.709534	1294.899170	-663.034790	-61.695412	1305.223999	-606.864624	134.036636	1324.103271	-600.823975	136.503494	1591.624390	-786.220642	366.194366	1087.239624	-740.358887	-129.349701	1091.988525	-768.971130	398.801117	824.651062	-673.569031	-176.118759	843.074219	-639.296875	125.817818	963.880005	431.320465	-31.914961	925.118286	455.877899	149.600784
-646.683899	233.077606	869.611145	-659.864807	28.989071	860.218506	-765.428650	270.659821	421.565308	-710.039368	-1.335478	469.609863	-750.736633	268.085815	67.853554	-757.849915	4.496269	72.889053	-671.613220	335.482697	1294.827148	-663.174011	-61.999859	1305.439941	-606.773987	133.740891	1324.067505	-600.412842	136.434570	1591.558716	-787.253540	365.333313	1087.658936	-741.451843	-129.980759	1092.652344	-770.742798	398.477356	824.956726	-675.183594	-177.555603	843.724792	-639.288940	125.580017	963.781738	430.844025	-31.794750	924.977905	455.101990	149.795471
-646.582031	232.835434	869.601379	-660.014099	28.850082	860.098999	-765.433594	270.449860	421.606018	-709.280823	-0.953549	469.314758	-750.594116	268.049377	67.836472	-757.366516	4.768182	72.781342	-671.522949	335.266876	1294.756714	-663.328064	-62.300751	1305.622070	-606.713196	133.432739	1324.042114	-600.043518	136.395905	1591.483398	-787.907715	364.369354	1087.921387	-742.420532	-130.462921	1093.154541	-772.023132	398.196716	825.249451	-676.535706	-178.770966	844.260437	-639.290405	125.315140	963.709839	430.401947	-31.836905	924.865234	454.680115	149.736633
-646.468872	232.585205	869.557800	-660.154785	28.647982	859.984863	-765.446472	270.280121	421.639160	-709.482056	-1.279693	469.210236	-750.601685	268.031860	67.889549	-757.420288	5.070491	72.732063	-671.438049	335.055054	1294.666992	-663.512573	-62.561073	1305.768677	-606.675049	133.109619	1323.991455	-599.665894	136.365997	1591.389526	-788.408508	363.456390	1088.036499	-743.203430	-130.854752	1093.547241	-772.962280	397.690033	825.474915	-677.501465	-179.700500	844.693665	-639.294556	125.035606	963.626648	430.017975	-31.919674	924.698853	454.310883	149.728928
-646.390869	232.389191	869.519104	-660.299561	28.476301	859.870178	-765.431274	270.063873	421.694031	-709.196777	-1.350816	469.006500	-750.570862	268.006927	67.938721	-757.426025	5.289315	72.699379	-671.339417	334.828125	1294.529541	-663.671509	-62.870293	1305.902222	-606.662231	132.805588	1323.946411	-599.323425	136.356567	1591.308594	-788.595032	362.534515	1087.957275	-743.781494	-131.185059	1093.795776	-773.310669	397.187012	825.323486	-678.223083	-180.482651	844.998901	-639.315186	124.798271	963.545105	429.671051	-32.011105	924.581970	453.979370	149.618973
-646.291321	232.152222	869.479919	-660.380737	28.300272	859.792969	-765.394958	269.840179	421.737213	-708.910889	-1.380770	468.860596	-750.440491	267.953522	67.912399	-757.353027	5.418493	72.676132	-671.254150	334.587158	1294.337280	-663.896545	-63.170071	1305.924316	-606.655640	132.480377	1323.918579	-599.015259	136.355560	1591.237549	-788.540161	361.565765	1087.693237	-744.426819	-131.267807	1093.622925	-773.281067	396.495544	825.102600	-678.615051	-181.030975	845.102722	-639.326904	124.560616	963.488098	429.391693	-32.129665	924.440674	453.646942	149.555267
-646.210815	231.921448	869.476501	-660.437012	28.116756	859.744812	-765.510864	269.710358	421.796844	-708.210632	-1.141043	468.700592	-750.505554	267.910614	67.958336	-757.006470	5.451333	72.593811	-671.123474	334.404510	1294.139771	-664.089355	-63.465714	1305.918213	-606.707031	132.202576	1323.827271	-598.695923	136.360703	1591.142822	-788.179871	360.642365	1087.251099	-744.718994	-131.409637	1093.531738	-772.803589	396.094238	824.704834	-678.743225	-181.319824	845.093994	-639.334412	124.322357	963.463318	429.120636	-32.271339	924.337341	453.300964	149.475449
-646.015259	231.556870	869.468384	-660.096008	27.339968	859.853821	-765.477966	269.551208	421.794342	-708.101440	-1.226456	468.769165	-750.422852	267.879272	67.961014	-756.991699	5.485007	72.641594	-671.036743	334.169983	1293.840820	-664.328552	-63.763477	1305.861450	-606.813843	131.910278	1323.767700	-598.437378	136.367966	1591.032837	-787.615967	359.719177	1086.641357	-744.592224	-131.675888	1093.609497	-771.913818	395.442139	824.197571	-678.619568	-181.403107	844.999817	-639.175964	123.836464	963.534058	428.989716	-32.394314	924.201050	453.035736	149.417999
-646.119751	231.453491	869.470398	-660.491455	27.672134	859.737488	-765.653748	269.505341	421.834625	-708.059021	-1.419491	468.724823	-750.573364	267.872070	67.983444	-757.027710	5.480872	72.648750	-670.957214	333.915039	1293.461548	-664.533325	-63.969543	1305.768433	-606.978455	131.589386	1323.756470	-598.158264	136.389221	1590.964233	-786.863586	358.826294	1085.923584	-744.543701	-131.723709	1093.329468	-770.521484	394.617279	823.565491	-678.224487	-181.280823	844.794006	-639.397400	123.860039	963.467651	428.874451	-32.555408	924.088501	452.777161	149.306854
-646.119507	231.235184	869.455933	-660.521179	27.473660	859.723389	-765.869507	269.601044	422.020630	-707.951111	-1.484969	468.705841	-750.718262	267.891479	68.002213	-756.995056	5.500922	72.631653	-670.900574	333.668793	1293.063110	-664.819580	-64.248283	1305.614014	-607.166321	131.293732	1323.645508	-597.935669	136.408340	1590.871826	-785.830688	357.928162	1084.989014	-744.345093	-131.751694	1092.976196	-768.802246	393.996490	822.808533	-677.536804	-180.907852	844.424377	-639.463196	123.652481	963.460632	428.853210	-32.649960	923.988281	452.552765	149.198486
-646.134277	230.982819	869.434753	-660.496277	27.181147	859.746460	-766.102905	269.837524	422.241119	-707.902344	-1.521459	468.707306	-750.914063	267.907227	68.008698	-757.027466	5.490014	72.590729	-670.887146	333.451202	1292.683716	-665.106079	-64.494316	1305.462646	-607.378052	131.040115	1323.585693	-597.765869	136.419510	1590.772217	-784.606506	357.146881	1083.944702	-743.947388	-131.698105	1092.474121	-766.543884	392.990723	821.802917	-676.596741	-180.317810	843.979858	-639.530334	123.409882	963.473328	428.868530	-32.780258	923.925659	452.365265	149.077713
-646.148010	230.801498	869.417664	-660.457947	26.949812	859.752869	-766.003174	269.778961	422.265503	-707.805420	-1.554567	468.692505	-750.854797	267.895721	68.016815	-757.018372	5.481586	72.545631	-670.885559	333.236084	1292.281616	-665.326172	-64.690201	1305.300659	-607.744629	130.855240	1323.590698	-597.598267	136.443283	1590.673828	-783.173462	356.449829	1082.758179	-743.442932	-131.652100	1091.951172	-763.854065	392.273407	820.760132	-675.380676	-179.507568	843.466614	-639.596619	123.224770	963.480164	428.921387	-32.892948	923.874451	452.189301	148.928925
-646.075684	230.540451	869.319519	-660.269592	26.644815	859.705688	-765.758423	269.180664	421.835205	-707.691040	-1.624061	468.728363	-750.630127	267.854950	67.989868	-757.034729	5.475376	72.547737	-670.995483	332.951019	1291.920776	-665.568237	-65.002640	1305.163452	-608.048035	130.654755	1323.523560	-597.471802	136.457764	1590.587158	-781.546692	355.829468	1081.539063	-742.746887	-131.478271	1091.327881	-760.703064	391.281494	819.612732	-673.888977	-178.435532	842.890320	-639.663513	122.987854	963.437256	429.058899	-33.003857	923.835693	452.094910	148.838928
-646.108337	230.226227	869.310974	-659.943909	25.942387	859.817444	-765.777100	269.205353	421.898682	-707.670898	-1.787131	468.781311	-750.645935	267.852234	67.997742	-757.070862	5.476988	72.576996	-671.099060	332.751801	1291.586548	-665.813171	-65.223656	1304.990234	-608.349976	130.413956	1323.498047	-597.380371	136.461716	1590.483276	-779.747803	355.291565	1080.169922	-741.955261	-131.184601	1090.592529	-757.160950	390.248627	818.410095	-672.132813	-177.169922	842.257629	-639.546997	122.573708	963.498291	429.187531	-33.136921	923.857422	452.054810	148.774857
-646.147400	229.981781	869.267273	-659.810303	25.628305	859.824219	-765.834595	269.231201	421.996979	-707.565063	-1.902839	468.783295	-750.697510	267.853333	67.999306	-757.065857	5.513998	72.576591	-671.278992	332.542053	1291.198486	-666.050537	-65.457237	1304.716553	-608.698608	130.226913	1323.494385	-597.278931	136.464264	1590.437622	-777.782959	354.836182	1078.711182	-741.027039	-130.962326	1089.781372	-753.007507	389.115845	817.041504	-670.098572	-175.701797	841.566589	-639.572571	122.336479	963.492065	429.332428	-33.256859	923.919678	452.099182	148.667252
-646.191284	229.712082	869.192322	-659.629883	25.297268	859.818359	-765.783264	269.121979	421.995239	-707.958801	-2.333099	468.846222	-750.643066	267.852234	68.014374	-757.231812	5.554757	72.642517	-671.499573	332.344360	1290.843506	-666.322266	-65.660080	1304.510620	-608.954712	129.951294	1323.484863	-597.213501	136.468369	1590.393677	-775.620178	354.402039	1077.246094	-739.951843	-130.699295	1088.947510	-748.674927	388.009216	815.744202	-667.854492	-173.951340	840.814392	-639.592957	122.091019	963.466614	429.534424	-33.365429	923.994019	452.239410	148.573990
-646.351807	229.531693	869.133545	-659.587585	25.279032	859.606812	-765.678467	268.899445	421.862762	-707.877441	-2.528475	468.816528	-750.537842	267.827637	67.996880	-757.183655	5.556279	72.640358	-671.739136	332.108795	1290.478394	-666.471497	-65.829857	1304.318359	-609.362732	129.747696	1323.489502	-597.226929	136.426865	1590.347656	-773.420288	354.106262	1075.717285	-739.142700	-130.832428	1088.068970	-743.881226	386.642578	814.257263	-665.315613	-172.009354	840.058105	-639.644775	121.926384	963.326843	429.691620	-33.449310	924.117554	452.394836	148.495667
-646.402222	229.173126	869.079041	-659.287537	24.789240	859.671814	-765.421082	268.624146	421.658752	-707.790100	-2.621164	468.858978	-750.285889	267.788940	67.989120	-757.155029	5.600015	72.642906	-671.948242	331.904083	1290.138672	-666.572937	-66.000458	1304.139282	-609.774597	129.610992	1323.510010	-597.266846	136.355392	1590.355591	-770.954224	353.763123	1074.149780	-737.845459	-130.345123	1087.202637	-738.452148	385.476868	813.106384	-662.615479	-169.828323	839.342468	-639.616760	121.591690	963.350037	429.857880	-33.506882	924.245361	452.587616	148.440475
-646.467529	228.800400	869.030640	-658.992676	24.255329	859.716553	-765.360107	268.504822	421.606812	-707.733459	-2.687236	468.923187	-750.348022	267.773315	67.959862	-757.172119	5.601228	72.650696	-672.219788	331.673126	1289.876099	-666.705505	-66.230652	1304.023438	-610.277954	129.453461	1323.552368	-597.383545	136.298096	1590.338135	-768.313843	353.398865	1072.595459	-736.416016	-129.771225	1086.245117	-732.493164	384.139618	811.888123	-659.682312	-167.425812	838.538940	-639.606567	121.216560	963.366333	429.961151	-33.535557	924.411438	452.803345	148.367889
-646.613037	228.675827	869.143921	-658.745911	23.932177	859.779236	-765.473328	268.548981	421.678131	-707.395874	-2.576652	468.907379	-750.444641	267.754364	67.986740	-757.033875	5.581756	72.620285	-672.580566	331.419556	1289.601318	-666.852539	-66.397957	1303.893188	-610.882507	129.399612	1323.567505	-597.468140	136.253082	1590.381348	-765.679565	353.124756	1070.985107	-734.846069	-129.159561	1085.348145	-726.610474	382.636993	810.553711	-656.570801	-164.817505	837.841125	-639.704346	121.006393	963.474609	430.070679	-33.606239	924.610657	453.076385	148.270218
-646.883301	228.717148	869.176025	-659.347412	23.980654	859.672302	-765.428955	268.514954	421.687500	-707.775757	-2.924615	468.921967	-750.402832	267.759094	67.978729	-757.226257	5.557570	72.669289	-672.969727	331.203491	1289.335938	-667.028381	-66.532143	1303.769409	-611.375854	129.306244	1323.624390	-597.642944	136.195923	1590.399780	-762.945923	352.882751	1069.497070	-733.196655	-128.494705	1084.435547	-720.429138	381.070251	809.415344	-653.269409	-161.960663	837.188049	-640.143188	120.963280	963.432861	430.153778	-33.589512	924.804504	453.331512	148.269608
-647.090454	228.519226	869.191101	-659.352051	23.744293	859.662598	-765.277283	268.475861	421.683533	-707.709106	-2.973777	468.923676	-750.448425	267.755280	67.980812	-757.237122	5.564103	72.656319	-673.436951	331.011627	1289.166382	-667.233521	-66.698967	1303.698486	-611.757446	129.130051	1323.694824	-597.837524	136.123276	1590.451294	-760.081177	352.636078	1067.934692	-731.481201	-127.908607	1083.604248	-713.846863	379.452789	808.463684	-650.043152	-158.936707	836.431274	-640.287537	120.750053	963.440735	430.269318	-33.577686	924.984558	453.646057	148.230591
-647.273315	228.246338	869.195557	-659.306152	23.461746	859.683411	-765.070435	268.399261	421.636169	-707.571838	-3.006729	468.963013	-750.472168	267.753387	67.963387	-757.159241	5.553597	72.637192	-673.935303	330.842468	1289.004761	-667.440247	-66.805382	1303.580078	-612.397766	129.081177	1323.807007	-598.063232	136.081497	1590.505249	-757.091736	352.435974	1066.465210	-729.603760	-127.300240	1082.844238	-706.679565	377.601929	807.567383	-646.510742	-155.741943	835.815674	-640.424194	120.498444	963.463684	430.356049	-33.554127	925.158325	453.916779	148.291977
-647.498169	227.898544	869.198120	-659.273926	23.153814	859.723999	-764.754395	268.294647	421.599274	-707.019714	-2.751276	468.901276	-750.498230	267.740509	67.975327	-756.839172	5.498234	72.598000	-674.409363	330.629974	1288.879761	-667.543579	-66.921364	1303.599121	-612.946472	129.006302	1323.924561	-598.370361	135.994324	1590.585449	-753.924744	352.118195	1065.016846	-727.664368	-126.704903	1082.085571	-699.331604	375.979095	806.831665	-642.778870	-152.329224	835.348145	-640.580078	120.207069	963.494934	430.440948	-33.513252	925.327881	454.203552	148.333725
-647.748474	227.611053	869.234985	-659.220581	22.852715	859.757813	-764.441772	268.192932	421.575439	-707.113647	-2.921285	468.934845	-750.484436	267.725037	68.013252	-756.906006	5.490053	72.625641	-674.946411	330.372528	1288.771362	-667.647583	-67.072220	1303.659790	-613.600525	128.996918	1324.053589	-598.637024	135.922791	1590.719238	-750.769775	351.847626	1063.637329	-725.705688	-126.046722	1081.273438	-691.883667	374.167175	805.966797	-638.806396	-148.690079	834.956482	-640.729492	119.933136	963.537964	430.495331	-33.464725	925.454407	454.468353	148.354324
-647.973083	227.350800	869.282593	-659.189026	22.633598	859.774841	-764.019226	268.079193	421.570007	-706.021118	-2.332427	468.797882	-750.532898	267.693695	68.017578	-756.457642	5.449104	72.519524	-675.485596	330.127869	1288.666504	-667.738525	-67.152786	1303.688599	-614.038025	128.861237	1324.263794	-598.999512	135.859619	1590.810547	-747.087646	351.223114	1062.460693	-723.568848	-125.352737	1080.509155	-683.937317	372.203583	805.518066	-634.709351	-144.907150	834.633850	-640.878113	119.696098	963.577087	430.539764	-33.450546	925.540161	454.729218	148.361237
-648.269714	227.102982	869.331360	-659.197754	22.376200	859.775879	-763.880249	268.165863	421.566650	-706.156189	-2.485652	468.838501	-750.811096	267.720764	68.051689	-756.502808	5.383246	72.541779	-676.152588	329.849548	1288.585449	-667.864075	-67.273216	1303.776123	-614.616150	128.777252	1324.427124	-599.331787	135.790390	1590.961792	-743.761841	350.882507	1061.201660	-721.408386	-124.652481	1079.836670	-675.838440	370.168121	805.261108	-630.440247	-140.926132	834.416138	-641.072327	119.440468	963.607178	430.559082	-33.460632	925.598877	454.926544	148.372253
-648.206665	227.334930	869.599426	-659.092590	22.286779	859.792053	-763.490723	268.094971	421.558105	-706.253418	-2.616787	468.903015	-750.861145	267.726898	68.099220	-756.626892	5.343521	72.552109	-676.823303	329.558990	1288.609619	-667.927307	-67.397415	1303.853638	-615.366577	128.809906	1324.559082	-599.694702	135.747238	1591.099854	-740.360291	350.679657	1060.069214	-719.198608	-123.988091	1079.176636	-667.582458	368.128113	805.283630	-626.105835	-136.830399	834.280151	-641.100281	119.406517	963.757874	430.494873	-33.487339	925.621826	455.070343	148.382050
-647.587585	228.047211	869.979126	-658.807861	22.280834	859.803589	-762.567627	267.660431	421.543274	-706.121765	-2.601877	468.890656	-750.434814	267.625671	68.097679	-756.584351	5.274984	72.546387	-677.604553	329.287109	1288.659668	-668.077454	-67.553421	1303.939087	-615.893982	128.646942	1324.763672	-600.068115	135.699265	1591.258057	-737.302307	350.626892	1058.851074	-716.965637	-123.185455	1078.456909	-659.190735	365.915955	805.448547	-621.438293	-132.488525	834.296021	-640.836182	119.590439	963.967712	430.433624	-33.500912	925.595276	455.129883	148.413651
-648.888489	226.517319	869.455261	-659.168091	21.625813	859.880249	-761.771545	267.276276	421.242493	-706.457947	-2.826181	469.066040	-750.242188	267.581360	68.114319	-756.711243	5.208451	72.604652	-678.356567	329.010742	1288.791138	-668.150146	-67.668518	1304.067627	-616.489136	128.551041	1325.014526	-600.500000	135.674728	1591.392090	-734.075378	350.739746	1058.005981	-714.705933	-122.508453	1077.811035	-650.535767	363.340027	805.710266	-616.891113	-128.043152	834.436523	-641.476746	118.812111	963.737427	430.384308	-33.542885	925.539551	455.199219	148.387558
-649.544617	226.033264	869.415955	-659.242432	21.264139	859.948425	-761.269836	267.106659	421.199402	-706.744263	-3.065503	469.146759	-750.240723	267.511780	68.187538	-756.719910	5.071853	72.667290	-679.087708	328.703857	1288.961426	-668.177063	-67.816139	1304.147095	-617.238403	128.489975	1325.213135	-600.881409	135.719666	1591.569336	-730.596436	350.472015	1057.215942	-712.424316	-121.646400	1077.149414	-642.067261	361.008057	806.570374	-612.166809	-123.451393	834.682007	-641.853699	118.474045	963.757751	430.336700	-33.560543	925.454956	455.227264	148.358856
-649.966919	225.788940	869.531494	-659.223999	20.974556	860.021423	-759.368774	266.090393	420.797913	-706.905945	-3.197466	469.252533	-748.996582	267.293945	68.207687	-756.640869	4.944130	72.689758	-679.820618	328.274384	1289.089355	-668.164246	-67.986023	1304.230347	-617.782227	128.332336	1325.424316	-601.345886	135.806000	1591.704468	-727.065674	350.188263	1056.521973	-710.135193	-120.877609	1076.552002	-633.322815	358.658936	807.970276	-607.412903	-118.742004	835.089722	-642.121521	118.217209	963.860901	430.246124	-33.610931	925.381165	455.186462	148.317566
-650.295288	225.600433	869.705872	-659.195190	20.758801	860.090637	-756.732727	264.730591	420.182190	-707.106873	-3.344203	469.331390	-747.214172	267.108795	68.191406	-756.571594	4.793342	72.789902	-680.594849	327.819214	1289.300903	-668.164978	-68.141518	1304.331665	-618.490295	128.238083	1325.651733	-601.765564	135.934631	1591.843262	-723.533569	349.812897	1055.895020	-707.895996	-120.149788	1076.010498	-624.751709	356.642456	809.102356	-602.403625	-113.732635	835.767273	-642.357666	117.989960	963.992249	430.203949	-33.598862	925.246277	455.100494	148.285645
-650.240173	225.709122	870.009460	-659.018005	20.618877	860.175415	-758.234802	265.646179	420.751129	-708.123291	-4.024859	469.565735	-748.618896	267.208160	68.298706	-756.899292	4.654490	72.992500	-681.369812	327.421997	1289.522095	-668.177246	-68.316132	1304.407104	-619.112671	128.056320	1325.893188	-602.154602	136.097885	1591.968506	-720.047974	349.463226	1055.408936	-705.564941	-119.282242	1075.463135	-615.957214	354.374695	810.649597	-597.910583	-108.993645	836.255676	-642.401245	117.888351	964.201721	430.085754	-33.645523	925.124451	454.945007	148.261230
-650.191589	226.012100	870.389038	-659.296265	20.948198	860.198975	-758.268250	265.707916	420.886505	-707.750732	-3.905269	469.484894	-748.739563	267.227234	68.348007	-756.716492	4.477097	72.975334	-682.123169	327.044830	1289.731934	-668.167419	-68.461411	1304.460693	-619.733826	127.872986	1326.092651	-602.585022	136.284760	1592.065796	-716.637207	349.120026	1055.023560	-703.145569	-118.364662	1074.906494	-606.994995	351.593781	812.455139	-592.980530	-103.928703	837.076355	-642.615356	118.016586	964.405334	430.022552	-33.700134	924.959167	454.785309	148.233994
-651.073792	225.384811	870.417786	-659.494568	20.575132	860.264038	-758.398804	265.789032	420.891541	-707.826050	-4.103046	469.548126	-749.047363	267.248993	68.396660	-756.920898	4.305421	73.009995	-682.883179	326.587585	1290.025146	-668.219299	-68.666809	1304.536865	-620.359619	127.650108	1326.244385	-603.040894	136.526260	1592.143066	-713.449951	348.817932	1054.718018	-700.799988	-117.548462	1074.387451	-598.477173	348.361298	814.037537	-588.084290	-98.789314	838.042664	-643.154236	117.567520	964.454834	429.944092	-33.755241	924.825256	454.549011	148.217239
-651.492493	224.971756	870.497192	-659.192200	19.954008	860.337219	-758.285706	265.737000	420.894257	-707.949097	-4.431198	469.710114	-749.074524	267.251221	68.447968	-757.136780	4.124260	73.033058	-683.608459	326.078918	1290.207642	-668.265686	-68.903183	1304.595947	-620.997498	127.462563	1326.388550	-603.639160	136.581421	1592.110840	-710.204041	348.491364	1054.468994	-698.460632	-116.767380	1073.912476	-590.044617	345.727722	816.068359	-583.507324	-93.787285	839.008240	-643.300781	117.098236	964.544495	429.876282	-33.814938	924.680115	454.309967	148.180786
-651.831848	224.479614	870.558655	-658.745300	19.855095	860.558960	-758.032837	265.515900	420.814667	-707.929993	-4.620570	469.771362	-748.947815	267.241241	68.465424	-757.308533	3.846557	73.015480	-684.275513	325.602814	1290.459351	-668.345825	-69.156929	1304.691772	-621.647156	127.192863	1326.540894	-604.110229	136.816528	1592.172607	-706.957703	347.935089	1054.278198	-696.111389	-115.924568	1073.447388	-581.625366	343.021942	818.519043	-578.536560	-88.426392	840.411865	-643.415222	116.920708	964.712708	429.835571	-33.854263	924.556763	454.010040	148.149399
-652.101074	223.917831	870.557678	-658.290588	19.828972	860.949341	-757.664734	265.194733	420.703674	-708.859619	-5.390199	470.011292	-748.734680	267.196320	68.490456	-757.907288	3.626690	73.062645	-684.898926	325.068695	1290.666016	-668.408752	-69.419518	1304.776978	-622.326538	127.063148	1326.651245	-604.631592	137.082153	1592.196655	-703.638184	347.210968	1054.157227	-693.865234	-115.054405	1072.985596	-573.367798	340.456726	821.191589	-574.192139	-83.447060	841.479248	-643.492432	116.848885	964.939087	429.838318	-33.940327	924.478027	453.750183	148.082825
-652.767395	223.894684	870.645813	-659.063538	19.345428	860.707092	-757.650635	265.069702	420.687897	-708.834045	-5.537186	470.060150	-748.743286	267.147156	68.521370	-758.124634	3.324060	73.113472	-685.554626	324.530273	1290.826294	-668.526611	-69.670433	1304.894653	-622.754639	126.796227	1326.782104	-605.148804	137.364624	1592.232422	-700.202820	345.986481	1054.092407	-691.595703	-114.310837	1072.581665	-564.880859	337.245667	824.016296	-569.691345	-78.321487	842.939514	-644.131775	116.438934	964.844543	429.895813	-34.008053	924.403503	453.498077	147.945816
-653.222229	223.670059	870.706787	-659.302429	19.114473	860.740295	-757.536804	264.915680	420.666107	-709.204285	-5.914418	470.187775	-748.708435	267.124023	68.496277	-758.309326	2.994048	73.176971	-686.096802	324.107880	1291.006714	-668.541565	-69.837212	1305.048340	-623.358765	126.569862	1326.823608	-605.712830	137.675415	1592.252686	-697.233826	345.326630	1054.044434	-689.289124	-113.355095	1072.217407	-557.095947	334.945740	827.232483	-564.810547	-72.934128	844.810669	-644.510071	116.211037	964.895264	429.970428	-34.161983	924.335022	453.262695	147.802780
-653.577087	223.328522	870.707275	-659.240906	18.935883	860.939148	-757.461060	264.743439	420.565277	-710.194946	-6.647467	470.463379	-748.617798	267.094269	68.473854	-758.774658	2.646101	73.247131	-686.650024	323.693359	1291.196289	-668.649780	-70.024895	1305.156494	-623.897217	126.367622	1326.899658	-606.260864	137.935104	1592.284912	-694.407654	345.088135	1054.017456	-687.102844	-112.515175	1071.880493	-549.497986	332.497650	830.425293	-560.451111	-67.865555	846.467285	-644.759338	116.069008	965.013184	430.071198	-34.305378	924.296753	453.006317	147.698166
-653.801758	222.844849	870.728027	-658.959656	19.196905	861.445801	-757.299927	264.497498	420.446991	-710.486450	-6.943388	470.533325	-748.571289	267.053009	68.451508	-758.995056	2.357138	73.134796	-687.161987	323.215515	1291.273926	-668.627686	-70.181381	1305.332642	-624.421692	126.148483	1326.935669	-606.791504	138.133896	1592.315430	-691.731201	344.730347	1054.043335	-684.915527	-111.764008	1071.604980	-542.129700	329.987762	833.670105	-556.248779	-62.847618	848.214966	-644.962830	116.208824	965.316284	430.196716	-34.534142	924.271240	452.806030	147.519730
-654.289551	222.597733	870.728149	-659.194702	18.915449	861.389648	-757.314697	264.327637	420.393158	-710.416626	-7.024390	470.588440	-748.527893	267.028473	68.445374	-758.901245	2.092258	72.917435	-687.652588	322.774323	1291.327148	-668.623596	-70.333420	1305.452515	-624.943115	125.911774	1326.996094	-607.363525	138.355881	1592.336060	-689.107971	344.135742	1054.109131	-682.821289	-110.857475	1071.372803	-534.967651	327.392365	837.022949	-552.493713	-58.242928	849.874268	-645.323425	115.932114	965.287598	430.345398	-34.744534	924.271484	452.603851	147.308136
-654.662109	222.287918	870.733826	-659.403625	18.724882	861.487183	-757.289124	264.128052	420.319702	-710.890137	-7.329977	470.721741	-748.551208	266.954163	68.409096	-759.107117	1.883224	72.751442	-688.160217	322.328644	1291.445801	-668.490356	-70.452415	1305.671265	-625.532471	125.754326	1327.063232	-607.971558	138.501312	1592.370361	-686.564758	342.633636	1054.163696	-680.704285	-109.892197	1071.179932	-528.069336	324.822723	840.413757	-547.948608	-53.242191	852.213135	-645.690552	115.734344	965.350525	430.537201	-34.982761	924.289734	452.487488	147.065842
-654.197449	222.018356	871.019287	-659.151245	19.432783	861.762939	-757.004395	263.755127	420.205505	-711.054443	-7.313021	470.645935	-748.271423	266.887177	68.374634	-759.120056	1.687913	72.549171	-688.642212	321.912628	1291.566284	-668.556641	-70.617622	1305.791260	-625.842651	125.485199	1327.136475	-608.530212	138.734375	1592.413086	-684.208069	342.483032	1054.309082	-678.779846	-109.072868	1070.995850	-521.545471	322.407532	843.905334	-544.619873	-48.900967	853.823914	-645.602661	115.919113	965.660034	430.687469	-35.146122	924.312500	452.332092	146.855560
-654.144592	221.326492	870.973022	-658.245605	20.071489	862.236816	-756.824158	263.444977	420.043701	-711.446655	-7.450166	470.647949	-748.106750	266.822144	68.301231	-759.125427	1.519728	72.388268	-689.087708	321.514557	1291.660645	-668.619751	-70.772507	1305.895020	-626.254028	125.313873	1327.160767	-609.192749	138.772598	1592.425049	-682.023499	341.913422	1054.473999	-676.877991	-108.091858	1070.879761	-515.146973	319.494171	847.247986	-540.875549	-44.469528	855.923218	-645.380615	116.167702	965.915161	430.861664	-35.350655	924.353455	452.245697	146.603455
-653.687683	220.770706	871.195190	-657.636108	21.054867	862.673584	-756.640015	263.142975	419.914001	-710.933716	-7.106234	470.466309	-747.875916	266.774902	68.247406	-758.850586	1.321100	72.166870	-689.444641	321.138733	1291.742676	-668.656128	-70.903427	1305.991455	-626.629150	125.122246	1327.181030	-609.759216	138.653809	1592.432495	-679.916199	340.989777	1054.648926	-675.015259	-107.173744	1070.716675	-509.140381	317.058563	850.780518	-537.256409	-40.181499	858.062866	-645.147583	116.465942	966.280640	431.084442	-35.568424	924.404541	452.216705	146.407684
-654.454163	220.423691	870.872131	-658.781860	19.659113	862.501953	-756.902466	263.059998	419.844116	-711.870605	-7.607645	470.696594	-747.998840	266.780640	68.184692	-759.131592	1.203800	72.147308	-689.843201	320.803864	1291.848389	-668.776184	-71.053566	1306.056519	-626.995667	124.946762	1327.168823	-610.397949	138.682861	1592.459961	-677.963989	340.266327	1054.828735	-673.274719	-106.295197	1070.680664	-503.474396	314.719543	854.320496	-533.850525	-36.071274	860.192200	-645.904358	115.669319	966.015259	431.356140	-35.767075	924.462891	452.269379	146.239044
-654.111328	220.282486	871.369324	-659.212830	20.123558	862.105042	-756.929138	262.836273	419.774261	-712.561890	-7.987943	470.711517	-747.957642	266.765015	68.142220	-759.275635	1.113989	72.039734	-690.152344	320.525909	1291.977905	-668.840881	-71.166061	1306.117310	-627.313232	124.820053	1327.157715	-611.039307	138.714432	1592.489624	-676.104675	339.255402	1055.029785	-671.636169	-105.363945	1070.628052	-498.133972	312.452271	857.839722	-530.535706	-31.905537	862.472351	-645.990601	115.334526	966.046875	431.582245	-35.915676	924.534119	452.339508	146.056015
-652.525269	218.734085	871.715027	-653.918945	26.362265	862.237305	-756.277710	262.242401	419.463531	-709.356934	-6.273319	469.662903	-747.304260	266.694550	68.041397	-757.821350	0.840132	71.535812	-690.415588	320.242188	1292.108276	-668.844604	-71.275467	1306.213135	-627.608459	124.677010	1327.183838	-611.753540	138.863358	1592.535889	-674.452454	338.520233	1055.192383	-670.056458	-104.524239	1070.635620	-493.164795	310.284119	861.353149	-527.389282	-28.371019	864.653809	-642.898865	117.579056	966.317688	431.858154	-36.038124	924.590088	452.538239	145.905945
-651.305725	216.615463	871.535156	-647.087158	33.302982	862.735718	-755.795044	261.717834	419.096039	-706.512573	-5.048131	468.518311	-746.854553	266.656830	67.969658	-756.602234	0.567326	71.077072	-690.650024	319.940155	1292.228271	-668.791809	-71.379372	1306.269653	-627.982544	124.576942	1327.151367	-612.438782	138.783081	1592.533203	-672.905640	337.659790	1055.503906	-668.541748	-103.742332	1070.645020	-488.297028	307.989655	864.958313	-524.587952	-25.132431	866.679749	-639.217651	120.417557	966.532654	432.132477	-36.095291	924.650635	452.753967	145.795105
-653.331543	216.327759	870.498962	-648.550415	31.607477	862.827393	-756.745789	261.929474	419.138794	-706.945862	-5.237571	468.626495	-747.381958	266.656647	67.959068	-756.679443	0.477487	70.991631	-690.858643	319.614624	1292.303833	-668.705627	-71.433243	1306.356079	-628.208435	124.442726	1327.142090	-613.067139	138.665314	1592.582275	-671.527222	336.762878	1055.667358	-667.166870	-102.965881	1070.641113	-483.953796	305.962280	868.415344	-521.593323	-21.583275	868.813904	-640.601440	120.107529	966.052246	432.370880	-36.128826	924.722229	453.018463	145.705673
-656.496521	219.085220	870.683350	-661.407410	19.466846	862.175598	-758.841370	262.796844	419.774109	-714.311584	-8.833845	470.587738	-748.845825	266.753296	67.988022	-759.622314	0.844133	71.701164	-691.062439	319.402802	1292.354126	-668.666809	-71.518539	1306.416748	-628.424927	124.315582	1327.120850	-613.506531	138.726456	1592.721558	-670.294312	336.022064	1055.858398	-665.855713	-102.362999	1070.710571	-480.112274	304.087463	871.629578	-518.923828	-18.709940	870.840027	-647.963684	114.773849	965.721924	432.605988	-36.165260	924.799500	453.341736	145.623489
-659.064636	221.882904	871.150574	-675.103455	6.626688	861.355469	-760.758423	263.591522	420.378082	-721.582520	-13.713428	472.206482	-750.026489	266.888672	67.954048	-762.862671	0.977594	72.455315	-691.137390	319.314819	1292.541016	-668.707458	-71.574303	1306.457520	-628.593384	124.199356	1327.095459	-614.210571	138.502197	1592.705444	-669.122437	335.180817	1056.150757	-664.690552	-101.764801	1070.732544	-476.630371	302.306946	874.733276	-516.418152	-16.065941	872.872131	-655.470093	108.876434	965.430603	432.795898	-36.183792	924.915771	453.682465	145.646255
-658.967346	221.114166	871.012512	-673.680115	8.452378	861.449707	-761.132568	263.452454	420.322296	-720.899658	-12.935905	472.031769	-749.996094	266.881683	67.931023	-762.431091	0.916820	72.302933	-691.249329	319.164001	1292.617554	-668.731750	-71.587547	1306.499268	-628.610046	124.013557	1327.105835	-614.817749	138.260956	1592.732300	-668.245239	334.666138	1056.324585	-663.628052	-101.166565	1070.762085	-473.416931	300.509979	877.724548	-513.967285	-13.690848	874.852966	-654.749817	109.522293	965.419617	433.022064	-36.138935	925.024597	454.084320	145.721436
-660.677551	219.873245	870.449463	-673.051819	9.357506	861.562622	-762.035095	263.573730	420.262268	-720.631226	-12.535239	471.918701	-750.341980	266.960327	67.902847	-762.030029	0.894257	72.173561	-691.315552	318.904755	1292.632690	-668.662109	-71.599182	1306.577515	-628.764771	123.866905	1327.073975	-615.518616	137.840149	1592.681274	-667.484985	334.088287	1056.505859	-662.774048	-100.646721	1070.814331	-470.512604	298.865662	880.615540	-511.774872	-11.414607	876.810303	-655.077881	109.735580	965.189026	433.238953	-36.095337	925.148926	454.483398	145.777176
-660.357605	219.345795	870.475098	-672.357971	10.180027	861.650574	-762.531921	263.403687	420.287750	-720.568665	-12.355112	471.818451	-750.398132	266.978455	67.912453	-761.818970	0.875660	72.080208	-691.285156	318.689392	1292.722778	-668.800232	-71.655487	1306.551147	-628.854370	123.718353	1327.046021	-615.977539	137.716339	1592.782349	-666.827698	333.420166	1056.724487	-662.054810	-100.135956	1070.848022	-468.105469	297.391663	883.175171	-509.755859	-9.723493	878.405457	-654.678833	109.907829	965.259766	433.411194	-36.065041	925.274658	454.873138	145.818375
-660.179260	218.891983	870.478333	-672.065125	10.521379	861.732666	-763.134521	263.248383	420.382813	-720.485962	-12.194679	471.676239	-750.362854	266.979950	67.905243	-761.667480	0.842791	71.982376	-691.207336	318.529846	1292.839966	-668.869629	-71.687721	1306.561646	-628.956177	123.606438	1327.010864	-616.537354	137.346420	1592.810181	-666.389709	332.952606	1056.940308	-661.472412	-99.678154	1070.847778	-466.005371	295.983948	885.667847	-507.933014	-8.211373	879.924805	-654.507690	109.880333	965.311401	433.613922	-36.006626	925.388672	455.277832	145.907028
-660.131592	218.535126	870.461548	-672.501587	10.089549	861.889709	-763.913147	263.144653	420.470581	-720.796997	-12.290553	471.669159	-750.634521	267.022614	67.914742	-761.714294	0.848083	71.923378	-691.094421	318.354523	1292.936523	-668.978699	-71.757805	1306.599854	-629.091675	123.520523	1326.977295	-617.017029	136.987030	1592.826538	-666.088684	332.576202	1057.121094	-661.011841	-99.219040	1070.841064	-464.237000	294.692413	887.926331	-506.200287	-6.936993	881.383972	-654.751526	109.546051	965.390198	433.834259	-35.928749	925.475891	455.700226	145.961594
-659.972595	218.076889	870.405396	-672.395691	9.928046	861.940552	-764.664917	262.985779	420.564301	-720.823425	-12.248411	471.671021	-750.842468	267.085968	67.907059	-761.605408	0.814246	71.841278	-690.940857	318.244751	1293.023071	-669.026672	-71.767403	1306.608398	-629.126587	123.384560	1326.919434	-617.477844	136.596710	1592.826416	-665.919922	332.157410	1057.262939	-660.668640	-98.775658	1070.835938	-462.790924	293.598236	889.907776	-504.641052	-5.934294	882.739319	-654.642334	109.278625	965.392273	434.063629	-35.835796	925.569275	456.119476	146.039536
-659.898071	217.756577	870.356567	-672.767944	9.715348	862.022766	-765.443726	262.913208	420.624451	-720.926758	-12.247866	471.630402	-750.927368	267.062317	67.857086	-761.529602	0.822732	71.775154	-690.745361	318.179688	1293.069214	-669.145630	-71.789047	1306.645996	-629.050659	123.228798	1326.870972	-617.888428	136.165237	1592.825195	-665.861938	331.903595	1057.398682	-660.450562	-98.338432	1070.797363	-461.705841	292.533569	891.675354	-503.174408	-5.080314	884.018982	-654.816467	109.048759	965.413635	434.264496	-35.756027	925.668091	456.466461	146.141693
-659.898438	217.505280	870.273254	-673.567078	9.066285	862.087830	-766.254639	262.842957	420.668701	-721.276794	-12.453370	471.675781	-751.047791	267.109406	67.805023	-761.551025	0.791917	71.792473	-690.525818	318.119690	1293.076538	-669.374695	-71.849609	1306.559448	-629.041870	123.118942	1326.786377	-618.298828	135.727081	1592.794922	-665.963867	331.791290	1057.438110	-660.341370	-97.964409	1070.755005	-460.951782	291.625458	893.139832	-501.836243	-4.436153	885.279480	-655.211304	108.633644	965.405579	434.425964	-35.698330	925.769531	456.782928	146.179352
-659.833313	217.255249	870.158875	-674.187622	8.524734	862.136475	-767.057922	262.775208	420.763794	-721.598328	-12.621139	471.658875	-751.036011	267.121460	67.754341	-761.570618	0.775942	71.810547	-690.263489	318.071899	1293.087769	-669.738464	-71.917374	1306.423828	-629.015564	122.975410	1326.706421	-618.644897	135.262009	1592.760254	-666.161194	331.821289	1057.474243	-660.391541	-97.751633	1070.703247	-460.561493	290.887085	894.329285	-501.002594	-4.310216	886.107666	-655.484314	108.283638	965.374329	434.559845	-35.642242	925.861755	457.029907	146.179474
-660.902527	217.569717	869.539551	-675.168823	7.636628	862.221375	-768.265991	263.001953	420.952576	-722.091370	-12.981767	471.707275	-751.575745	267.195770	67.762360	-761.731079	0.770641	71.828430	-689.972351	318.020691	1293.067505	-670.104492	-71.999855	1306.247681	-628.966370	122.853928	1326.623901	-618.968994	134.728821	1592.729004	-666.538147	331.818115	1057.519409	-660.589050	-97.578896	1070.611084	-460.459900	290.170929	895.255432	-500.280304	-4.457468	886.782043	-656.232178	108.342659	965.089966	434.646729	-35.587482	925.937683	457.213440	146.249893
-660.790649	217.331375	869.539490	-675.431702	8.509147	862.308167	-769.003479	262.894379	421.055298	-721.976013	-12.902170	471.470581	-751.666687	267.194458	67.730278	-761.542236	0.761342	71.780640	-689.615234	317.993408	1293.112061	-670.475342	-72.050911	1306.039795	-628.867798	122.687622	1326.540283	-619.285645	134.205688	1592.662109	-666.992126	331.878754	1057.534058	-660.886292	-97.464050	1070.493896	-460.690186	289.655701	895.855164	-499.778046	-4.785823	887.259583	-656.334534	108.658920	965.136475	434.771454	-35.561119	925.974182	457.390381	146.277557
-659.507080	216.386353	869.852234	-675.427795	8.904217	862.276672	-769.314087	262.495789	420.987671	-721.851746	-12.871402	471.327148	-751.459839	267.164307	67.698853	-761.354736	0.775575	71.738297	-689.157776	318.002625	1293.133423	-670.724304	-72.092323	1305.855469	-628.875305	122.606491	1326.422974	-619.537231	133.631271	1592.603638	-667.498596	331.976471	1057.564941	-661.317078	-97.425156	1070.360229	-461.257385	289.313995	896.157410	-499.364685	-5.349685	887.613342	-655.897461	108.134560	965.290405	434.876678	-35.555073	925.966797	457.502686	146.288071
-659.345032	216.083221	869.725281	-675.793884	8.775633	862.284729	-769.852905	262.347992	420.960266	-721.836121	-12.912707	471.283936	-751.367615	267.135254	67.676239	-761.148987	0.834888	71.696289	-688.743286	318.157043	1293.253296	-671.020142	-72.081802	1305.729614	-628.668884	122.423958	1326.359131	-619.747437	133.057632	1592.539307	-668.139160	332.314789	1057.619019	-661.828003	-97.344879	1070.138916	-462.095123	289.063629	896.170471	-499.121643	-6.186573	887.796692	-655.950989	107.946358	965.226563	434.958191	-35.614300	925.957214	457.574890	146.285522
-659.341675	215.916443	869.541382	-676.603271	7.152122	862.280090	-770.497864	262.272217	420.961273	-722.477173	-13.356256	471.455261	-751.461243	267.177032	67.581589	-761.210754	0.933566	71.779732	-688.262817	318.175140	1293.258789	-671.463562	-72.091995	1305.441040	-628.569153	122.323967	1326.235352	-619.889954	132.474319	1592.470947	-668.867371	332.636200	1057.618042	-662.487122	-97.430885	1069.956909	-463.233459	289.002258	895.797119	-499.109711	-7.192050	887.838684	-656.287781	107.117134	965.127441	435.029205	-35.680206	925.925415	457.610962	146.224609
-659.285339	215.725235	869.394104	-677.302002	6.457446	862.327637	-771.115173	262.317993	420.944275	-722.667969	-13.460907	471.452698	-751.546631	267.234131	67.548729	-761.080811	1.023146	71.865341	-687.726257	318.246124	1293.246338	-671.755066	-72.063614	1305.276978	-628.452637	122.216599	1326.093628	-619.951843	131.890259	1592.424683	-669.593262	332.999786	1057.608276	-663.271606	-97.617958	1069.812500	-464.689484	289.066589	895.082275	-499.192871	-8.467845	887.726196	-656.538391	106.729187	965.071655	435.073792	-35.742882	925.875488	457.573669	146.213974
-659.317383	215.423096	869.209595	-677.728088	6.302550	862.351990	-771.614868	262.297211	420.940002	-722.917908	-13.608418	471.399780	-751.608093	267.256317	67.523735	-760.924133	1.186662	71.927338	-687.119751	318.273773	1293.198364	-672.244629	-72.101990	1304.997681	-628.336365	122.143051	1325.977783	-620.092957	131.240204	1592.310059	-670.506592	333.665924	1057.560547	-664.198669	-97.830597	1069.668579	-466.463806	289.298828	894.034668	-499.522369	-9.918435	887.444397	-656.692688	106.568138	964.985657	435.122559	-35.857670	925.828796	457.500854	146.156433
-659.517212	215.132141	868.966187	-678.244507	6.870605	862.446472	-772.101929	262.285919	420.939667	-722.678650	-13.381374	471.182892	-751.694885	267.302948	67.495079	-760.625977	1.326148	72.004822	-686.508118	318.322754	1293.198486	-672.928223	-72.261299	1304.697632	-628.251892	122.017273	1325.838257	-620.073059	130.596130	1592.263428	-671.363647	334.198456	1057.511841	-665.210999	-98.204498	1069.505615	-468.474304	289.636200	892.625977	-500.039825	-11.634822	887.014465	-656.940552	106.822296	964.902954	435.170258	-35.916065	925.767212	457.413086	146.108047
-659.797913	214.834778	868.690918	-678.638672	5.969193	862.403687	-772.553406	262.277252	420.953522	-722.661560	-13.359234	471.146240	-751.862244	267.322784	67.472717	-760.479858	1.549504	72.041779	-685.861755	318.479187	1293.218872	-673.515015	-72.288300	1304.452393	-628.109619	121.902573	1325.724854	-620.072937	129.915466	1592.170288	-672.311401	334.724670	1057.552124	-666.343506	-98.572250	1069.333130	-470.802643	290.098724	890.926575	-500.838074	-13.637383	886.359253	-657.130127	106.325989	964.730286	435.193512	-36.023998	925.725220	457.251221	146.001862
-660.241882	214.524414	868.334900	-679.241821	5.385694	862.419983	-772.921997	262.286133	420.947510	-722.114563	-12.997689	470.955902	-752.044495	267.327209	67.469963	-760.088440	1.762371	72.041016	-685.196167	318.586945	1293.276367	-674.077454	-72.301025	1304.211670	-627.954041	121.752098	1325.596558	-620.071777	129.277924	1592.090820	-673.273682	335.335815	1057.529663	-667.566956	-99.138069	1069.219727	-473.424744	290.650787	888.905090	-502.019623	-15.739387	885.572449	-657.471130	106.035599	964.544312	435.237854	-36.084164	925.653809	457.094604	145.909805
-660.784119	214.183609	867.899780	-679.757263	5.025713	862.446960	-773.261230	262.343811	420.946564	-722.009766	-12.995563	470.839081	-752.267883	267.352600	67.464958	-759.933411	2.004312	71.992065	-684.475586	318.699036	1293.249390	-674.631104	-72.260513	1303.966675	-627.803040	121.638222	1325.490723	-620.005676	128.592255	1591.997437	-674.264038	336.022675	1057.446899	-668.935242	-99.742935	1069.118164	-476.300812	291.374115	886.547729	-503.525909	-17.991648	884.266113	-657.800110	105.888550	964.323120	435.260498	-36.204994	925.596252	456.909607	145.788727
-657.743469	214.935455	868.827148	-679.553101	5.440173	862.421387	-772.724487	261.877045	421.002167	-721.541687	-12.726680	470.657684	-751.687012	267.267517	67.436089	-759.683350	2.200111	71.954346	-683.738892	318.833710	1293.239380	-675.144836	-72.235344	1303.809326	-627.569702	121.482582	1325.409180	-619.888672	127.899857	1591.899902	-675.279907	336.859222	1057.347290	-670.210815	-100.187790	1069.009277	-479.491760	292.196167	883.902039	-504.946930	-21.311968	883.271118	-656.691833	105.910141	964.814697	435.302246	-36.283726	925.523987	456.727234	145.662506
-655.301331	214.608429	869.884766	-678.808044	6.146100	862.379028	-772.104187	261.400696	420.908691	-720.836792	-12.320910	470.471771	-751.184875	267.202759	67.419304	-759.382385	2.326063	71.883636	-682.946106	319.057007	1293.253174	-675.589600	-72.185516	1303.713257	-627.426575	121.397530	1325.317139	-619.693665	127.248039	1591.835693	-676.306580	337.586578	1057.323853	-671.667480	-100.919693	1068.991943	-482.866302	293.032990	880.944824	-506.714325	-24.243860	881.988892	-655.643616	105.517830	965.359802	435.336945	-36.392105	925.461609	456.555389	145.579788
-656.111145	214.508209	869.371277	-679.540039	5.686973	862.379761	-772.327209	261.538086	420.935486	-720.999573	-12.469749	470.514038	-751.404663	267.209320	67.391167	-759.359131	2.472167	71.878510	-682.208618	319.172058	1293.187012	-676.123047	-72.138939	1303.557007	-627.217224	121.316467	1325.258301	-619.531006	126.619118	1591.723877	-677.388733	338.542206	1057.247803	-673.139893	-101.636757	1068.973999	-486.691284	293.949249	877.727722	-508.779114	-27.376476	880.545776	-656.146301	105.465652	965.083069	435.363892	-36.504860	925.396973	456.363647	145.497147
-657.155701	214.591583	868.848022	-680.856812	4.584951	862.388916	-772.616272	261.737946	420.985962	-721.567322	-12.926759	470.640686	-751.692688	267.213226	67.405724	-759.660339	2.555668	71.969421	-681.272156	319.442322	1293.294556	-676.625366	-72.120499	1303.458252	-627.072083	121.255257	1325.224976	-619.295837	125.970314	1591.628784	-678.349976	339.360107	1057.183105	-674.714294	-102.366570	1068.999756	-490.679321	295.055573	874.282227	-510.983917	-31.022087	878.868652	-656.988037	105.181526	964.795776	435.434753	-36.655735	925.336914	456.227936	145.364639
-656.844238	213.576599	868.546387	-679.388611	4.550297	863.742126	-772.220886	261.574219	420.839203	-721.100525	-12.725831	470.705658	-751.505188	267.191162	67.423523	-759.448792	2.549990	71.948814	-680.399231	319.586121	1293.302856	-677.171448	-72.075012	1303.386108	-626.811340	121.132996	1325.195923	-619.049255	125.307587	1591.546387	-679.322815	340.162659	1057.146484	-676.324829	-103.204086	1069.061768	-494.736694	296.307587	870.756470	-513.493591	-34.496105	877.085266	-656.480408	105.527107	965.401978	435.552704	-36.780746	925.278992	456.117859	145.224960
-655.223450	211.310547	868.362488	-674.557800	6.332913	866.533936	-771.156494	260.961487	420.433167	-718.962646	-11.560689	470.571838	-750.634338	267.036774	67.448631	-758.574402	2.473849	71.753326	-679.520447	319.751648	1293.349243	-677.688782	-72.019562	1303.338013	-626.601685	121.013397	1325.172607	-618.763855	124.712578	1591.444092	-680.246399	340.928955	1057.109253	-678.001831	-103.989494	1069.156006	-499.186432	297.569122	866.957703	-516.248718	-38.143330	875.222778	-654.336670	106.939316	966.871887	435.664276	-36.877712	925.196594	456.019440	145.111206
-653.140320	209.339340	868.706116	-669.017761	9.397344	869.059692	-769.981262	260.359619	420.019775	-716.281494	-10.224717	470.193726	-749.843933	266.963165	67.443893	-757.406067	2.302512	71.420715	-678.604187	319.911041	1293.357544	-678.178345	-71.937744	1303.381592	-626.336609	120.847694	1325.165405	-618.408691	124.132286	1591.345947	-681.238831	341.859711	1057.065186	-679.788635	-104.958313	1069.295776	-504.328796	299.246674	862.776794	-519.224243	-42.001385	873.284302	-651.729248	108.801933	968.443237	435.792053	-37.052742	925.132080	455.962280	144.963577
-652.931274	208.716797	868.529236	-666.822083	11.936362	869.334473	-769.568726	260.316589	419.899078	-714.920593	-9.634761	469.830200	-749.624573	266.974243	67.441711	-756.854553	2.208843	71.287224	-677.678955	320.016022	1293.327637	-678.675537	-71.845970	1303.415283	-626.090881	120.712837	1325.116943	-618.056030	123.592758	1591.254150	-682.212463	342.818359	1057.102905	-681.583191	-105.818245	1069.493164	-509.306946	300.522461	858.720764	-522.474304	-45.982403	871.237244	-650.616699	110.080360	968.501892	435.947418	-37.171902	925.072021	455.928070	144.894638
-654.630249	210.059235	868.358704	-669.224854	13.155510	866.873779	-770.127869	260.901733	420.182587	-715.458069	-9.858108	469.583923	-750.356323	267.043793	67.473267	-757.120117	2.242783	71.347061	-676.723328	320.066956	1293.297852	-679.127625	-71.798859	1303.494507	-625.894226	120.611252	1325.103149	-617.647339	123.089737	1591.145630	-683.112610	343.639069	1057.093140	-683.426758	-106.834564	1069.745972	-514.869873	302.464478	854.503845	-525.911072	-50.082123	869.179749	-651.607666	110.092438	967.070801	436.121338	-37.307713	925.017578	455.926453	144.775391
-656.044312	212.112213	868.342773	-672.908997	12.995252	864.156067	-770.763428	261.600281	420.597961	-716.712769	-10.514793	469.556183	-751.070557	267.143311	67.491753	-757.568481	2.316085	71.471130	-675.741638	320.125916	1293.287231	-679.619690	-71.737740	1303.569092	-625.722595	120.508614	1325.005371	-617.217346	122.609825	1591.067993	-684.097839	344.526184	1057.059570	-685.246033	-107.735168	1069.923218	-520.559631	304.300385	850.302124	-529.199890	-54.203743	867.388855	-653.011475	109.494873	965.542908	436.279663	-37.411472	924.963989	455.934174	144.731766
-656.121704	212.566162	868.375061	-673.963867	12.241192	863.698425	-770.633545	261.815369	420.669159	-717.192627	-10.737841	469.623169	-751.247131	267.169037	67.534241	-757.704834	2.344070	71.541222	-674.748535	320.159210	1293.287842	-680.158997	-71.683548	1303.650635	-625.495178	120.359543	1325.032593	-616.741699	122.153725	1591.032715	-685.118164	345.405457	1057.116943	-687.269104	-108.753670	1070.174561	-526.520142	306.142975	846.144836	-533.521362	-58.661938	864.876282	-653.374207	109.047150	965.296875	436.501648	-37.452049	924.917480	456.022888	144.691284
-656.048340	212.850357	868.419556	-674.627563	11.587357	863.461914	-770.494873	262.028717	420.751465	-717.530884	-10.907353	469.680328	-751.332947	267.212494	67.543449	-757.683350	2.368193	71.596359	-673.714233	320.165558	1293.247314	-680.672119	-71.657448	1303.749512	-625.311401	120.250580	1325.037720	-616.224731	122.026840	1590.973022	-686.084351	346.085388	1057.155151	-689.269592	-109.842178	1070.474365	-532.481018	307.838257	842.110535	-537.713318	-63.163574	862.632019	-653.554749	108.686569	965.181213	436.757050	-37.505638	924.887695	456.169495	144.626755
-655.718445	212.770126	868.406433	-674.573486	11.149410	863.616028	-770.119629	262.133087	420.762177	-717.594666	-10.887534	469.706177	-751.271423	267.227570	67.586426	-757.597595	2.370739	71.675438	-672.687561	320.303955	1293.276611	-681.176270	-71.623238	1303.895142	-625.081055	120.125824	1324.987061	-615.689575	121.402077	1590.973022	-687.105896	346.644440	1057.208862	-691.312561	-110.961296	1070.821655	-539.024109	310.367798	838.131897	-542.062866	-67.716522	860.425232	-653.402100	108.503433	965.259033	437.031860	-37.492939	924.874695	456.345001	144.654861
-655.381531	212.746826	868.428162	-674.485413	11.195763	863.726257	-769.812805	262.238251	420.712280	-717.526855	-10.804302	469.677277	-751.276550	267.235626	67.582809	-757.434937	2.356164	71.714111	-671.642151	320.312317	1293.171143	-681.606384	-71.646042	1304.015137	-624.831726	119.967964	1325.045654	-615.153748	121.068069	1590.953491	-688.208435	347.250519	1057.230225	-693.381165	-112.026398	1071.170044	-545.789734	313.165527	834.471619	-546.623169	-72.336357	858.230225	-653.176514	108.541611	965.324402	437.306274	-37.467701	924.850586	456.575287	144.674469
-655.091187	212.760071	868.394470	-674.576172	11.258310	863.692749	-769.564453	262.392548	420.711945	-717.518555	-10.756666	469.647430	-751.258423	267.224823	67.577682	-757.490723	2.360180	71.702637	-670.635803	320.388000	1293.073975	-682.146423	-71.648125	1304.126465	-624.605774	119.832039	1324.959717	-614.573120	120.765488	1590.926025	-689.423218	347.930725	1057.296753	-695.516174	-113.244240	1071.502319	-552.451904	315.225433	830.722107	-551.326599	-77.046112	856.057373	-653.031677	108.552330	965.284546	437.583130	-37.410995	924.845703	456.831390	144.767303
-654.785767	212.839447	868.366394	-674.656189	11.356517	863.668579	-769.384216	262.548248	420.716858	-717.468872	-10.672226	469.643799	-751.349060	267.296631	67.592934	-757.629272	2.361422	71.712807	-669.611511	320.500336	1292.930054	-682.683838	-71.600380	1304.209351	-624.335144	119.691849	1324.994629	-613.988770	120.754822	1590.895142	-690.740967	348.382202	1057.300049	-697.699646	-114.300461	1071.856201	-559.456177	317.514160	827.068115	-556.290100	-81.893600	853.836365	-652.874084	108.615845	965.252197	437.874573	-37.331009	924.856140	457.152466	144.871811
-654.394836	212.821625	868.329590	-674.578430	11.458013	863.718567	-769.144958	262.655151	420.740234	-717.441895	-10.583907	469.691071	-751.400635	267.309753	67.599136	-757.653015	2.288995	71.722298	-668.577209	320.601746	1292.759033	-683.196960	-71.567635	1304.275757	-624.006470	119.547295	1325.019287	-613.418945	120.319077	1590.899292	-692.077637	348.786194	1057.363647	-699.905396	-115.508308	1072.206909	-566.532288	319.985840	823.744629	-561.406433	-86.571434	851.860107	-652.626648	108.678665	965.257935	438.118927	-37.227100	924.878906	457.504669	144.966888
-654.451538	213.520416	868.377380	-676.017883	11.504447	862.967346	-769.212097	262.993347	420.903351	-717.992310	-10.758041	469.687836	-751.682922	267.365753	67.641617	-758.013977	2.237707	71.762444	-667.618591	320.779694	1292.607788	-683.677856	-71.551216	1304.375488	-623.525391	119.298119	1324.976074	-612.842163	120.393921	1590.840210	-693.610107	349.180237	1057.438843	-702.167480	-116.672569	1072.602295	-573.694946	322.315552	820.613770	-566.678162	-91.385071	849.884216	-653.019531	108.552536	964.844482	438.372833	-37.186710	924.966309	457.851959	145.087982
-654.315002	214.077896	868.463623	-677.113586	11.579870	862.520508	-769.209106	263.243835	421.021393	-718.487976	-10.928613	469.777130	-751.874817	267.409515	67.645256	-758.389404	2.152858	71.839355	-666.584106	320.903046	1292.382080	-684.112671	-71.581688	1304.498413	-623.141663	119.118919	1324.997681	-612.276855	120.219307	1590.801758	-695.184021	349.513855	1057.542480	-704.450684	-117.842941	1073.033813	-580.812012	324.291321	817.672058	-572.144226	-96.282005	847.870728	-653.265259	108.517990	964.620483	438.651276	-37.110207	925.031494	458.221130	145.197128
-653.918457	214.194153	868.480286	-677.213623	11.707523	862.522217	-769.073914	263.382355	421.082672	-718.673767	-10.959580	469.836304	-751.912048	267.385651	67.686104	-758.523926	2.044375	71.849281	-665.543335	321.025146	1292.152100	-684.612793	-71.527374	1304.580200	-622.808105	119.011879	1324.985962	-611.739990	120.109398	1590.777100	-696.854675	349.832886	1057.692017	-706.811523	-119.042534	1073.457642	-588.097778	326.365997	814.878418	-577.679077	-101.082634	846.107849	-653.058533	108.595375	964.620361	438.937256	-37.049389	925.127075	458.609283	145.271179
-653.395325	214.263412	868.508728	-677.092041	11.865368	862.603882	-768.948914	263.504974	421.149872	-718.756836	-10.937289	469.893250	-751.931519	267.391479	67.689606	-758.671692	1.929616	71.824844	-664.530518	321.169312	1291.904663	-685.130188	-71.439842	1304.604248	-622.461243	118.935005	1324.964600	-611.238159	119.991394	1590.714478	-699.078857	350.543091	1057.588623	-709.215210	-120.196152	1073.934448	-595.565125	329.688446	812.601624	-583.271484	-105.644913	844.604004	-652.734863	108.708115	964.675171	439.266235	-36.979023	925.243347	459.094391	145.351532
-652.480530	213.862625	868.474670	-675.939941	12.077478	863.274231	-768.671753	263.465027	421.124481	-718.169373	-10.543592	469.903381	-751.809631	267.401642	67.695419	-758.480591	1.793715	71.700714	-663.487244	321.341766	1291.619751	-685.718567	-71.235474	1304.522461	-622.052429	118.851013	1324.935547	-610.684021	119.694000	1590.727905	-700.880310	350.713135	1057.688721	-711.728455	-121.391380	1074.460327	-602.695923	332.236572	810.588867	-589.049744	-110.370033	843.070740	-651.931152	108.986847	965.037720	439.611359	-36.835247	925.367310	459.527588	145.507782
-652.212891	214.312317	868.490417	-676.556641	12.101806	862.844788	-768.808289	263.710144	421.278046	-718.400879	-11.251252	470.386292	-752.015137	267.473785	67.726173	-758.596191	1.719578	71.733620	-662.451050	321.550629	1291.310059	-686.092896	-71.137413	1304.621094	-621.506836	118.713127	1324.944458	-610.184937	119.678711	1590.668335	-702.750183	350.878601	1057.949463	-714.179260	-122.524086	1075.009766	-609.876709	334.629211	808.813110	-595.068787	-115.130020	841.564453	-651.872803	108.933304	964.789673	439.910400	-36.679916	925.489990	459.928925	145.617279
-651.878418	214.711136	868.499023	-677.294312	12.276308	862.662476	-767.588135	263.021179	420.960846	-718.970825	-10.686432	469.940063	-751.040405	267.318359	67.690140	-758.788940	1.711774	71.699104	-661.430786	321.697174	1291.036987	-686.411743	-71.151527	1304.698242	-621.236389	118.732849	1324.823242	-609.677246	119.983894	1590.582397	-704.791077	351.178558	1058.206787	-716.694519	-123.504913	1075.581543	-617.311951	336.921753	807.106262	-600.879944	-119.507233	840.542969	-651.918762	109.046219	964.675415	440.150116	-36.579731	925.627625	460.247528	145.767853
-651.332336	214.819427	868.464417	-677.267151	12.456857	862.627686	-765.623657	261.844116	420.416656	-719.358093	-10.662824	469.963806	-749.451111	267.160400	67.695381	-758.949280	1.681030	71.704704	-660.484680	321.917023	1290.760620	-686.749756	-71.058731	1304.790161	-620.569397	118.545685	1324.827148	-609.207947	120.057838	1590.543579	-706.789673	351.501862	1058.565796	-719.243225	-124.593803	1076.263916	-624.393616	339.158112	805.838074	-606.899231	-123.974785	839.562500	-651.559814	109.147522	964.629517	440.395508	-36.477531	925.729919	460.580841	145.872971
-650.731506	214.881088	868.423279	-677.123779	12.583879	862.617004	-765.738831	262.008942	420.506012	-719.507385	-10.519181	469.941864	-749.646851	267.176849	67.708481	-758.918274	1.680269	71.678833	-659.473389	322.176178	1290.480957	-687.026367	-70.934181	1304.896362	-620.102356	118.475182	1324.797363	-608.774780	120.103653	1590.484253	-708.909424	351.803070	1059.073486	-721.864441	-125.591454	1076.931152	-631.512451	341.427490	804.906067	-613.006104	-128.335800	838.542847	-651.141479	109.220688	964.596680	440.604736	-36.335152	925.824951	460.877716	145.981049
-650.265808	214.788727	868.245911	-677.008545	12.649030	862.613831	-759.775696	258.782593	418.628601	-719.637390	-10.378171	470.011414	-745.086243	267.078735	67.569443	-758.903931	1.699233	71.633347	-658.508057	322.280518	1290.260986	-687.253906	-70.937187	1305.022949	-619.825134	118.546753	1324.634521	-608.328796	119.905457	1590.460815	-711.041199	352.079987	1059.500366	-724.523621	-126.552063	1077.639526	-637.991699	343.378174	804.397888	-618.971375	-132.622711	837.782104	-650.755066	109.254372	964.496155	440.753815	-36.177345	925.908020	461.077454	146.084625
-649.195190	214.990387	868.227661	-676.352722	12.111930	862.676636	-753.889709	256.541534	416.952087	-719.683838	-10.224231	470.116302	-741.027100	267.443024	67.420860	-758.788879	1.752960	71.601189	-657.636780	322.501984	1290.084351	-687.473083	-70.843063	1305.134155	-619.075745	118.318237	1324.565063	-607.887573	120.003914	1590.400391	-713.312744	352.441498	1060.055786	-727.245911	-127.554237	1078.361694	-644.378967	345.256439	803.840393	-624.770874	-136.443954	837.326477	-649.939941	109.122375	964.526245	440.881561	-35.999268	925.993958	461.243591	146.161850
-648.742859	215.145554	867.957825	-676.668213	12.891625	862.533569	-755.873413	257.232910	417.548035	-719.840088	-10.111789	470.030182	-742.321594	267.253082	67.461327	-758.737610	1.818334	71.606979	-656.696167	322.706329	1289.889526	-687.538940	-70.759254	1305.241089	-618.770569	118.409859	1324.518433	-607.463867	120.445854	1590.293579	-715.608704	352.607269	1060.623657	-729.871582	-128.382690	1079.132202	-650.417969	347.041901	803.666626	-630.616638	-140.203827	836.917603	-649.681702	109.563988	964.293823	440.989166	-35.797340	926.036438	461.349457	146.281799
-648.551270	215.027542	867.780701	-676.667786	13.000720	862.456177	-762.664551	260.413391	419.756592	-719.963074	-9.964621	470.034149	-747.194519	267.031708	67.677826	-758.581604	1.943003	71.619339	-655.921692	322.881592	1289.653564	-687.697388	-70.691154	1305.311890	-617.994019	118.279663	1324.437378	-607.122192	120.282074	1590.245117	-718.118652	352.745148	1061.253784	-732.609375	-129.366516	1079.949463	-655.842590	348.481995	803.446472	-636.470886	-143.846375	836.627380	-649.465515	109.574791	964.151428	441.074127	-35.633469	926.080505	461.477020	146.416641
-648.412842	214.728699	867.591614	-676.636414	12.987947	862.432251	-768.268188	264.065247	421.660217	-720.040283	-9.836764	470.061035	-751.908569	267.441528	67.825119	-758.410950	2.097286	71.646057	-655.147827	323.179932	1289.457397	-687.755920	-70.585144	1305.433105	-617.469788	118.304283	1324.335327	-606.641724	120.496735	1590.191895	-720.649170	352.848999	1061.892822	-735.277100	-130.139923	1080.771851	-660.848511	349.953461	803.400818	-641.906616	-147.208862	836.596802	-649.257385	109.469902	964.030701	441.191376	-35.427944	926.091614	461.618073	146.569733
-648.061401	214.633743	867.447693	-676.552979	13.021887	862.431335	-769.348816	265.004089	422.024017	-720.031311	-9.643882	470.018951	-753.106384	267.692200	67.875244	-758.185791	2.286186	71.658844	-654.398376	323.400940	1289.243896	-687.677368	-70.609047	1305.625366	-617.165466	118.471581	1324.212891	-606.234131	120.715919	1590.115356	-723.087830	353.002594	1062.544556	-737.807800	-130.953552	1081.656738	-665.452698	351.215851	803.370239	-647.242737	-150.478714	836.724121	-648.969849	109.479454	963.950684	441.340546	-35.379665	926.089722	462.082977	146.616379
-647.993896	215.534531	867.503540	-677.716553	15.133721	861.439758	-769.339966	265.256958	422.131134	-719.959900	-9.483333	469.658112	-753.211304	267.733032	67.887642	-757.948059	2.539081	71.745796	-653.817444	323.719696	1289.063965	-687.778259	-70.424782	1305.677246	-616.341797	118.374329	1324.143677	-605.830078	120.922722	1590.015991	-725.404663	353.160950	1063.255127	-740.476196	-131.673386	1082.581177	-669.859497	352.791901	803.484924	-652.669189	-153.504349	836.890625	-649.105225	110.301575	963.393921	441.425110	-35.214081	926.068420	462.204681	146.822266
-647.471252	215.588455	867.415771	-677.551025	15.352221	861.263184	-768.912292	265.144562	422.121094	-720.077271	-9.391806	469.542816	-752.970398	267.644226	67.879333	-757.809387	2.875990	71.783157	-653.244080	323.945038	1288.908813	-687.720825	-70.378593	1305.803833	-615.783020	118.441780	1324.049194	-605.422668	121.123222	1589.921143	-727.479675	352.741119	1064.028320	-743.051208	-132.403763	1083.586792	-673.572083	354.051056	803.811951	-657.985779	-156.387711	837.129883	-648.816345	110.373413	963.266052	441.429749	-35.016632	926.034058	462.240082	147.029175
-646.207703	216.208679	867.907043	-677.016052	15.678966	861.259949	-768.354431	265.037323	422.180542	-719.265076	-8.899657	469.325195	-752.735291	267.590332	67.894363	-757.238892	3.223079	71.772484	-652.769043	324.197601	1288.850708	-687.651062	-70.232140	1305.857910	-615.266846	118.520927	1323.945923	-604.999939	121.340759	1589.822632	-729.635376	353.044739	1064.794800	-745.632935	-133.044205	1084.541626	-677.215210	355.322632	804.137146	-663.116516	-159.053940	837.427490	-648.158447	110.597069	963.530029	441.365936	-34.637390	925.976379	461.840332	147.363663
-645.794128	215.358643	867.753174	-675.822998	13.990111	861.869263	-767.815735	264.912079	422.028778	-718.709717	-8.653620	469.479858	-752.451721	267.593964	67.927849	-757.106201	3.345520	72.063805	-652.424805	324.392975	1288.839844	-687.503296	-70.147270	1305.963501	-614.771729	118.635620	1323.838257	-604.562805	121.561836	1589.722168	-731.774658	353.946014	1065.589966	-748.193237	-133.610611	1085.515015	-680.573547	356.488434	804.588440	-668.051453	-161.483475	837.811890	-647.502686	109.797661	963.801941	441.425446	-34.434574	925.919678	461.872955	147.571976
-645.636230	215.253525	867.674255	-675.707947	13.900226	861.903625	-767.606445	265.086273	422.051147	-717.816589	-8.328143	469.306244	-752.596497	267.652924	67.955948	-756.631836	3.991049	71.699234	-652.162598	324.637421	1288.872314	-687.338928	-70.044762	1306.080200	-614.295654	118.743347	1323.750854	-604.117798	122.055786	1589.599243	-733.655640	354.390564	1066.349487	-750.609680	-134.149261	1086.585693	-683.668579	357.620117	805.011292	-672.846252	-163.768951	838.294189	-647.264343	109.737793	963.767822	441.536499	-34.261383	925.862793	462.203644	147.650665
-645.301819	215.433258	867.676636	-675.623535	14.112817	861.812927	-767.415283	265.306458	422.134613	-718.503967	-8.884834	469.292114	-752.762817	267.717529	67.991753	-757.025269	4.479984	71.772003	-651.940857	324.873810	1288.896851	-687.131653	-69.943756	1306.123779	-614.115723	118.994675	1323.635620	-603.674561	122.056992	1589.509766	-735.239136	354.294586	1067.119995	-752.919800	-134.485718	1087.597534	-686.434326	358.755341	805.484314	-677.439331	-165.812973	838.784729	-647.023621	109.866280	963.716064	441.511139	-33.910889	925.779358	461.842072	148.090744
-644.818787	215.283722	867.645325	-674.903015	13.690515	862.036438	-767.054504	265.443298	422.113220	-716.676086	-8.235476	469.098419	-752.767029	267.756561	68.027237	-756.449341	4.789032	71.642570	-651.797180	325.129211	1288.989380	-686.927673	-69.830688	1306.237305	-613.687134	119.091408	1323.516724	-603.270142	122.325607	1589.366943	-736.745789	354.706085	1067.785889	-755.174072	-134.823807	1088.585571	-688.906372	359.840271	805.909241	-681.840942	-167.707184	839.355713	-646.551697	109.746590	963.837830	441.561798	-33.677799	925.722168	461.806152	148.380051
-644.712830	215.712418	867.710754	-675.232727	14.565702	861.740662	-766.886230	265.685699	422.216949	-715.748230	-8.057009	468.794403	-752.926270	267.770142	68.037743	-756.399292	5.018381	71.634918	-651.729980	325.348236	1289.078613	-686.710571	-69.713142	1306.412354	-613.021362	119.067390	1323.477417	-602.806580	122.577049	1589.264526	-738.092590	355.115479	1068.421997	-757.281860	-135.016724	1089.587646	-691.131409	360.913208	806.382324	-685.915222	-169.340805	839.966858	-646.574890	110.168640	963.699402	441.626984	-33.437237	925.647339	461.777222	148.719406
-644.342590	215.766174	867.753784	-674.820129	14.060863	861.949463	-766.595215	265.789551	422.226837	-714.987366	-8.046645	468.825775	-752.910278	267.733002	68.040024	-756.324768	5.106243	71.680573	-651.665161	325.547516	1289.174072	-686.429260	-69.630692	1306.579712	-612.667664	119.197151	1323.432495	-602.340637	122.803246	1589.184570	-739.258179	355.529266	1069.013916	-759.317017	-135.161896	1090.546997	-693.031860	361.854736	806.721924	-689.889832	-170.799667	840.506165	-646.306213	110.058922	963.847595	441.715698	-33.160389	925.572205	461.726105	149.071609
-644.506653	216.645462	867.890137	-675.522461	16.159859	861.216736	-766.593323	266.046722	422.381836	-714.368042	-8.109368	468.529419	-753.126587	267.794434	68.087082	-756.351685	5.137261	71.787018	-651.602112	325.727814	1289.252319	-686.119507	-69.563187	1306.802734	-612.384155	119.308929	1323.407593	-601.872253	123.107147	1589.081543	-740.169006	355.894348	1069.562012	-761.199280	-135.127182	1091.425903	-694.509216	362.698761	807.086731	-693.543823	-172.070953	841.089844	-646.486511	111.016708	963.487671	441.796875	-32.864223	925.520020	461.627258	149.424911
-644.325928	216.987473	867.985840	-675.244385	16.518629	861.163696	-766.472595	266.204865	422.457825	-713.781555	-8.172692	468.528564	-753.285034	267.809052	68.124016	-756.347656	5.125607	71.855064	-651.601929	325.865540	1289.343750	-685.869446	-69.539345	1306.982178	-612.127380	119.461159	1323.467407	-601.333984	123.626427	1589.011475	-740.968079	356.556915	1069.949585	-762.942017	-135.074997	1092.308716	-695.922241	363.850555	807.596558	-696.944458	-173.118256	841.656006	-646.278198	111.303070	963.508362	441.905884	-32.561321	925.476685	461.543701	149.768677
-644.026184	216.604355	867.838074	-674.800049	16.491413	861.242920	-766.115845	266.180145	422.400391	-713.213745	-8.275723	468.583099	-753.000854	267.777832	68.158836	-756.346924	5.114261	71.948441	-651.521851	325.982727	1289.380493	-685.586426	-69.516068	1307.118530	-612.100830	119.758598	1323.455078	-600.910767	123.668266	1588.941650	-741.559143	356.910583	1070.338013	-764.551697	-134.941971	1093.139771	-696.952026	364.748108	807.887146	-700.090393	-174.024292	842.199829	-645.916809	111.211578	963.481750	441.996735	-32.277946	925.482239	461.402771	150.184128
-643.877563	216.793564	867.869995	-674.407593	16.672125	861.251160	-765.983276	266.256775	422.432129	-712.702576	-8.383880	468.623810	-753.072449	267.809662	68.181732	-756.462341	5.111459	72.004845	-651.510071	326.125427	1289.403809	-685.358093	-69.432632	1307.247192	-611.918091	119.901291	1323.452393	-600.421143	123.929176	1588.879272	-741.889587	356.789734	1070.544678	-765.921936	-134.685883	1093.958984	-697.596985	365.533752	808.085571	-702.964172	-174.777573	842.730164	-645.690430	111.407974	963.508484	442.094696	-32.005852	925.495728	461.229950	150.565796
-643.660278	216.782486	867.857056	-673.729553	16.294010	861.544006	-765.754639	266.245758	422.409027	-712.169800	-8.479419	468.780365	-752.932190	267.758636	68.179070	-756.454468	5.091033	72.038223	-651.580750	326.285156	1289.414063	-685.173706	-69.343964	1307.429199	-611.513184	119.926674	1323.469849	-599.963196	124.199959	1588.797974	-742.215088	357.418060	1070.668945	-767.132324	-134.295013	1094.614502	-698.018921	366.226288	808.204102	-705.575928	-175.309341	843.130188	-645.376587	111.424133	963.677612	442.187927	-31.795639	925.524475	461.065521	150.858749
-643.534302	216.890579	867.844482	-673.174622	16.332088	861.630798	-765.667297	266.261841	422.435333	-711.725403	-8.482128	468.806183	-752.873596	267.752625	68.181122	-756.458130	5.109643	72.085945	-651.592712	326.453888	1289.405151	-684.921936	-69.247871	1307.572144	-611.413940	120.072441	1323.443115	-599.542664	124.477333	1588.707520	-742.261963	357.289673	1070.737793	-768.079224	-133.832748	1095.237061	-698.085693	366.830933	808.298767	-707.848267	-175.706726	843.552551	-645.095947	111.584961	963.727295	442.297821	-31.553770	925.538879	460.855804	151.164230
-643.589600	217.327377	867.894531	-673.052917	17.136110	861.279907	-765.709351	266.339905	422.499725	-711.297974	-8.471845	468.651276	-752.908081	267.719116	68.208733	-756.508972	5.145318	72.104607	-651.617920	326.556213	1289.391357	-684.697510	-69.211655	1307.635254	-611.572998	120.373833	1323.412109	-599.118774	124.707710	1588.621094	-742.220093	357.452362	1070.699829	-769.004517	-133.321671	1095.680054	-697.829895	367.323517	808.322876	-709.791504	-175.932465	843.805908	-644.983032	111.998619	963.555420	442.361908	-31.287086	925.554871	460.618683	151.437836
-643.525818	217.468384	867.878235	-672.550781	17.274000	861.236755	-765.617004	266.277313	422.491547	-710.900391	-8.494263	468.615417	-752.854126	267.714172	68.211243	-756.467896	5.179529	72.120171	-651.733948	326.664886	1289.359741	-684.526550	-69.139717	1307.677612	-611.501282	120.516304	1323.438110	-598.686646	124.943260	1588.563599	-741.995789	357.560181	1070.543701	-769.806091	-132.807785	1096.054688	-697.289795	367.774323	808.244507	-711.522339	-175.995392	844.008118	-644.729248	112.158134	963.530640	442.432922	-31.006180	925.546570	460.365295	151.731522
-643.449829	217.640076	867.857483	-672.002930	17.337605	861.178467	-765.572205	266.196869	422.482697	-710.536743	-8.479009	468.609650	-752.716675	267.677490	68.217575	-756.389404	5.226309	72.158424	-651.912964	326.784637	1289.318237	-684.331055	-69.092667	1307.779175	-611.474915	120.672607	1323.460205	-598.275574	125.189857	1588.490234	-741.607300	357.616669	1070.340942	-770.380554	-132.251221	1096.320313	-696.468994	368.194153	808.165955	-712.889343	-175.861877	844.127136	-644.456421	112.296768	963.497498	442.554688	-30.710182	925.518494	460.173096	152.011398
-643.316101	217.711380	867.817688	-671.268860	17.010818	861.264832	-765.447388	266.043365	422.452698	-710.269165	-8.446432	468.654663	-752.549927	267.647705	68.226341	-756.380310	5.283754	72.205223	-652.093567	326.902008	1289.271118	-684.149841	-69.041946	1307.870483	-611.450012	120.822472	1323.512939	-597.955811	125.445145	1588.396851	-741.192810	358.058167	1069.993530	-770.775208	-131.622803	1096.503540	-695.337463	368.544983	807.951172	-713.974487	-175.636185	844.167419	-644.136353	112.296387	963.542603	442.608459	-30.466288	925.506714	460.047668	152.215088
-642.962708	217.369156	867.716370	-669.890930	15.622045	861.734375	-765.180542	265.766907	422.257904	-709.976257	-8.392859	468.922882	-752.233398	267.582550	68.201187	-756.327515	5.315549	72.256500	-652.337097	327.042847	1289.191162	-684.006226	-68.966331	1307.875977	-611.458374	120.978447	1323.507202	-597.659058	125.718040	1588.280762	-740.524475	358.146179	1069.539307	-770.986206	-130.977661	1096.531738	-693.828552	368.882416	807.745178	-714.699829	-175.197876	844.092407	-643.533630	111.837593	963.781250	442.645508	-30.281527	925.491943	459.926575	152.512848
-643.158081	217.876129	867.696411	-669.969482	16.782375	861.349915	-765.288086	265.781189	422.283173	-709.791809	-8.352713	468.769379	-752.216797	267.576294	68.151939	-756.327454	5.378325	72.287018	-652.627319	327.169403	1289.078735	-683.798523	-68.930824	1307.932983	-611.486023	121.146919	1323.507568	-597.341675	125.963921	1588.198975	-739.739441	358.155792	1068.989746	-771.026428	-130.434555	1096.508545	-692.030701	369.058899	807.434753	-715.055054	-174.632385	843.975037	-643.561096	112.470177	963.555054	442.676758	-30.069094	925.446899	459.854919	152.787857
-642.896301	217.735397	867.606506	-668.888245	15.898960	861.571289	-765.199158	265.590637	422.210480	-709.603210	-8.262176	468.939636	-752.035339	267.552307	68.109886	-756.327332	5.409632	72.285133	-653.013550	327.345947	1288.974976	-683.688477	-68.850212	1307.856079	-611.299072	121.167427	1323.559937	-597.121704	126.210701	1588.098755	-738.787354	358.152191	1068.396851	-770.886536	-129.826340	1096.332642	-689.772095	369.206207	807.129578	-715.157349	-173.902740	843.726501	-643.077271	112.204605	963.657043	442.705780	-29.844570	925.398621	459.902374	152.957626
-643.172729	218.342926	867.587158	-669.154541	17.402740	860.940979	-765.410950	265.646149	422.246307	-709.395691	-8.112626	468.734131	-752.076782	267.536835	68.130768	-756.340820	5.412992	72.304359	-653.372009	327.445129	1288.846802	-683.531128	-68.800735	1307.736206	-611.354187	121.382957	1323.565186	-596.908508	126.458389	1587.997681	-737.759460	358.177032	1067.733032	-770.771545	-129.136856	1095.853882	-687.281738	369.290375	806.807922	-714.911499	-173.054855	843.355408	-643.141296	112.913750	963.288452	442.686340	-29.526701	925.349976	459.947174	153.220108
-643.187317	218.502762	867.538696	-668.692444	17.456097	860.829285	-765.516602	265.632751	422.264893	-709.235718	-7.949433	468.706421	-752.015991	267.521606	68.128349	-756.370544	5.416981	72.325638	-653.703857	327.538025	1288.695557	-683.312134	-68.767128	1307.602295	-611.723816	121.701164	1323.553833	-596.740356	126.699928	1587.916992	-736.536377	357.810425	1067.052734	-770.147278	-128.766083	1095.791138	-684.543213	369.249603	806.431335	-714.300476	-172.080765	842.979980	-642.932800	113.024582	963.210571	442.671295	-29.144196	925.315552	460.065002	153.537338
-643.121643	218.579727	867.495422	-668.121460	17.437384	860.783691	-765.556885	265.553772	422.262482	-709.119202	-7.786652	468.766327	-752.039673	267.508301	68.101517	-756.373535	5.412018	72.313881	-654.085388	327.646759	1288.583618	-683.104858	-68.732376	1307.510986	-611.836304	121.905174	1323.550415	-596.604736	126.922455	1587.867065	-735.254150	357.787170	1066.307861	-769.474792	-128.206421	1095.340088	-681.616821	369.184357	806.070618	-713.415894	-170.907532	842.535889	-642.667053	113.093811	963.175049	442.666016	-28.830845	925.317688	460.259399	153.940918
-642.920349	218.940521	867.569336	-667.586914	17.650434	860.723816	-765.617798	265.508667	422.290192	-708.885193	-7.608432	468.745544	-751.935425	267.479736	68.108093	-756.366089	5.402461	72.336510	-654.464478	327.753937	1288.508789	-682.896362	-68.694595	1307.421387	-611.943909	122.069527	1323.584717	-596.554810	127.166222	1587.797974	-733.851624	357.739929	1065.569702	-768.660034	-127.623077	1094.882446	-678.243958	369.011719	805.864441	-712.119385	-169.653900	841.992126	-642.393372	113.351181	963.192871	442.689087	-28.456028	925.289063	460.521240	154.292572
-642.526855	219.796661	867.913208	-666.908020	17.555473	860.909363	-765.814880	265.621460	422.453491	-708.706421	-7.448779	468.843079	-752.037598	267.462463	68.103523	-756.385376	5.407139	72.370010	-654.901611	327.861725	1288.408569	-682.665894	-68.653267	1307.351074	-612.064453	122.273636	1323.604492	-596.531067	127.415260	1587.748169	-732.384216	357.728333	1064.850952	-767.662048	-127.213181	1094.330688	-674.800781	368.733643	805.483398	-710.559509	-168.247375	841.440491	-642.136597	113.728043	963.493286	442.764801	-27.889040	925.286377	460.820892	154.737137
-642.157104	219.712433	867.703491	-666.505554	17.727938	860.850037	-765.821289	265.597198	422.456726	-708.548157	-7.296720	468.853210	-751.955200	267.443359	68.098007	-756.339417	5.423718	72.349831	-655.302551	327.932373	1288.345215	-682.393677	-68.590790	1307.223877	-612.201416	122.451431	1323.626709	-596.555725	127.674667	1587.705688	-730.916382	358.083008	1064.120117	-766.558228	-126.724792	1093.771606	-671.073486	368.364655	805.259705	-708.663452	-166.644867	840.828735	-641.732422	113.839485	963.359741	442.785706	-27.370180	925.285645	461.155945	155.294983
-643.140991	218.643158	866.986328	-666.545776	17.473333	860.767090	-765.760437	265.542206	422.234802	-708.618652	-7.269659	468.911865	-751.926514	267.427429	68.098541	-756.423889	5.472274	72.356590	-655.729736	328.003235	1288.309326	-682.110901	-68.509491	1307.172241	-612.365662	122.636856	1323.672363	-596.611633	127.934647	1587.680664	-729.192078	357.773834	1063.376221	-765.235535	-126.247185	1093.146118	-667.072021	367.874146	805.028198	-706.427002	-164.986328	840.218445	-641.960449	113.496887	962.938416	442.824707	-26.850468	925.343872	461.514130	155.732559
-643.180420	218.733871	866.958191	-666.200806	17.546736	860.706665	-765.674255	265.492432	422.203094	-708.577881	-7.155737	468.932281	-751.825806	267.428955	68.111893	-756.483582	5.481887	72.398781	-656.208618	328.109070	1288.299072	-681.876831	-68.431328	1307.072144	-612.290466	122.683746	1323.739258	-596.690674	128.146484	1587.674072	-727.487305	357.811554	1062.664429	-763.903992	-125.790848	1092.399170	-662.946533	367.340363	804.896240	-703.878418	-163.148895	839.625061	-641.858765	113.593651	962.901428	442.846893	-26.317673	925.399719	461.859772	156.214523
-643.001160	218.745224	867.019348	-665.335571	16.737993	860.918213	-765.613647	265.532318	422.191711	-709.009094	-7.360820	469.175415	-751.822998	267.411774	68.104279	-756.718994	5.495253	72.457466	-656.576721	328.150818	1288.286865	-681.543945	-68.397102	1306.938110	-612.731262	123.048706	1323.783081	-596.834167	128.362854	1587.656982	-725.732117	357.821167	1061.983765	-762.417847	-125.367508	1091.588867	-658.966125	366.702209	804.712097	-701.046875	-161.196091	838.962219	-641.549377	113.353256	963.072266	442.817596	-25.971354	925.540894	462.187103	156.713684
-643.027832	218.941757	867.063293	-665.035950	16.840164	860.875366	-765.915222	265.821869	422.321716	-708.914246	-7.239664	469.181854	-752.129639	267.458282	68.097809	-756.766052	5.498538	72.471176	-657.047363	328.226349	1288.338623	-681.217285	-68.367546	1306.893311	-612.944214	123.275177	1323.839233	-597.024719	128.572784	1587.633301	-723.820496	357.760498	1061.302734	-760.625183	-124.853737	1090.878174	-653.963196	365.907440	804.852600	-697.944397	-159.139160	838.324585	-641.487671	113.490334	963.081787	442.863251	-25.508249	925.683594	462.533020	157.147415
-643.167969	218.837906	866.933594	-664.860168	16.914293	860.828552	-765.537170	265.630676	422.163147	-708.827881	-7.169760	469.192993	-751.820068	267.421143	68.091133	-756.739136	5.494764	72.492737	-657.518066	328.266846	1288.403198	-680.876282	-68.303780	1306.844971	-613.115479	123.457405	1323.910645	-597.327576	128.633759	1587.572510	-722.023193	358.185211	1060.665161	-758.794373	-124.393692	1090.044312	-649.041870	364.848297	805.063171	-694.498962	-156.932724	837.765137	-641.452637	113.530060	962.993774	442.923920	-25.059616	925.844238	462.876953	157.591003
-642.953613	218.561432	866.906250	-663.810852	16.021303	861.047302	-764.761658	265.177277	421.899933	-708.645813	-7.035269	469.357666	-751.230896	267.361877	68.062614	-756.736267	5.492547	72.534271	-657.932678	328.296021	1288.479736	-680.561890	-68.205963	1306.783813	-613.338196	123.658119	1323.978882	-597.433655	128.994446	1587.694214	-720.011292	358.127472	1060.070557	-756.770142	-124.038666	1089.318359	-644.115234	363.981018	805.336243	-690.765015	-154.615936	837.153870	-640.997498	113.148048	963.120361	442.956329	-24.671049	926.002808	463.239685	158.023422
-642.924561	219.819794	867.415039	-664.227966	17.265995	860.792419	-764.657593	265.219574	422.002075	-708.547729	-7.001363	469.189362	-751.208374	267.370056	68.061432	-756.664917	5.520778	72.530037	-658.428406	328.361145	1288.572998	-680.196655	-68.164330	1306.800903	-613.366821	123.713776	1324.076172	-597.733826	129.206207	1587.734863	-718.020935	358.154205	1059.500122	-754.603821	-123.608093	1088.508301	-639.202881	363.040436	805.698303	-686.791260	-152.179428	836.653564	-641.313782	114.011696	963.245544	443.068146	-24.326479	926.169983	463.606232	158.399582
-642.744385	220.227325	867.563843	-664.015869	17.427788	860.757385	-764.819275	265.445251	422.129822	-707.930542	-6.620232	469.128143	-751.455444	267.428802	68.084923	-756.465271	5.517190	72.505325	-658.889709	328.366943	1288.672119	-679.792725	-68.172836	1306.834595	-613.588379	123.892273	1324.186768	-598.042847	129.415543	1587.781250	-715.969055	358.140991	1059.016235	-752.385925	-123.211388	1087.698486	-634.083374	361.929779	806.146606	-682.621338	-149.635330	836.141724	-641.220886	114.224419	963.311829	443.161621	-23.961071	926.290222	463.948212	158.738724
-642.434998	220.822617	867.771423	-663.734863	17.623226	860.739197	-764.281555	265.147034	422.056824	-707.777710	-6.551398	469.102753	-751.012634	267.342865	68.064430	-756.391663	5.507607	72.504677	-659.254089	328.350555	1288.775879	-679.423889	-68.161156	1306.812988	-614.077637	124.194527	1324.284302	-598.374268	129.619263	1587.830322	-713.898376	358.138000	1058.505493	-750.017822	-122.837723	1086.942749	-628.965332	360.923126	806.740662	-678.160950	-147.010376	835.702576	-641.072327	114.531883	963.420288	443.266754	-23.623188	926.381165	464.201172	159.080322
-642.153564	220.528336	867.481262	-663.630066	17.647478	860.724243	-763.903564	264.979492	421.967957	-708.381653	-6.947983	469.215607	-750.747375	267.297394	68.080551	-756.632385	5.514929	72.580948	-659.713501	328.350830	1288.893555	-679.099792	-68.113274	1306.825073	-614.331482	124.372818	1324.416748	-598.772644	129.795822	1587.880371	-711.802856	358.033630	1058.024048	-747.524292	-122.416382	1086.135376	-623.618591	359.560303	807.133667	-673.521179	-144.277313	835.281921	-640.822937	114.507637	963.266052	443.326935	-23.364681	926.446777	464.362732	159.468185
-641.840698	221.521713	868.159302	-663.158325	17.867876	860.716553	-763.986572	265.116943	422.125244	-707.212952	-6.290665	469.066528	-750.949036	267.312988	68.128052	-756.151978	5.519200	72.463264	-660.149475	328.315247	1289.028442	-678.791077	-68.089134	1306.815674	-614.629211	124.534019	1324.547485	-599.103943	130.218765	1587.943848	-709.676331	357.895477	1057.559570	-745.017517	-122.096420	1085.265625	-618.229797	358.243530	807.832214	-668.690369	-141.444290	834.959961	-640.765625	114.841530	963.628479	443.341675	-23.143917	926.488220	464.500336	159.748276
-641.927795	221.310883	868.183167	-662.776917	17.647978	860.820923	-763.851257	265.083466	422.118073	-707.028259	-6.218523	469.094910	-750.869751	267.312927	68.131783	-756.086731	5.537595	72.479752	-660.594299	328.288544	1289.151123	-678.614380	-67.995743	1306.737793	-614.722229	124.586288	1324.702271	-599.524658	130.197342	1588.027588	-707.598816	357.830963	1057.159668	-742.390137	-121.824257	1084.450439	-612.599365	356.778137	808.654724	-663.647461	-138.467758	834.655090	-640.716919	114.702095	963.707825	443.338440	-22.935110	926.501404	464.552460	160.041122
-642.377441	220.467377	867.980896	-662.375854	17.094107	860.922180	-763.397034	264.818604	421.891907	-706.652283	-5.991952	469.147980	-750.545898	267.239044	68.124573	-755.947571	5.536910	72.456505	-661.027710	328.271881	1289.249390	-678.423584	-67.897728	1306.729126	-615.040588	124.708305	1324.804565	-599.905762	130.392029	1588.088013	-705.546326	357.701141	1056.769897	-739.640137	-121.421028	1083.550903	-607.089783	355.268494	809.434875	-658.356201	-135.446411	834.448059	-640.759338	114.194748	963.668518	443.359375	-22.759073	926.479431	464.611694	160.310684
-642.405029	220.600815	868.016479	-662.429932	17.154509	860.847839	-763.455627	264.912262	421.956116	-706.988586	-6.160445	469.185944	-750.592285	267.244873	68.161858	-756.117676	5.604293	72.544067	-661.432678	328.227936	1289.376099	-678.231201	-67.834755	1306.714722	-615.597900	124.982918	1324.893677	-600.321777	130.576294	1588.126709	-703.406250	357.449707	1056.339111	-736.819519	-121.163422	1082.786621	-601.313171	353.644226	810.319092	-653.072021	-132.322540	834.388916	-640.845276	114.242508	963.652100	443.333557	-22.614656	926.448059	464.659027	160.601669
-642.395508	220.713226	868.060974	-662.327087	17.271709	860.822815	-763.568298	265.055420	422.044769	-706.696960	-5.983017	469.150543	-750.800537	267.271545	68.168831	-755.995422	5.653535	72.536964	-661.911987	328.224396	1289.504395	-678.148315	-67.719475	1306.698853	-615.679688	124.928772	1325.057983	-600.718445	130.756546	1588.189697	-701.339050	357.195129	1055.971680	-733.848145	-120.852768	1082.046143	-595.880188	351.961304	811.247620	-647.478638	-129.092438	834.369202	-640.843872	114.333786	963.667114	443.185974	-22.398659	926.405090	464.381073	160.653259
-642.378723	220.737564	868.080139	-662.208984	17.343584	860.801697	-763.379578	264.984558	422.003296	-705.576355	-5.361637	469.020386	-750.666321	267.230286	68.157143	-755.590637	5.640635	72.467178	-662.357422	328.156036	1289.567749	-678.046509	-67.641533	1306.672119	-616.040771	125.020218	1325.187622	-601.127686	130.935760	1588.257324	-699.465942	357.178650	1055.642334	-730.951599	-120.450851	1081.156494	-590.579712	349.629028	812.061890	-641.929443	-125.841057	834.433228	-640.839661	114.372795	963.673035	443.107544	-22.310541	926.365906	464.338013	160.912766
-642.355103	220.822418	868.102234	-662.079285	17.395863	860.760742	-763.597107	265.208466	422.130157	-705.508911	-5.275620	469.025879	-750.995728	267.274811	68.199257	-755.519836	5.699287	72.465424	-662.769043	328.096039	1289.701416	-677.946838	-67.559990	1306.679077	-616.440796	125.130051	1325.307251	-601.537781	131.116516	1588.318115	-697.373352	356.773224	1055.334717	-727.874817	-120.164803	1080.470093	-585.310974	348.572205	813.391846	-636.075989	-122.449829	834.650757	-640.843018	114.424812	963.672058	442.937836	-22.119904	926.302673	463.973297	160.884369
-642.276733	220.886505	868.149963	-661.902710	17.478310	860.744629	-763.497192	265.278809	422.181183	-705.615662	-5.255321	469.029877	-750.989563	267.226410	68.199173	-755.579468	5.751083	72.481956	-663.143738	328.012665	1289.799805	-677.877747	-67.485039	1306.619873	-617.087646	125.380447	1325.394897	-602.006104	131.300659	1588.315308	-695.221375	355.874115	1055.152344	-724.956482	-119.880562	1079.628418	-579.911011	346.972900	814.668701	-630.317566	-119.058441	834.906494	-640.814758	114.481155	963.698364	442.758728	-22.033195	926.249451	463.716156	160.999985
-642.213562	220.964157	868.170471	-661.742126	17.489180	860.701111	-763.041382	265.198761	422.080444	-705.527527	-5.213282	469.067780	-750.712036	267.196136	68.216011	-755.557373	5.808204	72.500198	-663.675537	327.974274	1289.889404	-677.855347	-67.387459	1306.614868	-617.273132	125.342285	1325.553833	-602.339844	131.465546	1588.374756	-693.413513	356.077820	1054.769165	-721.754883	-119.519341	1078.951050	-574.185120	344.106171	815.992004	-624.433411	-115.572922	835.343445	-640.786194	114.508835	963.695496	442.610901	-22.026007	926.196960	463.587524	161.191071
-642.283997	221.166733	868.211121	-662.048157	18.261564	860.534851	-763.232483	265.345001	422.231873	-705.448486	-5.099263	468.944214	-751.026245	267.215332	68.237610	-755.551941	5.855936	72.482971	-664.114441	327.899841	1289.990845	-677.777649	-67.318764	1306.589355	-617.873596	125.523216	1325.664795	-602.724670	131.637238	1588.368530	-691.384705	355.527283	1054.524780	-718.736511	-119.167191	1078.182739	-569.026978	342.682587	817.579041	-618.563965	-112.039047	835.808105	-641.008057	114.872192	963.630493	442.370819	-21.828224	926.114746	463.021667	161.112076
-642.744446	221.961838	868.279907	-663.131042	20.066975	859.586914	-763.392883	265.610535	422.386475	-705.450867	-5.082202	468.645203	-751.352966	267.261292	68.257187	-755.576355	5.879428	72.515198	-664.593506	327.866608	1290.088379	-677.822388	-67.209351	1306.540405	-618.077515	125.459961	1325.783447	-603.039490	131.800186	1588.394043	-689.304871	354.355713	1054.436279	-715.606201	-118.805679	1077.553467	-563.813721	340.760620	819.073914	-613.000610	-108.532524	836.226868	-641.478455	115.586349	963.126282	442.149048	-21.738008	926.032471	462.626770	161.177307
-642.713013	222.060822	868.309998	-663.015686	20.208117	859.510071	-763.271790	265.711731	422.399017	-705.126099	-4.847138	468.598694	-751.325623	267.273743	68.268143	-755.443726	5.917216	72.542603	-665.076355	327.806061	1290.179565	-677.872314	-67.141495	1306.501587	-618.480957	125.519081	1325.869995	-603.397766	131.982620	1588.367920	-687.665527	354.619202	1054.086914	-712.552551	-118.391914	1076.869507	-558.795288	339.275024	820.814697	-607.222046	-105.037819	836.908936	-641.487732	115.665482	963.110168	441.947449	-21.662008	925.944824	462.258179	161.215668
-642.192566	221.476974	868.257813	-661.588806	18.595842	860.113220	-762.848572	265.619781	422.305206	-705.412781	-4.981193	468.967377	-751.117493	267.231476	68.305061	-755.601318	5.972752	72.571648	-665.566650	327.740784	1290.278564	-677.875427	-67.057816	1306.446167	-618.904480	125.617165	1325.949463	-603.818237	132.161819	1588.292358	-685.954224	354.234802	1053.914185	-709.485657	-117.918716	1076.225586	-554.050720	337.486450	822.404175	-601.339783	-101.419670	837.762573	-640.933899	115.003716	963.455933	441.722687	-21.642975	925.840332	461.888550	161.183945
-641.990356	221.979996	868.496338	-661.224976	18.564108	860.106628	-762.733276	265.778412	422.404053	-705.276367	-4.850951	468.985168	-751.180237	267.245117	68.327461	-755.561707	6.029143	72.569679	-665.990295	327.639526	1290.350830	-677.873962	-67.021240	1306.436035	-619.538574	125.800957	1325.964478	-604.198242	132.312729	1588.229370	-683.338989	352.601227	1053.949585	-706.484741	-117.452957	1075.667358	-549.077332	335.977386	824.174438	-595.397827	-97.782967	838.763611	-640.896729	115.163986	963.594910	441.501923	-21.615051	925.708801	461.523438	161.191193
-641.666321	221.139984	868.236328	-660.281677	17.995476	860.549500	-762.313721	265.667084	422.260010	-705.029175	-4.651668	469.074677	-751.034607	267.255005	68.330421	-755.451538	6.038687	72.599838	-666.521484	327.600586	1290.426392	-677.878540	-66.919182	1306.401001	-619.766846	125.744652	1326.034302	-604.552246	132.442871	1588.160156	-681.653381	352.008911	1053.845337	-703.484497	-116.862442	1075.146606	-544.589355	334.195068	825.785706	-589.594666	-94.127502	839.860291	-640.510803	114.849991	963.732056	441.331421	-21.593727	925.549133	461.190063	161.207886
-641.395386	220.846725	868.210632	-659.298645	18.322638	860.846558	-761.987854	265.639069	422.225586	-704.592773	-4.414279	469.076233	-750.981201	267.253387	68.320854	-755.346558	6.076768	72.576553	-667.015503	327.556549	1290.484253	-677.937134	-66.825432	1306.343872	-620.160950	125.770737	1326.059448	-604.933533	132.574554	1588.084473	-680.009766	351.459198	1053.681274	-700.684753	-116.326515	1074.574585	-540.004944	332.380432	827.503235	-583.846619	-90.503220	841.067444	-640.142883	115.069176	963.904053	441.167419	-21.597076	925.375061	460.883484	161.154526
-641.553589	221.273026	868.238220	-659.819641	18.550938	860.356567	-761.928162	265.825195	422.317047	-704.957214	-4.563052	469.041626	-751.122925	267.258423	68.355400	-755.576660	6.150461	72.670471	-667.495850	327.471344	1290.569946	-677.894653	-66.750420	1306.349609	-620.508667	125.808174	1326.095581	-605.336792	132.685776	1588.005493	-678.387329	350.839630	1053.599609	-697.630859	-115.542923	1074.154785	-535.604187	330.766693	829.212830	-578.154663	-86.893311	842.412659	-640.437378	115.125519	963.655518	441.023987	-21.618362	925.229004	460.575165	161.087021
-641.582520	221.347351	868.263794	-659.757751	18.644529	860.259583	-761.787598	265.922119	422.355225	-704.807129	-4.475355	469.039093	-751.243896	267.276978	68.375511	-755.574951	6.199758	72.676964	-667.958618	327.363403	1290.614502	-677.866943	-66.695091	1306.334106	-620.893555	125.852951	1326.114990	-605.814209	132.647644	1587.880737	-676.843445	350.029633	1053.502808	-694.866333	-114.870155	1073.755005	-531.297668	328.716553	830.680847	-572.647034	-83.280777	843.850891	-640.509338	115.161224	963.626587	440.965027	-21.656002	925.053223	460.400421	161.068863
-641.338623	221.130783	868.277222	-658.976624	18.370882	860.570679	-761.386658	265.866302	422.301941	-704.445190	-4.337108	469.108063	-751.113098	267.265076	68.412498	-755.478882	6.258416	72.664833	-668.377747	327.265442	1290.667114	-677.822388	-66.621666	1306.321655	-621.313904	125.918030	1326.159424	-606.092896	132.881287	1587.905518	-675.430664	349.499542	1053.455688	-692.133545	-114.071587	1073.419312	-527.275513	327.069763	832.423096	-566.988220	-79.568985	845.551819	-640.249634	115.110939	963.823669	440.925781	-21.667887	924.881226	460.249512	161.017929
-641.151001	221.034622	868.286682	-658.360840	18.627281	860.688782	-761.027466	265.833862	422.291290	-704.040405	-4.099419	469.073975	-750.991943	267.186188	68.431206	-755.395935	6.306303	72.638847	-668.849182	327.147400	1290.672485	-677.753540	-66.573486	1306.361328	-621.694702	125.966362	1326.198853	-606.574646	132.789200	1587.789673	-674.031860	348.738770	1053.354980	-689.543335	-113.377075	1073.120850	-523.370789	325.393036	834.086487	-561.907349	-76.187325	847.061523	-640.025024	115.271553	963.908630	440.938141	-21.701212	924.732483	460.199341	160.965851
-640.853760	220.622604	868.251404	-657.047913	19.092482	861.040283	-760.546997	265.700500	422.222565	-703.374573	-3.771407	469.020416	-750.819336	267.146942	68.429459	-755.168335	6.347421	72.620659	-669.277344	327.023987	1290.696045	-677.671753	-66.534599	1306.369995	-622.202881	126.089935	1326.226318	-606.865051	132.989441	1587.837891	-672.697571	348.060059	1053.344849	-686.991394	-112.514427	1072.897827	-519.695740	323.886688	835.791687	-556.380371	-72.484077	849.023010	-639.514343	115.540398	964.105957	440.997437	-21.707823	924.575317	460.239380	160.932526
-640.717285	220.575745	868.239990	-656.584961	19.198900	861.136658	-759.628906	264.884033	421.644897	-703.079590	-3.670740	469.066650	-750.279053	267.069397	68.396042	-755.065308	6.384362	72.647339	-669.740723	326.931030	1290.712769	-677.609070	-66.490822	1306.421997	-622.554199	126.151970	1326.261353	-607.325745	133.017853	1587.783813	-671.527222	347.432922	1053.320923	-684.566040	-111.756027	1072.704956	-516.009827	321.935730	837.366089	-551.405640	-69.097443	850.863403	-639.391052	115.648613	964.168396	441.097260	-21.734032	924.436951	460.362061	160.880417
-640.765442	220.766388	868.277954	-656.580750	19.226482	860.951111	-759.364685	264.870300	421.649902	-702.959351	-3.631862	469.054810	-750.242615	267.036041	68.414268	-755.007568	6.374710	72.666618	-670.212219	326.844910	1290.739014	-677.584656	-66.461487	1306.410400	-622.881714	126.220062	1326.291382	-607.732666	133.033020	1587.749023	-670.390015	346.538177	1053.235107	-682.321716	-110.933449	1072.541748	-512.872986	320.907135	839.090332	-546.986572	-66.023323	852.396851	-639.471375	115.657784	964.095703	441.282379	-21.720255	924.339539	460.611481	160.871170
-640.836853	220.918777	868.308899	-656.903198	19.457724	860.871216	-759.203186	264.945496	421.704803	-703.002319	-3.664828	469.010956	-750.313171	267.011749	68.414902	-754.955627	6.338093	72.752342	-670.670166	326.781342	1290.749146	-677.534973	-66.406593	1306.444214	-623.049194	126.211761	1326.329956	-608.181702	133.037003	1587.722900	-669.453491	346.011810	1053.202148	-680.105591	-110.110542	1072.378052	-509.610107	319.220276	840.733765	-541.955322	-62.483551	854.596436	-639.756409	115.788513	964.076660	441.476074	-21.697220	924.275269	460.870697	160.893463
-640.573120	220.953476	868.453796	-656.563599	19.612654	860.854736	-758.898926	264.884094	421.730194	-702.743103	-3.597993	469.026398	-750.244080	267.008179	68.463326	-754.785217	6.252653	72.826462	-671.070496	326.685181	1290.738403	-677.394775	-66.360573	1306.544312	-623.523865	126.335228	1326.339355	-608.742310	132.850693	1587.622070	-668.498596	345.162170	1053.196411	-677.988159	-109.131508	1072.241699	-506.734680	318.024261	842.264038	-537.551025	-59.340843	856.548096	-639.629089	115.817764	964.153748	441.764099	-21.632998	924.228821	461.278625	160.943298
-639.812927	221.120972	868.569946	-655.627808	19.781801	860.863586	-758.458313	264.786774	421.733612	-702.204895	-3.381959	469.067749	-750.013306	266.957550	68.479446	-754.553040	6.199080	72.854965	-671.526855	326.652557	1290.751709	-677.344971	-66.311363	1306.578857	-623.639526	126.288788	1326.416138	-609.106628	132.992172	1587.682739	-667.666382	344.416626	1053.207031	-676.079834	-108.466873	1072.225708	-504.071472	316.911285	843.810303	-533.684448	-56.496323	858.205933	-638.980103	115.955833	964.232544	442.069458	-21.555597	924.217651	461.710419	161.004318
-639.700989	221.120819	868.615173	-655.124634	20.167606	860.949280	-758.231323	264.758636	421.752411	-701.799561	-3.174298	469.050262	-749.972595	266.957123	68.538345	-754.497986	6.211134	72.931206	-671.939819	326.564453	1290.733765	-677.193665	-66.277733	1306.674683	-624.037537	126.425331	1326.489380	-609.685913	132.771454	1587.614136	-666.993530	343.616241	1053.174072	-674.190369	-107.500755	1072.136719	-501.642181	315.937836	845.298645	-529.245972	-53.250065	860.537537	-638.819214	116.187767	964.312561	442.374115	-21.510235	924.292542	462.232635	161.041901
-639.534363	221.038544	868.695801	-654.521545	20.697819	861.112366	-757.993530	264.743500	421.793854	-701.486877	-3.113425	469.012512	-749.874573	266.940491	68.546738	-754.438049	6.185477	72.969521	-672.397217	326.536987	1290.695435	-677.094482	-66.235153	1306.756714	-624.268250	126.504692	1326.552124	-610.046448	132.884094	1587.701416	-666.361389	342.690796	1053.170532	-672.437500	-106.667839	1072.097534	-499.339081	315.139557	846.665710	-525.771240	-50.714657	862.187805	-638.625549	116.471375	964.453430	442.735626	-21.474222	924.377747	462.818329	161.154663
-639.287903	220.902374	868.777832	-653.815674	21.290646	861.293457	-757.741150	264.644775	421.729706	-700.822815	-2.902210	468.953796	-749.742981	266.872589	68.576797	-754.222229	6.148662	72.996590	-672.796570	326.532562	1290.691406	-677.010742	-66.210358	1306.813843	-624.492920	126.578522	1326.629639	-610.510254	132.821091	1587.722168	-665.834717	341.185425	1053.223022	-670.818115	-106.039864	1072.161865	-497.251343	314.431091	847.966370	-522.158752	-47.947159	864.134033	-638.336548	116.765335	964.603455	443.098206	-21.478596	924.486511	463.416168	161.177673
-638.942261	220.755402	868.862366	-653.117126	21.846361	861.437073	-757.478027	264.579834	421.701599	-700.275391	-2.716934	468.904694	-749.602844	266.858673	68.558182	-754.037292	6.095716	73.003777	-673.190308	326.503876	1290.621948	-676.890076	-66.161781	1306.900391	-624.665955	126.609467	1326.662842	-611.014648	132.728516	1587.745850	-665.488586	340.283844	1053.188232	-669.266052	-105.188965	1072.079468	-495.401733	313.868286	849.256714	-518.730103	-45.329479	866.066406	-638.019775	117.012474	964.736084	443.477936	-21.521492	924.596680	464.079742	161.170227
-638.552063	220.597076	868.974487	-652.376770	22.458847	861.607788	-757.226868	264.536835	421.679718	-699.801208	-2.641917	468.853607	-749.507507	266.865631	68.579979	-754.004944	6.043055	73.013527	-673.581970	326.506439	1290.566650	-676.793640	-66.143173	1306.953369	-624.862244	126.686760	1326.674072	-611.479065	132.639328	1587.762085	-665.302368	339.896576	1053.123779	-667.905334	-104.580269	1072.119507	-493.747406	313.431366	850.412476	-515.584534	-42.954910	867.918457	-637.644836	117.279160	964.894348	443.899994	-21.509933	924.742676	464.680939	161.233444
-639.428589	220.747528	868.337341	-653.308533	20.956871	860.762207	-757.429077	264.717194	421.748718	-700.337158	-3.081293	469.117889	-749.636719	266.865631	68.613480	-754.449036	5.974370	73.143097	-673.901611	326.494568	1290.511719	-676.688660	-66.126678	1306.967163	-625.083740	126.763191	1326.693481	-612.034058	132.535065	1587.764771	-665.182129	338.426361	1053.100586	-666.580078	-103.937210	1072.126709	-492.284790	313.143433	851.442200	-512.618286	-40.617462	869.725403	-638.094360	116.502434	964.111877	444.337341	-21.571264	924.876648	465.437561	161.280411
-639.482117	220.944260	868.355103	-653.640381	20.536976	860.536804	-758.015320	265.493286	422.319702	-700.383545	-3.292178	469.220551	-750.271362	266.968170	68.686157	-754.597900	5.904412	73.231087	-674.267151	326.529785	1290.441528	-676.614807	-66.101830	1306.970337	-625.214111	126.802788	1326.738037	-612.496216	132.408447	1587.780273	-665.263794	337.891418	1053.091919	-665.413330	-103.259659	1072.098999	-491.089996	312.980804	852.420837	-509.840668	-38.439903	871.467407	-638.300964	116.273094	964.004028	444.788361	-21.625120	925.007385	466.149658	161.417969
-639.280212	221.039139	868.435974	-653.324158	20.707277	860.510437	-757.361267	264.751556	421.795044	-700.236938	-3.341883	469.265625	-749.693298	266.892700	68.618889	-754.687195	5.840972	73.248672	-674.629517	326.594116	1290.401611	-676.498901	-66.073250	1307.031982	-625.346863	126.858841	1326.776489	-612.960327	132.303055	1587.831665	-665.415222	336.967865	1053.121094	-664.324280	-102.807640	1072.185181	-490.130554	312.893219	853.310242	-507.384674	-36.485878	873.116882	-638.153748	116.362968	964.038574	445.149963	-21.654776	925.129639	466.704529	161.356262
-639.044128	220.968872	868.487915	-652.825500	20.957251	860.544250	-757.280334	264.695068	421.756042	-699.996643	-3.367603	469.302216	-749.635620	266.885651	68.614662	-754.701660	5.764906	73.301208	-674.986206	326.657196	1290.361694	-676.401123	-66.043579	1307.047363	-625.480286	126.933037	1326.801025	-613.453674	132.214111	1587.851074	-665.659302	336.280060	1053.101807	-663.395935	-102.353004	1072.177856	-489.474152	312.775909	854.034729	-505.183350	-34.353619	874.755737	-637.917297	116.455872	964.092224	445.487793	-21.702124	925.247620	467.200500	161.360687
-638.256409	220.127914	868.468201	-650.101990	23.538385	861.324951	-756.958618	264.461975	421.566803	-698.941589	-2.867652	469.059174	-749.271851	266.881287	68.604584	-754.360474	5.663479	73.225060	-675.335510	326.777527	1290.443115	-676.255554	-66.037048	1307.074707	-625.706543	127.110863	1326.808472	-613.908508	132.094055	1587.892090	-665.992737	335.194305	1053.098511	-662.513916	-101.812660	1072.208008	-489.001617	312.873199	854.639465	-503.108368	-32.676697	876.263733	-636.561462	117.754173	964.522522	445.820557	-21.721655	925.326538	467.725677	161.404724
-638.512268	220.760010	868.536377	-651.355408	21.944918	860.797302	-757.262756	264.627625	421.676514	-699.248108	-3.164622	469.278290	-749.424988	266.895905	68.570213	-754.626709	5.600318	73.310333	-675.736328	326.844086	1290.425537	-676.152588	-65.999809	1307.098755	-625.804382	127.188309	1326.867432	-614.362000	131.956299	1587.942993	-666.423035	334.672363	1053.080200	-661.782837	-101.387543	1072.243164	-488.797241	313.157501	855.160095	-501.249054	-31.117020	877.660583	-637.191589	116.975151	964.270569	446.084381	-21.787481	925.411621	468.274811	161.525436
-638.703125	221.288605	868.557800	-652.201294	21.038599	860.381104	-757.577637	264.738953	421.813721	-699.740112	-3.543914	469.466217	-749.607544	266.950226	68.582008	-754.884216	5.574224	73.414131	-676.103149	326.863678	1290.416626	-676.064758	-65.976486	1307.062256	-625.920898	127.280441	1326.906982	-614.824341	131.850281	1587.972290	-666.886414	334.189972	1053.085449	-661.167175	-101.029037	1072.252930	-488.833374	313.601685	855.539185	-499.620087	-29.814255	878.918884	-637.622864	116.569443	964.056580	446.368408	-21.822718	925.448853	468.671814	161.448288
-638.649536	221.470322	868.529480	-652.039734	20.932398	860.309814	-757.670898	264.688812	421.854340	-699.683655	-3.660096	469.515137	-749.539368	266.949799	68.561577	-754.961243	5.516584	73.472046	-676.441528	326.856049	1290.343018	-675.972839	-65.961693	1307.023071	-626.001587	127.342606	1326.939819	-615.230957	131.747620	1588.032227	-667.512085	333.898621	1053.077148	-660.693420	-100.736649	1072.222900	-489.088470	314.128754	855.740967	-498.228058	-28.673218	880.030762	-637.536865	116.598068	964.008057	446.669189	-21.870024	925.454224	469.082092	161.261322
-638.562256	221.567062	868.478699	-651.587158	21.139185	860.368896	-757.899231	264.699402	421.906097	-700.042175	-3.982160	469.607147	-749.576111	266.983704	68.566734	-755.218689	5.486567	73.546440	-676.814331	326.873993	1290.344116	-675.828796	-65.973679	1306.997925	-626.101563	127.406555	1326.963989	-615.674316	131.617264	1588.072510	-668.141907	333.703339	1053.075439	-660.286194	-100.493675	1072.207397	-489.491821	314.757324	855.840515	-496.973083	-27.669788	881.091187	-637.326355	116.819687	964.020020	446.870697	-21.867188	925.431335	469.441986	161.228729
-638.516663	221.631256	868.388306	-651.266541	21.169842	860.350891	-758.739136	265.408997	422.498718	-699.852722	-4.007631	469.567505	-750.124878	267.023590	68.615868	-755.130737	5.480042	73.547600	-677.192810	326.942444	1290.305786	-675.674072	-65.995895	1306.933838	-626.116394	127.442520	1326.961670	-616.094849	131.510681	1588.098145	-668.861938	333.583588	1053.065308	-659.994202	-100.271996	1072.153320	-490.260162	315.583527	855.620911	-496.046234	-26.913879	881.897339	-637.162170	116.915497	963.969482	446.970123	-21.765984	925.372314	469.748779	161.467667
-638.449219	221.763107	868.322021	-650.977234	21.201015	860.324341	-758.976013	265.350586	422.514008	-699.030212	-3.629663	469.458405	-750.146423	267.053558	68.582642	-754.807251	5.510903	73.436966	-677.534729	327.023926	1290.310547	-675.531372	-66.010559	1306.832397	-626.163757	127.507477	1326.941162	-616.511108	131.398087	1588.106934	-669.601685	333.667908	1053.053833	-659.829468	-100.122589	1072.100586	-491.205933	316.453522	855.345581	-495.224670	-26.277208	882.548035	-636.969177	117.026627	963.923279	447.090515	-21.715694	925.310242	470.033661	161.543823
-637.791992	222.193680	868.891357	-650.491028	21.480949	860.236145	-758.551941	264.480072	421.988647	-698.727234	-3.479255	469.365723	-749.506104	266.982117	68.488510	-754.685791	5.554883	73.385872	-677.875000	327.066315	1290.293701	-675.372742	-66.034836	1306.719360	-626.228516	127.597122	1326.928101	-616.858154	131.277115	1588.147583	-670.415039	333.913940	1053.050537	-659.751465	-100.063919	1072.051636	-492.372833	317.458435	854.887146	-494.616241	-25.843077	883.073486	-636.673401	117.069550	964.170471	447.197418	-21.671669	925.246765	470.306732	161.616104
-638.268555	222.027115	868.253113	-650.495239	21.175808	860.158875	-759.397949	265.152588	422.490143	-698.899963	-3.613681	469.453339	-749.913940	267.042664	68.534454	-754.728088	5.586967	73.423431	-678.181396	327.152985	1290.304688	-675.166443	-66.026512	1306.628296	-626.255005	127.673698	1326.904175	-617.220093	131.182114	1588.164795	-671.270203	334.269165	1053.028198	-659.791260	-99.998802	1071.946533	-493.957214	318.878906	854.280518	-494.265259	-25.619356	883.407043	-636.690002	117.119263	963.808899	447.263123	-21.635098	925.173645	470.547302	161.660858
-637.981262	222.521362	868.657532	-650.008057	21.475990	860.155029	-759.739441	265.154266	422.573151	-699.146667	-3.759741	469.488251	-749.875122	267.063141	68.504295	-754.776184	5.683925	73.454933	-678.496338	327.182770	1290.296021	-674.969177	-66.026428	1306.515869	-626.268677	127.727554	1326.868774	-617.561218	131.081100	1588.178711	-672.178833	334.794800	1053.019531	-659.946411	-100.005379	1071.882080	-495.550873	320.039032	853.581055	-494.129974	-25.668238	883.603394	-636.472656	117.336159	964.013916	447.313080	-21.591908	925.107361	470.780273	161.668991
-638.064331	222.565063	868.478088	-649.706238	21.430748	860.110046	-760.079834	265.069611	422.563995	-699.097046	-3.702566	469.497711	-749.858154	267.062622	68.473907	-754.727539	5.739139	73.441269	-678.761475	327.205719	1290.329346	-674.723389	-66.007767	1306.353516	-626.247986	127.774529	1326.853149	-617.890015	130.993851	1588.199097	-673.165100	335.394379	1053.067993	-660.171021	-100.045250	1071.793335	-497.329010	321.276611	852.744995	-494.156860	-25.923218	883.705811	-636.344543	117.417229	963.904053	447.338470	-21.606993	925.083618	470.955109	161.617599
-638.062073	222.587769	868.393616	-649.416870	21.451004	860.125671	-760.466492	265.023682	422.592773	-699.003540	-3.646856	469.507050	-749.860901	267.067017	68.466423	-754.718811	5.799334	73.421951	-679.017334	327.239746	1290.393921	-674.441223	-65.935608	1306.184448	-626.166687	127.841049	1326.815796	-618.242920	130.857346	1588.209351	-674.161804	336.053406	1053.139404	-660.542908	-100.122185	1071.719360	-499.310547	322.600861	851.860962	-494.374878	-26.441837	883.674438	-636.212158	117.499702	963.873474	447.322540	-21.625154	925.053589	471.109955	161.547882
-637.956787	222.623032	868.334106	-649.112305	21.594856	860.104492	-760.686707	264.882263	422.604370	-698.894409	-3.590909	469.492340	-749.720398	267.110901	68.460831	-754.649048	5.868045	73.394554	-679.261169	327.263031	1290.451294	-674.102844	-65.850487	1305.990112	-626.176514	127.993736	1326.730225	-618.449280	130.816849	1588.241821	-675.306702	336.996368	1053.236328	-661.054016	-100.227821	1071.601440	-501.459442	323.840332	850.818176	-494.802612	-27.123823	883.498657	-636.008240	117.613304	963.834290	447.289703	-21.665348	925.078125	471.229340	161.466660
[truncated: 39 more rows]
[truncated: 40 more columns]
