# Supplementary material for: A dyadic stimulus set of audiovisual affective displays for the study of multisensory, emotional, social interactions
Source: Behav Res Methods. 2015 Nov 5;48(4):1285–95. doi: 10.3758/s13428-015-0654-4 (PMC5101291; doi:10.3758/s13428-015-0654-4)
Supplement: Supplementary file 1 — (ZIP 270 MB) [file 13428_2015_654_MOESM1_ESM.zip › supplementary_material_2_stimuli_set_files/A/A06.txt]

-605.703613	225.762390	869.568298	-628.693909	22.803413	860.931824	-710.191223	275.800446	416.019684	-673.104919	2.773367	468.955963	-697.279602	273.008881	65.084679	-722.977234	17.680513	73.604935	-620.843689	329.234131	1289.476685	-641.304504	-61.604603	1302.421753	-584.742249	127.721390	1324.229736	-576.254700	134.943207	1593.695557	-658.786194	360.784485	1056.737427	-680.356323	-112.122055	1073.332275	-547.170349	319.150543	816.997009	-566.153809	-78.704185	839.668945	-606.133057	118.806709	964.484924	384.761414	-27.380835	924.769958	395.926361	156.504578
-605.600037	225.779037	869.557983	-628.629028	22.866840	860.945801	-710.317505	275.773010	416.058960	-673.114258	2.797785	468.990417	-697.099426	272.905701	65.090927	-722.905212	17.683868	73.593666	-620.613770	329.234924	1289.468750	-641.340820	-61.598080	1302.480103	-584.667175	127.682724	1324.242188	-576.226563	134.932617	1593.658691	-658.482178	360.822083	1056.745361	-680.489258	-112.078773	1073.358887	-546.913208	319.131256	816.989502	-566.301208	-78.850006	839.693054	-606.023987	118.852539	964.484314	384.870056	-27.513638	924.824646	395.980927	156.380875
-605.529358	225.725861	869.506226	-628.590820	22.883604	860.926086	-710.498352	275.752411	416.075012	-673.077148	2.880876	468.998779	-697.144348	272.980103	65.102646	-722.873352	17.718977	73.607086	-620.415527	329.266632	1289.490845	-641.455750	-61.566914	1302.495728	-584.280945	127.505302	1324.317749	-576.173645	134.868744	1593.683594	-658.224365	360.916077	1056.726929	-680.624695	-112.088905	1073.404175	-546.682922	319.131989	816.978882	-566.464417	-78.966820	839.687866	-605.935242	118.842567	964.445190	385.000183	-27.652187	924.882935	396.078949	156.229752
-605.433655	225.746140	869.486328	-628.532288	22.914408	860.907104	-710.738770	275.762726	416.119232	-673.081360	2.963126	468.995605	-697.161743	272.969513	65.099220	-722.521057	18.196920	72.967155	-620.192810	329.259399	1289.489868	-641.490051	-61.545795	1302.497314	-584.185974	127.470253	1324.317627	-576.109558	134.815704	1593.686401	-657.963379	361.029388	1056.720093	-680.759949	-112.088638	1073.455811	-546.451660	319.076660	816.955811	-566.631165	-79.068665	839.700562	-605.818420	118.861931	964.420959	385.135010	-27.793684	924.909790	396.172424	156.127914
-605.330750	225.728287	869.433716	-628.438538	22.901361	860.924988	-711.073669	275.794403	416.176025	-673.269165	2.889902	469.011780	-697.234436	272.982605	65.090706	-722.856934	17.817450	73.521507	-619.955200	329.261536	1289.467896	-641.512817	-61.541115	1302.523193	-584.065674	127.461266	1324.332520	-576.028137	134.768997	1593.672363	-657.676514	361.089142	1056.704956	-680.916138	-112.065186	1073.483032	-546.182495	319.098114	816.957275	-566.805603	-79.175034	839.657166	-605.688538	118.876823	964.401733	385.331329	-27.905531	924.908813	396.313934	156.029984
-605.226379	225.738800	869.406311	-628.345642	22.921976	860.922302	-711.379578	275.776428	416.231110	-673.099426	3.065121	468.992523	-697.305115	272.999634	65.088463	-722.823303	17.755936	73.609932	-619.695618	329.255249	1289.478027	-641.532104	-61.510918	1302.542236	-583.982300	127.435303	1324.334839	-575.966187	134.733261	1593.661621	-657.362244	361.174652	1056.714844	-681.029724	-112.064003	1073.487793	-545.947449	319.010101	816.944519	-566.857788	-79.269547	839.791321	-605.558228	118.900101	964.383484	385.522675	-28.091728	924.926758	396.477020	155.862854
-605.271301	225.910049	869.353271	-628.757263	23.628649	860.789490	-711.749207	275.779633	416.323730	-673.126465	3.117042	468.855560	-697.368042	272.985260	65.086258	-722.853516	17.818697	73.582703	-619.451904	329.270508	1289.457153	-641.542297	-61.488121	1302.525757	-583.906067	127.443298	1324.319580	-575.889343	134.675949	1593.645874	-657.084290	361.209930	1056.716797	-681.234192	-112.109344	1073.517578	-545.722778	318.959808	816.895203	-567.162048	-79.371376	839.624817	-605.670044	119.252441	964.272522	385.795044	-28.239910	924.897644	396.653137	155.740173
-605.170715	225.918274	869.337891	-628.660950	23.694862	860.758789	-712.021057	275.743958	416.375610	-673.147156	3.184119	468.850128	-697.401855	273.015320	65.078293	-722.810974	17.829788	73.569519	-619.239380	329.279541	1289.451904	-641.549500	-61.457657	1302.543945	-583.821350	127.441750	1324.330444	-575.858704	134.625717	1593.614868	-656.828125	361.280243	1056.726196	-681.372009	-112.094681	1073.557617	-545.486694	318.952362	816.878357	-567.346375	-79.470764	839.603455	-605.544128	119.277283	964.245667	386.126678	-28.373209	924.856201	396.921265	155.610016
-605.054382	225.909286	869.290344	-628.522888	23.670399	860.748413	-712.272461	275.698364	416.429657	-673.379700	3.122457	468.907928	-697.416626	272.991699	65.091858	-722.929504	17.811981	73.646461	-619.024597	329.275421	1289.434570	-641.550049	-61.441944	1302.534546	-583.742310	127.446198	1324.300537	-575.797974	134.580658	1593.589355	-656.579224	361.343536	1056.690063	-681.529663	-112.104469	1073.530518	-545.302490	318.931335	816.841248	-567.530884	-79.574249	839.562683	-605.414001	119.280083	964.217468	386.415283	-28.574816	924.822388	397.178070	155.409943
-604.973328	225.911163	869.251709	-628.402649	23.649632	860.724792	-712.455200	275.613861	416.432831	-673.394165	3.151001	468.920624	-697.298035	272.962524	65.084091	-722.532715	18.265308	73.040924	-618.828918	329.293945	1289.455322	-641.587952	-61.433052	1302.516602	-583.651978	127.425415	1324.269409	-575.724609	134.547607	1593.565674	-656.323486	361.388763	1056.664063	-681.567749	-112.087112	1073.558350	-545.103882	318.917816	816.823120	-567.701050	-79.674637	839.540100	-605.280334	119.277168	964.182922	386.747498	-28.768860	924.763794	397.467896	155.193054
-605.373535	226.674973	869.293762	-629.508240	25.476498	859.794434	-712.982178	275.747650	416.572327	-673.474304	3.171849	468.624908	-697.572327	273.010284	65.092926	-722.541809	18.308916	73.036263	-618.609558	329.334412	1289.448975	-641.579041	-61.414822	1302.501831	-583.549316	127.438339	1324.254028	-575.675232	134.491592	1593.520752	-656.124268	361.510742	1056.666748	-681.689880	-112.128944	1073.557007	-544.692688	317.947174	816.728271	-567.879700	-79.776382	839.482117	-605.628723	119.979340	963.656677	387.088654	-28.939569	924.705688	397.771698	155.010773
-605.320984	226.731750	869.289124	-629.459595	25.644632	859.720276	-713.259766	275.770020	416.578339	-673.188599	3.380870	468.570648	-697.601257	273.003235	65.084900	-722.398804	18.311733	73.015465	-618.402649	329.337738	1289.451660	-641.515015	-61.361156	1302.488037	-583.473450	127.435966	1324.214844	-575.603149	134.443573	1593.486450	-655.855835	361.543518	1056.652710	-681.754822	-112.100304	1073.545288	-544.495361	317.955811	816.699707	-568.065247	-79.872284	839.431274	-605.530273	120.048576	963.608948	387.436005	-29.169268	924.649170	398.107452	154.797028
-604.669983	225.927948	869.150696	-627.963013	23.721888	860.638123	-713.148865	275.468445	416.469849	-673.066528	3.527221	468.871155	-697.178284	272.886200	65.078758	-722.742676	17.824776	73.668007	-618.201477	329.371063	1289.411499	-641.482239	-61.351189	1302.482544	-583.371826	127.470718	1324.181641	-575.518127	134.355667	1593.481689	-655.558716	361.506378	1056.584595	-681.825012	-112.102425	1073.566528	-544.545349	318.907318	816.726379	-568.213806	-79.960663	839.379333	-604.848389	119.328194	964.082458	387.862213	-29.353891	924.563354	398.473022	154.631210
-605.048096	226.682419	869.180359	-629.018188	25.470097	859.773376	-713.677185	275.635742	416.615662	-673.177124	3.527171	468.601471	-697.474854	273.021484	65.083313	-722.801453	17.839987	73.684082	-618.037598	329.387238	1289.382568	-641.451843	-61.315052	1302.449707	-583.270813	127.470818	1324.184448	-575.423279	134.331970	1593.451416	-655.400024	361.633362	1056.582275	-681.867065	-112.052078	1073.542480	-544.122681	317.994537	816.647400	-568.376892	-80.020660	839.308289	-605.178772	120.030487	963.587524	388.284149	-29.508097	924.471008	398.799835	154.503967
-605.007385	226.811020	869.156128	-629.005554	25.714382	859.629028	-713.846680	275.616577	416.655762	-673.245178	3.551970	468.561035	-697.488770	273.000793	65.084160	-722.788086	17.870125	73.655121	-617.883179	329.408508	1289.353638	-641.412048	-61.304932	1302.440308	-583.207947	127.491753	1324.150879	-575.366272	134.309341	1593.415039	-655.224365	361.743256	1056.540039	-681.907898	-112.076851	1073.554932	-543.963745	317.911407	816.604309	-568.648804	-80.161446	839.263672	-605.085022	120.145195	963.490784	388.768555	-29.679886	924.370239	399.172699	154.410263
-604.905823	226.718918	869.086487	-628.752747	25.612936	859.663940	-713.990784	275.566345	416.654083	-673.257935	3.590051	468.591949	-697.881836	273.111084	65.034294	-722.819275	17.901651	73.706055	-617.729980	329.425934	1289.315674	-641.356567	-61.252380	1302.430664	-583.115540	127.527054	1324.129150	-575.303223	134.317108	1593.351807	-655.043030	361.766113	1056.523315	-681.960388	-112.080551	1073.575684	-543.788025	317.878418	816.578857	-568.828125	-80.253639	839.195374	-604.908325	120.109055	963.477234	389.284576	-29.802809	924.250000	399.554657	154.283691
-604.822510	226.763382	869.071472	-628.588623	25.663294	859.623901	-714.129272	275.524780	416.670685	-673.199463	3.659147	468.586517	-697.721191	273.039001	65.053978	-722.819336	17.877558	73.740822	-617.585327	329.448914	1289.306274	-641.323914	-61.259415	1302.433350	-583.006714	127.533226	1324.127563	-575.254089	134.294266	1593.316284	-654.900513	361.800812	1056.516846	-682.038147	-112.104813	1073.557983	-543.675537	317.864380	816.567383	-569.009521	-80.327286	839.094971	-604.765442	120.146614	963.446777	389.758850	-29.987490	924.147766	399.953003	154.088928
-604.229919	226.005661	868.957214	-627.102966	23.806902	860.502197	-713.881592	275.186920	416.572662	-673.030823	3.772425	468.855927	-697.458008	272.965973	65.070335	-722.740845	17.863647	73.765335	-617.448730	329.458130	1289.307983	-641.263916	-61.236443	1302.435913	-582.955566	127.538254	1324.102783	-575.147339	134.278671	1593.310547	-654.743042	361.837524	1056.524902	-682.067932	-112.123032	1073.556274	-543.543762	317.850983	816.550415	-569.142944	-80.403313	839.021912	-604.093323	119.449936	963.907776	390.274902	-30.140558	924.023499	400.367554	153.902802
-604.624451	226.741852	869.011658	-628.116882	25.551809	859.660339	-714.254272	275.384735	416.686676	-673.044434	3.735470	468.574524	-697.258911	272.905304	65.122673	-722.382141	18.402950	73.099632	-617.337463	329.489868	1289.305054	-641.169373	-61.199650	1302.418945	-582.870789	127.559387	1324.093872	-575.096680	134.269409	1593.264893	-654.606995	361.888092	1056.522949	-682.057861	-112.096992	1073.568604	-543.449097	317.841034	816.550720	-569.299988	-80.459541	838.936951	-604.436401	120.146957	963.439880	390.818207	-30.327587	923.872437	400.781189	153.712219
-604.633179	226.819229	868.983765	-628.101929	25.726059	859.554382	-714.338440	275.369019	416.735168	-672.982788	3.806950	468.504883	-697.253479	272.878540	65.111465	-722.670288	17.973076	73.628586	-617.252014	329.490326	1289.317749	-641.102722	-61.200317	1302.435791	-582.814270	127.580666	1324.095703	-575.007996	134.258469	1593.243042	-654.480042	361.909698	1056.508179	-682.010376	-112.048180	1073.582642	-543.349426	317.837952	816.550598	-569.203491	-80.408897	838.900696	-604.375488	120.226501	963.363159	391.389465	-30.520569	923.731628	401.181244	153.594345
-604.067200	226.058380	868.905884	-626.631104	23.876488	860.475464	-714.033813	275.091461	416.592438	-672.843506	3.883598	468.834137	-696.968872	272.807159	65.102112	-722.712341	17.933914	73.709808	-617.178467	329.550140	1289.309937	-641.033447	-61.187321	1302.412964	-582.716187	127.596092	1324.086670	-574.967163	134.272293	1593.199585	-654.383667	361.916199	1056.487183	-682.008423	-112.077431	1073.564453	-543.261230	317.870850	816.544800	-569.313538	-80.460091	838.834412	-603.754333	119.538055	963.867676	391.969360	-30.735020	923.613098	401.594788	153.450623
-603.838806	225.857025	868.859070	-625.954895	23.085751	860.619751	-713.920837	274.995544	416.539948	-672.740845	3.904954	468.934998	-696.828796	272.763916	65.110306	-722.739258	17.913414	73.757614	-617.118713	329.539917	1289.320923	-640.922974	-61.179623	1302.405518	-582.645325	127.633400	1324.068237	-574.871948	134.271896	1593.187012	-654.308044	361.901794	1056.477417	-682.012024	-112.102814	1073.589722	-543.173828	317.806549	816.555603	-569.666016	-80.608238	838.723328	-603.381348	119.184822	963.933411	392.563110	-30.886187	923.501526	402.028778	153.329498
-603.838623	225.880554	868.860352	-625.871338	23.187576	860.618713	-713.903320	274.993317	416.548828	-673.681030	3.353468	469.082367	-696.816589	272.741669	65.122948	-723.206970	17.947149	73.865585	-617.071411	329.573273	1289.336182	-640.802795	-61.142349	1302.413330	-582.575134	127.666718	1324.083008	-574.784424	134.287903	1593.132324	-654.237976	361.928528	1056.498047	-681.945740	-112.097771	1073.610840	-543.107178	317.803253	816.584900	-569.743530	-80.629028	838.678833	-603.337097	119.248787	963.933289	393.206177	-31.129063	923.445374	402.523254	153.175079
-603.787537	225.884491	868.871216	-625.758667	23.228424	860.617249	-713.794312	274.950317	416.551819	-673.646118	3.312061	469.087830	-696.821777	272.742371	65.120674	-723.247620	17.938206	73.899315	-617.060425	329.599701	1289.360718	-640.700623	-61.131851	1302.431763	-582.507996	127.694069	1324.105347	-574.710693	134.282791	1593.151489	-654.191589	361.893158	1056.502319	-681.881653	-112.135345	1073.643188	-543.037109	317.786957	816.616089	-569.805969	-80.627403	838.644958	-603.272583	119.269463	963.939941	393.954193	-31.345579	923.384460	403.059906	152.953613
-603.776367	225.898239	868.880310	-625.647705	23.281031	860.637085	-713.720703	274.968658	416.556732	-673.507996	3.362808	469.110748	-697.164551	272.812195	65.110916	-723.189453	17.954321	73.896782	-617.042114	329.627991	1289.380005	-640.558167	-61.121883	1302.422607	-582.442383	127.728416	1324.110107	-574.569763	134.535065	1593.147583	-654.174622	361.923737	1056.529053	-681.798279	-112.127403	1073.677856	-542.978333	317.792114	816.662598	-569.862366	-80.623863	838.615601	-603.223389	119.313774	963.956360	394.707611	-31.513210	923.343750	403.618500	152.737030
-603.744202	225.949768	868.894287	-625.563660	23.300972	860.637207	-713.592407	274.953613	416.553528	-673.457275	3.352411	469.108459	-696.807922	272.745056	65.122391	-723.256409	17.948811	73.937706	-617.051941	329.643799	1289.407837	-640.418823	-61.104881	1302.429565	-582.380737	127.751648	1324.105103	-574.486267	134.570786	1593.133545	-654.187683	361.918884	1056.546509	-681.703247	-112.170113	1073.698486	-542.934814	317.857819	816.711670	-569.858337	-80.621384	838.610352	-603.182373	119.348236	963.965332	395.498230	-31.706884	923.342224	404.227570	152.504761
-603.703491	225.989441	868.906128	-625.468384	23.327044	860.625732	-713.525330	275.000061	416.558167	-672.295166	3.961910	468.933472	-697.201050	272.856384	65.138718	-722.726685	17.964027	73.765236	-617.093506	329.677643	1289.400635	-640.241333	-61.098919	1302.447021	-582.330566	127.794891	1324.093872	-574.458008	134.350342	1593.077271	-654.202637	361.944763	1056.558472	-681.648743	-112.270348	1073.705078	-542.911255	317.828796	816.720154	-569.867737	-80.602234	838.577515	-603.136963	119.375496	963.967834	396.269409	-31.951418	923.396973	404.798126	152.345291
-603.706360	225.989029	868.886658	-625.403564	23.344458	860.621094	-713.444519	275.009399	416.533417	-672.164063	3.990668	468.905304	-697.269836	272.874695	65.088020	-722.751465	17.903059	73.820099	-617.111694	329.692719	1289.419800	-640.101013	-61.088448	1302.406128	-582.247925	127.818039	1324.089111	-574.418579	134.376205	1593.024780	-654.255676	361.942230	1056.547485	-681.490417	-112.293877	1073.724487	-542.888123	317.863251	816.756958	-569.834778	-80.613434	838.529358	-603.098755	119.393852	963.955444	397.062836	-32.207062	923.468079	405.418365	152.186966
-603.635437	226.030304	868.889404	-625.302734	23.390106	860.608521	-713.348633	275.011108	416.537567	-672.090820	3.993758	468.873566	-697.171570	272.848389	65.127098	-722.769714	17.910027	73.833076	-617.154175	329.704803	1289.419312	-639.889832	-61.097046	1302.416504	-582.209229	127.843102	1324.075317	-574.308105	134.398422	1593.010132	-654.312683	361.945313	1056.564941	-681.390076	-112.384674	1073.714722	-542.898682	318.011597	816.778320	-569.773376	-80.551834	838.505859	-603.037720	119.433937	963.953186	397.895264	-32.422981	923.607422	406.100891	152.007401
-603.611450	226.052979	868.890198	-625.245789	23.428461	860.602051	-713.322144	275.032196	416.566650	-672.035889	3.969782	468.917938	-697.170593	272.850861	65.136986	-722.770813	17.896719	73.854553	-617.219482	329.728027	1289.438599	-639.740601	-61.102894	1302.407471	-582.149719	127.880386	1324.090942	-574.226563	134.404312	1593.023682	-654.391052	361.918915	1056.564941	-681.109131	-112.382065	1073.740723	-542.890198	317.857574	816.821899	-569.694885	-80.528076	838.526184	-602.992554	119.461876	963.949707	398.718048	-32.594376	923.775208	406.811859	151.763596
-603.531372	226.066238	868.901062	-625.165405	23.474773	860.600098	-713.302185	275.061432	416.588257	-671.957642	3.958627	468.908234	-697.159790	272.803314	65.161331	-722.751099	17.916414	73.833237	-617.275513	329.730652	1289.471313	-639.558594	-61.090927	1302.419067	-582.115051	127.913338	1324.088135	-574.157227	134.446060	1593.017700	-654.472046	361.956696	1056.596680	-680.915955	-112.421463	1073.755005	-542.932129	317.972443	816.852356	-569.610962	-80.494324	838.518188	-602.921082	119.485435	963.954834	399.617615	-32.753231	923.919312	407.551422	151.578354
-603.445679	226.108780	868.933777	-625.092224	23.486309	860.613464	-713.225830	275.067535	416.592133	-671.917603	3.964485	468.911530	-696.829773	272.763519	65.167351	-722.711975	17.918608	73.836861	-617.365845	329.757568	1289.501465	-639.363586	-61.108078	1302.472168	-582.066467	127.943710	1324.113647	-574.089355	134.479843	1592.996338	-654.567139	361.916992	1056.631714	-680.687866	-112.413918	1073.770386	-542.970520	318.003632	816.901245	-569.281494	-80.341049	838.568481	-602.848633	119.503822	963.978210	400.442963	-32.923393	924.085205	408.260529	151.435150
-603.360046	226.103897	868.940063	-625.026733	23.527218	860.612549	-713.178894	275.051636	416.605804	-671.885254	3.955840	468.941620	-697.040222	272.820648	65.197830	-722.746948	17.922333	73.870270	-617.432068	329.771393	1289.502930	-639.238220	-61.111122	1302.472778	-582.034302	127.974808	1324.110229	-573.992432	134.522278	1592.985352	-654.654053	361.940277	1056.640381	-680.505981	-112.494568	1073.775879	-543.004517	318.128357	816.937561	-569.334106	-80.393005	838.531006	-602.781799	119.516884	963.981628	401.270538	-33.130913	924.311707	409.024261	151.228333
-603.301514	226.112259	868.937134	-624.945801	23.502275	860.610474	-713.061646	275.008575	416.585480	-671.891113	3.941261	468.942139	-696.701294	272.755859	65.177292	-722.728760	17.935265	73.819008	-617.528809	329.802521	1289.518799	-639.066956	-61.109890	1302.473999	-581.985046	128.017853	1324.127441	-573.888672	134.559631	1592.970947	-654.779541	361.971588	1056.646362	-680.372314	-112.543571	1073.708130	-543.059021	318.057190	816.942505	-568.939941	-80.254616	838.596436	-602.711365	119.511093	963.979187	402.029633	-33.352348	924.499817	409.767303	151.088440
-602.902771	225.970306	868.967529	-624.782227	23.634144	860.588928	-712.941284	274.948212	416.563263	-671.835510	3.972352	468.928497	-696.886414	272.803589	65.139465	-722.711182	17.906160	73.871582	-617.628052	329.822723	1289.520752	-638.950073	-61.107162	1302.461670	-581.950745	128.038467	1324.122437	-573.835693	134.602875	1592.930176	-654.898071	361.960480	1056.620239	-680.200134	-112.654510	1073.710449	-543.126221	318.136902	816.953369	-568.737427	-80.173996	838.571472	-602.447937	119.462074	963.983337	402.872894	-33.519917	924.652527	410.570099	150.923096
-602.778015	226.040863	868.976318	-624.734192	23.679989	860.545593	-712.873474	274.947815	416.586548	-671.811401	3.985817	468.922699	-696.933289	272.806946	65.181862	-722.674500	17.927999	73.835571	-617.742554	329.845367	1289.539063	-638.823853	-61.103561	1302.475220	-581.921143	128.079834	1324.115479	-573.774902	134.637573	1592.900146	-655.030762	361.966888	1056.634033	-679.952637	-112.672295	1073.703003	-543.208923	318.191132	816.965027	-568.482605	-80.106400	838.610229	-602.358215	119.490776	963.964050	403.701874	-33.619144	924.792603	411.350952	150.810196
-602.674866	226.020218	868.968445	-624.613464	23.685204	860.556702	-712.975891	275.028290	416.634949	-671.776367	4.005056	468.924957	-697.056641	272.838440	65.182693	-722.647888	17.949976	73.801346	-617.829529	329.847961	1289.556885	-638.707764	-61.104839	1302.477173	-581.887268	128.102615	1324.130005	-573.670044	134.675095	1592.898193	-655.144836	361.979218	1056.625977	-679.679749	-112.700218	1073.710205	-543.295166	318.304596	816.980957	-568.197144	-80.010551	838.621155	-602.257935	119.493851	963.967590	404.410095	-33.752140	924.930115	412.067932	150.753967
-602.587097	226.043961	869.001587	-624.535950	23.740763	860.549805	-712.976501	275.029022	416.643280	-671.793396	3.990775	468.921875	-697.005493	272.806427	65.196312	-722.612793	17.977695	73.778625	-617.932434	329.881256	1289.568481	-638.586426	-61.113850	1302.501221	-581.855774	128.115311	1324.151245	-573.612915	134.715652	1592.887817	-655.289612	362.013794	1056.657715	-679.475281	-112.755150	1073.716675	-543.383179	318.371918	817.028442	-567.877563	-79.952034	838.647766	-602.171448	119.512077	963.979126	405.074829	-33.900169	925.065002	412.778839	150.580872
-602.510437	226.014099	868.980713	-624.453003	23.698261	860.554321	-712.942078	274.977142	416.645386	-671.775818	4.032390	468.956879	-696.880737	272.729340	65.191383	-722.650757	17.988873	73.771164	-617.987000	329.900024	1289.588013	-638.449585	-61.104683	1302.518555	-581.852051	128.164764	1324.175659	-573.538269	134.749115	1592.883179	-655.350769	361.977631	1056.681519	-679.283325	-112.806183	1073.696655	-543.743042	319.497894	817.136597	-567.565796	-79.909813	838.693481	-602.094299	119.489296	963.971985	405.776550	-34.062595	925.174194	413.528687	150.390442
-602.427063	226.016190	868.987732	-624.362793	23.734615	860.557922	-713.008057	274.979248	416.665924	-671.767883	4.062901	468.948486	-697.018494	272.769440	65.168884	-722.652527	17.989706	73.775543	-618.069214	329.919739	1289.604370	-638.333313	-61.097790	1302.510376	-581.819946	128.197510	1324.194214	-573.445801	134.787598	1592.895386	-655.484131	361.999054	1056.685425	-679.063293	-112.837311	1073.679321	-543.854736	319.670868	817.150757	-567.436951	-79.921066	838.668213	-602.010193	119.506599	963.977478	406.465515	-34.146343	925.236877	414.260315	150.291626
-602.334595	226.034744	868.981995	-624.276428	23.743843	860.519104	-713.059204	275.015350	416.685394	-671.751282	4.103891	468.949463	-697.054016	272.778320	65.169823	-722.637573	17.990961	73.784416	-618.140503	329.949585	1289.607666	-638.227234	-61.098358	1302.521606	-581.794495	128.223160	1324.206543	-573.395081	134.830368	1592.881714	-655.692139	362.118988	1056.760498	-678.743958	-112.798988	1073.657349	-543.730042	318.738708	817.043457	-566.850769	-79.741417	838.745178	-601.916504	119.503792	963.953796	407.120300	-34.220383	925.255493	414.942352	150.213898
-602.282959	226.061081	868.966492	-624.206177	23.735771	860.517151	-713.104187	275.007721	416.710663	-671.742737	4.104734	468.968079	-696.944153	272.753204	65.173302	-722.616577	18.046144	73.719528	-618.215149	329.956573	1289.623901	-638.126953	-61.103680	1302.517456	-581.749756	128.258804	1324.215210	-573.347168	134.860947	1592.858154	-655.817444	362.140442	1056.770386	-678.337891	-112.722366	1073.674438	-543.845093	318.811249	817.012573	-566.642761	-79.763863	838.770874	-601.842590	119.520164	963.943970	407.732849	-34.311378	925.261414	415.597015	150.157745
-602.173462	226.065430	868.965942	-624.095886	23.751976	860.500427	-713.099731	274.976532	416.715912	-671.711487	4.117768	468.948120	-696.977661	272.748505	65.176941	-722.660583	18.036963	73.710533	-618.258118	329.981140	1289.640015	-638.019409	-61.092651	1302.494995	-581.723206	128.289795	1324.219116	-573.310059	134.881912	1592.851929	-655.883789	362.089050	1056.756226	-678.059265	-112.680336	1073.646729	-544.233398	319.947693	817.081421	-566.088135	-79.595924	838.840942	-601.752686	119.524307	963.937317	408.259552	-34.404022	925.257141	416.215759	150.038666
-602.158691	226.064896	868.962891	-624.060303	23.715315	860.484375	-713.177856	274.960175	416.728180	-671.696167	4.078139	468.956177	-697.019226	272.770996	65.183655	-722.716919	17.972860	73.759933	-618.277527	329.999146	1289.650391	-637.890259	-61.085865	1302.504761	-581.719543	128.293350	1324.223877	-573.330750	134.898972	1592.795288	-656.002197	362.107513	1056.797241	-677.855713	-112.724220	1073.579102	-544.389893	320.118622	817.067444	-565.690063	-79.539177	838.887329	-601.711609	119.499840	963.925598	408.776733	-34.524021	925.227966	416.808289	149.871613
-602.072571	226.089737	868.958801	-623.948181	23.731501	860.472595	-713.192383	274.948883	416.752869	-671.503662	4.184220	468.924408	-697.008240	272.785431	65.209846	-722.645996	17.938086	73.756355	-618.343079	330.033630	1289.668579	-637.800903	-61.076355	1302.522705	-581.671997	128.329849	1324.248291	-573.316101	134.926788	1592.790771	-656.100464	362.176392	1056.825806	-677.669678	-112.786888	1073.523438	-544.520691	320.211945	817.065613	-565.316833	-79.449684	838.962402	-601.623779	119.519463	963.918945	409.330933	-34.620602	925.201599	417.403870	149.780212
-602.101501	226.091766	868.942444	-623.911682	23.756350	860.475281	-713.261353	274.957825	416.762299	-671.430115	4.183075	468.935760	-697.019653	272.763458	65.219444	-722.562805	17.980043	73.687096	-618.319702	330.015808	1289.673340	-637.626404	-61.102959	1302.525635	-581.958801	128.546158	1324.196289	-573.424927	135.264175	1592.773438	-656.184265	362.211487	1056.875610	-677.397095	-112.790215	1073.553955	-544.661194	320.338348	817.035217	-564.946594	-79.366692	839.019714	-601.605469	119.543777	963.911011	409.850159	-34.698048	925.167786	417.931458	149.731216
-602.060608	226.099380	868.942017	-623.836304	23.754583	860.479553	-713.275330	274.951569	416.784180	-671.367310	4.174806	468.938202	-697.066467	272.773285	65.215805	-722.587097	17.961304	73.735687	-618.333130	330.047913	1289.686157	-637.546204	-61.088276	1302.555664	-581.953247	128.571808	1324.214478	-573.433044	135.299667	1592.764771	-656.268494	362.236053	1056.871338	-677.105408	-112.795555	1073.597412	-544.763733	320.481293	817.011047	-564.669128	-79.344749	839.145325	-601.534973	119.549919	963.911682	410.395660	-34.729023	925.146729	418.464111	149.656204
-602.037720	226.129257	868.938965	-623.771362	23.764629	860.470154	-713.250488	274.895477	416.761047	-671.311279	4.127940	468.960663	-696.901245	272.736023	65.218399	-722.564941	17.954773	73.742546	-618.362610	330.057556	1289.689941	-637.441711	-61.044590	1302.555664	-581.907410	128.625183	1324.244019	-573.394714	135.308304	1592.761963	-656.327698	362.305603	1056.878784	-676.882874	-112.783150	1073.577271	-544.896973	320.604523	816.984436	-564.254944	-79.283218	839.215515	-601.490845	119.569656	963.905396	410.900757	-34.819984	925.143921	418.992615	149.486572
-602.138184	226.296585	868.950195	-624.155457	24.432425	860.345032	-713.311890	274.921692	416.782623	-671.282410	4.124832	468.823395	-696.947144	272.747437	65.206314	-722.531982	17.983381	73.697884	-618.410156	330.083435	1289.704956	-637.344177	-61.048203	1302.587891	-581.883118	128.646866	1324.265747	-573.363281	135.286102	1592.791504	-656.357361	362.325378	1056.879883	-676.681946	-112.797577	1073.528931	-545.002197	320.720581	816.957031	-563.714050	-79.141273	839.228882	-601.666077	119.884071	963.835083	411.390411	-34.927410	925.128662	419.523193	149.335312
-602.129517	226.333282	868.934387	-624.065247	24.457352	860.354126	-713.332031	274.883057	416.822205	-671.479126	3.967109	468.888824	-697.076538	272.742828	65.204987	-722.722961	17.974421	73.760605	-618.437256	330.114685	1289.700439	-637.253723	-61.011623	1302.618286	-581.871033	128.678055	1324.264893	-573.386841	135.291382	1592.781250	-656.473206	362.430450	1056.911987	-676.428101	-112.789177	1073.513672	-544.866577	319.809784	816.833130	-563.301331	-79.033684	839.277161	-601.624390	119.932861	963.833618	411.835114	-35.040215	925.120178	420.047302	149.157944
-602.607666	227.093979	869.013367	-625.227112	26.201645	859.483765	-713.644287	275.085449	416.972961	-671.318298	3.995178	468.572876	-697.242920	272.811737	65.234673	-722.619324	17.910557	73.787201	-618.486450	330.126343	1289.702881	-637.190796	-61.002125	1302.621460	-581.858093	128.708771	1324.273071	-573.369873	135.297424	1592.787354	-656.518127	362.479645	1056.938965	-676.092102	-112.753754	1073.531372	-544.945007	319.856964	816.801270	-562.889893	-78.971252	839.372986	-602.068665	120.612213	963.360535	412.333801	-35.168549	925.134277	420.561554	149.033691
-602.077454	226.415314	868.953003	-623.950867	24.573515	860.280334	-713.315979	274.799194	416.851868	-671.217102	4.022382	468.860626	-696.914795	272.716919	65.240379	-722.647766	17.874832	73.811264	-618.525696	330.157562	1289.723145	-637.137695	-60.986729	1302.622925	-581.828613	128.740982	1324.302002	-573.392395	135.287445	1592.768555	-656.561951	362.496582	1056.926880	-675.804932	-112.775543	1073.530151	-545.017090	319.948547	816.777161	-562.464478	-78.899071	839.461487	-601.539429	119.989082	963.803467	412.834503	-35.281620	925.167053	421.033051	148.966721
-602.538269	227.070160	869.013489	-625.017273	26.182030	859.509583	-713.566589	274.943512	416.949463	-671.455688	3.836884	468.640686	-697.057190	272.692108	65.239182	-722.681274	17.928286	73.779404	-618.561707	330.176697	1289.723389	-637.060669	-60.961197	1302.638672	-581.838745	128.783096	1324.298340	-573.413086	135.271133	1592.756714	-656.525208	362.452728	1056.907959	-675.566101	-112.716965	1073.501343	-545.336609	321.126953	816.907532	-561.998779	-78.850380	839.662048	-601.951660	120.613647	963.377563	413.311768	-35.421024	925.199097	421.514435	148.838440
-602.065796	226.406097	868.951477	-623.792725	24.546766	860.304016	-713.295471	274.717834	416.839417	-671.333069	3.867605	468.934906	-696.822021	272.658783	65.271484	-722.712830	17.921730	73.789497	-618.599976	330.219086	1289.720947	-636.988403	-60.934311	1302.646729	-581.811707	128.821030	1324.323608	-573.384033	135.292358	1592.767334	-656.528198	362.477173	1056.891113	-675.438110	-112.798851	1073.455078	-545.383240	321.253174	816.906006	-561.695984	-78.773384	839.609314	-601.454407	119.992218	963.815735	413.783783	-35.527428	925.247192	422.039856	148.652710
-601.960144	226.338943	868.932922	-623.568970	24.379356	860.385132	-713.301147	274.682556	416.824493	-671.270203	3.865303	468.965363	-696.796509	272.655029	65.270508	-722.735840	17.902887	73.823242	-618.663879	330.237854	1289.724731	-636.904541	-60.922520	1302.687256	-581.793030	128.866760	1324.340210	-573.403931	135.320465	1592.738037	-656.559082	362.469360	1056.893677	-675.167725	-112.743103	1073.480957	-545.396301	321.350525	816.884827	-561.282776	-78.673798	839.697754	-601.343689	119.938675	963.856750	414.244263	-35.652084	925.312927	422.564880	148.448792
-601.925598	226.360825	868.930786	-623.476318	24.443111	860.363342	-713.324768	274.664764	416.828644	-671.068604	3.938921	468.974304	-696.876465	272.654785	65.237793	-722.636292	17.919800	73.768288	-618.709778	330.265045	1289.709473	-636.829773	-60.876934	1302.681641	-581.774231	128.915817	1324.350220	-573.362549	135.252396	1592.779785	-656.576599	362.520844	1056.888184	-674.828308	-112.607254	1073.505859	-545.394348	321.413422	816.898743	-560.913086	-78.592331	839.778442	-601.296021	119.975639	963.846252	414.707916	-35.840752	925.404724	423.084106	148.270355
-601.908752	226.353104	868.903259	-623.419983	24.434475	860.359131	-713.341431	274.646667	416.841370	-671.140503	3.845813	469.009125	-696.799683	272.637329	65.238472	-722.710938	17.927740	73.783470	-618.791138	330.282166	1289.696899	-636.775696	-60.866955	1302.701538	-581.782104	128.973907	1324.361816	-573.394653	135.358887	1592.734375	-656.608521	362.544586	1056.889038	-674.562866	-112.621544	1073.528076	-545.403564	321.508484	816.905823	-560.552368	-78.491943	839.871277	-601.258423	119.981056	963.831055	415.203949	-35.973118	925.493530	423.616394	148.120377
-601.889709	226.307770	868.878662	-623.330994	24.361603	860.376953	-713.358337	274.658905	416.855347	-671.091736	3.842959	468.990784	-696.615479	272.599579	65.264320	-722.696594	17.906784	73.806450	-618.919861	330.364380	1289.711182	-636.753967	-60.803146	1302.730103	-581.452209	128.819138	1324.451904	-573.432617	135.374390	1592.707886	-656.645813	362.552063	1056.883423	-674.380310	-112.656891	1073.528198	-545.390015	321.551971	816.887634	-560.149963	-78.400841	839.958496	-601.214478	119.948448	963.830261	415.690399	-36.158035	925.609436	424.120270	147.993958
-601.822998	226.335510	868.893860	-623.247620	24.398401	860.359924	-713.380371	274.667847	416.887665	-671.007324	3.808460	469.008850	-696.596130	272.570160	65.262367	-722.711487	17.882198	73.847115	-618.936340	330.360840	1289.700439	-636.616943	-60.804325	1302.733643	-581.748962	129.025894	1324.363525	-573.433472	135.392838	1592.720825	-656.657410	362.570618	1056.839600	-674.215698	-112.702522	1073.508301	-545.359619	321.578827	816.901672	-559.782043	-78.287292	840.025635	-601.161987	119.967896	963.831238	416.141174	-36.315807	925.707153	424.602051	147.887970
-601.782959	226.312180	868.878967	-623.162598	24.362871	860.357483	-713.330383	274.624664	416.856079	-670.921692	3.807286	469.027649	-696.728027	272.589844	65.293442	-722.664673	17.873341	73.878548	-619.057739	330.429932	1289.700928	-636.561218	-60.744823	1302.766113	-581.458984	128.914551	1324.422607	-573.483521	135.396194	1592.680420	-656.692810	362.573303	1056.830566	-674.069885	-112.752625	1073.458252	-545.322632	321.643921	816.889465	-559.458557	-78.225700	840.084290	-601.111938	119.948669	963.824524	416.618500	-36.395306	925.782410	425.149780	147.703522
-601.719299	226.318985	868.860474	-623.084778	24.345367	860.353088	-713.339233	274.643219	416.862946	-670.901794	3.788363	469.020325	-696.639099	272.547668	65.278572	-722.592773	17.950867	73.737350	-619.134399	330.453186	1289.684937	-636.512085	-60.725567	1302.751465	-581.448975	128.941788	1324.429810	-573.500977	135.362671	1592.677002	-656.731567	362.613098	1056.822632	-673.814941	-112.750854	1073.486694	-545.288208	321.695343	816.910095	-559.116150	-78.156631	840.161865	-601.063538	119.953911	963.816223	417.056702	-36.497154	925.855225	425.659546	147.554779
-601.650574	226.316971	868.856262	-622.988342	24.352528	860.357849	-713.304565	274.640442	416.898834	-670.883240	3.770371	469.042572	-696.658020	272.585175	65.286072	-722.608948	17.972696	73.730812	-619.196106	330.476288	1289.691528	-636.421875	-60.705452	1302.770874	-581.454834	129.001923	1324.424805	-573.503540	135.448837	1592.656006	-656.766235	362.602936	1056.791992	-673.553223	-112.682175	1073.472046	-545.226440	321.759033	816.914612	-558.788025	-78.099106	840.233459	-601.009155	119.965042	963.820190	417.517883	-36.575424	925.934448	426.175232	147.432297
-601.570740	226.297699	868.844788	-622.892273	24.355774	860.342468	-713.285217	274.649139	416.909058	-670.845825	3.721488	469.060822	-696.591614	272.538208	65.282623	-722.649658	17.904484	73.821869	-619.278259	330.512695	1289.676147	-636.335571	-60.670513	1302.756958	-581.408569	129.030914	1324.446411	-573.507690	135.468399	1592.664063	-656.801514	362.656281	1056.782715	-673.354553	-112.711258	1073.466431	-545.206482	321.830383	816.920471	-558.514954	-78.079269	840.281555	-600.944580	119.957779	963.809448	417.924438	-36.701740	926.017944	426.619873	147.360428
-601.533264	226.279526	868.801453	-622.823669	24.325350	860.345703	-713.242004	274.657532	416.914490	-670.815918	3.682782	469.072784	-696.584778	272.558594	65.272202	-722.662292	17.900206	73.834976	-619.336243	330.537140	1289.637207	-636.264526	-60.642269	1302.772949	-581.402832	129.059769	1324.416382	-573.549622	135.509476	1592.629761	-656.827759	362.628571	1056.750732	-673.202393	-112.695000	1073.420898	-545.157104	321.859253	816.915283	-558.223328	-77.986488	840.308594	-600.907471	119.959946	963.792603	418.336273	-36.807327	926.104858	427.072723	147.287613
-601.474976	226.304367	868.797241	-622.766724	24.352888	860.314453	-713.187805	274.667297	416.885071	-670.717529	3.690924	469.064972	-696.590820	272.587708	65.296638	-722.658386	17.880054	73.884613	-619.397705	330.547150	1289.609863	-636.153076	-60.617561	1302.765991	-581.411926	129.121567	1324.404541	-573.586060	135.475693	1592.624390	-656.889465	362.675995	1056.711182	-672.969543	-112.677811	1073.390503	-545.111938	321.839020	816.917053	-557.962708	-77.929886	840.339661	-600.847900	119.972542	963.773987	418.698730	-36.942875	926.188110	427.494629	147.154663
-601.390869	226.269455	868.790222	-622.665222	24.334875	860.319458	-713.147034	274.610229	416.880585	-671.171143	3.413518	469.149536	-696.621887	272.595367	65.291069	-722.918640	17.896467	73.945503	-619.459839	330.580872	1289.572998	-636.071106	-60.605690	1302.758545	-581.382813	129.149368	1324.395508	-573.607727	135.568787	1592.604858	-656.911133	362.680054	1056.650757	-672.901489	-112.710800	1073.305786	-545.034546	321.888977	816.908691	-557.737915	-77.897194	840.336670	-600.779602	119.954979	963.776245	419.066498	-37.075081	926.277710	427.937225	147.000412
-601.356934	226.268005	868.760986	-622.593018	24.327869	860.279480	-713.104248	274.620209	416.887604	-671.259277	3.306702	469.164551	-696.592285	272.588501	65.294098	-722.927002	17.950533	73.918335	-619.536072	330.612640	1289.556152	-636.038452	-60.590412	1302.720337	-581.377869	129.183716	1324.385986	-573.655640	135.611099	1592.581299	-656.936829	362.646881	1056.608154	-672.701233	-112.689919	1073.302856	-545.002747	321.905212	816.896606	-557.513855	-77.839874	840.359558	-600.724487	119.947540	963.741211	419.416656	-37.224445	926.355164	428.352264	146.826782
-601.265198	226.259140	868.768982	-622.485046	24.283873	860.300476	-713.072083	274.633240	416.884766	-671.062866	3.385636	469.137329	-696.552124	272.546143	65.289154	-722.824341	17.927837	73.920990	-619.571350	330.624084	1289.518799	-635.926392	-60.559582	1302.721436	-581.373108	129.242630	1324.374512	-573.682373	135.657349	1592.579346	-656.975647	362.674591	1056.567261	-672.453186	-112.644814	1073.298706	-544.970764	321.922455	816.894287	-557.314758	-77.800217	840.378296	-600.651855	119.932030	963.759338	419.720703	-37.352993	926.425781	428.724548	146.629898
-601.201721	226.254364	868.750610	-622.428589	24.284397	860.285217	-712.994446	274.617065	416.887299	-670.605835	3.615573	469.086487	-696.554321	272.544281	65.333549	-722.687622	17.868790	73.937767	-619.642761	330.635315	1289.492310	-635.844360	-60.554482	1302.722778	-581.355530	129.272873	1324.374268	-573.728821	135.712463	1592.572754	-656.997681	362.698120	1056.555054	-672.230347	-112.576904	1073.326050	-544.934998	321.928314	816.903442	-557.138672	-77.748901	840.403687	-600.608704	119.932594	963.744629	419.994598	-37.482937	926.485413	429.050873	146.521988
-601.142395	226.234344	868.749939	-622.344543	24.285908	860.281494	-712.988220	274.612854	416.887878	-670.556274	3.608340	469.099274	-696.633667	272.559326	65.302032	-722.686951	17.889090	73.888802	-619.683777	330.654419	1289.459106	-635.776428	-60.523418	1302.709351	-581.332581	129.290649	1324.390259	-573.780579	135.783249	1592.564209	-657.052917	362.694366	1056.493042	-672.096008	-112.582024	1073.302979	-544.906860	321.949768	816.877258	-556.954712	-77.697182	840.416565	-600.557373	119.924713	963.744751	420.271057	-37.621849	926.554749	429.392944	146.336365
-601.088745	226.210754	868.721863	-622.235413	24.272961	860.262878	-712.938538	274.591187	416.871460	-670.508545	3.612241	469.109528	-696.565247	272.526154	65.292801	-722.720520	17.884409	73.923103	-619.748718	330.671783	1289.422363	-635.728455	-60.503780	1302.720947	-581.301636	129.323074	1324.375610	-573.834473	135.844727	1592.566895	-657.067810	362.681335	1056.438721	-671.977722	-112.576935	1073.306641	-544.886475	321.920410	816.865784	-556.804443	-77.664497	840.402405	-600.489075	119.915146	963.723389	420.498413	-37.768635	926.594971	429.672729	146.203918
-601.012268	226.249695	868.727173	-622.136108	24.256718	860.253052	-712.841614	274.527863	416.869232	-670.457336	3.613692	469.100433	-696.483337	272.528107	65.307808	-722.716614	17.861511	73.977135	-619.790894	330.701782	1289.402100	-635.666321	-60.480049	1302.704956	-581.295715	129.370621	1324.357544	-573.863464	135.895340	1592.580566	-657.163208	362.738373	1056.446777	-671.866699	-112.536247	1073.309692	-544.599243	320.898865	816.712158	-556.687012	-77.640312	840.408630	-600.422913	119.923950	963.723389	420.696136	-37.894360	926.626099	429.927124	146.063324
-601.322327	226.402374	868.691345	-622.180054	24.180162	860.235291	-712.984436	274.667328	416.913239	-670.477722	3.574948	469.113129	-696.727051	272.579559	65.302780	-722.730469	17.864260	73.977623	-619.839661	330.711975	1289.367920	-635.575195	-60.479893	1302.722656	-581.276978	129.393784	1324.359619	-573.920349	135.981430	1592.581787	-657.186768	362.760010	1056.426636	-671.772095	-112.548744	1073.325562	-544.571106	320.866669	816.692261	-556.568359	-77.603851	840.402832	-600.571350	119.988739	963.694824	420.862183	-38.046318	926.645203	430.167755	145.887100
-601.161133	226.197556	868.648010	-621.614990	23.534475	860.333252	-712.814026	274.581726	416.869415	-670.355530	3.580544	469.221069	-696.611694	272.544922	65.310783	-722.717834	17.843756	73.967735	-619.866821	330.728790	1289.345215	-635.520142	-60.479511	1302.692261	-581.273621	129.429077	1324.379761	-573.978088	136.062332	1592.597778	-657.217346	362.681305	1056.387451	-671.753235	-112.561699	1073.282104	-544.576111	320.857330	816.651672	-556.492859	-77.586411	840.423889	-600.281128	119.673241	963.736145	421.006256	-38.202648	926.655762	430.355591	145.741989
-601.098328	226.183350	868.657532	-621.547791	23.508364	860.337219	-712.796326	274.588684	416.869720	-670.281006	3.599111	469.195160	-696.680603	272.595306	65.285271	-722.701111	17.840309	73.972870	-619.935181	330.752777	1289.312012	-635.470459	-60.468807	1302.704590	-581.229492	129.465652	1324.366943	-574.045959	136.107529	1592.593506	-657.276367	362.740234	1056.362915	-671.741028	-112.601929	1073.271606	-544.899353	320.911865	816.495789	-556.439941	-77.590370	840.393738	-600.231567	119.652390	963.744568	421.119171	-38.317207	926.656433	430.503937	145.652390
-601.294617	226.552505	868.706299	-622.077515	24.387684	859.911560	-712.899353	274.709839	416.942352	-670.239746	3.572198	469.064148	-696.658813	272.564606	65.308502	-722.651489	17.874912	73.925041	-619.942200	330.761475	1289.277588	-635.376221	-60.444111	1302.700317	-581.198669	129.488495	1324.371216	-574.118286	136.228348	1592.596680	-657.264587	362.675079	1056.318115	-671.666870	-112.602310	1073.286621	-544.592163	320.830353	816.603210	-556.385010	-77.591431	840.391541	-600.428589	119.996735	963.522400	421.236694	-38.441837	926.641113	430.707397	145.484146
-600.999817	226.177032	868.621704	-621.393494	23.483467	860.302124	-712.662292	274.597107	416.839813	-670.822327	3.191663	469.297455	-696.559448	272.526184	65.286217	-722.924377	17.889290	73.983383	-619.972534	330.777740	1289.248291	-635.325500	-60.411190	1302.688110	-581.146179	129.512421	1324.353760	-574.150330	136.302185	1592.608643	-657.297852	362.630951	1056.250244	-671.622803	-112.629990	1073.264648	-544.577148	320.793671	816.584961	-556.349060	-77.581680	840.361816	-600.113770	119.641510	963.710327	421.293762	-38.589218	926.626770	430.821106	145.343475
-600.947449	226.145645	868.580750	-621.271790	23.462400	860.299744	-712.552429	274.546661	416.813629	-670.773865	3.254685	469.290985	-696.494568	272.519745	65.281792	-722.937012	17.895170	73.980927	-619.950928	330.797974	1289.187378	-635.230469	-60.371967	1302.662964	-581.112671	129.542603	1324.342407	-574.184753	136.384354	1592.610596	-657.301453	362.576416	1056.205078	-671.533203	-112.556297	1073.291626	-544.577393	320.797211	816.538452	-556.328552	-77.556961	840.326904	-600.030090	119.637947	963.690186	421.320892	-38.711025	926.583862	430.910919	145.213989
-600.911011	226.165344	868.576233	-621.222656	23.475775	860.286194	-712.489929	274.551605	416.785126	-670.728882	3.260534	469.292053	-696.479065	272.546448	65.286507	-722.899719	17.912367	73.974091	-619.943237	330.816650	1289.163086	-635.170288	-60.367561	1302.672363	-581.055603	129.591370	1324.337036	-574.244019	136.428757	1592.621460	-657.310303	362.530243	1056.191528	-671.506348	-112.556778	1073.316895	-544.563721	320.713440	816.495911	-556.314270	-77.511948	840.320557	-599.974426	119.649727	963.679504	421.331818	-38.783989	926.551025	430.993774	145.112122
-600.863098	226.136093	868.559387	-621.137695	23.473921	860.298340	-712.413879	274.547516	416.798431	-670.708008	3.296776	469.306885	-696.528015	272.593781	65.299843	-722.979858	17.841570	74.093575	-619.940308	330.830627	1289.129395	-635.093018	-60.332813	1302.695313	-581.014465	129.613876	1324.349976	-574.256775	136.459457	1592.660278	-657.315430	362.504700	1056.158813	-671.475769	-112.551277	1073.311523	-544.583374	320.695679	816.470215	-556.340210	-77.503616	840.325439	-599.908508	119.649689	963.678040	421.327240	-38.867462	926.513916	431.057800	144.993103
-600.839050	226.142395	868.592529	-621.057434	23.436134	860.318604	-712.351990	274.523773	416.820740	-670.692871	3.300113	469.299805	-696.483032	272.559845	65.296547	-722.911438	17.840946	74.105072	-619.922363	330.837280	1289.108643	-635.058105	-60.317684	1302.691895	-580.995850	129.639023	1324.346802	-574.308411	136.542236	1592.691528	-657.319641	362.491577	1056.121704	-671.518555	-112.575836	1073.322266	-544.585388	320.639923	816.467773	-556.378357	-77.513145	840.333313	-599.858643	119.632072	963.704895	421.286560	-38.934250	926.494873	431.080994	144.901031
-600.816284	226.138077	868.607117	-620.984619	23.415131	860.315002	-712.366150	274.546387	416.826050	-670.680725	3.321966	469.317108	-696.457458	272.516724	65.284309	-722.864380	17.871048	74.075821	-619.926208	330.851349	1289.086304	-635.033752	-60.318676	1302.717163	-580.961426	129.651779	1324.347168	-574.350769	136.606689	1592.719727	-657.344910	362.453857	1056.090210	-671.538635	-112.593414	1073.337158	-544.614502	320.633575	816.429932	-556.442139	-77.518585	840.333740	-599.815918	119.614166	963.710693	421.260040	-39.002396	926.435730	431.125824	144.831711
-600.790161	226.117233	868.594421	-620.934753	23.352348	860.305176	-712.355835	274.624908	416.815125	-670.654541	3.366454	469.319458	-696.502502	272.548004	65.283569	-722.841248	17.833178	74.117889	-619.897278	330.863342	1289.040039	-634.960144	-60.293892	1302.716431	-580.929810	129.668793	1324.313721	-574.374878	136.667938	1592.721802	-657.329834	362.430634	1056.053101	-671.576965	-112.614586	1073.358154	-544.626404	320.570892	816.361816	-556.513062	-77.541870	840.297729	-599.761414	119.574570	963.697693	421.209808	-39.055470	926.407532	431.130310	144.777115
-600.764893	226.158020	868.581787	-620.878357	23.375204	860.269287	-712.297729	274.608307	416.796295	-670.662476	3.365795	469.328156	-696.530273	272.591400	65.296997	-722.811951	17.851023	74.057564	-619.892090	330.871735	1288.968750	-634.896545	-60.301167	1302.724121	-580.882813	129.702896	1324.286987	-574.409241	136.688568	1592.728271	-657.264465	362.334412	1055.969238	-671.594177	-112.620941	1073.361816	-544.870544	321.537659	816.446899	-556.593567	-77.558929	840.263794	-599.705627	119.595787	963.671204	421.158325	-39.083237	926.340820	431.128326	144.748032
-600.766479	226.141388	868.555054	-620.853455	23.357983	860.260620	-712.245178	274.566071	416.740051	-670.651306	3.406998	469.296631	-696.499817	272.595490	65.287163	-722.804626	17.878759	74.007423	-619.864563	330.890717	1288.924683	-634.837219	-60.277073	1302.712158	-580.841003	129.730591	1324.270752	-574.431335	136.746246	1592.719727	-657.262512	362.300842	1055.905518	-671.571960	-112.578148	1073.376099	-544.853821	321.555511	816.405701	-556.658386	-77.551018	840.228271	-599.663696	119.586266	963.650452	421.092926	-39.131187	926.280701	431.118347	144.708542
-600.730774	226.144089	868.568726	-620.777832	23.338978	860.272461	-712.208069	274.529419	416.744232	-670.718872	3.430497	469.303864	-696.465271	272.587738	65.285271	-722.810486	17.841948	74.055893	-619.864136	330.892395	1288.864502	-634.808838	-60.266235	1302.704956	-580.797607	129.739502	1324.266968	-574.416931	136.823547	1592.759521	-657.259949	362.309265	1055.848022	-671.537659	-112.526451	1073.425903	-544.873413	321.524567	816.350464	-556.746399	-77.565392	840.229187	-599.598206	119.579025	963.662170	421.041840	-39.140110	926.232056	431.120758	144.700104
-600.723267	226.145462	868.591309	-620.738525	23.314693	860.277039	-712.255615	274.572998	416.769653	-670.746155	3.490074	469.338776	-696.494812	272.593597	65.287704	-722.858887	17.815004	74.120232	-619.831543	330.894714	1288.831421	-634.737244	-60.274879	1302.755127	-580.766602	129.782867	1324.265015	-574.412842	136.887268	1592.779663	-657.262268	362.290985	1055.832886	-671.583984	-112.545731	1073.483643	-544.879822	321.527008	816.329102	-556.865662	-77.596237	840.235352	-599.566528	119.560394	963.674438	421.025055	-39.154732	926.199158	431.121094	144.680603
-600.739563	226.140335	868.610413	-620.716064	23.293146	860.287659	-712.264893	274.578064	416.806793	-670.831055	3.496322	469.408295	-696.500732	272.594879	65.287781	-722.841919	17.800819	74.170357	-619.802124	330.904510	1288.800049	-634.660034	-60.255413	1302.818848	-580.744263	129.768021	1324.282471	-574.423096	136.949081	1592.811035	-657.343567	362.334656	1055.812500	-671.609558	-112.519783	1073.510864	-544.636047	320.461273	816.174072	-556.996277	-77.618713	840.239685	-599.552002	119.544403	963.687866	420.985687	-39.155392	926.166992	431.114563	144.698135
-600.721130	226.136032	868.596069	-620.695984	23.282547	860.287415	-712.282776	274.574951	416.818420	-670.894714	3.561549	469.406738	-696.507935	272.576202	65.298180	-722.798035	17.820396	74.121315	-619.777710	330.909821	1288.756226	-634.627136	-60.253700	1302.790405	-580.706848	129.791687	1324.252930	-574.417419	137.019547	1592.823608	-657.259583	362.257721	1055.753418	-671.649597	-112.537720	1073.553101	-544.894409	321.431610	816.230896	-557.118286	-77.670181	840.231384	-599.513428	119.542274	963.678650	421.005951	-39.063057	926.109619	431.151306	144.760941
-600.715027	226.165833	868.593689	-620.672913	23.325066	860.264526	-712.288330	274.574738	416.788574	-670.967224	3.612068	469.400513	-696.531433	272.601257	65.285225	-722.797668	17.843311	74.089317	-619.740173	330.922943	1288.689209	-634.590210	-60.246601	1302.785156	-580.686157	129.834839	1324.238770	-574.415466	137.071152	1592.803345	-657.251099	362.234344	1055.709473	-671.604065	-112.534081	1073.589478	-544.893127	321.470032	816.191895	-557.240845	-77.705933	840.187561	-599.471130	119.566422	963.662292	420.983673	-39.014038	926.096191	431.147919	144.818298
-600.690735	226.205063	868.575073	-620.667664	23.337523	860.237061	-712.330261	274.573334	416.789642	-671.024841	3.658062	469.374695	-696.453857	272.587311	65.293182	-722.711426	17.831419	74.068787	-619.647766	330.905975	1288.630127	-634.493896	-60.258644	1302.732788	-580.928162	129.991913	1324.125854	-574.386597	137.117874	1592.792114	-657.274170	362.227356	1055.673462	-671.725464	-112.578529	1073.546997	-545.212769	321.531464	815.955750	-557.350891	-77.738503	840.106995	-599.418213	119.584007	963.634521	420.972870	-38.914742	926.029297	431.175079	144.906372
-600.670105	226.201401	868.562500	-620.664612	23.341398	860.201172	-712.365845	274.554230	416.752960	-671.095825	3.746940	469.376160	-696.445923	272.583160	65.285660	-722.777344	17.852406	74.060959	-619.616760	330.899811	1288.600952	-634.437073	-60.255943	1302.708618	-580.886780	129.988541	1324.088989	-574.340271	137.153961	1592.784180	-657.191650	362.108459	1055.606689	-671.712769	-112.574860	1073.574951	-544.859924	321.431793	816.069092	-557.471680	-77.761246	840.056274	-599.371277	119.568298	963.605408	420.966003	-38.790123	925.980957	431.183990	145.019806
-600.655762	226.233322	868.565247	-620.648254	23.288342	860.215515	-712.457458	274.586273	416.778778	-671.153687	3.806708	469.352966	-696.459229	272.586029	65.286201	-722.719971	17.894989	73.991936	-619.574890	330.901215	1288.552246	-634.384033	-60.246662	1302.731201	-580.864807	129.995682	1324.058472	-574.336731	137.233643	1592.777954	-657.245972	362.164032	1055.616577	-671.735229	-112.592339	1073.582764	-544.614136	320.451721	815.927490	-557.610596	-77.811142	840.011658	-599.349304	119.565048	963.613647	420.953217	-38.650139	925.952209	431.203217	145.132385
-600.654419	226.270050	868.586365	-620.630249	23.317348	860.200500	-712.499573	274.585297	416.811798	-671.250732	3.844838	469.350525	-696.463684	272.587250	65.284737	-722.698547	17.949820	73.927071	-619.593933	330.923859	1288.542725	-634.404968	-60.216671	1302.701538	-580.550537	129.850372	1324.131592	-574.367065	137.314026	1592.765381	-657.232666	362.125763	1055.599243	-671.743958	-112.578575	1073.588501	-544.596130	320.397949	815.875916	-557.733704	-77.875122	839.983337	-599.323730	119.579933	963.613953	420.944733	-38.504433	925.919922	431.239136	145.324646
-600.647766	226.295715	868.587708	-620.668518	23.344725	860.173462	-712.618958	274.661346	416.864166	-671.310669	3.866704	469.363220	-696.468323	272.578918	65.271652	-722.695618	17.914932	73.967575	-619.563171	330.931366	1288.516724	-634.379578	-60.214016	1302.674927	-580.490173	129.865814	1324.109375	-574.313293	137.367798	1592.779297	-657.214905	362.136200	1055.578735	-671.825745	-112.633202	1073.605225	-544.617615	320.405182	815.841736	-557.881042	-77.916344	839.935303	-599.318054	119.588058	963.597656	420.882568	-38.293385	925.891724	431.232025	145.562637
-600.625671	226.327301	868.577454	-620.677795	23.354631	860.175476	-712.663574	274.624084	416.848480	-671.316162	3.939531	469.315948	-696.460571	272.612915	65.300186	-722.740845	17.885246	74.023903	-619.526917	330.928589	1288.476074	-634.332947	-60.189930	1302.697754	-580.470093	129.850113	1324.087891	-574.296387	137.410339	1592.760254	-657.179504	362.096527	1055.531006	-671.846924	-112.636971	1073.602417	-544.607544	320.411041	815.803772	-558.004089	-77.966583	839.871033	-599.285156	119.611122	963.590637	420.850586	-38.062347	925.874084	431.273499	145.761063
-600.642822	226.328079	868.558105	-620.693054	23.389256	860.180725	-712.683594	274.626831	416.837128	-671.340332	3.990268	469.306610	-696.459106	272.621216	65.315514	-722.706909	17.907604	73.980049	-619.474731	330.935669	1288.437012	-634.271484	-60.180214	1302.652832	-580.418091	129.862518	1324.045898	-574.242676	137.435623	1592.752808	-657.153687	362.067078	1055.491333	-671.879272	-112.631142	1073.573120	-544.601135	320.407867	815.751953	-558.117065	-78.033302	839.820740	-599.279968	119.638008	963.581604	420.780762	-37.720146	925.821594	431.252716	146.053070
-600.655151	226.329208	868.530823	-620.735168	23.409622	860.169739	-712.697693	274.612976	416.818726	-670.763306	4.324815	469.183502	-696.443909	272.626007	65.282166	-722.487732	17.904207	73.912018	-619.424255	330.953339	1288.413330	-634.253479	-60.181080	1302.644897	-580.407959	129.866867	1324.006226	-574.202454	137.474258	1592.731445	-657.115906	362.061523	1055.443848	-671.874146	-112.582321	1073.578735	-544.587158	320.413361	815.698853	-558.231506	-78.068573	839.778198	-599.277222	119.651749	963.559204	420.676025	-37.353603	925.800232	431.206818	146.376526
-600.673096	226.385742	868.549561	-620.767151	23.456244	860.160217	-712.786316	274.697021	416.838348	-670.733643	4.334497	469.182068	-696.480103	272.653656	65.274391	-722.427551	17.941645	73.832687	-619.380127	330.942383	1288.384399	-634.255493	-60.184849	1302.624268	-580.368958	129.876617	1323.987183	-574.154663	137.483215	1592.734009	-657.094360	362.068481	1055.437134	-671.942383	-112.613777	1073.553955	-544.598755	320.405182	815.681580	-558.352844	-78.158714	839.710266	-599.303894	119.689163	963.563232	420.623322	-36.968090	925.744873	431.186493	146.755173
-600.685974	226.396713	868.561646	-620.804199	23.418650	860.165771	-712.838135	274.713898	416.866943	-670.829956	4.273868	469.211121	-696.504883	272.629333	65.267441	-722.491516	17.946720	73.835007	-619.330872	330.953003	1288.372314	-634.278198	-60.178524	1302.580444	-580.339783	129.860718	1323.990845	-574.131348	137.574448	1592.718384	-657.088989	362.080627	1055.418945	-671.971069	-112.583023	1073.554932	-544.591675	320.375031	815.665161	-558.483154	-78.211777	839.684570	-599.332886	119.672935	963.572327	420.515533	-36.591385	925.705383	431.140747	147.207260
-600.728394	226.405792	868.582764	-620.850281	23.442398	860.185669	-712.881531	274.766479	416.899170	-670.700806	4.278578	469.185944	-696.574463	272.640991	65.262604	-722.456360	17.890318	73.892029	-619.290222	330.953278	1288.360352	-634.268005	-60.172794	1302.584961	-580.351501	129.875214	1323.956055	-574.064575	137.606720	1592.720459	-657.074219	362.111176	1055.420166	-672.037231	-112.578728	1073.549805	-544.613708	320.371216	815.654053	-558.505432	-78.291229	839.804321	-599.376526	119.688110	963.592773	420.432953	-36.179184	925.649536	431.119537	147.645630
-600.774353	226.430588	868.583740	-620.923584	23.488556	860.183105	-712.877380	274.762360	416.864014	-670.643005	4.270349	469.188049	-696.530151	272.617249	65.281761	-722.507690	17.830746	73.974380	-619.255981	330.932129	1288.339600	-634.279236	-60.157970	1302.551025	-580.318298	129.868698	1323.943359	-574.013916	137.618927	1592.707886	-657.049072	362.094910	1055.395142	-672.047791	-112.569328	1073.566650	-544.650452	320.347839	815.608215	-558.749939	-78.348862	839.585632	-599.415405	119.717827	963.589294	420.360260	-35.736191	925.596619	431.060059	148.078110
-600.775146	226.447144	868.581848	-620.953918	23.567423	860.175049	-712.843567	274.726898	416.824768	-670.563110	4.276384	469.157990	-696.499695	272.610382	65.280502	-722.505249	17.858149	73.939789	-619.168518	330.926910	1288.318481	-634.292542	-60.150818	1302.543091	-580.304260	129.868027	1323.906128	-573.917969	137.618866	1592.689331	-657.003235	362.078918	1055.375488	-672.107300	-112.565254	1073.553589	-544.646484	320.340942	815.599609	-558.835571	-78.365746	839.543762	-599.430603	119.759224	963.583923	420.289307	-35.287983	925.560364	431.022552	148.470535
-600.816467	226.444687	868.563843	-621.012573	23.580381	860.199158	-712.835327	274.731171	416.801239	-670.509644	4.238536	469.143585	-696.524292	272.621460	65.244125	-722.481995	17.899517	73.887154	-619.094116	330.921906	1288.295288	-634.265808	-60.146732	1302.543457	-580.289734	129.884674	1323.871338	-573.807617	137.601379	1592.704956	-656.966675	362.088104	1055.387573	-672.164063	-112.521500	1073.523682	-544.663574	320.335236	815.583923	-558.914429	-78.402489	839.496216	-599.470825	119.782761	963.586792	420.215485	-34.831223	925.507385	430.983887	148.964264
-600.810486	226.485321	868.578735	-621.022278	23.606882	860.202942	-712.812317	274.759888	416.820068	-670.451721	4.224648	469.136230	-696.507141	272.626740	65.266159	-722.526672	17.895491	73.883301	-619.035034	330.944031	1288.293823	-634.294128	-60.121861	1302.529297	-580.276428	129.869080	1323.860474	-573.708679	137.592880	1592.710693	-656.950562	362.100800	1055.400513	-672.240112	-112.458664	1073.507080	-544.671265	320.318146	815.596069	-559.030029	-78.463982	839.468933	-599.487976	119.811813	963.597656	420.108673	-34.346138	925.463013	430.907471	149.464401
-600.849487	226.526611	868.605225	-621.070618	23.628334	860.236511	-712.836060	274.792419	416.841553	-670.382874	4.202930	469.169952	-696.484558	272.636017	65.273346	-722.457336	17.920935	73.832458	-619.018005	330.952179	1288.315674	-634.375488	-60.102367	1302.516479	-580.269653	129.872803	1323.864136	-573.640930	137.609879	1592.704590	-656.952148	362.123627	1055.409790	-672.404541	-112.490051	1073.474487	-544.690979	320.306061	815.601440	-559.119568	-78.480042	839.457581	-599.545471	119.847931	963.629578	420.055664	-33.753700	925.433533	430.809448	149.940201
-600.889954	226.578369	868.613647	-621.104797	23.681074	860.229980	-712.846680	274.828308	416.873871	-670.364441	4.132602	469.179565	-696.517395	272.642975	65.275154	-722.469177	17.898062	73.862244	-618.952698	330.957794	1288.347778	-634.392273	-60.098408	1302.502930	-580.296082	129.861572	1323.854248	-573.577271	137.618027	1592.689697	-656.952332	362.140411	1055.451660	-672.542786	-112.487411	1073.454712	-544.749268	320.289154	815.603516	-559.146667	-78.532959	839.608032	-599.603821	119.895210	963.632629	419.982056	-33.204563	925.404602	430.687866	150.574249
-600.552002	226.470551	868.674255	-621.066956	23.772270	860.228210	-712.741577	274.752960	416.865540	-670.265320	4.105290	469.161011	-696.678894	272.660004	65.251091	-722.454163	17.888006	73.852592	-618.911499	330.945923	1288.344238	-634.440552	-60.083675	1302.487915	-580.319702	129.861908	1323.830688	-573.516846	137.583710	1592.658936	-656.921692	362.172089	1055.474365	-672.718018	-112.542130	1073.445679	-544.760254	320.255981	815.612061	-559.369019	-78.567978	839.412476	-599.453918	119.838120	963.663818	419.860229	-32.678665	925.366150	430.543365	151.195313
-600.883667	226.668488	868.666016	-621.182190	23.693825	860.243103	-712.850647	274.840607	416.895508	-670.238037	4.064916	469.139343	-696.553772	272.609619	65.269127	-722.474304	17.903334	73.835419	-618.882629	330.959320	1288.356689	-634.508057	-60.086094	1302.453857	-580.320923	129.850220	1323.802368	-573.435608	137.538849	1592.639282	-656.916809	362.164795	1055.472290	-672.804260	-112.534386	1073.410156	-544.804382	320.263977	815.599121	-559.464783	-78.552452	839.380371	-599.665527	119.927299	963.667358	419.752075	-32.074867	925.351929	430.390930	151.752121
-600.547607	226.581070	868.676331	-621.104431	23.806625	860.228271	-712.696899	274.766937	416.827209	-670.165833	4.048407	469.117035	-696.765076	272.644012	65.258179	-722.467712	17.866690	73.868042	-618.856140	330.969727	1288.351196	-634.561279	-60.072437	1302.384766	-580.335632	129.859985	1323.771851	-573.301941	137.484085	1592.628906	-656.893738	362.188782	1055.487549	-672.875977	-112.448555	1073.378296	-544.807861	320.262787	815.605408	-559.554260	-78.562080	839.349365	-599.481750	119.910332	963.666138	419.583405	-31.516129	925.328125	430.233978	152.387680
-600.487000	226.672241	868.714783	-621.090698	23.820208	860.241150	-712.670532	274.763916	416.818909	-670.121826	4.023421	469.127686	-696.758850	272.652496	65.245239	-722.474731	17.884306	73.849251	-618.849182	330.991119	1288.353638	-634.646118	-60.034634	1302.386963	-580.332214	129.871140	1323.763550	-573.229675	137.430237	1592.595703	-656.897888	362.207062	1055.479126	-672.911438	-112.383522	1073.394531	-544.806335	320.221466	815.636353	-559.655457	-78.561005	839.321655	-599.471863	119.952240	963.694397	419.481079	-30.885607	925.314453	430.059875	153.063889
-600.515930	226.744720	868.720154	-621.108154	23.830070	860.257568	-712.714417	274.808105	416.833221	-670.080566	3.991286	469.141663	-696.757751	272.672913	65.252769	-722.492981	17.898682	73.869751	-618.819031	330.995453	1288.354492	-634.683167	-60.020153	1302.356201	-580.356201	129.868622	1323.762939	-573.125610	137.398087	1592.594238	-656.901062	362.223083	1055.488159	-673.021667	-112.362045	1073.399902	-544.834778	320.244507	815.639038	-559.758240	-78.553963	839.333313	-599.497070	120.001251	963.705933	419.419739	-30.162489	925.282410	429.947357	153.717850
-600.836853	227.027145	868.744873	-621.195007	23.758585	860.274353	-712.865051	274.951447	416.915588	-670.120178	3.938140	469.181824	-696.864868	272.689301	65.267273	-722.502441	17.945650	73.823151	-618.820007	331.024963	1288.359863	-634.765686	-60.011658	1302.341064	-580.380859	129.871445	1323.765991	-573.041626	137.374512	1592.586304	-656.910461	362.269714	1055.493408	-673.133606	-112.285255	1073.411865	-544.830994	320.260071	815.650879	-559.874390	-78.528137	839.314148	-599.699951	120.124954	963.727539	419.320251	-29.539450	925.279480	429.850586	154.351990
-600.475525	226.960876	868.800842	-621.121704	23.853504	860.275391	-712.754883	274.886169	416.906769	-670.062988	3.943788	469.176178	-696.526978	272.626465	65.271660	-722.499207	17.921253	73.844170	-618.826294	331.039886	1288.370972	-634.842163	-59.996964	1302.322998	-580.425110	129.881256	1323.745361	-572.952026	137.285080	1592.592896	-656.944519	362.314850	1055.504395	-673.304932	-112.304230	1073.382568	-544.854004	320.260254	815.656128	-559.953491	-78.479851	839.318542	-599.524841	120.096413	963.758606	419.200409	-28.797251	925.291687	429.723938	154.969009
-600.448547	227.077011	868.839172	-621.127197	23.886820	860.270020	-712.692871	274.830505	416.928497	-670.015625	3.946046	469.169678	-696.912109	272.699768	65.256332	-722.472168	17.922878	73.852577	-618.794922	331.047394	1288.364258	-634.890442	-60.005798	1302.302734	-580.449646	129.874649	1323.730591	-572.861450	137.256683	1592.549683	-656.935364	362.334351	1055.513062	-673.441895	-112.255516	1073.339233	-544.871826	320.266876	815.668945	-560.065247	-78.440895	839.280334	-599.525452	120.151276	963.775269	419.035431	-28.149897	925.299988	429.558685	155.741608
-600.423218	227.201920	868.858154	-621.127075	23.897661	860.258789	-712.693665	274.828369	416.932312	-670.002686	3.961706	469.138672	-696.445313	272.561554	65.258240	-722.492798	17.919182	73.854271	-618.785706	331.053101	1288.361206	-634.944885	-59.982342	1302.242065	-580.467041	129.863663	1323.690063	-572.817810	137.207489	1592.503784	-656.967102	362.393585	1055.546387	-673.606201	-112.234070	1073.284546	-545.204834	320.385223	815.512024	-560.156372	-78.421890	839.251221	-599.535278	120.208221	963.781128	418.884796	-27.398500	925.309265	429.364349	156.498764
-600.559143	226.268463	868.532166	-621.225220	23.734974	860.235168	-712.540649	274.736176	416.779846	-670.043762	3.935468	469.136810	-696.322693	272.543701	65.248894	-722.494507	17.961657	73.774155	-618.757751	331.070190	1288.356323	-635.042419	-59.972950	1302.172485	-580.483887	129.856110	1323.665039	-572.723938	137.159164	1592.475586	-656.960266	362.422333	1055.542358	-673.754089	-112.212379	1073.214966	-545.208313	320.402557	815.483521	-560.238403	-78.346786	839.204285	-599.546021	119.779449	963.600586	418.744263	-26.654968	925.301147	429.175812	157.276840
-600.834900	226.707977	868.613953	-621.272461	23.658249	860.261597	-712.746033	274.903503	416.849915	-670.084900	3.912263	469.145782	-696.538208	272.627197	65.252090	-722.520508	17.996847	73.759491	-618.748413	331.078461	1288.353027	-635.092346	-59.987785	1302.171631	-580.488037	129.856796	1323.642822	-572.663452	137.117645	1592.453613	-656.915771	362.391907	1055.505371	-673.879700	-112.177521	1073.173096	-544.856262	320.355621	815.641541	-560.326355	-78.293236	839.181458	-599.725281	119.961555	963.656738	418.649567	-25.802807	925.281494	429.036560	158.048141
-600.817505	226.751907	868.618103	-621.279907	23.659588	860.259277	-712.726196	274.899536	416.880371	-670.055359	3.870749	469.175568	-696.523499	272.625092	65.253403	-722.531006	17.996998	73.765442	-618.740845	331.094666	1288.350098	-635.160828	-59.973812	1302.115234	-580.520203	129.845749	1323.635498	-572.585754	137.076111	1592.444336	-656.934875	362.440521	1055.525391	-673.938171	-112.084312	1073.150146	-544.857544	320.403320	815.656799	-560.422607	-78.209625	839.145935	-599.743164	119.982941	963.660217	418.526154	-25.053850	925.275879	428.849701	158.877838
-600.773315	226.736679	868.618103	-621.293457	23.667948	860.260803	-712.716125	274.904633	416.878754	-670.046143	3.874388	469.173218	-696.543457	272.634491	65.243591	-722.509521	17.994244	73.763550	-618.737976	331.098938	1288.370117	-635.229919	-59.951870	1302.098511	-580.527039	129.847885	1323.639160	-572.513062	137.064728	1592.444336	-656.882507	362.361145	1055.504761	-674.028320	-112.010910	1073.113525	-545.152100	321.461823	815.752380	-560.518433	-78.133301	839.116333	-599.735779	119.977196	963.661743	418.358978	-24.241735	925.262085	428.606476	159.759201
-600.717285	226.692047	868.612854	-621.245178	23.664267	860.278442	-712.708313	274.893677	416.855896	-670.049561	3.852271	469.186340	-696.515930	272.614746	65.234406	-722.529968	17.996574	73.777214	-618.644958	331.078094	1288.360107	-635.204224	-59.986263	1302.070557	-580.889038	129.994339	1323.538086	-572.424316	137.003632	1592.450073	-656.843262	362.409546	1055.541382	-674.073486	-111.893471	1073.081421	-545.159607	321.589600	815.776489	-560.574585	-78.032249	839.180969	-599.700745	119.964394	963.670471	418.188416	-23.477020	925.242310	428.411163	160.546692
-600.725586	226.700424	868.596802	-621.295288	23.633150	860.277344	-712.591553	274.833099	416.818878	-670.045837	3.862082	469.159180	-696.453674	272.590332	65.241074	-722.455505	18.047966	73.683281	-618.611877	331.054626	1288.371948	-635.275024	-60.002243	1302.031372	-580.907532	129.984848	1323.527832	-572.445496	136.947174	1592.408691	-656.841064	362.425720	1055.541992	-674.148804	-111.836166	1073.087891	-545.144470	321.548004	815.759644	-560.679504	-77.987076	839.148987	-599.720398	119.958054	963.661072	417.990021	-22.621588	925.243530	428.151337	161.369858
-600.672729	226.688141	868.591614	-621.266724	23.647053	860.261414	-712.634216	274.884796	416.858826	-670.031311	3.844671	469.184326	-696.544006	272.620148	65.233681	-722.454712	18.055517	73.657547	-618.564880	331.061646	1288.359253	-635.322205	-60.006912	1301.938110	-580.902771	129.985260	1323.485840	-572.407227	136.925858	1592.399902	-656.819275	362.431000	1055.532227	-674.277344	-111.776108	1073.012939	-545.159485	321.590363	815.738342	-560.781433	-77.890266	839.085876	-599.694397	119.953018	963.651855	417.904449	-21.782829	925.211121	427.902863	162.433426
-600.676270	226.695618	868.592651	-621.306396	23.626198	860.265259	-712.569702	274.867096	416.825684	-670.039490	3.839160	469.186401	-696.487366	272.599731	65.243217	-722.538147	17.883190	73.851128	-618.535034	331.083313	1288.371216	-635.348694	-59.999985	1301.911743	-580.931458	129.948441	1323.457153	-572.376770	136.875900	1592.396973	-656.827026	362.506195	1055.552124	-674.316101	-111.700874	1072.988647	-545.481201	321.681702	815.578735	-560.868286	-77.750465	838.936768	-599.717407	119.946594	963.654541	417.742584	-20.867867	925.175415	427.638855	163.251923
-600.531067	227.366760	868.806030	-621.256836	23.664499	860.251221	-712.678345	274.982666	416.956177	-670.018066	3.844070	469.155212	-696.598022	272.645752	65.241943	-722.548523	17.843430	73.878510	-618.520203	331.069427	1288.376465	-635.421143	-60.007477	1301.879395	-580.924255	129.934769	1323.440918	-572.346436	136.839401	1592.393799	-656.818481	362.544250	1055.551025	-674.393738	-111.650887	1072.937744	-545.480408	321.713837	815.553772	-560.964966	-77.679031	838.894226	-599.692993	120.208710	963.757568	417.531067	-20.064884	925.159851	427.408478	164.076721
-600.594910	226.776855	868.619385	-621.324097	23.647974	860.242249	-712.374634	274.778137	416.829437	-670.028198	3.831971	469.165070	-696.420776	272.646240	65.230019	-722.535278	17.871410	73.862946	-618.466980	331.062958	1288.390137	-635.455444	-59.993336	1301.814331	-580.913940	129.925385	1323.466675	-572.346436	136.835754	1592.383301	-656.785461	362.563080	1055.572144	-674.527771	-111.631393	1072.881592	-545.472046	321.734863	815.554016	-561.079712	-77.551834	838.841187	-599.691223	119.970421	963.655579	417.391327	-19.180326	925.121948	427.114258	165.131012
-600.645630	226.674133	868.574585	-621.365601	23.618843	860.247925	-712.445129	274.844360	416.833740	-670.042419	3.809554	469.166626	-696.456299	272.625671	65.254425	-722.531738	17.887274	73.822189	-618.411865	331.058075	1288.397705	-635.466431	-60.010395	1301.790894	-580.934082	129.913910	1323.437256	-572.333740	136.777634	1592.386963	-656.695374	362.567108	1055.578369	-674.618896	-111.564354	1072.853027	-545.133362	321.681366	815.722412	-561.169495	-77.460426	838.782593	-599.725952	119.926590	963.635864	417.243805	-18.292786	925.068787	426.869690	165.999420
-600.650452	226.672440	868.601868	-621.389038	23.586918	860.257751	-712.467041	274.872131	416.835693	-669.997314	3.808603	469.171539	-696.484192	272.639465	65.246811	-722.519592	17.881897	73.823685	-618.392517	331.039978	1288.401123	-635.513184	-60.025265	1301.763794	-580.933472	129.893539	1323.459961	-572.322266	136.762726	1592.394287	-656.624695	362.549042	1055.594116	-674.689392	-111.461922	1072.796631	-545.097290	321.722076	815.763062	-561.272766	-77.376450	838.730896	-599.731262	119.900177	963.652954	417.109131	-17.257113	924.989075	426.613129	166.952164
-600.630493	226.678116	868.611755	-621.394409	23.582676	860.276550	-712.447144	274.863129	416.832458	-669.983948	3.849603	469.178497	-696.477966	272.637512	65.252663	-722.489319	17.932529	73.758690	-618.337097	331.030640	1288.422607	-635.539368	-60.031425	1301.749390	-580.922363	129.869614	1323.463257	-572.306274	136.719070	1592.394775	-656.599915	362.561768	1055.588867	-674.753296	-111.391991	1072.767456	-545.055603	321.754608	815.756592	-561.374329	-77.260735	838.685852	-599.719604	119.903671	963.666870	416.954742	-16.232014	924.888672	426.331299	167.954041
-600.612732	226.639832	868.580444	-621.405640	23.552532	860.276367	-712.383850	274.849365	416.820587	-670.018921	3.850321	469.145660	-696.500854	272.667847	65.236679	-722.500122	17.891228	73.819366	-618.272278	331.019928	1288.419800	-635.542847	-60.023926	1301.713257	-580.925354	129.851440	1323.458496	-572.299683	136.690826	1592.399536	-656.533142	362.537292	1055.628052	-674.856323	-111.345100	1072.735352	-544.966003	321.774414	815.810852	-561.460388	-77.132828	838.644531	-599.703247	119.881523	963.650269	416.905304	-15.082371	924.708984	426.124817	169.021225
-600.591064	226.650253	868.580994	-621.416382	23.534256	860.268738	-712.384094	274.851746	416.817963	-670.033691	3.841602	469.167175	-696.484375	272.655762	65.244980	-722.510803	17.885777	73.828445	-618.260071	331.013733	1288.437866	-635.607178	-60.041626	1301.687134	-580.946960	129.832184	1323.427124	-572.311890	136.667358	1592.396118	-656.486145	362.541046	1055.619629	-674.900391	-111.269424	1072.707275	-544.937500	321.812775	815.853577	-561.567688	-77.012154	838.596375	-599.698425	119.872612	963.646545	416.663635	-14.119168	924.628662	425.863556	169.912308
-600.590088	226.658981	868.579102	-621.422852	23.525520	860.252380	-712.413025	274.913483	416.795959	-670.099365	3.829633	469.158905	-696.582092	272.676453	65.246315	-722.575928	17.904427	73.806717	-618.206360	331.004242	1288.445435	-635.619873	-60.038250	1301.676514	-580.910889	129.818726	1323.448120	-572.301941	136.655136	1592.404785	-656.503845	362.664612	1055.659790	-674.956970	-111.188591	1072.679810	-544.589478	320.752869	815.815552	-561.651917	-76.890228	838.572327	-599.702637	119.865761	963.637268	416.536072	-13.155076	924.547180	425.613892	170.951477
-600.588135	226.660995	868.576660	-621.442627	23.515799	860.257629	-712.377502	274.893402	416.786926	-670.048950	3.840162	469.143280	-696.600952	272.698883	65.226883	-722.538635	17.905157	73.795227	-618.178040	330.986877	1288.449219	-635.644165	-60.045902	1301.649780	-580.906494	129.809143	1323.428345	-572.296265	136.629272	1592.408447	-656.442017	362.647003	1055.645386	-674.991089	-111.120811	1072.664673	-544.504456	320.759796	815.865906	-561.748047	-76.781189	838.533936	-599.718140	119.865364	963.639587	416.361603	-12.197832	924.465332	425.345276	171.936371
-600.599304	226.677551	868.578308	-621.477966	23.540590	860.240601	-712.346436	274.912720	416.800903	-670.157471	3.745277	469.152802	-696.558899	272.676605	65.238304	-722.600708	17.895607	73.804611	-618.117188	331.000336	1288.461548	-635.628784	-60.050850	1301.625366	-580.921265	129.780426	1323.426880	-572.317627	136.597458	1592.419434	-656.388733	362.625183	1055.644531	-675.043762	-111.088196	1072.669189	-544.430054	320.797272	815.926392	-561.981079	-76.749969	838.544434	-599.734070	119.874664	963.630432	416.147003	-11.287973	924.362732	425.099518	172.833527
-600.594543	226.657852	868.588867	-621.474060	23.530293	860.242126	-712.375000	274.939636	416.829529	-670.160461	3.742880	469.155121	-696.593933	272.676544	65.244011	-722.592346	17.895580	73.801483	-618.079224	330.968414	1288.472290	-635.647583	-60.067463	1301.621460	-580.909302	129.784393	1323.416748	-572.293213	136.573792	1592.429199	-656.322632	362.607635	1055.669556	-675.017700	-110.972404	1072.659180	-544.369995	320.829712	815.988403	-561.894775	-76.571709	838.503235	-599.714050	119.853447	963.634399	415.864380	-10.335346	924.312805	424.797577	173.844162
-600.581970	226.667877	868.596802	-621.491150	23.533972	860.247559	-712.362671	274.925385	416.826324	-670.153259	3.740568	469.163452	-696.612732	272.667847	65.248642	-722.573425	17.899105	73.815033	-618.070129	330.968719	1288.481445	-635.666870	-60.075325	1301.605713	-580.905457	129.747406	1323.424805	-572.281250	136.550751	1592.437500	-656.317810	362.672363	1055.684570	-675.137756	-110.955177	1072.613159	-544.429443	320.644989	815.794434	-561.970947	-76.464592	838.494629	-599.707458	119.856735	963.639832	415.731354	-9.520123	924.236145	424.572601	174.748962
-600.582581	226.655838	868.581665	-621.502869	23.514212	860.237976	-712.288696	274.909210	416.814819	-670.165955	3.743269	469.195313	-696.637512	272.714142	65.243073	-722.560120	17.897911	73.813545	-618.017273	330.963928	1288.490234	-635.678101	-60.078857	1301.583496	-580.910461	129.739990	1323.414307	-572.298828	136.565491	1592.422485	-656.265991	362.668884	1055.666992	-675.106812	-110.858246	1072.635498	-544.365479	320.607941	815.786926	-562.010376	-76.337189	838.491150	-599.704163	119.842201	963.626526	415.468414	-8.514090	924.140259	424.265015	175.765518
-600.238708	226.128403	868.490540	-621.418335	23.539814	860.238403	-712.054016	274.728302	416.718201	-670.119568	3.769479	469.176544	-696.435791	272.672211	65.239174	-722.495300	17.962694	73.722763	-617.986328	330.936432	1288.471680	-635.686951	-60.092396	1301.564697	-580.900330	129.723526	1323.410034	-572.295227	136.533417	1592.434448	-656.214417	362.639252	1055.657104	-675.163086	-110.800575	1072.603149	-544.298401	320.600372	815.795898	-562.211548	-76.335602	838.453247	-599.481628	119.606415	963.580994	415.271393	-7.539111	924.062378	424.020996	176.675629
-600.197327	226.094864	868.489746	-621.406067	23.533783	860.244751	-712.107605	274.789459	416.702271	-670.104919	3.778476	469.157074	-696.469055	272.684357	65.237419	-722.512085	17.907234	73.794899	-617.950256	330.935822	1288.470215	-635.699280	-60.088432	1301.556030	-580.874329	129.709152	1323.397095	-572.269043	136.493057	1592.433350	-656.165222	362.625610	1055.667603	-675.219299	-110.773224	1072.575439	-544.222473	320.540894	815.792053	-562.269714	-76.256775	838.424927	-599.459045	119.588219	963.584351	415.104126	-6.676323	923.990601	423.776733	177.670029
-600.185120	226.093262	868.478027	-621.414429	23.525410	860.230042	-712.024658	274.772644	416.710693	-670.118896	3.759496	469.168060	-696.377197	272.671814	65.248558	-722.523010	17.899452	73.807617	-617.927124	330.936829	1288.466064	-635.718567	-60.100281	1301.536987	-580.872009	129.699860	1323.390015	-572.260681	136.478455	1592.432983	-656.108582	362.581757	1055.656128	-675.198242	-110.727684	1072.557373	-544.179016	320.501587	815.809326	-562.291748	-76.140015	838.409485	-599.452393	119.580307	963.570435	414.819000	-5.663621	923.901245	423.468445	178.647293
-600.181091	226.105240	868.466492	-621.436829	23.468752	860.223694	-712.034912	274.800140	416.706970	-670.140808	3.753503	469.162354	-696.421082	272.665131	65.250504	-722.572021	17.892900	73.800728	-617.870483	330.921967	1288.480469	-635.687622	-60.112362	1301.515259	-580.893066	129.673004	1323.377686	-572.283569	136.472214	1592.416504	-656.054565	362.617432	1055.669067	-675.256531	-110.684265	1072.528320	-544.104858	320.472717	815.812683	-562.325439	-76.086906	838.381470	-599.452515	119.559906	963.560547	414.568970	-4.838547	923.850647	423.227295	179.508194
-600.165955	226.114609	868.487427	-621.427551	23.490055	860.217529	-712.022156	274.810547	416.711609	-670.133118	3.758326	469.158691	-696.439575	272.662659	65.255806	-722.557983	17.904358	73.806313	-617.831299	330.906677	1288.477051	-635.715393	-60.133221	1301.494995	-580.889099	129.662521	1323.355713	-572.275024	136.457138	1592.416016	-656.000549	362.572479	1055.675293	-675.284607	-110.626518	1072.468506	-544.043701	320.421906	815.832703	-562.177979	-75.908318	838.371765	-599.444336	119.561760	963.567688	414.458374	-3.925015	923.749512	423.027222	180.479294
-600.187134	226.095276	868.477539	-621.421997	23.480484	860.224976	-711.993530	274.790436	416.696777	-670.104675	3.774410	469.141602	-696.495422	272.674713	65.251923	-722.555237	17.892368	73.795799	-617.823730	330.906586	1288.465332	-635.720764	-60.143353	1301.501709	-580.881287	129.637512	1323.357178	-572.251709	136.426270	1592.417847	-655.955688	362.559845	1055.669434	-675.314880	-110.646996	1072.480103	-544.003174	320.377228	815.819946	-562.358643	-75.950378	838.335083	-599.438599	119.555656	963.565369	414.246490	-2.968342	923.654785	422.685608	181.440567
-600.139587	226.062866	868.472351	-621.406677	23.461697	860.235291	-712.004944	274.867676	416.698883	-670.110413	3.746422	469.154938	-696.549377	272.707031	65.245323	-722.571960	17.866596	73.838295	-617.786560	330.869690	1288.457153	-635.726257	-60.142506	1301.498291	-580.891479	129.626968	1323.346680	-572.240173	136.452591	1592.412354	-655.908447	362.510162	1055.639893	-675.337646	-110.604446	1072.436035	-543.948669	320.327423	815.809387	-562.371460	-75.906090	838.336060	-599.419312	119.536705	963.569641	413.993439	-2.042775	923.608521	422.415405	182.295639
-600.064514	226.116241	868.495300	-621.367859	23.454092	860.235046	-711.977600	274.859772	416.716217	-670.097534	3.752658	469.157043	-696.514709	272.711090	65.244255	-722.550049	17.908581	73.828094	-617.814453	330.899536	1288.460449	-635.788818	-60.130836	1301.492310	-580.570435	129.455399	1323.455444	-572.243164	136.466141	1592.398438	-655.848022	362.502594	1055.630127	-675.378784	-110.605339	1072.417847	-543.898438	320.287079	815.818054	-562.179688	-75.775879	838.330872	-599.379089	119.549477	963.582397	413.844818	-1.271757	923.573486	422.170380	183.152359
-600.054932	226.118179	868.496460	-621.349548	23.436565	860.242859	-711.996338	274.912689	416.713440	-670.069031	3.719807	469.173584	-696.585571	272.711639	65.253281	-722.526062	17.904087	73.814857	-617.804199	330.899719	1288.460815	-635.826050	-60.141033	1301.479004	-580.573303	129.447800	1323.447876	-572.214661	136.429962	1592.401245	-655.796692	362.496918	1055.630493	-675.282715	-110.537666	1072.405151	-543.839478	320.237305	815.820496	-562.169922	-75.744270	838.327148	-599.364502	119.545868	963.587036	413.592804	-0.466877	923.530212	421.845856	184.028763
-600.015381	226.100342	868.490173	-621.338623	23.435446	860.224243	-711.970886	274.914795	416.736298	-670.077332	3.699759	469.174530	-696.566528	272.707031	65.254890	-722.557495	17.905569	73.821297	-617.781860	330.880066	1288.439819	-635.809326	-60.133354	1301.468750	-580.546204	129.427597	1323.458008	-572.198120	136.440262	1592.398560	-655.773376	362.485413	1055.622314	-675.295593	-110.492714	1072.399292	-543.799500	320.187500	815.833008	-562.150208	-75.737358	838.312927	-599.337097	119.528099	963.573853	413.386688	0.382781	923.451782	421.591858	184.817276
-599.979126	226.087692	868.503174	-621.302002	23.412220	860.222534	-711.924072	274.907867	416.714783	-670.041260	3.721260	469.146362	-696.501526	272.648834	65.260544	-722.550232	17.903927	73.822624	-617.763794	330.875488	1288.455811	-635.849976	-60.140667	1301.453369	-580.541138	129.416489	1323.438354	-572.180664	136.426437	1592.391357	-655.727844	362.492554	1055.610474	-675.362061	-110.557358	1072.360474	-543.778503	320.170471	815.830261	-562.327454	-75.819809	838.291687	-599.316345	119.504845	963.581055	413.270020	1.229709	923.370911	421.345184	185.622253
-599.952209	226.064255	868.498230	-621.275452	23.395828	860.232361	-711.911438	274.877411	416.742004	-670.010864	3.720609	469.153168	-696.574768	272.676208	65.265968	-722.558594	17.898264	73.810791	-617.760376	330.880249	1288.445435	-635.863586	-60.147251	1301.433105	-580.537048	129.394470	1323.436157	-572.166443	136.377380	1592.391602	-655.688904	362.441193	1055.598267	-675.362122	-110.557083	1072.357788	-543.728394	320.110474	815.810059	-562.304688	-75.816856	838.296082	-599.291565	119.492134	963.584106	413.118561	1.951470	923.292664	421.095673	186.403915
-599.955627	226.075806	868.484192	-621.272705	23.348343	860.224548	-711.891663	274.895721	416.742493	-670.047424	3.674921	469.174774	-696.618530	272.701477	65.259880	-722.569885	17.899269	73.816200	-617.709717	330.864197	1288.426270	-635.873108	-60.158100	1301.406494	-580.546997	129.386169	1323.419922	-572.164673	136.383423	1592.374756	-655.658569	362.411865	1055.589355	-675.382935	-110.582787	1072.333740	-543.699463	320.043243	815.798828	-562.261536	-75.837090	838.282104	-599.284485	119.478340	963.572571	412.939941	2.825310	923.229980	420.757996	187.228180
-599.875122	226.118286	868.503845	-621.235657	23.365704	860.212402	-711.851013	274.903351	416.754364	-670.019836	3.665390	469.169403	-696.600647	272.690552	65.245369	-722.583191	17.874498	73.855431	-617.687439	330.861053	1288.411499	-635.872681	-60.164253	1301.443481	-580.547974	129.397537	1323.422974	-572.152588	136.388916	1592.370239	-655.628296	362.419952	1055.563721	-675.364380	-110.579178	1072.323853	-543.675964	320.022583	815.801208	-562.230408	-75.864014	838.289001	-599.241028	119.492485	963.577209	412.727356	3.467853	923.187256	420.508057	187.867828
-599.831116	226.091690	868.486267	-621.200195	23.331459	860.209412	-711.826050	274.908234	416.770081	-669.988281	3.680504	469.154907	-696.665588	272.731750	65.247787	-722.541931	17.888165	73.805382	-617.661865	330.868988	1288.389160	-635.859131	-60.152718	1301.419189	-580.550903	129.374817	1323.407471	-572.133484	136.390747	1592.371582	-655.609131	362.386353	1055.541016	-675.336304	-110.577621	1072.345581	-543.646667	320.008026	815.790283	-562.205750	-75.891533	838.302490	-599.204468	119.469238	963.567688	412.574921	4.112974	923.154175	420.231049	188.604462
-599.812378	226.104431	868.499634	-621.180847	23.334679	860.200684	-711.727966	274.891632	416.750519	-669.973328	3.662830	469.188904	-696.534363	272.692505	65.248260	-722.565796	17.876053	73.839821	-617.638794	330.845764	1288.370850	-635.861877	-60.165630	1301.435547	-580.518005	129.388672	1323.427124	-572.114807	136.382370	1592.360229	-655.576599	362.349548	1055.516113	-675.240784	-110.541931	1072.366821	-543.629272	319.993378	815.756287	-562.158325	-75.896523	838.308228	-599.190979	119.467262	963.570129	412.495148	4.820404	923.114380	419.946442	189.296036
-599.747620	226.071030	868.478882	-621.098511	23.319815	860.202881	-711.658875	274.864777	416.747498	-669.941528	3.662633	469.160980	-696.544556	272.693237	65.246155	-722.579529	17.874266	73.844772	-617.632935	330.838928	1288.359131	-635.882568	-60.164383	1301.433228	-580.500061	129.369446	1323.411987	-572.084778	136.370270	1592.357300	-655.574097	362.344299	1055.517700	-675.229675	-110.548882	1072.354492	-543.626038	319.975769	815.775635	-562.097778	-75.938789	838.319092	-599.112854	119.454384	963.560913	412.336700	5.414561	923.096558	419.671814	189.925049
-599.694885	226.098297	868.499023	-621.072876	23.300907	860.207031	-711.630554	274.934052	416.731293	-669.902344	3.664824	469.150513	-696.550232	272.674622	65.265587	-722.566162	17.897072	73.821175	-617.591064	330.846405	1288.356567	-635.866577	-60.172901	1301.439087	-580.475830	129.381195	1323.420166	-572.073303	136.360672	1592.369873	-655.525635	362.340363	1055.510376	-675.259583	-110.599976	1072.320679	-543.586487	319.940857	815.772095	-562.042480	-75.985985	838.352661	-599.088013	119.451843	963.574341	412.193970	6.127701	923.036194	419.428375	190.526062
-599.621216	226.078247	868.506531	-621.006409	23.267609	860.211243	-711.582825	274.953278	416.732208	-669.888062	3.645120	469.164581	-696.599548	272.684631	65.266846	-722.503967	17.989014	73.701752	-617.581299	330.840759	1288.358154	-635.869629	-60.164303	1301.426147	-580.463501	129.380768	1323.390015	-572.077942	136.388626	1592.365967	-655.523560	362.292450	1055.499634	-675.209473	-110.612869	1072.347168	-543.579407	319.930206	815.759521	-561.975403	-76.043015	838.365417	-599.027222	119.424469	963.581177	412.049255	6.692059	922.990723	419.199219	191.083694
-599.609009	226.082336	868.503601	-620.995544	23.260311	860.210083	-711.537415	274.954529	416.729095	-669.880676	3.623819	469.185028	-696.609680	272.696442	65.259575	-722.507507	17.972609	73.722153	-617.594238	330.833252	1288.337769	-635.890686	-60.166306	1301.428711	-580.446533	129.369888	1323.391846	-572.085815	136.386902	1592.345581	-655.434448	362.222168	1055.445557	-675.192505	-110.662987	1072.362427	-543.791382	320.902130	815.813538	-561.932434	-76.099113	838.385803	-599.019043	119.424286	963.579590	411.926849	7.224225	922.955017	418.928284	191.772980
-599.562561	226.056259	868.499573	-620.949890	23.233072	860.189026	-711.501343	274.968018	416.757141	-669.856506	3.574212	469.194397	-696.634155	272.694885	65.246330	-722.565063	17.901087	73.810089	-617.561951	330.843506	1288.316528	-635.861389	-60.164185	1301.443848	-580.455688	129.357498	1323.396606	-572.085388	136.407715	1592.336060	-655.494202	362.302856	1055.460449	-675.205933	-110.750137	1072.339233	-543.555908	319.961060	815.722290	-561.902527	-76.215149	838.387939	-598.975403	119.389526	963.566895	411.865234	7.801416	922.909485	418.696381	192.321304
-599.508118	226.047333	868.461304	-620.892578	23.217779	860.183533	-711.438965	275.002899	416.748840	-669.844116	3.581450	469.165771	-696.699280	272.708649	65.248093	-722.536804	17.899466	73.824844	-617.542297	330.860992	1288.298218	-635.854919	-60.173031	1301.439575	-580.418945	129.378418	1323.375122	-572.074463	136.421021	1592.335815	-655.494141	362.321686	1055.439941	-675.132935	-110.780655	1072.375366	-543.547058	319.916443	815.704407	-561.844971	-76.298698	838.407532	-598.937500	119.395569	963.548035	411.688507	8.279513	922.898071	418.441620	192.792999
-599.432251	226.067780	868.480042	-620.827759	23.231445	860.186829	-711.313232	274.961334	416.742340	-670.262024	3.303817	469.253052	-696.538574	272.687744	65.251541	-722.766968	17.915989	73.882294	-617.515137	330.856964	1288.275635	-635.810120	-60.180756	1301.444214	-580.373474	129.389862	1323.378662	-572.065063	136.431427	1592.336792	-655.474182	362.287872	1055.427246	-675.157654	-110.862366	1072.340332	-543.544556	319.927277	815.700745	-561.785095	-76.359428	838.408875	-598.860413	119.403961	963.557861	411.540802	8.738228	922.870605	418.218506	193.252869
-599.379272	226.064285	868.485535	-620.767517	23.187857	860.188721	-711.266235	274.951935	416.744293	-669.761719	3.580746	469.171570	-696.645813	272.733002	65.285507	-722.578430	17.905304	73.826843	-617.503174	330.858887	1288.268311	-635.789307	-60.159058	1301.452515	-580.340820	129.383011	1323.367676	-572.050537	136.446030	1592.326904	-655.451294	362.279022	1055.426636	-675.054443	-110.867691	1072.352417	-543.509888	319.937073	815.676208	-561.697754	-76.449211	838.429077	-598.823486	119.382088	963.563843	411.376160	9.221021	922.837830	417.988831	193.746719
-599.301147	226.040756	868.490723	-620.706848	23.169024	860.187317	-711.208557	274.955566	416.728180	-669.689148	3.613781	469.172974	-696.563416	272.691803	65.283287	-722.577393	17.906073	73.822220	-617.459961	330.855286	1288.271606	-635.770630	-60.138763	1301.426025	-580.297302	129.384338	1323.365112	-572.015869	136.434235	1592.356689	-655.425903	362.310272	1055.411255	-674.971436	-110.888977	1072.386963	-543.496643	319.937866	815.669250	-561.622498	-76.547295	838.447571	-598.765015	119.357689	963.566833	411.275269	9.692959	922.784912	417.772491	194.193451
-599.213989	226.063568	868.504150	-620.646545	23.176470	860.179199	-711.155762	274.943085	416.766754	-669.625488	3.572240	469.192139	-696.566589	272.691040	65.281906	-722.572327	17.904890	73.825859	-617.421387	330.855591	1288.243652	-635.742676	-60.143162	1301.461426	-580.280884	129.392853	1323.367065	-571.995239	136.472778	1592.364624	-655.403564	362.304199	1055.414917	-674.889587	-110.941788	1072.437988	-543.491760	319.938385	815.667114	-561.562073	-76.613266	838.480225	-598.702820	119.362373	963.570251	411.144165	10.079110	922.766235	417.573700	194.562408
-599.163635	226.039124	868.500183	-620.620056	23.171268	860.172668	-711.095581	274.931641	416.758057	-669.556458	3.583909	469.183197	-696.626221	272.733429	65.285072	-722.526184	17.936607	73.783440	-617.377136	330.867340	1288.230713	-635.716187	-60.131561	1301.467163	-580.225098	129.392426	1323.373657	-571.990112	136.494720	1592.369629	-655.349609	362.302856	1055.403442	-674.870911	-110.953903	1072.437134	-543.426758	319.951538	815.667603	-561.507385	-76.726570	838.482483	-598.673279	119.345375	963.565857	410.996887	10.364936	922.761597	417.404236	194.924667
-599.130066	226.024048	868.476807	-620.558838	23.152840	860.184937	-711.069397	274.982788	416.754944	-669.514771	3.587494	469.174744	-696.568848	272.693085	65.288765	-722.543213	17.940805	73.781601	-617.373779	330.855804	1288.213989	-635.680847	-60.159981	1301.464600	-580.190552	129.402267	1323.360962	-572.005127	136.534729	1592.354004	-655.347717	362.321564	1055.373779	-674.880493	-111.026863	1072.446167	-543.409912	319.974762	815.649597	-561.425171	-76.819252	838.516968	-598.618286	119.346901	963.560425	410.907654	10.731599	922.728455	417.247314	195.220352
-599.026794	226.064728	868.503235	-620.507080	23.176737	860.187073	-710.997375	274.962311	416.765381	-669.471680	3.559651	469.168243	-696.589355	272.731598	65.267349	-722.544128	17.989582	73.747192	-617.330261	330.891968	1288.196899	-635.632019	-60.137268	1301.487671	-580.151123	129.412079	1323.365845	-571.958618	136.527573	1592.367188	-655.308105	362.311829	1055.352417	-674.837830	-111.079376	1072.451538	-543.383972	319.983826	815.643799	-561.347412	-76.901688	838.534607	-598.557434	119.366608	963.575928	410.774963	11.001469	922.708313	417.090698	195.432373
-598.962769	226.034683	868.488159	-620.466309	23.172987	860.170898	-710.906555	274.914215	416.778564	-669.383057	3.530298	469.146088	-696.523010	272.686768	65.264053	-722.516602	17.986309	73.733322	-617.273926	330.881409	1288.174927	-635.582947	-60.124012	1301.495850	-580.072937	129.420395	1323.354614	-571.924072	136.518570	1592.379028	-655.257385	362.321411	1055.329712	-674.784729	-111.077835	1072.441040	-543.321228	319.966675	815.598145	-561.261719	-77.000954	838.553589	-598.512634	119.347954	963.561035	410.668854	11.284705	922.696655	416.942535	195.630539
-598.927185	226.065842	868.485413	-620.434326	23.165709	860.145752	-710.833496	274.933807	416.760254	-669.362000	3.473018	469.137970	-696.545776	272.690247	65.266273	-722.579895	17.927950	73.817429	-617.225952	330.897736	1288.141479	-635.522766	-60.121010	1301.517456	-580.029541	129.435181	1323.342163	-571.892334	136.559402	1592.384521	-655.230835	362.336731	1055.329224	-674.745178	-111.139587	1072.465698	-543.317871	319.980530	815.599426	-561.177002	-77.079132	838.579468	-598.455261	119.347397	963.543762	410.524872	11.432569	922.701294	416.775208	195.800095
-599.363770	226.582672	868.491638	-620.969055	23.723293	860.049255	-710.966492	275.106720	416.872375	-669.389404	3.382813	469.066223	-696.660583	272.700836	65.295074	-722.577454	17.966179	73.792160	-617.169312	330.890137	1288.122070	-635.464600	-60.149891	1301.547363	-579.975830	129.455521	1323.361450	-571.870605	136.614914	1592.390259	-655.196899	362.346375	1055.308716	-674.712463	-111.191032	1072.489990	-543.254761	320.008301	815.576416	-561.119873	-77.176842	838.606201	-598.853333	119.819084	963.485168	410.415833	11.586823	922.689209	416.612152	195.988129
-598.778442	226.073593	868.512573	-620.330811	23.154049	860.161560	-710.647583	274.931091	416.774872	-669.193970	3.383601	469.119354	-696.494324	272.682434	65.301842	-722.513245	17.970224	73.772697	-617.127502	330.904327	1288.112061	-635.404663	-60.127464	1301.576050	-579.918152	129.465546	1323.365234	-571.826416	136.645554	1592.415771	-655.157104	362.352295	1055.286865	-674.623169	-111.219933	1072.532959	-543.206177	320.008087	815.570435	-560.938965	-77.201294	838.610474	-598.344482	119.339462	963.566650	410.278015	11.684161	922.721680	416.429169	196.086136
-598.841064	226.219437	868.527649	-620.738342	23.811865	860.067505	-710.641968	274.979858	416.790863	-669.140076	3.337240	469.037109	-696.509460	272.677185	65.288666	-722.516663	17.972008	73.780815	-617.074036	330.905182	1288.083740	-635.330444	-60.144203	1301.585449	-579.833252	129.473816	1323.369873	-571.782715	136.703857	1592.432617	-655.092590	362.338196	1055.254639	-674.562683	-111.240990	1072.578735	-543.165100	320.127899	815.556458	-560.978333	-77.356750	838.660156	-598.520996	119.649483	963.515625	410.182709	11.753901	922.713684	416.271118	196.167740
-599.112610	226.609299	868.519043	-620.813721	23.761274	860.048584	-710.756592	275.129486	416.855957	-669.053101	3.319259	468.999908	-696.738159	272.745728	65.301651	-722.496887	17.966173	73.764084	-617.001648	330.918793	1288.059448	-635.246460	-60.120872	1301.641235	-579.771912	129.477417	1323.376709	-571.714600	136.741425	1592.436035	-655.032715	362.324524	1055.241821	-674.470093	-111.283859	1072.638184	-543.078369	320.191101	815.553711	-560.817871	-77.341438	838.656067	-598.666687	119.833748	963.499512	410.067505	11.760601	922.717773	416.112244	196.206558
-598.699463	226.269318	868.542969	-620.668579	23.848059	860.048950	-710.504517	275.003357	416.794403	-669.034485	3.287614	469.001740	-696.543152	272.714661	65.299171	-722.597656	17.905485	73.876747	-616.958008	330.924469	1288.030273	-635.185181	-60.115391	1301.642944	-579.712646	129.502213	1323.351685	-571.658630	136.792603	1592.435547	-654.992126	362.349274	1055.213745	-674.317932	-111.308243	1072.663452	-543.026001	320.062592	815.507629	-560.731445	-77.395668	838.669495	-598.416260	119.672440	963.513062	409.974457	11.714381	922.722046	415.963623	196.159286
-598.967407	226.577499	868.501831	-620.693787	23.720081	860.041748	-710.645386	275.178650	416.876923	-668.979004	3.213378	469.034943	-696.760986	272.764862	65.310646	-722.530151	17.971481	73.760689	-616.872375	330.933075	1288.011719	-635.099854	-60.118198	1301.661255	-579.611084	129.496155	1323.364258	-571.602661	136.841110	1592.437500	-654.891174	362.313507	1055.187744	-674.221680	-111.336357	1072.673950	-542.978516	320.258667	815.497314	-560.676086	-77.464821	838.682800	-598.531372	119.800880	963.487366	409.855499	11.601563	922.732361	415.820129	196.058151
-598.912109	226.585907	868.509583	-620.638550	23.749092	860.022339	-710.587769	275.162262	416.884216	-669.409424	2.929775	469.073792	-696.706604	272.760132	65.309898	-722.757141	17.939869	73.858528	-616.796570	330.943268	1287.995850	-635.037476	-60.090630	1301.652954	-579.543579	129.488892	1323.349365	-571.528320	136.882462	1592.440918	-654.815125	362.274506	1055.167114	-674.117310	-111.345085	1072.694824	-542.900635	320.261688	815.489197	-560.602112	-77.516724	838.705811	-598.470703	119.805252	963.480103	409.784363	11.486243	922.741394	415.695190	195.907623
-598.438965	226.276749	868.534973	-620.491821	23.855232	860.027344	-710.322021	275.013672	416.828644	-668.840759	3.221713	468.967010	-696.513550	272.717438	65.308350	-722.524109	17.884352	73.825356	-616.699280	330.955109	1287.984741	-634.949707	-60.097233	1301.712158	-579.467285	129.523560	1323.345703	-571.449280	136.928391	1592.442749	-654.733337	362.269409	1055.143433	-674.129822	-111.426239	1072.670288	-542.838989	320.340759	815.452148	-560.529602	-77.585876	838.710266	-598.195740	119.668221	963.497375	409.698853	11.267154	922.767151	415.578674	195.745621
-598.398743	226.241638	868.523865	-620.415161	23.830397	860.023438	-710.276489	275.011627	416.818359	-669.266418	2.925308	469.047638	-696.447876	272.669617	65.288940	-722.748962	17.900219	73.934250	-616.605652	330.953278	1287.968750	-634.848145	-60.090611	1301.717773	-579.387390	129.527451	1323.334717	-571.360779	136.986008	1592.436890	-654.639221	362.243042	1055.129150	-673.978333	-111.406288	1072.725830	-542.768005	320.369354	815.420532	-560.549805	-77.714539	838.783386	-598.128296	119.642601	963.489075	409.616119	11.014415	922.802124	415.466431	195.530136
-598.310303	226.305069	868.517944	-620.366943	23.851147	860.009338	-710.256165	275.028717	416.819214	-668.702881	3.165687	468.975586	-696.466736	272.672211	65.289291	-722.498108	17.886246	73.842339	-616.512268	330.960175	1287.941040	-634.743652	-60.088356	1301.732178	-579.299255	129.520279	1323.322754	-571.248596	137.042068	1592.436035	-654.560059	362.230957	1055.113892	-673.858032	-111.440453	1072.747070	-542.686707	320.334717	815.400391	-560.390381	-77.702721	838.751038	-598.049255	119.678459	963.477539	409.526062	10.720483	922.840210	415.346313	195.267273
-598.215820	226.294907	868.510254	-620.283630	23.869499	860.000732	-710.220154	275.045959	416.814026	-669.143311	2.902944	469.020691	-696.490784	272.696747	65.274246	-722.766113	17.900507	73.915192	-616.412292	330.963104	1287.911987	-634.652466	-60.085724	1301.732544	-579.178589	129.525543	1323.303589	-571.149902	137.103210	1592.425293	-654.457214	362.230011	1055.090210	-673.843445	-111.481140	1072.729858	-542.614990	320.322510	815.388977	-560.295471	-77.756912	838.745605	-597.960327	119.680740	963.469299	409.476776	10.447615	922.845825	415.246582	194.975494
-598.118958	226.315750	868.508728	-620.210327	23.854006	859.981140	-710.122375	275.016815	416.787994	-669.151550	2.893453	469.001099	-696.396118	272.700348	65.265533	-722.746216	17.938032	73.861832	-616.279663	330.974030	1287.897949	-634.522949	-60.071697	1301.732788	-579.081543	129.527786	1323.286865	-570.965576	137.145004	1592.435059	-654.364502	362.266998	1055.065796	-673.681030	-111.454720	1072.743286	-542.523193	320.328186	815.359924	-560.207764	-77.756012	838.753662	-597.867249	119.673378	963.457275	409.457855	10.122416	922.844727	415.189209	194.670715
-598.016541	226.334366	868.512512	-620.165894	23.895674	859.959534	-710.089844	275.033569	416.797363	-668.569275	3.152406	468.914093	-696.546753	272.741272	65.274948	-722.515198	17.889267	73.849762	-616.120117	330.921936	1287.850708	-634.368835	-60.103035	1301.745605	-579.268616	129.687790	1323.202637	-570.912292	137.185410	1592.401489	-654.240662	362.223724	1055.025513	-673.678284	-111.482529	1072.702515	-542.433899	320.405243	815.340027	-560.120850	-77.802925	838.747803	-597.794312	119.687340	963.447510	409.423004	9.774483	922.861267	415.137726	194.261047
-598.419067	227.045547	868.601563	-621.288391	25.586817	859.116699	-710.352600	275.278198	416.942627	-668.855408	2.998246	468.663757	-696.754700	272.768402	65.276657	-722.636597	17.928566	73.839592	-616.046936	330.967926	1287.854126	-634.298279	-60.051624	1301.789673	-578.893372	129.533035	1323.260742	-570.785645	137.227997	1592.385742	-654.150513	362.240814	1055.020508	-673.626221	-111.531357	1072.698242	-542.339722	320.274384	815.314148	-560.042969	-77.865562	838.745972	-598.196472	120.325386	962.996460	409.360718	9.399092	922.890625	415.067871	193.863754
-598.362976	227.097046	868.585754	-621.286377	25.677952	859.055176	-710.305786	275.297974	416.929443	-668.835510	2.959172	468.665955	-696.702271	272.748810	65.295380	-722.646057	17.921202	73.860764	-615.911621	330.949860	1287.829224	-634.202820	-60.075195	1301.801880	-578.784180	129.546066	1323.265991	-570.654297	137.242279	1592.369751	-654.045227	362.264313	1054.992798	-673.528870	-111.532295	1072.721558	-542.263672	320.333984	815.281677	-559.947266	-77.879990	838.759155	-598.133118	120.366257	962.951965	409.247375	8.883806	922.971008	414.963135	193.417496
-598.237732	227.102921	868.577942	-621.135010	25.631826	859.077942	-710.190063	275.268677	416.952911	-668.766113	2.953221	468.644043	-696.657410	272.738678	65.297218	-722.655090	17.865068	73.958282	-615.802917	330.959137	1287.796265	-634.204590	-60.016823	1301.569336	-578.649658	129.526810	1323.266602	-570.496948	137.276779	1592.368774	-653.947998	362.273621	1054.976685	-673.453369	-111.587120	1072.728027	-542.167664	320.225372	815.258789	-559.860901	-77.900658	838.767395	-597.991028	120.363785	962.960022	409.187042	8.403783	923.021973	414.889526	192.903610
-598.183655	227.077499	868.563660	-621.088928	25.628559	859.070923	-710.123657	275.298676	416.928741	-668.718018	2.970780	468.663605	-696.664978	272.749146	65.298096	-722.670532	17.843065	74.006645	-615.684204	330.948364	1287.769775	-633.963501	-60.047188	1301.832520	-578.532776	129.543015	1323.252197	-570.337708	137.326202	1592.360352	-653.827148	362.267944	1054.961304	-673.322815	-111.555382	1072.757324	-542.059631	320.224487	815.236755	-559.744385	-77.923264	838.790955	-597.919128	120.349541	962.946838	409.101685	7.889357	923.077759	414.802521	192.352585
-598.044983	227.102722	868.576111	-620.957642	25.646734	859.060059	-710.051331	275.297974	416.938507	-668.427979	3.089854	468.599884	-696.693115	272.767975	65.290344	-722.570190	17.888083	73.941299	-615.563416	330.954987	1287.774414	-633.873535	-60.051060	1301.828735	-578.409363	129.563431	1323.229614	-570.188965	137.356476	1592.355591	-653.703613	362.287262	1054.934937	-673.148376	-111.526947	1072.790894	-541.956604	320.233765	815.217407	-559.645020	-77.910172	838.778625	-597.789368	120.360146	962.947571	409.071014	7.278429	923.136597	414.731323	191.848221
-597.954346	227.125351	868.589417	-620.891113	25.607481	859.048279	-710.014099	275.350372	416.962524	-668.374939	3.043347	468.628967	-696.756714	272.789795	65.307098	-722.556030	17.925011	73.869446	-615.428406	330.948151	1287.739502	-633.755249	-60.062851	1301.836914	-578.258606	129.557144	1323.234741	-569.974854	137.305328	1592.374756	-653.596436	362.271301	1054.926147	-673.003174	-111.496384	1072.805908	-541.867310	320.149628	815.190247	-559.529602	-77.920601	838.789917	-597.703552	120.339180	962.946716	409.108429	6.721447	923.153564	414.752136	191.237579
-597.835327	227.170776	868.606445	-620.802551	25.647797	859.028564	-709.946289	275.373657	416.978058	-668.330994	3.015617	468.588196	-696.712280	272.752045	65.312134	-722.610352	17.844065	73.983665	-615.291504	330.951630	1287.740845	-633.609009	-60.058758	1301.830200	-578.129211	129.551926	1323.220215	-569.805908	137.337067	1592.369629	-653.458496	362.211609	1054.918945	-672.855774	-111.492714	1072.813354	-541.752563	320.091797	815.166199	-559.411438	-77.900772	838.780701	-597.593445	120.361771	962.943420	409.068268	6.062190	923.214294	414.759705	190.525223
-597.732849	227.201233	868.604858	-620.723633	25.645351	859.007568	-709.842957	275.352722	416.995575	-668.673645	2.767992	468.654724	-696.685852	272.741394	65.283875	-722.787109	17.873306	74.002998	-615.087891	330.930481	1287.725586	-633.405884	-60.076176	1301.820923	-578.300354	129.684494	1323.145996	-569.571472	137.682465	1592.311890	-653.342651	362.215546	1054.931274	-672.721863	-111.492012	1072.843872	-541.675903	320.006012	815.127075	-559.313110	-77.897217	838.776245	-597.492493	120.364738	962.930237	408.986908	5.335360	923.271851	414.746307	189.858963
-597.685669	227.196518	868.599731	-620.658875	25.629211	858.989502	-709.797485	275.398956	417.004211	-668.153442	3.001684	468.543854	-696.753540	272.756836	65.286583	-722.569336	17.853090	73.966881	-614.986877	330.963135	1287.736694	-633.321045	-60.076530	1301.807983	-577.836609	129.549789	1323.224243	-569.367920	137.733917	1592.301392	-653.220093	362.180939	1054.881348	-672.618164	-111.507347	1072.853027	-541.574890	319.903229	815.086487	-559.262573	-77.945511	838.822083	-597.419922	120.347534	962.916199	408.903473	4.701367	923.321228	414.709045	189.146225
-597.101990	226.463547	868.507324	-619.286926	23.803082	859.889038	-709.406372	275.168030	416.858307	-667.946716	3.050345	468.842010	-696.421265	272.695099	65.276520	-722.489197	17.863888	73.905983	-614.826233	330.949615	1287.728638	-633.187744	-60.084042	1301.796997	-577.652893	129.546616	1323.231201	-569.190247	137.496964	1592.330933	-653.077820	362.145294	1054.885010	-672.574585	-111.559181	1072.828491	-541.490234	320.086945	815.071777	-559.148743	-77.920296	838.809692	-596.818298	119.669418	963.398621	408.890137	4.009647	923.358215	414.734772	188.529678
-596.913757	226.476593	868.533020	-619.079468	23.707005	859.934814	-709.318726	275.183655	416.870880	-667.876282	3.072892	468.849365	-696.428772	272.734070	65.261765	-722.491821	17.917509	73.877281	-614.633484	330.958740	1287.720337	-632.995117	-60.073826	1301.810791	-577.494934	129.544250	1323.226929	-568.977722	137.456680	1592.308472	-652.911499	362.110596	1054.874512	-672.429871	-111.563797	1072.863770	-541.366211	320.084564	815.064026	-559.021118	-77.882545	838.803772	-596.644714	119.644218	963.438049	408.896301	3.297688	923.395325	414.789856	187.776230
-596.837158	226.524323	868.552429	-619.019287	23.759224	859.913269	-709.229797	275.182098	416.885101	-667.782410	3.057340	468.824127	-696.488464	272.768799	65.270752	-722.463989	17.871084	73.904602	-614.467163	330.959564	1287.720459	-632.832642	-60.076824	1301.822510	-577.357910	129.550308	1323.218384	-568.724121	137.459625	1592.327148	-652.766602	362.062592	1054.875732	-672.257385	-111.515175	1072.891479	-541.243408	320.078735	815.044678	-558.916016	-77.848938	838.807678	-596.563538	119.671860	963.434265	408.828644	2.542925	923.458435	414.810944	187.022964
-596.697021	226.558792	868.595337	-618.899536	23.765581	859.902039	-709.157715	275.216278	416.899109	-667.909424	2.929410	468.883179	-696.519592	272.754639	65.287445	-722.570984	17.884886	73.930305	-614.300232	330.935150	1287.692749	-632.637390	-60.079483	1301.825928	-577.183044	129.556137	1323.213745	-568.510193	137.510712	1592.309082	-652.586792	362.037262	1054.861572	-672.213074	-111.528419	1072.868652	-541.110901	320.146057	815.058838	-558.800232	-77.820549	838.817261	-596.436279	119.665741	963.448975	408.721283	1.778713	923.535645	414.807892	186.246429
-596.609558	226.533691	868.563049	-618.795837	23.737598	859.908325	-709.038818	275.199463	416.915131	-668.833679	2.361144	469.028259	-696.486633	272.749725	65.318748	-723.006104	17.888428	74.113503	-614.113220	330.944092	1287.695190	-632.471497	-60.090317	1301.843018	-577.010803	129.546875	1323.208252	-568.240173	137.516159	1592.310059	-652.430542	362.021881	1054.879395	-672.093811	-111.492538	1072.871826	-541.016113	320.164551	815.036865	-558.666077	-77.790108	838.808777	-596.322449	119.657104	963.434875	408.687958	1.096238	923.542480	414.873718	185.539581
-596.483521	226.573135	868.582764	-618.683533	23.746933	859.909058	-708.992554	275.239777	416.917053	-668.830627	2.315676	469.022644	-696.541931	272.736115	65.318672	-722.997742	17.964636	74.016251	-613.962952	330.932709	1287.663452	-632.333740	-60.082104	1301.822021	-576.830200	129.551804	1323.186035	-567.999573	137.501816	1592.281738	-652.269531	362.035919	1054.849487	-671.902527	-111.488083	1072.914551	-540.878357	320.194427	815.035889	-558.469604	-77.684944	838.753052	-596.207458	119.672729	963.445068	408.610352	0.330867	923.590332	414.907471	184.790405
-596.197693	226.387100	868.545105	-618.072815	22.978460	860.006226	-708.791931	275.177338	416.906219	-667.417175	3.071017	468.959534	-696.443665	272.715027	65.325188	-722.400818	17.953869	73.838814	-613.753479	330.943573	1287.675171	-632.157654	-60.081486	1301.823242	-576.658875	129.540390	1323.169189	-567.757507	137.508987	1592.246582	-652.098267	362.016937	1054.819580	-671.702881	-111.431389	1072.906372	-540.748596	320.148895	815.019226	-558.384644	-77.691559	838.725159	-595.807190	119.299797	963.486023	408.635376	-0.402138	923.599976	415.014099	183.944992
-596.185120	226.597122	868.546326	-618.445190	23.698938	859.894897	-708.809509	275.271545	416.949951	-667.554688	2.894334	468.857361	-696.530762	272.725708	65.317909	-722.536926	17.962831	73.876015	-613.489258	330.897308	1287.652710	-631.940491	-60.132744	1301.816040	-576.754822	129.670792	1323.058350	-567.461487	137.475037	1592.232666	-651.932068	362.020477	1054.827515	-671.526978	-111.435356	1072.932495	-540.640442	320.199677	814.997375	-558.249451	-77.625259	838.709778	-595.908875	119.666969	963.416626	408.592834	-1.303098	923.654419	415.087402	183.164337
-595.878662	226.392197	868.532837	-617.811707	23.026989	860.009888	-708.651245	275.224731	416.910004	-667.253540	3.024401	468.946747	-696.538696	272.777527	65.318253	-722.438660	17.948948	73.849800	-613.283569	330.899719	1287.648682	-631.714478	-60.107971	1301.825806	-576.571472	129.654953	1323.016235	-567.161133	137.491196	1592.210815	-651.771484	362.044373	1054.835938	-671.335266	-111.401794	1072.912598	-540.498169	320.186707	814.992737	-558.111633	-77.610100	838.682739	-595.498474	119.328041	963.479675	408.532227	-2.018293	923.677490	415.116272	182.395203
-595.720825	226.393204	868.521118	-617.684875	22.974319	860.017761	-708.538696	275.201324	416.926422	-667.357117	2.885223	468.967682	-696.425903	272.687653	65.356598	-722.544128	17.957630	73.872543	-613.072876	330.895477	1287.640869	-631.530457	-60.114628	1301.806152	-576.362549	129.662140	1322.999390	-566.875061	137.453308	1592.177368	-651.607178	362.071564	1054.817749	-671.147339	-111.377487	1072.899902	-540.386658	320.183746	814.979065	-558.001526	-77.562904	838.682739	-595.338745	119.309647	963.476196	408.454559	-2.827076	923.714722	415.169037	181.552597
-595.703491	226.585556	868.532227	-618.032471	23.738167	859.873718	-708.587891	275.273560	416.976563	-667.291870	2.833386	468.865631	-696.560242	272.711273	65.328499	-722.571167	17.913940	73.953316	-612.893555	330.891815	1287.628784	-631.355591	-60.110397	1301.775635	-575.809692	129.511948	1323.106445	-566.576965	137.409058	1592.156006	-651.456116	362.054596	1054.848022	-671.020447	-111.359711	1072.844727	-540.208984	320.181976	814.992310	-557.947937	-77.599060	838.696533	-595.417358	119.667503	963.393188	408.470917	-3.557153	923.733765	415.252899	180.657623
-595.532471	226.580566	868.503479	-617.869080	23.766821	859.838135	-708.498352	275.267731	417.015076	-667.168945	2.844517	468.864594	-696.567200	272.733917	65.338104	-722.486084	18.055222	73.806023	-612.678284	330.875244	1287.636963	-631.143738	-60.111015	1301.771362	-575.584229	129.521957	1323.069458	-566.182312	137.548630	1592.153320	-651.270752	362.060455	1054.848389	-670.910461	-111.395210	1072.789551	-540.057251	320.124023	814.982544	-557.811218	-77.568268	838.678833	-595.237549	119.673317	963.359192	408.408142	-4.485166	923.796265	415.297699	179.899414
-595.238403	226.329346	868.469543	-617.201355	23.093212	859.940613	-708.349792	275.187683	416.970398	-666.987976	2.891688	468.960663	-696.497620	272.698883	65.327454	-722.583618	17.934328	73.987808	-612.425049	330.858398	1287.622681	-630.889038	-60.149231	1301.770386	-575.377869	129.493744	1323.042725	-565.918030	137.291672	1592.111816	-651.102356	362.055115	1054.872803	-670.704224	-111.368980	1072.806885	-539.894226	320.136597	814.974365	-557.689941	-77.538177	838.657288	-594.813782	119.315651	963.405823	408.371887	-5.253461	923.831055	415.322662	179.069626
-595.352539	226.809448	868.529846	-617.808350	24.287281	859.414551	-708.493103	275.360077	417.076111	-666.934509	2.804776	468.800659	-696.672302	272.736725	65.335114	-722.560913	18.011457	73.898170	-612.195435	330.851868	1287.627197	-630.685059	-60.141689	1301.775635	-575.156494	129.480728	1323.029663	-565.549622	137.212067	1592.089966	-650.895752	362.035309	1054.865601	-670.529236	-111.327843	1072.787231	-539.745300	320.139465	814.960266	-557.549316	-77.520042	838.633484	-594.935791	119.794449	963.125061	408.281677	-6.082698	923.851196	415.367767	178.204498
-595.138794	226.834793	868.529785	-617.641968	24.362669	859.382385	-708.367310	275.333771	417.079803	-666.849487	2.791146	468.798950	-696.635376	272.728760	65.336838	-722.605225	17.929832	74.026230	-611.949707	330.859924	1287.625244	-630.484070	-60.144836	1301.755005	-574.942932	129.446777	1323.005737	-565.277283	137.171936	1592.081787	-650.697754	362.023010	1054.867554	-670.303894	-111.263382	1072.814453	-539.594238	320.126526	814.948181	-557.284119	-77.428612	838.595703	-594.722046	119.822487	963.104858	408.310028	-6.830354	923.874634	415.452728	177.314621
-595.257019	227.303329	868.582947	-618.302368	25.495508	858.924988	-708.452148	275.490662	417.164703	-666.789856	2.732559	468.625397	-696.783142	272.765808	65.375229	-722.605652	17.894537	74.057793	-611.746826	330.884979	1287.644165	-630.302124	-60.138218	1301.722900	-574.710632	129.426849	1323.001343	-564.927979	137.177826	1592.025757	-650.464722	362.011627	1054.877686	-670.055115	-111.211502	1072.844849	-539.415466	320.141846	814.955505	-557.128601	-77.423874	838.611267	-594.888367	120.298714	962.856873	408.232849	-7.755887	923.926636	415.480347	176.534729
-595.072693	227.408905	868.627747	-618.200073	25.593918	858.874939	-708.389099	275.513245	417.209106	-667.672180	2.159797	468.746368	-696.793457	272.768524	65.379486	-723.088501	17.945253	74.181061	-611.485291	330.885925	1287.661743	-630.107483	-60.169811	1301.728271	-574.484070	129.397507	1323.009033	-564.562317	137.094772	1592.009155	-650.243347	362.013275	1054.931519	-669.908386	-111.168434	1072.862183	-539.271057	320.132141	814.959595	-556.975586	-77.416229	838.628479	-594.714050	120.346306	962.847107	408.220398	-8.530060	923.967224	415.510559	175.752548
-594.181213	226.493210	868.531433	-616.133545	23.071470	859.876160	-707.831299	275.115540	417.046051	-666.411804	2.743171	469.009369	-696.353088	272.649078	65.377686	-722.622925	17.924700	74.049805	-611.180542	330.859924	1287.679810	-629.892029	-60.169456	1301.723755	-574.228638	129.375977	1322.999390	-564.197205	137.012878	1591.978882	-650.024780	361.954010	1054.948120	-669.839905	-111.174080	1072.857910	-539.100098	320.168549	814.957764	-556.798462	-77.413971	838.643555	-593.697388	119.325195	963.394958	408.182770	-9.346028	924.003540	415.580872	174.848694
-593.987305	226.475433	868.498657	-615.868896	22.971684	859.891968	-707.697021	275.099121	417.036499	-666.198547	2.748983	469.043671	-696.324402	272.642303	65.379967	-722.601501	17.930094	74.042549	-610.884277	330.863953	1287.695679	-629.696594	-60.161938	1301.719238	-573.977905	129.353851	1322.982056	-563.805847	136.954437	1591.968018	-649.793640	361.922821	1054.977539	-669.740845	-111.223534	1072.869385	-538.945618	320.167023	814.964355	-556.755859	-77.481255	838.674377	-593.447754	119.294113	963.385681	408.138092	-10.091320	924.022644	415.629028	173.999130
-593.755188	226.526703	868.513062	-615.680542	23.019726	859.854248	-707.533142	275.081543	417.041779	-666.049255	2.737353	469.019806	-696.285828	272.624329	65.390938	-722.646423	17.904953	74.074928	-610.532776	330.818115	1287.687012	-629.425110	-60.202251	1301.720337	-574.003601	129.473541	1322.911133	-563.392090	136.850983	1591.982178	-649.556946	361.895569	1054.978027	-669.570435	-111.201843	1072.861938	-538.769531	320.212219	814.955872	-556.565430	-77.459251	838.662476	-593.217468	119.314003	963.370056	408.061401	-10.932103	924.056580	415.641968	173.253525
-593.527893	226.557587	868.512756	-615.432434	22.993090	859.856750	-707.432129	275.106567	417.082428	-665.861816	2.769138	468.995636	-696.287659	272.636169	65.387444	-722.583130	17.917606	74.062378	-610.300781	330.831512	1287.704834	-629.262817	-60.193611	1301.736572	-573.423279	129.312820	1322.989990	-562.956665	136.775787	1591.971558	-649.323059	361.913422	1054.978394	-669.399353	-111.201866	1072.885254	-538.557434	320.218445	814.970764	-556.387390	-77.463211	838.658264	-592.962463	119.318466	963.369263	407.984497	-11.744784	924.106873	415.615662	172.456253
-593.437683	226.764206	868.531067	-615.684692	23.718714	859.735840	-707.386658	275.189178	417.150055	-666.859924	2.100008	469.023224	-696.414490	272.684082	65.402489	-723.064880	17.914602	74.259796	-610.015076	330.790161	1287.702271	-629.014893	-60.245144	1301.765015	-573.150391	129.273300	1323.007568	-562.612671	136.729324	1591.924438	-649.052307	361.931671	1054.993164	-669.188477	-111.199661	1072.906494	-538.339478	320.307068	815.020630	-556.189758	-77.468102	838.680847	-592.937195	119.672325	963.299316	407.978638	-12.502348	924.119995	415.683411	171.645706
-593.197815	226.784286	868.514648	-615.459229	23.768513	859.724731	-707.265320	275.216553	417.181519	-665.648254	2.674390	468.868561	-696.423340	272.675629	65.425194	-722.606384	17.925907	74.129539	-609.691162	330.764526	1287.710815	-628.778870	-60.251900	1301.752808	-572.886902	129.247681	1323.011475	-562.200684	136.670471	1591.914673	-648.795288	361.960785	1054.999390	-668.885986	-111.135612	1072.941895	-538.148315	320.301361	814.975281	-555.837280	-77.398567	838.659546	-592.683167	119.706017	963.282959	407.913116	-13.299649	924.158264	415.713196	170.773666
-592.896851	226.811768	868.517456	-615.189575	23.794548	859.693909	-707.156189	275.214661	417.179901	-665.745361	2.504154	468.879303	-696.458313	272.646912	65.416878	-722.654419	17.919077	74.164642	-609.363098	330.747772	1287.702637	-628.492981	-60.308064	1301.778320	-572.619019	129.246735	1322.990112	-561.784912	136.555222	1591.904175	-648.501221	361.985779	1055.027222	-668.704468	-111.126556	1072.960571	-537.923767	320.332184	814.975098	-555.615845	-77.410469	838.677368	-592.388367	119.713631	963.266785	407.836609	-14.071754	924.201538	415.753937	170.000427
-592.576660	226.872879	868.511963	-614.902710	23.791965	859.675293	-706.993591	275.207886	417.221039	-665.108948	2.731211	468.774933	-696.498840	272.671844	65.411751	-722.463745	17.912642	74.127838	-609.045593	330.729279	1287.697266	-628.248962	-60.321869	1301.768433	-572.307190	129.193451	1322.986084	-561.380127	136.475174	1591.861206	-648.221191	361.979919	1055.059082	-668.539795	-111.176430	1072.909790	-537.705627	320.359802	814.963867	-555.380676	-77.414665	838.667725	-592.066467	119.734406	963.252075	407.610809	-15.136856	924.337097	415.728943	169.082916
-592.803833	227.579880	868.584229	-615.860535	25.512199	858.813721	-707.194702	275.468201	417.383209	-664.994385	2.717613	468.455383	-696.731506	272.696777	65.452682	-722.511230	17.896143	74.191750	-608.695007	330.737823	1287.717651	-627.971680	-60.326736	1301.723145	-571.984070	129.153107	1322.995728	-560.952087	136.316330	1591.831665	-647.949402	362.001831	1055.069702	-668.351990	-111.225502	1072.869629	-537.443787	320.359131	814.943176	-555.156006	-77.453476	838.658630	-592.269409	120.378937	962.777039	407.550812	-15.962313	924.401611	415.718109	168.301132
-592.523010	227.719025	868.608337	-615.648804	25.660044	858.700134	-707.070618	275.505798	417.419250	-664.826843	2.730785	468.441864	-696.736206	272.712311	65.480354	-722.474609	17.895718	74.189690	-608.376404	330.706970	1287.711426	-627.711243	-60.347008	1301.684082	-571.671509	129.119965	1322.938477	-560.507324	136.232117	1591.833984	-647.664917	362.003174	1055.064575	-668.177002	-111.272446	1072.800659	-537.186035	320.369415	814.921509	-555.082031	-77.592445	838.621765	-591.999817	120.448219	962.724792	407.415497	-16.887270	924.447876	415.723602	167.492264
-591.666931	226.931946	868.510315	-613.977539	23.792402	859.565552	-706.563354	275.235443	417.274689	-664.536011	2.790691	468.705688	-696.383179	272.651520	65.448257	-722.120667	18.373400	73.558594	-608.024170	330.686859	1287.680054	-627.433594	-60.370876	1301.621704	-571.327576	129.073212	1322.922974	-560.076599	136.139801	1591.816162	-647.314819	362.059387	1055.066650	-667.869812	-111.266235	1072.783325	-536.906555	320.411224	814.859009	-554.860596	-77.626343	838.601685	-591.124634	119.711494	963.190552	407.294312	-17.694555	924.501953	415.749268	166.697876
-591.355652	226.830017	868.458374	-613.626709	23.699139	859.581909	-706.358582	275.207611	417.266418	-664.329712	2.774481	468.742828	-696.347229	272.643341	65.450287	-722.091492	18.405647	73.524521	-607.673340	330.676880	1287.641724	-627.113525	-60.384232	1301.594849	-571.050964	129.040512	1322.880493	-559.632141	136.114502	1591.802612	-646.940735	361.956360	1055.014893	-667.550842	-111.250832	1072.770508	-536.460388	320.476898	815.000488	-554.588989	-77.679810	838.574829	-590.785400	119.648323	963.173706	407.140564	-18.509832	924.531006	415.749847	165.938965
-591.011963	226.802750	868.427490	-613.310181	23.715302	859.545898	-706.118835	275.155884	417.259735	-664.061646	2.808956	468.729919	-696.353088	272.623840	65.462433	-722.085815	18.408405	73.550812	-607.316284	330.615143	1287.645142	-626.805725	-60.430363	1301.558472	-570.782471	129.020599	1322.832031	-559.143494	136.018097	1591.823975	-646.593872	361.950623	1054.986938	-667.163940	-111.253761	1072.778687	-536.144531	320.469025	814.915894	-554.331665	-77.721825	838.517700	-590.448914	119.636848	963.139221	407.097931	-19.163595	924.516846	415.827759	165.142899
-590.541321	226.607361	868.366028	-612.526184	23.052048	859.626160	-705.875122	275.138702	417.265198	-663.870667	2.772675	468.833832	-696.306885	272.628235	65.520256	-722.100098	18.402969	73.571060	-606.942505	330.584900	1287.612061	-626.500549	-60.484184	1301.507446	-570.501038	129.005981	1322.802856	-558.695435	135.910629	1591.840088	-646.249023	361.981201	1054.975220	-666.866028	-111.271683	1072.735840	-535.795776	320.472778	814.871033	-554.068665	-77.790924	838.454163	-589.888611	119.314148	963.162476	407.059540	-19.922237	924.513000	415.947723	164.348785
-590.172729	226.607422	868.341736	-612.160950	23.076784	859.620789	-705.680359	275.138550	417.266724	-663.755798	2.655767	468.861694	-696.278931	272.602539	65.505714	-722.132385	18.403131	73.592316	-606.561340	330.574188	1287.553711	-626.166565	-60.521484	1301.468018	-570.215027	128.976974	1322.799683	-558.197144	135.768692	1591.859497	-645.878418	361.967010	1054.953125	-666.664429	-111.393623	1072.647705	-535.469055	320.532959	814.825562	-553.776855	-77.848732	838.367432	-589.532043	119.335960	963.149414	407.007782	-20.638678	924.487610	416.029205	163.619446
-589.844849	226.611069	868.315796	-611.853088	23.097939	859.584473	-705.472595	275.203583	417.309235	-663.388794	2.764246	468.821350	-696.345764	272.617645	65.519691	-722.418701	17.922632	74.264519	-606.207031	330.543854	1287.542847	-625.881042	-60.546909	1301.411011	-569.927246	128.961334	1322.794189	-557.722656	135.668808	1591.848389	-645.505493	362.043762	1054.945435	-666.339783	-111.404610	1072.585449	-535.159363	320.528961	814.777649	-553.275330	-77.807571	838.279785	-589.196472	119.339897	963.115723	406.915344	-21.321928	924.498352	416.073730	162.939072
-589.758972	227.042480	868.349365	-612.251221	24.263771	859.074951	-705.456787	275.369354	417.403778	-663.159973	2.711975	468.644257	-696.432861	272.614471	65.526726	-722.381104	17.937141	74.302032	-605.828552	330.566467	1287.551758	-625.549072	-60.551151	1301.372437	-569.626282	128.896133	1322.843262	-557.241699	135.624084	1591.866333	-645.094421	362.062134	1054.916870	-665.957092	-111.369087	1072.523438	-534.807007	320.537933	814.712830	-552.978149	-77.885277	838.195679	-589.134277	119.802986	962.832642	406.862946	-22.008600	924.492615	416.177795	162.193741
-589.703186	227.596481	868.386658	-612.853821	25.570148	858.512329	-705.393555	275.566467	417.502167	-662.941101	2.691568	468.401886	-696.643616	272.661560	65.542259	-722.356384	17.996937	74.221802	-605.468872	330.572571	1287.541992	-625.185486	-60.558826	1301.301025	-569.414612	128.876297	1322.889404	-556.684021	135.508041	1591.900879	-644.708008	362.033844	1054.879517	-665.609741	-111.417923	1072.448730	-534.385132	320.448059	814.642578	-552.930786	-78.103371	838.075806	-589.165283	120.353149	962.517456	406.824921	-22.578001	924.466370	416.315094	161.472916
-588.760559	226.860291	868.280151	-611.208679	23.827953	859.313538	-704.801147	275.300812	417.388306	-662.556274	2.696450	468.680450	-696.335571	272.616211	65.554100	-722.261902	18.117752	74.069328	-605.119873	330.585602	1287.546143	-624.850830	-60.623573	1301.311890	-569.150513	128.843384	1322.971802	-556.123596	135.348068	1591.923950	-644.300537	362.023560	1054.861694	-665.221191	-111.480118	1072.418945	-533.994812	320.441620	814.588623	-552.633057	-78.175667	838.014893	-588.253418	119.668404	962.944031	406.800812	-23.218004	924.425293	416.441742	160.780243
-588.273804	226.752213	868.220032	-610.747559	23.672127	859.319031	-704.467712	275.283325	417.382874	-662.286621	2.649386	468.710876	-696.226868	272.599609	65.556206	-722.251526	18.098618	74.119705	-604.618835	330.564392	1287.571289	-624.391907	-60.672352	1301.289551	-569.230286	128.973541	1322.945557	-555.646851	135.129501	1591.872192	-643.831970	362.032745	1054.863525	-664.841431	-111.526154	1072.444458	-533.613281	320.361023	814.555664	-552.300781	-78.200073	837.970520	-587.800110	119.570404	962.921082	406.734467	-23.867205	924.408813	416.553497	160.156891
-587.816406	226.790833	868.231812	-610.346252	23.758825	859.276367	-704.185425	275.284454	417.400421	-662.209656	2.589546	468.696655	-696.255371	272.599274	65.594002	-722.348511	18.051657	74.265091	-604.265015	330.604401	1287.643921	-624.121216	-60.651890	1301.357788	-568.704285	128.814987	1323.106689	-555.040955	135.060959	1591.872070	-643.349915	362.070435	1054.878784	-664.391846	-111.533241	1072.440063	-533.213745	320.357086	814.540894	-551.970337	-78.256905	837.926880	-587.391541	119.604172	962.906494	406.674042	-24.482267	924.419678	416.672913	159.571167
-587.383179	226.777863	868.202393	-609.905701	23.734554	859.268188	-703.920959	275.305695	417.419708	-663.135071	1.880455	468.887817	-696.264404	272.585449	65.603485	-722.958252	17.972603	74.574097	-603.856201	330.642395	1287.765991	-624.036133	-60.512295	1301.260254	-568.509583	128.793991	1323.193237	-554.430542	134.948380	1591.844971	-642.919312	362.181671	1054.967041	-664.141663	-111.734268	1072.337769	-532.861023	320.224396	814.557434	-551.601868	-78.323410	837.890869	-586.972412	119.598511	962.890503	406.637756	-25.105490	924.392700	416.891571	158.786362
-587.478149	227.513840	868.279236	-610.717102	25.456654	858.440735	-703.921875	275.544220	417.582520	-661.524048	2.622857	468.370361	-695.319580	272.377411	65.659416	-722.308044	18.000010	74.345261	-603.428101	330.663788	1287.963745	-623.697266	-60.538040	1301.345337	-568.341125	128.797668	1323.300659	-553.768005	134.802017	1591.815430	-642.392090	362.499969	1055.093262	-663.760925	-111.839478	1072.318848	-532.550293	320.022705	814.602661	-551.242554	-78.382294	837.877625	-587.066284	120.277184	962.439270	406.605988	-25.636391	924.378296	417.027313	158.179794
-586.714783	227.121521	868.231018	-609.545837	24.509607	858.766724	-703.455811	275.440125	417.584961	-661.367065	2.507690	468.544220	-695.300354	272.392120	65.658585	-722.359131	17.997078	74.390060	-603.018921	330.622681	1288.146606	-623.378113	-60.556854	1301.404907	-568.202026	128.807129	1323.371582	-553.071228	134.721588	1591.751221	-641.732300	363.184509	1055.285156	-663.137939	-111.807159	1072.413452	-532.383606	319.570160	814.639343	-550.648499	-78.294891	837.937683	-586.278870	119.850258	962.614746	406.551605	-26.136570	924.377625	417.137909	157.677109
-586.119385	226.972977	868.183838	-608.889221	24.298048	858.856323	-703.182251	275.471954	417.606384	-661.101196	2.454697	468.593292	-695.193298	272.361420	65.693169	-722.369568	17.991539	74.478828	-602.618713	330.340240	1288.159790	-623.031616	-60.584995	1301.499268	-568.114868	128.814941	1323.467407	-552.315674	134.597977	1591.673218	-640.858582	364.581787	1055.606323	-662.831665	-112.077202	1072.442993	-532.683228	319.141205	814.519409	-550.291199	-78.295547	838.014771	-585.708862	119.748283	962.647278	406.527374	-26.745026	924.375793	417.310211	157.073029
-585.571106	226.915466	868.173279	-608.367615	24.338737	858.790955	-702.839050	275.495758	417.619507	-660.752075	2.454281	468.570740	-695.190369	272.360199	65.702873	-722.300293	18.092186	74.364685	-602.075500	329.691620	1288.004517	-622.467346	-60.625057	1301.639771	-567.954285	128.811905	1323.628784	-551.567139	134.535629	1591.522461	-639.472290	367.007813	1056.076172	-662.280029	-112.281494	1072.666992	-532.892761	318.507172	814.731567	-550.151123	-78.396255	838.059509	-585.175964	119.708946	962.607727	406.489471	-27.311974	924.401184	417.478699	156.500946
-585.038208	226.872849	868.174561	-607.816895	24.396057	858.733215	-702.457458	275.427338	417.592804	-660.126038	2.591444	468.492157	-695.076782	272.338531	65.705887	-722.091248	18.166523	74.222656	-601.315430	328.659027	1287.895386	-621.999451	-60.411415	1301.710449	-567.698669	128.801758	1323.812134	-550.747498	134.465988	1591.304077	-637.785400	371.130585	1056.563843	-661.809326	-112.877441	1072.966919	-533.344666	317.883759	815.111938	-549.644226	-78.320679	838.395020	-584.657104	119.688065	962.580566	406.457062	-27.832260	924.405579	417.639160	155.934845
-584.232300	226.704971	868.148804	-606.843262	23.808004	859.073425	-701.737305	275.125214	417.435059	-659.788879	2.564660	468.553864	-694.717468	272.250763	65.708298	-722.096985	18.174103	74.215469	-600.315125	327.281403	1288.026978	-621.316162	-60.036411	1301.836670	-567.379639	128.806534	1323.997925	-549.871521	134.417358	1591.047363	-634.514587	375.425171	1057.616577	-661.273193	-113.841133	1073.442505	-533.698853	317.563232	815.896484	-549.285522	-78.298592	838.955444	-583.978333	119.532761	962.775757	406.445892	-28.331034	924.383118	417.780090	155.369492
-584.001221	227.490768	868.336548	-607.359131	25.534513	858.211060	-701.602722	275.274841	417.602356	-659.443787	2.564875	468.261322	-694.827087	272.291260	65.712151	-721.835571	18.546841	73.747040	-599.189758	325.843109	1288.372803	-620.592773	-59.522106	1302.013184	-566.930603	128.733597	1324.141724	-548.938660	134.702820	1590.715332	-630.375061	379.947418	1059.124512	-660.507874	-115.307091	1074.221802	-533.927246	317.700226	817.083740	-548.805542	-78.191727	839.846191	-583.857544	120.176865	962.370117	406.435394	-28.835873	924.399597	417.924133	154.822403
-583.270813	227.549591	868.476135	-606.637146	25.642080	858.125305	-700.968933	275.008606	417.570709	-659.202393	2.489396	468.298309	-694.583130	272.265076	65.722458	-721.887390	18.576178	73.773262	-598.026550	324.526123	1288.925049	-619.883911	-59.059456	1302.427734	-566.421509	128.653397	1324.130737	-548.212219	134.532242	1590.245361	-626.090149	384.784729	1060.906616	-659.569458	-117.458160	1075.311890	-533.888428	318.700684	818.793762	-548.497803	-78.090607	841.025879	-583.233948	120.159004	962.402710	406.417267	-29.301086	924.392883	418.039795	154.373062
-582.623352	227.390564	868.582214	-605.850159	25.566679	858.120178	-700.327271	274.656158	417.562622	-658.637756	2.532030	468.386871	-694.114929	272.203033	65.801888	-721.848022	18.556486	73.778999	-597.049194	323.336548	1289.619507	-619.368530	-58.684830	1302.940430	-565.685120	128.437210	1324.042358	-547.413330	134.465942	1589.804443	-621.739075	389.561737	1062.990112	-658.460449	-120.240845	1076.635010	-533.138672	320.144714	820.986206	-548.210999	-78.019417	842.640564	-582.630188	120.005119	962.464172	406.404144	-29.771353	924.400085	418.187805	153.804291
-581.526611	226.459641	868.600891	-603.819702	23.726788	859.012695	-699.455688	274.150513	417.420593	-658.151367	2.499214	468.758057	-693.559998	272.168640	65.848824	-721.902954	18.581238	73.857910	-595.943665	322.359741	1290.463257	-618.881775	-58.486893	1303.494507	-565.146362	128.270630	1323.915039	-546.682556	134.653015	1589.405762	-617.725098	393.938202	1065.402466	-657.348389	-123.443497	1078.187866	-531.011047	321.892059	823.743225	-548.163757	-78.267754	844.390503	-581.518677	119.175011	963.006348	406.348358	-30.330177	924.416321	418.318329	153.215988
-581.059204	226.349777	868.737366	-603.042725	23.648407	859.122070	-699.070068	273.936340	417.457397	-657.737061	2.339525	468.805054	-693.350159	272.131104	65.926598	-721.900574	18.594458	73.948936	-594.953674	321.751465	1291.471191	-618.349854	-58.315594	1304.039795	-564.670776	128.142914	1323.821045	-545.955933	134.733566	1589.099976	-614.654663	397.621704	1067.551025	-656.336548	-126.963921	1079.912354	-528.013489	324.280518	826.515137	-547.381042	-78.353043	846.882202	-580.980164	119.092354	963.139343	406.337555	-30.805367	924.423523	418.432556	152.760605
-580.715820	226.240509	868.831055	-602.363525	23.567734	859.181519	-698.888489	273.929718	417.533752	-657.962463	1.778424	469.021637	-693.305908	272.106689	65.951530	-722.511169	18.243071	74.579712	-593.954285	321.474243	1292.616089	-617.747498	-58.162560	1304.599365	-564.056274	127.972710	1323.890625	-545.288818	134.818298	1588.878662	-612.696228	401.072632	1069.606201	-655.602722	-130.641663	1081.653564	-524.826111	326.635010	829.932556	-546.726624	-78.731789	849.615906	-580.514832	119.002777	963.221375	406.366119	-31.207966	924.414063	418.532135	152.338303
-580.215515	225.910538	868.894775	-601.195557	22.824528	859.373413	-698.780151	273.915283	417.560944	-657.467102	1.485320	469.302826	-693.424622	272.119598	66.001633	-722.527649	18.272322	74.660110	-593.290405	321.097137	1293.768677	-616.986023	-57.958656	1305.120117	-563.485535	127.841949	1323.923340	-544.562866	134.957916	1588.760742	-611.660950	404.290039	1071.532104	-655.329041	-134.278198	1083.446655	-520.621033	329.339691	833.207275	-545.535278	-79.199745	852.765930	-579.788818	118.587326	963.368225	406.411957	-31.630930	924.397949	418.656891	151.833298
-579.829102	225.768677	868.933411	-600.561035	22.706854	859.460632	-698.873413	274.036804	417.744904	-657.040588	1.217435	469.378998	-693.749329	272.095490	66.028923	-722.590820	18.218586	74.767838	-592.614258	320.954651	1295.136841	-616.145935	-57.786625	1305.591064	-562.858032	127.733360	1324.036621	-543.987061	135.029755	1588.712891	-611.113708	407.104462	1073.329468	-655.256165	-138.082184	1085.245605	-515.581604	332.249664	836.894348	-543.985901	-80.058762	856.450439	-579.290344	118.495018	963.434692	406.452118	-32.056026	924.390442	418.784912	151.365616
-579.629089	225.859024	868.921448	-600.560486	23.400021	859.331665	-699.178223	274.264648	418.019012	-656.438965	0.968596	469.231689	-694.191833	272.162598	66.056953	-722.656311	18.140757	74.962685	-591.785583	321.106140	1296.630127	-615.095215	-57.641510	1305.999268	-562.200684	127.681702	1324.172241	-543.457336	135.039536	1588.774902	-611.270203	409.158234	1074.652344	-655.542908	-141.418854	1087.011719	-510.972290	336.012329	839.826172	-542.189514	-81.472313	860.377563	-579.071167	118.790184	963.345459	406.465851	-32.475906	924.384827	418.910797	150.938919
-579.732544	226.566437	868.937439	-601.290771	25.033123	858.435303	-699.625671	274.670990	418.421753	-656.013672	0.662160	468.878418	-694.671509	272.138855	66.109741	-722.466370	18.444664	74.587769	-591.229492	321.298065	1298.053101	-614.151428	-57.513092	1306.320679	-561.335327	127.567619	1324.348999	-542.820862	135.057236	1588.862305	-611.304871	411.613556	1076.346802	-656.212341	-144.342865	1088.590820	-506.244202	340.845184	842.744202	-539.784485	-83.367340	864.720825	-579.062622	119.408951	962.823059	406.498016	-32.847073	924.355164	419.050751	150.506439
-578.820984	225.785400	868.775024	-599.492310	23.113564	859.230042	-699.425110	274.643066	418.580780	-655.332397	0.563173	469.037384	-694.624512	272.179596	66.224823	-722.437683	18.408377	74.696228	-590.676758	321.621460	1299.424805	-613.069397	-57.450275	1306.653809	-560.460754	127.509636	1324.574341	-542.282410	135.052383	1588.980225	-611.691895	414.458527	1078.403931	-657.101685	-147.199951	1090.279663	-501.549103	345.708130	845.700623	-537.492004	-85.775208	868.942017	-578.025635	118.641869	963.211243	406.472961	-33.229805	924.377625	419.152588	150.082458
-578.245117	225.513092	868.675232	-598.495605	22.121706	859.405640	-699.028015	274.482208	418.720428	-653.694763	0.856401	469.015015	-694.493225	272.187439	66.316048	-722.134888	18.335686	74.700439	-590.170593	322.019928	1300.765015	-612.037415	-57.505699	1306.982178	-559.667908	127.511261	1324.834717	-541.738464	135.020111	1589.223877	-612.077393	415.948761	1079.950195	-658.393982	-149.587402	1091.864990	-496.755524	351.432434	848.724121	-535.382507	-88.700851	872.870178	-577.246094	118.187859	963.260193	406.490326	-33.616379	924.379028	419.275116	149.703690
-577.894470	225.668701	868.589844	-598.548706	22.604574	859.372314	-698.770691	274.495331	418.887909	-653.689392	0.125432	469.082855	-694.522766	272.267212	66.449585	-722.400757	18.254921	74.904716	-589.738464	322.452240	1301.914307	-611.142517	-57.616299	1307.399536	-558.684753	127.457260	1325.184814	-541.174500	134.924652	1589.495483	-612.555664	416.962921	1081.331909	-659.807007	-151.711334	1093.318848	-492.140167	357.800110	851.528870	-532.937805	-92.156494	876.835205	-576.933655	118.485611	963.181152	406.507263	-34.007534	924.405579	419.402252	149.343948
-577.511841	225.395966	868.464233	-598.102661	22.272890	859.527283	-698.268494	274.385071	418.915161	-652.826477	-0.190119	469.081482	-694.405273	272.365570	66.589493	-722.540405	18.131289	75.093285	-589.231018	322.947327	1302.953857	-610.293274	-57.798996	1307.818237	-557.998352	127.543686	1325.454834	-540.575623	134.723938	1589.817261	-612.952026	417.524475	1082.458984	-661.379150	-153.384354	1094.686890	-487.454254	363.732208	853.851135	-530.319092	-96.004913	880.621582	-576.392334	118.313042	963.188538	406.541229	-34.345066	924.404236	419.535370	148.977066
-576.785095	225.458145	868.466919	-597.598022	22.060642	859.652161	-697.499756	274.178406	418.983124	-651.745544	-0.639007	469.035187	-694.161865	272.459137	66.749878	-722.489502	18.018448	75.227913	-588.865540	323.465118	1303.798706	-609.587891	-58.055935	1308.375732	-556.761292	127.371704	1325.824097	-539.966370	134.594528	1590.128784	-613.393494	417.783417	1083.323853	-662.873047	-154.627457	1095.919189	-482.878510	369.278168	856.229187	-527.717896	-100.144226	884.135193	-575.668274	118.281921	963.242249	406.597076	-34.678761	924.442139	419.679657	148.629364
-576.670227	226.092148	868.562195	-598.416565	23.589912	858.996094	-696.932678	274.210510	419.190430	-650.177307	-0.732438	468.620392	-694.195557	272.587585	66.886047	-722.367004	17.832785	75.390015	-588.417969	323.922913	1304.421021	-609.003052	-58.299229	1308.874634	-555.710205	127.276291	1326.179688	-539.316711	134.366806	1590.541504	-613.757385	417.733185	1083.808594	-664.261047	-155.370651	1096.980225	-478.198944	374.767883	858.641174	-525.129883	-104.399849	887.371582	-575.505493	118.867203	962.872009	406.673462	-35.018974	924.470398	419.853790	148.225494
-575.501770	225.165283	868.553345	-596.346802	21.155073	860.146179	-695.749084	273.777771	419.117767	-648.858459	-1.329738	469.028992	-693.973145	272.745178	67.075546	-722.385437	17.650311	75.611107	-587.948059	324.285767	1304.840698	-608.506226	-58.637321	1309.395508	-554.879211	127.274986	1326.458984	-538.656006	134.050674	1590.994263	-614.262634	417.561066	1084.037354	-665.737122	-155.820389	1097.840454	-473.730377	379.732025	861.023315	-522.330994	-108.643616	890.418823	-574.171326	117.872719	963.515808	406.742371	-35.334427	924.499695	420.020386	147.876617
-574.800354	225.117569	868.744446	-595.938232	21.024269	860.451416	-694.925720	273.657288	419.352081	-647.732849	-1.936731	469.013519	-693.742432	272.915253	67.359764	-722.340088	17.498867	75.902763	-587.516785	324.621490	1305.159302	-608.209290	-58.927555	1309.988281	-553.647034	127.015778	1326.906982	-537.924500	133.743912	1591.502930	-614.849121	417.212524	1084.055298	-666.834717	-155.850800	1098.573975	-469.321167	384.053009	863.412109	-519.693054	-112.840591	893.202209	-573.454285	117.808151	963.745972	406.795135	-35.659870	924.541443	420.165680	147.595718
-575.103394	224.549866	868.872498	-596.286316	21.352182	860.696167	-694.341492	273.580292	419.574890	-646.735474	-2.739925	468.947784	-693.295105	273.148651	67.749512	-722.355225	17.262733	76.341194	-587.050110	324.814178	1305.333130	-607.912903	-59.340939	1310.660889	-552.872375	126.952393	1327.302124	-537.176392	133.487564	1592.095825	-615.477905	416.766907	1083.915039	-667.906128	-155.721085	1099.172241	-465.323669	388.571472	865.858521	-517.035828	-116.828506	895.803345	-573.459290	117.687523	963.893311	406.844055	-35.964306	924.598511	420.300507	147.297318
-574.345886	224.439697	869.278503	-595.895020	21.252838	861.077148	-693.816589	273.515778	419.981842	-645.645935	-3.460381	469.145905	-693.130432	273.447449	68.195221	-722.203918	17.005159	76.770515	-586.668640	324.996155	1305.450439	-607.852905	-59.702843	1311.180786	-551.765747	126.662849	1327.825562	-536.396484	133.131683	1592.748047	-616.037598	416.203064	1083.621338	-668.772095	-155.236176	1099.593994	-461.558136	392.500122	868.307861	-514.427917	-120.682655	898.237488	-572.756226	117.535332	964.268311	406.960907	-36.223518	924.661438	420.467987	147.015488
-573.502502	224.629837	869.778809	-595.502136	21.151089	861.518555	-693.515198	273.543274	420.558411	-645.616394	-4.740051	469.453186	-693.062195	273.750488	68.664322	-722.331604	16.769386	77.416580	-586.339355	325.153473	1305.520874	-607.896057	-60.078754	1311.852661	-550.800232	126.428040	1328.323975	-535.590027	132.826279	1593.390747	-616.432556	415.543732	1083.227295	-669.406433	-154.596573	1099.922729	-457.865173	396.070557	870.677795	-511.897369	-124.445404	900.455627	-572.008484	117.517838	964.719543	407.044708	-36.440022	924.708923	420.606384	146.709122
-572.820313	224.871857	870.294495	-595.304993	21.452026	861.586182	-693.380676	273.617249	421.315186	-643.746216	-4.823869	469.469055	-692.973633	274.029663	69.169945	-721.657043	16.587427	77.793518	-586.030884	325.319183	1305.559570	-607.929077	-60.497261	1312.544312	-550.136536	126.285835	1328.806396	-534.724426	132.505844	1594.070557	-616.617371	414.692566	1082.741211	-669.941833	-153.817703	1100.183960	-454.434509	399.330353	872.795532	-509.473755	-127.253525	902.487976	-571.313904	117.513626	964.963379	407.157898	-36.683186	924.755676	420.793732	146.416565
-571.913086	224.652863	870.857056	-594.733521	21.006414	862.345154	-693.208740	273.742554	421.997345	-642.819824	-5.295220	469.777283	-692.603943	274.300293	69.721039	-721.410828	16.448837	78.372574	-585.881836	325.564301	1305.629883	-608.181946	-60.912033	1313.276978	-549.242920	126.077675	1329.316162	-533.810669	132.152542	1594.748779	-616.554199	413.604553	1082.198242	-670.075684	-152.787125	1100.215698	-451.036530	402.488739	874.975891	-507.138275	-130.941727	904.220337	-570.572632	117.261719	965.628479	407.214813	-36.940155	924.810059	420.899048	146.192734
-571.058167	224.649872	871.427612	-594.277161	20.835857	862.864319	-693.209900	274.007019	422.801361	-642.125977	-5.660228	470.151154	-692.598877	274.754578	70.332664	-721.170044	16.289440	78.961678	-585.889343	325.854065	1305.721313	-608.589600	-61.284744	1314.001099	-548.226807	125.743767	1329.946899	-532.845947	131.850220	1595.530396	-616.163208	412.196869	1081.589844	-669.988281	-151.589325	1100.131348	-447.789124	405.520905	876.781738	-504.800598	-134.463837	905.615906	-569.803833	117.117477	966.155457	407.295807	-37.182968	924.824646	421.074799	145.954056
-570.090576	224.237427	871.957275	-593.304993	19.894400	863.550781	-693.140259	274.329407	423.520844	-642.618225	-6.488403	470.925720	-692.570679	275.373016	71.032837	-721.360718	16.073635	79.736290	-586.047424	326.249695	1305.925293	-609.113098	-61.674301	1314.807373	-547.483276	125.541321	1330.532715	-531.873718	131.638901	1596.275391	-615.667908	410.591858	1080.952515	-669.574158	-150.384735	1100.054688	-444.735321	408.233002	878.340271	-502.514740	-137.544510	906.661926	-568.788208	116.526192	966.762390	407.356201	-37.382729	924.849976	421.190735	145.750427
-569.552551	224.482254	872.676025	-593.536621	20.838366	863.663696	-693.351990	274.971497	424.515442	-642.148987	-6.458814	471.382904	-692.773926	276.129303	71.764420	-720.944336	15.867520	80.321396	-586.122192	326.584564	1306.198120	-609.537170	-62.078400	1315.521973	-547.150879	125.536682	1331.043945	-530.921875	131.402390	1597.005493	-614.931458	408.598267	1080.353394	-668.945862	-148.959763	1099.942261	-441.917908	410.838898	879.696106	-500.128601	-139.671097	907.390259	-568.330688	116.725220	967.115112	407.402649	-37.619328	924.885315	421.312042	145.540222
-568.506897	223.824860	873.268555	-592.292358	19.510817	864.764526	-693.278076	275.417664	425.404877	-642.267273	-6.593162	472.310822	-692.570068	276.991882	72.628120	-720.790466	15.571830	81.058098	-586.266296	326.967682	1306.478027	-610.113831	-62.344017	1316.373657	-546.486816	125.306992	1331.745972	-529.857910	131.489075	1597.796875	-614.056763	406.394928	1079.768188	-668.019348	-147.488678	1099.696899	-439.429840	413.407074	880.859009	-497.929321	-142.371796	907.920227	-567.273987	116.020287	967.990417	407.447266	-37.783112	924.907837	421.401611	145.397980
-567.867798	223.804321	873.997131	-592.209900	20.249502	865.255859	-693.378479	276.176056	426.503937	-642.528625	-6.662811	473.023224	-692.714722	278.201294	73.499405	-720.694702	15.358243	81.721428	-586.390808	327.296204	1306.721558	-610.723328	-62.569149	1317.163574	-546.070435	125.186226	1332.486206	-528.897156	131.062119	1598.501953	-612.954163	403.959076	1079.204956	-666.795288	-145.827866	1099.426025	-437.179047	415.900360	881.800415	-495.742249	-144.880280	908.192383	-566.776917	116.192001	968.571289	407.517181	-37.933723	924.918823	421.513580	145.228149
-566.963989	223.476059	874.740417	-591.095886	19.452436	866.076172	-693.271912	276.954529	427.409698	-642.675537	-6.507108	473.899048	-692.857239	279.528564	74.475342	-720.565063	15.171624	82.336502	-586.437744	327.543121	1306.956299	-611.104614	-62.795753	1317.943604	-545.935730	125.177040	1333.188110	-527.877808	130.913101	1599.233887	-611.817993	401.356506	1078.698608	-665.152710	-144.057709	1099.156250	-435.250732	418.321411	882.599609	-493.412445	-147.336456	908.373352	-565.808777	115.698181	969.362610	407.551422	-38.082359	924.927246	421.591064	145.069229
-566.257996	223.609940	875.472717	-590.896484	20.195221	866.529297	-693.135742	277.962494	428.406891	-642.813477	-6.319120	474.602081	-693.129883	281.046204	75.349487	-720.327576	14.916046	82.918800	-586.504761	327.766479	1307.186401	-611.587280	-62.905144	1318.633545	-545.513062	124.995140	1333.912231	-526.794800	130.767883	1599.975464	-610.695618	398.760834	1078.292969	-663.364624	-142.278030	1098.880981	-433.580170	420.270935	883.122498	-491.458008	-149.745667	908.133911	-565.269409	115.941002	969.932129	407.589539	-38.202492	924.908813	421.666382	144.913605
-565.901855	224.296890	876.334778	-591.396057	22.002825	866.339478	-693.032898	279.310577	429.379303	-643.059143	-6.074605	475.006042	-693.143433	282.514435	76.034546	-720.213379	14.671657	83.468842	-586.465393	327.891418	1307.366333	-611.866638	-63.048267	1319.391724	-545.406433	124.922363	1334.685791	-525.691040	130.782883	1600.642334	-609.460083	396.100281	1077.849609	-661.375122	-140.403503	1098.602783	-432.190521	421.906738	883.410522	-489.721619	-152.033890	907.532837	-564.983643	116.543953	970.178528	407.624023	-38.310013	924.890198	421.728210	144.785187
-565.243225	224.356430	877.039490	-590.816589	22.183931	866.836853	-692.572327	280.386780	430.182007	-643.495850	-5.822984	475.693237	-693.470581	283.995361	76.846474	-720.252441	14.454771	83.981445	-586.358765	327.950562	1307.518188	-612.037231	-63.162823	1319.909546	-545.588623	124.969460	1335.325806	-524.597900	131.065826	1601.267700	-608.145996	393.377014	1077.471069	-659.157227	-138.547882	1098.308594	-431.236908	423.681091	883.508423	-488.120392	-154.203400	906.708252	-564.345764	116.551735	970.769409	407.619507	-38.401985	924.878052	421.743622	144.659729
-564.004028	223.674667	877.591614	-588.868958	20.421562	868.235168	-691.682068	281.302490	430.746216	-643.667847	-5.551509	476.685822	-692.916931	285.350830	77.547546	-720.074707	14.275203	84.445992	-586.263306	327.953613	1307.639648	-612.220825	-63.255032	1320.521851	-545.401672	124.770103	1336.112671	-523.588989	130.825974	1601.833374	-606.869324	390.790741	1077.123291	-656.819153	-136.752228	1098.065918	-430.291718	424.559082	883.366394	-486.683624	-156.170273	905.651489	-563.151672	115.869263	971.834229	407.647705	-38.539162	924.864685	421.799133	144.536591
-563.302124	223.623322	878.174377	-588.204834	20.493176	868.710327	-691.013367	282.376617	431.413696	-643.815186	-5.344658	477.267426	-692.803406	286.677155	78.152946	-719.874329	14.111225	84.873825	-586.195496	327.936493	1307.759399	-612.343506	-63.356007	1321.065918	-545.574524	124.732719	1336.756104	-522.486450	130.872131	1602.322998	-605.537109	388.159027	1076.817627	-654.378601	-135.075378	1097.707153	-429.639771	425.168457	882.920349	-485.434509	-157.946808	904.381714	-562.518250	115.826698	972.366577	407.682739	-38.609173	924.839722	421.825531	144.449188
-562.709473	223.469757	878.608643	-587.642151	20.645805	869.086060	-690.277222	283.374725	431.898499	-643.895142	-5.073433	477.712311	-693.050903	288.135620	78.872871	-719.776489	14.033563	85.252396	-586.182129	327.916626	1307.791260	-612.434814	-63.430462	1321.403076	-545.805725	124.723343	1337.343628	-521.377808	130.970932	1602.678101	-604.117859	385.389557	1076.435059	-651.912048	-133.396652	1097.362793	-429.131622	425.468323	882.124695	-484.308777	-159.444580	902.898987	-561.941101	115.786507	972.769104	407.687805	-38.686592	924.859192	421.817017	144.347748
-562.564392	224.214417	879.055664	-588.290833	22.470306	868.591614	-689.821533	284.552765	432.522766	-644.125122	-4.883737	477.820435	-692.886047	288.837463	79.275177	-719.678528	14.091271	85.527649	-586.414856	327.716980	1307.674072	-612.543945	-63.477562	1321.652466	-545.997742	124.719872	1337.837891	-520.324951	131.055328	1602.880371	-602.967896	383.523712	1075.946289	-649.429871	-131.951584	1096.881836	-428.757263	425.117981	881.063538	-483.432800	-160.677155	901.139282	-561.851685	116.484695	972.660217	407.757629	-38.759468	924.848022	421.874420	144.255096
-562.020874	224.241226	879.262329	-587.934387	22.759411	868.705811	-689.091553	285.415009	432.817108	-644.194092	-4.625620	478.097961	-692.790833	289.574249	79.673798	-719.560120	14.161297	85.717766	-586.479431	327.606567	1307.489868	-612.608459	-63.606674	1321.835815	-546.442139	124.824661	1338.046021	-519.354736	131.315857	1602.787476	-601.695435	381.215973	1075.426758	-647.004761	-130.756531	1096.405396	-428.591736	424.572113	879.665771	-482.755585	-161.525803	899.177734	-561.384949	116.573990	972.813538	407.778992	-38.861828	924.857849	421.898987	144.154083
-560.142212	225.795212	879.889893	-587.039978	23.188318	868.879883	-688.133362	286.096191	433.024689	-644.010315	-4.241446	478.249451	-692.651306	290.070984	79.961220	-719.416504	14.311074	85.744377	-586.613159	327.569641	1307.256958	-612.756042	-63.636711	1321.783447	-546.581604	124.798950	1338.164917	-518.349609	131.691711	1602.644287	-600.573608	379.383728	1074.891846	-644.572998	-129.725998	1095.832886	-428.708618	423.736359	877.982849	-482.145172	-162.186157	896.871521	-560.296021	117.354774	973.239868	407.827911	-38.894428	924.836243	421.902374	144.121643
-559.536560	226.090393	879.962219	-586.637207	23.480328	868.844727	-687.145752	286.701385	432.888031	-643.914795	-3.948615	478.282715	-692.757813	290.341248	80.021843	-719.442993	14.542849	85.674347	-586.656921	327.651611	1306.911499	-612.846924	-63.703903	1321.612549	-546.575378	124.780441	1338.087769	-517.706421	131.742950	1602.145752	-599.500977	377.785767	1074.258545	-642.368225	-128.994171	1095.188110	-429.039063	422.620148	875.960876	-481.791962	-162.523209	894.450623	-559.838257	117.588844	973.260376	407.854645	-38.996799	924.849182	421.922028	144.012268
-559.054871	226.338501	879.897034	-586.343384	23.745153	868.675293	-685.954407	286.980499	432.391052	-643.771301	-3.622309	478.163147	-692.900940	290.427216	79.897263	-719.586731	14.776300	85.407066	-586.914246	327.501709	1306.389404	-612.885742	-63.691788	1321.112183	-546.493530	124.719604	1337.758423	-517.186584	131.696777	1601.559326	-598.571594	376.419281	1073.505859	-640.222351	-128.366928	1094.411011	-429.653229	421.287537	873.673584	-481.737518	-162.547852	891.721252	-559.497070	117.787712	973.145081	407.874329	-39.045963	924.846130	421.917389	143.954330
-558.640808	226.585922	879.700867	-586.102661	24.187883	868.308777	-684.691711	287.129517	431.729523	-643.525024	-3.320280	477.824799	-693.780090	290.393982	79.566643	-719.879700	15.135755	84.993752	-587.013123	327.499817	1305.792603	-612.924072	-63.574677	1320.391357	-545.894897	124.532394	1337.352295	-516.771729	131.894882	1600.817505	-597.641724	375.126221	1072.701904	-638.141724	-127.945694	1093.415894	-430.460022	419.777252	871.374329	-481.800720	-163.120468	889.112549	-559.236572	118.040253	972.865784	407.894928	-39.099228	924.853882	421.895874	143.929077
-557.801270	226.099335	879.146606	-584.688049	22.728432	868.552734	-683.212097	286.803528	430.583710	-642.951477	-3.007652	477.603729	-693.317627	289.778259	78.910881	-720.134399	15.557730	84.311241	-586.986023	327.455444	1305.020996	-612.737793	-63.540180	1319.647217	-545.548035	124.465134	1336.690430	-516.455383	132.164001	1600.058594	-596.878601	374.123260	1071.752075	-636.449768	-127.737000	1092.378418	-431.435852	418.031189	868.870667	-481.595764	-161.882156	886.269714	-558.562561	117.582397	972.806702	407.951935	-39.149780	924.856934	421.923248	143.892059
-557.948669	227.048294	878.458252	-585.756165	24.808176	867.016724	-682.536987	286.754303	429.507172	-642.355591	-2.798934	476.430298	-694.068665	288.997772	78.175232	-720.517151	16.097416	83.479897	-586.819214	327.403351	1304.066040	-612.375000	-63.480278	1318.666992	-545.056580	124.491760	1335.792480	-516.404236	132.516449	1599.015625	-596.297119	373.255798	1070.693604	-634.735107	-127.611664	1091.171143	-432.581329	415.975586	866.178101	-481.908478	-161.918716	883.470215	-558.911743	118.554604	971.622131	407.997437	-39.172150	924.870667	421.928345	143.865387
-556.943604	226.501892	877.348511	-583.960938	22.618475	866.849426	-681.683289	286.088837	428.107300	-641.382751	-2.512709	475.717316	-694.185181	287.607391	77.091522	-720.732117	16.795946	82.348953	-586.446716	327.363831	1302.958618	-611.865784	-63.333214	1317.402222	-544.588013	124.589096	1334.694214	-516.496216	132.725616	1597.980957	-595.376892	372.025208	1069.682617	-633.302185	-127.664513	1089.873535	-433.707184	413.560547	863.407776	-481.865479	-160.275085	880.446350	-558.049622	117.818680	971.097595	408.039093	-39.193108	924.884399	421.954926	143.850174
-557.505127	227.485245	876.070679	-585.619202	25.298941	864.770996	-681.933167	285.623230	427.027954	-640.597717	-2.470962	473.916473	-694.807434	286.024078	75.835709	-721.027039	17.470394	81.272957	-585.909668	327.311157	1301.626343	-611.141052	-63.253380	1315.990479	-544.032288	124.699059	1333.410522	-516.651489	133.180222	1596.872437	-595.102112	371.474854	1068.341919	-631.743103	-127.759331	1088.446289	-435.044067	411.009552	860.449707	-482.322357	-159.954849	877.507813	-558.823914	119.092659	969.337219	408.093719	-39.195789	924.902771	421.973816	143.852463
-556.380127	227.540146	874.700806	-584.339539	24.123493	863.996094	-682.127380	284.498413	425.948639	-639.447815	-2.377779	472.566803	-694.515625	283.928864	74.376816	-720.864929	18.224253	80.049644	-585.085938	327.190674	1300.163574	-610.248535	-63.117867	1314.235107	-543.806152	124.970879	1331.872437	-517.054321	133.365875	1595.746582	-595.525391	371.995941	1066.946289	-630.569702	-127.984276	1086.812744	-436.559174	408.176300	857.357727	-482.651520	-158.783844	874.424744	-558.153748	118.943596	968.361389	408.139923	-39.232460	924.909058	422.011688	143.823334
-555.807678	227.875198	873.066650	-584.031616	24.091785	862.514343	-683.040100	283.495300	425.145355	-638.252258	-2.247259	470.928040	-694.683838	281.874054	73.160881	-720.710510	18.962414	78.927666	-584.186218	327.250916	1298.683716	-609.281372	-62.931408	1312.412109	-542.858459	124.942505	1330.475586	-517.585449	133.570999	1594.688843	-595.619751	371.591553	1065.264160	-629.499817	-128.282028	1084.967407	-438.124268	405.156738	854.080933	-483.053558	-157.433456	871.298157	-557.960327	119.198128	966.840637	408.194153	-39.222008	924.902832	422.056000	143.852722
-555.109619	227.760330	871.309570	-583.234070	23.304058	861.126221	-683.996216	282.255554	424.408112	-637.056152	-2.023918	469.480591	-695.053711	279.956055	72.041359	-720.623413	19.567900	77.987640	-583.030945	327.222290	1297.034668	-608.109131	-62.786781	1310.439819	-542.374207	125.103699	1328.967041	-518.285339	133.461395	1593.704590	-595.832458	371.444305	1063.638916	-628.578613	-128.527115	1083.086548	-439.878265	401.939606	850.726196	-483.484100	-155.892700	868.139038	-557.475952	118.987595	965.315674	408.243164	-39.232101	924.885071	422.059021	143.863663
-554.799500	228.468811	869.770081	-583.822327	24.926271	859.146545	-685.519958	281.442169	423.964233	-635.933899	-1.740724	467.988190	-695.684082	278.139557	71.037422	-720.511658	20.074490	77.240875	-581.654114	327.140350	1295.292603	-606.815552	-62.626205	1308.407837	-541.818176	125.240234	1327.627808	-518.950134	133.568497	1592.879395	-596.122681	371.505585	1061.994141	-627.795715	-128.878937	1081.174683	-441.862671	398.608093	847.353394	-483.945068	-153.471024	864.918518	-557.589294	119.855148	963.532959	408.299255	-39.213844	924.870239	422.099396	143.878250
-554.317444	229.157181	868.442139	-584.142700	26.136045	857.533020	-686.983521	280.730957	423.623779	-635.004272	-1.509608	466.982605	-695.778870	276.502472	70.155060	-720.331177	20.341459	76.822479	-580.123047	327.117523	1293.653076	-605.340637	-62.477402	1306.603271	-541.269165	125.438835	1326.376831	-519.701538	133.680527	1592.243408	-596.659119	371.961609	1060.397217	-626.982605	-129.047348	1079.373413	-443.850189	394.497040	843.763855	-484.813110	-152.084564	861.894714	-557.487488	120.598801	962.045349	408.331146	-39.217236	924.868652	422.124573	143.884811
-553.621338	229.244080	867.161316	-583.705811	26.289351	856.601746	-688.335083	280.123993	423.309052	-634.192932	-1.115154	466.487335	-695.724243	275.488525	69.578590	-720.247681	20.385439	76.696671	-578.489685	327.071167	1292.115356	-603.842102	-62.247257	1304.847778	-541.035706	125.762154	1325.300537	-520.509766	133.768646	1591.786621	-597.168884	372.153137	1058.985229	-626.270142	-129.097687	1077.699829	-446.315674	390.646545	840.473572	-485.709137	-149.813400	859.013733	-557.005188	120.883537	960.960815	408.400238	-39.172863	924.833069	422.156219	143.919113
-552.718323	229.376190	866.347900	-583.011902	26.505638	856.083069	-689.549561	279.783905	423.282104	-633.553711	-0.954541	466.462311	-695.306152	275.070221	69.170021	-720.283875	20.255436	76.821297	-576.959717	327.065186	1290.802612	-602.474976	-61.937134	1303.395264	-540.134705	125.843559	1324.529053	-521.309570	133.798508	1591.542603	-597.608887	371.742493	1057.815308	-625.642456	-128.847366	1076.264771	-449.101685	386.775696	837.343384	-486.838715	-147.245102	856.261536	-556.307312	121.200760	960.316406	408.430176	-39.118198	924.816406	422.181885	143.942123
-551.827576	229.599670	865.941345	-582.115906	26.621195	856.038086	-690.456787	279.564545	423.272278	-633.027039	-0.823106	466.759186	-694.653992	275.129639	69.107323	-720.386841	20.032124	77.099586	-575.551514	327.012482	1289.811646	-601.338562	-61.545441	1302.254150	-539.507629	126.038994	1323.993896	-522.211304	133.862534	1591.493408	-598.384583	372.245239	1056.908447	-625.245239	-128.507889	1075.138184	-452.036957	382.370575	834.453186	-488.700989	-144.447098	853.574036	-555.480103	121.559578	960.111023	408.495575	-39.094833	924.822327	422.219940	143.956497
-551.063232	229.832352	865.833984	-581.251831	26.867575	856.201355	-691.321106	279.710846	423.498566	-632.620300	-0.869261	467.248260	-694.612549	275.676849	69.276962	-720.543213	19.711739	77.448318	-574.273804	327.051025	1289.255615	-600.296387	-61.236221	1301.502563	-538.879639	126.216248	1323.830688	-523.070129	133.867447	1591.700439	-599.104248	372.109009	1056.404419	-624.891663	-127.725098	1074.363647	-455.678284	378.509491	831.978455	-490.548492	-141.382385	851.299744	-554.640137	121.932358	960.144714	408.484955	-39.092964	924.823242	422.229462	143.983765
-550.236694	230.086777	866.049377	-580.272888	27.159420	856.599792	-691.827942	279.856689	423.742432	-632.354065	-1.036951	467.796021	-694.678406	276.516235	69.597351	-720.569824	19.414236	77.819000	-573.151611	327.027496	1288.953491	-599.511780	-60.945797	1301.131104	-538.670898	126.569679	1323.777344	-524.060059	133.902908	1592.038696	-599.885620	371.812469	1056.304565	-624.749695	-126.796806	1073.914063	-459.522858	374.468201	829.901794	-492.427917	-137.958191	849.425049	-553.723938	122.300156	960.456116	408.521729	-39.030113	924.824829	422.242523	144.062714
-549.457520	230.351852	866.472351	-579.280396	27.541925	857.098938	-692.140320	279.924103	424.102234	-632.136536	-1.371986	468.345459	-694.513000	277.236481	70.069672	-720.565979	19.154549	78.246765	-572.347656	327.431946	1289.178467	-599.169800	-60.658623	1301.126099	-537.854858	126.618561	1324.210327	-525.049438	133.860260	1592.605713	-600.791504	371.288147	1056.582764	-624.769592	-125.575157	1073.777588	-463.726593	370.174316	828.120728	-494.672546	-134.300095	847.794067	-552.837952	122.669510	960.920044	408.583466	-38.990078	924.839417	422.306824	144.099670
-548.793335	230.513855	866.988525	-578.227295	27.771353	857.715637	-692.239929	279.964111	424.526306	-631.994629	-1.623336	468.846771	-694.277710	277.764374	70.487076	-720.512329	18.950317	78.756081	-571.858521	327.776581	1289.697510	-598.871826	-60.411861	1301.417603	-537.322998	126.873756	1324.861206	-526.016724	133.804047	1593.374512	-601.850708	370.612640	1057.246948	-625.016418	-124.074989	1073.936157	-468.075653	365.809265	826.695984	-497.106842	-130.467545	846.429626	-551.924194	122.926537	961.483887	408.626068	-38.907078	924.867920	422.334106	144.128372
-548.112854	230.687134	867.605408	-577.184204	28.004997	858.346130	-692.131897	279.922424	424.904480	-631.723572	-1.793823	469.386017	-693.963440	277.937714	70.921745	-720.427795	18.813814	79.296638	-571.682800	328.188507	1290.485596	-598.718018	-60.188103	1301.963867	-536.769409	127.188324	1325.623413	-527.047363	133.823502	1594.295410	-603.120972	369.902435	1058.001221	-625.717957	-122.395500	1074.118896	-472.731476	361.354004	825.555908	-499.771484	-126.433083	845.338867	-551.048889	123.153587	962.107483	408.657104	-38.855568	924.886536	422.376465	144.203522
-546.928223	229.867691	868.176453	-574.366760	25.216400	860.124878	-691.486145	279.507599	425.076691	-631.353271	-1.821285	470.391388	-693.282898	277.833282	71.322838	-720.331909	18.759441	79.867592	-571.335449	328.908661	1291.451050	-598.555725	-60.013268	1302.694580	-536.251038	127.484138	1326.513550	-528.040039	133.792114	1595.323608	-604.552307	369.029785	1059.063354	-626.381042	-120.487785	1074.525879	-477.375977	356.815521	824.771362	-502.396149	-122.238144	844.427124	-549.400085	122.130547	963.368652	408.701324	-38.794804	924.921448	422.435699	144.252731
-546.811462	232.249649	869.154053	-575.251648	28.321060	859.688293	-691.856628	280.132782	425.915314	-631.143494	-1.819457	470.388611	-693.544495	277.710510	71.764442	-720.221069	18.812449	80.422607	-571.078003	329.559265	1292.492310	-598.378906	-59.866817	1303.454712	-535.681335	127.769547	1327.484253	-529.092346	133.810699	1596.364136	-606.035767	368.015533	1060.168701	-627.239563	-118.506737	1075.003052	-482.070068	352.604828	824.250916	-504.949402	-117.884285	843.824402	-549.225403	124.038727	963.525146	408.694397	-38.724194	924.935669	422.466187	144.319931
-546.771667	232.601929	869.736145	-574.792969	28.760828	860.064148	-691.317261	280.067444	426.295258	-631.067505	-1.773519	470.847015	-693.572998	277.612579	72.196632	-720.173462	18.791958	80.951324	-570.911316	330.243408	1293.627563	-598.192932	-59.733467	1304.150391	-535.104065	128.108368	1328.444214	-530.081787	133.786301	1597.531616	-607.793030	366.974731	1061.311157	-628.229004	-116.370903	1075.530518	-486.761230	348.156921	823.936646	-507.551910	-113.529907	843.350586	-548.655945	124.314247	963.957764	408.714111	-38.654373	924.940186	422.495300	144.438766
-547.121216	231.703522	870.117188	-574.314270	28.838486	860.557129	-690.654663	279.885742	426.478210	-630.099365	-1.130441	471.207733	-693.251831	277.344025	72.634216	-719.593628	18.813206	81.353615	-570.654297	330.822144	1294.774048	-597.860474	-59.659550	1304.919678	-534.494202	128.412613	1329.346680	-531.070129	133.802887	1598.635742	-609.655396	365.950958	1062.472656	-629.439941	-114.211739	1076.005615	-491.291168	343.541229	823.881287	-510.072418	-109.107468	842.952026	-548.216309	123.929230	964.349792	408.773315	-38.588799	924.947021	422.579163	144.518051
-547.051025	232.027161	870.756531	-573.730408	29.166885	861.011353	-690.081909	279.841034	426.905457	-629.910217	-0.751911	471.745148	-693.112427	276.988678	73.059395	-719.447266	18.748257	81.845055	-570.386230	331.392639	1295.886719	-597.428040	-59.555714	1305.594360	-533.943665	128.734222	1330.232422	-532.066467	133.761688	1599.761963	-611.534058	364.787811	1063.622192	-630.787842	-112.132225	1076.462524	-495.620972	339.119934	824.070313	-512.800232	-104.792229	842.472839	-547.692261	124.171974	964.866089	408.808929	-38.517956	924.960388	422.642487	144.602020
-546.177917	232.399963	871.467407	-571.827698	27.656439	862.392822	-689.233154	279.488983	427.306702	-629.749207	-0.343603	472.592194	-692.722595	276.412628	73.491234	-719.394104	18.712917	82.423233	-570.130310	331.890076	1296.943115	-596.804077	-59.454170	1306.252441	-533.363098	129.020950	1331.028076	-533.012939	133.727646	1600.817505	-613.610840	363.800110	1064.782837	-632.107788	-109.960373	1076.904297	-500.229462	334.528564	824.230042	-515.293945	-100.291870	842.268066	-546.577332	124.081657	965.976807	408.837189	-38.419445	924.978333	422.686523	144.692261
-545.701172	232.905228	871.982544	-571.157715	28.006357	862.860168	-688.658630	279.236694	427.777710	-629.594055	0.230077	473.143677	-692.701782	276.052460	73.899841	-719.195801	18.752569	82.869011	-569.866455	332.391510	1297.884644	-596.117859	-59.374874	1306.827393	-532.758545	129.349548	1331.714478	-533.904175	133.761948	1601.765991	-615.743896	362.863312	1065.853149	-633.358704	-107.778580	1077.348022	-504.699829	330.218872	824.378967	-517.518616	-95.713432	842.153870	-545.940430	124.494865	966.459229	408.893555	-38.304497	924.980835	422.762878	144.772369
-545.816162	232.801712	872.271240	-570.374695	27.528118	863.403076	-688.118408	278.933563	428.047180	-629.594543	0.699133	473.818451	-693.229065	275.848969	74.202087	-719.122986	18.778154	83.300552	-569.645935	332.819519	1298.626587	-595.307190	-59.418400	1307.394287	-532.180298	129.662994	1332.289673	-534.788513	133.812881	1602.592041	-617.831482	362.000122	1066.816772	-634.431335	-105.719368	1077.805542	-509.015961	326.084991	824.598083	-519.490173	-91.033791	842.216858	-545.510864	124.380783	966.873413	408.940277	-38.246761	925.011597	422.857605	144.856918
-546.141968	232.741486	872.438904	-570.020386	27.765627	863.756775	-687.413391	278.485901	428.027985	-629.624268	1.105770	474.345337	-693.180054	275.501740	74.396599	-719.078552	18.814793	83.693657	-569.482361	333.290039	1299.289307	-594.585205	-59.263184	1307.674316	-531.606445	129.952835	1332.749146	-535.572083	133.948364	1603.265015	-619.851624	361.029938	1067.673462	-635.684204	-103.857422	1078.135376	-513.174072	322.188416	824.760681	-521.929871	-86.541306	842.028137	-545.371643	124.578529	967.124451	409.015778	-38.144569	925.007690	422.948456	144.961456
-547.020630	233.645096	872.639587	-571.465271	30.469259	863.083557	-687.168701	278.346222	428.072632	-629.742432	1.292663	474.332336	-693.361084	275.032166	74.485954	-719.086304	18.878824	84.058212	-569.380066	333.762054	1299.815063	-593.829773	-59.156059	1307.846436	-531.105408	130.242035	1333.008301	-536.370300	134.067490	1603.680786	-621.821838	360.202362	1068.278320	-636.767151	-102.193764	1078.381958	-516.558838	318.980621	824.848267	-524.276306	-82.011169	841.742920	-545.998962	125.811119	966.783691	409.064606	-38.036358	924.997620	423.009521	145.126663
-547.081116	233.780136	872.723694	-571.214050	30.773342	863.278076	-687.016602	278.285828	428.125519	-629.773254	1.398291	474.693604	-693.547485	274.580414	74.523949	-719.089355	18.988363	84.338890	-569.374756	334.221588	1300.214966	-593.037048	-59.108833	1307.880737	-530.664185	130.512848	1333.180054	-537.079224	134.183990	1603.959351	-623.620544	359.145325	1068.736206	-637.830078	-100.710114	1078.483032	-518.619751	316.595612	825.082397	-526.406738	-77.412918	841.554871	-545.843811	126.092705	966.918823	409.097565	-37.930126	924.982910	423.079742	145.276413
-546.396057	233.279236	872.666077	-569.670288	29.212481	864.278687	-686.382324	277.757111	427.913910	-629.624695	1.523228	475.187958	-693.155579	273.993347	74.463036	-719.037903	19.118708	84.527771	-569.419617	334.628021	1300.454956	-592.261169	-59.060974	1307.748169	-530.270447	130.824799	1333.215210	-537.833496	134.327393	1604.042725	-625.332825	357.700836	1069.067993	-638.832031	-99.346779	1078.487427	-520.352600	315.075439	825.470764	-528.733582	-72.963936	841.142883	-545.117188	125.703445	967.479736	409.180664	-37.799786	924.975037	423.146973	145.387497
-546.608826	234.211884	872.794983	-570.554016	31.192360	863.462036	-686.599609	277.870850	428.059082	-629.657349	1.472344	474.862579	-693.544250	273.569122	74.403046	-719.003479	19.324665	84.543884	-569.524963	335.005463	1300.533203	-591.434875	-59.045246	1307.643799	-529.932068	131.085831	1333.163086	-538.448792	134.490906	1604.009155	-627.299377	356.340271	1069.221680	-639.674255	-98.288071	1078.375366	-521.719604	314.287994	825.600342	-530.965271	-68.809891	840.701233	-545.348328	126.593369	967.060669	409.265442	-37.663982	924.993591	423.234283	145.452316
-546.398621	234.523529	872.735779	-570.420959	31.599855	863.265686	-686.648743	277.849670	427.988831	-629.536316	1.605438	474.572723	-693.591858	273.055145	74.208839	-718.958740	19.588547	84.470467	-569.753967	335.409454	1300.418091	-590.609009	-59.077106	1307.476807	-529.621033	131.341171	1332.949097	-539.104492	134.675537	1603.742432	-629.087708	354.792572	1069.201416	-640.329468	-97.236816	1078.150269	-522.357971	314.864868	825.828857	-532.604431	-65.229973	840.277893	-545.189392	126.879776	966.929993	409.365265	-37.482243	924.991577	423.311432	145.566696
-545.303040	235.403015	872.939758	-569.934998	32.106770	863.050659	-686.640869	277.717194	427.909729	-629.157104	1.986264	474.224670	-693.679871	272.664093	73.907677	-718.840332	19.939575	84.155975	-570.105347	335.788910	1300.076416	-590.099060	-58.852432	1306.903076	-529.378662	131.621857	1332.610229	-539.648560	134.861313	1603.412842	-630.635437	353.400726	1069.134521	-640.929565	-96.237862	1077.655029	-522.686707	316.213074	825.877258	-533.499084	-62.148281	839.938904	-544.653137	127.370590	966.945313	409.425903	-37.366592	925.002502	423.370514	145.668228
-544.593201	234.971573	872.515442	-568.658752	30.706354	863.483276	-686.380005	277.370026	427.414093	-628.927856	2.290536	474.174957	-693.391907	272.222473	73.509491	-718.853027	20.316879	83.804527	-570.629761	336.174316	1299.612061	-589.250793	-58.883423	1306.462158	-529.183472	131.883423	1332.153076	-540.142517	135.099503	1602.903442	-631.926270	352.514069	1068.929077	-641.307617	-94.897881	1077.076782	-522.822205	318.114716	825.792664	-533.972656	-60.242977	839.503479	-544.038635	126.977051	967.030640	409.482086	-37.260624	925.001709	423.419952	145.776093
-544.393188	235.235840	872.051453	-568.602783	30.845753	863.052551	-686.518860	277.403107	427.088837	-628.844116	2.393147	473.813629	-693.439758	271.898071	73.071846	-718.918457	20.710762	83.386467	-571.296326	336.555908	1299.011719	-588.962585	-58.624802	1305.563843	-529.068359	132.199707	1331.441284	-540.573120	135.662491	1602.263062	-633.069641	352.246521	1068.614380	-641.893494	-93.666405	1076.333374	-522.953003	320.255402	825.452454	-534.106140	-59.503307	838.963806	-543.949524	127.194038	966.589111	409.509338	-37.167225	925.003296	423.453003	145.910950
-543.927246	235.230316	871.501221	-567.863708	30.424314	862.597961	-686.706726	277.481689	426.775848	-628.524353	2.641868	473.334381	-693.341003	271.642487	72.667091	-718.978699	21.041582	82.910950	-572.142700	336.914795	1298.382935	-588.254639	-58.706856	1304.810425	-528.947998	132.475281	1330.762573	-541.078491	135.690796	1601.495361	-633.884888	351.786469	1068.145630	-642.248535	-92.532043	1075.622192	-523.033325	322.932190	824.972839	-533.856689	-59.534470	838.591919	-543.494507	127.071632	966.110657	409.536072	-37.062065	924.984924	423.460999	146.055435
-543.964783	235.818481	870.911011	-568.417053	31.786978	861.575195	-687.293945	277.880249	426.492249	-628.228088	2.876705	472.505859	-693.705994	271.600922	72.307045	-719.010498	21.373568	82.369812	-572.982178	337.184235	1297.743652	-588.017456	-58.566162	1303.718872	-528.917480	132.691711	1329.992188	-541.511108	135.993652	1600.713989	-634.584351	352.264221	1067.354858	-642.420105	-91.797333	1074.823242	-522.584534	324.847687	824.354126	-533.505798	-60.423641	837.939270	-543.653748	127.769020	965.270447	409.546112	-36.987926	924.998291	423.465485	146.134705
-544.698975	235.222977	869.735107	-568.563110	31.576715	860.842529	-687.754883	278.193909	426.015442	-628.044922	2.928018	471.852783	-693.958740	271.675720	71.916763	-719.087524	21.625771	81.802376	-573.924194	337.422363	1297.068726	-587.824158	-58.470444	1302.729492	-528.982971	132.860977	1329.149170	-541.902405	136.208069	1599.882568	-635.050598	353.031372	1066.617676	-642.434204	-91.533325	1073.958008	-522.468201	327.648163	823.845642	-533.017944	-61.736431	837.157776	-543.962830	127.591270	964.312927	409.582184	-36.872059	924.999268	423.485748	146.256027
-544.717163	235.636902	869.061829	-569.027466	32.142727	859.785095	-688.301819	278.622925	425.801025	-627.800110	2.962470	471.168854	-694.184143	271.975769	71.593559	-719.139099	21.764978	81.314217	-574.764771	337.611572	1296.376953	-587.726990	-58.336704	1301.678345	-529.144165	133.011475	1328.436157	-542.292358	136.482727	1599.024536	-635.284485	353.997955	1065.743164	-642.434631	-91.851746	1073.099731	-521.762085	329.572449	822.993347	-532.448303	-63.246033	836.302795	-544.162537	127.858070	963.428894	409.608795	-36.792004	925.000183	423.500641	146.345276
-544.083740	235.087738	868.247375	-567.456482	30.721716	859.691589	-688.497925	278.770569	425.347778	-627.341187	3.088911	470.946381	-693.890076	272.342926	71.190620	-719.199707	21.811642	80.811882	-575.432190	337.738892	1295.586426	-587.722717	-58.221802	1300.726807	-529.614624	133.310333	1327.642578	-542.702271	136.844925	1598.120605	-635.291199	355.300171	1064.837646	-642.168884	-92.383545	1072.067749	-521.474304	332.518311	822.310791	-531.603638	-64.779655	835.387573	-543.461731	127.348892	963.053467	409.635895	-36.687996	925.025574	423.513641	146.411453
-544.164551	235.500732	867.551331	-567.895752	31.644651	858.855652	-688.963013	279.293518	424.969574	-627.108032	3.119043	470.333374	-693.771912	272.709137	70.874504	-719.303101	21.796711	80.351082	-576.111023	337.899414	1294.739746	-587.865845	-58.008213	1299.830322	-529.624939	133.393311	1326.988159	-543.019531	137.195801	1597.312378	-635.108032	356.888336	1063.853394	-641.721069	-93.299057	1071.098877	-520.851013	335.193848	821.300232	-530.652771	-66.440773	834.374023	-543.723389	127.913757	962.281860	409.673065	-36.600761	925.036133	423.502441	146.531952
-544.513367	236.355103	866.998962	-569.047729	33.268345	857.631287	-689.616089	279.998169	424.671356	-627.059143	2.999715	469.584839	-693.532166	272.981415	70.514832	-719.513184	21.726107	80.022087	-576.592163	338.031830	1293.935425	-588.043030	-57.832516	1298.948486	-530.209412	133.717468	1326.308838	-543.279236	137.579163	1596.650391	-634.675049	358.797607	1062.776123	-641.219543	-94.352417	1070.099731	-520.189880	337.872498	820.330200	-529.537964	-67.860062	833.615967	-544.290833	128.734955	961.345825	409.681885	-36.504333	925.055847	423.495270	146.649994
-544.508118	236.541412	866.455261	-568.893555	33.416996	857.113037	-689.792297	280.192596	424.299652	-626.914856	2.890428	469.128265	-693.026611	273.243896	70.097427	-719.702454	21.564659	79.697449	-576.791626	338.051208	1293.141113	-588.193481	-57.658249	1298.201660	-530.462830	133.794662	1325.795288	-543.629944	137.926208	1596.066650	-633.838867	360.613129	1061.873657	-640.444946	-95.481369	1069.154297	-519.625610	340.691528	819.274963	-528.334106	-69.382751	832.747803	-544.303711	128.935593	960.828491	409.721527	-36.417210	925.042419	423.492920	146.750671
-544.237793	236.200394	865.979553	-567.589905	32.189487	857.189209	-689.887085	280.251129	423.822052	-626.600159	2.913992	468.944458	-692.784851	273.396637	69.796539	-719.802124	21.390669	79.351761	-576.911072	338.009705	1292.352417	-588.378845	-57.505821	1297.507202	-531.171509	133.993469	1325.290161	-543.961853	138.233231	1595.613403	-632.793640	362.597595	1061.116211	-639.346497	-96.663483	1068.270630	-519.156494	343.358948	818.330322	-527.135010	-71.026917	831.981812	-543.846191	128.543289	960.692566	409.705902	-36.351727	925.031311	423.470825	146.836227
-544.656860	236.925461	865.778564	-568.407166	33.680443	856.272156	-690.434692	280.602173	423.757477	-626.600830	2.832789	468.389893	-693.064331	273.527924	69.639992	-719.919128	21.229445	79.094025	-576.975098	337.922058	1291.784912	-588.678589	-57.329842	1296.903809	-531.749756	134.111008	1324.941528	-544.240967	138.573334	1595.357666	-631.614014	365.126068	1060.480591	-638.193420	-98.014793	1067.600098	-518.567505	346.045776	817.553406	-525.823059	-72.758095	831.380310	-544.330627	129.243454	960.093018	409.712494	-36.277920	925.029175	423.436768	146.918106
-544.388611	236.524536	865.557068	-567.043884	32.290565	856.718994	-690.483948	280.479950	423.551392	-626.432129	3.004636	468.432220	-692.835510	273.459961	69.509094	-720.004517	21.121794	78.857201	-576.974121	337.803345	1291.375977	-588.854126	-57.151493	1296.558716	-532.369507	134.231003	1324.751465	-544.501038	138.945801	1595.258301	-630.144836	367.229065	1060.041504	-636.828613	-99.318085	1067.075684	-518.038696	348.685730	816.808228	-524.514343	-74.514824	830.866577	-543.940918	128.810837	960.284485	409.714600	-36.148811	925.019409	423.400909	146.995255
-544.384399	236.428635	865.429688	-566.214417	31.661947	856.768127	-690.665222	280.415588	423.402130	-626.345581	3.252987	468.500305	-692.848450	273.390167	69.442749	-720.031616	21.084391	78.726707	-577.031616	337.638947	1291.067993	-589.074951	-56.927265	1296.423218	-532.884949	134.299026	1324.763428	-544.761963	139.277161	1595.231689	-628.628235	369.458679	1059.750244	-635.265076	-100.576431	1066.812500	-517.498108	350.989044	816.018127	-523.138855	-76.328552	830.564392	-543.707275	128.614288	960.276123	409.744598	-36.013622	924.997498	423.381592	147.114441
-544.551697	236.681717	865.457397	-566.005005	31.958588	856.727539	-690.871277	280.318604	423.345612	-626.313477	3.580138	468.592377	-692.686890	273.246582	69.328697	-720.057190	21.122118	78.795265	-577.087280	337.451874	1290.907959	-589.316650	-56.672390	1296.416748	-533.751038	134.568420	1324.811523	-545.004517	139.643326	1595.273682	-626.944763	371.483093	1059.585083	-633.720459	-101.894897	1066.734619	-517.101074	353.721832	815.604675	-521.791321	-78.138451	830.474243	-543.792664	128.886887	960.281982	409.759918	-35.905720	924.996643	423.353546	147.219040
-544.754700	237.041901	865.591003	-565.812500	32.278854	856.796814	-690.964844	280.136383	423.287506	-626.309631	3.985457	468.784729	-692.537903	273.106384	69.246269	-720.068176	21.184984	78.938988	-577.239319	337.321869	1290.897705	-589.581055	-56.377541	1296.638428	-534.297546	134.698288	1325.074341	-545.215759	140.034836	1595.493774	-625.312134	373.551270	1059.610840	-631.953918	-103.070053	1066.987915	-516.656921	356.120453	815.184204	-520.440125	-79.921860	830.500732	-543.892517	129.228439	960.394409	409.771759	-35.797386	924.990417	423.334442	147.343277
-545.116150	238.036514	865.933594	-566.495544	33.981152	856.430786	-691.197021	280.114441	423.448822	-626.376282	4.377979	468.819824	-692.666626	272.994293	69.262032	-720.063721	21.272038	79.133781	-577.448181	337.144043	1291.085327	-589.758545	-56.107410	1296.979004	-535.253357	134.987503	1325.349243	-545.438110	140.280151	1595.749268	-623.564209	375.317566	1059.750488	-630.266357	-104.159012	1067.335205	-516.281860	358.998566	815.115784	-519.127686	-81.711159	830.677490	-544.308411	130.186066	960.348267	409.759766	-35.679169	924.993652	423.277954	147.477051
-545.218445	238.757004	866.375671	-566.513977	34.633602	856.545410	-691.224304	279.945099	423.584229	-626.415588	4.647995	469.079742	-692.535950	272.758362	69.359764	-720.071533	21.310616	79.340027	-577.878845	337.010406	1291.462402	-590.079895	-55.832306	1297.446045	-535.717896	135.066330	1325.780518	-545.661255	140.682327	1596.066162	-621.909912	376.917358	1060.099609	-628.777771	-105.327835	1067.713379	-515.813232	361.207489	815.105774	-517.978271	-83.530640	830.869690	-544.459900	130.729538	960.628601	409.744507	-35.579128	924.981079	423.235352	147.559448
-545.152344	238.613266	866.739075	-565.342346	33.537148	857.431641	-690.824951	279.498444	423.599030	-626.315125	4.867144	469.640930	-692.104431	272.451599	69.453476	-720.003723	21.311052	79.578949	-578.290405	336.880737	1291.933838	-590.331726	-55.533379	1297.921753	-536.602600	135.343430	1326.121826	-545.931091	140.993713	1596.395874	-620.317261	378.405304	1060.663330	-627.242798	-106.362701	1068.298096	-514.954224	363.106262	815.408630	-516.487305	-85.181396	831.435425	-544.209290	130.484833	961.316956	409.742126	-35.454521	924.980835	423.196747	147.657333
-545.644958	238.700623	867.104248	-565.291138	33.713753	857.817078	-690.755127	279.383667	423.643890	-626.348938	4.948126	470.008362	-691.999390	272.289856	69.576294	-719.973267	21.304142	79.851868	-578.922852	336.853088	1292.550171	-590.598145	-55.285263	1298.489990	-537.071289	135.501770	1326.566406	-546.176880	141.253983	1596.748779	-618.853760	379.628723	1061.319580	-625.775940	-107.211235	1068.893677	-514.450195	364.951080	815.711121	-515.011475	-86.652206	831.981873	-544.493896	130.659180	961.701721	409.737823	-35.319901	924.965210	423.153625	147.749222
-546.558777	238.709076	867.376526	-565.448425	33.809242	858.161011	-690.670532	279.291046	423.639771	-626.494812	4.821002	470.429199	-691.890930	272.258179	69.651367	-719.980408	21.241350	80.228539	-579.532837	336.883942	1293.161133	-590.829529	-55.011181	1299.168335	-537.553345	135.726440	1326.994507	-546.457397	141.483856	1597.108398	-617.545410	380.793976	1061.934937	-624.500427	-108.086113	1069.564697	-513.813721	366.788147	816.135254	-513.684326	-88.148705	832.706482	-544.990479	130.780426	962.009338	409.743958	-35.227871	924.958679	423.105469	147.866745
-547.185486	238.950241	867.690918	-565.539612	33.999084	858.582397	-690.471985	279.178772	423.553467	-626.542908	4.698590	470.882843	-691.646545	272.282074	69.707626	-719.948303	21.135626	80.586708	-580.250122	336.975555	1293.763550	-591.093201	-54.739002	1299.778320	-537.975525	136.036469	1327.422363	-546.740417	141.826187	1597.422119	-616.396729	381.734436	1062.540527	-623.307129	-108.900085	1070.309204	-512.920227	368.612762	816.728210	-512.296143	-89.498978	833.533997	-545.369446	131.079407	962.384033	409.737579	-35.146004	924.967773	423.078217	147.973846
-547.802429	239.345398	868.010132	-566.131348	34.775311	858.927307	-690.513306	279.282349	423.539063	-626.692261	4.551946	471.210999	-691.714661	272.440796	69.718887	-719.937561	21.035830	81.034851	-580.949829	337.183868	1294.359497	-591.169983	-54.403133	1300.365967	-538.386719	136.381256	1327.812378	-547.057800	142.254303	1597.739746	-615.466125	382.528809	1063.081055	-622.158020	-109.520988	1071.056519	-511.973480	370.467285	817.589050	-510.770660	-90.770966	834.493652	-545.949524	131.666809	962.713501	409.728455	-35.068600	924.955444	423.053619	148.109619
-548.445068	239.533096	868.224243	-566.323486	34.926514	859.321960	-690.344543	279.196289	423.446625	-626.784119	4.408904	471.619415	-691.511047	272.557129	69.727112	-719.871948	20.909908	81.444511	-581.703613	337.390411	1294.952148	-591.172607	-54.066837	1300.979980	-538.722290	136.699860	1328.228516	-547.317383	142.505859	1598.100952	-614.683472	383.138458	1063.651855	-621.295715	-110.151489	1071.765381	-510.730591	371.934052	818.367859	-509.126923	-91.843147	835.562134	-546.384888	131.950256	963.026001	409.724060	-34.954361	924.963806	423.003082	148.242188
-549.129272	239.709274	868.451599	-566.590820	35.098156	859.666382	-690.356140	279.148224	423.384338	-626.912109	4.267634	471.965454	-691.356506	272.549896	69.755989	-719.851990	20.688431	81.787369	-582.387512	337.596832	1295.488647	-591.190552	-53.780720	1301.510376	-539.223694	137.136383	1328.520386	-547.602173	142.768356	1598.406494	-614.100525	383.622620	1064.123413	-620.495361	-110.757057	1072.443237	-509.514160	373.203583	819.151123	-507.409637	-92.916931	836.670044	-546.858704	132.203140	963.315857	409.692139	-34.840107	924.970886	422.924225	148.344635
-549.696411	239.839920	868.635376	-566.794739	35.228271	859.945190	-690.478271	279.141144	423.387268	-626.966919	4.141366	472.235046	-691.265137	272.608765	69.785744	-719.874756	20.461979	82.027176	-583.254578	337.899841	1295.967407	-591.174805	-53.488243	1301.882080	-539.510742	137.530350	1328.771606	-547.939575	143.023148	1598.619995	-613.695129	383.925262	1064.526367	-619.917969	-111.348503	1072.985962	-508.105469	374.309357	819.980957	-505.839447	-93.890945	837.608093	-547.254517	132.399841	963.551758	409.702515	-34.723892	924.963562	422.863220	148.437164
-550.233887	239.858002	868.676941	-566.676514	34.867260	860.199829	-691.039734	279.443542	423.438995	-627.020447	3.933784	472.505127	-691.533936	272.623047	69.787590	-719.962891	20.189838	82.257034	-583.995972	338.159241	1296.344482	-591.089966	-53.177090	1302.213867	-539.732605	137.902725	1329.025513	-548.269165	143.179504	1598.816406	-613.488464	384.192566	1064.870117	-619.301147	-111.701775	1073.442627	-506.626038	375.294067	820.813660	-504.183716	-94.777534	838.587097	-547.488342	132.377716	963.710144	409.682312	-34.657001	924.950317	422.791779	148.540512
-550.955994	239.992599	868.683350	-567.058472	34.907719	860.379822	-691.087708	279.322784	423.179688	-627.089844	3.733419	472.649017	-691.286804	272.634399	69.699265	-719.956238	19.863865	82.405205	-584.758484	338.500916	1296.612183	-590.895874	-52.816437	1302.519653	-539.948303	138.262619	1329.173584	-548.611389	143.519699	1598.937378	-613.407715	384.368774	1065.066284	-618.701965	-112.083405	1073.895508	-504.969086	376.199493	821.641785	-502.507965	-95.534737	839.555542	-548.004944	132.566879	963.804443	409.681091	-34.562366	924.908813	422.735413	148.675064
-551.628967	240.128891	868.646606	-567.427429	35.058212	860.529419	-691.369873	279.382935	422.931488	-627.110474	3.519805	472.735046	-691.424011	272.744324	69.516479	-720.051086	19.612617	82.555328	-585.502197	338.882080	1296.763794	-590.727356	-52.439800	1302.693115	-540.136108	138.722336	1329.241821	-548.934082	143.785065	1598.990723	-613.544250	384.607880	1065.119629	-618.342041	-112.523689	1074.158203	-503.490631	376.982300	822.310364	-501.114441	-96.330727	840.314270	-548.499512	132.814377	963.863037	409.662628	-34.471405	924.888550	422.671417	148.800110
-552.270630	240.310287	868.576294	-567.857910	35.247501	860.622131	-691.887085	279.556427	422.716797	-627.132874	3.311006	472.805573	-691.621338	272.807068	69.313354	-720.128967	19.308262	82.706322	-586.187927	339.235077	1296.801147	-590.486267	-52.104267	1302.799316	-540.329468	139.226685	1329.287598	-549.228699	144.001831	1599.009521	-613.807678	384.835968	1065.142212	-617.842041	-112.793701	1074.486206	-502.151611	377.679291	822.953369	-499.690979	-97.010406	841.127441	-548.984924	133.086014	963.872681	409.626617	-34.388939	924.890747	422.555847	148.937912
-553.520813	241.255859	868.591187	-569.817383	37.454487	859.811157	-692.755432	279.964874	422.752014	-627.353638	3.045753	472.525452	-692.063110	272.884003	69.177933	-720.255554	19.097853	82.785622	-586.905212	339.616882	1296.789917	-590.296082	-51.719585	1302.817139	-540.360229	139.605103	1329.351196	-549.539185	144.342438	1598.952881	-614.275391	385.020355	1065.054565	-617.431274	-112.968567	1074.688721	-500.982086	378.285645	823.523865	-498.173828	-97.539207	841.965820	-550.144043	134.160034	963.398865	409.628204	-34.272186	924.877869	422.499786	149.028030
-553.776123	240.818787	868.436096	-569.140503	36.161797	860.574341	-692.960327	279.762421	422.397217	-627.341370	2.961166	472.757050	-691.852234	272.827087	68.957848	-720.316101	18.891525	82.800056	-587.529419	339.955597	1296.746948	-590.047241	-51.339615	1302.817261	-540.591492	140.059952	1329.263794	-549.835205	144.623199	1598.894409	-614.760559	385.198242	1064.963745	-617.149170	-113.209892	1074.822266	-499.878357	378.776794	824.104431	-496.984741	-98.041771	842.554749	-550.233826	133.834656	963.764099	409.606354	-34.122936	924.884705	422.403687	149.128571
-554.884949	241.503525	868.346680	-570.577087	37.634731	859.932007	-693.690308	279.934357	422.303955	-627.523438	2.812128	472.472137	-692.087891	272.725708	68.739609	-720.434082	18.726412	82.784134	-588.192139	340.352905	1296.657715	-589.768677	-50.963474	1302.777710	-540.724243	140.514740	1329.215698	-550.095215	144.899246	1598.769775	-615.346252	385.313995	1064.742798	-616.943848	-113.348701	1074.827881	-498.699829	379.177643	824.706116	-495.562958	-98.333916	843.216187	-551.165344	134.584244	963.343079	409.580414	-34.024513	924.882080	422.307861	149.230225
-555.067810	240.971313	868.076599	-569.589905	35.939724	860.679871	-693.975525	279.726990	421.950653	-627.498352	2.833810	472.649200	-691.907959	272.588501	68.493164	-720.497559	18.602373	82.658134	-588.808899	340.781342	1296.505615	-589.554321	-50.600563	1302.635498	-540.909058	140.999908	1329.072754	-550.324280	145.170044	1598.614014	-616.022522	385.469147	1064.528198	-616.696655	-113.446533	1074.787964	-497.635590	379.434296	825.232056	-494.348114	-98.614395	843.696777	-551.099243	134.078857	963.649292	409.585876	-33.921875	924.876892	422.254059	149.315994
-556.418335	241.903076	867.919434	-571.631104	38.017101	859.789612	-694.922302	280.013641	421.894104	-627.702332	2.716238	472.185608	-692.219482	272.572510	68.231667	-720.660828	18.574064	82.538483	-589.421082	341.161835	1296.258301	-589.346558	-50.269314	1302.479736	-541.022461	141.386932	1328.879150	-550.503540	145.404022	1598.438477	-616.732483	385.567322	1064.147705	-616.467529	-113.420074	1074.647461	-496.653931	379.624969	825.651917	-493.155243	-98.781464	844.142456	-552.331055	135.132156	963.051025	409.543121	-33.838371	924.853760	422.142609	149.420059
-556.607727	241.540451	867.678284	-571.051392	36.835907	860.376892	-695.374023	279.978790	421.544312	-627.664978	2.810003	472.189728	-691.975708	272.515533	67.977211	-720.744507	18.608366	82.328835	-589.974915	341.590759	1295.943604	-589.131165	-49.908028	1302.312378	-541.265503	141.879425	1328.609497	-550.620422	145.746826	1598.222290	-617.545410	385.716339	1063.753662	-616.183228	-113.282906	1074.523438	-495.795929	379.720032	826.038086	-491.963318	-98.878090	844.464233	-552.422913	134.843216	963.279846	409.516235	-33.753345	924.832336	422.052429	149.515671
-557.379456	241.670319	867.419556	-571.501892	36.811119	860.308899	-696.134033	280.203918	421.255188	-627.765991	2.872883	471.966095	-692.008240	272.507202	67.752968	-720.854797	18.672777	82.077469	-590.519043	341.987793	1295.612549	-588.949768	-49.521839	1302.095581	-541.427856	142.318237	1328.381714	-550.686340	146.042175	1597.970947	-618.302368	385.774078	1063.232544	-615.911194	-113.019402	1074.287964	-494.955811	379.642792	826.366272	-490.630920	-98.715523	844.879883	-553.003052	135.007156	963.117737	409.499725	-33.661606	924.798767	421.952789	149.602585
-558.109070	241.691574	867.158875	-571.653137	36.546692	860.160645	-696.945618	280.490784	421.038300	-627.777588	2.991935	471.801392	-692.380554	272.602173	67.569344	-720.943909	18.808853	81.865540	-591.121948	342.372498	1295.303223	-588.884399	-49.105103	1301.868408	-541.579041	142.737350	1328.095825	-550.709167	146.358032	1597.708984	-619.144592	385.841370	1062.792358	-615.654602	-112.723846	1074.078857	-494.247375	379.438416	826.663757	-489.389709	-98.464569	845.261902	-553.423767	134.976761	962.914856	409.425934	-33.581818	924.804443	421.833099	149.691895
-558.996277	241.953934	866.962036	-572.612305	37.180687	859.906250	-697.647705	280.751556	420.976532	-627.901428	3.070571	471.467377	-692.504333	272.635834	67.421249	-721.008423	18.922329	81.650566	-591.632019	342.747253	1294.981689	-588.775574	-48.759010	1301.629272	-541.820618	143.175125	1327.840332	-550.689880	146.709503	1597.422974	-620.002319	385.885101	1062.321777	-615.466797	-112.348709	1073.859497	-493.635773	379.065033	826.969788	-488.670685	-98.422127	845.257019	-554.282410	135.381531	962.679932	409.393494	-33.466053	924.806274	421.712036	149.782410
-560.183655	242.709854	866.886719	-574.211365	38.785778	858.967773	-698.258545	281.040710	420.974518	-627.868835	3.247160	470.899628	-692.918579	272.723511	67.289558	-721.025818	19.053379	81.458244	-592.162109	343.078125	1294.657471	-588.735657	-48.397907	1301.410889	-542.114136	143.657822	1327.537720	-550.628784	147.020752	1597.135376	-620.747192	385.807343	1061.872681	-615.112732	-111.785126	1073.599365	-493.048706	378.614319	827.293030	-487.414398	-97.936089	845.581909	-555.354797	136.081482	962.113831	409.369843	-33.371395	924.803833	421.608917	149.885056
-560.567200	242.362686	866.723450	-573.710754	37.560146	859.503784	-698.316162	280.943359	420.708221	-627.624268	3.446362	470.843689	-692.809326	272.765503	67.171028	-721.005493	19.135311	81.226379	-592.730530	343.454895	1294.314941	-588.751282	-48.082096	1301.232910	-542.302124	144.074875	1327.211914	-550.533325	147.348450	1596.791748	-621.579712	385.760956	1061.428223	-614.844177	-111.210785	1073.329346	-492.533966	378.064697	827.524963	-486.449158	-97.517616	845.721497	-555.642151	135.724976	962.360168	409.316711	-33.294685	924.788269	421.480469	149.965118
-561.105713	242.390732	866.690735	-573.760742	37.341473	859.399231	-698.495117	281.018127	420.460388	-627.382813	3.594362	470.588013	-692.795410	272.837799	67.025307	-721.080261	19.189293	81.017815	-593.221558	343.784851	1293.916992	-588.800842	-47.740726	1301.062500	-542.503174	144.428986	1326.856567	-550.382385	147.736542	1596.417480	-622.351379	385.643677	1060.889282	-614.627625	-110.603477	1073.021851	-492.053101	377.482391	827.757996	-485.819672	-97.195045	845.625488	-556.050903	135.633957	962.304932	409.285370	-33.218666	924.758789	421.373169	150.063385
-562.102356	242.656265	866.638306	-574.734070	37.880325	859.224976	-698.703674	281.206024	420.245575	-627.213989	3.515787	470.229858	-694.055237	273.137543	66.873650	-721.328857	19.174488	80.907867	-593.752869	344.052032	1293.530151	-588.852600	-47.452293	1300.896240	-542.670593	144.845657	1326.423950	-550.176392	148.106842	1596.045654	-623.236328	385.574768	1060.439697	-614.326172	-109.847565	1072.753418	-491.475739	375.849609	827.673523	-484.765137	-96.398659	845.882263	-557.003906	135.971008	962.185120	409.240051	-33.131142	924.746704	421.279297	150.175125
-562.849243	242.686508	866.604675	-574.910645	37.738174	859.114441	-698.816956	281.432037	420.002472	-626.798096	3.396705	469.920807	-694.138489	273.241119	66.757523	-721.390076	19.107588	80.735588	-594.430603	344.281219	1293.133789	-588.888977	-47.130131	1300.747070	-542.853271	145.273712	1325.963013	-549.941406	148.571014	1595.681152	-624.037292	385.403564	1059.979492	-613.995972	-109.042961	1072.520630	-491.073090	374.838562	827.805420	-483.909515	-95.666328	845.941895	-557.549744	135.917770	962.122742	409.201721	-33.053463	924.757263	421.180237	150.245529
-563.705872	242.802597	866.624695	-575.758728	38.484318	858.999207	-699.007263	281.792389	419.810699	-626.254700	3.174087	469.457306	-694.253906	273.374420	66.655136	-721.521179	18.997086	80.706535	-594.844299	344.725403	1292.780640	-588.932983	-46.793938	1300.675415	-542.933716	145.577667	1325.673706	-549.667358	148.959259	1595.344604	-624.753845	385.140625	1059.558228	-613.710083	-108.192398	1072.369751	-490.809204	373.857300	827.979980	-483.524933	-95.111420	845.725220	-558.470459	136.274277	962.079651	409.157410	-32.939384	924.742004	421.084869	150.339005
-564.405640	242.769135	866.614624	-575.833801	38.398430	859.051575	-698.988953	282.002045	419.589325	-625.512390	2.959945	469.194336	-694.100098	273.435150	66.590065	-721.489441	18.870665	80.701767	-595.361572	344.975128	1292.470581	-588.973572	-46.464890	1300.639893	-543.104797	145.897812	1325.451660	-549.397034	149.354584	1595.055786	-625.467896	384.849487	1059.067993	-613.430054	-107.358948	1072.196289	-490.599762	372.786713	828.051575	-482.653381	-93.938736	845.954468	-559.020752	136.288788	962.122437	409.132263	-32.869812	924.745667	420.996674	150.429077
-565.215942	242.793762	866.676208	-576.297119	38.615963	859.106750	-699.104065	282.335236	419.386292	-624.787170	2.614161	469.032410	-694.129211	273.557800	66.517357	-721.399292	18.696983	80.888390	-595.884277	345.203308	1292.136597	-589.018738	-46.180565	1300.672607	-543.353699	146.257477	1325.199585	-549.120850	149.801407	1594.827637	-626.172424	384.579132	1058.622070	-613.250732	-106.505196	1072.039551	-490.527252	371.657471	828.113342	-482.256927	-92.993324	845.947205	-559.790100	136.428162	962.196289	409.114471	-32.760258	924.755310	420.904755	150.496231
-565.910645	242.794388	866.717407	-576.757141	38.763569	859.316528	-699.159180	282.604431	419.231750	-624.112122	2.018766	469.054596	-694.048828	273.640625	66.438210	-721.367615	18.533474	81.181328	-596.535583	345.316498	1291.798096	-589.004944	-45.937668	1300.781860	-543.698486	146.667175	1324.998535	-548.818054	150.303574	1594.695557	-626.791748	384.241364	1058.160034	-613.023865	-105.630943	1071.955200	-490.478455	370.488281	828.129822	-481.915466	-91.910561	845.913635	-560.502136	136.600327	962.340759	409.062103	-32.721100	924.746399	420.829895	150.584442
-566.665588	242.852020	866.737488	-577.327820	38.948456	859.562988	-699.331482	282.884399	419.088623	-623.353821	1.672100	469.087463	-694.138977	273.777924	66.386269	-721.274963	18.323298	81.539116	-597.070251	345.550079	1291.550781	-589.015015	-45.678394	1300.922363	-544.077576	147.054291	1324.845093	-548.576172	150.642502	1594.665527	-627.432007	383.867493	1057.764526	-612.838257	-104.801369	1071.960693	-490.501434	368.878967	828.019226	-481.883392	-90.885620	845.686890	-561.281128	136.844498	962.491699	409.025726	-32.662491	924.731567	420.746307	150.676804
-567.667358	243.227112	866.845276	-578.651672	38.901237	859.469727	-699.710327	283.247894	419.092651	-623.144409	1.009413	469.293396	-694.441772	273.932526	66.381615	-721.355286	18.077549	82.058174	-597.545410	345.865326	1291.360718	-589.008179	-45.382607	1301.161865	-544.538452	147.424881	1324.751099	-548.255676	151.184814	1594.656616	-627.969116	383.460083	1057.454102	-612.590820	-103.893036	1071.998779	-490.743744	367.643738	827.916138	-481.564545	-89.481758	845.859619	-562.350220	136.897675	962.484192	408.978210	-32.623047	924.740601	420.673218	150.719711
-568.403442	243.333588	866.976135	-579.305542	39.025482	859.829102	-699.996521	283.460388	419.007751	-622.794739	0.416255	469.611633	-694.547607	274.023346	66.356544	-721.290894	17.821360	82.596786	-598.160278	346.110565	1291.259888	-589.022156	-45.080502	1301.453247	-544.899170	147.753845	1324.813599	-547.989319	151.675201	1594.758301	-628.474976	382.996429	1057.225708	-612.350952	-103.092468	1072.149658	-491.281219	366.524658	827.851379	-481.631409	-88.058067	845.854858	-563.093018	137.130341	962.739380	408.942352	-32.525059	924.713196	420.585571	150.784683
-569.075317	243.355179	867.103760	-579.739990	39.152119	860.332153	-700.226746	283.467987	418.961243	-622.477417	0.002566	470.068848	-694.541077	274.001282	66.358284	-721.202515	17.597023	83.100845	-598.849976	346.314789	1291.239624	-589.115051	-44.738682	1301.782593	-545.207520	148.105743	1325.036499	-547.724976	152.153625	1594.955078	-628.947632	382.464020	1057.099365	-612.179871	-102.291870	1072.340576	-491.827301	365.148285	827.702942	-481.941132	-86.773575	845.672729	-563.713684	137.400528	963.069824	408.882324	-32.439243	924.700256	420.481537	150.873581
-569.757935	243.432007	867.326965	-580.332397	39.348148	860.853943	-700.551636	283.507782	418.947906	-622.327637	-0.332730	470.612885	-694.673279	274.049011	66.386559	-721.094604	17.286983	83.682518	-599.611694	346.436798	1291.304932	-589.195435	-44.439709	1302.184448	-545.830750	148.538803	1325.243408	-547.515869	152.610153	1595.198975	-629.425720	381.890656	1057.043579	-612.042480	-101.557243	1072.615479	-492.565094	363.716217	827.512634	-482.024902	-84.932716	845.983215	-564.378418	137.685944	963.450928	408.854309	-32.372646	924.671692	420.408783	150.930038
-570.468323	243.580948	867.592346	-580.928833	39.563438	861.363098	-700.996765	283.563690	419.009949	-622.323669	-0.464491	471.233948	-694.904907	274.066986	66.416061	-721.137268	16.950375	84.308952	-600.335449	346.706879	1291.482666	-589.262756	-44.121887	1302.717407	-546.291931	148.891556	1325.608276	-547.296936	153.063354	1595.500977	-629.841187	381.229156	1057.111816	-611.872803	-100.782455	1072.992310	-493.434265	362.206329	827.360291	-482.666046	-83.537720	845.902283	-564.998657	137.989792	963.839111	408.813232	-32.317646	924.676880	420.326416	150.953995
-571.269958	243.847107	867.876892	-582.153809	40.099983	861.870911	-701.571350	283.706329	419.080353	-622.578430	-0.687691	471.856415	-695.076172	274.007782	66.398941	-721.218750	16.537687	84.872993	-601.085815	347.031097	1291.725220	-589.385681	-43.733356	1303.260254	-546.586731	149.242691	1326.044678	-547.142090	153.571991	1595.858521	-630.283752	380.565948	1057.216064	-611.833923	-100.122940	1073.418213	-494.424438	360.719574	827.228882	-482.889282	-81.575462	846.289001	-565.924805	138.468582	964.228577	408.769653	-32.264771	924.652893	420.236023	150.991364
-571.830872	243.743729	868.083069	-582.066589	39.886208	862.526184	-701.768494	283.578217	419.023682	-622.528992	-0.573018	472.522369	-695.082581	273.965027	66.371895	-721.139587	16.119246	85.388412	-601.888855	347.327271	1292.013672	-589.476257	-43.337673	1303.845093	-547.186096	149.728714	1326.490967	-547.007080	154.053207	1596.253784	-630.790100	379.894165	1057.355713	-611.857300	-99.507309	1073.878540	-495.554718	359.198334	827.066467	-483.806519	-80.028633	846.226685	-566.153931	138.564468	964.667114	408.709747	-32.212566	924.665344	420.150421	151.020081
-572.408813	243.790878	868.301758	-582.359680	40.033073	863.195862	-702.075134	283.460358	419.020020	-622.744263	-0.778864	473.159668	-695.108826	273.887451	66.340439	-721.195007	15.620476	85.962364	-602.741211	347.632690	1292.376343	-589.637878	-42.946457	1304.411743	-547.691711	150.142136	1326.962891	-546.912170	154.472549	1596.620483	-631.372253	379.202637	1057.602295	-611.811401	-98.799995	1074.353760	-496.778015	357.662567	826.900635	-484.088684	-77.948265	846.743652	-566.612427	138.895767	965.121216	408.652191	-32.162743	924.663574	420.070892	151.030457
-573.083313	244.093689	868.587280	-583.427979	40.588463	863.678345	-702.376770	283.342682	419.041382	-623.174683	-1.097389	473.708557	-695.152771	273.815186	66.363541	-721.332092	15.154958	86.440331	-603.521301	348.065857	1292.790161	-589.714172	-42.544033	1305.023315	-548.247375	150.594040	1327.439209	-546.870544	154.917236	1597.058350	-631.967529	378.533447	1057.883911	-611.856812	-98.152016	1074.814575	-498.111023	356.089752	826.775879	-484.777405	-76.057800	846.984741	-567.390869	139.391922	965.497070	408.581360	-32.137711	924.677490	419.979980	151.020508
-573.764709	244.206833	868.778687	-583.736755	40.573536	863.964233	-702.615540	283.195984	419.033844	-623.430298	-1.312141	474.170807	-695.541504	273.719269	66.341812	-721.359802	14.674043	86.859436	-604.339661	348.461975	1293.160278	-589.741333	-42.067619	1305.598999	-548.703003	151.025040	1327.920776	-546.803955	155.348816	1597.484375	-632.558472	377.720459	1058.173706	-612.083191	-97.693741	1075.336426	-499.508179	354.495087	826.625122	-485.891998	-74.301323	847.020508	-567.718750	139.501099	965.719055	408.542511	-32.058441	924.674744	419.906891	151.074753
-574.395569	244.314850	868.923340	-584.385010	40.894863	864.543335	-702.852539	283.052063	418.952057	-623.857910	-1.702175	474.518555	-695.605835	273.672302	66.356125	-721.406616	14.259094	87.175743	-605.088379	348.872375	1293.557495	-589.945374	-41.658127	1305.996094	-549.417297	151.576782	1328.251953	-546.773071	155.705673	1597.871704	-633.198608	376.985413	1058.443115	-612.440918	-97.219116	1075.673218	-500.964783	352.818604	826.457947	-486.775696	-72.336174	847.198608	-568.330322	139.922531	966.083618	408.482269	-32.037655	924.680664	419.816376	151.068604
-574.927612	244.245605	868.985168	-584.656067	40.895439	865.014221	-703.101685	282.957947	418.874207	-624.303833	-2.045718	474.882233	-695.600708	273.608917	66.332443	-721.494995	13.915303	87.359741	-605.856750	349.365936	1293.863403	-590.192932	-41.262157	1306.407104	-549.791992	151.943787	1328.691650	-546.804626	156.174240	1598.204346	-634.040344	376.459686	1058.631104	-612.748840	-96.840576	1076.075195	-502.516418	351.141571	826.289795	-487.620026	-70.293465	847.435120	-568.684631	140.099060	966.350159	408.389282	-31.997503	924.715149	419.736969	151.057220
-575.398865	244.107544	869.002136	-584.438660	40.577789	865.389160	-703.240723	282.777252	418.750061	-624.645996	-2.161929	475.244263	-695.572205	273.630646	66.278458	-721.558289	13.659117	87.448486	-606.556580	349.858246	1294.090210	-590.473938	-40.803295	1306.724121	-550.333252	152.472702	1328.989624	-546.877502	156.522995	1598.461182	-634.863403	375.877350	1058.755005	-613.112488	-96.319054	1076.408569	-504.086060	349.493195	826.039368	-488.520966	-68.177773	847.630249	-568.750854	140.083069	966.544373	408.305573	-31.995399	924.730591	419.665771	151.017441
-576.051086	244.184280	868.988098	-584.869019	40.697926	865.587891	-703.431519	282.693970	418.614288	-625.190918	-2.182543	475.385895	-695.561340	273.572723	66.191956	-721.771362	13.414053	87.444771	-607.240906	350.315033	1294.209839	-590.690613	-40.348225	1306.947632	-550.947083	153.074249	1329.204468	-546.905762	156.904114	1598.695801	-635.691101	375.300995	1058.861938	-613.487793	-95.908417	1076.696777	-505.714569	347.737488	825.786499	-489.475159	-66.074501	847.760071	-569.156616	140.291412	966.623840	408.231262	-31.945162	924.743713	419.582306	151.055054
-576.600403	244.322052	868.981140	-585.304810	40.852833	865.641785	-703.629456	282.650269	418.510803	-625.714294	-2.117065	475.396484	-695.505127	273.532257	66.103828	-721.990356	13.310586	87.249168	-607.913513	350.889832	1294.332520	-590.927063	-39.888977	1307.122681	-551.286438	153.457581	1329.410278	-546.955444	157.227417	1598.835449	-636.577820	374.823395	1058.920898	-613.940247	-95.406113	1076.878296	-507.402313	346.102905	825.472290	-490.524994	-63.958626	847.831970	-569.532410	140.468781	966.634583	408.133148	-31.976328	924.797424	419.515350	150.979263
-577.719482	244.598892	868.816589	-585.994751	40.864017	865.546265	-703.983398	282.808502	418.451233	-626.370605	-1.954412	475.173096	-695.184387	273.466736	66.046394	-722.334045	13.365170	86.850510	-608.507080	351.285187	1294.280151	-591.198120	-39.502060	1307.246338	-551.878113	154.080017	1329.357910	-547.017395	157.584778	1598.885986	-637.508362	374.325775	1058.881592	-614.396484	-94.866722	1076.987915	-509.138947	344.412201	825.158264	-491.530701	-61.857895	847.892944	-570.234314	140.665390	966.482178	408.064819	-31.973490	924.862732	419.461334	150.939423
-578.210022	244.769302	868.747864	-586.467712	41.030029	865.307312	-704.165283	282.918915	418.334595	-626.811829	-1.681169	474.752686	-695.543701	273.486145	65.961609	-722.656494	13.526726	86.367233	-609.169861	351.752930	1294.175049	-591.548218	-39.071339	1307.249023	-552.215210	154.539627	1329.321289	-547.054260	157.939255	1598.817261	-638.014709	373.431213	1058.936646	-614.897766	-94.419464	1077.011597	-510.839600	342.739990	824.781921	-492.545410	-59.780251	847.914856	-570.603333	140.747391	966.313232	407.936279	-31.992369	924.937683	419.352203	150.885422
-578.757568	244.952576	868.603516	-587.407104	41.384262	864.953674	-704.342224	283.050293	418.174500	-627.381165	-1.588614	474.128082	-695.273132	273.454346	65.859039	-722.967285	13.802382	85.745575	-609.677734	352.163086	1293.880615	-591.748535	-38.633480	1307.189453	-552.653259	154.814011	1329.252563	-547.133667	158.252853	1598.634155	-639.084290	373.172821	1058.693359	-615.526367	-93.837326	1076.877563	-512.493652	341.047668	824.381165	-493.761505	-57.843498	847.695679	-571.224243	140.884766	966.046753	407.585205	-32.046906	925.189453	419.145630	150.703064
-579.288757	244.979614	868.354736	-587.850769	41.364468	864.477173	-704.391418	283.193573	417.929688	-627.758423	-1.328370	473.379120	-695.216675	273.501312	65.745766	-723.082886	14.197255	85.033852	-610.197144	352.561584	1293.485596	-592.013489	-38.346825	1307.032715	-553.105469	155.213242	1328.995361	-547.204285	158.600677	1598.322632	-640.179993	373.081604	1058.303223	-616.072632	-93.373840	1076.807373	-514.293213	339.521210	823.904785	-494.691254	-55.208996	847.632690	-571.619141	140.779343	965.670471	407.555878	-31.982714	925.204163	419.049988	150.717834
-579.763245	245.054276	868.072327	-588.447266	41.447731	863.790588	-704.459167	283.451599	417.665283	-628.110901	-1.139199	472.542877	-695.214355	273.594086	65.621704	-723.017151	14.727253	84.227432	-610.677979	352.899628	1293.050415	-592.513306	-38.066021	1306.736694	-553.492065	155.717133	1328.539795	-547.298157	158.969208	1597.881714	-641.421570	373.176849	1057.845581	-616.908752	-92.839523	1076.476196	-515.860352	337.485626	823.290161	-495.785126	-53.008209	847.397400	-572.055786	140.650162	965.168762	407.680511	-31.912886	925.125916	419.013306	150.834381
-580.121826	245.016510	867.766724	-588.821838	41.307110	863.187317	-704.530762	283.735199	417.485321	-628.456848	-0.811708	471.681244	-695.163025	273.676636	65.508904	-723.022766	15.385952	83.462349	-611.053223	353.197479	1292.395142	-592.857971	-37.787819	1306.423828	-553.882385	156.019547	1328.051880	-547.359436	159.324783	1597.448486	-642.615356	373.304047	1057.257935	-617.604370	-92.374268	1076.185547	-517.770569	336.010040	822.629333	-496.963348	-50.887100	847.063354	-572.394836	140.415298	964.707092	407.840485	-31.768282	924.985657	419.003662	150.952042
-580.253235	244.797729	867.406067	-588.624817	40.859112	862.578247	-704.582092	284.040955	417.352783	-628.597778	-0.257298	470.902802	-695.144897	273.798492	65.424774	-722.880737	16.115906	82.668922	-611.471802	353.490540	1291.734253	-593.248535	-37.581303	1306.061768	-554.233521	156.207428	1327.547607	-547.356873	159.889008	1596.950684	-643.978088	373.596710	1056.595093	-618.301025	-91.740707	1075.796753	-519.974243	334.598602	821.653137	-498.174072	-48.824558	846.678284	-572.429871	139.986267	964.227722	407.838440	-31.726902	924.896118	418.904236	151.043106
-580.460022	244.820404	867.125061	-589.123108	40.811611	861.805969	-704.747070	284.422607	417.318726	-629.170288	0.330739	470.093231	-695.095764	273.911407	65.382149	-722.758728	16.904095	81.890503	-611.812195	353.611969	1290.822876	-593.586426	-37.450417	1305.720337	-554.595825	156.410934	1326.942505	-547.500244	160.033447	1596.344482	-645.134705	373.831421	1055.746460	-619.130493	-91.195122	1075.300049	-521.850159	333.250275	820.824219	-499.391083	-46.783253	846.187805	-572.771118	139.718445	963.692078	407.118866	-32.107613	925.153992	418.536377	150.761246
-580.543457	244.681320	866.826416	-589.327759	40.653568	861.275391	-704.935059	284.810669	417.242584	-629.758728	1.018519	469.475800	-695.225952	274.120667	65.335503	-722.589539	17.627968	81.117203	-612.123230	353.728638	1289.878906	-593.948975	-37.357601	1305.341919	-555.039612	156.462555	1326.367798	-547.604004	160.379761	1595.781982	-646.429321	374.048218	1054.953125	-619.780823	-90.621414	1074.869995	-523.891418	331.948334	819.875061	-500.659485	-44.786034	845.708984	-573.011353	139.454147	963.285400	406.832245	-32.130894	925.162964	418.273438	150.754364
-580.673828	244.508194	866.492371	-589.614502	40.555553	860.735962	-705.088440	285.073212	417.168335	-630.475037	1.903815	468.980774	-695.311157	274.272308	65.343407	-722.479675	18.271444	80.405067	-612.401489	353.665833	1288.848022	-594.309570	-37.343239	1304.939575	-555.499695	156.692200	1325.652710	-547.618286	160.696014	1595.237793	-647.677795	374.374359	1054.020630	-620.471619	-89.833191	1074.382690	-525.946289	330.700470	818.879333	-502.042633	-42.901184	845.106506	-573.294495	139.211441	962.854065	406.513794	-32.172165	925.152710	418.044586	150.688980
-580.195007	244.783249	866.467773	-589.721252	40.689491	860.286072	-705.143494	285.225891	417.080322	-631.208923	3.057140	468.677948	-695.261169	274.406982	65.280106	-722.259766	18.742025	79.721039	-612.654480	353.630463	1287.729004	-594.692688	-37.340164	1304.616577	-555.660278	156.581558	1325.142090	-547.787231	161.092209	1594.653809	-648.985474	374.611145	1053.147949	-621.319214	-89.363213	1073.918579	-528.052551	329.508881	817.815491	-503.363586	-40.928268	844.570435	-573.281494	139.185165	962.629333	406.118744	-32.305450	925.147766	417.765167	150.593887
-580.219788	244.757355	866.312134	-589.998718	40.658092	859.879822	-705.379578	285.462250	417.030945	-632.120300	4.016078	468.580231	-695.372498	274.491943	65.273491	-722.202942	19.032923	79.229538	-612.865295	353.484314	1286.751099	-595.254028	-37.495808	1304.287476	-556.070374	156.615433	1324.536499	-547.879028	161.449982	1594.145386	-650.142517	374.861145	1052.253662	-622.020874	-88.617538	1073.492432	-530.023499	328.470764	816.826050	-504.802094	-39.079292	844.073914	-573.534729	139.024933	962.355591	405.634552	-32.406879	925.159424	417.412628	150.457565
-580.394165	245.324051	866.249939	-590.703125	40.967182	859.581116	-705.695496	285.673004	417.100220	-633.204224	4.990093	468.521606	-695.614929	274.521454	65.229103	-722.297241	19.174025	78.785980	-613.039673	353.406494	1285.832397	-595.700378	-37.633083	1304.096313	-556.533569	156.611374	1323.990356	-548.056213	161.878448	1593.668457	-651.331177	374.916077	1051.440063	-622.770447	-87.978783	1073.231934	-531.841797	327.575623	815.827759	-506.413391	-37.351089	843.592346	-574.068787	139.327133	962.180969	405.104553	-32.459694	925.153015	417.060547	150.355011
-580.712524	245.175888	866.169189	-590.907104	40.861298	859.465027	-705.821777	285.753143	417.075989	-634.143982	5.870202	468.600494	-695.684753	274.510010	65.179550	-722.287781	19.178614	78.447586	-613.232178	353.261047	1284.997437	-596.144531	-37.758770	1304.033569	-556.735779	156.502197	1323.636353	-548.207947	162.244919	1593.307739	-652.377930	374.913849	1050.684692	-623.568787	-87.291687	1072.942993	-533.435181	326.946747	814.977539	-507.994812	-35.663990	843.157593	-574.435120	139.193451	962.094421	404.562927	-32.488331	925.100952	416.679779	150.295288
-580.912415	244.775345	866.113525	-590.541443	40.537819	859.427551	-705.913269	285.805298	417.086121	-634.929260	6.707678	468.801666	-695.799072	274.501862	65.229301	-722.320923	19.063917	78.150246	-613.372009	353.046051	1284.234619	-596.533691	-37.940983	1304.019653	-557.264648	156.482391	1323.233398	-548.360657	162.583694	1593.047852	-653.440674	374.686615	1050.076416	-624.409607	-86.714882	1072.853149	-534.863770	326.506653	814.156921	-509.639526	-34.073368	842.778992	-574.479736	138.875824	962.064087	403.984589	-32.626503	925.100037	416.344788	150.182556
-581.250061	244.477020	866.131958	-590.662415	40.581909	859.475525	-706.005554	285.823639	417.137909	-635.759766	7.119625	469.021820	-695.912231	274.422150	65.246857	-722.333069	18.911530	77.922684	-613.582886	352.871338	1283.623657	-596.958923	-38.122223	1304.087280	-557.480774	156.370926	1323.103271	-548.601929	162.967468	1592.845337	-654.426147	374.217377	1049.631104	-625.276733	-86.205406	1072.822632	-536.064514	326.432434	813.589600	-511.317291	-32.538021	842.477173	-574.793762	138.772247	962.107727	403.259155	-32.666527	925.085083	415.856781	150.149445
-581.584290	244.222290	866.158447	-590.870850	40.631466	859.555115	-706.026794	285.824463	417.175018	-636.645325	7.268758	469.246124	-696.057373	274.451538	65.257477	-722.436340	18.749224	77.799896	-613.856445	352.717377	1283.124512	-597.275574	-38.294556	1304.237671	-557.937073	156.310669	1322.970703	-548.856995	163.417114	1592.732666	-655.457031	373.588318	1049.281128	-626.105896	-85.603767	1072.879883	-537.047607	326.534943	813.169556	-512.949951	-31.196207	842.304321	-575.125610	138.699341	962.168701	402.643951	-32.822254	925.051514	415.738556	149.978455
-581.893311	244.061920	866.223511	-591.044800	40.683422	859.665405	-705.990540	285.790070	417.205139	-637.409851	7.254742	469.320435	-696.102234	274.402893	65.290161	-722.897400	18.573238	77.787209	-614.196777	352.565613	1282.805298	-597.670898	-38.474323	1304.468994	-558.157959	156.167038	1323.025513	-549.139893	163.754593	1592.729980	-656.542725	372.997528	1049.125000	-627.007080	-85.197517	1072.990723	-537.955566	326.963318	812.792664	-514.630859	-30.005144	842.168457	-575.407776	138.672363	962.261902	401.933075	-32.599873	924.862244	415.212006	150.275269
-582.142639	244.024124	866.340332	-591.270081	40.763935	859.815613	-705.947327	285.786377	417.293060	-638.132874	7.106477	469.435638	-696.135315	274.351898	65.305977	-722.393616	18.465477	77.653595	-614.580933	352.443420	1282.642090	-597.985413	-38.680080	1304.788818	-558.474121	156.019028	1323.133179	-549.359680	164.343964	1592.813232	-657.547363	372.180206	1049.031860	-627.870544	-84.872238	1073.184692	-538.723450	327.565735	812.582336	-516.199341	-28.939878	842.072083	-575.685730	138.710861	962.400574	401.430298	-32.237263	924.408081	414.881897	150.386154
-582.340576	244.002350	866.522156	-591.381836	40.851742	860.007324	-705.865723	285.732391	417.348785	-638.845947	6.948693	469.609467	-696.273743	274.366302	65.315727	-722.796814	18.379480	77.697533	-615.078491	352.344086	1282.626587	-598.309326	-38.897816	1305.083252	-558.803101	155.884491	1323.308105	-549.784790	164.500809	1592.906128	-658.546326	371.404236	1049.082153	-628.808960	-84.621902	1073.417969	-539.354492	328.243988	812.447693	-517.598816	-28.009012	842.133240	-575.896301	138.753662	962.593872	400.236847	-32.446030	924.795471	413.798065	149.745331
-582.465637	244.029327	866.731567	-591.591431	40.944050	860.203674	-705.688232	285.648010	417.369537	-639.567139	6.888170	469.696228	-696.212219	274.345367	65.324341	-722.719177	18.341337	77.658287	-615.644958	352.281677	1282.782837	-598.643250	-39.133263	1305.338623	-559.182556	155.762161	1323.568726	-550.141785	164.814484	1593.106079	-659.478821	370.525238	1049.229004	-629.637146	-84.398010	1073.601440	-539.986694	329.066437	812.337158	-518.673889	-27.273684	842.217712	-576.116882	138.803391	962.802246	399.205658	-32.357040	924.812927	413.053406	149.452499
-582.541504	243.950958	866.903320	-591.756104	40.901157	860.423157	-705.471741	285.520233	417.361481	-640.294739	6.979955	469.784180	-696.144409	274.294861	65.390961	-722.652405	18.330439	77.594177	-616.269775	352.202515	1282.930298	-598.938904	-39.336578	1305.562256	-559.542175	155.637634	1323.833252	-550.503601	165.052353	1593.333984	-660.913696	370.439911	1049.278320	-630.405457	-84.386093	1073.813843	-540.487305	329.980774	812.320740	-519.638245	-26.938318	842.357239	-576.271912	138.762131	963.002380	398.306824	-32.385292	924.730103	412.559448	149.541077
-582.485657	243.336960	866.906982	-592.002563	40.816933	860.542603	-705.089478	285.223572	417.282593	-641.041382	7.049045	469.910126	-696.036682	274.284821	65.431297	-722.755249	18.397663	77.552422	-616.914429	352.121796	1283.222534	-599.203796	-39.538982	1305.754761	-559.884399	155.520203	1324.056152	-550.889771	165.368500	1593.501221	-660.924316	368.215942	1049.703613	-631.065552	-84.590042	1074.051514	-541.175354	331.459747	812.415955	-520.208679	-26.879694	842.512085	-576.313477	138.441605	963.059082	397.377930	-32.408981	924.737793	411.937561	149.596878
-582.613647	243.183929	866.999634	-592.310730	40.619980	860.615784	-704.908081	285.026611	417.225555	-641.918396	7.241929	469.986359	-695.881714	274.240295	65.429749	-722.850403	18.466154	77.455978	-617.671204	352.095520	1283.550537	-599.371460	-39.682999	1305.909912	-560.231079	155.379868	1324.309814	-551.295776	165.618423	1593.693481	-661.541687	367.575714	1049.974121	-631.594299	-84.875580	1074.223389	-541.711060	332.656769	812.428772	-520.616394	-27.126350	842.696594	-576.484070	138.246078	963.136047	396.084351	-32.445808	924.984192	411.331635	149.396591
-582.704712	243.005966	867.083130	-592.610962	40.396183	860.654480	-704.805969	284.882690	417.184113	-642.650391	7.511673	470.096497	-695.875000	274.255249	65.468628	-722.303040	18.519920	77.256958	-618.377686	352.041229	1283.879272	-599.555298	-39.839752	1306.022827	-560.549683	155.223312	1324.559204	-551.745300	165.806198	1593.839111	-662.771423	368.530945	1050.079712	-631.953430	-85.192078	1074.362061	-542.167847	333.806244	812.516907	-520.874878	-27.714199	842.909546	-576.628235	138.010406	963.190125	394.159943	-32.525547	925.424011	411.116943	149.314880
-583.127563	243.601288	867.276123	-593.524231	40.473763	860.564636	-704.959778	284.871246	417.294464	-643.544800	7.618382	470.126282	-695.915710	274.245270	65.488617	-722.505066	18.551315	77.200523	-619.076965	352.003357	1284.155518	-599.723389	-39.948250	1306.043701	-560.887024	155.081558	1324.738525	-552.209961	165.991409	1593.986206	-663.150085	368.107819	1050.393677	-632.237000	-85.743797	1074.527710	-542.555725	334.999512	812.548035	-520.969910	-28.517855	843.169434	-577.209534	138.187424	963.226013	393.234161	-32.530331	925.016602	410.311646	149.310211
-583.242676	243.570251	867.345398	-593.863708	40.197956	860.459045	-705.014648	284.761627	417.290161	-644.338318	7.810972	470.197235	-695.875916	274.175995	65.473671	-722.544617	18.566072	77.148369	-619.705200	351.888824	1284.405884	-599.857544	-40.071083	1306.088135	-561.204468	154.927917	1324.853394	-552.664001	166.107101	1594.074951	-663.446533	367.875336	1050.665771	-632.399780	-86.489265	1074.730957	-542.889648	336.176819	812.594727	-521.014893	-29.919220	843.360046	-577.373901	137.938065	963.197021	392.274963	-32.623672	925.032166	409.700562	149.270233
-583.331238	243.390594	867.336182	-594.104919	39.892368	860.361694	-705.103088	284.606201	417.302948	-645.097107	7.967742	470.178101	-695.853699	274.152435	65.468925	-722.471558	18.594879	76.995697	-620.243530	351.761780	1284.589722	-599.999512	-40.165867	1306.099121	-561.537781	154.794052	1324.913940	-553.234863	166.062927	1594.056519	-663.632507	367.931213	1050.839355	-632.426086	-87.109955	1074.816528	-543.100464	337.224487	812.535950	-520.834229	-30.901449	843.560547	-577.495911	137.644470	963.136841	391.451569	-32.823997	925.002441	409.382813	149.011200
-583.421204	243.229279	867.312927	-594.328186	39.665039	860.195313	-705.260498	284.474976	417.302856	-645.819275	7.994401	470.151642	-695.876526	274.156128	65.470123	-722.543823	18.571777	76.895721	-620.719421	351.621368	1284.731812	-600.050415	-40.238987	1306.086182	-561.885376	154.627350	1324.940918	-553.692810	166.066681	1594.086792	-663.560120	367.583984	1051.015503	-632.397583	-87.973076	1074.941284	-543.393188	338.577728	812.594788	-520.755371	-32.187332	843.608154	-577.582642	137.370911	963.030884	390.442444	-33.156490	925.059753	408.769287	148.818253
-583.316833	242.794830	867.212219	-593.836548	38.976273	860.116943	-705.366394	284.330872	417.276093	-646.353821	8.123361	470.233307	-695.840271	274.103363	65.472260	-722.392273	18.588589	76.709137	-621.046753	351.472656	1284.845337	-600.331116	-40.394604	1305.969238	-562.313416	154.450729	1324.883911	-554.046631	166.250427	1594.164063	-663.534668	367.791962	1051.109619	-632.298950	-88.727180	1074.979004	-543.651917	339.928253	812.493042	-520.448669	-33.494244	843.702087	-577.314697	136.848114	962.946350	389.948578	-33.526749	925.055115	408.268280	148.729828
-583.344482	242.573654	867.131653	-593.884766	38.649155	859.996460	-705.573608	284.192810	417.308502	-647.006714	8.214084	470.209625	-695.851685	274.093231	65.474586	-722.074463	18.583736	76.554649	-621.310974	351.198669	1284.888794	-600.632202	-40.573200	1305.869507	-562.681885	154.245560	1324.823486	-554.548950	166.006393	1594.037842	-663.531372	368.286285	1051.166382	-632.170532	-89.604660	1075.004883	-543.796570	341.117920	812.456055	-520.170959	-34.861542	843.699463	-577.350098	136.555374	962.844788	388.971130	-33.890991	925.126343	407.546875	148.611237
-583.363708	242.252411	867.023254	-593.997375	38.338005	859.902161	-705.708313	284.033264	417.318390	-647.630676	8.210209	470.191833	-695.816772	274.092255	65.475395	-721.934937	18.572950	76.411774	-621.502808	350.901886	1284.853027	-600.988281	-40.717575	1305.774048	-563.060913	154.021729	1324.753174	-554.793152	165.914963	1594.014771	-663.491394	368.981842	1051.184692	-632.034485	-90.469101	1074.980347	-544.001892	342.343750	812.311462	-519.788757	-36.367924	843.721191	-577.408508	136.240341	962.742615	387.903107	-34.029430	925.132019	406.780670	148.610840
-583.318970	241.993179	866.944214	-594.043762	38.085079	859.799866	-705.922607	283.926300	417.354706	-648.280884	8.193024	470.151581	-695.874207	274.090454	65.460373	-722.212402	18.554213	76.360497	-621.644348	350.585327	1284.774902	-601.395813	-40.897354	1305.662109	-563.402710	153.727753	1324.675781	-555.184265	165.819275	1593.918823	-663.471741	370.122864	1051.061157	-631.862427	-91.159615	1074.911987	-544.310120	343.932770	812.383362	-519.378418	-37.831295	843.698608	-577.448975	135.969727	962.655884	386.895844	-34.319897	925.118713	406.123535	148.233261
-583.033997	241.111572	866.778198	-594.004822	37.818668	859.731384	-705.950500	283.643005	417.308624	-648.870117	8.192816	470.213287	-695.747070	274.018280	65.442902	-722.341248	18.574352	76.292458	-621.745117	350.256348	1284.685059	-601.773926	-41.080841	1305.584961	-563.820801	153.445023	1324.575439	-555.763123	165.473633	1593.680542	-663.162231	370.494446	1051.086914	-631.757446	-92.059715	1074.919067	-544.558594	345.645386	812.284363	-519.232361	-39.662685	843.442871	-577.331787	135.419678	962.544617	385.960358	-34.765511	925.097046	405.746002	148.202377
-582.987732	240.838531	866.718323	-593.992432	37.551342	859.644348	-706.139099	283.496307	417.389252	-649.390747	8.201016	470.308533	-695.820984	274.007050	65.426422	-721.662048	18.511017	76.116745	-621.829773	349.862579	1284.577148	-602.219604	-41.299980	1305.463379	-564.178345	153.159470	1324.497803	-555.968201	165.512924	1593.663574	-663.075256	371.759796	1050.910522	-631.588379	-92.600296	1074.828613	-544.622070	346.453064	812.125793	-518.465698	-41.025909	843.625916	-577.356934	135.136993	962.476746	384.961426	-35.015308	925.085999	405.071991	147.835510
-583.169006	241.092102	866.767334	-593.928101	37.242321	859.590332	-706.510498	283.476807	417.557007	-649.945923	8.245487	470.347198	-695.984680	273.957764	65.418671	-721.886353	18.185484	76.529633	-621.899963	349.489349	1284.455322	-602.774597	-41.536129	1305.300049	-564.633789	152.848831	1324.388306	-556.283264	165.321030	1593.547119	-662.888062	372.696899	1050.891846	-631.497253	-93.340149	1074.794312	-544.879822	347.686829	811.869812	-517.764282	-42.612019	843.683533	-577.509460	135.088318	962.483948	383.766144	-35.294533	925.045288	404.290436	147.439606
-583.082581	240.818176	866.773987	-593.815002	36.930298	859.572937	-706.630798	283.292419	417.616547	-650.386658	8.313375	470.400757	-695.947754	273.901978	65.413124	-721.882019	18.138594	76.452591	-622.013550	349.130005	1284.380737	-603.193420	-41.755508	1305.244141	-565.033997	152.527740	1324.339966	-556.586792	165.078796	1593.428833	-662.729004	373.588043	1050.846191	-631.424316	-93.930984	1074.762939	-545.581055	348.587036	811.464111	-517.231750	-44.362671	843.690430	-577.510132	134.790726	962.489502	382.670441	-35.514427	924.988220	403.515839	147.119415
-582.867310	240.243851	866.742737	-594.315369	37.006531	859.460815	-706.578430	283.028870	417.551941	-650.924561	8.252820	470.363861	-695.923279	273.911652	65.422218	-721.802551	18.489565	75.918259	-622.105469	348.759857	1284.285034	-603.706177	-42.086105	1305.165771	-565.470947	152.196579	1324.237305	-557.102478	164.891312	1593.208252	-662.470825	374.431641	1050.799316	-631.336548	-94.448944	1074.725220	-545.726807	349.670654	811.279053	-516.553406	-46.128723	843.772339	-577.694641	134.452911	962.418701	381.424713	-35.781502	924.878967	402.755920	146.783905
-582.800537	239.976318	866.750000	-594.202148	36.693867	859.389221	-706.576172	282.793488	417.583557	-651.196045	8.284793	470.350708	-695.839722	273.829254	65.419441	-722.133911	18.090590	76.368645	-622.144836	348.412689	1284.261719	-604.134216	-42.388924	1305.207031	-566.032166	151.878174	1324.074707	-557.429138	164.625458	1593.078613	-662.243103	375.214050	1050.803589	-631.340210	-95.042725	1074.765991	-546.295898	350.991638	810.939819	-515.818359	-47.926571	843.923401	-577.702332	134.132843	962.395935	380.379761	-35.959629	924.802429	402.091797	146.510635
-582.596802	239.554367	866.745789	-593.445374	35.995045	859.373718	-706.673889	282.423004	417.771759	-651.250793	8.377948	470.425781	-695.911011	273.819733	65.409744	-722.156006	18.116520	76.265160	-622.324829	348.026276	1284.135864	-604.828979	-42.774014	1305.106934	-566.437683	151.549591	1323.997925	-557.597473	164.477600	1593.049561	-662.135071	376.016663	1050.830688	-631.385132	-95.479111	1074.735229	-546.635010	351.631500	810.658447	-515.148193	-49.741199	844.070557	-577.355469	133.608536	962.402039	379.107513	-36.187454	924.712036	401.351593	146.203842
-582.563782	239.323441	866.774414	-593.345459	35.655178	859.325745	-706.613464	282.178375	417.788300	-651.413025	7.859105	470.789368	-695.917114	273.838989	65.396881	-722.294189	18.007540	76.376930	-622.464233	347.666351	1284.106079	-605.479065	-43.061375	1305.102295	-566.629272	151.134155	1323.979614	-557.993225	164.019348	1592.855957	-661.967041	376.607483	1050.873535	-631.444519	-95.987885	1074.771240	-546.928406	352.535553	810.437073	-514.460266	-51.674133	844.304260	-577.376282	133.295822	962.400574	377.992859	-36.239506	924.607910	400.709198	145.969406
-582.524414	239.089554	866.812256	-593.274475	35.391735	859.259521	-706.582581	282.004364	417.842957	-651.587952	7.489257	470.998169	-695.851074	273.762787	65.421127	-722.334595	18.087288	76.322624	-622.574402	347.268127	1284.089355	-606.065735	-43.396072	1305.108887	-567.138550	150.795105	1323.896484	-558.182861	163.843140	1592.848877	-661.829285	377.158508	1050.944336	-631.709351	-96.587402	1074.814087	-547.233582	353.562103	810.307312	-513.911072	-53.491776	844.405029	-577.404358	133.002777	962.393311	376.752228	-36.375114	924.453308	399.993896	145.765030
-582.524475	238.815796	866.835571	-593.190674	35.046871	859.255920	-706.526672	281.823456	417.865082	-651.774719	7.399326	470.986847	-695.820801	273.746887	65.463173	-722.500427	17.968874	76.432770	-622.699707	346.885986	1284.079590	-606.639160	-43.745380	1305.116699	-567.499023	150.411697	1323.864990	-558.424438	163.485031	1592.796143	-661.775635	377.643799	1051.049438	-631.913025	-97.023758	1074.880737	-547.604858	354.370758	810.182495	-513.639771	-55.854668	844.414978	-577.466858	132.691177	962.414001	375.465027	-36.513199	924.368408	399.282501	145.618759
-582.612244	238.702377	866.891968	-593.640503	35.037552	859.188354	-706.484863	281.606995	417.903564	-652.011108	7.323863	470.839355	-695.847473	273.733307	65.476883	-722.596313	17.931036	76.442421	-622.765442	346.610352	1284.084717	-607.385437	-44.145828	1305.043945	-567.825073	150.024948	1323.885620	-558.811279	162.960617	1592.622070	-661.780396	378.005005	1051.167114	-632.161133	-97.639793	1074.911865	-547.920898	355.133850	810.047913	-512.748230	-57.449844	844.839539	-577.793518	132.551773	962.411072	374.239227	-36.474876	924.149414	398.539124	145.572556
-582.513489	238.282806	866.896301	-593.030884	34.368401	859.178833	-706.253967	281.249481	417.893311	-651.901978	7.499725	470.705383	-695.763123	273.697266	65.498230	-722.581665	17.830362	76.461212	-622.929016	346.221832	1284.077393	-607.904175	-44.487087	1305.038818	-568.130676	149.609238	1323.880493	-559.082886	162.622711	1592.520264	-661.818542	378.227753	1051.242432	-632.389771	-98.122566	1074.949707	-548.195313	355.970428	809.962402	-512.188660	-59.261612	845.093262	-577.554382	132.037231	962.421692	372.932526	-36.526672	924.023621	397.708038	145.462997
-582.531311	237.923615	866.883484	-592.940613	34.037872	859.175293	-705.923767	281.139801	417.738922	-651.888611	7.446023	470.554688	-695.802979	273.641052	65.527710	-722.561951	17.887043	76.337593	-623.080872	345.855499	1284.037842	-608.492920	-44.846443	1304.983398	-568.239929	149.106003	1323.929077	-559.249451	162.420547	1592.517090	-661.876160	378.312103	1051.294189	-632.467346	-98.423538	1075.034302	-548.450073	356.684509	809.935547	-511.583618	-61.297016	845.413940	-577.585205	131.704865	962.420959	371.491119	-36.428009	923.827209	396.810242	145.058350
-582.549500	237.553497	866.901245	-592.876221	33.666210	859.170715	-705.693909	280.792816	417.681854	-651.802368	7.395241	470.402985	-696.002136	273.654114	65.532150	-722.542419	17.837538	76.318657	-623.204834	345.490387	1284.035278	-609.054871	-45.265865	1304.903198	-568.525269	148.711334	1323.915771	-559.619446	161.871094	1592.350464	-661.994202	378.337616	1051.348511	-632.886475	-99.129097	1075.038696	-548.738159	357.322693	809.868225	-511.089630	-63.279106	845.624084	-577.631104	131.330460	962.434387	370.220825	-36.352711	923.611084	396.116150	145.007324
-582.585938	237.207260	866.893799	-592.865479	33.260452	859.130737	-705.410583	280.420776	417.608032	-651.538513	7.118357	470.372162	-695.915833	273.613281	65.516991	-722.275574	18.142988	75.857079	-623.342102	345.118011	1284.025391	-609.608093	-45.675896	1304.825073	-568.792236	148.308090	1323.842896	-559.860046	161.487808	1592.257446	-662.127686	378.218079	1051.406738	-633.177246	-99.644905	1074.999634	-549.051025	357.960327	809.774475	-510.698639	-65.297852	845.767822	-577.700195	130.944824	962.415955	368.883209	-36.234577	923.383362	395.440155	144.956741
-582.570068	236.826202	866.904785	-592.772766	32.865150	859.099609	-705.336914	279.993896	417.896606	-651.863464	6.292493	470.616699	-695.759155	273.522583	65.514084	-722.411621	18.132296	75.962242	-623.458496	344.776642	1284.068604	-610.009827	-46.050995	1304.773926	-569.020142	147.873230	1323.851196	-560.012512	161.241745	1592.259888	-662.321960	378.078949	1051.450439	-633.421448	-100.263512	1075.043945	-549.384155	358.485748	809.711426	-510.131470	-67.118279	846.137939	-577.735718	130.544357	962.414368	367.564484	-36.195782	923.138428	394.799469	144.908905
-582.431030	236.208176	866.862488	-592.212280	32.605827	859.310669	-705.031982	279.725708	417.776276	-651.395874	6.298934	470.542419	-695.194458	273.335419	65.559311	-722.214844	18.075842	75.964806	-623.552307	344.477936	1284.151978	-610.389648	-46.432587	1304.729980	-569.569763	147.542603	1323.679565	-560.249329	160.829620	1592.195313	-662.516296	377.835510	1051.488770	-633.590881	-100.691795	1075.075806	-549.759033	358.942200	809.654480	-509.562592	-69.115685	846.569031	-577.562439	130.249969	962.522400	366.335815	-36.069172	922.933289	394.122650	144.938538
-582.441772	235.811157	866.875610	-592.408264	32.478123	859.344910	-704.922791	279.374603	417.886353	-651.337708	6.057139	470.491211	-695.358887	273.360840	65.580345	-722.208984	18.090174	75.966301	-623.719238	344.094666	1284.165039	-610.859375	-46.839558	1304.620239	-569.828491	147.162552	1323.659424	-560.611084	160.263702	1592.050293	-662.793457	377.577362	1051.489258	-633.817078	-101.378014	1075.222534	-550.073120	359.300751	809.589600	-509.118805	-71.060905	846.960205	-577.776733	129.988586	962.556946	365.023163	-35.972153	922.709595	393.469116	144.972443
-582.303223	235.343735	866.879089	-591.918701	31.906549	859.339539	-704.684326	279.013306	417.884033	-651.283936	5.806259	470.592682	-695.282654	273.321075	65.594688	-722.152222	18.079576	76.004715	-623.902161	343.718994	1284.167969	-611.242676	-47.236546	1304.516724	-570.082642	146.741669	1323.615356	-560.733215	160.014496	1592.037720	-663.077209	377.252350	1051.517944	-634.115417	-102.138733	1075.289429	-550.399353	359.659363	809.519165	-508.718628	-73.025246	847.348083	-577.588623	129.489014	962.568970	363.804504	-35.929993	922.544861	392.789093	145.042023
-582.283264	234.957016	866.853760	-591.896118	31.472416	859.315552	-704.493652	278.731598	417.856140	-651.259216	5.540749	470.615356	-695.300049	273.296814	65.600082	-722.151123	18.044504	76.033630	-624.156067	343.431976	1284.116455	-611.672363	-47.591515	1304.412109	-570.098206	146.170883	1323.632690	-560.929199	159.623962	1591.961914	-663.386536	376.894409	1051.536865	-634.373230	-102.959885	1075.315430	-550.763000	359.962891	809.476135	-508.480682	-74.782997	847.575562	-577.651184	129.083984	962.552490	362.608337	-35.797306	922.344543	392.118195	145.149155
-582.420715	234.782883	866.843689	-592.441528	30.795761	858.980713	-704.545227	278.624542	417.904144	-650.588928	5.723759	470.495148	-695.384766	273.219757	65.598846	-721.845886	18.017500	75.977173	-624.359009	343.016083	1284.026978	-612.076233	-47.990818	1304.305176	-570.349915	145.760468	1323.575684	-561.363037	158.976013	1591.738525	-663.661194	376.466125	1051.480713	-634.547913	-103.799919	1075.361084	-551.254639	360.804840	809.485901	-508.322144	-76.526405	847.846008	-577.954102	128.490067	962.369263	361.495239	-35.692020	922.238708	391.503357	145.164230
-582.132874	234.172623	866.818115	-591.814270	30.636122	859.232300	-704.316345	278.251312	417.930145	-650.110352	5.772398	470.455353	-694.557495	273.059479	65.631302	-721.629578	17.999950	75.896751	-624.499695	342.618225	1283.976563	-612.426819	-48.407642	1304.201050	-570.900696	145.474075	1323.421875	-561.384583	158.740982	1591.743042	-663.939392	375.985443	1051.441162	-634.690857	-104.724304	1075.495850	-551.578247	360.933563	809.482361	-508.299072	-78.374290	848.000977	-577.700317	128.255569	962.507813	360.395233	-35.657906	922.213806	390.855927	145.195541
-582.046448	233.719162	866.811890	-591.733887	30.151573	859.210693	-704.224670	277.975037	418.004669	-650.526062	5.317354	470.566345	-694.483582	272.969635	65.670403	-721.792480	17.971506	75.994522	-624.737610	342.215668	1283.941650	-612.764221	-48.787708	1304.177490	-571.169678	145.029724	1323.350830	-561.706055	158.166061	1591.544434	-664.309814	375.599213	1051.429443	-634.921570	-105.680237	1075.596313	-551.800110	360.815308	809.434570	-508.463715	-80.077873	848.103943	-577.689941	127.782631	962.500549	359.690186	-35.686352	922.037476	390.372253	145.307816
-581.988831	233.369156	866.822449	-591.786926	29.690590	859.159485	-704.139587	277.726593	418.116669	-649.749939	5.549967	470.464294	-694.436096	272.914093	65.717804	-721.461975	17.961163	75.911041	-624.990845	341.847198	1283.890381	-613.160706	-49.174000	1304.133911	-571.205627	144.514923	1323.389160	-561.787903	157.885178	1591.534668	-664.674866	375.112732	1051.374634	-635.370300	-106.884247	1075.686646	-551.973022	360.511200	809.392151	-508.789459	-81.715149	848.113525	-577.755493	127.347313	962.485229	358.969421	-36.121677	921.984924	390.188690	145.263916
-581.914307	232.934875	866.802612	-591.807190	29.211222	859.115784	-704.057739	277.521942	418.177246	-651.425415	4.289576	470.848236	-694.457031	272.869080	65.753357	-722.169250	17.955978	76.210861	-625.177612	341.476929	1283.818970	-613.504517	-49.561611	1304.068237	-571.489075	144.113266	1323.300537	-561.972412	157.448975	1591.451904	-665.047302	374.689117	1051.296143	-635.750427	-107.945831	1075.717163	-552.080750	359.741425	809.277954	-509.224854	-83.425621	848.132813	-577.802795	126.878860	962.459778	357.995880	-35.991608	922.361694	389.333588	146.045288
-581.838318	232.506882	866.795959	-591.840332	28.742601	859.110901	-703.989990	277.356232	418.208496	-651.326599	4.036549	470.917694	-694.282593	272.828430	65.745682	-722.167725	17.906540	76.237465	-625.386780	341.107910	1283.716309	-613.855957	-49.967464	1304.060791	-571.672302	143.701508	1323.273926	-562.324280	156.792709	1591.258301	-665.398376	374.240448	1051.211182	-636.067017	-108.995712	1075.788086	-552.311401	359.420105	809.203369	-509.748474	-84.855446	848.069397	-577.867737	126.431358	962.461853	357.241119	-36.112041	922.646729	388.910950	145.615967
-581.785828	232.174271	866.801147	-591.964966	28.310009	859.039917	-704.015686	277.329071	418.313599	-651.191162	3.808578	470.922363	-694.305481	272.796509	65.787102	-722.086243	17.876087	76.257423	-625.590393	340.673401	1283.554443	-614.142212	-50.379459	1304.047607	-571.894836	143.277344	1323.233887	-562.504150	156.367920	1591.178467	-665.737122	373.728210	1051.062012	-636.490479	-110.046059	1075.883423	-552.510254	359.026550	809.125244	-510.377747	-86.494576	847.952576	-577.949158	126.008034	962.431274	356.653076	-36.160496	922.766846	388.481140	145.432938
-581.735352	231.830856	866.810547	-592.061646	27.837009	859.006653	-703.933655	277.179504	418.349091	-651.280334	3.432259	470.982849	-694.431213	272.798950	65.810677	-722.085449	17.844585	76.287422	-625.748901	340.245667	1283.428223	-614.295227	-50.797714	1304.049072	-572.357483	142.933960	1323.085083	-562.466553	156.156006	1591.250732	-666.002502	373.170593	1050.908447	-636.944763	-111.071136	1075.982788	-552.885193	359.176025	809.119690	-511.167755	-88.030685	847.734619	-578.040222	125.578484	962.424561	356.107605	-36.313766	922.933289	388.058044	145.211395
-581.683777	231.538513	866.838867	-592.230225	27.427355	858.912170	-703.864563	277.070770	418.405701	-651.337463	3.145301	471.018372	-694.456177	272.759796	65.825912	-722.066956	17.790035	76.289642	-625.922607	339.901184	1283.341675	-614.472595	-51.206734	1304.037720	-572.585938	142.510147	1323.041992	-562.773560	155.533325	1591.094971	-666.306274	372.678253	1050.855713	-637.435486	-112.224556	1076.066772	-553.093384	358.543732	809.070557	-511.976898	-89.619255	847.561829	-578.155823	125.163376	962.393738	355.587585	-36.491352	923.102600	387.616119	144.997421
-581.635803	231.303696	866.888977	-592.391174	27.049082	858.834534	-703.716003	276.886841	418.412445	-651.418945	2.886700	471.044861	-694.513672	272.701874	65.868637	-722.075134	17.743317	76.343605	-626.132019	339.488922	1283.216064	-614.755249	-51.610504	1303.925903	-572.552429	142.009460	1323.079590	-562.935608	155.080978	1591.059814	-666.645203	372.189117	1050.824219	-637.742432	-113.063942	1076.125366	-553.146118	357.212677	808.978210	-512.779968	-91.202774	847.354980	-578.257690	124.790947	962.381165	355.081207	-36.726028	923.295959	387.182831	144.708618
-581.598450	230.980103	866.939880	-592.535828	26.638720	858.780334	-703.581604	276.693298	418.473267	-651.612793	2.693057	471.059174	-694.476196	272.684937	65.901100	-722.007202	17.707676	76.411781	-626.254700	339.121674	1283.166016	-614.962585	-52.014973	1303.821655	-572.714966	141.547928	1323.044312	-563.171997	154.604843	1591.033447	-666.887085	371.636078	1050.751343	-638.243530	-114.098900	1076.172241	-553.342773	356.354675	808.908447	-513.551697	-92.597168	847.106689	-578.358459	124.369308	962.381226	354.712128	-37.013714	923.424805	386.981232	143.917191
-581.574341	230.634460	866.948547	-592.629395	26.241053	858.762512	-703.456726	276.507507	418.491425	-651.912537	2.519805	471.170349	-694.274536	272.591217	65.927513	-721.957458	17.698059	76.508369	-626.450684	338.654816	1283.035156	-615.151611	-52.459995	1303.779297	-572.880798	141.148148	1323.030273	-563.176697	154.369202	1591.149780	-667.107422	371.074707	1050.654175	-638.685669	-114.859955	1076.240601	-553.578735	355.501526	808.798035	-514.234558	-94.155136	846.984802	-578.428955	123.982712	962.379089	354.666351	-37.112431	923.396362	386.630157	143.976044
-581.628296	230.295486	866.970642	-592.772278	25.786352	858.793518	-703.391418	276.410431	418.544769	-652.175049	2.471262	471.286621	-694.389771	272.569672	65.961578	-721.864197	17.684248	76.586952	-626.546265	338.333801	1283.117188	-615.266602	-52.828247	1303.779907	-573.033875	140.766663	1323.036377	-563.454407	153.781784	1591.091675	-667.298401	370.500305	1050.574097	-639.168640	-115.742599	1076.353760	-553.878052	354.831177	808.798645	-514.903320	-95.490341	846.886536	-578.553040	123.590279	962.408020	354.160980	-37.084885	923.498291	385.921112	144.524384
-581.675171	229.899292	867.000427	-592.796326	25.342295	858.882324	-703.278809	276.227539	418.608734	-652.627502	2.462379	471.465790	-694.408752	272.558990	65.961983	-721.706360	17.696106	76.673477	-626.710632	337.864105	1283.039795	-615.432251	-53.252419	1303.776611	-573.205505	140.311569	1323.070679	-563.519653	153.540039	1591.237183	-667.530334	369.940216	1050.511353	-639.579956	-116.305298	1076.413086	-554.029541	353.555054	808.801331	-515.458740	-96.907288	846.875244	-578.634766	123.203163	962.472839	353.675323	-37.216133	923.591919	385.418976	144.477112
-581.748230	229.485870	867.051331	-592.854126	24.973904	858.941345	-703.202637	276.009277	418.649323	-653.165588	2.407928	471.674347	-694.314636	272.520844	65.995667	-721.624390	17.666145	76.783585	-626.829773	337.464661	1283.046875	-615.592896	-53.691330	1303.808716	-573.383606	139.879532	1323.131226	-563.676575	153.103531	1591.312744	-667.695618	369.270599	1050.509155	-640.009888	-116.980812	1076.521240	-554.274475	352.471313	808.755188	-515.988586	-98.031769	846.814819	-578.726990	122.817207	962.530273	353.219543	-37.331497	923.630432	384.961578	144.474899
-581.823425	229.146301	867.125732	-592.927612	24.641722	859.016235	-703.111816	275.787720	418.669220	-653.684998	2.455985	471.844177	-694.388794	272.449219	66.021286	-721.482178	17.641859	76.884354	-626.910400	337.054718	1283.098145	-615.852112	-54.110760	1303.826416	-573.580872	139.455048	1323.220459	-563.860657	152.677765	1591.375610	-667.851074	368.590851	1050.590820	-640.422119	-117.502029	1076.583130	-554.521606	351.304169	808.840881	-516.484131	-99.285583	846.822632	-578.816101	122.482239	962.606262	352.735352	-37.360256	923.617859	384.440613	144.462143
-581.847290	228.837891	867.242615	-592.962280	24.330038	859.073303	-703.002319	275.501038	418.688416	-654.426575	2.452654	472.147430	-694.519714	272.399048	66.056923	-721.362732	17.633953	77.007935	-626.977722	336.676147	1283.174194	-616.096436	-54.541504	1303.912964	-573.798523	139.051636	1323.275513	-564.018677	152.242981	1591.471069	-667.980286	367.892151	1050.608887	-641.034973	-118.058693	1076.656372	-554.713806	350.098022	808.831421	-517.049438	-100.291321	846.788757	-578.872986	122.144150	962.694397	352.308533	-37.367466	923.558044	383.966614	144.385956
-582.162537	228.822723	867.380920	-593.562195	24.679068	858.788452	-703.082458	275.421631	418.758026	-655.369385	2.500758	472.367432	-694.646301	272.394501	66.088715	-721.265137	17.627987	77.101669	-627.044373	336.239502	1283.222534	-616.390625	-54.992840	1304.025024	-573.979736	138.638428	1323.370850	-564.185425	151.813217	1591.588623	-668.085571	367.114807	1050.641113	-641.487854	-118.647667	1076.803589	-554.947327	348.847137	808.918091	-517.599609	-101.202415	846.800354	-579.150757	122.076019	962.594788	351.860352	-37.377838	923.477295	383.512207	144.341232
-582.202637	228.433945	867.477295	-593.651428	24.273649	859.154053	-702.905090	275.103027	418.742310	-656.339172	2.513157	472.609436	-694.491638	272.249390	66.075768	-721.150757	17.613832	77.186203	-627.066467	335.923401	1283.402954	-616.733521	-55.408092	1304.170044	-574.159790	138.190155	1323.493286	-564.329590	151.378311	1591.726318	-668.223328	366.413391	1050.756104	-641.924500	-119.094429	1076.894653	-555.190552	347.481262	808.933105	-518.216125	-102.226700	846.816162	-579.292419	121.812218	962.838623	351.394440	-37.364868	923.394836	383.068695	144.192108
-582.225159	228.113037	867.601440	-593.364258	23.486612	859.346436	-702.780823	274.822510	418.721466	-657.542969	2.288321	473.202209	-694.418335	272.198639	66.090240	-721.488586	17.195745	77.911850	-627.083008	335.580261	1283.550171	-617.040649	-55.887802	1304.318726	-574.325500	137.813919	1323.622559	-564.612427	150.795883	1591.744019	-668.324829	365.661377	1050.843384	-642.380127	-119.497978	1077.030151	-555.439087	346.145447	809.031189	-518.856750	-102.919289	846.802185	-579.168091	121.315163	963.000183	350.977356	-37.385437	923.318787	382.696716	143.944931
-582.448853	227.869217	867.709595	-593.557922	23.242727	859.472473	-702.777344	274.625244	418.727356	-658.318054	2.518889	473.335541	-694.424377	272.151001	66.129662	-721.467651	17.112747	78.092102	-627.014893	335.296021	1283.708496	-617.316223	-56.264809	1304.461792	-574.658203	137.469803	1323.658936	-564.792114	150.369354	1591.883057	-668.369385	364.864563	1050.925659	-642.858276	-120.056404	1077.238281	-555.614197	344.672943	809.098938	-519.543152	-103.434082	846.712769	-579.310913	121.077888	963.111816	350.535309	-37.253212	923.197754	382.273926	144.066208
-582.705017	227.562119	867.785461	-593.847534	23.000330	859.560730	-702.757019	274.407471	418.711975	-659.199829	2.663073	473.418915	-694.392212	272.091217	66.134987	-721.439819	17.150293	78.114128	-626.964417	334.984802	1283.857300	-617.607239	-56.640697	1304.630981	-574.797607	137.047958	1323.824707	-564.822021	150.095047	1592.119141	-668.426453	364.056274	1051.038330	-643.267151	-120.542259	1077.401123	-555.856689	343.204224	809.177917	-520.272339	-103.965080	846.632690	-579.490234	120.801567	963.185608	350.095673	-37.117027	923.063965	381.872620	144.215042
-583.124023	227.448807	867.897827	-594.654114	23.242092	859.564270	-702.885925	274.270721	418.766296	-660.288513	2.486500	473.515442	-694.455200	272.034027	66.152527	-721.175964	17.655352	77.544151	-627.039612	334.533356	1283.914429	-617.871399	-57.009209	1304.817261	-574.912598	136.636948	1323.972290	-565.099060	149.481628	1592.184692	-668.540833	363.322937	1051.097290	-643.620544	-120.927788	1077.551758	-556.081909	341.667633	809.286255	-520.934265	-104.467773	846.641418	-579.944031	120.780075	963.225525	349.721710	-36.912231	922.937683	381.490173	144.390396
-583.296204	227.080612	867.965820	-594.655823	22.543089	859.693115	-702.905457	273.997742	418.777527	-661.134521	2.561760	473.593079	-694.381409	271.963348	66.123344	-721.227478	17.695925	77.504601	-626.990112	334.220856	1284.077881	-618.132629	-57.367840	1304.955933	-575.029541	136.279160	1324.125000	-565.154785	149.192230	1592.397827	-668.575256	362.527740	1051.163818	-644.028259	-121.361732	1077.668579	-556.250122	340.106445	809.378906	-521.668030	-104.717583	846.564026	-579.968323	120.287582	963.320129	349.376373	-36.784035	922.830078	381.157623	144.489563
-583.653687	226.859177	868.028015	-595.201233	22.301117	859.725647	-703.035522	273.886383	418.773773	-661.835022	2.596362	473.587280	-694.356995	271.922150	66.095192	-721.254578	17.702051	77.417854	-626.877808	333.952423	1284.187622	-618.375671	-57.718971	1305.087036	-575.126709	135.862961	1324.300171	-565.281128	148.743652	1592.547607	-668.583923	361.716339	1051.265869	-644.386719	-121.748909	1077.738159	-556.431458	338.521667	809.477356	-522.333923	-105.092560	846.551941	-580.299805	120.027359	963.355286	349.117615	-36.585098	922.667358	380.860901	144.618317
-584.160583	226.799942	868.088623	-596.244751	22.576315	859.644653	-703.387085	273.920135	418.794708	-662.433716	2.631283	473.469269	-694.525879	271.938507	66.088730	-721.218384	17.759811	77.278152	-626.879700	333.596191	1284.243530	-618.604797	-58.054588	1305.148438	-575.223633	135.472260	1324.371948	-565.460693	148.323807	1592.647461	-668.629517	360.998688	1051.319702	-644.721008	-122.210640	1077.885010	-556.580688	336.927734	809.580872	-522.993652	-105.184540	846.507324	-580.875427	120.024101	963.321411	348.850494	-36.421471	922.526978	380.543274	144.767792
-584.422302	226.468933	868.126709	-596.485657	21.893429	859.739868	-703.567444	273.831787	418.705475	-662.846802	2.621675	473.495300	-694.567932	271.980042	66.074593	-721.148743	17.778309	77.170692	-626.820007	333.340637	1284.337036	-618.821899	-58.392361	1305.207153	-575.321899	135.099686	1324.430054	-565.635254	147.878662	1592.749512	-668.708374	360.361328	1051.359985	-645.007935	-122.646126	1078.021729	-556.796570	335.336090	809.623718	-523.722595	-105.259010	846.473999	-581.063354	119.550354	963.383667	348.661682	-36.288788	922.415283	380.289734	144.873825
-584.859192	226.223450	868.163330	-597.185669	21.694445	859.777405	-703.850037	273.781067	418.652313	-663.318054	2.569654	473.381836	-694.497864	271.963959	66.031578	-721.538818	17.409504	77.553467	-626.682190	333.195313	1284.472900	-619.034363	-58.650509	1305.273193	-575.163025	134.679504	1324.565063	-565.814575	147.422333	1592.840820	-668.617859	359.638489	1051.416504	-645.346497	-122.994522	1078.123169	-556.883423	333.868774	809.671936	-524.413269	-105.191788	846.433838	-581.502808	119.308189	963.407532	348.493103	-36.213608	922.355774	380.007446	145.055008
-585.431946	226.197601	868.211609	-598.518372	22.080477	859.656067	-704.253906	273.817932	418.659698	-663.610718	2.497756	473.069153	-694.626587	272.016876	66.031631	-721.648560	17.487314	77.301384	-626.545898	332.806641	1284.473755	-619.278992	-58.936569	1305.257202	-575.236328	134.357880	1324.594482	-565.965454	146.986481	1592.935181	-668.634583	359.024048	1051.512695	-645.677429	-123.398735	1078.200806	-556.816711	331.924744	809.512207	-525.147583	-104.957222	846.304443	-582.261414	119.349419	963.345642	348.411652	-36.149456	922.335815	379.794281	145.104401
-585.810120	225.801834	868.217651	-598.977966	21.445087	859.718506	-704.464600	273.675995	418.587738	-663.729980	2.434206	472.820068	-694.640381	272.008453	66.006714	-721.860291	17.454023	77.089333	-626.398376	332.589142	1284.637451	-619.484131	-59.188488	1305.287842	-575.317200	134.011429	1324.577271	-566.121887	146.525421	1592.981934	-668.467224	358.330872	1051.579102	-646.054016	-123.813080	1078.225220	-556.889465	330.510071	809.587952	-525.936768	-104.611397	846.146545	-582.625427	118.859673	963.375671	348.357727	-36.106083	922.349426	379.595490	145.093475
-586.522766	225.829834	868.258484	-600.356201	21.883537	859.293396	-704.891479	273.689484	418.613495	-663.790588	2.267215	472.392059	-694.706665	271.980438	65.954826	-721.922546	17.539543	76.667763	-626.199951	332.323212	1284.704346	-619.702942	-59.442348	1305.247559	-575.333252	133.625992	1324.552368	-566.357300	146.021759	1592.972412	-668.280029	357.682373	1051.604004	-646.381470	-124.218796	1078.208618	-556.893066	329.343842	809.581909	-526.665466	-104.181732	846.010559	-583.434021	118.809883	963.146057	348.382446	-36.069080	922.416992	379.448273	145.106262
-586.861755	225.293900	868.201477	-600.803955	21.030413	859.539429	-705.212158	273.581299	418.548950	-663.660217	2.070684	472.153198	-694.754883	272.003754	65.897934	-721.793945	17.902983	75.923012	-626.001648	332.040619	1284.748535	-619.986084	-59.723984	1305.192993	-575.282166	133.265411	1324.508301	-566.406860	145.658295	1592.969849	-668.075684	357.008728	1051.684814	-646.671570	-124.519951	1078.154663	-556.825439	328.235809	809.679443	-527.457092	-103.889473	845.834473	-583.897522	118.269470	963.255310	348.483337	-35.905861	922.464844	379.325897	145.158417
-587.413757	225.025970	868.156006	-601.732788	20.692186	859.450378	-705.640503	273.600983	418.513977	-663.540710	1.893518	471.716919	-694.976807	272.079102	65.851532	-721.893005	17.911922	75.649498	-625.840454	331.687927	1284.730591	-620.262024	-60.019890	1305.087280	-575.267761	132.905701	1324.414185	-566.547974	145.224686	1592.909668	-667.974915	356.575684	1051.672729	-646.956238	-124.773903	1078.085571	-556.793701	327.286377	809.646973	-528.127441	-103.348549	845.579712	-584.576416	117.924591	963.179810	348.634918	-35.694992	922.564026	379.202789	145.201477
-588.059265	224.983734	868.097717	-603.109558	21.111866	859.222290	-706.061340	273.582123	418.444916	-663.439270	1.924313	471.127319	-695.184204	272.122986	65.790222	-721.903259	17.886761	75.382645	-625.583984	331.443054	1284.697754	-620.513672	-60.291908	1305.016479	-575.312927	132.471497	1324.250366	-566.664246	144.787720	1592.829590	-667.784058	356.069092	1051.610229	-647.332703	-124.975052	1077.942139	-556.672791	326.536499	809.626953	-528.893982	-102.895302	845.303284	-585.477539	117.976151	963.018616	348.833893	-35.419857	922.675537	379.114960	145.342957
-588.654968	224.619141	868.001587	-604.036011	20.866463	859.140808	-706.350403	273.474335	418.333344	-663.679688	1.392410	471.285828	-695.101990	272.088684	65.768379	-722.115662	17.865755	75.317230	-625.227966	331.024414	1284.660156	-620.764282	-60.628998	1304.915771	-575.607971	132.186310	1324.005981	-566.780945	144.361664	1592.752441	-667.537781	355.605408	1051.592529	-647.689514	-125.165543	1077.784912	-556.416260	325.524963	809.543152	-529.562561	-102.313171	845.014893	-586.210510	117.656975	962.926208	349.103180	-35.256809	922.832458	379.039886	145.435760
-589.241211	224.344086	867.992188	-604.867065	20.615080	859.159424	-706.715332	273.383209	418.271729	-663.799988	1.124863	471.223694	-695.158081	272.084503	65.697662	-722.137756	17.828714	75.256599	-624.918457	330.676697	1284.639526	-621.041016	-60.895786	1304.788696	-575.674988	131.832535	1323.878540	-566.877808	143.917252	1592.698608	-667.349854	355.310333	1051.552368	-648.079224	-125.292160	1077.666626	-556.211975	324.810913	809.533997	-530.311829	-101.822823	844.725220	-586.903687	117.393539	962.929199	349.386292	-35.133835	923.003052	378.997375	145.526382
-589.641785	223.969315	868.011108	-605.124512	19.846764	859.303528	-707.050476	273.250549	418.213623	-663.970642	0.836703	471.261505	-695.058105	272.040253	65.703590	-722.118347	17.764158	75.231247	-624.709351	330.389954	1284.684814	-621.422852	-61.147686	1304.680664	-575.478210	131.345154	1323.861816	-566.999756	143.484482	1592.644287	-667.081726	354.962311	1051.580444	-648.455872	-125.369881	1077.502441	-556.112976	324.611969	809.611938	-530.944580	-101.455238	844.559143	-587.290833	116.903824	963.020813	349.517792	-35.608341	923.267578	378.988251	145.525070
-590.152771	223.813171	868.080017	-605.838684	19.678619	859.377136	-707.439270	273.177216	418.199890	-664.277100	0.583830	471.227203	-695.025024	271.983948	65.685455	-722.166992	17.722536	75.205811	-624.388672	330.005157	1284.696899	-621.793884	-61.433002	1304.591309	-575.550964	130.937515	1323.824951	-567.109924	143.042953	1592.608276	-666.853821	354.726898	1051.620850	-648.884521	-125.399277	1077.299927	-555.969238	324.208801	809.592529	-531.602417	-101.068817	844.343384	-587.893982	116.733543	963.090698	349.720703	-36.053532	923.538635	379.092865	145.132309
-590.766052	223.649353	868.159363	-606.624023	19.533827	859.498230	-707.731140	273.101746	418.154663	-664.686401	0.366320	471.214600	-694.892212	271.964233	65.647209	-722.336365	17.670691	75.215546	-624.109009	329.676575	1284.784912	-622.178955	-61.733276	1304.476318	-575.665100	130.534119	1323.757568	-567.198547	142.598053	1592.598022	-666.651245	354.700623	1051.636230	-649.236572	-125.223663	1077.142334	-555.825439	323.905853	809.573547	-532.087646	-100.573799	844.112793	-588.556335	116.587845	963.187561	350.052490	-36.021824	923.667725	379.272736	145.152893
-591.515747	223.721985	868.235657	-607.789124	20.006718	859.489014	-708.061829	273.028229	418.089691	-665.123413	0.264591	471.082520	-695.010193	271.976929	65.646072	-722.553772	17.653679	75.127899	-623.902283	329.309601	1284.855225	-622.560120	-62.012901	1304.398071	-575.778625	130.138870	1323.713867	-567.286255	142.178604	1592.562744	-666.324707	354.588348	1051.675049	-649.632263	-125.038467	1076.963379	-555.671814	323.680145	809.607788	-532.521729	-100.370529	844.009338	-589.401001	116.780060	963.205444	350.322357	-36.054676	923.770203	379.416809	145.203812
-591.931152	223.551315	868.329773	-607.947510	19.396669	859.645142	-708.249329	272.829681	418.012573	-665.482605	0.152132	471.171661	-694.874695	271.890839	65.631531	-722.556213	17.596550	75.011627	-623.680542	328.972351	1285.002808	-622.976990	-62.304691	1304.354248	-575.981323	129.753372	1323.653320	-567.368103	141.743317	1592.531494	-665.945007	354.489563	1051.816162	-650.067505	-124.825302	1076.760254	-555.503601	323.400665	809.688538	-532.980957	-100.134773	843.885986	-589.701538	116.444633	963.334778	350.638336	-35.975052	923.791870	379.607971	145.284210
-592.421204	223.688248	868.478394	-608.507019	19.285723	859.730103	-708.413574	272.676208	417.984222	-665.880493	0.078242	471.122711	-695.043518	271.912354	65.569740	-722.657654	17.593679	74.930984	-623.441101	328.653595	1285.168579	-623.417053	-62.606602	1304.300659	-576.443298	129.449814	1323.556641	-567.436279	141.292526	1592.547363	-665.622498	354.504700	1052.007446	-650.568237	-124.642151	1076.613647	-555.332092	323.168304	809.782471	-533.433716	-99.947433	843.764709	-590.202942	116.427643	963.447632	351.038971	-35.873821	923.780640	379.822845	145.494354
-593.045471	223.925980	868.644287	-609.561035	19.807814	859.724609	-708.653931	272.614014	417.973694	-666.309143	0.002118	470.942139	-695.032776	271.898071	65.580246	-722.648682	17.561697	74.826508	-623.272095	328.289276	1285.367798	-623.962830	-62.908272	1304.263794	-576.606445	129.110245	1323.599731	-567.514832	140.851563	1592.555054	-665.323364	354.578278	1052.188110	-651.088867	-124.488503	1076.528076	-555.012268	322.685699	809.845276	-533.801514	-99.777260	843.707336	-590.936462	116.687698	963.510681	351.391541	-35.779064	923.734131	380.120270	145.484558
-593.535339	223.637802	868.794250	-609.772644	19.394112	859.828247	-708.683533	272.471802	417.865784	-666.626038	-0.033364	470.937042	-696.211304	272.084229	65.508301	-722.735718	17.578524	74.708427	-623.154785	327.962769	1285.595947	-624.544556	-63.219158	1304.240234	-576.812012	128.784576	1323.664795	-567.599487	140.389267	1592.583984	-664.950195	354.643768	1052.453979	-651.615662	-124.373642	1076.482544	-554.820129	322.537018	809.993042	-534.184937	-99.574265	843.670227	-591.282349	116.331184	963.636719	351.728943	-35.704536	923.684387	380.420197	145.568680
-593.958374	223.712219	868.837097	-610.383301	19.373352	859.892395	-708.697998	272.286438	417.777954	-667.042358	-0.140255	470.867737	-695.005432	271.870422	65.544373	-722.726440	17.577477	74.603867	-623.001099	327.651947	1285.801880	-624.997498	-63.465332	1304.284058	-577.019958	128.451172	1323.773804	-567.669067	139.932358	1592.646484	-664.550049	354.701813	1052.682739	-652.233826	-124.341934	1076.437012	-554.761841	322.923035	810.396973	-534.602295	-99.462486	843.622864	-591.716431	116.354988	963.681396	352.035370	-35.665092	923.601257	380.746368	145.642960
-594.576965	223.818848	868.915405	-611.394592	19.808247	859.843323	-708.755554	272.179413	417.688660	-667.476318	-0.170000	470.672241	-694.803650	271.795410	65.497955	-723.035156	17.282814	74.927696	-622.935852	327.368774	1286.099976	-625.466187	-63.700790	1304.341431	-577.238037	128.097580	1323.872314	-567.733521	139.474625	1592.732788	-664.196045	354.786591	1052.999023	-652.666687	-124.275627	1076.414673	-554.577332	322.891846	810.689697	-535.083801	-99.440262	843.619873	-592.422607	116.527023	963.679260	352.249725	-35.566219	923.550964	381.049194	146.065643
-595.170593	223.760056	868.979797	-611.977112	19.710331	859.874268	-708.778992	272.036163	417.557465	-667.969666	-0.277699	470.764038	-694.796814	271.781708	65.484261	-723.293579	17.357864	74.751701	-622.949768	327.106628	1286.407349	-626.038208	-63.923706	1304.349365	-577.266846	127.679764	1324.050171	-567.786743	139.018356	1592.816772	-663.944458	354.974854	1053.296143	-653.239380	-124.391388	1076.329590	-554.413452	322.806030	810.947266	-535.673157	-99.454338	843.548645	-592.946472	116.429054	963.719055	352.615479	-34.484825	923.532349	381.155548	146.192566
-595.852478	223.562561	868.978333	-612.617981	19.542505	859.908081	-708.821838	271.931213	417.443573	-668.208252	-0.257524	470.498108	-694.891846	271.775208	65.424736	-723.317932	17.238064	74.741364	-622.951477	326.873077	1286.671143	-626.521057	-64.175972	1304.332886	-577.495972	127.397774	1324.095947	-567.862549	138.538773	1592.880249	-663.680298	355.121826	1053.566528	-653.642822	-124.363777	1076.291504	-554.234619	322.843079	811.235229	-536.236633	-99.576050	843.521240	-593.510010	116.257324	963.725281	352.733459	-34.639931	923.320007	381.519440	146.367752
-596.623169	223.266495	869.008240	-613.328796	19.455645	859.885010	-708.781128	271.759003	417.264709	-668.742188	-0.440891	470.581482	-694.894897	271.750732	65.378059	-723.514099	17.139338	74.750755	-622.963745	326.624939	1286.921387	-626.976379	-64.424751	1304.257690	-577.745483	127.070030	1324.152222	-567.945374	138.056702	1592.951538	-663.463623	355.252625	1053.848267	-654.188599	-124.554665	1076.219971	-553.961609	322.617493	811.455688	-536.772888	-99.595963	843.441406	-594.143860	116.029602	963.715149	352.860840	-34.543095	923.428589	381.798157	146.385117
-597.883545	222.303329	868.846008	-613.798218	18.733324	859.962463	-708.809204	271.645355	417.025024	-668.933411	-0.611984	470.385315	-694.830139	271.733978	65.385536	-723.511292	17.061695	74.737450	-622.999817	326.349976	1287.155884	-627.365723	-64.654221	1304.172363	-577.942017	126.757820	1324.196899	-568.082458	137.591415	1592.990479	-663.259766	355.375366	1054.076660	-654.666443	-124.736763	1076.186523	-553.861511	322.779633	811.767273	-537.368225	-99.592773	843.306885	-594.852051	115.327705	963.663025	353.104309	-34.442719	923.395020	382.192108	146.529770
-599.017212	222.390884	868.779114	-614.641602	18.459152	860.002686	-709.015747	271.722382	417.002411	-669.478882	-0.690995	470.335266	-695.011658	271.755615	65.359474	-723.599182	17.048536	74.645172	-623.039917	326.076080	1287.432007	-627.722595	-64.826355	1304.128662	-578.134216	126.470047	1324.236328	-568.161377	137.145218	1593.052368	-663.117798	355.527924	1054.330933	-655.190735	-124.948235	1076.136597	-553.687866	322.815704	812.099976	-537.984497	-99.720177	843.173279	-595.662415	115.298447	963.633118	353.281311	-34.249096	923.436340	382.476196	146.497009
-599.279236	222.056793	868.942505	-615.560181	18.948215	860.013000	-708.830322	271.518646	416.874603	-669.912354	-0.694485	470.185028	-694.443359	271.601624	65.372574	-723.373291	17.321150	74.127792	-623.136292	325.853546	1287.701782	-627.997009	-64.971291	1304.094604	-578.313843	126.190201	1324.302979	-568.268616	136.686951	1593.129517	-663.080505	355.655701	1054.570435	-655.776428	-125.285049	1076.069580	-553.484619	322.836517	812.484680	-538.655029	-99.931129	843.065857	-596.187866	115.239693	963.705505	353.563934	-34.016418	923.468689	382.889343	146.687134
-600.168213	222.162903	868.996582	-615.911377	18.282299	860.174194	-709.013062	271.539612	416.863312	-670.459351	-0.738562	470.285309	-694.366333	271.532379	65.363907	-723.434631	17.319004	74.082268	-623.221619	325.647797	1287.956299	-628.283691	-65.141296	1304.055054	-578.509033	125.976082	1324.343994	-568.379150	136.204773	1593.208374	-663.037292	355.761169	1054.848145	-656.189453	-125.415962	1076.100708	-553.252258	322.698883	812.793335	-539.430786	-100.055702	842.994934	-596.746277	115.056816	963.811218	353.975189	-33.806290	923.295776	383.432831	147.031281
-600.796204	222.453293	869.165710	-617.851135	20.128847	859.507019	-709.154724	271.593964	416.849396	-670.940613	-0.729885	469.991058	-694.466003	271.462280	65.323463	-723.732605	16.922886	74.518005	-623.339417	325.419250	1288.200439	-628.536133	-65.343140	1304.014282	-578.702637	125.749741	1324.397217	-568.476135	135.738495	1593.274414	-663.053467	355.836090	1055.102417	-656.750000	-125.652763	1076.066040	-553.075745	322.655762	813.078369	-540.199768	-100.302681	842.926025	-597.651306	115.573784	963.488098	354.138489	-33.386116	923.504150	383.870178	147.136932
-601.387512	222.484772	869.277954	-618.613586	20.235075	859.466980	-709.271301	271.610138	416.817261	-671.439148	-0.764456	469.933655	-694.421204	271.447021	65.318626	-723.868652	16.835911	74.511635	-623.451172	325.190796	1288.439697	-628.707214	-65.544662	1303.983398	-579.156860	125.617432	1324.357910	-568.592407	135.274704	1593.321533	-663.099731	355.880310	1055.353394	-657.231201	-125.782890	1076.103516	-552.907104	322.635223	813.357605	-540.948364	-100.600487	842.793945	-598.231628	115.548569	963.507324	354.553284	-33.090816	923.545654	384.392334	147.409286
-601.555420	221.833374	869.281372	-618.218689	18.812750	860.219971	-709.089905	271.463013	416.629211	-671.803223	-0.797433	470.118958	-694.525635	271.485291	65.290047	-723.941040	16.749348	74.478081	-623.610718	324.954224	1288.643188	-628.949524	-65.746536	1303.888306	-579.329102	125.374207	1324.357422	-568.755859	134.813278	1593.322510	-663.177490	355.904053	1055.534424	-657.838135	-125.985252	1076.040161	-552.868408	322.944702	813.713806	-541.795288	-101.026649	842.596558	-598.379456	114.951424	963.941040	354.902679	-32.887875	923.602661	384.886414	147.625977
-602.114502	221.829285	869.311218	-618.894165	18.706440	860.244873	-709.123840	271.505249	416.522461	-672.180481	-0.848949	470.057495	-695.267212	271.626068	65.249565	-723.279907	16.745008	74.216270	-623.809631	324.781769	1288.834229	-629.195862	-65.915306	1303.788208	-579.245544	125.041260	1324.422852	-568.903259	134.349365	1593.316406	-663.319641	355.908905	1055.714966	-658.382813	-126.170906	1075.958008	-552.714478	322.988556	814.021057	-542.622131	-101.373566	842.432983	-598.937317	114.885338	963.960876	355.250092	-32.748798	923.661865	385.400452	147.917831
-603.046631	222.484970	869.437622	-619.686218	18.820265	859.921448	-709.421387	271.755524	416.562469	-672.544861	-0.918146	469.962952	-695.564392	271.719116	65.245483	-723.610840	16.743000	74.100250	-623.939697	324.601013	1288.952271	-629.320801	-66.166534	1303.676880	-579.607361	124.943024	1324.293945	-569.088623	133.936066	1593.269043	-663.444885	355.885345	1055.940063	-658.869568	-126.352386	1075.941162	-552.304321	322.771118	814.350952	-543.403137	-101.676819	842.224182	-599.612183	115.059570	963.828735	355.684692	-32.479752	923.730347	385.935394	148.111130
-603.412659	222.110947	869.393555	-619.831055	18.098122	860.284546	-709.334290	271.757721	416.437134	-672.881409	-0.970455	470.018372	-695.575623	271.720367	65.247581	-723.778198	16.452082	74.293198	-624.149109	324.451630	1289.102783	-629.506226	-66.327827	1303.614014	-579.475281	124.631287	1324.350098	-569.185730	133.526855	1593.291382	-663.661316	355.874207	1056.099854	-659.467712	-126.542206	1075.841309	-552.383301	322.748199	814.561035	-544.243896	-102.150269	841.962280	-599.938538	114.736427	964.009033	356.191864	-32.268230	923.759277	386.660034	148.010712
-604.121033	222.351105	869.491577	-621.021423	18.784176	859.956909	-709.545593	271.932587	416.438477	-673.216187	-1.012211	469.881866	-695.741089	271.799408	65.280273	-723.657104	16.520901	74.060303	-624.293701	324.265930	1289.244141	-629.642761	-66.509735	1303.499878	-579.593811	124.432678	1324.334717	-569.353210	133.087494	1593.309082	-663.807556	355.724945	1056.233032	-660.029907	-126.725586	1075.792969	-551.903198	322.717560	815.096436	-545.045044	-102.566696	841.768921	-600.665466	114.936203	963.853149	356.702240	-32.045994	923.788025	387.243958	148.167755
-604.449585	222.197083	869.559021	-621.553101	18.692554	860.278564	-709.535828	271.932617	416.386078	-673.555908	-1.107136	469.955505	-695.693848	271.780823	65.269409	-723.968933	16.232828	74.378822	-624.456482	324.068970	1289.408936	-629.767456	-66.693047	1303.449097	-579.704590	124.231049	1324.351929	-569.521301	132.659515	1593.347778	-664.042236	355.620087	1056.412354	-660.699280	-126.924919	1075.770996	-551.836975	322.631561	815.403015	-545.845642	-103.025978	841.573730	-601.140930	114.926872	964.059509	357.112671	-31.945621	923.851685	387.788239	148.307343
-604.511902	221.656891	869.544128	-622.088379	18.753735	860.383789	-709.473572	271.859222	416.246155	-673.834229	-1.161960	469.981384	-695.567078	271.778473	65.237602	-724.141357	16.193975	74.322571	-624.588379	323.884521	1289.564575	-629.901550	-66.884880	1303.427124	-579.851929	124.010506	1324.356934	-569.714478	132.275909	1593.372681	-664.286926	355.503723	1056.578247	-661.185730	-127.010094	1075.772095	-551.877686	322.772308	815.778259	-546.643494	-103.708946	841.431763	-601.391174	114.698090	964.099487	357.708862	-32.173931	923.854553	388.847839	147.923904
-604.887817	221.700470	869.629211	-622.708008	18.807932	860.424988	-709.674133	272.033722	416.246826	-674.061401	-1.235112	469.930786	-695.805481	271.892944	65.205956	-724.191284	16.370392	73.846680	-624.708496	323.728027	1289.698364	-630.056152	-67.068596	1303.354370	-579.997253	123.817047	1324.358887	-569.916992	131.884384	1593.394043	-664.557007	355.402588	1056.737671	-661.670776	-127.089050	1075.728394	-551.881287	322.739960	816.075806	-547.417542	-104.264000	841.275940	-601.834290	114.706551	964.153748	357.842438	-31.396585	923.878479	388.274719	148.460602
-605.308472	221.791016	869.702515	-623.317017	18.758120	860.481140	-709.882202	272.147339	416.171417	-674.268738	-1.322798	469.929199	-695.816833	271.864746	65.207741	-724.377136	16.209459	73.786865	-624.856018	323.574402	1289.840454	-630.249451	-67.278687	1303.284424	-580.126526	123.585670	1324.343750	-570.080811	131.482925	1593.432861	-664.868713	355.372681	1056.953247	-662.168396	-127.115913	1075.666382	-551.893799	322.639618	816.338928	-548.268555	-104.811317	841.064209	-602.310913	114.708145	964.212830	358.713104	-31.417370	923.399658	389.159576	149.191345
-605.606750	221.605667	869.731384	-623.416016	18.126980	860.669739	-710.135437	272.271820	416.120667	-674.472412	-1.433809	470.009308	-696.048950	271.963928	65.215782	-724.719421	16.050358	73.776726	-624.966003	323.400665	1290.008667	-630.476868	-67.472290	1303.221558	-580.282959	123.393433	1324.342896	-570.289551	131.088989	1593.445801	-665.159424	355.254303	1057.125977	-662.776794	-127.344803	1075.632324	-552.012573	322.519958	816.546082	-549.057556	-105.363174	840.865601	-602.513672	114.401741	964.327698	358.500275	-30.863823	923.737976	389.461426	149.168930
-605.978760	221.640106	869.813599	-623.945251	18.076185	860.764771	-710.430542	272.382751	416.138763	-674.822632	-1.632493	470.032043	-696.115479	271.990112	65.211655	-725.018860	15.918154	73.769196	-625.119324	323.284485	1290.209717	-630.666809	-67.640366	1303.137451	-580.429443	123.237175	1324.365601	-570.466187	130.749146	1593.496216	-665.432495	355.117188	1057.353027	-663.318604	-127.462837	1075.643921	-552.197510	322.395050	816.747437	-549.856750	-105.892311	840.655334	-602.935852	114.390472	964.412720	358.855682	-30.772951	923.744202	389.947998	149.262970
-606.562805	222.174896	870.033691	-624.570007	18.198509	860.818542	-710.878235	272.608063	416.251831	-675.189514	-1.792445	470.073456	-696.369751	272.065796	65.257042	-725.315308	15.749267	73.782951	-625.197205	323.120361	1290.396851	-630.865295	-67.811195	1303.119629	-580.553040	123.043304	1324.407471	-570.628418	130.397141	1593.567017	-665.706543	354.992950	1057.590454	-663.969238	-127.642052	1075.590576	-552.417603	322.241241	816.991760	-550.551453	-106.515282	840.501648	-603.499939	114.643715	964.540588	359.124603	-30.379440	923.712585	389.935394	149.925369
-606.863037	222.186035	870.131287	-625.026855	18.258862	860.887939	-711.119507	272.609344	416.273315	-675.552246	-1.924455	470.133423	-696.330383	272.037720	65.267136	-725.545593	15.586928	73.845352	-625.281921	322.991394	1290.626587	-631.062012	-67.962044	1303.137085	-580.663391	122.866325	1324.475586	-570.793030	130.052628	1593.642700	-665.972229	354.850098	1057.835205	-664.403687	-127.751389	1075.649048	-552.665405	322.032684	817.254211	-551.307434	-106.998100	840.327332	-603.841858	114.652168	964.618042	359.354950	-29.712811	923.683044	389.480988	150.697327
-607.307129	222.367630	870.223328	-625.944336	19.002199	860.855591	-711.348633	272.614746	416.296204	-675.979309	-1.983771	470.066010	-696.378784	272.064789	65.268684	-725.785522	15.499342	73.820335	-625.314697	322.822021	1290.764038	-631.308105	-68.107803	1303.122925	-580.787109	122.662468	1324.549927	-570.943665	129.739136	1593.730591	-666.243652	354.775848	1058.037598	-664.922058	-127.907707	1075.633789	-552.974670	321.794495	817.479065	-551.975647	-107.567894	840.216370	-604.408936	115.000977	964.627502	358.976227	-28.565872	923.928955	388.460236	150.087677
-607.499512	221.966934	870.146118	-626.379456	19.028891	860.957153	-711.450623	272.538422	416.166779	-676.428589	-1.976100	470.141235	-696.275635	272.064728	65.245781	-726.063416	15.431389	73.869583	-625.365540	322.711517	1290.923828	-631.522888	-68.240295	1303.119751	-580.893555	122.490112	1324.625244	-571.101807	129.434998	1593.786377	-666.476257	354.670349	1058.244507	-665.304626	-127.979156	1075.660278	-553.257629	321.566772	817.661865	-552.696960	-108.245842	840.135681	-604.642944	114.867561	964.632874	360.172424	-29.265823	923.601685	389.939606	151.053177
-607.863647	221.922394	870.237183	-626.773743	18.988506	861.058655	-711.695190	272.548676	416.088165	-676.863281	-1.850454	470.162750	-695.320435	271.879517	65.267258	-726.233765	15.368885	73.833687	-625.364624	322.567383	1291.091431	-631.746094	-68.425171	1303.117188	-581.236084	122.395615	1324.624512	-571.247742	129.154480	1593.858032	-666.674866	354.594208	1058.428955	-665.801086	-128.097473	1075.733154	-553.562256	321.345276	817.801453	-553.342529	-108.752823	840.052551	-605.017456	114.827835	964.728699	360.197632	-28.905212	923.906494	390.001190	150.958679
-608.059875	222.047394	870.223328	-627.137085	18.946014	861.106812	-711.828308	272.483582	416.034119	-677.278259	-1.773557	470.220154	-696.258240	272.048706	65.210602	-726.526062	15.292065	73.767845	-625.399719	322.468933	1291.227905	-632.035278	-68.566620	1303.075562	-581.369568	122.215034	1324.640625	-571.430481	128.853546	1593.885254	-666.864563	354.528717	1058.614990	-666.332520	-128.225800	1075.671753	-553.850647	321.151093	817.911011	-553.992554	-109.267570	839.945496	-605.253296	114.889915	964.741638	361.403015	-29.152540	923.606873	390.759369	151.632751
-608.524597	222.366608	870.283997	-627.800964	19.484976	860.709839	-712.188354	272.569305	416.086151	-677.705200	-1.721126	470.192047	-696.416748	272.077148	65.169502	-726.695679	15.197318	73.706223	-625.382690	322.326630	1291.366211	-632.316528	-68.720421	1303.005859	-581.529053	122.036430	1324.623047	-571.550659	128.560623	1593.951416	-667.021118	354.424103	1058.814697	-666.703491	-128.307968	1075.656128	-554.239624	320.932220	818.016357	-554.594666	-109.675980	839.783508	-605.625305	115.060921	964.534363	362.138367	-29.047718	923.432861	391.132629	152.317245
-608.879456	222.577271	870.362976	-628.206299	19.594875	860.653137	-712.364380	272.503815	416.122559	-678.114746	-1.665927	470.196350	-696.382813	272.018433	65.181747	-726.833069	15.119509	73.588852	-625.376221	322.202911	1291.503418	-632.606018	-68.847580	1302.924805	-581.657410	121.825096	1324.638428	-571.683716	128.264862	1593.970825	-667.129578	354.310425	1059.028564	-667.252930	-128.558594	1075.545898	-554.705261	320.673492	818.119019	-555.181946	-110.028473	839.659119	-605.951965	115.150230	964.534485	362.671234	-28.980211	923.380981	391.551666	152.565155
-608.865845	222.208878	870.371277	-627.728271	18.447685	861.165039	-712.450073	272.370911	416.090149	-678.574341	-1.631226	470.410553	-696.133301	271.967316	65.178078	-727.020203	15.072412	73.541893	-625.334106	322.061066	1291.639038	-632.930603	-68.961487	1302.820801	-581.791382	121.651306	1324.634766	-571.814453	127.988243	1593.979126	-667.209778	354.200378	1059.167969	-667.707825	-128.748993	1075.491333	-555.294495	320.777039	818.374268	-555.759521	-110.275734	839.505005	-605.897949	114.704407	964.836975	363.129425	-28.878799	923.426208	391.859467	152.626160
-609.250122	222.375351	870.378784	-628.507874	19.161194	861.064392	-712.729797	272.409058	416.110626	-679.074585	-1.647333	470.351257	-696.192688	271.928436	65.158073	-727.178711	14.989486	73.546211	-625.290771	321.953369	1291.734253	-633.221252	-69.058380	1302.726929	-581.898865	121.502533	1324.662720	-571.900574	127.755676	1593.991577	-667.300781	354.143585	1059.309326	-668.113708	-128.817078	1075.424316	-555.775635	320.645966	818.397278	-556.298157	-110.766212	839.422424	-606.346985	115.040863	964.767761	362.811432	-28.839434	923.956360	391.856842	152.389267
-609.474121	222.423477	870.353455	-628.845703	19.224123	861.091492	-713.047424	272.512054	416.117126	-679.516479	-1.703615	470.413513	-696.341797	271.933380	65.093788	-727.327087	14.933008	73.570015	-625.293701	321.862030	1291.803101	-633.517334	-69.108665	1302.673218	-581.854309	121.264671	1324.700928	-571.931335	127.539253	1594.023926	-667.424805	354.159485	1059.383545	-668.608643	-129.068924	1075.374512	-556.206909	320.446228	818.357422	-556.884277	-110.941322	839.216064	-606.569519	115.109230	964.762024	363.960846	-28.885197	923.698303	392.489594	152.829437
-609.657104	222.454483	870.362061	-629.076477	19.210796	861.139282	-713.296082	272.524689	416.045715	-679.913574	-1.638933	470.490906	-696.446472	271.963928	65.051422	-727.552063	14.899063	73.558456	-625.246033	321.772797	1291.875366	-633.807495	-69.183197	1302.582886	-581.924927	121.084770	1324.708252	-572.012512	127.299980	1594.017578	-667.543579	354.161469	1059.452271	-668.960815	-129.142334	1075.330078	-556.457397	319.837341	818.081177	-557.361267	-111.107124	839.126770	-606.738525	115.132027	964.786194	364.567230	-28.782581	923.638245	392.855804	153.092926
-609.867981	222.398407	870.349182	-629.324768	19.145422	861.165039	-713.568726	272.567780	416.010620	-680.332520	-1.663984	470.519562	-696.672546	272.042816	65.039124	-727.668762	14.854868	73.487160	-625.197876	321.650696	1291.920288	-634.084473	-69.261253	1302.486572	-582.062256	120.961319	1324.680908	-572.071533	127.049728	1594.006714	-667.595764	354.098389	1059.518799	-669.442017	-129.236847	1075.198364	-556.861633	319.647003	818.005066	-557.814453	-111.274292	838.987061	-606.940063	115.085495	964.789856	365.002319	-28.657343	923.651489	393.149139	153.283905
-610.021484	222.423553	870.394043	-629.583618	19.145742	861.172974	-713.694519	272.440094	416.020935	-680.633484	-1.656541	470.539093	-696.757080	272.039307	65.001587	-727.767639	14.765695	73.447426	-625.150513	321.553741	1291.985596	-634.431763	-69.353874	1302.327637	-582.192261	120.782097	1324.636719	-572.170593	126.763084	1593.940430	-667.653381	354.040222	1059.573608	-669.787048	-129.265793	1075.124268	-557.260742	319.525330	817.935730	-558.343201	-111.427742	838.827881	-607.135498	115.073456	964.813477	365.404114	-28.532558	923.677979	393.417358	153.462479
-610.215149	222.329727	870.397583	-629.833801	19.126818	861.184998	-713.882996	272.420654	416.040802	-680.910767	-1.711797	470.532257	-696.811157	272.049774	65.036278	-727.772522	14.670942	73.373260	-625.122009	321.429962	1292.000732	-634.765503	-69.463158	1302.190186	-582.382629	120.629791	1324.567627	-572.206848	126.505852	1593.884644	-667.720215	353.994446	1059.619019	-670.096191	-129.248077	1074.992798	-557.692322	319.331207	817.820007	-558.816528	-111.708046	838.731750	-607.328247	115.012947	964.817261	365.810242	-28.374846	923.669617	393.560333	154.126328
-610.383423	222.343079	870.434143	-630.076538	19.094816	861.182922	-714.048706	272.397369	416.065948	-681.206177	-1.697593	470.536743	-696.701904	272.005890	65.040749	-727.795410	14.567775	73.302917	-625.066101	321.344269	1292.046143	-635.084595	-69.579216	1302.084106	-582.509949	120.500450	1324.523560	-572.218994	126.261620	1593.820068	-667.756531	353.905548	1059.697021	-670.703918	-129.365921	1074.757568	-558.018433	319.178864	817.741638	-559.317810	-111.817276	838.552124	-607.529114	114.981049	964.832581	365.859314	-28.416243	923.817993	393.874390	153.648468
-610.593445	222.298828	870.439697	-630.326538	19.062021	861.226624	-714.176025	272.352142	416.035095	-681.524231	-1.679350	470.596832	-696.791565	272.068512	65.026123	-727.758301	14.470594	73.244293	-625.029114	321.245789	1292.048218	-635.366943	-69.655312	1301.982056	-582.679749	120.367630	1324.461060	-572.173828	126.035187	1593.765625	-667.812256	353.831085	1059.712524	-671.007751	-129.313873	1074.664551	-558.340942	319.081879	817.633057	-559.794495	-111.873558	838.385986	-607.739197	114.956482	964.855469	366.492218	-28.345047	923.681335	394.217834	153.718948
-610.755371	222.317627	870.458191	-630.586243	19.067638	861.270569	-714.385559	272.385803	416.012604	-681.889343	-1.763072	470.698975	-696.807556	272.083618	65.013802	-727.834106	14.381550	73.222328	-625.023315	321.183197	1292.038818	-635.635864	-69.720078	1301.930298	-582.812805	120.261169	1324.424438	-572.175293	125.791718	1593.705322	-667.881470	353.791290	1059.706421	-671.332642	-129.176117	1074.582397	-558.609009	319.007904	817.542053	-560.243042	-111.757019	838.240479	-607.961914	114.976402	964.888672	367.192444	-27.914442	923.518311	394.141541	154.371658
-610.805298	222.096161	870.420410	-630.366089	18.363094	861.440125	-714.480896	272.308777	415.934998	-682.206482	-1.751350	470.909912	-696.848755	272.107269	64.971970	-727.928894	14.352236	73.214745	-624.978027	321.095581	1292.044312	-635.859985	-69.816208	1301.892822	-583.182739	120.264122	1324.303467	-572.091736	125.597420	1593.654785	-667.943420	353.735260	1059.695313	-671.731018	-129.137466	1074.543091	-558.824646	318.946655	817.473816	-560.648315	-111.712402	838.141724	-607.939514	114.649879	964.970337	367.539581	-27.773108	923.474487	394.240234	154.561249
-611.566772	222.958969	870.551514	-632.264221	20.682388	860.569824	-715.089966	272.629822	416.105682	-682.587036	-1.840754	470.602234	-697.436584	272.241486	64.914200	-727.960083	14.301578	73.258644	-625.045044	321.041809	1292.045044	-636.161011	-69.826660	1301.849121	-583.042542	120.031609	1324.371094	-571.881470	125.424438	1593.620117	-667.991028	353.638702	1059.708984	-672.039429	-128.995316	1074.487305	-559.008545	318.875977	817.419006	-561.052185	-111.666161	838.057800	-608.840637	115.600174	964.506897	367.858215	-27.645721	923.422363	394.317444	154.731186
-611.129333	222.032730	870.452515	-630.858093	18.440247	861.479492	-714.863159	272.332489	415.942047	-682.702759	-1.874717	471.019867	-697.245605	272.222778	64.929436	-727.946716	14.239124	73.186768	-624.998779	320.961395	1292.069092	-636.365234	-69.933975	1301.806274	-583.424744	120.043167	1324.245972	-571.789429	125.234642	1593.559937	-668.055115	353.536285	1059.729736	-672.270325	-128.790085	1074.488281	-559.156982	318.759338	817.426025	-561.490723	-111.622574	837.960327	-608.349060	114.646149	965.005676	368.136139	-27.563131	923.384766	394.356598	154.806244
-611.219727	221.982300	870.478638	-631.029419	18.237219	861.523071	-714.984497	272.271362	415.982391	-682.866943	-1.922483	471.052246	-697.271790	272.193878	64.956528	-727.896851	14.188545	73.140488	-625.058105	320.907959	1292.091309	-636.690674	-69.963799	1301.725708	-583.302185	119.796768	1324.281250	-571.698792	125.031212	1593.480225	-668.193848	353.490540	1059.823242	-672.738708	-128.730530	1074.383179	-559.719421	318.688690	817.221313	-561.927490	-111.563934	837.856812	-608.514343	114.530197	965.045593	368.445221	-27.480148	923.319336	394.397644	154.917068
-611.530090	222.115921	870.526550	-631.801819	18.938509	861.368286	-715.182129	272.305359	416.034882	-683.023804	-2.038516	470.905212	-697.402344	272.208221	64.970940	-727.893921	14.148176	73.104477	-625.047607	320.812408	1292.130859	-636.902222	-70.075615	1301.628906	-583.662842	119.833206	1324.139038	-571.604187	124.817589	1593.385254	-668.185181	353.354095	1059.833618	-673.063660	-128.571472	1074.268555	-559.415283	318.596405	817.419556	-562.345276	-111.671822	837.804932	-608.985046	114.798347	964.974548	368.741638	-27.380907	923.242920	394.403137	155.074020
-611.702515	222.087540	870.494751	-632.087769	18.912474	861.343750	-715.294312	272.314087	416.025574	-683.080078	-2.092772	470.848175	-697.548706	272.226105	64.965080	-727.846313	14.150573	73.040199	-625.092407	320.782745	1292.140381	-637.184387	-70.115677	1301.566895	-583.514648	119.625381	1324.100708	-571.498413	124.623047	1593.284180	-668.299011	353.333099	1059.905029	-673.375977	-128.516830	1074.231079	-559.881470	318.542603	817.268311	-562.782776	-111.480453	837.662048	-609.213562	114.767441	964.946106	369.045776	-27.339310	923.200989	394.422241	155.172348
-611.825500	221.989090	870.461060	-632.273376	18.768133	861.379700	-715.355347	272.328094	416.036774	-683.115051	-2.160128	470.853363	-697.442566	272.218811	64.945557	-727.813354	14.151078	73.050453	-625.092041	320.733582	1292.173462	-637.389099	-70.134666	1301.494751	-583.605774	119.554916	1324.046265	-571.415039	124.459045	1593.196289	-668.296509	353.277283	1059.902832	-673.841431	-128.476151	1074.119507	-559.514587	318.477356	817.464417	-563.194885	-111.501938	837.554626	-609.389404	114.679344	964.951904	369.325897	-27.311716	923.151489	394.411102	155.279221
-611.983032	221.908325	870.421692	-632.509583	18.645672	861.451233	-715.407776	272.335297	415.997711	-683.162292	-2.278639	470.871613	-697.469360	272.240845	64.930656	-727.722046	14.153258	73.081108	-625.079956	320.681152	1292.166260	-637.539185	-70.175354	1301.467285	-583.665527	119.499420	1323.984985	-571.362305	124.310699	1593.111938	-668.348022	353.275513	1059.927490	-674.167664	-128.376495	1074.082764	-559.517822	318.412842	817.516724	-563.565063	-111.470703	837.473755	-609.584656	114.627747	964.970642	369.686462	-27.298265	923.117615	394.433960	155.352600
-612.108521	221.848755	870.432922	-632.760559	18.665741	861.446350	-715.447876	272.349091	415.994507	-683.121521	-2.319661	470.851776	-697.557922	272.304443	64.909935	-727.590393	14.205418	73.098656	-625.069763	320.633453	1292.195313	-637.702637	-70.196587	1301.403931	-583.703979	119.430504	1323.985474	-571.297119	124.180534	1593.081543	-668.400024	353.293060	1059.959106	-674.345337	-128.153152	1074.077026	-559.491577	318.352234	817.589417	-563.897583	-111.587593	837.466431	-609.778870	114.590721	964.973572	369.891144	-27.085121	923.109863	394.045502	155.584793
-612.087463	221.536163	870.394836	-632.440918	17.836632	861.595703	-715.356628	272.272339	415.943604	-683.010742	-2.332608	470.997711	-697.518311	272.305603	64.898277	-727.433777	14.258611	73.105499	-625.055481	320.561310	1292.220459	-637.862610	-70.244186	1301.361206	-583.803528	119.384155	1323.923828	-571.289978	124.045219	1593.054199	-668.377502	353.271851	1059.977173	-674.699890	-128.065613	1074.002686	-559.659302	318.776489	817.932007	-564.237305	-111.621117	837.391602	-609.700012	114.152245	965.048340	370.339966	-27.277020	923.066589	394.373688	155.246490
-612.359863	221.643204	870.437744	-633.131348	18.471811	861.513062	-715.524353	272.316559	415.953308	-682.944824	-2.415822	470.856049	-697.672119	272.333771	64.896103	-727.333923	14.272888	73.119522	-625.035400	320.496979	1292.244629	-637.999329	-70.268700	1301.323975	-583.849243	119.323402	1323.902832	-571.316101	123.929802	1593.024902	-668.400879	353.320282	1060.030029	-675.081177	-128.062073	1073.928345	-559.667908	318.691437	817.994263	-564.572144	-111.678589	837.347656	-610.136108	114.417801	965.016785	370.730713	-27.587883	923.024231	394.655762	154.875458
-612.505981	221.571457	870.428772	-633.364014	18.426409	861.491699	-715.569031	272.303955	415.973846	-681.728638	-1.839391	470.652740	-697.677917	272.313568	64.912170	-726.697327	14.324892	72.967735	-624.965332	320.435730	1292.278320	-638.090759	-70.328972	1301.272949	-583.894409	119.244865	1323.845459	-571.382019	123.831726	1592.995850	-668.429993	353.396820	1060.092041	-675.335327	-127.984756	1073.902588	-559.531860	318.140778	817.783264	-564.932068	-111.769249	837.294067	-610.321411	114.346680	965.000366	370.994629	-27.714293	922.987488	394.594391	154.835388
-612.480774	221.285385	870.379211	-633.071594	17.639166	861.632202	-715.567139	272.259277	415.917633	-681.546875	-1.870314	470.699768	-697.644043	272.324615	64.873482	-726.489807	14.376333	72.954887	-624.927063	320.383698	1292.275757	-638.208557	-70.376663	1301.224731	-583.954468	119.182297	1323.791748	-571.497986	123.745209	1592.966797	-668.433533	353.501373	1060.118774	-675.571716	-127.979248	1073.880371	-559.505737	318.057373	817.838867	-565.361206	-111.776794	837.129456	-610.240784	113.940079	965.063110	371.269501	-27.787355	922.929199	394.474030	154.849243
-612.732666	221.437607	870.395081	-633.775146	18.216496	861.528992	-715.688232	272.314514	415.963440	-681.541443	-1.992073	470.583038	-697.704834	272.350922	64.863976	-726.284973	14.454577	72.985306	-624.853271	320.325165	1292.306763	-638.336548	-70.412682	1301.172485	-583.946716	119.087402	1323.764038	-571.597290	123.674362	1592.974854	-668.405945	353.585205	1060.168457	-675.935974	-127.978127	1073.802490	-559.524536	318.071869	817.886047	-565.747009	-112.069496	837.053345	-610.630859	114.199059	965.002380	371.526733	-27.907175	922.884766	394.305267	154.808319
-612.841187	221.417587	870.390564	-634.036255	18.245197	861.520752	-715.807068	272.325439	415.941681	-681.429565	-2.035351	470.508392	-697.753723	272.364288	64.865395	-726.057373	14.579313	73.000130	-624.765015	320.275299	1292.321167	-638.442139	-70.438469	1301.175537	-583.999084	119.042816	1323.742432	-571.725952	123.573044	1593.041870	-668.352478	353.642029	1060.204102	-676.211060	-127.999413	1073.801392	-559.490479	318.049591	817.926941	-566.190002	-112.236282	836.926941	-610.765564	114.185890	964.988586	371.689575	-28.138754	922.932556	394.133148	154.712433
-613.405151	222.111450	870.481018	-635.473938	19.969841	860.699158	-716.159241	272.559448	416.100677	-681.392151	-2.112801	470.178192	-698.075623	272.461365	64.869370	-725.871338	14.700833	73.019348	-624.669312	320.222229	1292.368408	-638.536316	-70.486816	1301.184326	-584.006775	118.966827	1323.785034	-571.873657	123.569183	1593.093506	-668.311157	353.765228	1060.261841	-676.433228	-127.995529	1073.870239	-559.451233	318.022675	817.992004	-566.647095	-112.410141	836.848328	-611.370544	114.825668	964.537415	372.150818	-28.077650	922.878052	394.061493	154.718399
-613.547729	222.045914	870.478027	-635.747437	20.053791	860.631714	-716.212097	272.510590	416.083282	-681.205566	-2.127316	470.092194	-698.065125	272.449310	64.878120	-725.685303	14.744915	73.196663	-624.567017	320.185242	1292.404541	-638.652466	-70.519859	1301.214844	-584.016602	118.884064	1323.818237	-572.090637	123.548950	1593.163818	-668.229980	353.821045	1060.307739	-676.649170	-128.003525	1073.908081	-559.431091	318.037933	818.045654	-567.083313	-112.600021	836.771057	-611.524719	114.784805	964.491882	371.966736	-28.520962	923.085144	393.796021	154.417389
-613.568054	221.961929	870.469238	-635.825500	19.918869	860.631897	-716.230957	272.483337	416.093140	-680.946838	-2.047138	470.036652	-698.067932	272.448212	64.863853	-725.600830	14.832641	73.302238	-624.479675	320.126343	1292.446899	-638.755798	-70.583183	1301.239136	-584.066101	118.835464	1323.845215	-572.294922	123.534470	1593.263794	-668.165222	353.870148	1060.362061	-676.827637	-127.966248	1073.945923	-559.406311	318.061920	818.060608	-567.496948	-112.668625	836.651428	-611.569275	114.677109	964.487122	372.520569	-28.429092	923.020386	393.800110	154.354477
-613.599792	221.897308	870.462097	-635.948425	19.812151	860.617004	-716.204590	272.388092	416.061127	-680.670166	-2.005236	469.941711	-697.995483	272.432678	64.881241	-725.318604	15.113751	73.165611	-624.393188	320.067871	1292.432861	-638.848633	-70.645470	1301.238281	-584.064209	118.734985	1323.872925	-572.549744	123.482567	1593.357178	-668.068970	353.907928	1060.386230	-677.107666	-128.012054	1073.929077	-559.396301	318.074768	818.052551	-567.947815	-112.911751	836.524902	-611.636841	114.582054	964.474182	372.834808	-28.219995	923.003357	393.420532	154.784775
-613.604004	221.844009	870.461731	-636.084351	19.815262	860.543518	-716.274231	272.380981	416.076080	-680.308716	-1.936783	469.778534	-698.023865	272.422974	64.879501	-724.997620	15.536901	72.865685	-624.336426	320.029297	1292.439697	-638.936584	-70.699554	1301.251709	-584.087341	118.631126	1323.878052	-572.750671	123.506683	1593.424561	-667.937134	353.898285	1060.372070	-677.324463	-128.042450	1073.886597	-559.356140	318.128967	818.040527	-568.328552	-113.298820	836.442078	-611.685974	114.508759	964.431396	373.323029	-28.464005	923.059570	393.682373	154.344452
-613.600281	221.764633	870.420044	-636.153564	19.725143	860.499878	-716.153442	272.225098	415.863403	-679.929871	-1.930613	469.672852	-697.924438	272.387024	64.879257	-724.733704	15.731159	72.844254	-624.247864	319.960022	1292.425415	-638.975647	-70.766846	1301.213623	-584.107422	118.569649	1323.870850	-573.015137	123.515457	1593.488770	-667.789001	353.905609	1060.352783	-677.490784	-127.992439	1073.865723	-559.280640	318.135345	817.976074	-568.556763	-113.416161	836.388062	-611.695557	114.416229	964.385193	373.789551	-28.579823	923.112488	393.777924	154.254013
-613.621948	221.695160	870.407410	-636.207581	19.637045	860.453369	-716.205505	272.183746	415.924591	-679.548096	-2.026087	469.598389	-697.839966	272.382721	64.874954	-724.778076	15.633459	73.236938	-624.167053	319.911713	1292.394409	-639.067261	-70.839828	1301.187012	-584.135620	118.495499	1323.857544	-573.273254	123.531158	1593.552490	-667.635193	353.882538	1060.311523	-677.621887	-127.935593	1073.834839	-559.218384	318.199066	817.881470	-568.915100	-113.672279	836.273743	-611.722778	114.318275	964.352966	374.209198	-28.672503	923.155212	393.809845	154.176834
-613.603394	221.591446	870.388367	-636.248474	19.560480	860.417786	-716.092163	272.071564	415.755829	-679.089478	-2.117208	469.501740	-697.706848	272.346802	64.838638	-724.645020	15.813946	73.276619	-624.118103	319.824768	1292.377563	-639.161499	-70.905037	1301.186035	-584.109314	118.392700	1323.885010	-573.525513	123.563255	1593.613647	-667.483948	353.862518	1060.265991	-677.773743	-127.940094	1073.841553	-559.119385	318.252869	817.820435	-569.258484	-113.883690	836.164978	-611.714111	114.213264	964.322021	374.727478	-28.645840	923.156982	393.933624	154.144684
-613.601990	221.423904	870.344177	-636.213501	19.435701	860.417297	-716.054688	272.033997	415.660339	-678.569214	-2.217237	469.405945	-697.634827	272.320221	64.852585	-724.464417	16.096560	73.124855	-624.053162	319.744110	1292.316772	-639.211853	-70.971359	1301.192749	-584.148071	118.326721	1323.879517	-573.808472	123.605293	1593.651855	-667.309143	353.794250	1060.176636	-677.949036	-127.937881	1073.843384	-559.039124	318.567474	817.782288	-569.617371	-113.965858	836.025696	-611.702087	114.089912	964.302002	375.250854	-28.684031	923.199585	394.053619	154.114746
-613.603210	221.317795	870.329407	-636.194824	19.316553	860.409851	-716.118652	272.083466	415.632874	-678.090393	-2.334042	469.309296	-697.664185	272.348999	64.859650	-724.164124	16.478569	72.775963	-624.004517	319.674133	1292.274658	-639.280090	-71.037781	1301.186279	-584.175842	118.249451	1323.899536	-574.050232	123.654594	1593.720947	-667.153015	353.745575	1060.101196	-678.105408	-127.952209	1073.817383	-558.996399	318.822296	817.885071	-569.926086	-114.298882	835.933167	-611.695129	113.982765	964.291504	375.707703	-28.803879	923.222229	394.152863	154.061600
-613.617859	221.242630	870.309875	-636.117859	19.253885	860.383301	-716.241760	272.177002	415.697510	-677.590332	-2.433474	469.192322	-697.679138	272.353210	64.866226	-724.112915	16.586414	72.779793	-623.979065	319.603912	1292.220703	-639.353333	-71.116196	1301.181763	-584.214783	118.173065	1323.920654	-574.298096	123.688255	1593.759033	-666.995605	353.690826	1060.008423	-678.283325	-127.966179	1073.818237	-558.848450	318.845276	817.786804	-570.241699	-114.352905	835.780762	-611.672424	113.916870	964.269775	376.162506	-28.900438	923.291504	394.325989	153.957489
-613.102295	220.390106	870.173462	-634.788818	17.401310	861.168091	-716.031555	271.932678	415.606384	-677.135742	-2.536408	469.420837	-697.455688	272.300385	64.845749	-724.106689	16.588953	72.769966	-623.966980	319.521088	1292.116821	-639.398193	-71.204628	1301.188843	-584.261414	118.068878	1323.910400	-574.556519	123.734955	1593.770996	-666.886658	353.654755	1059.922729	-678.489807	-127.952354	1073.748535	-558.541077	318.375641	817.387695	-570.463074	-114.649414	835.744934	-611.136047	113.134781	964.679504	376.650513	-29.039745	923.376099	394.541199	153.895599
-612.882751	220.095673	870.122620	-634.042786	16.452196	861.312927	-715.981567	271.798981	415.580902	-676.667969	-2.578951	469.504547	-697.343811	272.243347	64.858658	-724.073120	16.604122	72.790924	-623.976685	319.429474	1292.039063	-639.488647	-71.300659	1301.168579	-584.338684	117.999870	1323.920044	-574.777893	123.739288	1593.820801	-666.720520	353.547028	1059.852417	-678.620911	-127.951485	1073.782104	-558.371338	318.343323	817.257813	-570.657166	-114.640427	835.666382	-610.776855	112.671539	964.751526	377.227966	-29.115316	923.427002	394.782928	153.863739
-612.888733	219.984314	870.109314	-633.887939	16.399792	861.286438	-716.056213	271.744995	415.604004	-676.285400	-2.685060	469.472168	-697.348328	272.191956	64.838844	-723.997986	16.598522	72.788544	-624.000366	319.343353	1291.971313	-639.554260	-71.411446	1301.130737	-584.403198	117.911484	1323.901978	-574.921143	123.826843	1593.817383	-666.525940	353.390839	1059.743896	-678.765076	-127.901627	1073.743896	-558.203857	318.309265	817.139038	-570.838440	-114.816879	835.603027	-610.729126	112.594238	964.735291	377.778748	-29.210970	923.500610	395.046783	153.813461
-612.857117	219.938812	870.099121	-633.659241	16.334877	861.259277	-716.024536	271.651001	415.592957	-675.954102	-2.731200	469.475708	-697.314514	272.164734	64.862778	-724.039490	16.621962	72.821671	-624.047302	319.253204	1291.875732	-639.617493	-71.491844	1301.152466	-584.495911	117.863503	1323.881836	-575.093628	123.866074	1593.817017	-666.370300	353.252380	1059.620728	-678.912292	-127.835381	1073.781372	-558.080200	318.547974	817.056274	-571.285278	-115.225357	835.396667	-610.635559	112.547066	964.721741	378.327393	-29.253061	923.583191	395.364502	153.745575
-612.852783	219.889481	870.121826	-633.407898	16.310452	861.251221	-716.089539	271.632690	415.616852	-675.610352	-2.723680	469.473389	-697.348206	272.181244	64.877243	-723.901978	16.653387	72.816704	-624.141602	319.170502	1291.806641	-639.682861	-71.565140	1301.188599	-584.574402	117.815826	1323.929321	-575.250854	123.927773	1593.820313	-666.166382	353.024231	1059.474121	-679.117859	-127.843292	1073.757202	-557.901733	318.773956	817.002075	-571.075562	-115.143242	835.585876	-610.554321	112.514305	964.735168	378.878082	-29.286139	923.681274	395.701691	153.618271
-612.824890	219.856293	870.108337	-633.149536	16.294994	861.231384	-716.035400	271.547699	415.621155	-675.327332	-2.697556	469.521759	-697.337646	272.179626	64.870399	-723.813293	16.657564	72.859535	-624.250549	319.111206	1291.716064	-639.735107	-71.630829	1301.216797	-584.644043	117.782082	1323.962891	-575.362976	124.197845	1593.823364	-666.033447	352.868011	1059.361572	-679.310181	-127.795883	1073.748901	-557.695251	318.717926	816.941956	-571.090088	-115.258514	835.650818	-610.454285	112.504677	964.724854	379.381775	-29.344854	923.793518	396.047516	153.507278
-612.790222	219.790894	870.104309	-632.856506	16.221552	861.216919	-715.971863	271.486633	415.624603	-675.006775	-2.696811	469.589935	-697.272644	272.155548	64.882622	-723.757996	16.661003	72.915039	-624.388245	319.040253	1291.673218	-639.799988	-71.694115	1301.267212	-584.769226	117.750572	1323.995483	-575.467651	124.037354	1593.818848	-665.987610	352.766785	1059.239014	-679.465637	-127.772148	1073.765503	-557.409546	317.989288	816.814026	-571.083557	-115.374214	835.671265	-610.356079	112.452347	964.724854	379.967834	-29.405996	923.876709	396.419922	153.452225
-612.906250	219.941391	870.098389	-633.030457	16.731882	861.100769	-715.956726	271.446228	415.675018	-674.817749	-2.800045	469.562897	-697.290710	272.106934	64.904587	-723.750671	16.659185	72.971825	-624.572937	318.996918	1291.609863	-639.861938	-71.757950	1301.258911	-584.893616	117.731613	1324.028198	-575.540039	124.071014	1593.800781	-665.858459	352.542175	1059.112061	-679.558167	-127.738457	1073.763062	-557.272766	318.523376	816.840393	-570.988647	-115.468536	835.756714	-610.474243	112.713333	964.656494	380.522552	-29.388966	923.874512	396.781769	153.429382
-613.277100	220.616867	870.203979	-633.836487	18.332689	860.263367	-716.203613	271.589813	415.820557	-674.579590	-2.910007	469.295929	-697.577148	272.173523	64.911018	-723.672852	16.679728	72.995865	-624.771973	318.949799	1291.554443	-639.912720	-71.824951	1301.259644	-585.009155	117.687843	1324.014648	-575.577148	124.131821	1593.778809	-665.826233	352.404358	1058.981079	-679.608276	-127.666283	1073.711670	-557.053406	318.411011	816.786682	-570.825806	-115.535156	835.847778	-610.775146	113.311241	964.221741	380.993683	-29.416870	923.871704	397.139709	153.364822
-612.724121	219.881042	870.083313	-632.298706	16.570679	861.004700	-715.776489	271.318878	415.692139	-674.227905	-2.975533	469.556824	-697.301636	272.070923	64.904762	-723.562988	16.656332	73.015511	-625.026001	318.904297	1291.471313	-639.933960	-71.900002	1301.254028	-585.145874	117.658127	1324.026489	-575.581116	124.181580	1593.741333	-665.817566	352.259338	1058.862671	-679.548706	-127.583939	1073.716797	-556.831909	318.208832	816.730896	-570.653503	-115.586281	835.903687	-610.139954	112.610741	964.616760	381.456299	-29.439898	923.865784	397.514832	153.338974
-612.612061	219.739838	870.052612	-631.823730	16.306089	861.006287	-715.659912	271.224823	415.681213	-673.995972	-3.190773	469.647858	-697.326477	272.063171	64.898094	-723.563477	16.608335	73.059975	-625.302673	318.841034	1291.378906	-639.973694	-71.989670	1301.224365	-585.314453	117.654175	1323.995239	-575.557068	124.215233	1593.693237	-665.848267	352.144318	1058.721802	-679.546509	-127.625618	1073.687012	-556.630066	318.049164	816.697327	-570.487366	-115.619286	835.927368	-609.932434	112.456573	964.615662	381.904236	-29.485458	923.867432	397.903595	153.273331
-612.534607	219.690063	870.038025	-631.474792	16.256958	860.944458	-715.540955	271.153625	415.696533	-673.725769	-3.295640	469.610321	-697.279480	272.035004	64.929443	-723.513184	16.543079	73.098763	-625.536194	318.804291	1291.302734	-639.907959	-72.059288	1301.192993	-585.772400	117.778847	1323.872192	-575.506348	124.272484	1593.642578	-665.883362	352.014496	1058.584595	-679.485779	-127.591812	1073.638794	-556.481506	317.875885	816.661499	-570.296570	-115.651703	835.940735	-609.760620	112.404129	964.582458	382.353912	-29.523506	923.858643	398.298981	153.245239
-612.395081	219.575623	870.001953	-631.048767	16.161259	860.914490	-715.401245	271.048309	415.685516	-673.448669	-3.414495	469.614899	-697.265869	272.033936	64.928482	-723.474609	16.505436	73.145836	-625.873962	318.750732	1291.211426	-639.907593	-72.128914	1301.170898	-585.937683	117.788254	1323.877808	-575.462402	124.347778	1593.554932	-665.944946	351.868225	1058.460327	-679.450867	-127.658707	1073.582764	-556.278809	317.632935	816.655640	-570.101563	-115.646912	835.931885	-609.567749	112.326439	964.562012	382.801361	-29.544767	923.841431	398.692627	153.228760
-612.101868	219.341644	870.011902	-630.117737	15.481878	861.017090	-715.163879	270.911896	415.689514	-673.106079	-3.484581	469.720367	-696.970520	271.927948	64.962814	-723.527588	16.418695	73.220726	-626.275696	318.752380	1291.143066	-639.923767	-72.163536	1301.154907	-585.829529	117.674408	1323.954468	-575.416565	124.409576	1593.474365	-666.073914	351.749451	1058.329468	-679.396545	-127.741333	1073.474243	-556.022034	317.000488	816.623657	-569.907776	-115.629410	835.911377	-609.122559	111.978523	964.644653	383.181061	-29.517811	923.808716	399.067688	153.245316
-611.939270	219.231171	869.991272	-629.710510	15.370937	860.972717	-715.029846	270.852539	415.710938	-672.759216	-3.544716	469.764954	-696.767761	271.849030	64.998886	-723.639954	16.348082	73.261772	-626.623535	318.707062	1291.078003	-639.879395	-72.218193	1301.115723	-586.012634	117.677788	1323.927490	-575.301636	124.473511	1593.413330	-666.191162	351.578918	1058.214600	-679.253174	-127.794853	1073.406128	-555.810791	316.644531	816.642273	-569.685486	-115.611900	835.867065	-608.909363	111.876526	964.621277	383.578400	-29.386120	923.749451	399.321960	153.453323
-611.712341	219.148849	869.999817	-629.226257	15.162325	860.947205	-714.880493	270.798950	415.728516	-672.379150	-3.633495	469.820007	-696.622314	271.749603	64.980476	-723.807129	16.237118	73.294785	-627.034790	318.661407	1290.960815	-639.772644	-72.271004	1301.071655	-586.192749	117.702110	1323.932373	-575.166931	124.533791	1593.339355	-666.402771	351.421936	1058.055298	-679.008484	-127.791687	1073.384644	-555.579773	316.038605	816.579346	-569.456177	-115.577797	835.832336	-608.669373	111.742188	964.627197	383.952240	-29.309124	923.692017	399.644440	153.607010
-611.541016	219.019791	869.957886	-628.832092	15.029491	860.912720	-714.700256	270.722900	415.729919	-672.059998	-3.758993	469.888092	-696.600220	271.670105	64.992393	-724.050659	16.159710	73.326942	-627.430603	318.633392	1290.867798	-639.678467	-72.336548	1301.020508	-586.325073	117.722832	1323.904541	-575.038513	124.587898	1593.249634	-666.526367	351.167236	1057.919556	-678.762024	-127.807236	1073.282104	-555.579651	316.667145	816.788330	-569.157471	-115.588463	835.820618	-608.465393	111.634071	964.599609	384.473511	-29.592342	923.677917	400.455353	153.047195
-611.495544	219.066345	869.951477	-628.893005	15.503523	860.804077	-714.518982	270.728333	415.794830	-671.737854	-4.014104	469.896667	-696.575317	271.650635	64.964706	-724.132874	16.006517	73.376793	-627.847900	318.607910	1290.791870	-639.556396	-72.393524	1300.959717	-586.443115	117.731087	1323.878296	-574.920654	124.626083	1593.144531	-666.789429	350.973877	1057.760986	-678.417725	-127.778854	1073.244873	-555.465637	316.573700	816.817444	-568.845642	-115.569550	835.757935	-608.496704	111.829140	964.541260	384.880615	-29.598059	923.693665	400.910278	153.000244
-611.409119	219.176559	870.009521	-628.625671	15.675122	860.520447	-714.247131	270.684418	415.858093	-671.457336	-4.178986	469.927673	-696.495728	271.583313	64.980804	-724.213684	15.865167	73.441528	-628.290161	318.560181	1290.704346	-639.404358	-72.466492	1300.897461	-586.551880	117.728127	1323.866455	-574.847107	124.707985	1593.013428	-667.158508	350.878845	1057.637573	-678.182373	-127.861740	1073.156250	-555.375122	316.352997	816.872864	-568.439331	-115.599068	835.751709	-608.307556	111.811768	964.418213	385.155243	-29.528475	923.689880	401.146362	153.195633
-611.174377	219.109818	870.034912	-628.209473	15.565551	860.512573	-713.870483	270.548950	415.891113	-671.211182	-4.388047	470.047546	-696.342407	271.602966	65.013023	-724.308716	15.770881	73.491013	-628.697998	318.538116	1290.646851	-639.229736	-72.536980	1300.838867	-586.648010	117.725922	1323.835083	-574.837280	124.728867	1592.884521	-667.526184	350.717407	1057.502197	-677.976196	-127.926643	1073.036865	-555.279602	316.188751	816.921753	-567.992310	-115.579643	835.712280	-608.076538	111.726395	964.438232	385.476746	-29.619114	923.729431	401.669281	153.007507
-610.720337	218.691528	870.020813	-627.197266	14.651469	860.963562	-713.469482	270.448425	415.870056	-671.057129	-4.578158	470.297119	-696.303162	271.604034	65.053604	-724.332642	15.690912	73.571716	-629.124634	318.514069	1290.562744	-639.070190	-72.587631	1300.768188	-586.734314	117.763588	1323.778076	-574.689026	124.830032	1592.784668	-667.814209	350.439636	1057.425171	-677.713928	-128.002762	1072.957886	-555.218933	316.023163	817.005920	-567.464661	-115.601875	835.728271	-607.636658	111.353111	964.706726	385.747223	-29.620258	923.783020	402.047729	152.996414
-610.505493	218.518326	870.003235	-626.730225	14.500826	861.003784	-713.114014	270.424744	415.910950	-670.895386	-4.746024	470.417389	-696.300232	271.616730	65.067123	-724.403625	15.635760	73.643387	-629.586487	318.493591	1290.500610	-638.901855	-72.629494	1300.701050	-586.802795	117.804520	1323.741333	-574.600891	124.903687	1592.690552	-668.138306	350.268768	1057.327637	-677.357788	-128.004425	1072.887451	-555.215759	315.830139	817.077698	-567.302246	-115.878891	835.498779	-607.417969	111.241699	964.734619	386.036774	-29.635923	923.828796	402.478424	152.949295
-610.312256	218.474747	870.017517	-626.322266	14.382163	860.994080	-712.707886	270.365387	415.991699	-670.810425	-4.948776	470.517059	-696.303955	271.618317	65.076828	-724.518677	15.557773	73.692970	-629.970215	318.469879	1290.436279	-638.677551	-72.672363	1300.629639	-586.865295	117.822922	1323.685913	-574.545166	125.014816	1592.589722	-668.560242	350.100128	1057.228760	-676.899353	-127.984734	1072.769897	-555.264038	315.564636	817.141541	-566.379883	-115.632759	835.676453	-607.224976	111.170517	964.749512	386.334473	-29.650518	923.843262	402.860413	152.970795
-610.061646	218.414078	870.015625	-625.882813	14.272741	860.990662	-712.313110	270.305084	416.040283	-670.703308	-5.090195	470.625732	-695.317993	271.457855	65.155228	-724.589111	15.501525	73.781822	-630.370239	318.427399	1290.355469	-638.435242	-72.720085	1300.551392	-586.902039	117.882156	1323.608887	-574.493652	125.116562	1592.508057	-668.995850	349.976868	1057.132324	-676.499817	-128.042007	1072.621704	-555.366028	315.393768	817.192078	-565.731689	-115.575172	835.670959	-606.995300	111.104576	964.760681	386.780060	-29.594658	923.887512	403.291138	153.016907
-609.954224	218.422440	869.976746	-625.923218	14.592114	860.913940	-712.042114	270.333405	416.093719	-670.716675	-5.291949	470.611511	-696.367920	271.615479	65.123222	-724.740479	15.434054	73.823929	-630.721375	318.372009	1290.304565	-638.184509	-72.784615	1300.446289	-586.936768	117.900017	1323.537476	-574.493286	125.189140	1592.425903	-669.367493	349.753967	1057.069092	-675.982361	-128.058105	1072.537354	-555.495728	315.275116	817.258606	-565.089355	-115.621376	835.637146	-607.002686	111.237129	964.705750	387.372894	-29.315805	923.833069	403.591492	153.338776
-609.600891	218.223938	869.966736	-625.092834	13.963791	860.920288	-711.689880	270.312866	416.119202	-670.647766	-5.360445	470.796356	-696.470337	271.674988	65.144875	-724.804565	15.382497	73.849159	-631.073853	318.350189	1290.257813	-637.924622	-72.852493	1300.370117	-586.942078	117.918633	1323.481201	-574.521729	125.277214	1592.340942	-669.750244	349.588715	1057.019409	-675.425903	-128.095703	1072.485229	-555.716431	315.179108	817.285645	-564.398987	-115.686043	835.646912	-606.570007	110.879486	964.724243	387.956268	-28.981613	923.780212	403.824188	153.698273
-609.302246	218.127533	869.968445	-624.659851	13.819312	860.899841	-711.385864	270.297760	416.207916	-670.712708	-5.530629	470.905518	-695.843750	271.501129	65.157486	-724.802979	15.351275	73.874603	-631.431274	318.303802	1290.198120	-637.629089	-72.918304	1300.308472	-586.978577	117.928154	1323.441650	-574.567444	125.356979	1592.282471	-670.227173	349.488281	1056.990967	-675.062012	-128.254196	1072.381836	-555.665649	314.158051	817.179810	-563.716736	-115.719490	835.655334	-606.317688	110.764549	964.727478	388.413330	-28.831976	923.838257	404.125031	153.882584
-609.034668	217.984222	869.976563	-624.293640	13.751143	860.844360	-711.060120	270.210815	416.290588	-670.782104	-5.704363	470.988007	-695.567139	271.440369	65.208252	-724.830444	15.280338	73.928680	-631.772827	318.274231	1290.189087	-637.367126	-73.006752	1300.231934	-586.981262	117.946793	1323.411499	-574.686401	125.415665	1592.212524	-670.704102	349.392975	1056.960449	-674.463379	-128.340469	1072.289063	-555.849854	313.994812	817.201111	-563.083679	-115.810211	835.626038	-606.103943	110.638397	964.713745	388.917114	-28.785124	923.899048	404.633667	153.874191
-608.774902	217.895309	869.966064	-623.898315	13.664517	860.818970	-710.860596	270.179260	416.369995	-670.782227	-5.781248	471.054077	-695.204163	271.359589	65.259377	-724.776550	15.267314	73.976860	-632.068359	318.209351	1290.169556	-637.042969	-73.081596	1300.217407	-586.975952	117.954956	1323.398315	-574.779663	125.490738	1592.178101	-671.136780	349.340393	1056.901489	-673.884094	-128.440094	1072.187012	-556.584656	313.974548	816.998474	-562.479431	-115.886017	835.540283	-605.864929	110.556442	964.705444	389.528961	-28.927790	923.956665	405.402893	153.681900
-608.466248	217.487671	869.849365	-623.560608	13.579475	860.760986	-710.535889	270.056274	416.358398	-670.767944	-5.879672	471.070374	-694.913818	271.314575	65.298988	-724.656433	15.285902	73.967125	-632.327576	318.199463	1290.144287	-636.747375	-73.148766	1300.177368	-586.950500	117.956451	1323.379517	-574.860596	125.559235	1592.168701	-671.445190	349.176331	1056.821411	-673.317505	-128.638321	1072.108032	-556.561340	313.965271	817.164429	-561.818726	-115.908905	835.485779	-605.560303	110.333160	964.621277	390.016052	-28.956974	924.044128	405.845459	153.677948
-608.154419	217.354080	869.809021	-623.214417	13.404863	860.725830	-710.421936	270.008484	416.426392	-670.711182	-5.849996	471.114136	-694.932678	271.281952	65.281624	-724.523315	15.352484	73.975327	-632.602844	318.154480	1290.075195	-636.416931	-73.221375	1300.152100	-586.923645	117.967972	1323.361084	-574.970825	125.627205	1592.158936	-671.837341	349.049469	1056.790039	-672.719849	-128.866058	1072.065308	-557.426758	314.818756	817.106384	-561.156982	-115.916229	835.471436	-605.297852	110.188995	964.591064	390.554199	-28.979393	924.138367	406.281403	153.661133
-607.935547	217.375931	869.764038	-623.283936	13.746676	860.624268	-710.354980	269.990570	416.480774	-670.786865	-5.837771	471.004486	-694.908569	271.251984	65.313431	-724.359314	15.447869	73.987450	-632.784241	318.020081	1289.971680	-636.104065	-73.275536	1300.112915	-586.910339	117.976318	1323.335571	-575.087830	125.685661	1592.169922	-672.238281	348.948730	1056.730469	-672.039734	-128.990051	1072.076782	-557.625549	314.909546	817.144409	-560.507263	-115.947975	835.452698	-605.228210	110.320831	964.515686	391.100952	-28.988995	924.189209	406.721100	153.651062
-607.597595	217.175705	869.695679	-622.969971	13.678764	860.545959	-710.128784	269.785156	416.467377	-670.783203	-5.736003	470.977905	-694.836914	271.214081	65.341698	-724.166504	15.600888	73.931557	-633.006653	317.934692	1289.910278	-635.737976	-73.370491	1300.108643	-586.862244	117.941719	1323.317383	-575.259399	125.714851	1592.185791	-672.583862	348.832672	1056.736206	-671.358521	-129.177155	1072.011108	-558.089905	314.935333	817.004578	-559.840881	-115.962196	835.456299	-604.935913	110.179680	964.445496	391.575226	-28.976315	924.263672	407.151978	153.602234
-606.690796	217.477371	869.843811	-622.517029	13.724051	860.452271	-709.962036	269.600952	416.578400	-670.637329	-5.501669	470.905518	-694.773743	271.153137	65.345802	-723.944885	15.756880	73.885193	-633.248291	317.905731	1289.916504	-635.418701	-73.435249	1300.075562	-586.825500	117.919342	1323.302612	-575.421631	125.732574	1592.184937	-672.916565	348.716919	1056.702515	-670.697998	-129.387024	1072.001465	-558.451172	315.111908	816.971130	-559.214844	-116.000771	835.409729	-604.368652	110.227356	964.477600	392.022675	-29.005264	924.360840	407.518219	153.526535
-606.057312	217.672379	869.840576	-622.143250	13.763601	860.351196	-709.884338	269.472290	416.673157	-670.465027	-5.265155	470.795319	-694.686584	271.106354	65.406860	-723.761108	15.949306	73.830261	-633.400146	317.798462	1289.844604	-635.081055	-73.569016	1300.061279	-586.989014	118.015831	1323.212769	-575.545837	125.777985	1592.176636	-673.250854	348.588348	1056.669189	-670.194092	-129.630920	1071.921387	-558.738037	315.217377	816.926941	-558.632263	-116.063187	835.369812	-603.916504	110.291939	964.427917	392.511780	-29.054277	924.462097	407.927612	153.516418
-605.500977	217.730103	869.826843	-621.761169	13.719217	860.234436	-709.815002	269.337372	416.754181	-670.261169	-4.975929	470.674927	-694.633484	271.099976	65.403778	-723.559937	16.081678	73.777786	-633.561646	317.730194	1289.742432	-634.730652	-73.645844	1300.067383	-586.946960	117.964882	1323.194946	-575.735291	125.773399	1592.174316	-673.587402	348.514923	1056.609009	-669.562500	-129.829926	1071.883545	-558.992493	315.243439	816.794250	-558.051575	-116.075867	835.325623	-603.485046	110.245483	964.363586	392.938721	-29.112360	924.538025	408.290436	153.532150
-604.945984	217.516754	869.734680	-620.936096	13.081161	860.239868	-709.704895	269.154785	416.765564	-670.057129	-4.707468	470.663818	-694.582336	271.034760	65.385757	-723.397278	16.242693	73.725082	-633.689880	317.653381	1289.650269	-634.349792	-73.749374	1300.084106	-586.891785	117.935699	1323.159912	-575.937256	125.759796	1592.165161	-673.899780	348.392456	1056.483521	-668.994568	-130.068314	1071.864258	-559.257080	315.332001	816.669678	-557.429260	-116.030617	835.317383	-602.881836	109.898148	964.333313	393.391937	-29.145277	924.583557	408.664001	153.533447
-605.118469	217.848145	869.832947	-620.700439	12.909634	860.147339	-709.965637	269.197144	416.870667	-670.018005	-4.553652	470.645508	-694.697205	271.005371	65.396202	-723.334290	16.354935	73.722527	-633.801819	317.576874	1289.538574	-633.996399	-73.825447	1300.125488	-586.833313	117.895302	1323.141846	-576.099121	125.757408	1592.185425	-674.143066	348.255646	1056.365723	-668.445129	-130.349335	1071.898560	-559.504272	315.496002	816.535217	-557.075012	-116.250420	835.165344	-602.895203	109.922218	964.337708	393.791992	-29.156218	924.631958	408.992920	153.519287
-604.795166	217.753510	869.770508	-620.346985	12.843981	860.054749	-710.031799	269.057190	416.951965	-669.971863	-4.386190	470.621735	-694.771606	270.969666	65.402534	-723.345886	16.398273	73.734482	-633.935059	317.501923	1289.423706	-633.717590	-73.901505	1300.167236	-586.571411	117.770470	1323.178223	-576.237671	125.743011	1592.207764	-674.363342	348.139618	1056.283081	-667.947205	-130.653076	1071.870850	-559.757996	315.569733	816.356201	-556.468445	-116.183052	835.191956	-602.567688	109.828964	964.260559	394.205383	-29.166653	924.673096	409.337921	153.481796
-604.499268	217.658310	869.735107	-620.005676	12.773493	859.964233	-710.125732	268.956665	417.028137	-669.912476	-4.241753	470.562561	-694.845825	270.896179	65.411797	-723.315308	16.434607	73.712128	-634.022217	317.408905	1289.303589	-633.480103	-74.016930	1300.134033	-586.712891	117.792831	1323.106689	-576.359619	125.713425	1592.231079	-674.517883	347.971039	1056.172852	-667.342468	-130.841431	1071.841553	-559.952454	315.770508	816.207336	-555.650879	-116.025894	835.380371	-602.281067	109.723274	964.199585	394.563904	-29.203129	924.721802	409.661652	153.427917
-603.711609	217.092377	869.541809	-619.608643	12.812829	859.852966	-709.928650	268.588440	417.004120	-671.037964	-4.804874	470.689789	-694.699646	270.810760	65.415825	-723.807800	16.466490	73.811943	-634.095886	317.311676	1289.187134	-633.221313	-74.088768	1300.190430	-586.650330	117.747162	1323.087524	-576.485474	125.652435	1592.233276	-674.660400	347.781708	1056.054199	-666.783203	-131.012360	1071.800049	-560.132324	315.965515	816.038879	-555.112671	-116.172676	835.418457	-601.680786	109.463928	964.046692	394.898834	-29.281544	924.774780	409.988617	153.329315
-603.488403	217.016083	869.518494	-619.259399	12.797067	859.787476	-710.052429	268.465851	417.098206	-671.121765	-4.721274	470.611572	-694.827148	270.806183	65.437721	-723.982910	16.477266	73.790688	-634.158630	317.224762	1289.077148	-633.043396	-74.184204	1300.205444	-586.601685	117.662369	1323.065430	-576.585754	125.626823	1592.256226	-674.767761	347.596039	1055.961426	-666.383606	-131.343674	1071.827148	-560.232849	316.136169	815.885498	-554.550720	-116.200340	835.468384	-601.451294	109.406044	964.007324	395.200775	-29.329832	924.804260	410.268860	153.296982
-603.353271	217.092316	869.497925	-619.329224	13.232165	859.681824	-710.211975	268.396210	417.196564	-671.167664	-4.727126	470.443329	-694.919128	270.832550	65.476830	-724.035950	16.484875	73.770966	-634.197815	317.124054	1288.947876	-632.825806	-74.274086	1300.275635	-586.552917	117.605545	1323.043335	-576.678894	125.593513	1592.231201	-674.813049	347.425140	1055.838135	-665.835571	-131.457199	1071.928589	-560.309387	316.336639	815.707153	-553.930298	-116.092239	835.607544	-601.426697	109.601372	963.941711	395.561920	-29.368805	924.830139	410.574249	153.230225
-603.134338	217.070282	869.465088	-618.957947	13.149799	859.620728	-710.356201	268.332367	417.254486	-671.143860	-4.778984	470.390656	-694.943542	270.846039	65.479256	-724.037292	16.498436	73.784706	-634.250732	317.044403	1288.836060	-632.656799	-74.365860	1300.312622	-586.525513	117.541763	1323.020874	-576.768555	125.536583	1592.213623	-674.837585	347.275940	1055.706787	-665.563538	-131.863068	1071.960938	-560.447876	316.720367	815.673340	-553.275513	-116.079002	835.778320	-601.184448	109.548302	963.899902	395.848938	-29.444382	924.857300	410.848175	153.164963
-602.908813	217.013535	869.404785	-618.585571	13.080598	859.561401	-710.397217	268.225342	417.304688	-671.079712	-4.875220	470.360535	-694.934692	270.843231	65.495888	-724.077820	16.533190	73.814484	-634.302856	316.965271	1288.724854	-632.509705	-74.442253	1300.359985	-586.306824	117.394066	1323.048828	-576.830688	125.485870	1592.179688	-674.889832	347.171021	1055.578003	-665.155884	-132.096466	1072.008423	-560.415222	316.549316	815.361023	-552.761597	-116.103401	835.837585	-600.925842	109.496124	963.844666	396.161438	-29.496956	924.878418	411.091736	153.126068
-602.612122	216.955048	869.357178	-618.200256	12.972146	859.483276	-710.480835	268.198517	417.390839	-670.867554	-4.851458	470.306885	-695.022034	270.912689	65.499741	-724.031982	16.546295	73.834747	-634.293762	316.897034	1288.616577	-632.360840	-74.508217	1300.410156	-586.283203	117.310043	1323.030396	-576.906494	125.415283	1592.114258	-674.842529	347.076538	1055.466919	-664.828674	-132.429550	1072.019287	-560.409058	316.672943	815.211548	-552.137146	-116.196960	836.003479	-600.637695	109.407211	963.786743	396.448639	-29.548380	924.884277	411.316589	153.058365
-602.211731	216.732513	869.292114	-617.326294	12.369273	859.487000	-710.467896	268.084625	417.441010	-670.659546	-4.881284	470.314545	-694.918518	270.854706	65.523506	-724.071899	16.593021	73.825935	-634.284424	316.780670	1288.489380	-632.251038	-74.635597	1300.400269	-586.453186	117.338379	1322.924194	-576.925781	125.344299	1592.061523	-674.767944	346.965973	1055.351196	-664.520325	-132.765503	1071.988159	-560.400208	316.814514	815.020386	-551.442261	-116.449539	836.253113	-600.124634	109.069321	963.772339	396.675812	-29.595362	924.888855	411.499298	153.048080
-601.877747	216.642075	869.231567	-616.942444	12.362664	859.365234	-710.435486	268.043945	417.497711	-670.396912	-4.908239	470.285706	-695.031921	270.873383	65.528755	-724.067139	16.634752	73.825516	-634.275757	316.684845	1288.367065	-632.239563	-74.715080	1300.357910	-586.460205	117.256584	1322.861816	-576.962097	125.270218	1591.985352	-674.691284	346.834778	1055.213379	-664.187134	-133.124710	1071.990601	-560.342834	316.884521	814.826172	-550.784607	-116.552048	836.461426	-599.834473	108.995956	963.686462	396.915222	-29.653250	924.899231	411.710083	152.986862
-601.859497	217.032349	869.254150	-616.620056	12.358207	859.249451	-710.579163	268.092651	417.635132	-670.175232	-4.901963	470.279572	-695.229065	270.892273	65.562393	-724.017212	16.643797	73.865097	-634.258118	316.587555	1288.213745	-632.153442	-74.797813	1300.388306	-586.468323	117.171135	1322.827271	-576.916565	125.187920	1591.905273	-674.555847	346.764130	1055.050415	-663.744202	-133.341675	1072.022461	-560.245239	316.858490	814.651978	-550.063660	-116.486984	836.658264	-599.741882	109.151855	963.645264	397.129181	-29.693422	924.898499	411.899750	152.917603
-601.248108	216.524063	869.150024	-616.177185	12.377462	859.193115	-710.321411	267.912231	417.648865	-669.959167	-4.967578	470.257294	-695.162781	270.895844	65.581474	-723.992188	16.687403	73.881317	-634.232056	316.473358	1288.082886	-632.130188	-74.867348	1300.385864	-586.461243	117.089035	1322.782349	-576.858765	125.121826	1591.840942	-674.408752	346.625427	1054.885010	-663.451111	-133.615723	1071.995972	-560.115234	316.921295	814.491150	-549.359192	-116.614799	836.805359	-599.286133	108.913315	963.572144	397.314392	-29.743341	924.896240	412.054871	152.898636
-600.896423	216.443405	869.118103	-615.766907	12.300287	859.151855	-710.207581	267.832855	417.669495	-669.681213	-4.990937	470.261963	-695.087341	270.909973	65.643211	-723.970886	16.705992	73.931023	-634.216187	316.391602	1287.926758	-632.127502	-74.930946	1300.386475	-586.474976	117.044258	1322.737549	-576.774048	125.054184	1591.757446	-674.260376	346.575806	1054.711914	-663.245361	-133.940201	1071.994141	-559.954712	316.900299	814.339172	-548.680603	-116.747635	837.031189	-598.996338	108.838676	963.544434	397.471069	-29.804251	924.901489	412.199799	152.819199
-600.590393	216.376938	869.068298	-615.381836	12.259327	859.101990	-710.112000	267.813568	417.708130	-669.423950	-5.041184	470.281494	-695.137756	270.919006	65.642197	-723.928467	16.719221	73.978279	-634.193726	316.316986	1287.816772	-632.202026	-74.984726	1300.374634	-586.507019	116.971779	1322.677979	-576.686523	124.974136	1591.641235	-674.063293	346.506195	1054.549927	-662.974548	-134.307343	1072.029297	-559.773071	316.956085	814.198486	-547.979736	-116.902534	837.265564	-598.740112	108.793884	963.503418	397.604889	-29.789875	924.877258	412.295593	152.775696
-600.214844	216.323486	869.066711	-614.902893	12.216846	859.096313	-709.899597	267.730194	417.738464	-669.076599	-5.065814	470.237946	-695.143616	270.911926	65.689728	-723.887268	16.716145	74.010124	-634.146973	316.225555	1287.680664	-632.243164	-75.072639	1300.390015	-586.563416	116.908524	1322.611084	-576.519897	124.902466	1591.566406	-673.872925	346.460205	1054.394409	-662.691528	-134.603699	1072.071289	-559.559570	316.901672	814.052124	-547.334351	-117.271111	837.524414	-598.449036	108.757477	963.513000	397.706726	-29.778042	924.856262	412.299744	152.768188
-599.858948	216.248199	869.034729	-614.516785	12.165469	859.057678	-709.628418	267.604004	417.764771	-668.705261	-5.128887	470.195465	-695.030701	270.858398	65.700348	-723.820313	16.712830	74.070717	-634.126343	316.138336	1287.557739	-632.344238	-75.106171	1300.355835	-586.623047	116.826180	1322.551880	-576.489258	124.754036	1591.406006	-673.685486	346.405670	1054.275635	-662.484192	-134.949432	1072.063843	-559.290833	316.907776	813.942505	-546.732483	-117.369583	837.659546	-598.208374	108.700371	963.489929	397.760010	-29.708632	924.827271	412.229736	152.694489
-599.497375	216.140472	869.011230	-614.075684	12.079897	859.027771	-709.440186	267.592590	417.826599	-668.399109	-5.151136	470.233032	-695.004822	270.806946	65.699356	-723.818359	16.717304	74.068428	-634.094666	316.058685	1287.442749	-632.449707	-75.131386	1300.309814	-586.647095	116.738487	1322.475586	-576.270447	124.715668	1591.253418	-673.485291	346.318665	1054.157593	-662.304565	-135.255127	1072.036133	-558.991516	316.911377	813.852844	-546.179626	-117.578438	837.833191	-597.941162	108.612450	963.475708	397.780518	-29.619286	924.798279	412.058258	152.675415
-599.145386	216.053146	868.989685	-613.693604	12.003189	858.973633	-709.215454	267.588165	417.891449	-668.135193	-5.235285	470.258240	-695.013123	270.762421	65.768135	-723.793884	16.725227	74.107628	-634.101685	316.015991	1287.326294	-632.539490	-75.154480	1300.289673	-586.519958	116.559303	1322.435059	-576.074097	124.606918	1591.103027	-673.356567	346.333862	1054.081299	-662.111267	-135.464783	1071.970947	-558.435730	315.941833	813.642883	-545.592651	-117.979042	838.031860	-597.703369	108.524246	963.448914	397.815460	-29.512892	924.756104	411.934235	152.624023
-598.783936	215.915817	868.945923	-613.283936	11.940413	858.933167	-708.973938	267.595673	417.912018	-667.904419	-5.301269	470.298767	-695.019714	270.772034	65.806213	-723.766357	16.716454	74.145828	-634.059692	315.935272	1287.188477	-632.679199	-75.205910	1300.208984	-586.525513	116.509369	1322.343140	-575.907349	124.531754	1590.925415	-673.158020	346.246246	1053.932007	-661.980103	-135.729111	1071.903076	-558.052368	315.821930	813.587219	-545.067871	-118.216042	838.152771	-597.435730	108.433716	963.417603	397.821320	-29.466459	924.729309	411.887360	152.507568
-598.635376	216.122437	868.959412	-613.400146	12.580727	858.497437	-708.811523	267.697632	418.009125	-667.655945	-5.298391	470.235107	-695.061584	270.795441	65.823006	-723.708374	16.755564	74.190002	-634.015381	315.883301	1287.068359	-632.788147	-75.248665	1300.144287	-586.531372	116.430656	1322.214600	-575.683472	124.447693	1590.757568	-672.887756	346.124542	1053.727905	-661.823425	-135.951599	1071.862549	-557.853699	316.597260	813.732910	-544.523560	-118.290451	838.247681	-597.380371	108.612770	963.189270	397.905334	-29.460369	924.693237	412.026398	152.431015
-598.001770	215.806717	868.914307	-612.507385	11.938993	858.825500	-708.392456	267.653656	417.971130	-667.386841	-5.326806	470.380768	-694.911377	270.785828	65.842110	-723.675842	16.727694	74.247688	-633.943787	315.822784	1286.925049	-632.884705	-75.282143	1300.068481	-586.522644	116.351524	1322.091309	-575.486389	124.346817	1590.560669	-672.683594	346.079041	1053.559326	-661.761108	-136.184723	1071.787109	-557.414917	316.424988	813.669128	-544.064697	-118.538551	838.336487	-596.905334	108.354935	963.367859	398.061646	-29.738863	924.687439	412.587158	152.365784
-597.583618	215.724731	868.914612	-612.081482	11.879016	858.813538	-708.004944	267.666656	417.957001	-667.157715	-5.353989	470.428406	-694.999084	270.795715	65.841377	-723.613770	16.768600	74.281044	-633.858215	315.739960	1286.731934	-633.026611	-75.319916	1299.898804	-586.537720	116.309174	1321.945435	-575.333069	124.214935	1590.353760	-672.470337	346.032837	1053.355957	-661.606323	-136.355286	1071.681396	-556.971619	316.195007	813.585022	-543.639648	-118.768173	838.387512	-596.630737	108.287560	963.374512	398.046509	-29.723989	924.683533	412.597961	152.303345
-597.192261	215.636261	868.861389	-611.701477	11.837184	858.757202	-707.701294	267.698792	417.978271	-666.908630	-5.388689	470.474792	-695.022949	270.801056	65.890526	-723.597229	16.777037	74.319267	-633.788635	315.736206	1286.597534	-633.258850	-75.374245	1299.661133	-586.561157	116.259781	1321.774780	-575.101440	124.139977	1590.128662	-672.246643	345.974060	1053.204468	-661.465637	-136.506409	1071.556152	-556.513123	316.004333	813.571716	-543.238953	-119.225945	838.457214	-596.392273	108.229027	963.332092	398.027252	-29.805655	924.687683	412.685181	152.231094
-596.818115	215.550705	868.837769	-611.310669	11.743075	858.726685	-707.451416	267.801147	418.030243	-666.721375	-5.422412	470.504120	-695.106201	270.795288	65.912140	-723.553101	16.772581	74.345352	-633.675293	315.659882	1286.424561	-633.375671	-75.396156	1299.471191	-586.556213	116.177948	1321.617432	-574.918579	124.039963	1589.917725	-672.030212	345.945679	1053.066406	-661.372864	-136.648300	1071.416138	-556.089539	315.849884	813.582947	-542.937195	-119.567093	838.465698	-596.135315	108.145126	963.315430	397.952515	-29.855947	924.700745	412.726532	152.169357
-596.419922	215.428299	868.790955	-610.985901	11.661065	858.687561	-707.106873	267.867706	418.090546	-666.530701	-5.454217	470.513306	-695.119080	270.784210	65.956245	-723.539795	16.772257	74.389168	-633.590759	315.658875	1286.327026	-633.483398	-75.416382	1299.270020	-586.561829	116.136581	1321.445313	-574.695496	123.933006	1589.738770	-671.831421	345.939117	1052.903442	-661.297852	-136.735458	1071.235718	-555.658325	315.692413	813.569946	-542.631042	-119.819839	838.426453	-595.897156	108.051056	963.282654	397.826477	-29.915972	924.724121	412.723419	152.112732
-595.958008	215.361130	868.749023	-610.627441	11.522455	858.642944	-706.750977	267.889771	418.106720	-666.356140	-5.502170	470.548645	-695.125183	270.789581	65.985344	-723.511353	16.773008	74.410667	-633.488525	315.629150	1286.213867	-633.646118	-75.433777	1299.034668	-586.573303	116.065201	1321.286133	-574.523499	123.809189	1589.562012	-671.704163	346.020386	1052.792358	-661.301575	-136.864044	1071.091309	-554.930908	314.421509	813.360962	-542.477295	-119.990074	838.301758	-595.620911	107.953888	963.250122	397.688446	-29.970314	924.750916	412.725067	152.028763
-595.628723	215.370895	868.728027	-610.717773	11.930334	858.552612	-706.469910	267.966064	418.161407	-666.263062	-5.573990	470.494598	-695.209595	270.771362	65.968864	-723.472900	16.753630	74.413940	-633.372864	315.612213	1286.112061	-633.682678	-75.452080	1298.908569	-586.536194	116.025520	1321.148926	-574.362305	123.700554	1589.406616	-671.447021	346.012512	1052.671021	-661.321838	-136.956604	1070.946533	-554.643250	314.640747	813.459595	-542.356140	-120.320908	838.186646	-595.580017	108.107925	963.197449	397.605621	-29.972431	924.763000	412.720978	151.991364
-595.062927	215.167587	868.682373	-609.973633	11.388529	858.586609	-706.143372	268.033844	418.200653	-666.136780	-5.607123	470.635712	-695.197266	270.793335	65.989944	-723.310547	16.715174	74.475266	-633.230347	315.594849	1286.009521	-633.785767	-75.448364	1298.766479	-586.500427	115.956276	1321.052368	-574.219055	123.583572	1589.270264	-671.133057	345.961945	1052.534668	-661.327148	-137.018234	1070.830444	-554.320129	315.051239	813.522156	-542.262817	-120.643219	838.121826	-595.088196	107.801285	963.207581	397.498138	-30.001274	924.813904	412.715393	151.927917
-594.654236	215.104080	868.660400	-609.695679	11.291368	858.584717	-705.959290	268.154358	418.246490	-666.024597	-5.603715	470.688446	-695.235046	270.816498	65.996696	-723.180359	16.616341	74.565529	-633.039124	315.553345	1285.914307	-633.797546	-75.501801	1298.653687	-586.633972	116.007866	1320.913818	-574.069397	123.468269	1589.175293	-670.835327	345.958313	1052.429321	-661.364990	-137.022736	1070.717285	-553.950745	315.052887	813.535034	-542.203308	-121.159081	838.086914	-594.849243	107.734161	963.204102	397.434326	-29.993671	924.808350	412.721405	151.903091
-594.241638	215.064331	868.666199	-609.448120	11.293370	858.571899	-705.747559	268.279022	418.306641	-665.939087	-5.620487	470.726410	-695.302551	270.891113	66.018089	-723.022278	16.524832	74.631966	-632.859436	315.535156	1285.851807	-633.807007	-75.485672	1298.574097	-586.588318	115.949921	1320.851196	-573.971436	123.343307	1589.073486	-670.585876	345.972137	1052.328003	-661.377869	-137.006317	1070.621216	-553.588623	315.013550	813.524170	-542.201416	-121.561058	838.019836	-594.591797	107.704315	963.205322	397.366669	-29.996538	924.829102	412.742676	151.909348
-593.815186	215.003418	868.637512	-609.204346	11.292248	858.545105	-705.415649	268.285187	418.333649	-665.792542	-5.592931	470.764679	-695.149597	270.814026	66.045532	-723.140564	16.479771	74.700531	-632.613342	315.497620	1285.780640	-633.936523	-75.529831	1298.446411	-586.536682	115.882889	1320.815918	-573.856567	123.230728	1589.028931	-670.306702	345.934631	1052.303101	-661.398132	-137.000931	1070.519653	-553.262390	314.892517	813.510803	-542.073425	-121.817825	838.021851	-594.320801	107.670746	963.182068	397.340393	-30.039473	924.809814	412.798615	151.902557
-593.420288	214.969955	868.666565	-609.002991	11.270052	858.544983	-705.204956	268.354858	418.363342	-665.579224	-5.623807	470.762512	-695.166626	270.849609	66.112755	-723.209900	16.409864	74.733452	-632.368164	315.471100	1285.768433	-634.010498	-75.565804	1298.330933	-586.486938	115.822235	1320.807129	-573.758789	123.108994	1589.008301	-670.076721	345.950806	1052.272827	-661.433960	-137.010040	1070.432861	-552.933044	314.788055	813.511963	-542.157593	-122.188148	837.877197	-594.078552	107.625656	963.199585	397.292938	-30.033339	924.793762	412.826660	151.919434
-593.128723	215.089066	868.698242	-609.232666	11.772035	858.469421	-705.138062	268.448303	418.440338	-665.407837	-5.671309	470.657227	-695.292175	270.828644	66.099060	-723.259338	16.287756	74.706139	-632.116089	315.463165	1285.759277	-634.084290	-75.578117	1298.263062	-586.422607	115.755379	1320.806641	-573.720276	122.973709	1588.981445	-669.890015	346.028534	1052.302124	-661.515015	-137.001892	1070.390625	-552.252686	313.437012	813.363342	-542.351929	-122.567307	837.659180	-594.045105	107.855057	963.172974	397.212402	-30.041798	924.769897	412.858398	151.917343
-592.607544	214.892365	868.669678	-608.605103	11.303830	858.532959	-704.979431	268.478516	418.453430	-665.206055	-5.706685	470.739075	-695.389954	270.867004	66.144554	-723.396667	16.140387	74.747108	-631.886902	315.500763	1285.828247	-634.146912	-75.611916	1298.222778	-586.347717	115.700111	1320.812744	-573.667236	122.853676	1588.984985	-669.460938	345.931427	1052.300293	-661.615112	-137.008774	1070.350952	-552.226501	314.369263	813.505981	-542.518250	-123.056808	837.528137	-593.537170	107.583633	963.198608	397.123993	-30.010721	924.737000	412.881012	151.952850
-592.298767	214.918167	868.645081	-608.806152	11.727388	858.516235	-704.937561	268.536438	418.483124	-665.066467	-5.814269	470.728455	-695.430542	270.883209	66.158661	-723.461304	16.004034	74.769936	-631.610474	315.522736	1285.865112	-634.240112	-75.633064	1298.166382	-586.268188	115.666039	1320.841919	-573.638916	122.717400	1589.016846	-669.127075	345.949860	1052.310669	-661.763611	-137.002945	1070.293457	-551.990356	314.403442	813.539856	-542.537598	-123.348083	837.512268	-593.462952	107.782127	963.175049	396.999237	-29.981426	924.712646	412.872406	151.977295
-591.787292	214.715027	868.647217	-608.232971	11.329091	858.598206	-704.784851	268.504944	418.502228	-664.964722	-5.908831	470.875305	-695.913330	270.978485	66.154388	-723.653992	15.888121	74.871033	-631.295471	315.533478	1285.894287	-634.359070	-75.659889	1298.143555	-586.168030	115.625488	1320.907837	-573.624023	122.579094	1589.058838	-668.764587	345.970581	1052.359253	-661.983032	-137.044601	1070.221436	-551.734131	314.393921	813.572876	-542.575256	-123.617493	837.470703	-592.959656	107.530884	963.222595	396.967682	-30.059959	924.690857	413.039429	151.903091
-591.469360	214.804001	868.643799	-608.416016	11.737821	858.609924	-704.704285	268.515686	418.515869	-664.951721	-5.993007	470.893280	-696.114197	271.023834	66.158638	-723.680542	15.760352	74.951157	-630.947693	315.533264	1285.965698	-634.535034	-75.684135	1298.085938	-586.067383	115.575874	1320.962524	-573.632080	122.443474	1589.126343	-668.535095	346.090820	1052.458984	-662.144958	-137.044235	1070.196533	-551.359619	313.674225	813.505737	-542.749268	-124.114731	837.407654	-592.872559	107.759605	963.224243	396.858215	-29.916740	924.652832	412.926300	152.075653
-591.121094	214.847458	868.640991	-608.226501	11.723956	858.649780	-704.604126	268.515320	418.556061	-664.950928	-6.036981	470.957825	-696.058228	270.999176	66.208450	-723.847778	15.642432	74.982803	-630.572815	315.561829	1286.045288	-634.595825	-75.656364	1298.089233	-585.926392	115.502014	1321.040283	-573.641663	122.295006	1589.187500	-668.095642	346.092773	1052.521362	-662.259277	-136.995834	1070.155151	-551.179382	314.323914	813.622498	-542.869690	-124.756676	837.394287	-592.604431	107.791344	963.243774	396.811218	-29.843328	924.591370	412.976990	152.162994
-590.749451	214.857117	868.650330	-608.037415	11.732299	858.671875	-704.511475	268.464661	418.580627	-664.943726	-6.054340	471.050385	-696.195679	271.010864	66.200890	-723.848633	15.586483	75.019897	-630.175232	315.585266	1286.174194	-634.732056	-75.689423	1298.060547	-585.809875	115.450462	1321.113281	-573.667847	122.143097	1589.260132	-667.699951	346.202240	1052.647949	-662.393738	-137.003815	1070.141846	-550.575562	313.186554	813.533142	-542.991577	-125.159584	837.315369	-592.329712	107.800751	963.259888	396.771271	-29.802071	924.531555	412.997131	152.258331
-590.280579	214.725082	868.658386	-607.435181	11.254643	858.767517	-704.375244	268.423523	418.578094	-664.960205	-6.036311	471.183990	-696.099487	270.950348	66.228218	-723.892090	15.509042	75.014908	-629.777710	315.597015	1286.264771	-634.937012	-75.657730	1298.030151	-585.481323	115.242432	1321.234375	-573.715698	121.952675	1589.318237	-667.299561	346.268585	1052.712158	-662.466003	-136.982956	1070.110229	-550.282410	313.110840	813.575317	-543.132446	-125.606590	837.256165	-591.840515	107.556320	963.318359	396.766663	-29.766159	924.448669	413.072174	152.340622
-589.939331	214.876312	868.676575	-607.646790	11.797765	858.696228	-704.305298	268.380096	418.626648	-665.034607	-6.043356	471.170319	-696.288208	270.990845	66.221619	-723.936157	15.469172	75.004471	-629.348450	315.595612	1286.338745	-635.093079	-75.657242	1298.019531	-585.305603	115.144249	1321.326904	-573.768066	121.781990	1589.375977	-666.791687	346.312714	1052.802490	-662.584351	-136.968842	1070.075684	-550.263306	314.098053	813.730103	-543.293579	-126.044052	837.169556	-591.731995	107.826561	963.284485	396.742554	-29.681128	924.350281	413.113770	152.454269
-589.567749	214.840836	868.670105	-607.466003	11.835920	858.716492	-704.202698	268.367493	418.649048	-665.124329	-5.976024	471.194611	-696.196777	270.981598	66.271179	-723.997070	15.421917	75.048035	-628.811951	315.573090	1286.407227	-635.224609	-75.621552	1297.950195	-585.156372	115.087219	1321.395630	-573.832275	121.631447	1589.422485	-666.310486	346.419342	1052.953735	-662.694702	-136.968231	1070.037354	-549.668396	313.099121	813.682922	-543.473145	-126.470947	837.109680	-591.448914	107.831802	963.291077	396.729553	-29.607676	924.242859	413.155731	152.592041
-589.186279	214.922974	868.657043	-607.303894	11.920594	858.679504	-704.140564	268.374817	418.704834	-665.141479	-5.868246	471.246124	-696.327148	271.010834	66.271912	-724.012207	15.425187	75.040627	-628.342163	315.581512	1286.503540	-635.350464	-75.634209	1297.933228	-584.964783	114.992104	1321.475098	-573.894287	121.426270	1589.508301	-665.807617	346.562408	1053.048950	-662.968506	-137.019821	1069.972168	-549.288513	313.038361	813.738892	-543.653809	-126.790977	836.994934	-591.158020	107.894173	963.263550	396.651245	-29.398706	924.132141	412.980377	152.690384
-588.786926	215.050888	868.689331	-607.129333	12.008352	858.669250	-704.069702	268.373108	418.752991	-665.209351	-5.797367	471.290771	-696.200745	270.971283	66.278236	-723.997375	15.438650	75.047623	-627.872070	315.585114	1286.590820	-635.485840	-75.584045	1297.919434	-584.766052	114.922264	1321.559570	-573.865906	121.232964	1589.567383	-665.314209	346.707153	1053.140503	-663.140869	-137.071960	1069.906006	-548.921143	313.076569	813.783508	-543.902405	-127.143539	836.881592	-590.880005	107.975243	963.273682	396.647552	-29.272923	924.057922	412.975250	152.845993
-588.482117	215.108170	868.678101	-607.022583	12.067914	858.654602	-704.015991	268.401428	418.801819	-665.322021	-5.682659	471.297791	-695.845032	270.887878	66.299103	-723.874939	15.477671	75.029724	-627.378174	315.608124	1286.697876	-635.602478	-75.568298	1297.870728	-584.619934	114.859917	1321.587646	-573.916687	121.056686	1589.594727	-664.709961	346.852203	1053.227539	-663.310547	-137.100357	1069.906006	-548.528198	313.123810	813.846558	-544.440125	-127.685188	836.598816	-590.652283	108.023132	963.258606	396.721222	-29.325699	923.985352	413.300720	152.910767
-588.162903	215.232010	868.674438	-606.874084	12.127619	858.595032	-703.924744	268.411774	418.812927	-665.376465	-5.548699	471.283508	-695.934692	270.898438	66.309105	-723.780701	15.564939	75.005180	-626.827087	315.596710	1286.770020	-635.683716	-75.555664	1297.800903	-584.718262	114.946930	1321.553223	-574.000427	120.840904	1589.578247	-664.135437	346.978027	1053.280029	-663.474487	-137.101349	1069.856201	-548.104614	313.142853	813.894470	-544.660034	-127.895973	836.522034	-590.403381	108.082031	963.224121	396.704742	-29.288527	923.946106	413.342285	152.954910
-587.820923	215.314835	868.619751	-606.764893	12.180549	858.563232	-703.864624	268.447388	418.847595	-665.414551	-5.384998	471.274872	-695.883118	270.909637	66.309616	-723.622681	15.656415	74.952026	-626.275024	315.614929	1286.839355	-635.779480	-75.549683	1297.734009	-584.557800	114.890541	1321.531250	-573.999878	120.617325	1589.591553	-663.462280	347.078979	1053.340698	-663.665588	-137.076141	1069.775513	-547.884216	314.170502	814.023010	-544.633911	-127.809235	836.585876	-590.150513	108.151337	963.178955	396.690277	-29.237885	923.876770	413.359314	153.044830
-587.427734	215.409409	868.595825	-606.613586	12.259193	858.493286	-703.734558	268.467163	418.871033	-665.356750	-5.180187	471.222565	-695.833130	270.907928	66.306580	-723.368042	15.775902	74.932076	-625.754272	315.642578	1286.900146	-635.882507	-75.498367	1297.644531	-584.383972	114.818962	1321.522583	-574.027100	120.419754	1589.571777	-662.908936	347.317505	1053.385254	-663.915588	-137.067444	1069.645630	-547.171692	313.217438	813.976196	-544.937195	-127.989876	836.440857	-589.881897	108.207718	963.130615	396.562408	-29.141150	923.814758	413.049805	153.291290
-586.971313	215.271500	868.534668	-606.065613	11.624067	858.542786	-703.521240	268.446503	418.817322	-665.297791	-4.967774	471.289856	-695.838562	270.897430	66.298660	-723.192444	15.973442	74.882523	-625.224426	315.628784	1286.906982	-635.989563	-75.471016	1297.539429	-584.198059	114.802864	1321.498657	-573.980652	120.208939	1589.561279	-662.315735	347.565613	1053.435547	-664.158813	-136.959076	1069.536377	-546.625366	313.168579	813.981995	-545.276611	-128.095154	836.266418	-589.419495	107.895676	963.131775	396.544769	-29.223940	923.807251	413.225220	153.351135
-586.617859	215.343765	868.513367	-605.989563	11.736529	858.473816	-703.397766	268.493011	418.840546	-665.198120	-4.776196	471.219513	-696.140137	270.960724	66.299927	-723.018005	16.151031	74.833755	-624.682190	315.632416	1286.953735	-636.092346	-75.445091	1297.419434	-584.024536	114.733604	1321.456909	-573.924316	119.989197	1589.552856	-661.714355	347.748901	1053.518555	-664.358704	-136.810745	1069.442017	-546.090210	313.260376	814.035400	-545.643738	-128.009369	836.074829	-589.193115	107.952980	963.083862	396.550934	-29.310417	923.801270	413.442047	153.322433
-586.291870	215.407135	868.499634	-605.927612	11.780213	858.426453	-703.280334	268.567566	418.895538	-664.614685	-4.357687	471.085480	-696.087891	270.972595	66.300095	-722.675171	16.384741	74.707657	-624.250854	315.686584	1287.007080	-636.234314	-75.385979	1297.330566	-583.555725	114.494934	1321.516968	-573.815186	119.779091	1589.572510	-661.097473	347.981689	1053.517822	-664.675232	-136.583069	1069.298340	-545.598511	313.337738	814.071045	-546.025818	-128.000763	835.977051	-589.012085	107.982658	963.052917	396.546051	-29.381977	923.808411	413.637634	153.267899
-585.954346	215.493073	868.514832	-605.858276	11.873472	858.414612	-703.101563	268.672394	418.914825	-664.244019	-4.105534	470.970917	-696.125732	270.992401	66.311348	-722.407166	16.621260	74.600456	-623.748840	315.684204	1287.059937	-636.323730	-75.359512	1297.230713	-583.397278	114.445007	1321.513184	-573.708984	119.528664	1589.570313	-660.471008	348.127136	1053.547241	-664.969177	-136.356018	1069.226563	-545.021973	313.390656	814.145813	-546.306519	-128.039780	835.952515	-588.819458	108.050537	963.054138	396.535919	-29.428135	923.825134	413.814087	153.222260
-585.649719	215.560699	868.509338	-605.795715	11.893423	858.378174	-702.905640	268.721649	418.943604	-663.892883	-3.873499	470.848572	-696.163269	271.008057	66.337570	-722.230347	16.857113	74.518684	-623.272400	315.701904	1287.093506	-636.424927	-75.343689	1297.137207	-583.222900	114.363396	1321.501343	-573.599182	119.307823	1589.539063	-659.801575	348.291229	1053.621582	-665.277649	-136.026840	1069.089844	-544.403015	313.468658	814.207825	-546.577576	-127.850800	835.855713	-588.654358	108.073936	963.033325	396.512756	-29.475979	923.856384	413.891479	153.189056
-585.315796	215.672806	868.531311	-605.729614	11.963102	858.366760	-702.687805	268.812439	418.984161	-663.535522	-3.760281	470.734009	-696.004395	270.992798	66.358818	-722.131287	17.011341	74.489418	-622.779602	315.669128	1287.155884	-636.555847	-75.329971	1297.022217	-583.055298	114.287872	1321.472290	-573.514648	119.068619	1589.469238	-659.169800	348.443359	1053.666626	-665.699341	-135.773407	1068.890625	-543.819946	313.490265	814.246338	-546.854004	-127.512566	835.707520	-588.487183	108.143623	963.039734	396.522888	-29.487152	923.874023	413.949341	153.207565
-585.033264	215.747726	868.541809	-605.696289	12.007792	858.328491	-702.538147	268.941803	419.018402	-663.263123	-3.712471	470.674408	-696.174255	271.022552	66.369011	-722.092773	17.092083	74.484909	-622.308228	315.682831	1287.205444	-636.664734	-75.321129	1296.906372	-582.886047	114.228088	1321.431030	-573.363892	118.850052	1589.421997	-658.617737	348.668671	1053.728271	-666.007507	-135.439377	1068.776489	-543.233093	313.505585	814.307373	-547.143066	-127.194534	835.569336	-588.346619	108.173607	963.025391	396.512909	-29.486694	923.901794	414.000977	153.182343
-584.749512	215.818314	868.541138	-605.659851	12.060363	858.300354	-702.338379	269.041534	419.062317	-662.976563	-3.707832	470.618225	-696.477417	271.136963	66.363083	-721.995300	17.157959	74.463799	-621.825073	315.672150	1287.259521	-636.780151	-75.341827	1296.826538	-582.741577	114.158554	1321.384277	-573.193420	118.671494	1589.336670	-657.953796	348.768402	1053.729248	-666.389832	-134.982269	1068.579956	-542.611633	313.636078	814.392517	-547.418945	-126.861481	835.479553	-588.218567	108.216980	963.012146	396.511993	-29.486712	923.928528	414.049316	153.193359
-584.501770	215.862991	868.559631	-605.598328	12.113134	858.296875	-702.209656	269.205750	419.132904	-662.722351	-3.782002	470.626282	-696.379761	271.119720	66.356697	-722.078796	17.184217	74.467285	-621.391602	315.673981	1287.318970	-636.910339	-75.345360	1296.764893	-582.595886	114.090790	1321.356323	-572.928345	118.707428	1589.279785	-657.328186	348.899597	1053.755005	-666.829590	-134.572800	1068.402466	-541.990295	313.635132	814.485168	-547.710693	-126.458969	835.330200	-588.085266	108.250519	963.020325	396.482269	-29.514448	923.964355	414.085663	153.185379
-584.369202	216.102295	868.611450	-605.985840	12.855827	858.225586	-702.082458	269.324341	419.176147	-662.411072	-3.827234	470.500458	-696.398987	271.101227	66.407692	-722.097900	17.213490	74.501198	-620.934021	315.668427	1287.388306	-637.042847	-75.319489	1296.698242	-582.430054	114.018494	1321.330444	-572.698914	118.280396	1589.235962	-656.686401	348.976044	1053.852539	-667.104858	-134.058853	1068.291016	-541.407288	313.689209	814.565979	-548.054749	-126.025826	835.196655	-588.180847	108.646179	963.002808	396.497894	-29.530525	923.986572	414.125641	153.164215
-584.136108	216.133011	868.647522	-605.897034	12.948524	858.240112	-701.857422	269.409363	419.189941	-662.100769	-3.940098	470.511658	-696.485229	271.106567	66.424606	-722.131592	17.190798	74.537117	-620.454834	315.637451	1287.463013	-637.171936	-75.302597	1296.611206	-582.278076	113.937477	1321.323975	-572.498230	118.071434	1589.169189	-656.047241	349.080139	1053.927979	-667.566956	-133.618103	1068.079834	-540.832397	313.907349	814.697693	-548.396118	-125.492050	835.070801	-588.052917	108.694046	963.029602	396.485260	-29.576292	924.017395	414.163147	153.123795
-583.882935	216.190323	868.683716	-605.806091	13.027808	858.268738	-701.611145	269.449463	419.144073	-661.816284	-3.974522	470.498657	-696.578857	271.124756	66.452034	-722.230591	17.224705	74.578758	-619.989319	315.600800	1287.513184	-637.324951	-75.311394	1296.587646	-582.141907	113.843376	1321.305054	-572.276123	117.876862	1589.095215	-655.490295	349.233765	1054.017944	-667.817993	-133.078506	1067.979980	-540.323669	313.892090	814.782959	-548.873108	-124.954964	834.875916	-587.918457	108.756363	963.064270	396.442047	-29.598566	924.030090	414.164520	153.098953
-583.559814	216.056427	868.703064	-605.211792	12.494701	858.405212	-701.238220	269.413635	419.075134	-661.503296	-4.003791	470.602112	-696.635681	271.159607	66.461052	-722.168335	17.239737	74.589172	-619.559998	315.574371	1287.614624	-637.507813	-75.311218	1296.494995	-581.967285	113.736893	1321.298828	-572.002747	117.705070	1589.048584	-654.947510	349.322815	1054.101196	-668.318787	-132.693497	1067.771362	-539.800049	313.901428	814.865234	-549.397888	-124.396515	834.683289	-587.542786	108.509186	963.152954	396.441986	-29.627171	924.039307	414.196014	153.051285
-583.400024	216.097595	868.718567	-605.102722	12.525524	858.421509	-700.971741	269.489899	419.089600	-661.251282	-4.029121	470.551178	-696.529053	271.107117	66.468254	-722.150085	17.269651	74.613937	-619.098267	315.547516	1287.715576	-637.700928	-75.323738	1296.380981	-581.807556	113.652000	1321.308716	-571.710510	117.533432	1589.010620	-654.430481	349.500214	1054.171143	-668.701233	-132.238098	1067.596191	-539.271423	313.579132	814.951721	-549.808960	-123.793701	834.499268	-587.412537	108.544548	963.169067	396.414948	-29.670652	924.034668	414.222076	153.033768
-583.261536	216.131088	868.739441	-605.018188	12.614717	858.416809	-700.674133	269.518494	419.049011	-660.939331	-3.998832	470.520813	-696.682861	271.210388	66.502136	-722.085205	17.320488	74.631775	-618.664063	315.559021	1287.797974	-637.857727	-75.313087	1296.308716	-581.671814	113.555054	1321.296387	-571.467957	117.353378	1588.949463	-653.908508	349.653473	1054.248047	-668.926208	-131.778427	1067.537598	-538.754333	313.751343	815.078735	-550.360840	-123.211372	834.261169	-587.295288	108.589462	963.175842	396.415314	-29.710981	924.019348	414.254395	153.012177
-583.760620	215.517883	868.585938	-605.094055	12.568501	858.379639	-700.437866	269.576080	418.927917	-660.754333	-3.986305	470.484253	-696.818176	271.219666	66.505531	-722.068909	17.383383	74.662292	-618.258484	315.539215	1287.900391	-638.008179	-75.338341	1296.233398	-581.558105	113.490837	1321.305786	-571.233643	117.188324	1588.919556	-653.408936	349.767029	1054.395508	-669.355896	-131.400696	1067.355103	-538.240051	313.772766	815.204590	-550.833618	-122.671623	834.038391	-587.499878	108.306374	963.077454	396.395203	-29.731277	924.006897	414.272491	152.970444
-583.206970	216.042694	868.725647	-604.873474	12.701573	858.380249	-700.188599	269.632507	419.018585	-660.520935	-3.906305	470.455475	-697.066345	271.317108	66.529114	-721.985474	17.466690	74.640450	-617.892212	315.533661	1288.024658	-638.162415	-75.323700	1296.122681	-581.401062	113.391602	1321.324707	-571.025513	117.036263	1588.891235	-652.861694	349.921326	1054.513672	-669.717529	-130.935272	1067.196533	-537.795471	313.792084	815.337708	-551.213135	-122.162125	833.947876	-587.163147	108.572311	963.147461	396.411621	-29.820656	923.991028	414.335388	152.910034
-583.038269	216.104645	868.742126	-604.699829	12.766443	858.375977	-699.963135	269.658752	419.033234	-660.330566	-3.817187	470.431305	-697.198853	271.387024	66.560150	-721.949402	17.530416	74.651863	-617.509949	315.526184	1288.122681	-638.273193	-75.333786	1296.075317	-581.271240	113.346474	1321.349731	-570.789307	116.869423	1588.877686	-652.298096	349.915619	1054.670288	-669.965271	-130.459915	1067.144775	-537.385986	313.729980	815.457581	-551.594238	-121.718384	833.802551	-587.008301	108.627312	963.154175	396.432617	-29.859344	923.952026	414.372070	152.883484
-583.262634	215.714981	868.640320	-604.635010	12.775308	858.384399	-699.798828	269.731812	418.995209	-660.275024	-3.797612	470.458710	-697.115662	271.363190	66.597977	-721.989014	17.599144	74.714561	-617.141907	315.496307	1288.221313	-638.385193	-75.321609	1295.973511	-581.146851	113.277397	1321.377197	-570.649475	116.737419	1588.832031	-651.940369	350.061554	1054.736450	-670.408142	-130.069321	1066.993286	-536.933655	313.508881	815.573120	-551.996765	-121.326439	833.645996	-587.049316	108.485313	963.107605	396.433868	-29.904507	923.934021	414.436249	152.837860
-583.434143	216.109741	868.667664	-605.131042	13.751117	857.913208	-699.751892	269.859741	419.033234	-660.203125	-3.723215	470.330566	-697.130615	271.366547	66.607964	-722.188965	17.331427	75.211998	-616.794495	315.493622	1288.325684	-638.462341	-75.338516	1295.919312	-580.999695	113.226097	1321.419556	-570.423340	116.600082	1588.851440	-651.526733	350.152740	1054.786255	-670.734253	-129.580521	1066.870972	-536.510986	313.408325	815.673340	-552.356567	-120.987602	833.517517	-587.180847	108.877625	962.854126	396.479279	-29.945496	923.895691	414.490875	152.781479
-583.333374	216.202240	868.669373	-605.032593	13.909540	857.873535	-699.610413	269.911530	419.087616	-660.139648	-3.651464	470.364349	-697.008911	271.397247	66.609062	-722.164246	17.405684	75.199768	-616.496460	315.507111	1288.409668	-638.547729	-75.332390	1295.874146	-580.869629	113.186699	1321.451416	-570.293518	116.493965	1588.843018	-651.044922	350.225006	1054.857544	-671.011292	-129.225143	1066.808716	-536.135681	313.385590	815.770569	-552.750671	-120.772667	833.360779	-587.053589	108.977859	962.831604	396.501923	-29.998709	923.869873	414.563721	152.705032
-583.203064	216.212173	868.687744	-604.845215	13.916492	857.880493	-699.350891	269.820190	419.065460	-660.018311	-3.518450	470.359039	-696.687500	271.343781	66.641762	-722.153381	17.390518	75.294449	-616.206421	315.503845	1288.519287	-638.629150	-75.331490	1295.792480	-580.756958	113.161400	1321.481323	-570.133789	116.401344	1588.847778	-650.559082	350.220703	1054.966431	-671.456055	-128.968323	1066.627563	-535.831604	313.427032	815.855652	-553.186401	-120.744873	833.156494	-586.887878	108.982094	962.843506	396.562500	-30.027746	923.869385	414.622711	152.671707
-583.091125	216.312393	868.695984	-604.721436	13.946383	857.872559	-699.317139	269.817810	419.129456	-659.873779	-3.348812	470.409485	-696.691223	271.375244	66.693871	-722.056702	17.451756	75.322533	-615.910889	315.531769	1288.600220	-638.680115	-75.341263	1295.740479	-580.641479	113.115425	1321.512207	-570.034912	116.286552	1588.878174	-650.212280	350.275482	1055.055176	-671.646973	-128.620392	1066.570313	-535.269104	313.424316	816.081543	-553.481445	-120.696335	833.025452	-586.724854	109.037109	962.839844	396.620148	-30.097355	923.850525	414.730072	152.605438
-583.044189	216.341766	868.712952	-604.570190	13.979742	857.881897	-699.321472	269.796997	419.177429	-659.846741	-3.219612	470.430084	-696.550903	271.301880	66.753822	-721.935791	17.610119	75.217796	-615.630798	315.530396	1288.696899	-638.726440	-75.372833	1295.703369	-580.548645	113.096344	1321.561646	-569.948975	116.207306	1588.921143	-649.922424	350.421661	1055.152832	-671.939209	-128.414505	1066.497925	-534.955688	313.444000	816.228699	-554.092773	-120.953003	832.724243	-586.583069	109.063942	962.849609	396.723480	-30.147787	923.853333	414.834564	152.538193
-582.701599	215.955994	868.712646	-603.704224	12.988527	858.360596	-699.370422	269.714539	419.208923	-659.756165	-3.077843	470.639038	-696.445007	271.276672	66.799675	-721.936462	17.672598	75.269066	-615.360840	315.552673	1288.803345	-638.747498	-75.389542	1295.690308	-580.429199	113.054878	1321.618774	-569.911499	116.118004	1588.969727	-649.463867	350.360046	1055.289795	-672.126343	-128.194199	1066.440186	-534.614136	313.398926	816.332642	-554.159851	-120.806473	832.748291	-586.136658	108.662079	963.117249	396.816589	-30.201372	923.885498	414.926453	152.502548
-582.631104	216.047714	868.754700	-603.546570	12.998844	858.380981	-699.349854	269.512848	419.196686	-659.645264	-2.884963	470.686951	-696.490356	271.292511	66.808609	-721.659912	18.088667	74.826950	-615.141174	315.547119	1288.905518	-638.747925	-75.384705	1295.700684	-580.326599	113.047668	1321.673096	-569.843384	116.051964	1589.044922	-649.068665	350.288483	1055.431641	-672.347900	-128.061249	1066.424438	-534.285339	313.323547	816.446655	-554.577026	-120.997330	832.594849	-585.981384	108.703789	963.145020	396.987000	-30.210537	923.887207	415.071869	152.478790
-582.625305	216.075089	868.786560	-603.378967	13.077502	858.385803	-699.648926	269.530090	419.281738	-659.519653	-2.692356	470.726135	-696.394348	271.205444	66.793106	-721.542114	18.149811	74.769638	-614.913513	315.571838	1289.021851	-638.737915	-75.400406	1295.725952	-580.193542	113.029312	1321.749268	-569.829834	115.969162	1589.114014	-648.838928	350.364258	1055.506104	-672.487122	-127.951477	1066.433350	-534.009094	313.305328	816.527466	-555.009338	-121.157303	832.452637	-585.839783	108.742371	963.158569	397.115387	-30.265575	923.934143	415.213318	152.433075
-582.712280	216.282578	868.827515	-603.679138	13.697957	858.321228	-699.945313	269.530945	419.338165	-658.326416	-1.881346	470.484009	-696.381470	271.200653	66.813927	-720.949402	18.158340	74.658463	-614.753479	315.573883	1289.101929	-638.678528	-75.403542	1295.746338	-580.077454	113.011314	1321.831299	-569.805237	115.929398	1589.210205	-648.603149	350.367493	1055.588745	-672.603394	-127.931610	1066.485962	-533.761169	313.283813	816.613037	-555.360474	-121.343376	832.426941	-585.924805	109.074471	963.134094	397.278687	-30.337038	923.983948	415.381805	152.373505
-582.766663	216.371445	868.839172	-603.583374	13.825364	858.292786	-700.164551	269.418457	419.331207	-658.343018	-1.745477	470.564270	-696.161560	271.143463	66.839523	-720.882568	18.197134	74.676468	-614.616943	315.576996	1289.199341	-638.584839	-75.412766	1295.814087	-579.953064	113.019463	1321.904297	-569.818787	115.878273	1589.296265	-648.492615	350.483032	1055.631226	-672.711182	-127.978806	1066.587158	-533.518555	313.229828	816.721802	-556.252014	-121.819588	832.093323	-585.815308	109.158447	963.117737	397.453674	-30.421055	924.045349	415.578979	152.292282
-582.724304	216.222702	868.844055	-603.013550	13.241492	858.391602	-700.316223	269.272217	419.337341	-658.358276	-1.685326	470.760864	-696.039978	271.133789	66.856308	-720.849854	18.207369	74.659142	-614.503113	315.587708	1289.282227	-638.452332	-75.430527	1295.865356	-579.842590	112.984970	1322.001221	-569.827515	115.852631	1589.390381	-648.368225	350.533417	1055.696045	-672.742981	-128.026093	1066.663574	-533.323547	313.259033	816.800659	-556.296875	-121.714081	832.080017	-585.490845	108.868065	963.172729	397.638031	-30.462978	924.131836	415.776367	152.258926
-582.818726	216.323822	868.874023	-602.932007	13.316917	858.392883	-700.626465	269.189423	419.372009	-658.404785	-1.619135	470.809998	-695.758972	271.066223	66.867607	-720.795898	18.194973	74.664795	-614.416870	315.580902	1289.377686	-638.301208	-75.463493	1295.895386	-579.738342	112.983490	1322.060913	-569.863281	115.807716	1589.467896	-648.252258	350.579834	1055.790527	-672.776245	-128.126846	1066.738525	-533.141357	313.271515	816.907166	-556.771545	-121.907768	831.954102	-585.417542	108.941849	963.181580	397.826294	-30.537123	924.202393	415.984650	152.200409
-582.979370	216.382034	868.873901	-602.906799	13.406546	858.382019	-700.903076	269.107605	419.383270	-658.514038	-1.611124	470.865540	-695.411011	270.961792	66.840164	-720.751465	18.174438	74.659966	-614.374878	315.569092	1289.477539	-638.058472	-75.497734	1295.971558	-579.632629	112.985947	1322.137573	-569.927185	115.781662	1589.554688	-648.108948	350.528229	1055.862061	-672.800293	-128.251587	1066.821167	-533.000916	313.298462	817.007996	-557.229370	-122.015388	831.836914	-585.380127	109.006523	963.167603	398.066101	-30.590368	924.286682	416.216949	152.196945
-583.180664	216.433853	868.890137	-602.853943	13.404990	858.413208	-701.313477	269.055237	419.367218	-658.635742	-1.606581	470.884735	-695.292480	270.932770	66.835838	-720.754639	18.176914	74.656395	-614.364319	315.548828	1289.579224	-637.787109	-75.533821	1296.053833	-579.518677	112.984894	1322.202881	-569.968933	115.776779	1589.636230	-648.003479	350.489136	1055.941650	-672.839417	-128.417511	1066.933350	-532.856140	313.299194	817.127625	-557.779053	-122.095306	831.747498	-585.368713	109.042046	963.185364	398.286133	-30.642628	924.404297	416.467346	152.132233
-583.403564	216.549789	868.891785	-602.847900	13.499904	858.408752	-701.636963	268.905884	419.344025	-658.783081	-1.629900	470.936615	-694.869873	270.807831	66.824234	-720.753357	18.190964	74.631699	-614.366333	315.531372	1289.675415	-637.471375	-75.582909	1296.130127	-579.419312	112.998093	1322.285889	-570.019287	115.780930	1589.732056	-647.907898	350.416962	1056.023682	-672.828491	-128.562210	1067.037231	-532.716614	313.318909	817.217102	-558.224121	-122.084259	831.636536	-585.389160	109.145630	963.177063	398.533173	-30.668901	924.513489	416.732361	152.141449
-583.664856	216.616104	868.865234	-602.858215	13.515546	858.425781	-701.984375	268.810059	419.304199	-658.954224	-1.618605	470.983521	-694.983643	270.796600	66.776871	-720.775635	18.143698	74.645821	-614.427307	315.511444	1289.729980	-637.134399	-75.625931	1296.169312	-579.320435	112.994484	1322.342896	-570.067200	115.781944	1589.804199	-647.987305	350.445892	1056.050293	-672.813354	-128.739273	1067.135498	-532.582153	313.282806	817.330688	-558.670044	-122.012939	831.496094	-585.428101	109.210175	963.166077	398.743134	-30.725641	924.628357	416.971497	152.133881
-583.958618	216.715363	868.880737	-602.924866	13.635989	858.400513	-702.352295	268.699860	419.251923	-659.128540	-1.600870	471.005493	-695.221741	270.828400	66.740997	-720.784424	18.138231	74.634689	-614.525696	315.485321	1289.814209	-636.754272	-75.692329	1296.233521	-579.212646	113.024300	1322.383423	-570.125549	115.810005	1589.872437	-648.029785	350.422455	1056.141602	-672.799927	-128.885361	1067.185913	-532.877686	313.281738	817.233521	-558.959412	-121.876831	831.368835	-585.504883	109.299011	963.151794	398.983337	-30.753548	924.725464	417.251068	152.120468
-584.276917	216.797760	868.871582	-602.983093	13.705770	858.372681	-702.695007	268.643677	419.236969	-659.329346	-1.580306	470.999176	-694.987976	270.757172	66.688477	-720.820862	18.125166	74.614090	-614.651062	315.456329	1289.855957	-636.371582	-75.740479	1296.254272	-579.095337	113.037003	1322.433228	-570.173401	115.837402	1589.920288	-648.076904	350.342651	1056.178589	-672.764038	-128.973709	1067.236816	-532.830505	313.212036	817.304382	-559.305054	-121.717812	831.202515	-585.595459	109.367889	963.125000	399.195709	-30.775635	924.825684	417.501984	152.122131
-584.684265	216.859650	868.859009	-603.097717	13.789904	858.313660	-703.079651	268.611450	419.182251	-659.522827	-1.539484	470.986023	-694.799866	270.687408	66.652222	-720.791504	18.072826	74.580009	-614.817810	315.417389	1289.910522	-635.950378	-75.809479	1296.261108	-578.957825	113.059814	1322.445557	-570.210632	115.874397	1589.956787	-648.145203	350.254333	1056.178711	-672.620544	-129.026154	1067.290283	-532.365479	313.163330	817.617676	-559.609802	-121.499077	831.041809	-585.746948	109.419701	963.079041	399.410339	-30.830574	924.905701	417.789948	152.104446
-585.131714	216.850998	868.826172	-603.213562	13.840714	858.292419	-703.427368	268.566315	419.121155	-659.752808	-1.514233	471.000885	-694.702576	270.631409	66.600281	-720.752869	17.925497	74.615334	-615.002747	315.401276	1289.951904	-635.498535	-75.910492	1296.253540	-578.847412	113.061234	1322.469482	-570.259827	115.902924	1589.984863	-648.282959	350.160797	1056.216309	-672.529297	-129.080246	1067.328003	-532.349121	313.179474	817.707092	-560.001099	-121.320946	830.921326	-585.924744	109.449188	963.043945	399.622223	-30.868250	924.990112	418.036835	152.104401
-585.526794	216.949707	868.800415	-603.344238	13.913420	858.254944	-703.564636	268.424896	418.993347	-660.009644	-1.482061	470.989471	-694.422791	270.580719	66.546692	-720.653992	17.809586	74.592438	-615.244080	315.356384	1290.013428	-635.053955	-76.011444	1296.270020	-578.733826	113.075783	1322.495361	-570.247925	115.932297	1590.015625	-648.549377	350.159637	1056.260010	-672.409729	-129.097702	1067.406494	-532.769531	313.146637	817.640442	-560.209900	-121.019264	830.801636	-586.090759	109.532578	963.004150	399.855560	-30.867626	925.067322	418.341400	152.083054
-586.206970	217.433090	868.841370	-604.120422	14.831533	857.836426	-703.831543	268.458221	418.946472	-660.297607	-1.472745	470.872375	-694.318054	270.539246	66.498047	-720.704834	17.665934	74.618500	-615.527222	315.307587	1290.080322	-634.596558	-76.114212	1296.343628	-578.647156	113.091888	1322.507568	-570.238770	116.207214	1590.039551	-648.757935	350.032104	1056.301392	-672.340820	-129.162231	1067.426636	-532.841858	313.080750	817.752686	-560.404785	-120.679924	830.708191	-586.559692	109.970245	962.777344	400.059418	-30.874847	925.159119	418.569122	152.102203
-586.716980	217.544846	868.877197	-604.329163	14.977773	857.805481	-704.004089	268.452393	418.927948	-660.521545	-1.487032	470.881287	-694.343811	270.548401	66.467613	-720.931580	17.587753	74.644768	-615.821350	315.244324	1290.145996	-634.150879	-76.208427	1296.459351	-578.556641	113.107628	1322.524780	-570.221375	116.022774	1590.071045	-649.031677	349.867218	1056.343872	-672.149231	-129.180466	1067.537598	-532.903442	313.115875	817.883179	-560.539551	-120.314911	830.630188	-586.832275	110.071182	962.770508	400.309357	-30.893505	925.199951	418.871155	152.111160
-587.192322	217.585037	868.900269	-604.490295	14.992290	857.843323	-704.147339	268.445648	418.858490	-660.705078	-1.491382	470.848328	-694.028931	270.482086	66.447090	-721.178101	17.445108	74.609932	-616.159241	315.206818	1290.192627	-633.726257	-76.272110	1296.505737	-578.486816	113.122818	1322.563843	-570.177612	116.068611	1590.081665	-649.429443	349.786743	1056.395752	-671.913574	-129.196457	1067.612305	-533.045532	313.053436	818.002563	-560.586121	-119.959648	830.602600	-587.112793	110.116936	962.798767	400.508362	-30.891415	925.249451	419.122284	152.109116
-587.435059	217.252487	868.886841	-604.084595	14.243974	858.255005	-704.170288	268.354523	418.751129	-660.824463	-1.576937	470.951355	-693.814819	270.477783	66.426369	-721.338806	17.272455	74.578568	-616.526855	315.154755	1290.255859	-633.298645	-76.360878	1296.520996	-578.428589	113.144707	1322.550293	-570.169556	116.082420	1590.073975	-649.705811	349.587769	1056.402466	-671.731384	-129.243256	1067.676025	-532.795227	312.920319	818.312561	-560.599548	-119.635826	830.607910	-587.142578	109.833038	963.023193	400.717987	-30.898190	925.255737	419.394226	152.129669
-587.868774	217.378723	868.978577	-604.272339	14.296782	858.292969	-704.286255	268.305847	418.714905	-661.069153	-1.710287	470.912476	-693.781555	270.460907	66.368004	-721.546082	17.123964	74.543869	-616.907410	315.109161	1290.341064	-632.884766	-76.460075	1296.570557	-578.334106	113.170128	1322.558350	-570.040283	116.164063	1590.050537	-650.087341	349.432983	1056.427002	-671.448181	-129.293274	1067.777954	-532.996887	312.786926	818.468628	-560.600098	-119.327728	830.599548	-587.429016	109.906982	963.085022	400.917450	-30.905619	925.250732	419.651031	152.135330
-588.371582	217.444778	869.021912	-604.462280	14.296515	858.303772	-704.452637	268.340576	418.652527	-661.270508	-1.828285	470.847839	-693.775879	270.472809	66.366898	-721.790527	16.933813	74.533394	-617.259583	315.020416	1290.401733	-632.431335	-76.590599	1296.683228	-578.599243	113.368164	1322.474243	-569.936462	116.212929	1590.018311	-650.554688	349.286285	1056.463013	-671.075317	-129.378372	1067.945190	-533.233887	312.737579	818.576538	-560.515076	-118.992844	830.647034	-587.735840	109.936256	963.108398	401.125092	-30.884705	925.248108	419.912262	152.153793
-588.878601	217.545731	869.094666	-604.694092	14.392534	858.332825	-704.625061	268.382050	418.611145	-661.581970	-2.016307	470.771606	-693.892761	270.482025	66.358246	-722.026062	16.763300	74.555649	-617.677551	314.985016	1290.457153	-632.044373	-76.643700	1296.776001	-578.541626	113.397888	1322.459351	-569.855469	116.268265	1589.968506	-651.084900	349.146332	1056.545410	-670.847168	-129.542206	1068.014282	-533.521912	312.741272	818.692444	-560.435913	-118.690636	830.687378	-588.077148	110.023270	963.156189	401.303345	-30.878883	925.203857	420.154510	152.179276
-589.346863	217.520554	869.120422	-604.918152	14.451680	858.352661	-704.769958	268.390259	418.576385	-663.322449	-2.959394	471.003540	-693.882141	270.526367	66.322899	-722.816467	16.583689	74.760498	-618.084106	314.950134	1290.528809	-631.596375	-76.697662	1296.916382	-578.500793	113.439407	1322.464844	-569.720459	116.328491	1589.944458	-651.486023	348.914612	1056.631348	-670.471741	-129.706024	1068.139404	-533.903503	312.756744	818.792053	-560.273193	-118.404243	830.743958	-588.385315	110.042603	963.175781	401.507172	-30.852505	925.178162	420.440765	152.181229
-589.821411	217.474960	869.156982	-605.164368	14.512104	858.396606	-704.921204	268.413391	418.498077	-663.878845	-3.183461	471.013550	-694.036804	270.567108	66.285721	-723.182800	16.432802	74.812965	-618.463806	314.920410	1290.576782	-631.174500	-76.772232	1297.008057	-578.485657	113.496483	1322.457397	-569.593079	116.400162	1589.908691	-652.120850	348.842468	1056.675049	-670.110596	-129.922897	1068.302246	-534.329773	312.555695	818.895630	-560.029114	-118.171127	830.891296	-588.709229	110.057762	963.213318	401.716553	-30.846809	925.132813	420.741913	152.207565
-590.313171	217.548248	869.228882	-605.415405	14.584493	858.417603	-705.080688	268.473083	418.465210	-664.120056	-3.218215	471.008087	-694.078125	270.541504	66.245743	-723.336487	16.293432	74.813347	-618.915710	314.863495	1290.630493	-630.845825	-76.851181	1297.118286	-578.456604	113.543327	1322.457520	-569.464355	116.472298	1589.849365	-652.732544	348.659485	1056.685059	-669.832642	-130.161789	1068.442505	-534.779785	312.519775	818.992432	-559.712646	-117.903786	830.964600	-589.047729	110.113853	963.255798	401.890564	-30.805998	925.097107	421.030701	152.246964
-590.792236	217.665146	869.323425	-605.643738	14.648757	858.434570	-705.268188	268.520508	418.446381	-664.386047	-3.231061	470.998413	-694.144592	270.590515	66.249290	-723.490540	16.186096	74.848358	-619.371277	314.830505	1290.658447	-630.492371	-76.885094	1297.236328	-578.468384	113.600792	1322.457764	-569.332336	116.535507	1589.791016	-653.356934	348.538086	1056.758911	-669.397461	-130.452713	1068.685669	-535.740479	312.622528	818.888672	-559.488220	-117.836189	831.160828	-589.383484	110.177734	963.308411	402.099213	-30.796270	925.054749	421.328888	152.295532
-591.443848	218.067459	869.398865	-606.427002	15.419022	858.045593	-705.474731	268.647278	418.455383	-664.746826	-3.323356	470.849060	-694.349915	270.625153	66.211540	-723.608826	16.104944	74.827644	-619.797852	314.805328	1290.683960	-630.137207	-76.907974	1297.323853	-578.499084	113.661713	1322.450073	-569.203979	116.621635	1589.744873	-654.039246	348.391815	1056.797363	-669.010315	-130.840652	1068.826294	-536.005249	312.460785	819.146240	-559.169678	-117.739410	831.318787	-589.894775	110.506241	963.117188	402.334656	-30.733932	924.995789	421.621704	152.367325
-591.676392	217.722885	869.391785	-606.145996	14.740129	858.428955	-705.426575	268.527863	418.307739	-664.961487	-3.331496	470.933868	-694.247253	270.602325	66.167206	-723.664063	16.035143	74.795952	-620.210876	314.780029	1290.701538	-629.794189	-76.913872	1297.416382	-578.527771	113.711090	1322.421387	-569.074829	116.707245	1589.685059	-654.635925	348.249023	1056.870483	-668.609558	-131.236282	1068.984619	-536.632568	312.397095	819.211548	-558.784790	-117.656242	831.494324	-589.987183	110.225838	963.330139	402.591492	-30.657251	924.949097	421.954742	152.434067
-592.029663	217.728165	869.400757	-606.376831	14.711365	858.454346	-705.527649	268.503021	418.271088	-665.343445	-3.429974	470.926270	-694.195862	270.621735	66.144051	-723.840149	15.993104	74.784126	-620.588135	314.756897	1290.715576	-629.424561	-76.930305	1297.544800	-578.566223	113.770699	1322.415283	-568.945374	116.794945	1589.630249	-655.381836	348.170868	1056.892334	-668.237488	-131.679031	1069.118896	-537.265259	312.193573	819.228210	-558.431458	-117.650932	831.690125	-590.239868	110.225868	963.344482	402.906311	-30.549086	924.911743	422.336029	152.484116
-592.376770	217.721680	869.410217	-606.601990	14.728822	858.459534	-705.612244	268.457306	418.207977	-665.577576	-3.405333	470.908905	-694.104187	270.591888	66.130577	-723.836548	15.966655	74.721222	-621.046631	314.740570	1290.716675	-629.102844	-76.934761	1297.658081	-578.594299	113.825493	1322.388062	-568.839355	116.890320	1589.570068	-656.068787	348.080414	1056.933838	-667.851135	-132.185287	1069.279785	-538.112549	312.143219	819.149902	-558.137207	-117.627312	831.748047	-590.474854	110.230637	963.347168	403.199432	-30.526358	924.891602	422.654694	152.566406
-592.665649	217.778259	869.418945	-606.787048	14.722827	858.465454	-705.716309	268.394958	418.176941	-665.819336	-3.387846	470.893219	-694.097656	270.570618	66.124641	-723.868835	15.945962	74.697174	-621.495483	314.740906	1290.740112	-628.856079	-76.986496	1297.761963	-578.638489	113.877678	1322.382690	-568.732239	117.004280	1589.521729	-656.860168	348.064606	1057.004395	-667.410706	-132.589874	1069.424805	-539.054688	312.067444	819.073914	-557.762390	-117.587700	831.928711	-590.672302	110.258423	963.351074	403.558411	-30.441994	924.885925	423.003540	152.633545
-592.986511	217.823990	869.457520	-607.024658	14.739742	858.478394	-705.900818	268.332947	418.130829	-666.166382	-3.390981	470.907593	-694.033569	270.558289	66.111320	-723.863708	15.947749	74.682785	-621.932312	314.748993	1290.716553	-628.604248	-77.009689	1297.890747	-578.436279	113.815506	1322.424316	-568.646851	117.117989	1589.462646	-657.702881	348.116364	1057.006714	-666.924561	-133.033478	1069.638184	-540.117859	311.649139	818.882019	-557.390320	-117.561798	832.117493	-590.915344	110.279472	963.372864	403.872284	-30.424143	924.886597	423.336609	152.677399
-593.301270	217.813538	869.464233	-607.253357	14.722127	858.488892	-706.149597	268.288055	418.148712	-666.505554	-3.412041	470.927032	-694.085205	270.578613	66.067238	-723.901855	15.987475	74.706680	-622.338867	314.698792	1290.676392	-628.353821	-77.023209	1297.995483	-578.518799	113.896118	1322.435425	-568.585632	117.247688	1589.413696	-658.441528	348.035309	1056.994629	-666.549683	-133.500732	1069.800537	-541.033997	311.560577	818.793152	-557.003296	-117.568169	832.292847	-591.141663	110.268456	963.377502	404.178375	-30.404087	924.925476	423.679382	152.733002
-593.597961	217.742828	869.473328	-607.426575	14.654622	858.525269	-706.442444	268.235748	418.129852	-666.825684	-3.371272	470.915466	-694.173950	270.618774	66.060219	-723.856201	16.045357	74.675285	-622.792175	314.728149	1290.655273	-628.086060	-77.028580	1298.132935	-578.590698	113.941711	1322.411011	-568.526367	117.385735	1589.366455	-659.249451	347.959259	1057.007202	-666.175659	-134.061676	1069.985596	-541.905273	311.556396	818.699768	-556.846375	-117.821228	832.353699	-591.354187	110.216675	963.399231	404.545776	-30.354040	924.923340	424.041504	152.774902
-593.904846	217.697464	869.476196	-607.640625	14.621082	858.529602	-706.760559	268.209961	418.099854	-667.031189	-3.293762	470.916748	-694.156128	270.633209	66.022797	-723.771484	16.102942	74.607132	-623.178406	314.736633	1290.626831	-627.881226	-77.032349	1298.253784	-578.676331	113.980309	1322.411255	-568.473267	117.542328	1589.340454	-659.960754	347.869385	1057.041382	-665.643311	-134.397751	1070.140869	-542.942139	311.499939	818.537170	-556.119995	-117.604111	832.729675	-591.565979	110.178726	963.398438	404.950378	-30.305304	924.950867	424.418945	152.814774
-594.115417	217.678467	869.473145	-607.828430	14.592494	858.512817	-707.098877	268.238983	418.103333	-667.207092	-3.128082	470.828308	-694.172363	270.619507	65.992569	-723.639832	16.212532	74.541382	-623.545532	314.730652	1290.569702	-627.695984	-77.048805	1298.365723	-578.757385	114.033180	1322.380127	-568.458435	117.692635	1589.288208	-660.769958	347.820465	1057.010376	-665.349792	-134.818542	1070.245361	-543.899963	311.492371	818.364746	-555.655273	-117.590767	832.943848	-591.730591	110.147423	963.384827	405.328888	-30.247551	924.980957	424.743744	152.861176
-594.419922	217.635986	869.465576	-608.085388	14.567916	858.491821	-707.373657	268.158997	418.093719	-667.315613	-3.020449	470.753845	-694.158203	270.606140	65.995361	-723.397156	16.357332	74.433769	-623.910217	314.721191	1290.511475	-627.486877	-77.042679	1298.463623	-578.859009	114.098366	1322.358276	-568.466003	117.843880	1589.249023	-661.450928	347.621185	1057.025513	-664.916382	-135.148926	1070.421387	-544.933777	311.522034	818.160522	-555.171448	-117.555412	833.119080	-591.949707	110.105125	963.364258	405.691528	-30.234119	925.050354	425.072540	152.912216
-594.675964	217.541138	869.418884	-608.347107	14.568929	858.436646	-707.573120	268.076172	418.043579	-667.340759	-2.881549	470.648010	-694.144653	270.601410	65.965233	-723.286194	16.507915	74.364777	-624.240051	314.729858	1290.455444	-627.285889	-77.053192	1298.564941	-578.928467	114.137184	1322.344849	-568.476807	117.981277	1589.216309	-662.276550	347.585083	1057.001587	-664.593201	-135.545471	1070.540771	-545.914551	311.516479	817.932800	-554.955139	-117.840530	833.098999	-592.154297	110.047607	963.307617	406.043457	-30.215042	925.103638	425.389648	152.915344
-594.268860	218.159378	869.557190	-608.413635	14.689914	858.422180	-707.718689	267.999634	418.144318	-667.293274	-2.701864	470.525146	-694.024780	270.593536	65.922646	-723.111206	16.684271	74.260826	-624.560791	314.696167	1290.360718	-627.042358	-77.056770	1298.697388	-579.035400	114.199722	1322.336792	-568.523071	118.152794	1589.176758	-662.904602	347.335510	1056.954956	-664.115112	-135.835251	1070.675537	-547.145752	312.531036	817.827759	-554.468018	-117.863037	833.236084	-592.018250	110.337975	963.367920	406.382477	-30.210932	925.163330	425.712250	152.958862
-594.398560	218.233215	869.557007	-608.596436	14.707924	858.392822	-707.988953	267.978455	418.164368	-667.149780	-2.537395	470.411041	-694.085327	270.647064	65.909775	-722.959778	16.856119	74.201126	-624.898010	314.686157	1290.281250	-626.885803	-77.082283	1298.765991	-579.123779	114.261948	1322.343994	-568.597595	118.364006	1589.122314	-663.614502	347.216431	1056.899170	-663.723083	-136.067749	1070.711670	-548.227295	312.842987	817.658875	-553.617004	-117.616905	833.585388	-592.154724	110.367676	963.350281	406.775238	-30.283358	925.243286	426.055573	152.938354
-594.588440	218.188934	869.523682	-608.806702	14.671619	858.370178	-708.216064	267.934662	418.165375	-666.999390	-2.443491	470.314697	-694.168823	270.679443	65.896095	-722.834045	16.992758	74.112671	-625.192810	314.692810	1290.210327	-626.740295	-77.098816	1298.863037	-579.191528	114.311569	1322.346191	-568.680603	118.555107	1589.085938	-664.343079	347.058136	1056.822876	-663.345276	-136.302017	1070.809570	-549.151306	312.838684	817.396851	-553.367737	-117.805283	833.586792	-592.331116	110.329872	963.320251	407.160400	-30.327881	925.339722	426.380646	152.939362
-594.854614	218.052261	869.472046	-608.989136	14.624910	858.359802	-708.444214	267.898102	418.137817	-666.884033	-2.379498	470.233826	-694.259521	270.741638	65.853683	-722.774048	17.107504	74.097557	-625.399048	314.620514	1290.073730	-626.579285	-77.095200	1298.962036	-579.302795	114.358940	1322.338867	-568.771179	118.727196	1589.064575	-665.006958	346.893402	1056.786011	-662.806885	-136.359116	1070.858032	-550.111389	313.025879	817.154968	-552.516479	-117.483215	833.918335	-592.537659	110.258308	963.288757	407.550171	-30.317999	925.401001	426.692535	152.978424
-595.061584	217.975952	869.448792	-609.167114	14.532026	858.360291	-708.684570	267.860077	418.102722	-666.679260	-2.337457	470.184601	-694.347839	270.736725	65.816185	-722.731750	17.151005	74.046761	-625.707397	314.604889	1289.976685	-626.592834	-77.119568	1298.962646	-579.380737	114.387436	1322.364746	-568.876587	118.896744	1589.045410	-665.666992	346.728790	1056.735107	-662.439270	-136.487656	1070.876831	-550.999756	313.150085	816.958862	-551.909912	-117.382103	834.012085	-592.716125	110.186203	963.276855	407.893402	-30.340492	925.476624	426.965942	152.951523
-595.305054	217.842850	869.405029	-609.318481	14.461372	858.352539	-708.869629	267.854767	418.074005	-666.661011	-2.465225	470.169739	-694.338928	270.737396	65.831718	-722.766357	17.170622	74.043053	-626.084534	314.647156	1289.914795	-626.533447	-77.128120	1299.009277	-579.465332	114.393814	1322.367554	-568.989868	119.048248	1589.036377	-666.226746	346.532990	1056.701904	-662.077820	-136.590744	1070.895264	-551.833252	313.284332	816.749878	-551.412842	-117.337433	834.093628	-592.894043	110.102989	963.250366	408.194946	-30.349356	925.518555	427.217926	152.971725
-595.546936	217.721939	869.386169	-609.456726	14.404909	858.360168	-709.051392	267.819519	418.044617	-666.675903	-2.647906	470.158661	-694.450378	270.780609	65.852318	-722.850281	17.142096	74.052208	-626.361084	314.634125	1289.849854	-626.450439	-77.138268	1299.067627	-579.602112	114.451134	1322.359741	-569.125549	119.197525	1589.013184	-666.848938	346.434723	1056.634033	-661.650024	-136.542358	1070.971191	-552.660156	313.279083	816.526123	-550.905396	-117.250999	834.196960	-593.077637	110.029671	963.245117	408.501160	-30.322794	925.542725	427.494019	152.976303
-595.820374	217.659912	869.388672	-609.556274	14.348815	858.393005	-709.192749	267.784454	418.012482	-666.650085	-2.821949	470.162445	-694.402039	270.801697	65.829262	-722.905212	17.139143	74.053238	-626.652710	314.654663	1289.772827	-626.368774	-77.120377	1299.149048	-579.734802	114.476044	1322.375732	-569.232056	119.346359	1589.014526	-667.392883	346.279633	1056.564819	-661.391113	-136.520325	1070.921143	-553.401855	313.621277	816.352112	-550.349854	-117.096832	834.330017	-593.259705	109.992981	963.263672	408.745239	-30.351702	925.582092	427.718781	152.992096
-596.087097	217.620544	869.388184	-609.640747	14.278214	858.419434	-709.352966	267.748016	418.001007	-666.648621	-3.010459	470.162750	-694.434082	270.805939	65.805923	-722.985413	17.131361	74.058220	-626.955688	314.642456	1289.714966	-626.205994	-77.078728	1299.272705	-579.848816	114.518837	1322.416138	-569.379517	119.508011	1589.004639	-667.868896	346.162628	1056.521729	-661.047180	-136.452988	1070.966797	-554.041016	313.878387	816.205750	-549.730042	-116.844009	834.507019	-593.432007	109.960228	963.277710	408.974915	-30.330252	925.609924	427.944702	153.003586
-596.340149	217.551193	869.364746	-609.680420	14.195862	858.444641	-709.406189	267.648682	417.961395	-666.654907	-3.172910	470.188599	-694.335388	270.803772	65.810005	-723.077881	17.144045	74.078629	-627.260559	314.641174	1289.666138	-626.218079	-77.066879	1299.327881	-579.991150	114.571846	1322.445190	-569.485229	119.652534	1589.017578	-668.335693	346.068604	1056.499878	-660.654175	-136.362198	1071.030518	-554.678589	314.160797	816.054688	-549.521973	-116.867455	834.446594	-593.600647	109.919693	963.282837	409.168518	-30.334650	925.653442	428.139771	152.974716
-596.619202	217.428589	869.357727	-609.724487	14.149255	858.452759	-709.533142	267.580078	417.939056	-666.585876	-3.316737	470.192474	-694.324158	270.788696	65.770363	-723.111877	17.139441	74.110077	-627.503662	314.588348	1289.562012	-626.118896	-77.052132	1299.420532	-580.177979	114.639870	1322.498169	-569.601135	119.796951	1589.018311	-668.775818	346.013397	1056.451050	-660.329346	-136.197861	1071.053955	-555.185486	314.181305	815.945679	-549.039490	-116.613892	834.533020	-593.762939	109.851135	963.284363	409.320404	-30.329517	925.661377	428.296967	152.989960
-596.851990	217.352051	869.341797	-609.721191	14.076097	858.467651	-709.578430	267.490509	417.905731	-666.500610	-3.417752	470.195557	-694.220825	270.742920	65.762115	-723.157715	17.164396	74.112663	-627.876892	314.635437	1289.582642	-626.053894	-77.020119	1299.508545	-580.380310	114.730690	1322.505371	-569.741089	119.929649	1588.991943	-669.168579	345.953186	1056.443604	-660.052490	-136.064896	1071.021851	-555.657227	314.326202	815.864258	-548.258118	-116.097298	834.822632	-593.901062	109.803444	963.287720	409.467682	-30.334377	925.662354	428.481537	152.967972
-597.060547	217.267456	869.305542	-609.702271	14.000451	858.473206	-709.642639	267.418060	417.889618	-666.460083	-3.513197	470.146820	-694.301025	270.735504	65.775253	-723.215027	17.165905	74.138657	-628.261780	314.638123	1289.541260	-625.990112	-76.994926	1299.572510	-580.561157	114.798172	1322.527344	-569.863464	120.051079	1588.983887	-669.470764	345.868256	1056.405029	-659.773804	-135.919189	1071.000366	-556.074219	314.518250	815.763062	-547.739624	-115.760117	834.957153	-594.018799	109.755226	963.276428	409.595734	-30.308926	925.644592	428.596436	152.984192
-597.246765	217.233368	869.271118	-609.673645	13.925589	858.445679	-709.652222	267.315704	417.864044	-666.426453	-3.620433	470.165833	-694.260559	270.751373	65.772331	-723.273376	17.192715	74.132545	-628.661560	314.657898	1289.497437	-626.054993	-77.012413	1299.562988	-580.768188	114.862732	1322.510620	-569.990356	120.168015	1588.960205	-669.867554	345.959442	1056.393555	-659.419312	-135.734619	1071.027466	-556.152893	313.780457	815.507813	-547.249084	-115.397392	835.082275	-594.110962	109.715866	963.247559	409.740234	-30.313349	925.629578	428.750641	152.984787
[truncated: 211 more rows]
[truncated: 40 more columns]
