# Supplementary material for: A dyadic stimulus set of audiovisual affective displays for the study of multisensory, emotional, social interactions
Source: Behav Res Methods. 2015 Nov 5;48(4):1285–95. doi: 10.3758/s13428-015-0654-4 (PMC5101291; doi:10.3758/s13428-015-0654-4)
Supplement: Supplementary file 1 — (ZIP 270 MB) [file 13428_2015_654_MOESM1_ESM.zip › supplementary_material_2_stimuli_set_files/A/A07.txt]

-639.122681	236.341095	868.826538	-647.616638	34.036461	856.793579	-754.803223	276.988007	419.074554	-695.042053	12.263043	468.581573	-745.998474	274.734711	66.394669	-759.568359	31.550240	74.827637	-685.347168	333.485901	1281.874023	-664.141357	-59.823029	1289.475708	-630.863586	134.709229	1318.075928	-615.326416	135.868149	1581.608398	-715.157532	361.687164	1045.297607	-686.932190	-107.017349	1055.788330	-597.633972	331.792328	804.448853	-574.373291	-61.927406	822.371277	-636.876526	128.992218	962.406494	404.452087	-13.568655	926.611816	415.765411	168.705826
-639.048706	236.332855	868.825317	-647.553223	34.032330	856.777039	-754.768738	276.995575	419.092041	-695.012756	12.205495	468.596497	-746.000000	274.737701	66.383781	-759.584473	31.541718	74.823296	-685.335449	333.474243	1281.836548	-664.146729	-59.858215	1289.447144	-630.803345	134.784180	1318.107422	-615.282288	135.923096	1581.584351	-715.137390	361.664093	1045.237183	-686.894897	-107.042938	1055.796997	-597.588684	331.735809	804.430542	-574.285156	-61.934853	822.387390	-636.818542	128.978500	962.397827	404.606171	-13.519478	926.630310	415.949371	168.747803
-638.955444	236.212341	868.793213	-647.174377	33.696091	856.783813	-754.706299	276.971313	419.078400	-694.909302	12.246281	468.622620	-745.966309	274.731049	66.388145	-759.544739	31.539646	74.819542	-685.341431	333.460297	1281.772949	-664.055176	-59.832928	1289.478516	-630.820557	134.746887	1318.054321	-615.238770	135.958008	1581.577881	-715.108337	361.601318	1045.197876	-686.845520	-107.044235	1055.811157	-597.503906	331.685364	804.385803	-574.236267	-61.926540	822.398010	-636.603516	128.785614	962.388672	404.775543	-13.499999	926.631714	416.134613	168.809982
-638.891418	236.135651	868.768799	-647.110840	33.669075	856.784180	-754.649963	276.929688	419.063812	-694.820435	12.259920	468.649750	-745.948853	274.734680	66.391129	-759.516052	31.545616	74.831215	-685.354736	333.454468	1281.742920	-663.977844	-59.806450	1289.481079	-630.803406	134.751526	1318.032227	-615.212646	135.986115	1581.576172	-715.096863	361.591003	1045.149170	-686.792175	-107.034485	1055.804321	-597.476624	331.663727	804.355286	-574.175171	-61.942226	822.396179	-636.545715	128.744583	962.377747	404.724030	-13.888656	926.838013	416.216614	168.737305
-638.832031	236.114471	868.761047	-647.043396	33.638611	856.779663	-754.602661	276.913544	419.083679	-694.826599	12.218929	468.646027	-745.925232	274.728241	66.414146	-759.584717	31.539394	74.829079	-685.358459	333.458984	1281.709106	-664.024658	-59.825226	1289.428345	-630.773071	134.766998	1318.037598	-615.185974	136.016678	1581.582031	-715.114929	361.591370	1045.101807	-686.750549	-107.073471	1055.804321	-597.430969	331.701813	804.333130	-574.132446	-61.951988	822.383667	-636.484985	128.720978	962.371887	404.828339	-13.844645	926.848083	416.347992	168.777359
-638.765625	236.094864	868.775696	-646.971497	33.637669	856.772461	-754.559753	276.888885	419.110962	-694.754822	12.216130	468.625946	-745.921326	274.715851	66.421516	-759.527039	31.527197	74.831367	-685.348389	333.462769	1281.685791	-663.979126	-59.843475	1289.433472	-630.739441	134.758377	1318.020020	-615.164490	136.049713	1581.578369	-715.060974	361.478912	1045.074463	-686.719666	-107.047905	1055.794800	-597.375366	331.563477	804.292175	-574.066772	-61.942642	822.408691	-636.425232	128.699966	962.375549	404.982513	-13.836640	926.865356	416.537109	168.775909
-638.712158	236.043365	868.748657	-646.939331	33.589954	856.769104	-754.504150	276.866180	419.114685	-694.735962	12.229863	468.602966	-745.939758	274.725006	66.439522	-759.526672	31.517761	74.844292	-685.338318	333.457550	1281.631226	-663.955811	-59.817966	1289.414429	-630.707825	134.765091	1318.030762	-615.145081	136.078918	1581.585083	-715.004089	361.424469	1045.042358	-686.673767	-107.067909	1055.779419	-597.307007	331.527405	804.265503	-574.030518	-61.961819	822.384949	-636.382080	128.661163	962.361023	405.091583	-13.787456	926.871643	416.662537	168.836716
-638.686218	236.018738	868.737793	-646.879028	33.574261	856.752930	-754.473816	276.841278	419.110779	-694.715942	12.191876	468.623688	-745.936035	274.724731	66.437897	-759.525940	31.532566	74.851761	-685.341858	333.429443	1281.583740	-663.888611	-59.810356	1289.421265	-630.681580	134.764374	1317.997803	-615.122009	136.101929	1581.589355	-715.009949	361.400909	1044.972412	-686.617188	-107.054153	1055.793945	-597.238953	331.350342	804.200623	-573.971436	-61.956543	822.391846	-636.335388	128.639084	962.347168	405.249084	-13.735816	926.874634	416.839691	168.855591
-638.646057	235.973022	868.724915	-646.810120	33.508099	856.771729	-754.413757	276.811859	419.099731	-694.694824	12.210012	468.604370	-745.890320	274.717438	66.436745	-759.512146	31.523750	74.861702	-685.335693	333.424530	1281.536133	-663.852173	-59.831703	1289.393066	-630.662903	134.775757	1317.978271	-615.102600	136.135208	1581.581299	-715.049927	361.413177	1044.930664	-686.607361	-107.071213	1055.789307	-597.094604	330.640167	804.055237	-573.949402	-61.984234	822.362488	-636.284851	128.600357	962.351440	405.385956	-13.704804	926.871643	416.977203	168.877121
-638.600525	235.932938	868.714355	-646.758484	33.453041	856.758850	-754.406677	276.843658	419.122314	-694.647644	12.213234	468.628418	-745.922302	274.717957	66.426270	-759.459717	31.514458	74.865692	-685.315552	333.425232	1281.494263	-663.726868	-59.800449	1289.456055	-630.649414	134.778381	1317.970825	-615.096375	136.156448	1581.578125	-715.029724	361.379974	1044.871338	-686.539124	-107.039551	1055.805542	-597.031921	330.489105	804.007324	-573.878174	-61.989998	822.389099	-636.228088	128.552002	962.339172	405.514069	-13.663586	926.878113	417.107544	168.927795
-638.576660	235.878876	868.695801	-646.706787	33.432377	856.751709	-754.369629	276.848358	419.123993	-694.666077	12.190661	468.629211	-745.873901	274.703033	66.415802	-759.470581	31.514196	74.869820	-685.309021	333.416046	1281.443604	-663.771851	-59.839066	1289.398560	-630.630676	134.780289	1317.950684	-615.069397	136.187042	1581.592896	-714.968079	361.277924	1044.802246	-686.514221	-107.057701	1055.812988	-597.143555	331.282684	804.088684	-573.825134	-62.001942	822.406006	-636.183594	128.519882	962.326172	405.635010	-13.604081	926.893860	417.225952	168.970520
-638.551636	235.846191	868.687927	-646.692871	33.378357	856.771362	-754.375671	276.807281	419.120758	-694.673767	12.134159	468.644897	-745.901001	274.707092	66.410538	-759.483521	31.514055	74.877060	-685.317993	333.379791	1281.391113	-663.651855	-59.827667	1289.490112	-630.618225	134.779327	1317.935181	-615.071594	136.206329	1581.606445	-714.922302	361.198486	1044.738525	-686.483459	-107.032326	1055.824341	-597.129089	331.259125	804.043579	-573.795410	-62.007084	822.416626	-636.166321	128.490372	962.333069	405.795929	-13.505862	926.856445	417.362152	169.033844
-638.505432	235.788467	868.685791	-646.614258	33.337353	856.770386	-754.356689	276.797272	419.140900	-694.636292	12.157267	468.635742	-745.929382	274.702209	66.419540	-759.461609	31.514191	74.871262	-685.293823	333.379608	1281.366943	-663.617615	-59.833229	1289.476196	-630.608093	134.775955	1317.923096	-615.066284	136.233871	1581.617920	-714.896606	361.130005	1044.715942	-686.444519	-107.041664	1055.850952	-597.084595	331.139435	804.003479	-573.752258	-62.016026	822.427551	-636.110779	128.442352	962.332031	405.911316	-13.482194	926.878967	417.476135	169.040634
-638.454529	235.745239	868.691406	-646.548279	33.273476	856.772400	-754.339233	276.775269	419.165009	-694.626709	12.137020	468.647827	-745.936035	274.687744	66.431427	-759.489441	31.514069	74.877708	-685.364136	333.267975	1281.267090	-663.640991	-59.854328	1289.467773	-630.612244	134.777161	1317.926025	-615.065430	136.266235	1581.634766	-714.878296	361.061371	1044.650024	-686.433472	-107.089798	1055.868408	-597.039856	331.102814	803.967407	-573.699280	-62.013119	822.461975	-636.059143	128.388397	962.336304	406.214508	-13.026791	926.697266	417.644318	169.209747
-638.434448	235.708313	868.670898	-646.498840	33.218998	856.776001	-754.344971	276.783386	419.173309	-694.617126	12.142689	468.638916	-745.956238	274.694305	66.454781	-759.479370	31.526340	74.863747	-685.375000	333.229858	1281.217651	-663.555542	-59.862324	1289.501587	-630.591431	134.768356	1317.933838	-615.065430	136.294983	1581.643311	-714.882202	361.011780	1044.570679	-686.382751	-107.107300	1055.899414	-597.000427	331.041534	803.919373	-573.662720	-62.014282	822.480042	-636.023254	128.355896	962.328552	406.158417	-13.349277	926.870789	417.661377	169.108536
-638.394287	235.665604	868.670776	-646.478271	33.191647	856.751221	-754.300537	276.741852	419.148529	-694.603210	12.100647	468.644684	-745.958069	274.698914	66.466339	-759.499329	31.526461	74.870590	-685.376526	333.220154	1281.167358	-663.582458	-59.896576	1289.472290	-630.600403	134.749039	1317.904419	-615.058899	136.333054	1581.652710	-714.837341	360.910950	1044.523193	-686.357117	-107.096550	1055.868042	-596.967590	330.986542	803.861511	-573.624878	-62.042347	822.495483	-635.986145	128.307480	962.314819	406.253815	-13.350778	926.857422	417.748993	169.154633
-638.361328	235.633667	868.670105	-646.429260	33.140766	856.774597	-754.257202	276.738129	419.153381	-694.600525	12.080468	468.651917	-745.902649	274.704987	66.469025	-759.495544	31.516922	74.883827	-685.377808	333.189789	1281.123291	-663.469788	-59.889416	1289.525391	-630.584595	134.740509	1317.896606	-615.055908	136.365311	1581.653564	-714.871765	360.921722	1044.455811	-686.292358	-107.076637	1055.888428	-596.937988	330.923309	803.829956	-573.528687	-62.029285	822.533875	-635.951050	128.279114	962.327393	406.374878	-13.288158	926.857483	417.830170	169.202011
-638.369141	235.597275	868.657532	-646.439331	33.102737	856.753662	-754.264282	276.719482	419.158722	-694.633728	12.062218	468.626556	-745.922791	274.706116	66.474014	-759.477905	31.511120	74.868637	-685.376160	333.187531	1281.091553	-663.502258	-59.898937	1289.495850	-630.598145	134.741287	1317.880249	-615.059570	136.402359	1581.660645	-714.856201	360.861938	1044.423828	-686.285950	-107.131874	1055.905029	-596.933044	330.914703	803.796936	-573.506287	-62.050053	822.530457	-635.942322	128.237167	962.309204	406.471649	-13.270092	926.857727	417.881775	169.248901
-638.295593	235.589386	868.676575	-646.364502	33.061020	856.765198	-754.209290	276.715607	419.167084	-694.586792	12.041254	468.658234	-745.895569	274.669891	66.500664	-759.499878	31.522923	74.858658	-685.382263	333.140076	1281.050049	-663.422546	-59.926239	1289.536133	-630.579956	134.722610	1317.888550	-615.060669	136.434357	1581.677612	-714.840210	360.807587	1044.382690	-686.252686	-107.122009	1055.910278	-596.918762	330.857330	803.738464	-573.459290	-62.068947	822.566345	-635.894226	128.210693	962.326050	406.556091	-13.241948	926.864136	417.937683	169.295410
-638.294067	235.514694	868.661804	-646.339905	33.000534	856.767212	-754.173767	276.664063	419.174164	-694.555908	12.034536	468.647156	-745.908081	274.656067	66.509918	-759.493958	31.520382	74.858047	-685.389343	333.130219	1281.031616	-663.501526	-59.961975	1289.477417	-630.603394	134.692215	1317.837646	-615.065247	136.464066	1581.674072	-714.808228	360.722961	1044.349243	-686.235229	-107.149956	1055.928345	-596.872070	330.839844	803.732422	-573.428345	-62.096172	822.565491	-635.877441	128.151505	962.319946	406.633759	-13.168146	926.850647	417.985504	169.324982
-638.271851	235.488312	868.664307	-646.305725	32.932007	856.754517	-754.134338	276.640137	419.181549	-694.566711	12.017207	468.649384	-745.865845	274.661530	66.505226	-759.473877	31.482285	74.864159	-685.407898	333.099152	1280.983521	-663.447632	-60.006943	1289.502808	-630.600220	134.667557	1317.825562	-615.070129	136.496429	1581.683594	-714.798401	360.670837	1044.320679	-686.180298	-107.150612	1055.891846	-596.843445	330.771057	803.685059	-573.362793	-62.119453	822.581726	-635.863037	128.098724	962.315430	406.715851	-13.176386	926.848877	418.020660	169.381775
-638.242126	235.489624	868.671692	-646.276184	32.908337	856.748169	-754.108948	276.640747	419.177612	-694.562256	12.006459	468.651947	-745.928406	274.659546	66.508018	-759.502808	31.504560	74.860184	-685.343750	333.140106	1280.974731	-663.439026	-60.027607	1289.508667	-630.598816	134.657288	1317.799805	-615.067566	136.535049	1581.672852	-714.765869	360.609406	1044.255127	-686.148926	-107.230995	1055.910034	-596.812927	330.765411	803.643005	-573.319641	-62.161392	822.588135	-635.836121	128.081665	962.315796	406.781189	-13.147406	926.858643	418.037170	169.419739
-638.250427	235.423218	868.657227	-646.258240	32.849686	856.743286	-754.072876	276.601624	419.156921	-694.568604	12.002572	468.643890	-745.887573	274.658203	66.489639	-759.507996	31.482309	74.871025	-685.354736	333.123596	1280.924194	-663.420471	-60.033020	1289.492310	-630.635742	134.631210	1317.772583	-615.085876	136.557922	1581.670776	-714.756653	360.586334	1044.194824	-686.140198	-107.219406	1055.910522	-596.779602	330.695099	803.595337	-573.270691	-62.195480	822.573059	-635.838684	128.024673	962.306946	406.849548	-13.138800	926.860046	418.047699	169.438095
-638.218750	235.377701	868.636597	-646.211731	32.789993	856.742737	-754.070984	276.607849	419.160004	-694.566833	11.983932	468.651428	-745.887939	274.676697	66.493141	-759.450562	31.475241	74.854965	-685.219604	333.275909	1281.026367	-663.381042	-60.052280	1289.484497	-630.654968	134.622162	1317.722412	-615.064209	136.589951	1581.677002	-714.711609	360.500000	1044.175903	-686.099487	-107.239769	1055.887207	-596.759155	330.679016	803.569336	-573.213257	-62.223156	822.579468	-635.794800	127.982635	962.296692	406.889771	-13.174840	926.877319	418.078278	169.458893
-638.184937	235.356873	868.650024	-646.178406	32.737335	856.734131	-754.033447	276.560181	419.171692	-694.557251	11.979173	468.630981	-745.849976	274.659424	66.498886	-759.466003	31.480120	74.845413	-685.390015	333.056702	1280.822144	-663.392212	-60.070686	1289.472168	-630.652405	134.591476	1317.713867	-615.080139	136.621445	1581.670898	-714.777588	360.528748	1044.072632	-686.080872	-107.256325	1055.878540	-596.730957	330.612518	803.501953	-573.178345	-62.255989	822.574890	-635.778687	127.936661	962.299622	406.974884	-13.158843	926.868530	418.100616	169.476105
-638.175659	235.338928	868.659058	-646.154968	32.688892	856.732300	-754.056274	276.559998	419.171967	-694.552979	11.959846	468.619507	-745.886230	274.670288	66.522156	-759.467590	31.480148	74.847389	-685.390991	333.009308	1280.772339	-663.454102	-60.123726	1289.438599	-630.698242	134.567001	1317.692139	-615.075867	136.640518	1581.681396	-714.748169	360.465393	1044.042847	-686.077148	-107.270050	1055.842896	-596.654541	330.373505	803.445984	-573.147583	-62.318840	822.581299	-635.765808	127.899620	962.303223	407.020447	-13.152669	926.862427	418.109924	169.498657
-638.203735	235.268951	868.652161	-646.143738	32.667690	856.734680	-754.088806	276.554016	419.195435	-694.556213	11.902189	468.660706	-745.854553	274.653870	66.531212	-759.483826	31.482050	74.848465	-685.405762	332.978058	1280.753784	-663.430237	-60.125198	1289.452637	-630.726990	134.525848	1317.670044	-615.082520	136.673737	1581.690918	-714.738708	360.414001	1043.998413	-686.081604	-107.286682	1055.834106	-596.637634	330.493408	803.432129	-573.132080	-62.337326	822.572266	-635.771606	127.858261	962.301025	407.041504	-13.147355	926.898865	418.079651	169.474548
-638.150574	235.229904	868.655945	-646.103577	32.598343	856.737793	-754.077698	276.516205	419.180420	-694.569885	11.902555	468.657898	-745.818054	274.641663	66.521042	-759.489868	31.482117	74.849297	-685.425354	332.949860	1280.712158	-663.445435	-60.176365	1289.439087	-630.737183	134.513718	1317.649292	-615.079834	136.675613	1581.684814	-714.766174	360.421051	1043.950562	-686.063477	-107.300232	1055.847778	-596.602600	330.456238	803.422424	-573.096252	-62.388283	822.577209	-635.744751	127.804947	962.305786	407.097992	-13.154620	926.905884	418.087830	169.487122
-638.181458	235.177078	868.625854	-646.103577	32.544930	856.737183	-754.113098	276.526672	419.194183	-694.571106	11.902433	468.663666	-745.835449	274.656006	66.511948	-759.490784	31.482084	74.849495	-685.460266	332.922668	1280.644775	-663.398926	-60.192352	1289.473389	-630.759705	134.471313	1317.620117	-615.092957	136.697174	1581.681885	-714.755005	360.382263	1043.919678	-686.075256	-107.332024	1055.859009	-596.524231	330.231140	803.364014	-573.076355	-62.430843	822.579529	-635.754028	127.767014	962.291016	407.141876	-13.172050	926.897827	418.071930	169.516891
-638.178894	235.161194	868.627686	-646.093445	32.478008	856.737488	-754.076294	276.482513	419.171295	-694.563904	11.860346	468.673981	-745.821899	274.665741	66.499489	-759.439697	31.469179	74.846848	-685.478455	332.869110	1280.609619	-663.463257	-60.258469	1289.432251	-630.804749	134.460632	1317.572144	-615.118469	136.695984	1581.668091	-714.760437	360.321381	1043.863159	-686.085144	-107.364861	1055.834717	-596.509583	330.367615	803.343933	-573.085815	-62.481106	822.575073	-635.742798	127.726494	962.291809	407.168732	-13.151459	926.895325	418.050415	169.546875
-638.207397	235.086746	868.609497	-646.109619	32.441223	856.702698	-754.065308	276.460754	419.171906	-694.570313	11.831758	468.649353	-745.865906	274.668549	66.519333	-759.410461	31.461582	74.835533	-685.573059	332.779022	1280.528442	-663.417664	-60.277534	1289.466431	-630.822937	134.409729	1317.564697	-615.131653	136.720825	1581.663452	-714.797058	360.278900	1043.818359	-686.110657	-107.382370	1055.824341	-596.437744	330.127411	803.307129	-573.065613	-62.526585	822.569397	-635.754517	127.661606	962.264099	407.215179	-13.111492	926.884033	418.054565	169.582520
-638.191162	235.070313	868.603638	-646.086182	32.374191	856.694824	-754.082581	276.418915	419.158386	-694.595764	11.818149	468.664124	-745.838257	274.647217	66.499580	-759.489746	31.460464	74.840805	-685.564819	332.802460	1280.528198	-663.449097	-60.305298	1289.468140	-630.874878	134.386307	1317.546387	-615.105469	136.731125	1581.690430	-714.812317	360.240387	1043.795410	-686.121033	-107.384438	1055.810181	-596.441040	330.183960	803.296082	-573.066833	-62.564930	822.564026	-635.744385	127.620995	962.257935	407.220734	-13.131033	926.914978	418.021210	169.572067
-638.203918	235.023163	868.619812	-646.095398	32.329380	856.700684	-754.087524	276.401276	419.177795	-694.630310	11.820038	468.650665	-745.829468	274.615112	66.507378	-759.444946	31.461683	74.842354	-685.612061	332.750885	1280.486816	-663.524536	-60.367085	1289.421509	-630.926331	134.358322	1317.522583	-615.136719	136.730789	1581.691895	-714.810425	360.133026	1043.759644	-686.156860	-107.455330	1055.811646	-596.410156	330.141785	803.293762	-573.055725	-62.625824	822.580444	-635.743042	127.569565	962.267822	407.232574	-13.144953	926.920410	418.010956	169.563690
-638.200134	234.980698	868.620361	-646.087158	32.300728	856.692566	-754.093872	276.388000	419.173981	-694.657288	11.763839	468.680847	-745.830688	274.633453	66.521469	-759.483704	31.460270	74.845062	-685.700256	332.659454	1280.431885	-663.528259	-60.401035	1289.406982	-631.043457	134.373886	1317.509155	-615.155884	136.741119	1581.705444	-714.833862	360.094788	1043.715942	-686.190796	-107.476410	1055.818604	-596.440247	330.142822	803.276733	-573.057251	-62.649345	822.581543	-635.744629	127.529755	962.264221	407.273010	-13.125705	926.930298	418.000549	169.560532
-638.183655	234.933670	868.621033	-646.060303	32.273109	856.690186	-754.097290	276.367432	419.165344	-694.647766	11.768461	468.685669	-745.855957	274.635620	66.508087	-759.505859	31.467491	74.857353	-685.759277	332.622711	1280.403931	-663.524841	-60.410511	1289.424194	-631.015686	134.295410	1317.502930	-615.152710	136.738876	1581.725708	-714.864075	360.011749	1043.714844	-686.208313	-107.485420	1055.775024	-596.426514	330.096527	803.263672	-573.066223	-62.706841	822.575928	-635.730896	127.490967	962.263794	407.285645	-13.125526	926.926086	417.981415	169.582733
-638.216370	234.857803	868.596436	-646.068970	32.217079	856.673950	-754.128540	276.353729	419.176575	-694.683777	11.775826	468.679199	-745.858093	274.621429	66.514679	-759.469482	31.454418	74.824203	-685.802307	332.591949	1280.379517	-663.628845	-60.450851	1289.357300	-631.028564	134.257629	1317.504028	-615.179443	136.749344	1581.734863	-714.881531	359.919952	1043.654663	-686.237793	-107.543793	1055.771240	-596.425476	330.029297	803.223633	-573.061035	-62.742828	822.597900	-635.734680	127.428650	962.242554	407.302124	-13.108089	926.911316	417.953705	169.610901
-638.232422	234.828766	868.592712	-646.073120	32.136608	856.679749	-754.156982	276.334167	419.164551	-694.735352	11.703876	468.691711	-745.898987	274.629425	66.502144	-759.506165	31.441576	74.852226	-685.852661	332.542206	1280.357056	-663.697449	-60.516766	1289.316406	-631.087402	134.225098	1317.462036	-615.201294	136.751511	1581.735474	-714.896179	359.841156	1043.619995	-686.262817	-107.598022	1055.757324	-596.440430	330.017029	803.215820	-573.095581	-62.789703	822.561951	-635.743042	127.380455	962.243835	407.313110	-13.112397	926.914001	417.939697	169.600067
-638.249939	234.736160	868.565430	-646.075928	32.076015	856.678711	-754.182007	276.314362	419.170227	-694.754028	11.680386	468.702179	-745.901123	274.635956	66.506546	-759.470520	31.430641	74.843925	-685.892090	332.505646	1280.315308	-663.694519	-60.543293	1289.322998	-631.134521	134.203293	1317.440674	-615.242615	136.743515	1581.747681	-714.966064	359.819611	1043.578857	-686.306091	-107.595749	1055.745728	-596.467102	329.944366	803.195618	-573.099487	-62.845940	822.543396	-635.748657	127.316025	962.230164	407.312836	-13.064766	926.900269	417.898010	169.658493
-638.331360	234.818420	868.585876	-646.429749	32.375645	856.638245	-754.227417	276.298859	419.180695	-694.804077	11.643616	468.659546	-745.931702	274.601501	66.510666	-759.520081	31.432590	74.848381	-685.934570	332.455811	1280.288574	-663.748718	-60.607151	1289.292725	-631.202393	134.153549	1317.412476	-615.277893	136.732971	1581.764160	-714.982788	359.695374	1043.589600	-686.344055	-107.666039	1055.755737	-596.486938	329.901855	803.188293	-573.123962	-62.862617	822.549377	-635.936951	127.460938	962.215393	407.313568	-13.083559	926.919250	417.876984	169.634842
-638.343750	234.754044	868.573730	-646.435547	32.353024	856.635315	-754.240479	276.259644	419.169678	-694.840759	11.638794	468.637054	-745.915649	274.599365	66.523514	-759.527344	31.421215	74.843338	-685.975403	332.415070	1280.287109	-663.777222	-60.656364	1289.274048	-631.336304	134.170090	1317.395508	-615.322815	136.725494	1581.778564	-715.008728	359.611053	1043.539551	-686.371765	-107.660271	1055.724854	-596.515137	329.853821	803.154480	-573.158325	-62.917336	822.531067	-635.948425	127.421005	962.208252	407.323822	-13.057256	926.905945	417.849152	169.670303
-638.381409	234.671494	868.559082	-646.443970	32.264725	856.628906	-754.243286	276.230225	419.158386	-694.858276	11.592397	468.658508	-745.882446	274.585449	66.508247	-759.480591	31.415842	74.822899	-686.013184	332.367493	1280.256104	-663.779236	-60.692059	1289.268311	-631.397034	134.141983	1317.364624	-615.369507	136.710266	1581.789917	-715.067993	359.536469	1043.524170	-686.393250	-107.705475	1055.733276	-596.558655	329.790649	803.130798	-573.173889	-62.977566	822.519165	-635.964417	127.340454	962.197571	407.350403	-13.017869	926.902893	417.845581	169.679443
-638.397583	234.642151	868.555359	-646.470398	32.235764	856.628845	-754.285522	276.211945	419.162720	-694.877075	11.578756	468.663696	-745.916321	274.604553	66.507767	-759.496521	31.410395	74.838074	-686.053894	332.303986	1280.205811	-663.862366	-60.753822	1289.218140	-631.422058	134.121536	1317.342041	-615.416382	136.712051	1581.800537	-715.129761	359.467743	1043.478760	-686.426819	-107.752731	1055.726807	-596.594604	329.762848	803.117859	-573.209778	-63.022182	822.502380	-635.983215	127.312675	962.195618	407.326324	-13.014188	926.888306	417.795593	169.695786
-638.423828	234.567307	868.526978	-646.493408	32.186817	856.604370	-754.288147	276.195007	419.149048	-694.887634	11.533295	468.677094	-745.918518	274.609161	66.500854	-759.525757	31.415354	74.835770	-686.094543	332.279297	1280.190063	-663.837280	-60.769978	1289.234009	-631.467834	134.074875	1317.323242	-615.495667	136.697784	1581.803711	-715.186157	359.428528	1043.442261	-686.458618	-107.780258	1055.701904	-596.668335	329.715515	803.076538	-573.212402	-63.033840	822.496582	-635.990723	127.251404	962.168091	407.318420	-13.020866	926.905823	417.754669	169.700745
-638.442078	234.516785	868.534058	-646.519653	32.184769	856.607056	-754.281006	276.190216	419.153259	-694.896912	11.529313	468.661255	-745.904480	274.603027	66.506065	-759.487244	31.424744	74.815681	-686.153198	332.240326	1280.159180	-663.895752	-60.817783	1289.188721	-631.528687	134.033417	1317.297363	-615.530762	136.685532	1581.815430	-715.266479	359.368347	1043.424805	-686.492004	-107.769058	1055.659790	-596.697632	329.653046	803.055603	-573.243835	-63.084957	822.457825	-636.025146	127.221680	962.173584	407.340729	-12.983335	926.899292	417.729492	169.722824
-638.451782	234.452621	868.515198	-646.533142	32.106831	856.600403	-754.349304	276.171631	419.154999	-694.937805	11.491936	468.650665	-745.984619	274.612671	66.505035	-759.528625	31.418625	74.808701	-686.182617	332.202545	1280.140015	-663.917114	-60.831638	1289.156860	-631.563232	133.986969	1317.293457	-615.589783	136.681854	1581.820801	-715.282288	359.250000	1043.411377	-686.539429	-107.842300	1055.657959	-596.742981	329.628174	803.030640	-573.264648	-63.077259	822.445313	-636.022461	127.156425	962.160217	407.304443	-12.969758	926.910706	417.679230	169.749695
-638.481018	234.425064	868.529541	-646.544617	32.059319	856.584595	-754.359741	276.164429	419.160034	-694.974243	11.451295	468.655396	-745.976379	274.606201	66.513794	-759.515747	31.401537	74.795235	-686.251709	332.177765	1280.116577	-663.940674	-60.877819	1289.135742	-631.530151	133.893661	1317.266602	-615.650391	136.654358	1581.836548	-715.345520	359.231079	1043.379028	-686.553711	-107.830162	1055.638184	-596.804688	329.565308	803.029846	-573.312378	-63.140476	822.437500	-636.053650	127.105629	962.159363	407.284576	-12.944805	926.889648	417.638824	169.754364
-638.482910	234.327011	868.512573	-646.554260	31.965914	856.605835	-754.355713	276.116913	419.155853	-694.981384	11.449733	468.668579	-746.001404	274.598328	66.517204	-759.483521	31.398687	74.807556	-686.282349	332.134460	1280.118530	-664.035034	-60.936569	1289.081543	-631.576782	133.842316	1317.251831	-615.721924	136.622055	1581.841797	-715.372742	359.116211	1043.408203	-686.588501	-107.900558	1055.591797	-596.857910	329.545685	802.993042	-573.331299	-63.130623	822.421509	-636.061584	127.028351	962.162781	407.276550	-12.952857	926.903809	417.586670	169.770508
-638.525391	234.298721	868.504150	-646.608887	31.968807	856.560730	-754.377808	276.084137	419.141663	-695.024658	11.399152	468.663940	-745.959656	274.591492	66.514404	-759.516663	31.400984	74.800850	-686.334473	332.074860	1280.091797	-664.001770	-60.981766	1289.071045	-631.723328	133.863770	1317.198120	-615.790466	136.606247	1581.850220	-715.473694	359.115234	1043.373657	-686.628662	-107.935326	1055.583130	-596.910156	329.499115	802.980591	-573.353577	-63.171646	822.396179	-636.089539	126.995575	962.133484	407.260162	-12.952971	926.912720	417.551697	169.797455
-638.520081	234.243286	868.482239	-646.577759	31.864914	856.578369	-754.406982	276.054077	419.143066	-695.031006	11.397678	468.681396	-745.929688	274.598663	66.502640	-759.522339	31.395809	74.818771	-686.392700	332.059631	1280.064575	-664.075928	-60.995106	1289.042236	-631.638123	133.761276	1317.202515	-615.849426	136.579788	1581.849609	-715.535645	359.089355	1043.356689	-686.641541	-107.943680	1055.565796	-596.964355	329.401825	802.936218	-573.387512	-63.172474	822.351990	-636.086853	126.938164	962.133728	407.241730	-12.909644	926.905579	417.463501	169.817932
-638.533997	234.212784	868.479065	-646.586365	31.823097	856.573608	-754.480774	276.059998	419.159882	-695.048096	11.364606	468.681915	-745.920044	274.597260	66.502197	-759.508667	31.381706	74.817329	-686.452515	332.002228	1280.028687	-664.127197	-61.050617	1288.997314	-631.677368	133.725327	1317.184082	-615.921143	136.558899	1581.857178	-715.667236	359.110962	1043.324341	-686.678589	-107.986282	1055.520752	-596.915283	328.822144	802.845276	-573.412903	-63.184998	822.332581	-636.093994	126.901573	962.129456	407.241547	-12.907999	926.889526	417.446991	169.836746
-638.549622	234.137360	868.457275	-646.602844	31.725565	856.571716	-754.502441	276.007629	419.120697	-695.082275	11.321834	468.707703	-745.909058	274.599304	66.491364	-759.523254	31.381392	74.823532	-686.481934	331.984070	1280.020508	-664.059204	-61.081207	1289.035400	-631.831360	133.759598	1317.148193	-616.018005	136.501419	1581.865479	-715.735535	359.088867	1043.330078	-686.706543	-107.959381	1055.508911	-596.959656	328.785004	802.832947	-573.429626	-63.182304	822.322144	-636.112061	126.825584	962.118408	407.209473	-12.873266	926.898254	417.357239	169.866074
-638.580017	234.057343	868.439941	-646.642883	31.695700	856.560913	-754.545715	275.999420	419.122375	-695.136169	11.285432	468.720337	-745.976868	274.603851	66.482292	-759.556763	31.381336	74.832390	-686.552979	331.941711	1280.021240	-664.092712	-61.116108	1289.021973	-631.764832	133.665787	1317.165405	-616.097839	136.468628	1581.874878	-715.756958	359.001343	1043.286133	-686.752686	-107.998055	1055.514526	-597.140564	329.264130	802.892517	-573.490051	-63.227451	822.294556	-636.140259	126.771744	962.103882	407.205872	-12.884553	926.899048	417.324158	169.870209
-638.580139	234.059372	868.437988	-646.647278	31.660736	856.551392	-754.626038	275.987366	419.145294	-695.145020	11.272248	468.700409	-745.960022	274.601013	66.479973	-759.521118	31.366173	74.789139	-686.584839	331.919220	1280.026123	-664.092957	-61.151119	1289.005371	-631.936462	133.675903	1317.125854	-616.163879	136.431030	1581.892944	-715.787231	358.927368	1043.316528	-686.782837	-108.015114	1055.499756	-597.205383	329.386536	802.927368	-573.514160	-63.238285	822.292419	-636.143372	126.752602	962.098083	407.178894	-12.874149	926.909851	417.264954	169.873093
-638.610474	233.995544	868.428528	-646.670959	31.593204	856.548584	-754.656433	275.981689	419.146118	-695.206726	11.241110	468.729248	-745.965698	274.601990	66.478806	-759.536011	31.358763	74.800415	-686.652283	331.891388	1280.036987	-664.184204	-61.186958	1288.966064	-631.852173	133.563019	1317.133911	-616.181641	136.443481	1581.891846	-715.832275	358.896667	1043.312256	-686.812439	-108.004028	1055.440918	-597.254517	329.350067	802.930847	-573.540039	-63.236443	822.267578	-636.168518	126.690414	962.092041	407.165283	-12.852948	926.885315	417.209656	169.914764
-638.534302	233.844650	868.405273	-646.329651	31.213861	856.566467	-754.609314	275.889679	419.097961	-695.204529	11.244715	468.788208	-745.839417	274.579651	66.484322	-759.588074	31.377020	74.781898	-686.676147	331.842590	1280.023193	-664.172974	-61.223648	1288.944458	-632.002502	133.589890	1317.097046	-616.243530	136.379807	1581.902344	-716.009277	358.938446	1043.303955	-686.852905	-108.043640	1055.418823	-597.171631	328.650330	802.855225	-573.581543	-63.245373	822.252380	-635.985474	126.461655	962.093201	407.126892	-12.825170	926.887390	417.155304	169.906464
-638.569824	233.788742	868.384521	-646.343750	31.136820	856.552490	-754.656433	275.881287	419.106445	-695.200989	11.242371	468.774414	-745.903748	274.589844	66.441658	-759.534607	31.366514	74.749359	-686.727478	331.826843	1280.007935	-664.249695	-61.276768	1288.880737	-632.060303	133.570633	1317.072876	-616.317993	136.350189	1581.907104	-715.996582	358.830505	1043.294556	-686.893921	-108.088417	1055.395386	-597.352234	329.198151	802.902771	-573.616150	-63.272678	822.236755	-636.000854	126.399483	962.075500	407.080597	-12.802685	926.867126	417.072205	169.969269
-638.575500	233.739120	868.383972	-646.329163	31.112692	856.557861	-754.716736	275.846252	419.089783	-695.247498	11.199299	468.781128	-745.919250	274.598206	66.442879	-759.563965	31.368269	74.751091	-686.770508	331.787598	1279.992310	-664.270996	-61.322739	1288.856079	-632.085083	133.544907	1317.056519	-616.383545	136.317398	1581.913330	-716.055481	358.763885	1043.282593	-686.926636	-108.118965	1055.400513	-597.413452	329.261688	802.906799	-573.625854	-63.265541	822.230164	-635.999207	126.365471	962.078247	407.080597	-12.791904	926.876953	417.041626	169.971146
-638.597107	233.705307	868.369324	-646.343628	31.041500	856.548706	-754.784912	275.831207	419.103058	-695.260986	11.216430	468.771393	-745.868958	274.581085	66.443443	-759.570984	31.362791	74.768524	-686.810669	331.764435	1279.985596	-664.257690	-61.315659	1288.862305	-632.124512	133.489578	1317.046875	-616.450073	136.266876	1581.919434	-716.136353	358.746918	1043.283813	-686.955750	-108.107643	1055.353882	-597.488892	329.308624	802.933350	-573.629456	-63.244370	822.215759	-636.007996	126.316673	962.066040	407.053833	-12.774868	926.875854	417.008270	169.980606
-638.611450	233.668182	868.369690	-646.347473	30.969465	856.553589	-754.855530	275.789001	419.110229	-695.298218	11.161253	468.801392	-745.957031	274.592102	66.437935	-759.593140	31.362204	74.777847	-686.856323	331.723816	1279.986084	-664.308350	-61.368572	1288.822876	-632.158447	133.458038	1317.050903	-616.522400	136.224213	1581.935669	-716.222412	358.716949	1043.276245	-687.009644	-108.120819	1055.340210	-597.546692	329.288208	802.925720	-573.677979	-63.294193	822.204712	-636.036987	126.266357	962.070190	407.019592	-12.767565	926.876892	416.935974	170.019669
-638.660950	233.607681	868.342468	-646.369202	30.952238	856.552551	-754.910522	275.752167	419.115997	-695.313782	11.136457	468.789551	-745.909058	274.574219	66.454758	-759.546631	31.367821	74.754700	-686.877563	331.729065	1280.000977	-664.324036	-61.394753	1288.811401	-632.206604	133.428558	1317.038086	-616.600830	136.176773	1581.944458	-716.242981	358.649872	1043.287354	-687.042053	-108.189468	1055.328003	-597.629028	329.279846	802.944031	-573.727417	-63.314240	822.171265	-636.057190	126.239403	962.055786	407.004395	-12.734079	926.867126	416.893860	170.042831
-638.682739	233.597092	868.335938	-646.393738	30.905302	856.527039	-754.970764	275.744812	419.133240	-695.344849	11.112722	468.774200	-745.920044	274.575928	66.453018	-759.558899	31.345367	74.768822	-686.915649	331.680817	1279.989746	-664.304321	-61.423767	1288.837524	-632.227661	133.411331	1317.020752	-616.662781	136.134674	1581.945801	-716.288147	358.564270	1043.291138	-687.066956	-108.222900	1055.326538	-597.700806	329.242737	802.914795	-573.769470	-63.330303	822.158203	-636.075195	126.202133	962.038879	407.013947	-12.681962	926.855774	416.858337	170.088608
-638.695679	233.529068	868.318054	-646.397583	30.846643	856.538574	-755.011230	275.696350	419.114807	-695.375366	11.119344	468.765869	-745.923645	274.566193	66.432503	-759.610596	31.338552	74.759369	-686.969849	331.638824	1279.978882	-664.392822	-61.473106	1288.776855	-632.271240	133.363190	1317.000854	-616.730530	136.082550	1581.954468	-716.354126	358.555878	1043.269287	-687.121887	-108.240616	1055.303345	-597.759277	329.179840	802.925842	-573.787415	-63.364090	822.134094	-636.082764	126.153191	962.036560	406.973419	-12.684382	926.862122	416.806305	170.092194
-638.719238	233.501083	868.319580	-646.385315	30.827488	856.512146	-755.051331	275.661316	419.104370	-695.362488	11.081052	468.758728	-745.930969	274.578278	66.424767	-759.594177	31.338621	74.759819	-686.994690	331.605560	1279.961304	-664.328979	-61.482559	1288.786255	-632.279846	133.360870	1316.998779	-616.803467	136.041901	1581.966919	-716.434204	358.531311	1043.255737	-687.148071	-108.254440	1055.286499	-597.834839	329.196228	802.901794	-573.832031	-63.368290	822.113525	-636.093445	126.117004	962.023682	406.964050	-12.674256	926.856995	416.771851	170.110016
-638.758667	233.482361	868.311829	-646.413635	30.792633	856.505981	-755.149048	275.645325	419.105377	-695.402527	11.043026	468.772278	-745.912354	274.575745	66.422195	-759.585510	31.338463	74.762115	-687.017151	331.572876	1279.940430	-664.353088	-61.545547	1288.757446	-632.314636	133.310623	1316.979370	-616.900269	135.999023	1581.952148	-716.514099	358.515289	1043.279785	-687.216187	-108.332153	1055.292114	-597.868408	329.012024	802.870178	-574.256104	-63.714020	821.861389	-636.109375	126.091202	962.015625	406.955933	-12.664716	926.850281	416.745087	170.134247
-638.768372	233.438889	868.293213	-646.420410	30.720976	856.517151	-755.150818	275.582153	419.114532	-695.442749	11.029488	468.765381	-745.900391	274.578705	66.433533	-759.600037	31.323618	74.763031	-687.050781	331.530151	1279.937744	-664.403809	-61.557648	1288.738525	-632.312195	133.289032	1316.987793	-616.926514	135.962708	1581.981445	-716.588196	358.487549	1043.272949	-687.238953	-108.362190	1055.258057	-597.990967	329.041870	802.868286	-574.300171	-63.722992	821.844360	-636.122559	126.049316	962.013123	406.953796	-12.672682	926.852539	416.725647	170.151062
-638.808960	233.423203	868.306152	-646.434448	30.688288	856.529541	-755.227417	275.568085	419.134735	-695.463989	11.014172	468.784698	-745.963196	274.576691	66.433434	-759.610840	31.317617	74.784195	-687.058472	331.527832	1279.941772	-664.427185	-61.600266	1288.703125	-632.336060	133.266266	1316.966675	-616.979980	135.915100	1581.997681	-716.403931	357.632751	1043.420532	-687.235962	-108.329971	1055.242920	-598.023926	328.937866	802.837402	-573.907471	-63.439518	822.078979	-636.145813	126.026085	962.025635	406.937317	-12.663216	926.866882	416.673157	170.163498
-638.836975	233.397354	868.305237	-646.443726	30.665184	856.512329	-755.260742	275.544922	419.131317	-695.477661	11.029616	468.790894	-745.929810	274.574860	66.426147	-759.621155	31.323673	74.739120	-687.069153	331.503143	1279.930420	-664.420044	-61.602291	1288.705444	-632.357971	133.217392	1316.953735	-617.044312	135.865555	1582.010254	-716.644897	358.326111	1043.276489	-687.252686	-108.382530	1055.250854	-598.122620	328.954742	802.859863	-573.940552	-63.432980	822.065552	-636.155579	125.993835	962.015503	406.933472	-12.647585	926.864258	416.651550	170.180374
-638.875305	233.351654	868.305664	-646.427612	30.618166	856.515381	-755.348755	275.512787	419.138489	-695.503906	10.990161	468.776184	-745.966125	274.568970	66.393532	-759.620544	31.311707	74.753220	-687.098450	331.461823	1279.925537	-664.387756	-61.636440	1288.709229	-632.392395	133.194809	1316.952271	-617.097473	135.831161	1582.013306	-716.716736	358.277832	1043.251221	-687.259155	-108.357841	1055.195801	-598.212463	328.914001	802.846008	-573.950256	-63.472912	822.047607	-636.161133	125.950363	962.017029	406.921814	-12.646101	926.863586	416.641235	170.196457
-638.902710	233.348068	868.290955	-646.461304	30.571087	856.499512	-755.371765	275.485626	419.116302	-695.538391	10.984138	468.764832	-745.943970	274.565094	66.390335	-759.612854	31.311100	74.753548	-687.137756	331.417725	1279.908325	-664.401123	-61.665665	1288.703003	-632.413391	133.174057	1316.922607	-617.154968	135.784836	1582.017822	-716.759888	358.240753	1043.241943	-687.279785	-108.434280	1055.213135	-598.267212	328.875793	802.821472	-574.007874	-63.485958	822.020813	-636.177856	125.925079	962.000854	406.915771	-12.638349	926.862671	416.605194	170.205734
-638.923523	233.319702	868.276672	-646.456787	30.526035	856.499817	-755.404297	275.440216	419.100830	-695.549133	10.977278	468.790863	-745.992981	274.572418	66.380516	-759.610229	31.301176	74.744209	-687.147461	331.419830	1279.909180	-664.443359	-61.701359	1288.692261	-632.404907	133.162918	1316.928345	-617.227051	135.735550	1582.022217	-716.810303	358.194244	1043.238403	-687.301636	-108.452827	1055.183105	-598.292297	328.727875	802.771118	-574.038879	-63.509983	822.006470	-636.183960	125.896759	961.994263	406.882629	-12.649015	926.871399	416.578949	170.221558
-638.979187	233.281662	868.260010	-646.486389	30.500544	856.492126	-755.475403	275.441864	419.106659	-695.619202	10.960464	468.767761	-745.998291	274.573334	66.379372	-759.626953	31.305593	74.769379	-687.161072	331.388062	1279.892700	-664.402710	-61.716812	1288.692383	-632.449097	133.117020	1316.910767	-617.279175	135.697845	1582.036133	-716.920837	358.218536	1043.252319	-687.301575	-108.474976	1055.195557	-598.266113	328.043793	802.644409	-574.050171	-63.533478	822.007385	-636.208130	125.869232	961.981140	406.875610	-12.637229	926.867798	416.551849	170.220749
-638.963257	233.277267	868.263306	-646.446716	30.468357	856.490234	-755.516357	275.394226	419.108948	-695.636047	10.962835	468.796234	-745.958923	274.573364	66.380562	-759.622009	31.303427	74.748787	-687.217651	331.333923	1279.868896	-664.407166	-61.747467	1288.711182	-632.451782	133.103821	1316.919556	-617.314453	135.663361	1582.036621	-716.985901	358.209137	1043.229370	-687.321045	-108.491585	1055.190186	-598.289673	327.921753	802.652161	-574.070251	-63.537861	822.004944	-636.188721	125.850266	961.982361	406.876465	-12.607131	926.866699	416.536713	170.220291
-638.990417	233.250488	868.269348	-646.454773	30.440746	856.478394	-755.559631	275.367279	419.098175	-695.722900	10.919415	468.790039	-745.961792	274.550720	66.355293	-759.624023	31.309826	74.738571	-687.233521	331.299957	1279.864380	-664.437378	-61.780430	1288.668579	-632.451416	133.082489	1316.916504	-617.380493	135.630142	1582.058594	-717.002502	358.134796	1043.248535	-687.360901	-108.523872	1055.183960	-598.332214	327.867706	802.651367	-574.102295	-63.557991	821.983459	-636.210449	125.815086	961.979187	406.852448	-12.631668	926.874573	416.510864	170.234131
-639.011169	233.245712	868.269470	-646.468994	30.405134	856.477905	-755.611450	275.366150	419.111359	-695.734314	10.948945	468.798157	-745.949219	274.553528	66.378845	-759.653015	31.304522	74.757942	-687.269592	331.282959	1279.860474	-664.400024	-61.810555	1288.688843	-632.444519	133.057831	1316.936523	-617.429321	135.586395	1582.073120	-717.016785	358.040894	1043.221924	-687.346497	-108.542389	1055.204956	-598.391052	327.907227	802.639648	-574.104614	-63.558895	821.984985	-636.208923	125.795090	961.977783	406.843719	-12.635192	926.886047	416.472229	170.246399
-639.035645	233.222168	868.256958	-646.476807	30.395704	856.477539	-755.638123	275.332947	419.123474	-695.807617	10.959852	468.777954	-745.972595	274.557739	66.375084	-759.641846	31.281034	74.731018	-687.293274	331.251160	1279.848267	-664.345764	-61.833645	1288.708130	-632.467590	133.015961	1316.910522	-617.464600	135.566208	1582.061523	-717.036316	358.005432	1043.209106	-687.353088	-108.523705	1055.181274	-598.533936	328.481415	802.726990	-574.105652	-63.564014	821.969055	-636.220276	125.784508	961.971436	406.841125	-12.645333	926.903748	416.462891	170.238617
-639.033936	233.224899	868.254150	-646.463440	30.357374	856.458008	-755.668396	275.336334	419.111664	-695.859436	10.951036	468.803955	-745.924927	274.590820	66.384682	-759.661621	31.305307	74.718102	-687.200134	331.338135	1279.982910	-664.387878	-61.857918	1288.660034	-632.464600	133.013657	1316.901367	-617.507874	135.537415	1582.072510	-716.987793	357.901245	1043.216797	-687.355347	-108.614082	1055.166504	-598.582642	328.627655	802.735168	-574.152283	-63.602219	821.946472	-636.212219	125.760094	961.959778	406.849823	-12.669446	926.913147	416.460602	170.236145
-639.085571	233.160568	868.236389	-646.455322	30.342823	856.454346	-755.731140	275.325226	419.104950	-695.894165	10.911728	468.807037	-745.992493	274.590515	66.350632	-759.665100	31.283646	74.731331	-687.244080	331.321777	1279.975098	-664.381226	-61.893192	1288.634521	-632.459900	132.977325	1316.891357	-617.551941	135.498596	1582.067627	-717.042358	357.872528	1043.198730	-687.364624	-108.588669	1055.157349	-598.619080	328.609039	802.728088	-574.154480	-63.604420	821.935364	-636.221802	125.727608	961.948730	406.840698	-12.662944	926.903809	416.441284	170.249130
-639.093262	233.159409	868.251282	-646.459106	30.346777	856.458984	-755.720642	275.279205	419.095306	-695.944885	10.933317	468.830353	-745.952087	274.561005	66.335976	-759.635864	31.282595	74.726089	-687.347107	331.160248	1279.840942	-664.370850	-61.912083	1288.635620	-632.479187	132.956055	1316.868896	-617.591797	135.472000	1582.069702	-717.108826	357.875671	1043.187134	-687.349487	-108.592163	1055.133667	-598.617126	328.478638	802.693542	-574.153687	-63.603809	821.936157	-636.223816	125.723846	961.957947	406.824738	-12.643835	926.900818	416.398529	170.261185
-639.101746	233.187408	868.258240	-646.467407	30.338531	856.447571	-755.743530	275.252594	419.092438	-695.982605	10.928556	468.791718	-745.962769	274.590118	66.367386	-759.611023	31.283182	74.721680	-687.379272	331.116791	1279.822632	-664.343689	-61.950321	1288.645264	-632.481934	132.943848	1316.876587	-617.629333	135.442749	1582.082764	-717.126465	357.837128	1043.190308	-687.327332	-108.653709	1055.147217	-598.661621	328.550476	802.716248	-574.159485	-63.611855	821.915527	-636.231812	125.725792	961.955200	406.859802	-12.665519	926.908142	416.383698	170.263443
-639.135803	233.167099	868.281006	-646.450928	30.280811	856.462158	-755.803589	275.273865	419.105530	-696.015625	10.935970	468.807312	-746.003479	274.596191	66.372299	-759.645081	31.268042	74.724464	-687.408691	331.097351	1279.815674	-664.318848	-61.976021	1288.613525	-632.471619	132.921600	1316.864624	-617.649597	135.416489	1582.088501	-717.132385	357.811401	1043.186646	-687.324646	-108.653580	1055.103882	-598.682617	328.545807	802.712708	-574.155945	-63.604996	821.882385	-636.243103	125.685593	961.973938	406.853485	-12.675868	926.908813	416.364349	170.253494
-639.146118	233.173508	868.284058	-646.462952	30.273096	856.450623	-755.829346	275.257782	419.124664	-696.049438	10.940526	468.807617	-745.969482	274.590546	66.370796	-759.618408	31.275042	74.713081	-687.418945	331.058380	1279.815308	-664.338074	-61.988270	1288.569580	-632.468750	132.903854	1316.855957	-617.673889	135.391373	1582.096191	-717.149292	357.776520	1043.178467	-687.319336	-108.657944	1055.114990	-598.689697	328.526184	802.723755	-574.161438	-63.605049	821.857971	-636.244080	125.677818	961.968628	406.864655	-12.644970	926.909058	416.348755	170.261749
-639.145081	233.173874	868.283386	-646.462402	30.273617	856.449585	-755.842651	275.248718	419.100952	-696.074890	10.944583	468.823334	-745.923340	274.583435	66.370872	-759.695557	31.295910	74.725304	-687.449341	331.020721	1279.813965	-664.294617	-62.002853	1288.559204	-632.462463	132.881439	1316.843872	-617.699890	135.354767	1582.093750	-717.153381	357.711975	1043.173706	-687.268372	-108.677666	1055.091187	-598.705322	328.535370	802.718262	-574.152161	-63.595734	821.831665	-636.244263	125.678101	961.967773	406.891266	-12.660999	926.886902	416.326965	170.266144
-639.198364	233.153534	868.276184	-646.483582	30.279503	856.442505	-755.846985	275.247894	419.096680	-696.118896	10.945275	468.792847	-745.926208	274.583893	66.370636	-759.646484	31.277971	74.710098	-687.479309	331.022980	1279.826416	-664.222168	-62.009644	1288.560059	-632.433716	132.870895	1316.849731	-617.723145	135.343460	1582.097046	-717.188538	357.731049	1043.194458	-687.242249	-108.673958	1055.068970	-598.741577	328.492462	802.682312	-574.148132	-63.583309	821.825134	-636.265015	125.670685	961.959595	406.895660	-12.674412	926.896484	416.310791	170.238068
-639.199402	233.160263	868.262512	-646.467834	30.258118	856.432678	-755.853882	275.231964	419.104553	-696.103088	10.955899	468.811737	-745.938110	274.589661	66.363098	-759.645691	31.309315	74.685501	-687.505249	330.994720	1279.813354	-664.204041	-62.007679	1288.554199	-632.422546	132.859741	1316.851196	-617.734009	135.317123	1582.100708	-717.216003	357.696014	1043.187500	-687.219055	-108.722839	1055.078735	-598.733521	328.512604	802.716919	-574.146240	-63.557652	821.805115	-636.255249	125.666527	961.947876	406.897980	-12.682558	926.892456	416.284576	170.222275
-639.220276	233.111053	868.263062	-646.470276	30.234669	856.440674	-755.862732	275.216553	419.097198	-696.124512	10.945194	468.819946	-745.978271	274.587097	66.360451	-759.701294	31.297861	74.710312	-687.516907	330.962952	1279.832153	-664.174927	-62.054794	1288.542358	-632.418030	132.854126	1316.849854	-617.744202	135.296127	1582.115967	-717.221802	357.696930	1043.191162	-687.194702	-108.739479	1055.058105	-598.756409	328.480804	802.726868	-574.120117	-63.541740	821.795471	-636.255066	125.633278	961.951538	406.951141	-12.670776	926.866211	416.301056	170.247864
-639.227356	233.129440	868.282837	-646.455933	30.232073	856.439575	-755.874390	275.225739	419.103973	-696.152283	10.947524	468.818359	-745.950012	274.578064	66.377708	-759.662903	31.277828	74.681610	-687.512512	330.965179	1279.849731	-664.089233	-62.037212	1288.572021	-632.380859	132.841110	1316.855103	-617.750244	135.271133	1582.116577	-717.196960	357.637238	1043.221436	-687.156921	-108.739273	1055.039307	-598.778931	328.479340	802.738770	-574.123230	-63.541222	821.761780	-636.253296	125.632355	961.960449	406.962952	-12.700315	926.883240	416.295837	170.219498
-639.237915	233.137482	868.287231	-646.485291	30.195637	856.436340	-755.896545	275.248535	419.116425	-696.200684	10.933910	468.803925	-746.014221	274.577118	66.378265	-759.648193	31.286541	74.697784	-687.519226	330.945618	1279.849731	-664.111267	-62.061382	1288.525024	-632.374512	132.838150	1316.850342	-617.745911	135.244049	1582.126099	-717.260620	357.682922	1043.220581	-687.143921	-108.758934	1055.035767	-598.786987	328.500122	802.738403	-574.116211	-63.524937	821.755371	-636.265381	125.614899	961.960327	406.968506	-12.728779	926.885681	416.300964	170.173920
-639.244080	233.140701	868.289246	-646.473572	30.199577	856.420959	-755.891968	275.244019	419.113037	-696.172974	10.958015	468.787415	-745.959595	274.588837	66.368561	-759.707764	31.282894	74.711227	-687.527588	330.928711	1279.847290	-664.130310	-62.084721	1288.504517	-632.376038	132.813309	1316.830566	-617.749268	135.226028	1582.126343	-717.258545	357.668518	1043.243042	-687.124023	-108.734848	1055.008423	-598.787170	328.500793	802.738953	-574.089844	-63.482372	821.737000	-636.252258	125.610199	961.952454	406.995117	-12.753042	926.886108	416.281586	170.168030
-639.270081	233.118042	868.291809	-646.485168	30.193680	856.427124	-755.858948	275.190765	419.084259	-696.193909	10.918830	468.799988	-745.945435	274.574890	66.367775	-759.663330	31.268154	74.731888	-687.531738	330.917908	1279.866699	-664.139282	-62.090271	1288.447632	-632.364502	132.810349	1316.836060	-617.740173	135.197861	1582.133301	-717.248535	357.643280	1043.247437	-687.076294	-108.717064	1055.000977	-598.788940	328.506897	802.752930	-574.079224	-63.467968	821.726501	-636.257080	125.597206	961.955933	407.010315	-12.763827	926.879822	416.279724	170.151230
-639.272034	233.111740	868.294434	-646.472290	30.195015	856.434265	-755.836060	275.174957	419.075775	-696.203125	10.911719	468.802948	-745.930298	274.566315	66.331795	-759.677124	31.277515	74.723587	-687.566040	330.925049	1279.862305	-664.129211	-62.089523	1288.459106	-632.224670	132.736572	1316.855347	-617.731018	135.186890	1582.138062	-717.276306	357.674103	1043.249756	-687.063721	-108.723587	1054.997925	-598.801331	328.524353	802.764465	-574.061157	-63.449593	821.740662	-636.246887	125.597046	961.960693	407.016388	-12.805188	926.881409	416.277893	170.132996
-639.283020	233.111847	868.301270	-646.428650	30.166185	856.453674	-755.839478	275.177460	419.076294	-696.170105	10.878650	468.838135	-745.941650	274.541107	66.341423	-759.663391	31.286367	74.705696	-687.567078	330.891815	1279.867798	-664.018311	-62.105335	1288.514771	-632.323242	132.790146	1316.846191	-617.712830	135.158005	1582.140259	-717.295410	357.648376	1043.251953	-687.052063	-108.705589	1055.012573	-598.813416	328.549316	802.789917	-574.031616	-63.436066	821.747375	-636.239197	125.591736	961.974915	407.013428	-12.816076	926.881836	416.263824	170.123672
-639.281982	233.111954	868.300903	-646.426758	30.165577	856.453613	-755.862732	275.198456	419.088684	-696.150208	10.887059	468.815948	-745.997742	274.531403	66.361122	-759.632141	31.275373	74.719688	-687.592163	330.902313	1279.892578	-664.027039	-62.104416	1288.494141	-632.207397	132.718246	1316.865112	-617.700928	135.151733	1582.153320	-717.303528	357.638092	1043.273315	-687.029907	-108.688889	1054.995361	-598.801086	328.453918	802.800110	-574.035645	-63.436150	821.696045	-636.239014	125.591713	961.974792	407.056458	-12.849092	926.872864	416.282227	170.097794
-639.281616	233.119156	868.314331	-646.417847	30.179293	856.466797	-755.862732	275.198639	419.089447	-696.144958	10.891344	468.813385	-746.009277	274.540253	66.366684	-759.660461	31.286180	74.704506	-687.602478	330.897827	1279.893066	-664.004028	-62.124619	1288.513428	-632.192627	132.713089	1316.863892	-617.677246	135.121323	1582.156860	-717.336731	357.611298	1043.273804	-686.990479	-108.692513	1055.000610	-598.810364	328.484009	802.808044	-574.005737	-63.390297	821.718079	-636.238403	125.602249	961.988342	407.042023	-12.876490	926.882507	416.270844	170.083786
-639.278687	233.107758	868.317200	-646.386475	30.156876	856.477600	-755.852661	275.199066	419.105804	-696.142334	10.866288	468.837769	-745.988098	274.537323	66.367218	-759.681702	31.270607	74.728683	-687.612305	330.868317	1279.877441	-663.982971	-62.129154	1288.497681	-632.194092	132.717590	1316.853516	-617.657104	135.122375	1582.160767	-717.354492	357.622894	1043.275269	-686.970276	-108.728500	1055.014771	-598.826904	328.480011	802.813416	-573.984192	-63.367996	821.738403	-636.218262	125.590393	961.995361	407.050873	-12.895819	926.889221	416.269165	170.065521
-639.279724	233.107941	868.317566	-646.389709	30.158674	856.478577	-755.812439	275.186340	419.107208	-696.105896	10.866142	468.816772	-745.979065	274.545349	66.365654	-759.697998	31.261728	74.757683	-687.623169	330.867371	1279.882324	-663.918335	-62.124397	1288.538452	-632.189453	132.714462	1316.857178	-617.634644	135.109344	1582.152344	-717.368347	357.612396	1043.258423	-686.954895	-108.708656	1055.009277	-598.841248	328.519775	802.802673	-573.974243	-63.362431	821.741943	-636.219788	125.591560	961.995972	407.096588	-12.934143	926.879089	416.296631	170.049957
-639.274048	233.107437	868.314453	-646.381653	30.156502	856.475098	-755.817200	275.207977	419.100800	-696.083923	10.903097	468.806030	-746.000183	274.554199	66.369217	-759.640015	31.267391	74.727509	-687.627502	330.860840	1279.883179	-663.928589	-62.145180	1288.523315	-632.176697	132.716721	1316.861816	-617.604919	135.103561	1582.149658	-717.368713	357.591980	1043.275513	-686.911011	-108.668419	1054.993286	-598.868286	328.540466	802.788635	-573.926575	-63.344719	821.754028	-636.218445	125.590317	961.993042	407.078247	-12.963298	926.878723	416.283661	170.045822
-639.281799	233.122894	868.313293	-646.396606	30.192261	856.446716	-755.810303	275.225616	419.106140	-696.079346	10.855050	468.828796	-745.932800	274.563538	66.374420	-759.658264	31.267633	74.734032	-687.622681	330.862488	1279.878906	-663.926147	-62.167454	1288.504761	-632.192871	132.696732	1316.854858	-617.580688	135.099838	1582.154541	-717.401306	357.578186	1043.259155	-686.894897	-108.719597	1055.006470	-598.895142	328.572632	802.799988	-573.924561	-63.331501	821.740295	-636.223206	125.601570	961.976929	407.081451	-12.967882	926.882935	416.264191	170.014206
-639.270447	233.118774	868.308350	-646.360413	30.198162	856.437134	-755.779541	275.213715	419.104919	-696.049622	10.908130	468.817963	-745.980835	274.558167	66.365372	-759.646057	31.267769	74.727287	-687.624390	330.850189	1279.875244	-663.858093	-62.160389	1288.503662	-632.156006	132.676941	1316.845581	-617.555603	135.081039	1582.142578	-717.422729	357.584686	1043.261230	-686.840515	-108.736633	1055.008789	-598.911377	328.555634	802.787781	-573.908020	-63.341572	821.718689	-636.206360	125.600929	961.970032	407.103027	-13.017427	926.877686	416.277008	169.961182
-639.266418	233.129822	868.312866	-646.324646	30.156805	856.438965	-755.731689	275.192169	419.085175	-696.052124	10.908102	468.806671	-745.926819	274.555603	66.370781	-759.678528	31.267727	74.732605	-687.621704	330.826660	1279.878540	-663.899658	-62.172585	1288.477173	-632.139343	132.676971	1316.820068	-617.522278	135.093338	1582.133545	-717.401794	357.534424	1043.256348	-686.832092	-108.734436	1054.976196	-598.947693	328.555389	802.764221	-573.905029	-63.339336	821.701599	-636.193420	125.587265	961.973816	407.113403	-13.041098	926.887329	416.283936	169.922363
-639.276062	233.137924	868.315918	-646.340637	30.148504	856.428223	-755.715637	275.195038	419.076752	-696.071350	10.900525	468.797363	-745.943481	274.555542	66.374634	-759.672913	31.267694	74.732468	-687.620850	330.835785	1279.871338	-663.802612	-62.184601	1288.489014	-632.138367	132.674774	1316.818359	-617.483215	135.078049	1582.117920	-717.430542	357.527679	1043.256592	-686.793518	-108.734291	1054.947266	-598.947083	328.506744	802.750732	-573.881165	-63.341797	821.687378	-636.197083	125.580414	961.968933	407.096161	-13.065419	926.895386	416.264679	169.899414
-639.262573	233.131897	868.309937	-646.283447	30.173685	856.436584	-755.714478	275.226288	419.095428	-696.006958	10.913464	468.809753	-745.960754	274.558136	66.377449	-759.653809	31.267778	74.728058	-687.624451	330.826477	1279.862915	-663.794189	-62.175266	1288.478516	-632.142334	132.663101	1316.800415	-617.453369	135.083221	1582.106201	-717.441467	357.520844	1043.235962	-686.770569	-108.744408	1054.946777	-598.969666	328.524017	802.742188	-573.837585	-63.329670	821.673279	-636.173340	125.597870	961.971375	407.145569	-13.122826	926.890991	416.301239	169.873947
-639.230469	233.156967	868.323181	-646.251160	30.187662	856.431091	-755.669312	275.196320	419.066345	-696.003235	10.915249	468.810577	-745.965637	274.557739	66.378647	-759.652527	31.267790	74.727676	-687.605896	330.833344	1279.838623	-663.803101	-62.179035	1288.437378	-632.132263	132.670441	1316.788574	-617.410767	135.087036	1582.085938	-717.449097	357.530273	1043.227295	-686.732361	-108.742821	1054.900635	-598.996460	328.571747	802.734314	-573.808777	-63.347229	821.659790	-636.153259	125.608932	961.975525	407.132904	-13.142551	926.886963	416.285461	169.818069
-639.224609	233.156952	868.310730	-646.217712	30.162458	856.433716	-755.656738	275.233002	419.084473	-695.979980	10.901823	468.790619	-745.937683	274.560760	66.385483	-759.696167	31.262056	74.753876	-687.614258	330.817902	1279.838135	-663.802002	-62.185986	1288.395996	-632.107727	132.676392	1316.778320	-617.383057	135.081451	1582.080688	-717.454834	357.536224	1043.225342	-686.731323	-108.741219	1054.900513	-598.998718	328.547852	802.702759	-573.796814	-63.348473	821.651245	-636.134827	125.605347	961.971252	407.122864	-13.187860	926.899719	416.277588	169.786148
-639.222290	233.153549	868.320190	-646.202881	30.170837	856.412476	-755.661804	275.248901	419.112549	-695.997437	10.889688	468.811920	-746.016602	274.571930	66.388725	-759.676819	31.282146	74.737343	-687.601685	330.797302	1279.826660	-663.756775	-62.199627	1288.410400	-632.117859	132.677719	1316.778564	-617.343872	135.090973	1582.066650	-717.450256	357.520416	1043.209351	-686.698547	-108.747620	1054.865845	-599.006897	328.542725	802.687866	-573.794128	-63.370369	821.641663	-636.124939	125.592857	961.964355	407.128540	-13.236256	926.895874	416.295227	169.728668
-639.218079	233.149811	868.319336	-646.188049	30.183508	856.414124	-755.651794	275.246185	419.114380	-695.984436	10.884902	468.831421	-745.972900	274.557831	66.365807	-759.694641	31.268438	74.735992	-687.604309	330.792023	1279.822021	-663.741882	-62.225552	1288.419922	-632.108704	132.675003	1316.762817	-617.310303	135.095978	1582.055420	-717.459351	357.504303	1043.209229	-686.684021	-108.766495	1054.882690	-599.001343	328.513794	802.689880	-573.789978	-63.371288	821.634216	-636.117737	125.598465	961.964966	407.121063	-13.245574	926.897034	416.289734	169.725723
-639.192810	233.146988	868.316528	-646.154053	30.169426	856.408203	-755.634521	275.266724	419.116150	-695.952820	10.907109	468.817139	-745.981201	274.565094	66.374748	-759.658752	31.282852	74.731293	-687.603210	330.788544	1279.810913	-663.705383	-62.206734	1288.426270	-632.116028	132.667664	1316.744263	-617.261108	135.088257	1582.048340	-717.460388	357.505188	1043.209229	-686.678955	-108.759178	1054.884888	-598.959900	328.464569	802.679932	-573.769592	-63.375416	821.626404	-636.089905	125.589180	961.960632	407.121307	-13.277368	926.903625	416.275452	169.697540
-639.192017	233.135330	868.304138	-646.152466	30.153128	856.399780	-755.617615	275.265991	419.113251	-695.916321	10.901858	468.815918	-745.998291	274.568115	66.374954	-759.682617	31.267971	74.733627	-687.620300	330.777740	1279.795288	-663.661133	-62.202827	1288.430176	-632.105164	132.670395	1316.735474	-617.210205	135.100296	1582.027832	-717.463135	357.488007	1043.179077	-686.660339	-108.771072	1054.882080	-598.963501	328.493958	802.674988	-573.751343	-63.365952	821.613220	-636.083557	125.577133	961.950073	407.123199	-13.297282	926.891296	416.293915	169.639359
-639.151428	233.168137	868.317932	-646.123840	30.148651	856.400452	-755.598022	275.267639	419.109619	-695.911255	10.885082	468.804474	-745.990967	274.566864	66.375557	-759.687744	31.282679	74.738152	-687.616394	330.779572	1279.787598	-663.612488	-62.203110	1288.456299	-632.101196	132.665802	1316.709106	-617.176758	135.105774	1582.018066	-717.465515	357.498169	1043.146240	-686.632690	-108.774414	1054.885986	-598.959900	328.479828	802.661194	-573.746643	-63.371117	821.616760	-636.052673	125.585732	961.957153	407.123810	-13.359408	926.905334	416.301483	169.594849
-639.136536	233.172913	868.299438	-646.087463	30.156876	856.404480	-755.566895	275.248291	419.086426	-695.904175	10.885717	468.803436	-745.927551	274.564484	66.372452	-759.718262	31.282612	74.743790	-687.624023	330.779175	1279.777710	-663.611145	-62.195778	1288.440063	-632.088318	132.675217	1316.717896	-617.135254	135.113876	1582.008057	-717.488098	357.516602	1043.146729	-686.615540	-108.791969	1054.887085	-598.940674	328.482941	802.678589	-573.741211	-63.357765	821.604004	-636.030579	125.603935	961.950928	407.108429	-13.368715	926.896790	416.296997	169.594467
-639.120728	233.179169	868.297913	-646.083374	30.191509	856.395264	-755.579956	275.293732	419.126862	-695.850281	10.931087	468.818909	-745.964233	274.558502	66.384857	-759.655579	31.288879	74.746925	-687.621033	330.784607	1279.767944	-663.616760	-62.207321	1288.430786	-632.097595	132.666611	1316.709229	-617.102722	135.125046	1582.001099	-717.516418	357.527283	1043.128784	-686.612000	-108.786987	1054.886108	-598.945740	328.512726	802.684082	-573.702271	-63.324604	821.626404	-636.017517	125.619286	961.945007	407.118347	-13.382549	926.874634	416.284515	169.569626
-639.114807	233.177185	868.295593	-646.060181	30.178207	856.386108	-755.533875	275.279724	419.122253	-695.839111	10.909153	468.809875	-745.916138	274.550903	66.385544	-759.662537	31.289024	74.749405	-687.617737	330.788788	1279.777344	-663.647034	-62.219940	1288.407959	-632.071228	132.668182	1316.719604	-617.067627	135.129944	1582.007568	-717.521118	357.534210	1043.134766	-686.618164	-108.800537	1054.879761	-598.906372	328.514465	802.674744	-573.698669	-63.312668	821.628418	-636.005249	125.609283	961.939270	407.103241	-13.443146	926.887390	416.286774	169.490662
-639.100769	233.196442	868.314575	-646.039246	30.188625	856.388977	-755.497803	275.267334	419.109924	-695.841187	10.932857	468.801178	-745.980469	274.560883	66.383018	-759.682922	31.289259	74.750519	-687.610901	330.786407	1279.784668	-663.577637	-62.203629	1288.435059	-632.042664	132.657715	1316.737793	-617.039978	135.133438	1582.002686	-717.497742	357.518341	1043.160278	-686.615112	-108.802063	1054.878662	-598.910767	328.540985	802.665894	-573.716492	-63.322353	821.623230	-635.977417	125.616417	961.949097	407.263855	-13.006961	926.688416	416.348969	169.617508
-639.088928	233.188217	868.322693	-646.028625	30.194513	856.386292	-755.477234	275.279877	419.113464	-695.788696	10.943390	468.784546	-745.986755	274.558075	66.389740	-759.676514	31.280565	74.738686	-687.605591	330.783936	1279.802002	-663.601990	-62.222065	1288.412231	-632.033508	132.661453	1316.719360	-616.990784	135.143555	1582.007202	-717.465210	357.490875	1043.160522	-686.597351	-108.786240	1054.871826	-598.894226	328.518677	802.678772	-573.707275	-63.298542	821.617554	-635.976746	125.609810	961.952148	407.060913	-13.486589	926.895813	416.242035	169.438858
-639.065979	233.164932	868.306580	-645.981384	30.189762	856.392334	-755.451233	275.276123	419.105255	-695.775146	10.911478	468.803802	-745.960205	274.559357	66.415451	-759.653259	31.280783	74.736809	-687.585632	330.784027	1279.798828	-663.606750	-62.227837	1288.411621	-632.008911	132.659241	1316.738525	-616.985962	135.153976	1582.005371	-717.424438	357.475769	1043.179932	-686.592651	-108.804649	1054.870117	-598.865540	328.520660	802.681763	-573.705444	-63.273331	821.627197	-635.930908	125.606544	961.947083	407.043030	-13.524011	926.890808	416.229736	169.402161
-639.059998	233.166641	868.302185	-645.969360	30.192173	856.380432	-755.445618	275.303589	419.099152	-695.764099	10.940203	468.809937	-745.922485	274.560028	66.425652	-759.676880	31.289452	74.769012	-687.564636	330.799103	1279.786743	-663.604614	-62.228607	1288.382324	-632.008362	132.662491	1316.737671	-616.929932	135.162247	1581.997559	-717.435791	357.541016	1043.169556	-686.583923	-108.787209	1054.872070	-598.853455	328.504669	802.677063	-573.701050	-63.283482	821.625610	-635.926697	125.605255	961.939026	407.050781	-13.521308	926.871033	416.232269	169.370758
-639.013123	233.209610	868.321106	-645.940063	30.184057	856.386230	-755.429321	275.302032	419.109619	-695.752014	10.886594	468.830353	-745.970215	274.536652	66.371033	-759.617737	31.277306	74.765739	-687.537903	330.790955	1279.776978	-663.494995	-62.204468	1288.458862	-631.988892	132.666992	1316.720703	-616.901306	135.166870	1581.998901	-717.405151	357.513092	1043.166748	-686.557190	-108.763824	1054.889038	-598.855042	328.571167	802.687195	-573.699646	-63.282448	821.619141	-635.903198	125.617683	961.952026	407.050934	-13.531273	926.866089	416.209961	169.355225
-639.002014	233.228745	868.320313	-645.939819	30.203953	856.375305	-755.441772	275.318207	419.124481	-695.758118	10.880934	468.829895	-745.985718	274.570496	66.405724	-759.627563	31.299921	74.757164	-687.517456	330.810303	1279.780029	-663.545776	-62.210617	1288.414673	-631.972656	132.678024	1316.720703	-616.873840	135.180374	1581.993530	-717.382019	357.537109	1043.169434	-686.599487	-108.799828	1054.896606	-598.820435	328.595673	802.716248	-574.078552	-63.586071	821.370544	-635.893982	125.631729	961.945618	407.021423	-13.574859	926.876953	416.187073	169.308731
-638.999390	233.213791	868.324036	-645.925354	30.207409	856.379822	-755.393799	275.325867	419.131653	-695.738953	10.896050	468.794769	-745.968445	274.562958	66.403580	-759.656006	31.287157	74.756210	-687.470703	330.816559	1279.793091	-663.507874	-62.184345	1288.411133	-631.955994	132.683319	1316.715576	-616.854614	135.187149	1582.005981	-717.364746	357.549072	1043.179321	-686.533508	-108.758461	1054.884277	-598.788513	328.525146	802.706238	-573.708984	-63.289383	821.601990	-635.879517	125.626045	961.949341	407.016357	-13.574696	926.865173	416.197510	169.278870
-638.974792	233.194244	868.296997	-645.912842	30.180212	856.382507	-755.358521	275.292084	419.132843	-695.686707	10.892608	468.795776	-745.924683	274.542084	66.428566	-759.669373	31.294779	74.779625	-687.447327	330.812958	1279.797729	-663.455322	-62.181446	1288.401733	-631.923523	132.683640	1316.705322	-616.828674	135.204346	1582.000000	-717.349731	357.551392	1043.153687	-686.514771	-108.743729	1054.861328	-598.773376	328.534973	802.693665	-573.687134	-63.272289	821.610840	-635.854187	125.616806	961.937561	406.978882	-13.602636	926.874573	416.154663	169.247253
-638.970825	233.195602	868.293762	-645.901489	30.185480	856.371887	-755.343750	275.309814	419.118408	-695.669617	10.908875	468.781738	-745.941284	274.544647	66.430664	-759.648376	31.309504	74.744217	-687.412537	330.814392	1279.780762	-663.445862	-62.167103	1288.388184	-631.917664	132.680359	1316.704468	-616.801758	135.211639	1582.008911	-717.295837	357.531891	1043.151855	-686.506226	-108.733185	1054.848267	-598.756348	328.531860	802.687683	-573.679993	-63.281116	821.591858	-635.848938	125.616714	961.930603	406.963501	-13.612241	926.864258	416.147125	169.232605
-638.953552	233.200043	868.293396	-645.895142	30.177519	856.364441	-755.340637	275.319000	419.115631	-695.672974	10.907092	468.783386	-745.977173	274.568268	66.427277	-759.630554	31.308371	74.763077	-687.382690	330.837250	1279.778076	-663.418457	-62.176975	1288.403687	-631.876160	132.687271	1316.680420	-616.776855	135.226456	1582.002319	-717.278198	357.549286	1043.150391	-686.477356	-108.672089	1054.849731	-598.752075	328.571838	802.673218	-573.676575	-63.265106	821.585938	-635.834717	125.611427	961.926331	406.942688	-13.601754	926.858093	416.090393	169.244507
-638.938538	233.182510	868.294312	-645.892334	30.183914	856.361450	-755.336609	275.329193	419.113983	-695.642578	10.896366	468.796234	-745.963623	274.566467	66.428841	-759.624268	31.309652	74.784760	-687.361633	330.838898	1279.765137	-663.413635	-62.175182	1288.395630	-631.872009	132.711349	1316.675781	-616.758850	135.216721	1582.012451	-717.255981	357.577911	1043.155884	-686.471985	-108.682907	1054.857544	-598.738159	328.575012	802.667664	-573.687317	-63.245888	821.570313	-635.827515	125.602898	961.925171	406.906525	-13.596982	926.877502	416.072632	169.238510
-638.912720	233.185806	868.298645	-645.840942	30.142248	856.377380	-755.317932	275.349976	419.140289	-695.625366	10.903751	468.818542	-745.973328	274.550873	66.421211	-759.640503	31.318464	74.773720	-687.310791	330.837524	1279.760376	-663.382629	-62.151966	1288.408081	-631.828979	132.725433	1316.688232	-616.725586	135.244965	1582.003418	-717.262451	357.618958	1043.151123	-686.502258	-108.738960	1054.897461	-598.710754	328.604187	802.662231	-574.050293	-63.532177	821.339050	-635.794067	125.591721	961.936157	406.882507	-13.623506	926.882813	416.050598	169.208328
-638.884216	233.163742	868.291077	-645.842651	30.136251	856.365540	-755.299133	275.332794	419.145782	-695.613953	10.886415	468.815857	-745.933350	274.535828	66.428566	-759.700623	31.313034	74.802238	-687.276245	330.843353	1279.775757	-663.356506	-62.147484	1288.395996	-631.825623	132.722244	1316.695801	-616.702087	135.249161	1582.008789	-717.238403	357.597046	1043.153076	-686.489075	-108.766319	1054.899414	-598.705200	328.585205	802.661316	-574.079163	-63.516834	821.334656	-635.778442	125.574089	961.926147	406.864899	-13.623867	926.891357	416.022583	169.199127
-638.870178	233.152588	868.279602	-645.851257	30.138336	856.365662	-755.274902	275.307648	419.140350	-695.617859	10.844668	468.804413	-745.891724	274.538239	66.424683	-759.690430	31.307453	74.789124	-687.238159	330.864288	1279.772583	-663.318726	-62.131256	1288.416626	-631.778015	132.712524	1316.694946	-616.672363	135.266296	1582.005127	-717.174866	357.552521	1043.156616	-686.458984	-108.733528	1054.890137	-598.668701	328.600830	802.656372	-574.070496	-63.500202	821.334839	-635.763733	125.573723	961.919922	406.839600	-13.636559	926.891968	415.985565	169.180664
-638.841736	233.152374	868.261414	-645.839539	30.135054	856.362122	-755.278015	275.309753	419.143250	-695.569458	10.862595	468.805450	-745.949280	274.548950	66.440575	-759.636414	31.316612	74.755470	-687.195435	330.872498	1279.758911	-663.339111	-62.134884	1288.385498	-631.772278	132.720047	1316.686279	-616.648621	135.266495	1582.007324	-717.153259	357.559875	1043.165039	-686.441040	-108.702873	1054.881470	-598.642639	328.580963	802.641968	-574.056030	-63.466145	821.336243	-635.750610	125.578903	961.909912	406.815369	-13.668810	926.893799	415.967834	169.155457
-638.842102	233.130325	868.247803	-645.826050	30.085901	856.374756	-755.246338	275.298035	419.132690	-695.595276	10.827614	468.793396	-745.873901	274.546570	66.427406	-759.707886	31.311260	74.754723	-687.180603	330.890442	1279.763184	-663.351746	-62.143070	1288.367798	-631.717102	132.731064	1316.677856	-616.616211	135.266769	1582.001099	-717.115112	357.583557	1043.133423	-686.404114	-108.648109	1054.865723	-598.644409	328.585999	802.621582	-573.670532	-63.192074	821.565613	-635.732910	125.557037	961.909546	406.805328	-13.669261	926.882996	415.949646	169.134430
-638.811096	233.151413	868.253113	-645.791931	30.085768	856.365906	-755.253418	275.303619	419.137695	-695.530151	10.827965	468.784882	-745.927246	274.538666	66.423111	-759.668335	31.309389	74.754196	-687.133728	330.904663	1279.758057	-663.339600	-62.125896	1288.356567	-631.705566	132.734985	1316.661377	-616.597168	135.294434	1581.998535	-717.102173	357.585205	1043.122314	-686.431213	-108.690605	1054.867188	-598.612305	328.538269	802.587708	-574.020813	-63.465115	821.323730	-635.693604	125.561096	961.906921	406.995026	-13.207421	926.684631	416.004669	169.275299
-638.777649	233.104752	868.226868	-645.770996	30.064754	856.361328	-755.219299	275.304260	419.098999	-695.541870	10.786642	468.786926	-745.928345	274.538055	66.418594	-759.646790	31.309156	74.754883	-687.091003	330.893982	1279.720947	-663.301514	-62.121864	1288.350708	-631.677429	132.760803	1316.651245	-616.566528	135.303635	1581.987793	-717.058960	357.592590	1043.118896	-686.395386	-108.637299	1054.858398	-598.584473	328.568695	802.576355	-573.666687	-63.164322	821.540710	-635.670105	125.536819	961.892334	406.978119	-13.186280	926.673462	415.963654	169.312469
-638.749634	233.093430	868.211914	-645.746399	30.041050	856.362183	-755.224548	275.307800	419.097626	-695.516602	10.777804	468.772156	-745.954590	274.532562	66.414459	-759.652100	31.308737	74.757431	-687.062744	330.907715	1279.722656	-663.256470	-62.127457	1288.379761	-631.670776	132.770157	1316.649048	-616.536499	135.309784	1581.985840	-717.013733	357.587219	1043.101196	-686.368774	-108.607033	1054.863281	-598.578674	328.568390	802.573914	-573.640442	-63.149246	821.555298	-635.655945	125.527672	961.886597	406.972717	-13.195388	926.674988	415.953796	169.294693
-638.725403	233.115524	868.231506	-645.741699	30.052385	856.366089	-755.203918	275.314087	419.123657	-695.475769	10.793476	468.772156	-745.915100	274.526611	66.421227	-759.666931	31.311069	74.778618	-687.027893	330.908691	1279.725220	-663.232239	-62.109169	1288.404541	-631.618225	132.769653	1316.656494	-616.499756	135.329056	1581.989990	-716.983704	357.580872	1043.077271	-686.403809	-108.658493	1054.879028	-598.533325	328.552582	802.567871	-574.034973	-63.452309	821.311035	-635.641968	125.536430	961.897888	406.936096	-13.223042	926.672180	415.907623	169.288788
-638.696838	233.086472	868.218384	-645.717590	30.036997	856.368774	-755.176636	275.291504	419.124115	-695.441040	10.779040	468.761902	-745.968445	274.522858	66.422028	-759.661255	31.310654	74.785187	-686.983521	330.898285	1279.697266	-663.224182	-62.106995	1288.385132	-631.587463	132.770370	1316.651123	-616.461792	135.341568	1581.985107	-716.990417	357.614655	1043.066162	-686.357605	-108.630600	1054.879517	-598.497559	328.464630	802.533752	-573.670410	-63.169815	821.540466	-635.616455	125.521385	961.893188	406.938385	-13.231793	926.690430	415.900391	169.274918
-638.679993	233.059692	868.231140	-645.707703	30.016962	856.360596	-755.140381	275.311371	419.120239	-695.420349	10.744701	468.773895	-745.919067	274.497894	66.416275	-759.671814	31.308859	74.806763	-686.838257	331.048798	1279.838257	-663.220520	-62.103603	1288.372681	-631.569092	132.763412	1316.644653	-616.426758	135.357788	1581.984985	-716.880127	357.526062	1043.101196	-686.340210	-108.611877	1054.898193	-598.478455	328.486481	802.537476	-573.621155	-63.146294	821.555664	-635.604004	125.487358	961.894836	406.940063	-13.226707	926.693054	415.900696	169.267715
-638.645813	233.099121	868.224609	-645.674255	30.006048	856.348022	-755.143127	275.315338	419.129822	-695.381104	10.739067	468.775818	-745.933899	274.507233	66.417892	-759.671265	31.317661	74.794296	-686.923157	330.918213	1279.679810	-663.165649	-62.085976	1288.395996	-631.554810	132.772476	1316.637573	-616.388062	135.370850	1581.971069	-716.928162	357.597015	1043.049805	-686.335938	-108.605072	1054.903320	-598.432190	328.419220	802.524414	-573.625610	-63.148026	821.548523	-635.573242	125.500206	961.885437	406.913177	-13.234491	926.702637	415.866577	169.280670
-638.641724	233.061386	868.209778	-645.677124	29.975473	856.360046	-755.154297	275.353943	419.132446	-695.388733	10.733596	468.761322	-745.999756	274.533752	66.433754	-759.667969	31.307268	74.786125	-686.887817	330.923065	1279.678101	-663.166809	-62.089661	1288.397339	-631.530701	132.775894	1316.629517	-616.353577	135.404388	1581.974365	-716.855591	357.571136	1043.038696	-686.325134	-108.603386	1054.901733	-598.430420	328.494843	802.524292	-573.630737	-63.154472	821.554626	-635.563293	125.478447	961.884155	406.893585	-13.220104	926.693787	415.858643	169.258408
-638.635681	233.055389	868.207092	-645.646545	29.980135	856.354309	-755.089294	275.298462	419.094757	-695.344177	10.704382	468.788208	-745.935303	274.517120	66.412491	-759.658020	31.308735	74.807976	-686.849976	330.915039	1279.658936	-663.160889	-62.113899	1288.404907	-631.489441	132.792725	1316.622925	-616.306763	135.413376	1581.961426	-716.815125	357.540466	1043.030640	-686.320801	-108.596878	1054.903442	-598.387207	328.436157	802.514099	-573.620850	-63.179848	821.559448	-635.546692	125.476845	961.880005	406.859100	-13.224847	926.714844	415.834595	169.256012
-638.566345	233.041870	868.194702	-645.614075	29.952255	856.356201	-755.065796	275.297821	419.128204	-695.312622	10.679459	468.771942	-745.925110	274.508545	66.446121	-759.645874	31.306747	74.788139	-686.802551	330.902008	1279.628784	-663.140320	-62.109798	1288.395386	-631.467224	132.778564	1316.626465	-616.313904	135.388809	1581.954224	-716.794800	357.526886	1043.031006	-686.318726	-108.593658	1054.905396	-598.365845	328.431152	802.503845	-573.619812	-63.193546	821.553162	-635.509705	125.462776	961.876099	406.845764	-13.211104	926.712830	415.804108	169.277023
-638.569824	233.037903	868.198608	-645.608093	29.931860	856.361572	-755.069702	275.319061	419.131592	-695.258606	10.694153	468.754822	-745.932373	274.522064	66.444901	-759.649658	31.307058	74.786682	-686.799622	330.896606	1279.638184	-663.116638	-62.119007	1288.396851	-631.450745	132.779160	1316.609741	-616.221252	135.451019	1581.947266	-716.771851	357.562531	1043.004517	-686.291870	-108.628487	1054.899048	-598.315002	328.378510	802.491150	-573.611450	-63.203270	821.559387	-635.501709	125.451889	961.880310	406.852051	-13.206360	926.718506	415.809265	169.270248
-638.538879	233.052505	868.219299	-645.560059	29.927208	856.351990	-755.053101	275.306946	419.142822	-695.226257	10.676094	468.741272	-745.932495	274.506348	66.457832	-759.640991	31.309708	74.787079	-686.763977	330.890961	1279.624023	-663.104980	-62.118080	1288.382080	-631.417175	132.770523	1316.618652	-616.173279	135.478256	1581.946899	-716.704224	357.468628	1043.024292	-686.286926	-108.621895	1054.898804	-598.285583	328.342926	802.489807	-573.586670	-63.201756	821.580383	-635.469666	125.443413	961.885559	406.830383	-13.219620	926.732422	415.805054	169.258118
-638.503845	233.023117	868.208923	-645.544434	29.926105	856.348267	-755.018799	275.305237	419.145782	-695.206421	10.667765	468.747559	-745.962036	274.528900	66.484291	-759.656311	31.302536	74.781029	-686.742493	330.893951	1279.616699	-663.032288	-62.107864	1288.405029	-631.400269	132.765015	1316.602173	-616.136658	135.491135	1581.936401	-716.717712	357.510223	1042.988159	-686.279602	-108.610214	1054.906250	-598.248779	328.246124	802.443542	-573.585999	-63.201298	821.581543	-635.440735	125.429871	961.878418	406.829895	-13.220077	926.732666	415.804901	169.257904
-638.461060	233.001587	868.202271	-645.505554	29.912128	856.357178	-754.992859	275.299042	419.129150	-695.183289	10.628662	468.735962	-745.911926	274.515472	66.450394	-759.673279	31.309372	74.796692	-686.709717	330.898315	1279.590332	-662.954590	-62.102032	1288.460083	-631.363037	132.756226	1316.604126	-616.082520	135.515137	1581.931641	-716.686157	357.493744	1042.971313	-686.242859	-108.645813	1054.944824	-598.231506	328.279938	802.445984	-573.588684	-63.243755	821.586792	-635.416382	125.419853	961.881104	406.832642	-13.219976	926.734131	415.807526	169.257935
-638.444275	232.999512	868.189148	-645.487366	29.897776	856.337524	-754.988220	275.279236	419.113098	-695.158630	10.617211	468.740570	-745.909302	274.509369	66.457176	-759.642273	31.310808	74.814697	-686.688965	330.885651	1279.581909	-663.010803	-62.115398	1288.426270	-631.323364	132.765015	1316.604858	-616.023438	135.540665	1581.916992	-716.662415	357.508209	1042.966187	-686.240906	-108.670395	1054.937378	-598.169250	328.193390	802.428040	-573.585815	-63.254925	821.581604	-635.394714	125.408730	961.864258	406.805267	-13.240463	926.737976	415.807831	169.255035
-638.433350	233.003799	868.179565	-645.492493	29.889721	856.332825	-754.978271	275.277344	419.110016	-695.117859	10.605488	468.739777	-745.941833	274.517853	66.453552	-759.682617	31.310839	74.821991	-686.680847	330.887177	1279.578735	-663.029358	-62.144527	1288.371582	-631.313721	132.764038	1316.599854	-615.979858	135.554871	1581.916260	-716.606445	357.471680	1042.967407	-686.215271	-108.685112	1054.921143	-598.161133	328.300659	802.436157	-573.557800	-63.283150	821.588196	-635.380249	125.408760	961.856445	406.786438	-13.228306	926.742859	415.799286	169.241318
-638.396484	232.959930	868.158325	-645.467590	29.877235	856.323425	-754.932129	275.258392	419.110107	-695.076172	10.569103	468.717896	-745.924500	274.512024	66.446167	-759.638855	31.308739	74.798012	-686.623962	330.867126	1279.557983	-662.921265	-62.157215	1288.437134	-631.282898	132.764374	1316.589111	-615.931335	135.569397	1581.912842	-716.560730	357.424530	1042.964233	-686.188782	-108.708199	1054.937012	-598.161377	328.291534	802.433533	-573.557739	-63.316635	821.577576	-635.346497	125.384941	961.841187	406.781250	-13.208800	926.732239	415.801819	169.249634
-638.358887	232.957031	868.182007	-645.427185	29.847336	856.317993	-754.905579	275.252045	419.108673	-695.069397	10.553555	468.710327	-745.840515	274.485382	66.449402	-759.650269	31.307045	74.806931	-686.609619	330.845917	1279.565186	-662.855835	-62.156952	1288.473999	-631.243103	132.736115	1316.596802	-615.855957	135.588730	1581.898193	-716.538452	357.412994	1042.956787	-686.147522	-108.702789	1054.955811	-598.105652	328.267700	802.409058	-573.515442	-63.322605	821.586182	-635.313110	125.355392	961.849915	406.787659	-13.200863	926.715820	415.813385	169.258179
-638.326233	232.920227	868.161743	-645.404236	29.836281	856.322205	-754.923645	275.232666	419.122559	-695.062622	10.558217	468.712128	-745.948242	274.508423	66.451622	-759.688843	31.306190	74.806412	-686.573303	330.834686	1279.549194	-662.848083	-62.177231	1288.454346	-631.217712	132.739853	1316.588745	-615.804260	135.601196	1581.896118	-716.506958	357.394104	1042.920776	-686.133179	-108.695953	1054.955811	-598.088257	328.260956	802.414856	-573.504089	-63.352875	821.588684	-635.284912	125.342339	961.842468	406.772766	-13.198345	926.723022	415.811646	169.250748
-638.284851	232.910950	868.165649	-645.357361	29.821081	856.330688	-754.926514	275.226074	419.119415	-694.985046	10.553412	468.702545	-745.937195	274.507050	66.451439	-759.637451	31.309103	74.798141	-686.552734	330.818115	1279.540649	-662.803589	-62.178513	1288.439087	-631.211426	132.739899	1316.556641	-615.751892	135.621338	1581.886230	-716.508667	357.408600	1042.917725	-686.110718	-108.750900	1054.977173	-598.067444	328.210999	802.402161	-573.468750	-63.369778	821.586975	-635.253418	125.333076	961.849731	406.780243	-13.188890	926.712463	415.817780	169.257095
-638.271912	232.878006	868.158264	-645.355347	29.780500	856.321594	-754.911316	275.228790	419.112244	-695.008301	10.501483	468.697327	-745.934875	274.518463	66.443054	-759.643921	31.321342	74.792412	-686.513489	330.825623	1279.530884	-662.711792	-62.205029	1288.489624	-631.154968	132.716309	1316.571289	-615.708252	135.631409	1581.866455	-716.499146	357.445374	1042.900635	-686.056641	-108.734093	1054.975098	-598.057312	328.248352	802.389282	-573.426453	-63.394253	821.614746	-635.242920	125.295273	961.841187	406.774963	-13.190115	926.710999	415.812103	169.284805
-638.228638	232.881210	868.150452	-645.307434	29.770367	856.316650	-754.871643	275.208069	419.097321	-694.930420	10.499342	468.710480	-745.889587	274.511597	66.442619	-759.653625	31.294340	74.803421	-686.490173	330.810242	1279.533813	-662.742371	-62.219307	1288.437622	-631.117798	132.697769	1316.552368	-615.643799	135.641083	1581.866455	-716.487549	357.427429	1042.898071	-686.039490	-108.743156	1054.946533	-598.047729	328.212158	802.347778	-573.424377	-63.449474	821.592041	-635.191895	125.293571	961.834595	406.779846	-13.190505	926.714294	415.817535	169.285278
-638.200989	232.850128	868.134521	-645.294739	29.771212	856.310608	-754.859558	275.208527	419.127258	-694.922668	10.517522	468.712158	-745.829102	274.461517	66.435753	-759.661987	31.300539	74.825241	-686.442139	330.785858	1279.518555	-662.728943	-62.244755	1288.408325	-631.068787	132.689453	1316.561279	-615.587463	135.651230	1581.855469	-716.455872	357.405487	1042.912598	-686.006165	-108.814789	1054.974243	-598.036987	328.171173	802.339905	-573.371460	-63.453762	821.600037	-635.180603	125.282127	961.824402	406.769623	-13.200613	926.734009	415.818024	169.273605
-638.187195	232.833984	868.152039	-645.254456	29.756907	856.312744	-754.858826	275.168304	419.125854	-694.873291	10.491108	468.680664	-745.827271	274.488922	66.447014	-759.656250	31.278118	74.836815	-686.421875	330.765900	1279.531128	-662.850708	-62.218071	1288.070068	-631.016724	132.666031	1316.558960	-615.532471	135.651871	1581.850098	-716.412781	357.354706	1042.904419	-685.982422	-108.833870	1054.958374	-598.008118	328.218872	802.354492	-573.348999	-63.495258	821.607727	-635.139282	125.259735	961.832886	406.760376	-13.176152	926.747131	415.805328	169.275955
-638.191833	232.851990	868.169006	-645.273193	29.744259	856.307129	-754.870178	275.165863	419.132935	-694.850769	10.465161	468.664185	-745.878357	274.490234	66.447189	-759.639099	31.305901	74.814522	-686.383850	330.743683	1279.515869	-662.563293	-62.282505	1288.458496	-630.990417	132.666931	1316.527588	-615.481873	135.654449	1581.853149	-716.417358	357.385406	1042.895874	-685.905579	-108.832970	1054.983032	-597.980591	328.138458	802.345276	-573.321411	-63.513466	821.604797	-635.124756	125.251022	961.836121	406.763580	-13.180742	926.768677	415.808075	169.267471
-638.129944	232.799545	868.137024	-645.195618	29.709806	856.317017	-754.852173	275.155518	419.118713	-694.872131	10.425057	468.687286	-745.831970	274.493805	66.442764	-759.639587	31.289106	74.806610	-686.345764	330.735352	1279.513184	-662.517944	-62.281727	1288.450439	-630.946655	132.630661	1316.536133	-615.428101	135.657013	1581.841187	-716.374817	357.331085	1042.888794	-685.871704	-108.824669	1054.983887	-597.971619	328.113892	802.342773	-573.274597	-63.532776	821.597107	-635.080505	125.228798	961.828003	406.781891	-13.152388	926.778381	415.810608	169.262039
-638.134827	232.790848	868.142090	-645.191101	29.720104	856.307068	-754.841858	275.148651	419.114105	-694.810669	10.419695	468.650482	-745.798645	274.485382	66.446472	-759.583923	31.280157	74.850517	-686.308289	330.697601	1279.499268	-662.471313	-62.310535	1288.440186	-630.876770	132.620499	1316.515015	-615.417603	135.629898	1581.830811	-716.370300	357.339417	1042.882690	-685.835083	-108.831070	1054.985229	-597.964233	328.155701	802.335632	-573.241028	-63.553185	821.579773	-635.066101	125.221573	961.824158	406.798187	-13.164224	926.783630	415.843719	169.269974
-638.098572	232.793198	868.123962	-645.147339	29.666059	856.303467	-754.832214	275.140808	419.121124	-694.809937	10.415663	468.657867	-745.813110	274.459808	66.440460	-759.640198	31.272152	74.824844	-686.283813	330.703552	1279.474121	-662.415161	-62.334122	1288.440918	-630.812683	132.611176	1316.533813	-615.360229	135.623459	1581.820801	-716.334290	357.289917	1042.883545	-685.763000	-108.872826	1054.994629	-597.978943	328.184692	802.314819	-573.208008	-63.570328	821.594666	-635.029114	125.204803	961.814026	406.804504	-13.157668	926.790894	415.834320	169.268295
-638.152588	232.912109	868.127319	-645.481262	30.066242	856.253113	-754.887024	275.161591	419.144989	-694.832458	10.399948	468.604950	-745.861328	274.460571	66.434425	-759.692383	31.282768	74.839157	-686.192017	330.661224	1279.471069	-662.237549	-62.343502	1288.491699	-630.906189	132.675201	1316.500000	-615.303284	135.619949	1581.809692	-716.305176	357.290802	1042.868164	-685.705261	-108.899300	1055.003174	-597.956543	328.096741	802.287720	-573.157715	-63.587555	821.581909	-635.181702	125.419365	961.785034	406.810944	-13.166834	926.807617	415.841248	169.267975
-638.157471	232.894470	868.146790	-645.470581	30.050089	856.243408	-754.941345	275.160858	419.159424	-694.799683	10.349928	468.604462	-745.887756	274.467010	66.450661	-759.688965	31.268076	74.841286	-686.157043	330.634277	1279.460571	-662.255371	-62.377556	1288.433105	-630.847656	132.658035	1316.483643	-615.242310	135.612183	1581.797363	-716.236328	357.204803	1042.880981	-685.658936	-108.919724	1054.987305	-597.950073	328.087067	802.277100	-573.121948	-63.621449	821.567139	-635.161194	125.388077	961.787903	406.841309	-13.178593	926.798706	415.844604	169.274475
-638.024963	232.808060	868.140808	-645.061096	29.682707	856.253357	-754.855774	275.087799	419.139130	-694.717590	10.386553	468.636536	-745.892761	274.463837	66.439438	-759.631897	31.261156	74.824173	-686.099976	330.602661	1279.455811	-662.172852	-62.393822	1288.440308	-630.785034	132.629303	1316.512085	-615.174316	135.585556	1581.797607	-716.255859	357.198212	1042.861694	-685.597107	-108.910301	1054.985962	-597.943909	328.000031	802.245605	-573.092651	-63.641247	821.546326	-634.923523	125.187408	961.793701	406.864838	-13.149992	926.809753	415.854218	169.275070
-638.001587	232.779495	868.137451	-645.004456	29.667330	856.268005	-754.856995	275.046082	419.138885	-694.692993	10.351133	468.656128	-745.888367	274.463837	66.451836	-759.653320	31.248762	74.842796	-686.077332	330.590607	1279.467651	-662.053711	-62.388210	1288.454834	-630.722229	132.614197	1316.497192	-615.099426	135.585068	1581.795410	-716.195496	357.178558	1042.862915	-685.530701	-108.913597	1054.990479	-597.909485	328.012512	802.258911	-573.059692	-63.662788	821.537964	-634.887268	125.175049	961.800171	406.871704	-13.154207	926.810852	415.862610	169.277145
-637.980957	232.778397	868.146057	-644.946594	29.621576	856.291260	-754.861023	275.045319	419.150269	-694.657776	10.374570	468.633240	-745.868286	274.461945	66.448730	-759.631836	31.248478	74.837387	-686.039978	330.570862	1279.468872	-661.966614	-62.420010	1288.477905	-630.662354	132.591492	1316.479004	-615.044067	135.564667	1581.788208	-716.195374	357.155304	1042.888550	-685.472656	-108.909042	1055.001099	-597.904663	328.016052	802.247864	-573.023071	-63.673115	821.527954	-634.845337	125.161240	961.816528	406.892670	-13.142111	926.829285	415.865662	169.273392
-638.068787	232.874252	868.172424	-645.325134	29.992657	856.272217	-754.911926	275.079285	419.170319	-694.681152	10.310252	468.581329	-745.894592	274.464874	66.454422	-759.655945	31.267832	74.829056	-685.999817	330.550842	1279.461792	-661.838806	-62.416348	1288.498535	-630.595581	132.579071	1316.493530	-614.911926	135.577789	1581.798340	-716.160645	357.118500	1042.863403	-685.406982	-108.913795	1055.007813	-597.899292	328.032623	802.255310	-572.983582	-63.663597	821.507874	-635.018738	125.352989	961.813599	406.728912	-13.586948	927.023132	415.791016	169.159058
-638.069031	232.867264	868.162903	-645.287964	29.958092	856.260986	-754.911377	275.068359	419.181732	-694.689880	10.294974	468.605072	-745.893860	274.464783	66.453392	-759.701904	31.255690	74.849342	-685.983765	330.528534	1279.460815	-661.844604	-62.456562	1288.452637	-630.525330	132.568848	1316.475098	-614.835205	135.569122	1581.790527	-716.159912	357.102600	1042.869141	-685.350952	-108.964317	1055.003418	-597.884155	328.034119	802.251038	-572.924683	-63.650181	821.493347	-634.987183	125.333015	961.802429	406.929749	-13.149776	926.850586	415.877533	169.299026
-638.067993	232.843842	868.154846	-645.266663	29.940470	856.273193	-754.932251	275.045197	419.167053	-694.646301	10.298542	468.588562	-745.919739	274.468018	66.432983	-759.677246	31.268156	74.878990	-685.940247	330.520233	1279.466431	-661.762878	-62.457302	1288.445435	-630.460815	132.537064	1316.487305	-614.773315	135.536453	1581.786377	-716.118652	357.033661	1042.877563	-685.273376	-109.008408	1054.990601	-597.888428	328.002930	802.258301	-572.880371	-63.649773	821.482849	-634.967163	125.322601	961.804504	406.936829	-13.135139	926.844421	415.879730	169.303162
-638.004089	232.824921	868.168518	-645.190857	29.952717	856.249268	-754.928833	275.018738	419.179718	-694.598938	10.283148	468.571686	-745.867981	274.448029	66.440216	-759.659607	31.260557	74.839462	-685.887085	330.490204	1279.472900	-661.684509	-62.482372	1288.451050	-630.395447	132.514542	1316.460205	-614.692505	135.509628	1581.782227	-716.083313	356.989624	1042.887451	-685.226563	-109.002174	1054.988647	-597.880676	327.961029	802.260132	-572.854431	-63.653130	821.449890	-634.898804	125.300377	961.798340	406.933136	-13.123280	926.849487	415.867249	169.311371
-637.921448	232.701508	868.151611	-644.829224	29.556618	856.295898	-754.866455	274.961334	419.175629	-694.557068	10.287326	468.632751	-745.837830	274.445160	66.449356	-759.680054	31.248310	74.852753	-685.894287	330.475403	1279.480469	-661.611694	-62.467121	1288.439453	-630.176819	132.419434	1316.512451	-614.618286	135.477798	1581.779297	-716.090271	356.974731	1042.873169	-685.156982	-109.012184	1054.973267	-597.861633	327.881195	802.254395	-572.803406	-63.651596	821.427856	-634.697144	125.089569	961.817566	406.958344	-13.125648	926.872192	415.855957	169.342117
-637.948792	232.782425	868.147461	-645.080627	29.881523	856.262939	-754.901978	274.962677	419.186554	-694.565674	10.253187	468.572968	-745.801941	274.439880	66.450104	-759.698608	31.253525	74.877922	-685.819580	330.464142	1279.499390	-661.538757	-62.509953	1288.399292	-630.231445	132.491623	1316.471680	-614.531982	135.453568	1581.772217	-716.032043	356.915009	1042.877808	-685.076050	-109.027489	1054.939819	-597.847900	327.908813	802.268799	-572.734985	-63.636395	821.414856	-634.834534	125.263748	961.797119	406.977417	-13.107265	926.878479	415.860413	169.345200
-637.935669	232.804901	868.131104	-645.059875	29.867126	856.242371	-754.942078	274.970978	419.204865	-694.540039	10.247083	468.578339	-745.825989	274.451843	66.443848	-759.691101	31.247772	74.859619	-685.811951	330.467682	1279.503418	-661.540466	-62.518688	1288.372070	-630.028381	132.409378	1316.485718	-614.453003	135.424408	1581.766357	-716.022644	356.943329	1042.901367	-685.003601	-109.069733	1054.932861	-597.840637	327.808380	802.212891	-572.702271	-63.617435	821.393250	-634.802673	125.266632	961.777588	406.979706	-13.096183	926.881348	415.843933	169.344284
-637.938782	232.795670	868.136292	-645.022583	29.845491	856.244141	-754.914917	274.950531	419.188385	-694.462341	10.231349	468.563232	-745.842651	274.461060	66.456520	-759.711731	31.247620	74.864059	-685.764160	330.441895	1279.499512	-661.466919	-62.519005	1288.363403	-629.954346	132.375473	1316.476563	-614.365967	135.405151	1581.749512	-716.015503	356.935486	1042.891479	-684.920898	-109.084076	1054.898560	-597.847107	327.855896	802.215820	-572.645447	-63.610863	821.360413	-634.773499	125.250870	961.780212	406.809723	-13.552163	927.079468	415.766754	169.235443
-637.832153	232.683777	868.125061	-644.635010	29.507004	856.263062	-754.884338	274.933807	419.198578	-694.408386	10.266307	468.592957	-745.779053	274.445038	66.442429	-759.704346	31.260235	74.847710	-685.704041	330.415253	1279.507202	-661.327332	-62.542316	1288.411255	-629.873535	132.352737	1316.470581	-614.270813	135.370758	1581.757813	-715.972168	356.905151	1042.889404	-684.843567	-109.066200	1054.915161	-597.845886	327.898224	802.219238	-572.619568	-63.613987	821.336121	-634.542847	125.056862	961.787048	407.034088	-13.119119	926.913635	415.850128	169.341263
-637.781555	232.670624	868.120728	-644.579712	29.512888	856.251282	-754.864441	274.893677	419.187531	-694.331360	10.211070	468.632355	-745.828308	274.452362	66.485382	-759.681274	31.248016	74.860298	-685.674316	330.397217	1279.533081	-661.262329	-62.577133	1288.386597	-629.798401	132.354050	1316.479858	-614.181519	135.331787	1581.754639	-715.945679	356.859070	1042.899780	-684.784912	-109.074379	1054.893433	-597.845398	327.892731	802.228577	-572.567627	-63.598534	821.321838	-634.487427	125.049126	961.778625	407.071503	-13.072440	926.906738	415.866913	169.347000
-637.781860	232.646667	868.139404	-644.540039	29.515390	856.269226	-754.847046	274.883881	419.191315	-694.280579	10.192464	468.614899	-745.827637	274.447296	66.460823	-759.689453	31.257561	74.859299	-685.617615	330.368164	1279.516479	-661.224731	-62.618179	1288.356934	-629.726990	132.337723	1316.473633	-614.105774	135.281113	1581.773315	-715.916016	356.867096	1042.925537	-684.693298	-109.090691	1054.905273	-597.821472	327.841278	802.234619	-572.496033	-63.593822	821.315430	-634.457336	125.038239	961.796204	407.075897	-13.071371	926.914856	415.872711	169.354813
-637.742188	232.656006	868.131287	-644.503113	29.504654	856.257874	-754.850708	274.886841	419.196442	-694.248901	10.157365	468.615051	-745.860107	274.429047	66.474648	-759.716248	31.252520	74.887787	-685.580872	330.353546	1279.531616	-661.086243	-62.627663	1288.395508	-629.646851	132.307388	1316.471680	-614.011230	135.248703	1581.769531	-715.890930	356.823547	1042.945679	-684.619629	-109.089752	1054.902954	-597.791077	327.810181	802.227417	-572.474487	-63.592506	821.287415	-634.408203	125.036163	961.785706	407.092773	-13.045001	926.935913	415.873566	169.366943
-637.719604	232.674713	868.137756	-644.453247	29.472008	856.267151	-754.812683	274.856445	419.184662	-694.147827	10.158703	468.624298	-745.792908	274.430634	66.470238	-759.703735	31.270426	74.892021	-685.525940	330.328064	1279.534546	-661.000610	-62.644794	1288.405396	-629.589539	132.302948	1316.471802	-613.913574	135.208771	1581.773071	-715.874268	356.823151	1042.935425	-684.559509	-109.087959	1054.896484	-597.790649	327.808136	802.227844	-572.426147	-63.573444	821.276062	-634.365601	125.032784	961.793335	407.108826	-13.032526	926.929749	415.885834	169.373947
-637.700989	232.646317	868.131775	-644.424255	29.455339	856.270935	-754.761841	274.857361	419.164459	-694.131592	10.087626	468.634308	-745.773376	274.399689	66.471138	-759.719727	31.257385	74.894478	-685.481201	330.293671	1279.539551	-660.947449	-62.680168	1288.375244	-629.530396	132.305084	1316.468018	-613.819824	135.179077	1581.761475	-715.858032	356.790680	1042.942505	-684.451599	-109.089096	1054.885376	-597.801392	327.865082	802.219482	-572.348694	-63.573738	821.271729	-634.325195	125.014542	961.791382	407.143066	-12.987348	926.926270	415.874054	169.411499
-637.676208	232.608475	868.120056	-644.350525	29.445049	856.268921	-754.753235	274.835510	419.157928	-694.036377	10.086477	468.637238	-745.718689	274.390472	66.453270	-759.743225	31.249109	74.937195	-685.441528	330.298462	1279.541992	-660.852966	-62.713562	1288.364502	-629.460754	132.273621	1316.463989	-613.710754	135.139725	1581.748291	-715.840576	356.782349	1042.940430	-684.378601	-109.089409	1054.878296	-597.786072	327.903351	802.245972	-572.290161	-63.561314	821.261047	-634.282288	124.996201	961.785278	406.923859	-13.477143	927.151245	415.786011	169.269196
-637.668884	232.608841	868.125305	-644.328125	29.458181	856.261353	-754.754272	274.830139	419.163086	-693.975037	10.063483	468.605988	-745.787537	274.407440	66.478889	-759.718018	31.258202	74.924751	-685.387634	330.245544	1279.545654	-660.657715	-62.740337	1288.416260	-629.417908	132.274445	1316.440063	-613.640381	135.106689	1581.727661	-715.843994	356.766632	1042.924927	-684.274414	-109.129036	1054.880737	-597.747314	327.866669	802.237061	-572.227173	-63.553299	821.243042	-634.249634	124.996284	961.782532	407.110748	-13.030721	926.964966	415.858826	169.439331
-637.595886	232.588409	868.149597	-644.256348	29.421616	856.259705	-754.693115	274.831482	419.209991	-693.892578	10.041514	468.608246	-745.746643	274.379364	66.462715	-759.765625	31.237946	74.944031	-685.347168	330.216309	1279.560547	-660.622620	-62.770348	1288.379395	-629.339966	132.230698	1316.464844	-613.505737	135.083694	1581.742188	-715.782166	356.694550	1042.967041	-684.194519	-109.136543	1054.862549	-597.745239	327.851929	802.244873	-572.145569	-63.555679	821.242554	-634.185547	124.955818	961.793701	407.160034	-12.988438	926.963318	415.887787	169.452255
-637.567261	232.590454	868.145325	-644.194031	29.389938	856.276306	-754.704773	274.833954	419.212616	-693.816528	10.021015	468.602753	-745.776306	274.371277	66.470078	-759.783691	31.230076	74.955910	-685.299927	330.175995	1279.571167	-660.526245	-62.798309	1288.372437	-629.286194	132.227692	1316.444824	-613.395752	135.049255	1581.732300	-715.765686	356.662933	1042.998047	-684.112122	-109.125153	1054.842041	-597.714355	327.739624	802.228821	-572.067993	-63.540623	821.250671	-634.136475	124.953186	961.800293	407.143463	-12.979674	926.975220	415.873138	169.440872
-637.530823	232.563797	868.148193	-644.158997	29.401373	856.262146	-754.629395	274.790741	419.183441	-693.733582	9.995893	468.598328	-745.792480	274.395721	66.504662	-759.789307	31.216114	74.985214	-685.255615	330.153809	1279.590942	-660.474121	-62.833500	1288.336670	-629.240723	132.175537	1316.455566	-613.279907	135.019287	1581.718628	-715.754822	356.654480	1042.998657	-684.047546	-109.156601	1054.806641	-597.690552	327.833344	802.250732	-571.991516	-63.542740	821.215027	-634.093811	124.935890	961.793640	407.131989	-12.939285	926.963562	415.855774	169.500046
-637.492249	232.575562	868.126343	-644.107849	29.411489	856.251282	-754.631958	274.821045	419.197327	-693.623535	9.964361	468.578766	-745.761719	274.375488	66.496040	-759.765686	31.219336	74.974457	-685.213379	330.122742	1279.588257	-660.368469	-62.834229	1288.314453	-629.191406	132.155151	1316.433228	-613.179260	134.986893	1581.707275	-715.704224	356.629303	1043.007690	-683.957336	-109.171501	1054.789185	-597.695435	327.856750	802.247803	-571.913086	-63.559433	821.206604	-634.043091	124.952507	961.777222	406.957703	-13.401178	927.170471	415.786652	169.350586
-637.451904	232.534821	868.126953	-644.039063	29.383522	856.252563	-754.568909	274.806213	419.192108	-693.524292	9.919882	468.575989	-745.740906	274.384125	66.467461	-759.775391	31.219261	74.979492	-685.167053	330.110535	1279.597168	-660.319885	-62.887993	1288.295288	-629.135193	132.143539	1316.407471	-613.070251	134.946213	1581.701904	-715.666016	356.610931	1043.014282	-683.874146	-109.192177	1054.756104	-597.664246	327.861572	802.246033	-571.796753	-63.557529	821.217163	-634.000427	124.919373	961.779053	407.137604	-12.986181	926.994507	415.862793	169.501892
-637.386292	232.502167	868.114563	-643.960876	29.357100	856.242371	-754.525452	274.833313	419.169861	-693.397644	9.863331	468.556976	-745.786377	274.391205	66.469589	-759.784790	31.231276	74.996651	-685.136475	330.072266	1279.587769	-660.173950	-62.886951	1288.320313	-629.074158	132.096329	1316.395874	-612.947815	134.947891	1581.668701	-715.633423	356.608948	1043.018066	-683.779541	-109.163536	1054.722534	-597.602112	327.829102	802.249695	-571.725952	-63.582535	821.168396	-633.940369	124.891479	961.768677	407.098572	-12.941681	927.009399	415.827576	169.529892
-637.346619	232.518127	868.123474	-643.909058	29.347004	856.246948	-754.471924	274.806519	419.174164	-693.283630	9.851891	468.521973	-745.748108	274.391174	66.498497	-759.767944	31.237375	74.996536	-685.063049	330.035950	1279.607666	-660.159180	-62.956959	1288.261597	-629.150940	132.133804	1316.380615	-612.849304	134.911514	1581.650391	-715.571960	356.550934	1043.026001	-683.697693	-109.242310	1054.716919	-597.573303	327.861755	802.276855	-571.620483	-63.604000	821.180176	-633.885071	124.893219	961.774658	407.108368	-12.921242	927.011963	415.834900	169.531326
-637.282227	232.487381	868.121338	-643.820435	29.335281	856.245544	-754.444458	274.808655	419.198944	-693.159790	9.762476	468.533875	-745.724792	274.385437	66.508125	-759.801880	31.236593	75.010574	-685.033081	329.995880	1279.598999	-660.104736	-62.963772	1288.211182	-629.110596	132.112976	1316.346313	-612.752136	134.863281	1581.641846	-715.542480	356.561523	1043.014404	-683.628479	-109.255951	1054.693604	-597.540283	327.869476	802.299194	-571.540833	-63.637035	821.158875	-633.820557	124.872894	961.773743	407.109039	-12.926358	927.015869	415.837555	169.558121
-637.219482	232.474731	868.134705	-643.746094	29.336023	856.230713	-754.388611	274.825165	419.205872	-693.030518	9.776341	468.514282	-745.714050	274.377869	66.520340	-759.759094	31.217335	75.036736	-684.979919	329.962067	1279.614014	-659.995117	-63.005054	1288.233887	-629.075195	132.085617	1316.338013	-612.660828	134.830322	1581.625488	-715.513733	356.547546	1043.053589	-683.538635	-109.233734	1054.660034	-597.474365	327.768524	802.301514	-571.433655	-63.638794	821.155212	-633.757202	124.853287	961.772522	406.867676	-13.349910	927.229614	415.708496	169.429077
-637.172852	232.452408	868.113159	-643.684326	29.295090	856.231995	-754.377441	274.829193	419.210327	-692.919617	9.738600	468.510590	-745.731445	274.389923	66.554359	-759.786377	31.212584	75.050659	-684.937195	329.942749	1279.603882	-659.901794	-63.010921	1288.240967	-629.026062	132.046051	1316.316406	-612.547729	134.793365	1581.596436	-715.455811	356.536102	1043.030762	-683.456543	-109.289772	1054.660156	-597.423828	327.790131	802.307800	-571.334595	-63.659176	821.132141	-633.711548	124.834099	961.763733	406.865387	-13.335278	927.237488	415.708038	169.469635
-637.098389	232.456604	868.123169	-643.601868	29.298443	856.209290	-754.364197	274.823273	419.220642	-692.764221	9.696291	468.524811	-745.776794	274.409729	66.525414	-759.760254	31.212896	75.049904	-684.900940	329.911682	1279.605103	-659.919922	-63.045914	1288.173950	-628.957275	132.023514	1316.318848	-612.447327	134.763306	1581.573730	-715.426208	356.510223	1043.027954	-683.400757	-109.304260	1054.626587	-597.368958	327.787750	802.288574	-571.268494	-63.698444	821.120605	-633.648743	124.822639	961.757568	406.855530	-13.303381	927.230225	415.713715	169.465378
-637.039001	232.425247	868.093323	-643.515808	29.244440	856.208801	-754.282776	274.805542	419.203949	-692.663025	9.695979	468.492828	-745.696167	274.358246	66.513512	-759.760376	31.201315	75.070862	-684.871033	329.886841	1279.583984	-659.887146	-63.081383	1288.150269	-628.912048	131.982712	1316.305298	-612.354126	134.730377	1581.550537	-715.381287	356.518036	1043.014404	-683.348816	-109.348984	1054.607178	-597.304199	327.776550	802.269409	-571.147156	-63.701488	821.128540	-633.573730	124.795761	961.743164	406.829376	-13.259570	927.240540	415.674469	169.521255
-636.981689	232.371643	868.077576	-643.432800	29.244278	856.196594	-754.284363	274.829071	419.235352	-692.574158	9.671486	468.490356	-745.728027	274.364410	66.523338	-759.797791	31.200350	75.080124	-684.830383	329.849945	1279.586182	-659.795410	-63.103989	1288.155273	-628.876038	131.974777	1316.274780	-612.262634	134.701614	1581.528320	-715.331787	356.488739	1042.999878	-683.263306	-109.371063	1054.611450	-597.221863	327.749603	802.298096	-571.079590	-63.743195	821.109802	-633.507141	124.769981	961.729492	406.819397	-13.267698	927.261047	415.667358	169.530045
-637.036682	232.576157	868.113464	-643.672424	29.618858	855.905640	-754.307861	274.858215	419.281952	-692.481262	9.634595	468.408447	-745.793274	274.383301	66.552444	-759.812073	31.202232	75.114540	-684.789856	329.818024	1279.585938	-659.763977	-63.136345	1288.120728	-628.815735	131.921463	1316.288696	-612.165161	134.654373	1581.515381	-715.266663	356.410370	1042.999023	-683.192688	-109.413277	1054.607178	-597.155640	327.764313	802.307129	-570.981567	-63.751652	821.142212	-633.541321	124.885399	961.583618	406.771667	-13.218788	927.247864	415.654083	169.549240
-636.843018	232.356827	868.087036	-643.295837	29.236309	856.184570	-754.204712	274.802124	419.283173	-692.354492	9.619641	468.478424	-745.697205	274.354340	66.557220	-759.760193	31.204926	75.132042	-684.745850	329.782837	1279.582642	-659.725281	-63.173088	1288.115601	-628.770081	131.896805	1316.299927	-612.085083	134.628754	1581.494141	-715.189392	356.370239	1043.026245	-683.164063	-109.478302	1054.600098	-597.076477	327.743683	802.331970	-570.925659	-63.782974	821.127380	-633.376587	124.748032	961.728088	406.745422	-13.233668	927.257751	415.632782	169.578720
-636.753357	232.304245	868.080505	-643.162170	29.184052	856.182434	-754.146729	274.783325	419.274872	-692.284363	9.616964	468.475037	-745.725769	274.358246	66.555153	-759.745667	31.215544	75.118980	-684.698608	329.749847	1279.576172	-659.669861	-63.200687	1288.073242	-628.714966	131.847824	1316.295654	-612.003479	134.599686	1581.487305	-715.154724	356.362579	1043.010864	-683.102661	-109.519188	1054.596313	-597.025330	327.741058	802.345459	-570.837402	-63.826603	821.136047	-633.284729	124.699722	961.725342	406.707764	-13.181041	927.279236	415.593018	169.592865
-636.695435	232.256714	868.035522	-643.096191	29.134172	856.177307	-754.132385	274.776184	419.271515	-692.207642	9.587791	468.480743	-745.711914	274.360931	66.547012	-759.768921	31.215448	75.125061	-684.648743	329.731842	1279.564941	-659.675537	-63.210400	1288.030029	-628.650146	131.814575	1316.277588	-611.923828	134.566055	1581.478638	-715.128845	356.367615	1042.994629	-683.048828	-109.596779	1054.594971	-596.946716	327.731720	802.331360	-570.768738	-63.849911	821.120911	-633.212463	124.670563	961.700745	406.671783	-13.140429	927.287903	415.584717	169.623642
-636.628906	232.260956	868.054016	-642.994446	29.099279	856.185242	-754.109070	274.786560	419.295074	-692.139648	9.555796	468.471680	-745.708435	274.355743	66.556396	-759.783203	31.220592	75.147690	-684.603577	329.724030	1279.568848	-659.659241	-63.270878	1288.002686	-628.604736	131.791489	1316.279175	-611.855896	134.524811	1581.457764	-715.050842	356.315796	1043.005493	-682.969971	-109.621597	1054.553833	-596.931030	327.756531	802.317383	-570.663147	-63.881584	821.129150	-633.113037	124.651970	961.712769	406.684204	-13.125722	927.289795	415.602966	169.652771
-636.577454	232.233704	868.027344	-642.935669	29.082897	856.170227	-754.075928	274.765656	419.281250	-692.083557	9.515325	468.479004	-745.712952	274.356415	66.554802	-759.720581	31.209633	75.132744	-684.575378	329.700348	1279.547119	-659.600769	-63.272667	1287.995117	-628.436829	131.678146	1316.279175	-611.776978	134.517960	1581.441284	-715.005188	356.311951	1042.992310	-682.909973	-109.662148	1054.557617	-596.861450	327.761932	802.331604	-570.612305	-63.913948	821.097351	-633.045532	124.635445	961.691406	406.622559	-13.099964	927.299866	415.570435	169.700226
-636.475220	232.183807	868.011414	-642.797791	29.034597	856.157288	-754.021912	274.754425	419.278290	-692.005432	9.507028	468.482697	-745.731079	274.360352	66.549347	-759.722961	31.209543	75.133591	-684.534790	329.677765	1279.536743	-659.488342	-63.288094	1288.020264	-628.376587	131.661499	1316.269043	-611.731323	134.477310	1581.436768	-714.948730	356.259003	1042.988770	-682.845032	-109.679520	1054.554565	-596.808960	327.720764	802.325623	-570.551758	-63.947140	821.106079	-632.956909	124.589767	961.679260	406.594055	-13.077314	927.306396	415.555695	169.701447
-636.395996	232.173386	868.001709	-642.727478	29.032175	856.140564	-754.007080	274.715515	419.286621	-691.948242	9.490681	468.485596	-745.721558	274.358856	66.545639	-759.737305	31.208538	75.166153	-684.471130	329.641510	1279.553833	-659.408447	-63.294968	1288.023315	-628.312012	131.641953	1316.282227	-611.670105	134.441330	1581.431030	-714.909546	356.270447	1042.988647	-682.779419	-109.700005	1054.539185	-596.745056	327.700684	802.334839	-570.473633	-63.993370	821.108215	-632.882629	124.579414	961.665833	406.589447	-13.028550	927.313171	415.547028	169.731140
-636.288086	232.118561	867.995667	-642.598938	28.966759	856.153748	-753.947815	274.717255	419.316223	-691.939941	9.494622	468.473938	-745.695923	274.363770	66.581573	-759.755737	31.195446	75.158134	-684.409180	329.627563	1279.532593	-659.388855	-63.343620	1287.999268	-628.252991	131.603882	1316.283813	-611.621582	134.401062	1581.446655	-714.824585	356.221985	1042.988281	-682.711487	-109.765663	1054.556030	-596.663513	327.658661	802.331360	-570.395996	-63.995342	821.082092	-632.778564	124.530045	961.671021	406.542725	-13.007863	927.321106	415.527008	169.779434
-636.246521	232.098984	867.996948	-642.554199	28.933149	856.135620	-753.929260	274.710114	419.340607	-691.857239	9.447610	468.486908	-745.748657	274.355316	66.598915	-759.709412	31.186911	75.202919	-684.363403	329.579559	1279.533691	-659.344666	-63.382023	1287.962402	-628.177307	131.585709	1316.281494	-611.578247	134.378632	1581.444702	-714.773926	356.200226	1042.987671	-682.645447	-109.777390	1054.536133	-596.599121	327.623962	802.312927	-570.328979	-64.035606	821.083557	-632.716553	124.493965	961.660767	406.503510	-13.006958	927.347900	415.510590	169.798325
-636.180969	232.123749	868.008301	-642.501160	28.941126	856.124084	-753.917969	274.727295	419.347778	-691.823547	9.433779	468.501465	-745.763611	274.362274	66.591103	-759.714111	31.186083	75.206841	-684.276794	329.550476	1279.542725	-659.277771	-63.408627	1287.951538	-628.252014	131.624207	1316.270020	-611.545105	134.348434	1581.455444	-714.678772	356.162292	1042.981934	-682.551819	-109.838089	1054.529907	-596.552368	327.652039	802.310608	-570.261719	-64.045967	821.065369	-632.652344	124.499115	961.659668	406.480255	-13.004082	927.361206	415.488495	169.821014
-636.089600	232.081894	867.985779	-642.411865	28.870945	856.133789	-753.864868	274.702576	419.340149	-691.781372	9.438670	468.498169	-745.742981	274.348511	66.570206	-759.722412	31.196857	75.241234	-684.242615	329.521271	1279.516357	-659.158997	-63.396370	1287.985962	-628.042786	131.522293	1316.296387	-611.515381	134.325531	1581.463867	-714.626343	356.155518	1042.974854	-682.486084	-109.834442	1054.558350	-596.469604	327.638947	802.308838	-570.172180	-64.068001	821.090698	-632.564026	124.459679	961.654358	406.449493	-12.950293	927.381348	415.453705	169.860657
-636.033081	232.056046	867.982422	-642.333313	28.855295	856.138123	-753.839294	274.688568	419.362122	-691.738281	9.386034	468.491882	-745.763306	274.342010	66.606087	-759.738831	31.196287	75.249710	-684.166809	329.497498	1279.514404	-659.273010	-63.395309	1287.627197	-627.976318	131.494339	1316.297852	-611.482544	134.297043	1581.458008	-714.558411	356.137695	1042.965210	-682.426270	-109.887611	1054.505493	-596.409790	327.598480	802.299561	-570.079529	-64.089867	821.072754	-632.496033	124.443077	961.655090	406.410217	-12.936578	927.399719	415.438660	169.881393
-635.956726	232.068878	867.979614	-642.277039	28.856899	856.122803	-753.811462	274.688904	419.381592	-691.704102	9.371861	468.487793	-745.823181	274.349701	66.611168	-759.740356	31.213938	75.221489	-684.118652	329.459320	1279.518677	-659.052917	-63.486088	1287.972900	-627.898987	131.471451	1316.291382	-611.452271	134.273102	1581.478882	-714.471497	356.054047	1042.969238	-682.340088	-109.943275	1054.545898	-596.323425	327.521057	802.322876	-570.403992	-64.398552	820.846558	-632.425903	124.443756	961.645386	406.413849	-12.893320	927.407410	415.421265	169.894897
-635.895996	232.037292	867.982605	-642.229675	28.827356	856.115662	-753.776794	274.642334	419.366211	-691.613647	9.321002	468.509125	-745.745117	274.322327	66.621048	-759.674744	31.190413	75.229607	-684.019714	329.433807	1279.518311	-658.948730	-63.511250	1287.978027	-627.842346	131.445511	1316.311768	-611.439636	134.250137	1581.486084	-714.389343	356.001099	1042.982666	-682.262634	-109.961700	1054.529907	-596.252686	327.492859	802.313782	-570.295044	-64.413155	820.849731	-632.353394	124.407242	961.641724	406.391479	-12.905249	927.437744	415.394409	169.916061
-635.826782	232.007782	867.959229	-642.175171	28.801680	856.108582	-753.730957	274.661102	419.387451	-691.547729	9.302606	468.469116	-745.790222	274.330292	66.638275	-759.685425	31.212170	75.225685	-683.949951	329.413422	1279.520020	-658.797058	-63.506207	1288.015991	-627.769775	131.403290	1316.315674	-611.418579	134.228378	1581.499756	-714.368042	356.038483	1043.024658	-682.127747	-109.910561	1054.517334	-596.066772	326.787079	802.214478	-569.822693	-64.115585	821.087036	-632.294983	124.387108	961.627197	406.348541	-12.890214	927.456604	415.359802	169.924820
-635.769287	231.994812	867.966187	-642.129822	28.773268	856.117737	-753.696350	274.617676	419.378906	-691.484863	9.268866	468.478882	-745.779175	274.329041	66.633240	-759.688477	31.175409	75.243896	-683.861694	329.398071	1279.521362	-658.745789	-63.532921	1288.012329	-627.705688	131.401291	1316.302246	-611.389160	134.216919	1581.503174	-714.314819	356.032532	1043.024902	-682.038147	-109.926842	1054.494507	-595.989624	326.745605	802.186829	-569.716553	-64.123711	821.100769	-632.234619	124.367302	961.634644	406.345734	-12.858105	927.471985	415.330872	169.973618
-635.705322	232.016907	867.987305	-642.074951	28.756844	856.116516	-753.652771	274.620239	419.382904	-691.397095	9.247140	468.469208	-745.817322	274.346588	66.624222	-759.666443	31.173605	75.274010	-683.804138	329.362122	1279.514160	-658.618652	-63.556805	1288.034302	-627.623230	131.377472	1316.309937	-611.370117	134.191956	1581.517944	-714.226135	356.020691	1043.000977	-681.956970	-109.948730	1054.515381	-595.921692	326.728760	802.187866	-569.663208	-64.136177	821.087769	-632.191406	124.360489	961.645142	406.356537	-12.849038	927.488159	415.328857	169.991867
-635.660767	231.987732	867.965820	-642.032898	28.718765	856.114746	-753.619568	274.630951	419.385834	-691.309204	9.217557	468.444794	-745.817566	274.346771	66.625847	-759.648560	31.161898	75.295609	-683.713562	329.348633	1279.510132	-658.571106	-63.580364	1288.030151	-627.566528	131.363068	1316.322632	-611.362427	134.174515	1581.532959	-714.109497	355.958313	1042.990967	-681.862427	-109.977524	1054.506348	-595.934509	327.311737	802.291809	-569.536011	-64.150223	821.121887	-632.130249	124.336205	961.632874	406.319183	-12.844300	927.516235	415.295654	170.016693
-635.570435	231.946274	867.966736	-641.960022	28.700565	856.118530	-753.574829	274.590637	419.371552	-691.218323	9.179166	468.501221	-745.865601	274.351532	66.624992	-759.640198	31.173046	75.297150	-683.606750	329.329468	1279.515869	-658.523071	-63.621025	1288.015869	-627.481140	131.330505	1316.328613	-611.337402	134.160980	1581.530762	-714.001404	355.912323	1042.983276	-681.785461	-109.972244	1054.491455	-595.850952	327.342865	802.287598	-569.437805	-64.165047	821.142151	-632.055725	124.306717	961.635742	406.282227	-12.874743	927.541382	415.268707	170.024017
-635.672424	232.116547	867.993835	-642.232605	29.053318	855.827454	-753.615662	274.647430	419.442108	-691.147400	9.169281	468.415985	-745.885864	274.348907	66.644478	-759.634277	31.176390	75.296936	-683.522095	329.310883	1279.523071	-658.411743	-63.616692	1288.047363	-627.421875	131.332779	1316.317749	-611.311096	134.135941	1581.556274	-713.917236	355.890961	1042.975098	-681.708069	-109.996178	1054.523193	-595.755432	327.226807	802.284851	-569.350708	-64.173874	821.154785	-632.113708	124.398109	961.484497	406.239288	-12.831014	927.556396	415.227814	170.006226
-635.449585	231.915009	867.979248	-641.869141	28.661860	856.127625	-753.523438	274.592682	419.412964	-691.063843	9.084874	468.483093	-745.859375	274.350433	66.665787	-759.645996	31.173231	75.314125	-683.434875	329.283051	1279.527710	-658.356628	-63.627789	1288.065674	-627.370911	131.319870	1316.321777	-611.265747	134.129333	1581.553955	-713.823364	355.877289	1042.984863	-681.642883	-110.032288	1054.516602	-595.669312	327.188873	802.287354	-569.285156	-64.197540	821.128906	-631.945374	124.269150	961.646057	406.436981	-12.347145	927.367004	415.299683	170.201538
-635.376526	231.911560	868.003845	-641.813599	28.642925	856.128906	-753.491516	274.612793	419.433350	-690.981689	9.078576	468.477478	-745.881348	274.354218	66.668373	-759.615723	31.164009	75.323898	-683.347717	329.269379	1279.519409	-658.356506	-63.647659	1288.011108	-627.296448	131.307861	1316.342163	-611.232422	134.115723	1581.563721	-713.721985	355.847565	1042.963257	-681.589172	-110.031319	1054.513428	-595.585083	327.202942	802.280151	-569.208801	-64.206657	821.135437	-631.900391	124.247025	961.659607	406.445648	-12.323997	927.373352	415.304657	170.201599
-635.469788	232.070831	867.995239	-642.083679	28.952194	855.871033	-753.519836	274.624664	419.448914	-690.913452	9.033421	468.461029	-745.918823	274.360046	66.668091	-759.632690	31.168705	75.349365	-683.263794	329.248993	1279.510132	-658.247314	-63.658566	1288.071655	-627.241699	131.281677	1316.312256	-611.237793	134.062622	1581.554932	-713.620178	355.827057	1042.951904	-681.505493	-110.055481	1054.520142	-595.508911	327.139374	802.267761	-569.120056	-64.235512	821.159302	-631.949524	124.345490	961.509094	406.405090	-12.316300	927.397949	415.263000	170.202332
-635.411377	232.093994	868.010254	-642.035400	28.980299	855.846619	-753.520020	274.652985	419.481628	-690.810974	9.023587	468.437622	-745.962036	274.375061	66.666466	-759.606812	31.175646	75.346367	-683.173035	329.243652	1279.506104	-658.246277	-63.676510	1288.062622	-627.196106	131.279343	1316.302124	-611.158325	134.090195	1581.570435	-713.539124	355.786835	1042.935547	-681.451416	-110.076073	1054.523804	-595.425964	327.162872	802.242188	-569.041870	-64.274002	821.161194	-631.902649	124.351555	961.503601	406.389557	-12.337429	927.417358	415.244141	170.242508
-635.345459	232.055511	867.979370	-641.964905	28.901472	855.870972	-753.480957	274.655243	419.487000	-690.721069	8.941403	468.461609	-745.970032	274.376465	66.667183	-759.590881	31.155424	75.360023	-683.089111	329.242218	1279.505371	-658.227966	-63.708546	1288.056396	-627.133728	131.280136	1316.300537	-611.115967	134.072266	1581.557739	-713.446838	355.798492	1042.896118	-681.429321	-110.075409	1054.507324	-595.360291	327.183380	802.239319	-568.966858	-64.259239	821.172424	-631.843567	124.321518	961.502747	406.385132	-12.343521	927.443848	415.250427	170.239975
-635.260803	232.070877	868.010071	-641.910950	28.904058	855.873108	-753.464233	274.623413	419.494232	-690.632324	8.953019	468.468384	-746.042053	274.376343	66.671364	-759.578308	31.170006	75.359840	-683.023865	329.223938	1279.501221	-658.192322	-63.699265	1288.049805	-627.086060	131.280304	1316.298096	-611.050110	134.077606	1581.549438	-713.364929	355.817871	1042.892090	-681.386047	-110.068184	1054.505493	-595.252991	327.092529	802.229858	-568.910522	-64.317673	821.193359	-631.790588	124.316376	961.519409	406.385681	-12.336205	927.447510	415.242798	170.278778
-635.065125	231.888947	867.982910	-641.556641	28.582905	856.125671	-753.308594	274.544830	419.441956	-690.547852	8.905167	468.519897	-745.865112	274.347870	66.668030	-759.603943	31.148514	75.371147	-682.964844	329.216431	1279.496704	-658.118469	-63.690495	1288.089844	-627.046631	131.273560	1316.294678	-611.007446	134.050964	1581.562988	-713.305420	355.793610	1042.897705	-681.340393	-110.097153	1054.542847	-595.180420	327.031860	802.210022	-568.854126	-64.333549	821.189575	-631.626160	124.213928	961.648743	406.371124	-12.319005	927.479675	415.204620	170.288651
-635.022888	231.831299	867.989136	-641.512390	28.552000	856.153870	-753.307190	274.562653	419.482727	-690.442261	8.891030	468.513428	-745.860657	274.313080	66.668472	-759.561584	31.158644	75.398926	-682.894226	329.217499	1279.491821	-658.115845	-63.701996	1288.091553	-627.010559	131.278152	1316.295044	-610.943054	134.041702	1581.558960	-713.205505	355.782745	1042.882202	-681.307556	-110.104675	1054.552246	-595.095032	327.029816	802.211304	-568.788391	-64.356262	821.225098	-631.587769	124.179787	961.666870	406.368500	-12.303935	927.478333	415.210785	170.288071
-635.105286	231.993362	867.994568	-641.785706	28.869680	855.893677	-753.325012	274.566742	419.500702	-690.390259	8.824510	468.466187	-745.975586	274.330933	66.665901	-759.592590	31.163448	75.428955	-682.843262	329.220764	1279.495239	-658.119690	-63.695877	1288.103149	-626.966064	131.254913	1316.298706	-610.880981	134.051102	1581.551025	-713.190918	355.843292	1042.894775	-681.301208	-110.153931	1054.539673	-594.918457	326.323273	802.106506	-568.761414	-64.390068	821.234924	-631.655640	124.275887	961.523254	406.350616	-12.285680	927.506714	415.182678	170.311630
-635.075012	231.966293	867.987305	-641.778076	28.871204	855.889526	-753.335449	274.589661	419.530670	-690.339966	8.781722	468.472656	-745.960083	274.352600	66.655891	-759.620789	31.162628	75.438004	-682.772461	329.203125	1279.481812	-658.011902	-63.688370	1288.154175	-626.920837	131.249237	1316.292236	-610.823120	134.051422	1581.540161	-713.035034	355.762665	1042.852539	-681.274597	-110.154968	1054.562988	-594.917847	326.834473	802.207764	-568.745178	-64.437950	821.235291	-631.635010	124.262970	961.517456	406.375702	-12.293225	927.531006	415.197327	170.319366
-635.009705	232.013153	867.979431	-641.747925	28.839254	855.877808	-753.332458	274.611176	419.546082	-690.264832	8.783343	468.448883	-746.069153	274.358490	66.659752	-759.593384	31.165808	75.435333	-682.721313	329.239105	1279.467529	-658.007996	-63.685921	1288.152222	-626.912964	131.252579	1316.293091	-610.740967	134.045746	1581.540283	-712.988342	355.779907	1042.844604	-681.256226	-110.141029	1054.572388	-594.884644	326.882019	802.173767	-568.697571	-64.463409	821.258301	-631.586975	124.269745	961.507568	406.384155	-12.294772	927.551514	415.203186	170.341705
-634.948792	231.995834	867.997070	-641.706421	28.840256	855.876770	-753.299011	274.616974	419.545410	-690.185364	8.777764	468.453522	-746.037354	274.358673	66.686028	-759.583252	31.166388	75.441261	-682.675354	329.239014	1279.455933	-658.035156	-63.689888	1288.129395	-626.848755	131.249008	1316.286743	-610.669739	134.048782	1581.540039	-712.892578	355.728302	1042.829102	-681.258545	-110.167458	1054.574707	-594.826965	326.851837	802.193237	-568.672729	-64.477333	821.265686	-631.539734	124.251358	961.515503	406.371765	-12.294402	927.574463	415.199615	170.344772
-634.775879	231.782455	867.982788	-641.355347	28.446836	856.160828	-753.200684	274.562836	419.529907	-690.104980	8.752151	468.527283	-745.999329	274.347107	66.658920	-759.587830	31.166981	75.488724	-682.618530	329.239319	1279.455200	-658.036072	-63.684002	1288.125366	-626.813171	131.239914	1316.295288	-610.596558	134.056427	1581.525513	-712.879639	355.762329	1042.839844	-681.268250	-110.173912	1054.596069	-594.769531	326.774017	802.149475	-568.661011	-64.495880	821.294800	-631.407166	124.108582	961.668945	406.188599	-12.794836	927.800049	415.125946	170.215912
-634.711548	231.765152	867.979370	-641.326965	28.428865	856.174805	-753.173889	274.566406	419.535126	-690.050659	8.736326	468.512939	-745.941589	274.352997	66.688698	-759.572510	31.147177	75.452721	-682.551086	329.251953	1279.453003	-658.009338	-63.675617	1288.144287	-626.802979	131.239838	1316.289673	-610.534424	134.060699	1581.512939	-712.814636	355.749908	1042.833862	-681.280518	-110.171890	1054.602905	-594.708069	326.712463	802.143311	-568.697510	-64.564194	821.280457	-631.372986	124.098640	961.675537	406.203125	-12.803589	927.837158	415.137604	170.198608
-634.696777	231.752014	867.957825	-641.340210	28.440586	856.145630	-753.157043	274.575287	419.535828	-690.039490	8.753695	468.526520	-745.950806	274.351593	66.695747	-759.606323	31.142782	75.460091	-682.507935	329.261536	1279.445801	-658.003967	-63.680546	1288.145264	-626.759949	131.243011	1316.272827	-610.464172	134.076553	1581.507813	-712.782227	355.775482	1042.834106	-681.288879	-110.169403	1054.604980	-594.695923	326.740265	802.150146	-568.693604	-64.569702	821.280334	-631.365967	124.092415	961.649414	406.210480	-12.785223	927.834961	415.121094	170.244354
-634.665161	231.728348	867.960510	-641.339966	28.412714	856.162292	-753.122009	274.580109	419.529144	-689.993896	8.698196	468.494232	-745.975769	274.355530	66.695808	-759.592773	31.155533	75.490234	-682.455933	329.268127	1279.424927	-658.006531	-63.682701	1288.145508	-626.752747	131.248322	1316.266235	-610.383118	134.083008	1581.494385	-712.709900	355.763153	1042.831787	-681.301819	-110.161079	1054.619141	-594.664185	326.829803	802.160950	-568.719727	-64.626343	821.264832	-631.343140	124.072372	961.658936	406.249542	-12.801888	927.857056	415.151581	170.230408
-634.635132	231.775452	867.954651	-641.337402	28.414583	856.163025	-753.105774	274.597931	419.546661	-689.992554	8.697783	468.493866	-745.987793	274.369110	66.688812	-759.608459	31.154018	75.519806	-682.402161	329.265045	1279.425171	-657.978333	-63.655239	1288.168091	-626.708374	131.278824	1316.274170	-610.321899	134.093124	1581.490112	-712.678833	355.784180	1042.816650	-681.302490	-110.162125	1054.620972	-594.640015	326.745514	802.135681	-568.761536	-64.658615	821.262573	-631.323303	124.100380	961.656372	406.247955	-12.811052	927.901672	415.150879	170.220596
-634.581482	231.766220	867.962158	-641.304871	28.385956	856.174255	-753.077759	274.606934	419.544434	-689.940430	8.708136	468.497253	-745.953552	274.361115	66.694641	-759.585999	31.166540	75.503342	-682.350403	329.300995	1279.409790	-657.937866	-63.635292	1288.199097	-626.669189	131.274414	1316.264282	-610.258240	134.110077	1581.478271	-712.627441	355.788544	1042.809814	-681.314575	-110.133339	1054.621460	-594.622559	326.845703	802.145447	-568.769104	-64.675285	821.264832	-631.281616	124.083176	961.665955	406.281464	-12.834989	927.917480	415.206543	170.214844
-634.583252	231.765488	867.963562	-641.306641	28.385221	856.175842	-753.040405	274.608490	419.529327	-689.916443	8.646426	468.520966	-745.993164	274.377228	66.710571	-759.610779	31.169670	75.511147	-682.291870	329.314484	1279.415527	-657.901184	-63.615383	1288.221680	-626.643372	131.277832	1316.267822	-610.192444	134.132294	1581.470947	-712.620911	355.833923	1042.814209	-681.334167	-110.137672	1054.654175	-594.578979	326.772064	802.132874	-568.783508	-64.685463	821.276855	-631.281006	124.082497	961.667297	406.292725	-12.842337	927.948059	415.185547	170.217361
-634.579346	231.723694	867.960876	-641.358643	28.402065	856.189880	-753.016113	274.633362	419.524384	-689.879700	8.661686	468.524475	-745.986267	274.361298	66.709381	-759.644043	31.154734	75.512444	-682.249023	329.332306	1279.407715	-657.901123	-63.616749	1288.222168	-626.635376	131.281754	1316.260742	-610.126953	134.148346	1581.463135	-712.568054	355.862122	1042.840576	-681.359741	-110.149796	1054.668213	-594.575378	326.772614	802.122253	-568.830200	-64.696404	821.272095	-631.301697	124.074524	961.672974	406.316681	-12.853923	927.962219	415.212708	170.237717
-634.563538	231.719498	867.951538	-641.366272	28.433891	856.196106	-752.994263	274.628052	419.526245	-689.836182	8.665504	468.532684	-745.986511	274.354980	66.701469	-759.598816	31.154037	75.526390	-682.194397	329.336761	1279.415039	-657.975281	-63.604168	1288.194336	-626.624268	131.280472	1316.248779	-610.064026	134.172043	1581.466064	-712.568420	355.862732	1042.839844	-681.409973	-110.140564	1054.671875	-594.528870	326.654694	802.111938	-568.870728	-64.744530	821.267761	-631.289734	124.093887	961.671265	406.335693	-12.864967	927.989136	415.247070	170.213547
-634.542114	231.730225	867.955688	-641.382996	28.442244	856.193359	-752.959900	274.625458	419.523651	-689.831360	8.668295	468.529999	-745.934692	274.329407	66.692673	-759.582214	31.151943	75.531013	-682.135986	329.360138	1279.419067	-657.991638	-63.616238	1288.197754	-626.718750	131.372009	1316.241455	-610.048523	134.165924	1581.441040	-712.509888	355.856995	1042.843872	-681.443481	-110.121437	1054.675171	-594.513611	326.707367	802.100830	-568.912109	-64.724777	821.265198	-631.286316	124.098846	961.671631	406.354126	-12.859602	928.002808	415.248566	170.217377
-634.521118	231.751450	867.966492	-641.396240	28.412287	856.186829	-752.958984	274.639008	419.526398	-689.819336	8.650734	468.528625	-746.015442	274.382874	66.693039	-759.589294	31.154530	75.533760	-682.123962	329.377960	1279.406982	-658.080444	-63.582123	1288.154541	-626.579102	131.327362	1316.257690	-609.946899	134.232544	1581.428955	-712.515747	355.909637	1042.824707	-681.476501	-110.143585	1054.691528	-594.543091	326.815704	802.085754	-568.954224	-64.739227	821.270203	-631.284851	124.086479	961.673401	406.413574	-12.838750	928.005798	415.281982	170.248718
-634.659668	231.971024	867.979858	-641.740234	28.791113	855.938843	-753.013062	274.710236	419.549286	-689.831543	8.670136	468.462097	-746.032837	274.370087	66.686455	-759.571533	31.160606	75.511177	-682.046021	329.391144	1279.402588	-657.979370	-63.553883	1288.215698	-626.688354	131.413040	1316.203857	-609.893555	134.253693	1581.425781	-712.475525	355.934662	1042.814209	-681.511169	-110.076080	1054.686279	-594.533325	326.802979	802.073364	-568.966553	-64.732162	821.272461	-631.411438	124.243065	961.539673	406.429199	-12.851025	928.020508	415.298859	170.247269
-634.668518	231.984100	867.980530	-641.769714	28.799562	855.924377	-753.010803	274.725372	419.542450	-689.841980	8.694535	468.442352	-746.035583	274.386261	66.669342	-759.540527	31.161488	75.539246	-682.006653	329.406494	1279.404175	-657.993408	-63.548683	1288.212891	-626.669739	131.429443	1316.219360	-609.853088	134.286133	1581.412842	-712.468811	355.963409	1042.822754	-681.543701	-110.072952	1054.701782	-594.499451	326.734833	802.062927	-569.044800	-64.753220	821.264832	-631.425415	124.245750	961.531921	406.411652	-12.870502	928.062073	415.289948	170.245712
-634.652649	231.999359	867.985291	-641.809265	28.839340	855.938599	-753.013306	274.737762	419.558990	-689.878845	8.650574	468.467926	-746.082031	274.405212	66.688789	-759.569031	31.160162	75.549332	-681.969238	329.436920	1279.407715	-658.023132	-63.531845	1288.225464	-626.660706	131.440002	1316.231079	-609.795654	134.314880	1581.420654	-712.406555	355.971039	1042.831665	-681.586914	-110.038918	1054.724854	-594.504578	326.828735	802.075867	-569.079102	-64.739777	821.284729	-631.434387	124.275223	961.541321	406.459442	-12.900536	928.079102	415.337769	170.263657
-634.679260	231.987732	868.000427	-641.826294	28.838064	855.956421	-753.017639	274.763885	419.551514	-689.943054	8.661427	468.472229	-746.065857	274.397308	66.692055	-759.549072	31.160810	75.544319	-681.909790	329.461365	1279.425171	-658.030579	-63.498489	1288.214966	-626.640747	131.468628	1316.239502	-609.758789	134.341522	1581.419556	-712.395020	356.005371	1042.848145	-681.622314	-110.019508	1054.744873	-594.464600	326.740570	802.071411	-569.129578	-64.728310	821.275696	-631.448792	124.269859	961.557373	406.508911	-12.887863	928.108154	415.368591	170.246429
-634.539307	231.833237	867.981628	-641.564819	28.492817	856.229004	-752.939819	274.737518	419.522522	-689.947144	8.714898	468.525177	-746.064697	274.419098	66.704285	-759.524475	31.161572	75.534363	-681.890991	329.494232	1279.424927	-658.006042	-63.453728	1288.253784	-626.606018	131.483002	1316.256592	-609.703735	134.365723	1581.418823	-712.387085	356.019714	1042.852417	-681.642273	-110.005920	1054.743896	-594.451355	326.776917	802.075989	-569.178894	-64.739456	821.281128	-631.362671	124.175476	961.701538	406.515289	-12.881270	928.119019	415.390503	170.231140
-634.546326	231.844971	867.996826	-641.618042	28.493639	856.237366	-752.994324	274.781830	419.543671	-689.994995	8.739287	468.543915	-746.102234	274.425903	66.707710	-759.516785	31.161997	75.530754	-681.835876	329.508728	1279.428345	-658.086731	-63.456623	1288.236572	-626.603455	131.499176	1316.228027	-609.666260	134.395538	1581.416870	-712.341736	356.043884	1042.858765	-681.712097	-109.994972	1054.764404	-594.472900	326.841492	802.084839	-569.239014	-64.712372	821.273438	-631.386108	124.177017	961.712524	406.753235	-12.434537	927.955994	415.489929	170.385864
-634.719910	232.060318	867.986816	-641.961609	28.882355	855.959106	-753.075684	274.834778	419.562958	-690.051025	8.732516	468.481232	-746.084229	274.418945	66.692184	-759.540833	31.172768	75.513184	-681.818665	329.559448	1279.440430	-658.096619	-63.415680	1288.238403	-626.600891	131.513840	1316.225708	-609.627563	134.435974	1581.422607	-712.328674	356.108185	1042.847412	-681.754517	-109.944405	1054.773560	-594.451477	326.855988	802.080688	-569.271851	-64.688965	821.279236	-631.522339	124.333488	961.551208	406.605438	-12.909051	928.169189	415.447784	170.270905
-634.594543	231.890747	867.974426	-641.705627	28.570454	856.235718	-752.954651	274.764557	419.503357	-690.110901	8.797045	468.546997	-745.959656	274.406311	66.685020	-759.518433	31.179142	75.485168	-681.783875	329.576843	1279.406128	-658.134521	-63.365314	1288.218872	-626.579285	131.555267	1316.226563	-609.586670	134.461670	1581.398682	-712.320007	356.174072	1042.834351	-681.793030	-109.934418	1054.780518	-594.461060	326.824890	802.046753	-569.353394	-64.697792	821.266785	-631.439636	124.245789	961.700012	406.630859	-12.893464	928.177917	415.450684	170.301712
-634.613953	231.913513	867.983948	-641.729614	28.557995	856.255981	-753.029053	274.796631	419.515106	-690.179565	8.829617	468.546112	-746.003357	274.432220	66.673775	-759.528137	31.183777	75.483261	-681.750183	329.623993	1279.415649	-658.150024	-63.349380	1288.258911	-626.565186	131.572540	1316.228394	-609.609741	134.462524	1581.402588	-712.272827	356.222900	1042.836426	-681.841492	-109.887955	1054.803223	-594.470642	326.901276	802.049072	-569.399353	-64.685120	821.261169	-631.475708	124.257515	961.716248	406.662354	-12.903940	928.205750	415.455933	170.298279
-634.634277	231.951965	867.987732	-641.800232	28.612123	856.255554	-753.023010	274.788025	419.506866	-690.256897	8.880817	468.545532	-745.972656	274.403320	66.686241	-759.512268	31.186934	75.475616	-681.730347	329.644989	1279.434692	-658.120422	-63.310318	1288.302734	-626.560791	131.596405	1316.223267	-609.513428	134.536057	1581.400146	-712.300232	356.287354	1042.829590	-681.883362	-109.837837	1054.799805	-594.463257	326.868652	802.027710	-569.466187	-64.672142	821.259216	-631.502075	124.299057	961.716370	406.713165	-12.886387	928.229431	415.469482	170.312256
-634.669067	231.990829	867.994873	-641.853027	28.659998	856.260925	-753.050659	274.817719	419.515045	-690.375854	8.915733	468.564117	-745.991211	274.422516	66.701653	-759.468262	31.173355	75.461594	-681.692688	329.695282	1279.410034	-658.179871	-63.255444	1288.284058	-626.574402	131.621429	1316.204224	-609.474304	134.586426	1581.390869	-712.230896	356.274994	1042.854492	-681.924011	-109.782211	1054.798218	-594.487610	326.953033	802.043396	-569.513000	-64.624435	821.265137	-631.549683	124.340828	961.722778	406.728210	-12.868493	928.233215	415.458099	170.324280
-634.645569	232.389572	868.136414	-641.883240	28.709698	856.281006	-753.186951	274.880249	419.569946	-690.480957	8.956207	468.549957	-746.059265	274.434387	66.704849	-759.456909	31.173203	75.448524	-681.667908	329.714081	1279.425415	-658.219849	-63.245872	1288.296021	-626.560730	131.662048	1316.222046	-609.442383	134.611099	1581.408203	-712.248291	356.357025	1042.853149	-681.984314	-109.775963	1054.827148	-594.486328	326.868774	802.029541	-569.601563	-64.632103	821.259277	-631.578003	124.515083	961.802307	406.749786	-12.891503	928.268555	415.446289	170.315369
-634.761108	232.062332	868.005554	-642.002563	28.681581	856.286377	-753.169739	274.851868	419.509186	-690.649292	9.036712	468.578369	-746.029358	274.417328	66.672333	-759.467346	31.197718	75.431305	-681.650024	329.772125	1279.431030	-658.261169	-63.195442	1288.270142	-626.559814	131.699402	1316.236450	-609.412231	134.650513	1581.405884	-712.213135	356.334076	1042.858887	-682.049622	-109.721352	1054.816650	-594.502319	326.898163	802.030640	-569.679260	-64.590546	821.240295	-631.639343	124.393158	961.739075	406.824646	-12.862728	928.261719	415.445099	170.357468
-634.806885	232.060669	868.005981	-642.062256	28.717194	856.300354	-753.212280	274.890900	419.473083	-690.789063	9.094228	468.570587	-746.025696	274.462524	66.689476	-759.465149	31.194687	75.423744	-681.634399	329.820251	1279.424683	-658.274048	-63.144318	1288.270386	-626.542419	131.728668	1316.245728	-609.368835	134.696259	1581.406616	-712.188171	356.362427	1042.864014	-682.098755	-109.663948	1054.809937	-594.521057	326.983704	802.032654	-569.772095	-64.588989	821.214478	-631.682312	124.414864	961.745911	406.870972	-12.921741	928.299744	415.434998	170.331070
-634.893005	232.053299	867.975342	-642.162720	28.751087	856.309509	-753.252197	274.897034	419.452789	-690.982971	9.188261	468.561066	-745.961609	274.445953	66.670509	-759.456360	31.198545	75.408165	-681.624817	329.888611	1279.444458	-658.326050	-63.086391	1288.284668	-626.528076	131.771561	1316.242310	-609.328979	134.729172	1581.407227	-712.213318	356.427765	1042.854980	-682.157410	-109.626175	1054.835327	-594.588989	327.048340	802.019470	-569.860229	-64.541138	821.224670	-631.743530	124.444847	961.734009	406.906860	-12.911030	928.315063	415.397217	170.342361
-634.935425	232.120697	867.970886	-642.218445	28.755770	856.311279	-753.268311	274.916168	419.456543	-691.169556	9.232909	468.577545	-745.948730	274.464233	66.664970	-759.461121	31.203005	75.372818	-681.610352	329.909790	1279.453125	-658.353638	-63.037163	1288.282593	-626.513916	131.824768	1316.247192	-609.286499	134.774048	1581.417480	-712.231750	356.498535	1042.870239	-682.214111	-109.565048	1054.855591	-594.602600	327.035095	802.003479	-569.956665	-64.509346	821.213562	-631.780823	124.484955	961.732117	406.950928	-12.923999	928.329468	415.384796	170.315964
-634.917236	232.794724	868.255798	-642.230957	28.874132	856.339722	-753.454651	275.007080	419.558075	-691.226563	9.362184	468.559753	-746.129639	274.471100	66.646324	-759.413330	31.206717	75.344963	-681.577209	329.954529	1279.460205	-658.338806	-62.978458	1288.311890	-626.518860	131.870926	1316.254883	-609.255188	134.822098	1581.420044	-712.254456	356.535553	1042.906860	-682.280884	-109.494850	1054.841797	-594.655151	327.026306	802.016235	-570.037903	-64.465904	821.220581	-631.853516	124.773880	961.887390	406.986023	-12.929772	928.356262	415.362457	170.293884
-635.045654	232.208191	868.010498	-642.395691	28.807602	856.352173	-753.416870	274.983948	419.471954	-691.427307	9.376957	468.579071	-746.014832	274.451202	66.646660	-759.418396	31.221291	75.341530	-681.556580	330.022766	1279.460571	-658.450256	-62.955269	1288.272583	-626.505737	131.909348	1316.263916	-609.221069	134.854218	1581.425171	-712.260254	356.583801	1042.921753	-682.356384	-109.455147	1054.867310	-594.701355	327.031494	802.029175	-570.181946	-64.460068	821.203735	-631.912415	124.553680	961.771484	407.049042	-12.935692	928.374756	415.331787	170.270309
-635.141052	232.228195	867.987366	-642.493530	28.830801	856.363159	-753.425232	274.978333	419.440094	-691.595886	9.435137	468.600281	-745.947021	274.431030	66.648705	-759.418335	31.215681	75.310791	-681.554810	330.043518	1279.477783	-658.413330	-62.903507	1288.341187	-626.495422	131.959244	1316.270874	-609.177246	134.902893	1581.433594	-712.262756	356.618286	1042.912964	-682.438843	-109.378181	1054.887451	-594.744080	327.089722	802.038818	-570.288269	-64.400497	821.208679	-631.977234	124.590714	961.764099	407.099091	-12.940490	928.386353	415.315765	170.236206
-635.214050	232.308273	868.011292	-642.590088	28.863386	856.363586	-753.515991	275.021240	419.451294	-691.813049	9.501173	468.640594	-746.006165	274.446167	66.635880	-759.464539	31.233564	75.285309	-681.539246	330.099365	1279.479126	-658.401184	-62.834835	1288.354736	-626.483154	132.002502	1316.275391	-609.141113	134.951935	1581.428833	-712.349426	356.744934	1042.915161	-682.515381	-109.326866	1054.912109	-594.809082	327.112854	802.033447	-570.434570	-64.361359	821.178162	-632.046265	124.635651	961.774536	407.112427	-12.988276	928.414734	415.263702	170.213715
-635.286804	232.332123	868.003662	-642.666992	28.877630	856.372009	-753.569092	275.058380	419.429596	-691.977539	9.608770	468.638092	-746.014404	274.451263	66.633392	-759.480042	31.248865	75.285843	-681.526978	330.162292	1279.482178	-658.448669	-62.815216	1288.355835	-626.481384	132.038315	1316.262573	-609.098083	135.002243	1581.434448	-712.367310	356.798187	1042.922119	-682.583069	-109.264824	1054.918701	-594.880615	327.138855	802.006653	-570.580200	-64.310143	821.184753	-632.104614	124.662140	961.774231	407.151917	-12.997515	928.421814	415.230560	170.195679
-635.385925	232.362457	867.985474	-642.808411	28.924486	856.364014	-753.607544	275.071228	419.414703	-692.173218	9.686417	468.624146	-745.992920	274.456299	66.597252	-759.521118	31.251104	75.248138	-681.524902	330.193787	1279.476929	-658.496704	-62.794159	1288.370239	-626.484131	132.084320	1316.249634	-609.058105	135.051498	1581.431641	-712.384888	356.832336	1042.935059	-682.653259	-109.217896	1054.952515	-594.951050	327.206390	802.002747	-570.712585	-64.244652	821.179382	-632.191284	124.702744	961.758972	407.192749	-12.998615	928.427551	415.193848	170.203201
-635.486572	232.423462	867.999634	-642.922302	28.966850	856.355286	-753.686279	275.124023	419.423523	-692.372437	9.801147	468.643402	-746.039001	274.495728	66.608673	-759.499817	31.225965	75.241173	-681.519714	330.244171	1279.506958	-658.501343	-62.758900	1288.392700	-626.472290	132.127579	1316.276611	-609.049866	135.096039	1581.419678	-712.425781	356.872131	1042.951172	-682.735229	-109.181808	1054.971924	-595.022217	327.247467	802.014954	-570.882385	-64.205009	821.150940	-632.273132	124.742523	961.759155	407.187897	-13.027611	928.455505	415.140717	170.171524
-635.575867	232.483292	868.047241	-643.069702	29.045191	856.402954	-753.741577	275.132111	419.401306	-692.617432	9.851514	468.647644	-745.995972	274.479858	66.611702	-759.467957	31.228161	75.224495	-681.515198	330.277527	1279.511475	-658.514282	-62.709057	1288.419312	-626.447754	132.167770	1316.299683	-608.959473	135.167923	1581.444946	-712.481201	356.924957	1042.968018	-682.801758	-109.075249	1054.977783	-595.113281	327.244751	801.985229	-571.039978	-64.131073	821.148254	-632.352539	124.807869	961.803894	407.212402	-13.014565	928.456604	415.076935	170.162994
-635.650513	232.489365	868.039734	-643.168396	29.069822	856.386536	-753.739807	275.126373	419.380463	-692.841431	9.949077	468.674500	-745.952820	274.460663	66.620621	-759.453735	31.266619	75.201698	-681.499268	330.315094	1279.533936	-658.562561	-62.686245	1288.404663	-626.465881	132.215302	1316.309326	-608.928223	135.231873	1581.462402	-712.511963	356.946777	1042.996216	-682.875061	-109.055519	1055.017578	-595.189575	327.304199	801.988953	-571.166931	-64.079842	821.167542	-632.428101	124.817139	961.790833	407.268799	-13.034426	928.475891	415.057404	170.156784
-635.780334	232.496643	868.042480	-643.300049	29.114923	856.380981	-753.782288	275.129639	419.354980	-693.108459	10.061957	468.674011	-745.971130	274.469574	66.627075	-759.465881	31.278831	75.200134	-681.513245	330.341553	1279.553467	-658.519226	-62.636753	1288.462524	-626.460022	132.257645	1316.314575	-608.911926	135.293030	1581.447021	-712.553284	356.965881	1043.000244	-682.934204	-109.010735	1055.034302	-595.283630	327.413055	801.997131	-571.316101	-64.044327	821.153442	-632.528381	124.837074	961.786865	407.255371	-13.039783	928.485657	414.995056	170.157913
-635.867554	232.550919	868.049988	-643.461304	29.167559	856.374634	-753.838684	275.139862	419.324341	-693.315430	10.135856	468.689972	-745.930054	274.462036	66.572060	-759.455750	31.274027	75.145424	-681.514893	330.397156	1279.558105	-658.571838	-62.604130	1288.439087	-626.448608	132.286957	1316.323730	-608.864441	135.350250	1581.438599	-712.592896	356.981812	1043.031982	-683.026123	-108.973450	1055.045532	-595.378784	327.432770	801.999817	-571.473877	-63.988033	821.129944	-632.618286	124.880173	961.784424	407.256592	-13.030356	928.499268	414.944183	170.133926
-635.914795	232.602859	868.075806	-643.552246	29.203594	856.380188	-753.878906	275.155365	419.312317	-693.518555	10.237212	468.692383	-745.953796	274.469452	66.584564	-759.412109	31.314245	75.097679	-681.522583	330.435699	1279.578247	-658.552490	-62.569031	1288.466309	-626.444885	132.309708	1316.284668	-608.770081	135.419098	1581.456299	-712.629395	357.025696	1043.061157	-683.107483	-108.982536	1055.077271	-595.488647	327.537018	801.983948	-571.624573	-63.929653	821.125671	-632.682861	124.913048	961.799133	407.263214	-13.032705	928.507202	414.861145	170.147003
-636.040344	232.925705	868.246582	-643.628479	29.289602	856.375549	-754.010498	275.226959	419.378174	-693.694275	10.374536	468.672424	-745.977966	274.524597	66.561623	-759.410767	31.312326	75.058868	-681.535034	330.479858	1279.591064	-658.567627	-62.527882	1288.482422	-626.446655	132.365631	1316.295532	-608.757874	135.460938	1581.434204	-712.579834	356.466248	1043.248291	-683.222107	-108.997658	1055.101196	-595.580688	327.590424	801.933044	-572.132996	-64.171814	820.865906	-632.813110	125.041611	961.879639	407.258575	-13.063569	928.503906	414.823975	170.149506
-636.148010	232.861923	868.231018	-643.755127	29.364599	856.349854	-754.049438	275.269409	419.346893	-693.923157	10.490208	468.646729	-745.970947	274.508911	66.542038	-759.405579	31.311867	75.035110	-681.527344	330.503448	1279.592773	-658.562500	-62.501945	1288.480957	-626.458557	132.393158	1316.302734	-608.652527	135.546509	1581.428467	-712.727356	357.041992	1043.104980	-683.267761	-108.886528	1055.099487	-595.695007	327.643524	801.949158	-571.908325	-63.834408	821.068420	-632.900635	125.036545	961.856323	407.234497	-13.077661	928.532043	414.734497	170.146439
-636.257874	232.818939	868.214600	-643.853394	29.377771	856.352417	-754.097961	275.281219	419.354065	-694.164307	10.541711	468.667572	-745.913330	274.480713	66.546471	-759.416016	31.330425	75.004669	-681.540344	330.519745	1279.605469	-658.643982	-62.486458	1288.434692	-626.468750	132.422012	1316.294067	-608.585327	135.618195	1581.424072	-712.771423	357.078735	1043.127441	-683.331787	-108.892471	1055.108154	-595.804504	327.758606	801.959961	-571.999084	-63.780193	821.067322	-632.971680	125.028519	961.847412	407.257416	-13.077874	928.526001	414.701965	170.152359
-636.343506	232.809540	868.214661	-643.958374	29.430685	856.365051	-754.177063	275.301636	419.341156	-694.358521	10.629543	468.657440	-745.897827	274.478149	66.547836	-759.356873	31.367506	74.982124	-681.596375	330.569122	1279.613281	-658.693909	-62.454773	1288.437256	-626.325195	132.372696	1316.307251	-608.517090	135.675629	1581.413086	-712.837280	357.129333	1043.145020	-683.424744	-108.873405	1055.100830	-595.876038	327.800842	801.959045	-572.148193	-63.751698	821.030212	-633.036804	125.052902	961.851746	407.248169	-13.070507	928.552979	414.624756	170.175278
-636.453125	232.813126	868.200684	-644.073059	29.463423	856.357056	-754.180786	275.276367	419.279144	-694.608643	10.710935	468.685547	-745.932617	274.510101	66.560028	-759.414001	31.365925	74.933586	-681.581116	330.578217	1279.625732	-658.601440	-62.408997	1288.494507	-626.476074	132.474121	1316.287964	-608.449768	135.717178	1581.410156	-712.893433	357.183990	1043.159790	-683.487610	-108.827156	1055.135376	-596.010193	327.861664	801.934570	-572.279053	-63.686771	821.021057	-633.124695	125.072113	961.839111	407.260406	-13.092937	928.565979	414.574310	170.170929
-636.554993	232.826065	868.182312	-644.205505	29.506445	856.352295	-754.214172	275.283752	419.256287	-694.859192	10.788907	468.681488	-745.887512	274.490387	66.539566	-759.413635	31.350180	74.912476	-681.609924	330.614807	1279.631104	-658.650391	-62.402710	1288.475830	-626.507019	132.499130	1316.268433	-608.373901	135.778610	1581.385132	-712.948486	357.197968	1043.143555	-683.564331	-108.810944	1055.142822	-596.117126	327.966003	801.936401	-572.416809	-63.612961	821.003906	-633.213135	125.103828	961.825684	407.275391	-13.076428	928.570129	414.515533	170.193848
-636.662292	232.817307	868.171753	-644.303650	29.525908	856.349854	-754.224670	275.246674	419.203674	-695.102295	10.874424	468.711243	-745.825867	274.468231	66.505592	-759.444458	31.333466	74.907028	-681.654846	330.654205	1279.628296	-658.674194	-62.360008	1288.472656	-626.394897	132.463577	1316.281128	-608.295776	135.828674	1581.374512	-713.004333	357.219421	1043.160156	-683.645325	-108.833267	1055.143311	-596.206787	328.028564	801.938232	-572.563538	-63.565426	820.958008	-633.295776	125.111954	961.817932	407.315918	-13.065207	928.578735	414.472473	170.201675
-636.773865	232.855347	868.150818	-644.434998	29.582438	856.350159	-754.280823	275.223389	419.177765	-695.312683	10.903072	468.713837	-745.821960	274.479126	66.492989	-759.456604	31.374540	74.869301	-681.655090	330.647247	1279.631470	-658.669434	-62.353985	1288.492065	-626.535767	132.542694	1316.265015	-608.226318	135.882217	1581.338867	-713.074524	357.289642	1043.187012	-683.708984	-108.769730	1055.144409	-596.312683	328.138824	801.945313	-572.704651	-63.529991	820.947754	-633.370789	125.166801	961.804688	407.325012	-13.063759	928.601807	414.401611	170.221313
-636.875366	232.825607	868.136963	-644.542053	29.628813	856.363403	-754.320862	275.220581	419.181488	-695.467651	10.996428	468.748505	-745.791077	274.501373	66.525589	-759.445496	31.382891	74.838104	-681.703796	330.671753	1279.656006	-658.719482	-62.337692	1288.469482	-626.562866	132.583145	1316.247681	-608.122192	135.932953	1581.345337	-713.129761	357.306061	1043.193970	-683.789124	-108.777573	1055.176147	-596.389832	328.111115	801.917847	-572.811951	-63.446335	820.946594	-633.452393	125.185165	961.803345	407.361603	-13.060500	928.614075	414.351746	170.250610
-636.988647	232.792603	868.095703	-644.669800	29.632444	856.368652	-754.383911	275.217316	419.154175	-695.639160	11.030699	468.763977	-745.746643	274.482727	66.507698	-759.428650	31.398840	74.812523	-681.735535	330.698547	1279.666626	-658.758057	-62.318459	1288.450806	-626.569885	132.590302	1316.231812	-608.053284	135.958405	1581.335083	-713.207458	357.321564	1043.209351	-683.838013	-108.735703	1055.172119	-596.517273	328.213104	801.942749	-572.961853	-63.426888	820.917175	-633.543030	125.190590	961.784424	407.446655	-13.045784	928.626343	414.338684	170.219971
-637.120422	232.758682	868.063354	-644.781433	29.669380	856.368042	-754.437683	275.237152	419.130463	-695.808899	11.031890	468.779388	-745.783081	274.522034	66.518883	-759.451294	31.371355	74.818108	-681.807190	330.719360	1279.674194	-658.758240	-62.273689	1288.481689	-626.466736	132.537552	1316.284302	-607.974121	135.993698	1581.336182	-713.283630	357.381561	1043.244019	-683.891052	-108.724304	1055.186157	-596.593567	328.201080	801.941711	-573.045288	-63.340607	820.931519	-633.636230	125.205261	961.766602	407.516632	-13.035674	928.652588	414.277618	170.251984
-637.261841	232.759201	868.061829	-644.924988	29.711815	856.376038	-754.482605	275.218964	419.107666	-695.967041	11.083664	468.767334	-745.770569	274.513306	66.498207	-759.457031	31.375973	74.776794	-681.828247	330.743469	1279.711548	-658.714172	-62.256496	1288.509033	-626.615173	132.638672	1316.245728	-607.896545	136.030624	1581.311890	-713.384094	357.419891	1043.253784	-683.959412	-108.696762	1055.223633	-596.663330	328.261780	801.951965	-573.152649	-63.278378	820.943542	-633.755005	125.229301	961.768311	407.603516	-13.020878	928.673889	414.248230	170.237549
-637.381714	232.790588	868.069092	-645.021667	29.760841	856.380554	-754.529907	275.214661	419.082703	-696.085449	11.082544	468.786102	-745.781128	274.520569	66.462456	-759.479980	31.370951	74.797501	-681.888855	330.757782	1279.719116	-658.728333	-62.256893	1288.511230	-626.638428	132.645721	1316.254883	-607.824097	136.051208	1581.306519	-713.449036	357.421722	1043.268066	-684.016724	-108.688805	1055.233398	-596.779907	328.292999	801.966370	-573.286316	-63.248795	820.915527	-633.854492	125.268173	961.773438	407.713593	-12.984915	928.705627	414.199463	170.289871
-637.506226	232.831818	868.073486	-645.132813	29.782745	856.386658	-754.610657	275.216827	419.064972	-696.201111	11.114944	468.778839	-745.770996	274.522034	66.457634	-759.452026	31.381023	74.796410	-681.945190	330.777771	1279.744385	-658.791016	-62.212715	1288.513184	-626.522095	132.592728	1316.276001	-607.737793	136.062714	1581.294800	-713.557251	357.461090	1043.293701	-684.070435	-108.657036	1055.233032	-596.849060	328.260010	801.964844	-573.374329	-63.201256	820.928955	-633.954834	125.301056	961.777466	407.811554	-12.967573	928.734741	414.168701	170.297043
-637.625305	232.860153	868.082825	-645.250916	29.798960	856.395935	-754.688904	275.233917	419.084015	-696.319214	11.104191	468.776947	-745.787170	274.512421	66.461914	-759.463806	31.396290	74.773506	-682.006531	330.792175	1279.779785	-658.816528	-62.203381	1288.515503	-626.546204	132.597549	1316.291382	-607.654907	136.074493	1581.283691	-713.652161	357.495300	1043.322632	-684.131958	-108.645050	1055.239502	-596.954529	328.272400	801.965820	-573.440735	-63.143879	820.928589	-634.062866	125.323334	961.786011	407.923798	-12.948077	928.744019	414.123932	170.307968
-637.722900	232.932938	868.117432	-645.345093	29.854282	856.401001	-754.732361	275.222900	419.087372	-696.367249	11.184844	468.765045	-745.765625	274.484772	66.474586	-759.440063	31.390898	74.743683	-682.051086	330.827911	1279.812988	-658.853516	-62.197674	1288.499390	-626.603760	132.618896	1316.276367	-607.574646	136.086884	1581.277710	-713.727478	357.493011	1043.363159	-684.192505	-108.649788	1055.250122	-597.073669	328.256897	801.998962	-573.549316	-63.117893	820.911255	-634.155029	125.373466	961.804688	408.044312	-12.921945	928.771606	414.059570	170.333267
-637.859375	232.917770	868.117249	-645.446777	29.855782	856.419556	-754.776672	275.206512	419.078766	-696.450500	11.185304	468.782074	-745.809021	274.476471	66.424004	-759.438721	31.390850	74.743629	-682.104980	330.825317	1279.849854	-658.868835	-62.177364	1288.501831	-626.616760	132.645264	1316.300415	-607.483582	136.096619	1581.259399	-713.830811	357.519501	1043.396240	-684.242615	-108.601334	1055.237793	-597.191589	328.209106	802.015137	-573.627930	-63.078545	820.908203	-634.259094	125.376045	961.813354	408.125916	-12.874228	928.786804	413.978607	170.353348
-637.953064	232.969208	868.142578	-645.519714	29.906689	856.427673	-754.848816	275.241547	419.087402	-696.517700	11.186680	468.747253	-745.848877	274.491760	66.431946	-759.430603	31.392843	74.719193	-682.155273	330.846985	1279.874023	-658.836060	-62.157532	1288.530762	-626.678894	132.656784	1316.272949	-607.427368	136.085236	1581.238892	-713.876709	357.526367	1043.432007	-684.272339	-108.572601	1055.243408	-597.321350	328.232025	802.044128	-573.696960	-63.055382	820.894348	-634.338074	125.419441	961.829285	408.271912	-12.875049	928.817139	413.922852	170.385162
-638.074219	233.010330	868.152283	-645.627136	29.914936	856.435913	-754.915100	275.254303	419.069855	-696.556396	11.165414	468.777344	-745.816406	274.499207	66.424934	-759.458679	31.382421	74.730835	-682.218201	330.863190	1279.891357	-658.930481	-62.129063	1288.489258	-626.695435	132.659164	1316.273804	-607.341187	136.077072	1581.220703	-713.977478	357.552399	1043.452393	-684.321533	-108.559074	1055.243530	-597.429565	328.297180	802.044250	-573.757568	-63.018509	820.875122	-634.453735	125.444908	961.838440	408.386749	-12.866474	928.842957	413.844299	170.392410
-638.181091	232.986313	868.148682	-645.700500	29.925900	856.447449	-754.926514	275.257111	419.057373	-696.611572	11.189279	468.785706	-745.874146	274.526062	66.421768	-759.507874	31.392822	74.742554	-682.270569	330.868622	1279.917358	-658.935730	-62.133942	1288.495850	-626.743103	132.672791	1316.273315	-607.269165	136.084122	1581.192871	-714.061707	357.545837	1043.469482	-684.366577	-108.532173	1055.224365	-597.560486	328.297241	802.052307	-573.822693	-63.011414	820.862122	-634.547668	125.446106	961.843140	408.513580	-12.820507	928.869446	413.750641	170.443954
-638.267639	233.023193	868.160339	-645.753479	29.938046	856.460449	-754.959778	275.249176	419.070648	-696.616699	11.238795	468.751343	-745.851746	274.511230	66.429993	-759.461792	31.395144	74.713264	-682.350037	330.884338	1279.929199	-658.948914	-62.121857	1288.492920	-626.773682	132.685760	1316.274048	-607.201416	136.065430	1581.179565	-714.179626	357.581238	1043.506104	-684.403381	-108.514206	1055.226318	-597.667114	328.318604	802.067810	-573.900391	-62.970402	820.838989	-634.611389	125.473045	961.855164	408.645111	-12.813894	928.903625	413.667328	170.458939
-638.381592	233.027756	868.165527	-645.848633	29.957697	856.461304	-754.986450	275.252777	419.051636	-696.640198	11.249217	468.764008	-745.814941	274.505310	66.430901	-759.457886	31.385103	74.716133	-682.413086	330.873871	1279.957764	-658.986206	-62.100185	1288.477051	-626.811157	132.709259	1316.264038	-607.186401	136.007690	1581.159424	-714.278076	357.637543	1043.519531	-684.453796	-108.489441	1055.220337	-597.783569	328.330139	802.095459	-573.949646	-62.951794	820.841797	-634.704529	125.482864	961.857178	408.778961	-12.783173	928.922729	413.566711	170.466980
-638.459717	233.040421	868.171570	-645.903931	29.965233	856.482239	-755.012268	275.260712	419.062653	-696.708862	11.232720	468.734436	-745.845459	274.503876	66.424736	-759.508911	31.374310	74.711235	-682.484192	330.886139	1279.964111	-658.970947	-62.076759	1288.492798	-626.873962	132.693436	1316.267700	-607.126831	135.999619	1581.144775	-714.351624	357.588593	1043.540771	-684.495789	-108.475990	1055.211060	-597.890381	328.352814	802.105835	-574.005920	-62.931137	820.836182	-634.789185	125.501808	961.872559	408.959167	-12.769841	928.935364	413.487030	170.504929
-638.516235	233.071991	868.198792	-645.959351	30.011196	856.470703	-755.061768	275.254089	419.078278	-696.719727	11.224929	468.753876	-745.880554	274.507324	66.408882	-759.506226	31.363779	74.705551	-682.557861	330.892914	1279.989380	-659.051514	-62.071739	1288.473389	-626.897217	132.673752	1316.279297	-607.071167	135.985886	1581.114136	-714.444824	357.592957	1043.562622	-684.528320	-108.508179	1055.204224	-597.975159	328.438995	802.131165	-574.060669	-62.923321	820.806763	-634.854370	125.521584	961.879944	409.100922	-12.751608	928.946533	413.381989	170.513992
-638.603210	233.081406	868.210693	-646.014465	30.018723	856.495605	-755.099670	275.284241	419.056549	-696.748291	11.190904	468.769897	-745.879089	274.507019	66.411270	-759.529846	31.374165	74.718132	-682.630737	330.887787	1279.994751	-659.078613	-62.088390	1288.459351	-626.948181	132.716385	1316.289063	-607.020752	135.978775	1581.101074	-714.546692	357.618683	1043.584229	-684.565063	-108.483032	1055.195801	-598.089722	328.435547	802.136780	-574.106262	-62.901894	820.809753	-634.928101	125.537712	961.898987	409.262543	-12.748802	928.954956	413.280792	170.535416
-638.688660	233.089371	868.197266	-646.079346	30.015411	856.498352	-755.088379	275.259247	419.036285	-696.769165	11.176867	468.768829	-745.760437	274.489075	66.412109	-759.479065	31.370775	74.699135	-682.689697	330.888550	1280.007324	-659.159607	-62.096741	1288.408081	-627.014893	132.709976	1316.244141	-606.949097	135.986664	1581.055054	-714.689636	357.677734	1043.624390	-684.610291	-108.481964	1055.165039	-598.178833	328.502258	802.151733	-574.142029	-62.894119	820.797668	-635.005859	125.549080	961.894409	409.392151	-12.758288	928.971802	413.139587	170.529984
-638.757568	233.110870	868.197083	-646.137024	30.029194	856.484924	-755.118652	275.271393	419.040161	-696.816956	11.201547	468.754089	-745.802612	274.510834	66.397995	-759.481628	31.369280	74.676376	-682.755676	330.887390	1280.003052	-659.122620	-62.066288	1288.444336	-627.055420	132.702484	1316.258789	-606.864990	135.985107	1581.059326	-714.782043	357.666870	1043.638428	-684.625305	-108.495132	1055.192139	-598.273560	328.539886	802.142334	-574.172119	-62.890839	820.785706	-635.069946	125.560913	961.887329	409.530487	-12.754429	928.985107	413.013824	170.573380
-638.840576	233.101318	868.189758	-646.201721	30.021692	856.496094	-755.143921	275.269989	419.032074	-696.827454	11.195761	468.751160	-745.807678	274.500000	66.406113	-759.520630	31.378448	74.669563	-682.833496	330.900299	1280.010620	-659.172241	-62.111797	1288.432373	-627.120483	132.688873	1316.245117	-606.828735	135.963821	1581.039185	-714.357727	357.147888	1043.529907	-684.665649	-108.489380	1055.160889	-595.964966	329.066406	804.592407	-574.215332	-62.872242	820.765564	-635.140930	125.561928	961.889587	409.711761	-12.725279	928.972351	412.895264	170.539063
-638.873169	233.102249	868.203857	-646.211487	30.025356	856.498047	-755.164673	275.252045	419.024261	-696.841736	11.184338	468.762939	-745.794922	274.494232	66.409233	-759.508301	31.377329	74.687172	-682.892273	330.880219	1280.018677	-659.228943	-62.100914	1288.405762	-627.163513	132.681473	1316.262939	-606.801086	135.954666	1581.025146	-714.452393	357.157104	1043.541992	-684.703918	-108.489204	1055.141235	-596.192627	329.061951	804.542603	-574.222839	-62.827915	820.758850	-635.171631	125.559357	961.898010	409.866364	-12.687657	928.981750	412.733673	170.586517
-638.923462	233.152802	868.211304	-646.254944	30.054281	856.494080	-755.178101	275.247131	419.025299	-696.890503	11.206697	468.765594	-745.799988	274.499603	66.386131	-759.538635	31.377773	74.664963	-682.963257	330.877106	1280.041382	-659.286621	-62.098518	1288.363159	-627.230347	132.681351	1316.260254	-606.779968	135.928238	1581.007324	-714.538757	357.171143	1043.566406	-684.726257	-108.508324	1055.138184	-596.307861	329.016876	804.508545	-574.256531	-62.821850	820.752563	-635.212830	125.594223	961.899048	410.052856	-12.654091	928.996643	412.614471	170.594238
-638.958374	233.155518	868.226440	-646.247009	30.049524	856.488831	-755.196167	275.244202	419.034393	-696.888184	11.195799	468.764221	-745.845764	274.490875	66.392853	-759.525452	31.386234	74.675659	-683.030579	330.854431	1280.046143	-659.286499	-62.107609	1288.373901	-627.289978	132.696854	1316.243286	-606.810059	135.891663	1580.995728	-714.622803	357.178711	1043.573364	-684.756592	-108.474617	1055.117188	-596.374451	329.099762	804.519592	-574.277466	-62.808163	820.749390	-635.242065	125.585510	961.904663	410.207916	-12.607223	928.997620	412.475861	170.622391
-639.017822	233.174423	868.201599	-646.307739	30.083601	856.469482	-755.229126	275.234436	419.015289	-696.946411	11.236903	468.760986	-745.824951	274.499329	66.383301	-759.495728	31.388350	74.660492	-683.110291	330.861481	1280.033203	-659.313599	-62.115047	1288.397461	-627.337585	132.682587	1316.247925	-606.754944	135.910065	1580.979980	-714.673645	357.175873	1043.587769	-684.775391	-108.487350	1055.118286	-596.451111	329.097809	804.518982	-574.323730	-62.811977	820.733521	-635.288513	125.613731	961.881653	410.380859	-12.577523	929.010193	412.379883	170.654358
-639.049438	233.195663	868.220886	-646.338379	30.084120	856.477905	-755.227722	275.216431	419.017181	-696.972900	11.231087	468.746460	-745.795837	274.498932	66.377007	-759.492126	31.386208	74.667442	-683.155396	330.835846	1280.050171	-659.373474	-62.131924	1288.358398	-627.398804	132.671860	1316.251709	-606.766235	135.900970	1580.962524	-714.799805	357.235992	1043.608887	-684.815857	-108.499481	1055.087769	-596.400269	328.492554	804.427612	-574.345886	-62.789623	820.707458	-635.324951	125.620125	961.895691	410.529816	-12.492327	929.007446	412.231628	170.703842
-639.095886	233.178436	868.218262	-646.348450	30.069769	856.479187	-755.246094	275.203735	419.017822	-696.984314	11.226483	468.783112	-745.807556	274.500671	66.375031	-759.485474	31.375673	74.671577	-683.229614	330.809509	1280.063599	-659.454102	-62.155537	1288.344727	-627.455078	132.654312	1316.261475	-606.774597	135.869492	1580.965942	-714.872192	357.242462	1043.601196	-684.902161	-108.538254	1055.109619	-596.424744	328.488068	804.459656	-574.734863	-63.076054	820.483398	-635.347656	125.607307	961.894775	410.666626	-12.448329	928.995300	412.067291	170.755981
-639.094421	233.182632	868.215027	-646.355530	30.058113	856.469971	-755.264832	275.211121	419.024292	-696.992798	11.220279	468.786224	-745.802002	274.499817	66.375694	-759.482178	31.387878	74.660019	-683.288330	330.785431	1280.061279	-659.444275	-62.150883	1288.359253	-627.515686	132.628006	1316.259399	-606.797119	135.852371	1580.958862	-714.844116	357.174255	1043.606323	-684.916626	-108.552399	1055.091431	-596.087952	328.679779	804.700195	-574.759888	-63.074421	820.480469	-635.354187	125.600929	961.888672	410.787109	-12.368330	929.008362	411.884521	170.828384
-639.143372	233.173035	868.236328	-646.394531	30.081375	856.460938	-755.286926	275.200684	419.019806	-697.013794	11.232428	468.763794	-745.814148	274.489777	66.382843	-759.503845	31.382631	74.644279	-683.347229	330.771454	1280.082153	-659.531982	-62.191582	1288.299927	-627.567261	132.608505	1316.271729	-606.836914	135.850769	1580.963013	-714.908630	357.165161	1043.577637	-684.911743	-108.498161	1055.044556	-596.109070	328.706696	804.737061	-574.418518	-62.784672	820.693726	-635.398376	125.592346	961.893860	410.943329	-12.321885	929.003357	411.748444	170.895050
-639.159241	233.182098	868.236877	-646.395386	30.078625	856.458923	-755.289063	275.194855	419.011139	-697.038574	11.231956	468.759583	-745.829834	274.493866	66.394920	-759.505676	31.388554	74.662361	-683.427673	330.756958	1280.086304	-659.566406	-62.213997	1288.309692	-627.629822	132.599258	1316.274292	-606.865234	135.831360	1580.962280	-714.914490	357.120026	1043.608765	-684.921326	-108.516556	1055.039917	-596.131348	328.715149	804.727478	-574.410278	-62.779358	820.709290	-635.409973	125.595238	961.893372	411.101349	-12.242829	929.000916	411.603058	170.978638
-639.167358	233.174866	868.235474	-646.406433	30.099974	856.453186	-755.295532	275.164764	419.004822	-697.013550	11.223957	468.733063	-745.826904	274.499542	66.377235	-759.494080	31.375912	74.673668	-683.462402	330.722931	1280.077759	-659.578918	-62.243721	1288.325928	-627.672424	132.579971	1316.282471	-606.914429	135.823441	1580.962402	-714.969727	357.118530	1043.611572	-684.934265	-108.529144	1055.021606	-596.160095	328.709351	804.731628	-574.411072	-62.781246	820.700928	-635.422913	125.599319	961.889832	411.250427	-12.194867	929.011353	411.440247	171.037277
-639.171692	233.166824	868.241333	-646.396423	30.073660	856.476196	-755.316589	275.178192	419.010284	-697.012512	11.181992	468.793182	-745.843262	274.507965	66.383278	-759.519714	31.388044	74.669914	-683.526001	330.716583	1280.081543	-659.629211	-62.248234	1288.290771	-627.714844	132.561295	1316.290039	-606.985779	135.804413	1580.957397	-715.011902	357.099945	1043.622192	-684.998718	-108.570686	1055.019165	-596.153625	328.701874	804.744629	-574.793945	-63.066422	820.472595	-635.433838	125.592026	961.905884	411.417419	-12.131985	929.039307	411.288849	171.089050
-639.174377	233.176773	868.239929	-646.411133	30.055830	856.480469	-755.323547	275.169647	419.020386	-697.000183	11.185541	468.774170	-745.785339	274.502502	66.380424	-759.551697	31.388594	74.673897	-683.585510	330.677795	1280.087524	-659.584717	-62.247955	1288.330200	-627.767578	132.568268	1316.280640	-607.033325	135.802750	1580.969727	-715.045288	357.118347	1043.597900	-684.958862	-108.510712	1055.009888	-596.170593	328.696167	804.740295	-574.425232	-62.780987	820.710083	-635.451050	125.591499	961.908203	411.595978	-12.082369	929.051147	411.148865	171.178085
-639.162231	233.167709	868.256287	-646.384521	30.059465	856.490601	-755.330566	275.171051	419.034973	-696.975586	11.191949	468.746246	-745.810120	274.499298	66.388474	-759.500244	31.388327	74.665604	-683.651794	330.653412	1280.093140	-659.679199	-62.292450	1288.308838	-627.822815	132.527298	1316.304443	-607.130981	135.771317	1580.970703	-715.077271	357.058441	1043.609985	-684.986511	-108.566818	1054.994873	-596.188660	328.644958	804.736572	-574.402771	-62.768311	820.732971	-635.446350	125.586372	961.922363	411.760345	-12.034039	929.072205	411.007477	171.252121
-639.172363	233.160080	868.260864	-646.388306	30.026417	856.486206	-755.316895	275.175110	419.038513	-696.959229	11.151206	468.764801	-745.852600	274.491058	66.387634	-759.553711	31.388275	74.677681	-683.689026	330.640594	1280.105835	-659.694397	-62.301205	1288.322144	-627.884644	132.517807	1316.328369	-607.197388	135.760437	1580.990967	-715.106873	357.070343	1043.604614	-685.012329	-108.563255	1055.010498	-596.196289	328.618530	804.750793	-574.402649	-62.770741	820.739624	-635.462280	125.562904	961.922913	411.904083	-11.971773	929.069275	410.859344	171.319763
-639.203003	233.105179	868.239746	-646.410706	30.002094	856.478149	-755.326904	275.201019	419.037323	-696.951477	11.153650	468.750580	-745.865967	274.498962	66.395378	-759.572205	31.388365	74.680443	-683.735352	330.606842	1280.099976	-659.755615	-62.331852	1288.293457	-627.934326	132.490784	1316.309570	-607.290894	135.734543	1580.984741	-715.101318	357.014465	1043.612305	-685.019592	-108.573784	1055.006958	-596.182007	328.557190	804.725525	-574.404907	-62.770721	820.724426	-635.481384	125.528839	961.908142	412.051453	-11.946707	929.087891	410.731781	171.353348
-639.198364	233.117706	868.241699	-646.408325	29.994469	856.460693	-755.317810	275.206696	419.055664	-696.908752	11.101260	468.769897	-745.883789	274.496185	66.388680	-759.549988	31.380806	74.672424	-683.779541	330.588654	1280.107056	-659.836060	-62.353798	1288.257324	-627.993774	132.469452	1316.312012	-607.403198	135.715775	1580.997559	-715.100159	357.002014	1043.598145	-685.036438	-108.613548	1054.981812	-596.204773	328.530121	804.713257	-574.386780	-62.792950	820.719116	-635.488464	125.522621	961.900635	412.205963	-11.857837	929.093018	410.599976	171.417160
-639.197449	233.098755	868.239624	-646.392761	29.954994	856.466003	-755.308228	275.191498	419.039215	-696.874512	11.092348	468.715790	-745.839539	274.500793	66.418961	-759.548828	31.375330	74.684074	-683.825134	330.566956	1280.101440	-659.835510	-62.364243	1288.268311	-628.034363	132.456390	1316.317505	-607.542114	135.675446	1580.998047	-715.138672	357.009460	1043.590210	-685.033875	-108.617638	1054.967041	-596.633667	329.010101	804.640259	-574.369263	-62.807079	820.712097	-635.489136	125.498459	961.903198	412.324890	-11.803457	929.078186	410.435699	171.452087
-639.203430	233.071869	868.231812	-646.394287	29.950880	856.465637	-755.291870	275.159332	419.028198	-696.834717	11.085409	468.742340	-745.778381	274.485504	66.412209	-759.560242	31.372570	74.695992	-683.857910	330.522888	1280.083496	-659.905945	-62.417919	1288.258301	-628.091248	132.438690	1316.304077	-607.643433	135.646606	1581.013550	-715.103638	356.958466	1043.562012	-685.081360	-108.674805	1054.964722	-596.601440	329.045441	804.651794	-574.719299	-63.105865	820.496277	-635.491699	125.486015	961.899231	412.445618	-11.766438	929.104797	410.316437	171.455368
-639.186096	233.069901	868.247620	-646.387512	29.932076	856.465393	-755.308655	275.185699	419.056030	-696.791321	11.050973	468.751099	-745.862732	274.495728	66.432678	-759.557678	31.375044	74.689560	-683.757874	330.645416	1280.237061	-659.923096	-62.449474	1288.267090	-628.261780	132.482178	1316.303711	-607.723267	135.635941	1581.035889	-715.010986	356.841858	1043.593506	-685.057678	-108.659859	1054.970337	-596.301147	329.142395	804.772888	-574.323792	-62.846569	820.730957	-635.499512	125.468536	961.908020	412.614685	-11.664721	929.102783	410.172943	171.503662
-639.154175	233.054016	868.252930	-646.370972	29.900461	856.485779	-755.247803	275.144012	419.054993	-696.762939	10.992202	468.750916	-745.855225	274.499908	66.420158	-759.580383	31.361439	74.718102	-683.789429	330.610535	1280.222168	-659.859253	-62.451027	1288.345581	-628.318420	132.481766	1316.310913	-607.836060	135.622177	1581.042480	-715.016846	356.800079	1043.560669	-685.090820	-108.713936	1054.989136	-596.280823	329.077484	804.775452	-574.674316	-63.142265	820.530884	-635.492432	125.452629	961.922607	412.721741	-11.628603	929.131958	410.041138	171.503296
-639.127625	233.015594	868.257629	-646.334717	29.884829	856.484131	-755.282532	275.173645	419.083984	-696.704407	10.974265	468.762390	-745.906921	274.490814	66.439682	-759.578552	31.338371	74.730324	-683.964905	330.480347	1280.091064	-660.010071	-62.470871	1288.303101	-628.238403	132.357956	1316.355713	-607.940430	135.598434	1581.067993	-715.063171	356.820984	1043.534546	-685.071289	-108.671837	1054.957031	-596.262756	329.031219	804.753479	-574.276917	-62.914528	820.753845	-635.488220	125.423012	961.925964	412.851685	-11.595817	929.125610	409.923157	171.523743
-639.113220	233.006104	868.244141	-646.317444	29.847097	856.481567	-755.260864	275.132874	419.084351	-696.666748	10.958995	468.770691	-745.842407	274.479370	66.420532	-759.574646	31.360527	74.720985	-683.991211	330.432800	1280.074341	-660.078552	-62.515987	1288.302856	-628.313904	132.363281	1316.343750	-608.054077	135.589020	1581.075928	-715.037964	356.793213	1043.515137	-685.081299	-108.709976	1054.959839	-596.242737	328.987793	804.752747	-574.196960	-62.898136	820.810669	-635.478210	125.405869	961.918762	412.944977	-11.531627	929.134338	409.746582	171.551590
-639.101624	232.955750	868.242920	-646.298523	29.826822	856.486694	-755.265808	275.142853	419.091644	-696.624146	10.937212	468.739563	-745.851196	274.464417	66.407234	-759.570984	31.336311	74.739067	-684.033752	330.409515	1280.065186	-660.128845	-62.537415	1288.291748	-628.358643	132.315079	1316.328735	-608.159241	135.561722	1581.085693	-715.032471	356.768463	1043.508179	-685.089600	-108.727997	1054.952515	-596.232605	328.956696	804.725037	-574.185303	-62.947830	820.811462	-635.471375	125.373245	961.921448	413.065704	-11.517020	929.113220	409.643036	171.572388
-639.080200	232.931061	868.221436	-646.273071	29.789719	856.481506	-755.188110	275.122894	419.054443	-696.578247	10.928472	468.754517	-745.846680	274.464020	66.410774	-759.593750	31.358273	74.733910	-684.070251	330.403595	1280.045898	-660.199158	-62.562855	1288.279175	-628.415833	132.286743	1316.327271	-608.219055	135.583878	1581.093506	-715.055847	356.767914	1043.480103	-685.101868	-108.739746	1054.923950	-596.207458	328.889801	804.699707	-574.146912	-62.979519	820.804504	-635.467041	125.351425	961.910095	413.152863	-11.493855	929.106750	409.460815	171.648407
-639.053284	232.916565	868.216492	-646.243591	29.737581	856.481995	-755.216919	275.131470	419.075470	-696.555420	10.886072	468.776184	-745.818420	274.472656	66.414825	-759.595398	31.336100	74.747665	-684.101135	330.381653	1280.037720	-660.316895	-62.603779	1288.263062	-628.479858	132.286148	1316.339233	-608.332153	135.545471	1581.114502	-715.020752	356.727417	1043.461060	-685.129272	-108.794281	1054.917847	-596.217773	328.911652	804.688782	-574.103455	-62.996235	820.854431	-635.456604	125.322525	961.909363	413.180420	-11.464783	929.067200	409.251007	171.673706
-639.029419	232.874924	868.227600	-646.223877	29.707794	856.490845	-755.211975	275.116364	419.078613	-696.539429	10.875095	468.786194	-745.941345	274.463104	66.394249	-759.638672	31.335379	74.756226	-684.130493	330.363678	1280.014893	-660.386597	-62.630901	1288.275024	-628.528198	132.247894	1316.349854	-608.438416	135.523346	1581.133301	-715.049744	356.733856	1043.448853	-685.134216	-108.799179	1054.921753	-596.209351	328.885620	804.685425	-574.055664	-63.037403	820.880127	-635.443420	125.285461	961.919922	413.297333	-11.400309	929.055847	409.130646	171.703140
-639.013123	232.885574	868.224182	-646.216553	29.707748	856.467407	-755.187134	275.087463	419.096497	-696.530457	10.852008	468.775208	-745.924744	274.469482	66.438377	-759.624695	31.335476	74.756027	-684.143494	330.300964	1280.018188	-660.372986	-62.669815	1288.324097	-628.726196	132.313034	1316.324707	-608.561340	135.495804	1581.152954	-715.025879	356.684814	1043.447021	-685.160278	-108.845802	1054.944580	-596.163269	328.824524	804.678955	-574.039185	-63.076439	820.902405	-635.434204	125.281075	961.906067	413.354065	-11.366430	929.031006	408.970459	171.743515
-638.983887	232.827362	868.216797	-646.181213	29.657026	856.466248	-755.207581	275.128998	419.113800	-696.491272	10.825785	468.781067	-745.905518	274.457550	66.436615	-759.607056	31.341431	74.773170	-684.196533	330.298370	1280.003662	-660.384399	-62.670994	1288.350220	-628.772095	132.287827	1316.340820	-608.679138	135.477203	1581.161987	-715.060913	356.685425	1043.427856	-685.167175	-108.836273	1054.944580	-596.114136	328.624969	804.650940	-573.996643	-63.126244	820.936401	-635.406189	125.229767	961.902283	413.437653	-11.300138	929.014099	408.813995	171.765411
-638.982117	232.826584	868.223572	-646.200073	29.648222	856.466431	-755.161987	275.104736	419.107574	-696.518921	10.806634	468.785370	-745.887207	274.454193	66.434586	-759.654602	31.341217	74.782730	-684.210388	330.269806	1280.000610	-660.475708	-62.716343	1288.324829	-628.828369	132.257935	1316.341675	-608.775024	135.448608	1581.165894	-715.028503	356.638733	1043.425293	-685.188416	-108.858650	1054.935425	-596.129333	328.718506	804.659363	-573.960388	-63.133873	820.953857	-635.402893	125.220932	961.904663	413.521057	-11.215750	928.977783	408.685760	171.780411
-638.908325	232.774628	868.193542	-646.144958	29.587097	856.459167	-755.167664	275.109619	419.111389	-696.457092	10.762004	468.772827	-745.883240	274.458618	66.425034	-759.613831	31.346813	74.762802	-684.266113	330.259155	1279.979614	-660.524475	-62.735397	1288.337646	-628.882874	132.241501	1316.339233	-608.878784	135.434586	1581.176147	-715.033875	356.621460	1043.384888	-685.200012	-108.902908	1054.940063	-596.128357	328.712738	804.643982	-573.934265	-63.199265	820.971191	-635.378418	125.176323	961.889648	413.609955	-11.141757	928.946106	408.530701	171.794724
-638.884888	232.739471	868.181519	-646.102051	29.548674	856.460266	-755.115906	275.077728	419.093597	-696.448669	10.765995	468.779480	-745.797729	274.454346	66.424477	-759.585205	31.338213	74.770638	-684.306946	330.221680	1279.949463	-660.634949	-62.774708	1288.311890	-628.935364	132.192688	1316.332764	-608.991699	135.411377	1581.174072	-715.044739	356.598358	1043.370239	-685.229492	-108.932495	1054.940063	-596.107361	328.666473	804.629395	-573.907837	-63.242229	820.976257	-635.355530	125.147057	961.885376	413.705872	-11.068385	928.919678	408.374359	171.843567
-638.838379	232.727585	868.182434	-646.072449	29.527021	856.446655	-755.086365	275.071228	419.085052	-696.408691	10.756536	468.787933	-745.943481	274.475494	66.449387	-759.590454	31.324654	74.745232	-684.339783	330.219666	1279.947754	-660.708008	-62.795509	1288.323975	-628.974854	132.173935	1316.336914	-609.112427	135.379547	1581.199219	-715.046021	356.593536	1043.363647	-685.243469	-108.946404	1054.911377	-596.057922	328.585236	804.637024	-573.901001	-63.296772	821.002319	-635.339783	125.123611	961.880249	413.778564	-10.989913	928.865784	408.207092	171.851959
-638.797729	232.689743	868.172729	-646.073486	29.509001	856.435364	-755.078857	275.076019	419.128235	-696.435608	10.712333	468.786072	-745.881348	274.458740	66.438332	-759.601807	31.313848	74.744843	-684.363892	330.180542	1279.937744	-660.709290	-62.825684	1288.343506	-629.031311	132.158508	1316.336182	-609.227783	135.348083	1581.191040	-715.037659	356.547943	1043.345825	-685.273071	-108.937729	1054.910034	-596.066406	328.610413	804.630554	-573.871582	-63.341423	821.020752	-635.325562	125.093056	961.869934	413.879913	-10.947379	928.846741	408.056213	171.870392
-638.782227	232.643341	868.177917	-646.056580	29.460482	856.448059	-755.088684	275.065613	419.123749	-696.438660	10.671316	468.790100	-745.921753	274.472260	66.454361	-759.603943	31.330017	74.772995	-684.408325	330.177368	1279.913818	-660.728088	-62.816757	1288.367432	-629.068909	132.133896	1316.341919	-609.328186	135.320541	1581.208130	-715.038757	356.527466	1043.334106	-685.301575	-108.988823	1054.910400	-596.071838	328.632721	804.609985	-573.877502	-63.411743	820.997864	-635.316956	125.049583	961.879700	413.984344	-10.901388	928.831604	407.914886	171.863815
-638.764404	232.592026	868.147522	-646.055054	29.393066	856.432129	-755.077515	275.061920	419.112671	-696.431702	10.675129	468.797241	-745.930115	274.470673	66.457825	-759.571167	31.324686	74.778976	-684.429565	330.127625	1279.901855	-660.823975	-62.848660	1288.338623	-629.099670	132.112213	1316.335327	-609.437622	135.293335	1581.205078	-715.025330	356.517670	1043.310547	-685.314209	-109.013229	1054.898804	-596.051208	328.556183	804.597900	-573.862488	-63.446896	821.012085	-635.314087	124.997383	961.857422	414.081024	-10.913695	928.828308	407.781128	171.830795
-638.734009	232.569611	868.156494	-646.052612	29.398466	856.411072	-755.078125	275.070007	419.112274	-696.422302	10.655998	468.804718	-745.932556	274.474213	66.455147	-759.646606	31.340519	74.795692	-684.444641	330.130249	1279.880737	-660.888550	-62.881393	1288.317993	-629.151794	132.069397	1316.349854	-609.537048	135.271545	1581.206787	-715.014282	356.483826	1043.303833	-685.332092	-109.055374	1054.892578	-596.015442	328.499481	804.591431	-573.844604	-63.492512	821.006104	-635.302307	124.972595	961.850708	414.191864	-10.944679	928.825928	407.677643	171.830063
-638.702942	232.529510	868.130310	-646.024841	29.352991	856.397095	-755.043030	275.036743	419.136200	-696.420349	10.656358	468.812347	-745.879456	274.481750	66.486107	-759.643921	31.346643	74.776398	-684.473572	330.091492	1279.853394	-660.931885	-62.900185	1288.330078	-629.193115	132.019821	1316.330444	-609.635559	135.248459	1581.214844	-715.017456	356.451752	1043.252441	-685.349243	-109.072601	1054.873413	-595.996216	328.494720	804.569397	-573.845398	-63.545189	821.033508	-635.293274	124.936485	961.832520	414.309845	-10.928213	928.841370	407.581421	171.828232
-638.668640	232.527679	868.138245	-646.009033	29.308556	856.410583	-755.057861	275.051971	419.139740	-696.404785	10.630392	468.807861	-745.894592	274.477448	66.449722	-759.665588	31.340254	74.764923	-684.497559	330.069580	1279.849365	-661.007996	-62.925442	1288.293091	-629.220154	132.027130	1316.321411	-609.732300	135.234619	1581.223877	-715.030273	356.446045	1043.239746	-685.364075	-109.080589	1054.867188	-595.960693	328.438873	804.555664	-573.841492	-63.600220	821.010254	-635.281311	124.917061	961.844360	414.438385	-10.968790	928.868225	407.516663	171.770081
-638.683228	232.489151	868.147095	-646.060364	29.295874	856.404907	-755.002441	275.021240	419.133087	-696.415161	10.600442	468.786499	-745.835388	274.462982	66.453728	-759.653503	31.346050	74.783600	-684.517273	330.049255	1279.837036	-661.023743	-62.945133	1288.301636	-629.271057	131.997055	1316.312012	-609.818420	135.201385	1581.224365	-715.003845	356.404755	1043.218384	-685.412354	-109.123062	1054.866943	-595.936218	328.367828	804.571228	-573.857178	-63.639923	821.002869	-635.284729	124.881393	961.843262	414.611725	-10.963988	928.889587	407.473999	171.793488
-638.656433	232.430252	868.146973	-646.039307	29.217236	856.432251	-755.010864	275.010101	419.136475	-696.403687	10.565666	468.807953	-745.923889	274.471191	66.466698	-759.648865	31.322327	74.753937	-684.543579	330.007385	1279.843872	-661.055054	-62.976749	1288.324097	-629.304443	131.971558	1316.300293	-609.925659	135.178284	1581.232178	-715.002869	356.350555	1043.204712	-685.415527	-109.128952	1054.861450	-595.916504	328.349731	804.557922	-573.864807	-63.667252	821.000183	-635.274475	124.826836	961.858704	414.780701	-10.926535	928.918274	407.419861	171.817276
-638.620056	232.424469	868.137268	-646.003967	29.219707	856.415405	-754.983521	274.982086	419.133148	-696.338928	10.541600	468.818634	-745.849670	274.465240	66.489822	-759.646606	31.329096	74.764320	-684.606140	330.019440	1279.844971	-661.165405	-62.985790	1288.292358	-629.222839	131.861252	1316.315186	-610.014954	135.143448	1581.243042	-715.012451	356.318024	1043.195923	-685.459045	-109.170349	1054.843628	-595.891418	328.263458	804.557556	-573.901184	-63.724937	821.001282	-635.275391	124.822632	961.847839	414.978149	-10.904563	928.953796	407.427765	171.822067
-638.608521	232.397461	868.139771	-646.036987	29.191221	856.391418	-754.981323	274.981781	419.134888	-696.337219	10.516830	468.799896	-745.903198	274.449615	66.501678	-759.641418	31.345621	74.789642	-684.579834	329.978394	1279.828003	-661.216980	-63.034290	1288.255127	-629.377441	131.909286	1316.328247	-610.141724	135.097961	1581.252563	-715.011963	356.286163	1043.195313	-685.502197	-109.190628	1054.826172	-595.843811	328.173920	804.563110	-573.912964	-63.742710	821.000549	-635.290466	124.780571	961.836548	415.164642	-10.888127	929.001404	407.408936	171.837646
-638.644226	232.484100	868.156128	-646.349548	29.460150	856.390137	-755.003357	274.992950	419.165100	-696.344360	10.493451	468.733459	-745.920288	274.463867	66.492882	-759.645142	31.337759	74.817963	-684.620605	329.981384	1279.812988	-661.238770	-63.007992	1288.286743	-629.292358	131.804733	1316.326050	-610.219666	135.068481	1581.238037	-714.996094	356.257355	1043.183472	-685.549561	-109.259140	1054.842773	-595.867432	328.190399	804.554565	-574.300354	-64.092003	820.761780	-635.458801	124.934624	961.842285	415.356445	-10.849442	929.046631	407.416443	171.865570
-638.663574	232.419403	868.131836	-646.365845	29.417868	856.380798	-754.984131	274.981781	419.155212	-696.340515	10.466170	468.730377	-745.892334	274.459839	66.492630	-759.683716	31.334547	74.796814	-684.635925	329.962555	1279.811157	-661.278870	-63.045456	1288.274414	-629.296814	131.800644	1316.321533	-610.304443	135.051529	1581.248291	-714.994507	356.223389	1043.180908	-685.556030	-109.231583	1054.802734	-595.835938	328.169098	804.559021	-573.942688	-63.806961	820.990051	-635.479309	124.887947	961.826050	415.565125	-10.845439	929.102295	407.427124	171.855820
-638.698303	232.391769	868.136169	-646.396851	29.372036	856.388733	-754.997192	274.974701	419.148712	-696.335693	10.381181	468.750854	-745.896423	274.461578	66.468559	-759.670227	31.325546	74.815033	-684.668335	329.941711	1279.790161	-661.286194	-63.053242	1288.310425	-629.346680	131.758408	1316.324585	-610.321411	135.050522	1581.251587	-715.001770	356.201782	1043.135620	-685.579834	-109.253860	1054.813477	-595.823486	328.121765	804.557739	-573.942749	-63.840630	821.010010	-635.481750	124.852615	961.830139	415.751953	-10.827274	929.150269	407.422791	171.901718
-638.656982	232.389816	868.118408	-646.387573	29.373713	856.373047	-755.031616	274.980194	419.154724	-696.283447	10.389325	468.731232	-745.979736	274.478790	66.474457	-759.670532	31.318142	74.805748	-684.674194	329.920959	1279.791748	-661.312073	-63.072514	1288.315674	-629.361816	131.743973	1316.334961	-610.379517	135.027786	1581.248169	-715.011719	356.186279	1043.126831	-685.614502	-109.256477	1054.787354	-595.817444	328.060760	804.545227	-573.963074	-63.874355	821.004150	-635.497498	124.853683	961.816406	415.946533	-10.815917	929.196106	407.413452	171.901886
-638.620972	232.370453	868.124512	-646.374756	29.312338	856.375610	-754.992920	274.954163	419.139709	-696.262817	10.368165	468.710602	-745.924988	274.454529	66.474609	-759.656921	31.317965	74.805130	-684.692993	329.911560	1279.801880	-661.428772	-63.100765	1288.252930	-629.373718	131.715225	1316.316895	-610.421936	135.001617	1581.243042	-714.994385	356.150085	1043.137451	-685.670105	-109.276131	1054.751831	-595.789856	328.036346	804.562683	-574.004517	-63.868309	820.988892	-635.488159	124.812523	961.821716	416.137848	-10.775090	929.229370	407.360291	171.943771
-638.643066	232.310928	868.129578	-646.367920	29.273653	856.392334	-754.993774	274.935669	419.150879	-696.233337	10.337386	468.743530	-745.938477	274.478607	66.482605	-759.701050	31.315456	74.822029	-684.678955	329.880493	1279.802856	-661.434875	-63.111996	1288.267090	-629.538452	131.763199	1316.307129	-610.488953	134.962051	1581.250488	-714.998169	356.134216	1043.180664	-685.742981	-109.335564	1054.796265	-595.727661	327.824921	804.583496	-574.384888	-64.180916	820.784424	-635.501648	124.769714	961.833435	416.308044	-10.781080	929.278992	407.351501	171.904388
-638.642334	232.276459	868.132019	-646.362793	29.244850	856.397888	-754.964111	274.884155	419.150513	-696.201843	10.287937	468.758026	-745.932983	274.440277	66.476830	-759.735046	31.315039	74.848358	-684.694031	329.855377	1279.812012	-661.494751	-63.147762	1288.265137	-629.566345	131.736862	1316.309692	-610.632019	134.886932	1581.246826	-714.992737	356.129791	1043.148926	-685.761047	-109.315765	1054.776611	-595.759216	327.823364	804.584167	-574.084229	-63.949078	821.003906	-635.502197	124.739662	961.837769	416.503448	-10.770326	929.326233	407.289215	171.889465
-638.638794	232.283905	868.131592	-646.393250	29.242510	856.383789	-754.983704	274.872101	419.156525	-696.204651	10.259863	468.747620	-745.904724	274.445007	66.472343	-759.686340	31.306017	74.856651	-684.729126	329.834595	1279.804932	-661.538879	-63.167004	1288.299072	-629.477112	131.650711	1316.345215	-610.675720	134.847595	1581.245605	-714.979065	356.102448	1043.141235	-685.804260	-109.298767	1054.772339	-595.753235	327.824768	804.576111	-574.092590	-63.944122	821.025513	-635.519043	124.734810	961.830261	416.732208	-10.779646	929.351379	407.282196	171.879166
-638.646790	232.255005	868.138123	-646.383423	29.177168	856.420349	-754.991089	274.866516	419.172913	-696.190186	10.213365	468.769989	-745.929626	274.426849	66.455719	-759.667175	31.315521	74.851578	-684.739502	329.822632	1279.805542	-661.614563	-63.173565	1288.290039	-629.505920	131.642105	1316.343872	-610.630859	134.856720	1581.277954	-714.988525	356.086517	1043.137939	-685.862427	-109.302170	1054.780640	-595.735168	327.809296	804.597839	-574.121155	-63.989929	821.021667	-635.529419	124.704430	961.853638	416.910034	-10.792258	929.374451	407.247467	171.873688
-638.639099	232.233231	868.138123	-646.390625	29.165012	856.417603	-755.001770	274.840485	419.148712	-696.163452	10.194558	468.752991	-745.904053	274.434784	66.471542	-759.688538	31.284681	74.851288	-684.747009	329.809662	1279.771851	-661.669128	-63.210918	1288.304443	-629.544556	131.601913	1316.341431	-610.720093	134.798187	1581.279297	-714.989258	356.079376	1043.123413	-685.878906	-109.312080	1054.780518	-595.738281	327.791168	804.592590	-574.142700	-63.986549	821.052124	-635.534302	124.685524	961.852478	417.083710	-10.805203	929.385803	407.202423	171.890274
-638.654663	232.211990	868.128662	-646.390747	29.136250	856.412842	-755.034058	274.805542	419.172455	-696.118408	10.203419	468.737823	-745.895386	274.427032	66.474350	-759.709717	31.273539	74.845825	-684.773499	329.785126	1279.762085	-661.639526	-63.212910	1288.332031	-629.549377	131.597565	1316.347046	-610.771484	134.764160	1581.274414	-715.013672	356.074921	1043.114990	-685.926208	-109.342125	1054.802856	-595.732971	327.755981	804.573669	-574.168152	-64.029076	821.066528	-635.534363	124.663277	961.844971	417.290588	-10.792846	929.395691	407.135742	171.877838
-638.638977	232.202606	868.130920	-646.407288	29.109713	856.408386	-754.999878	274.789459	419.181732	-696.094482	10.157409	468.744446	-745.910889	274.417572	66.442276	-759.708679	31.273417	74.849823	-684.793823	329.789612	1279.748657	-661.701477	-63.248291	1288.294922	-629.605042	131.554123	1316.340698	-610.803223	134.741455	1581.270752	-714.999634	356.041962	1043.112793	-685.951233	-109.345551	1054.795044	-595.734558	327.745789	804.574646	-574.176575	-64.043839	821.061340	-635.537292	124.641525	961.843872	417.437103	-10.820758	929.406738	407.056580	171.874054
-638.661316	232.176102	868.127197	-646.427063	29.089315	856.387085	-755.032654	274.806030	419.167816	-696.034302	10.135479	468.728027	-745.880188	274.424011	66.473938	-759.705444	31.276670	74.850571	-684.820374	329.745148	1279.737671	-661.731628	-63.282852	1288.333496	-629.635132	131.556198	1316.327148	-610.792480	134.756516	1581.270142	-715.011902	356.046692	1043.094849	-685.992859	-109.344193	1054.769043	-595.725891	327.706940	804.564148	-574.192688	-64.064529	821.048950	-635.560181	124.609451	961.830933	417.580414	-10.832855	929.406677	406.960724	171.837112
-638.664978	232.174133	868.126160	-646.430115	29.088457	856.387695	-755.045959	274.807678	419.204041	-695.998291	10.117755	468.716248	-745.875854	274.423859	66.475342	-759.684204	31.273724	74.848625	-684.835632	329.725739	1279.738281	-661.796387	-63.283623	1288.299194	-629.676147	131.525391	1316.311646	-610.830872	134.735367	1581.282593	-715.027893	356.025208	1043.116455	-686.003357	-109.382492	1054.767944	-595.731567	327.683929	804.551453	-574.222351	-64.132675	821.054749	-635.560791	124.608719	961.830566	417.721436	-10.857652	929.424927	406.857544	171.827560
-638.659180	232.153610	868.147217	-646.431335	29.057663	856.387878	-755.046204	274.778961	419.185364	-695.981812	10.061078	468.754059	-745.859131	274.405853	66.486198	-759.693359	31.266848	74.869354	-684.846375	329.701599	1279.745361	-661.805054	-63.311234	1288.340088	-629.698364	131.497726	1316.326782	-610.866882	134.718750	1581.284180	-715.067810	356.027710	1043.099854	-686.046082	-109.438782	1054.786987	-595.756165	327.742615	804.568115	-574.215210	-64.155281	821.080688	-635.567139	124.573257	961.841248	417.893738	-10.848009	929.416504	406.779633	171.797943
-638.664490	232.091202	868.134644	-646.435120	29.038195	856.413940	-755.035583	274.751923	419.160736	-695.967773	10.041968	468.755432	-745.899658	274.415466	66.477615	-759.763855	31.280041	74.878281	-684.865417	329.675873	1279.725342	-661.850830	-63.328590	1288.303345	-629.725342	131.494980	1316.335571	-610.904236	134.714142	1581.286987	-715.063232	355.995789	1043.094360	-686.063782	-109.473694	1054.791626	-595.742493	327.681915	804.576965	-574.222290	-64.206070	821.078918	-635.574951	124.550079	961.849243	418.011810	-10.873992	929.432861	406.647888	171.713959
-638.654663	232.056503	868.131531	-646.430603	29.029963	856.420776	-755.015930	274.724701	419.170898	-695.927979	10.049609	468.736603	-745.849731	274.407837	66.476257	-759.682983	31.274187	74.878204	-684.872375	329.640930	1279.729004	-661.854553	-63.353611	1288.326782	-629.760437	131.451950	1316.330078	-610.940674	134.698090	1581.292358	-715.074707	355.979126	1043.097534	-686.080261	-109.494255	1054.818604	-595.772766	327.702026	804.569824	-574.235229	-64.259697	821.083984	-635.582825	124.533005	961.852478	418.178436	-10.888939	929.439941	406.547516	171.664246
-638.655579	232.067123	868.139099	-646.432556	28.996847	856.412598	-755.007935	274.694305	419.154297	-695.918213	10.052203	468.736969	-745.852112	274.408234	66.473152	-759.686218	31.274300	74.878036	-684.893066	329.634186	1279.730591	-661.868347	-63.362560	1288.342896	-629.772217	131.444626	1316.340454	-610.983154	134.678848	1581.281006	-715.092041	355.967651	1043.090454	-686.094604	-109.531799	1054.803101	-595.793091	327.737885	804.567749	-574.232483	-64.289261	821.085144	-635.587830	124.515465	961.852051	418.311005	-10.929742	929.437622	406.434265	171.613190
-638.663269	232.053665	868.131470	-646.457825	28.999866	856.405518	-755.051819	274.716370	419.156158	-695.913696	10.019613	468.719940	-745.853882	274.420349	66.465599	-759.683105	31.267048	74.871117	-684.932495	329.598999	1279.723267	-661.899475	-63.391586	1288.338867	-629.816345	131.405350	1316.318970	-611.022156	134.671646	1581.263428	-715.104858	355.974792	1043.091797	-686.124146	-109.559418	1054.779541	-595.825806	327.725525	804.559631	-574.264099	-64.398384	821.055420	-635.602722	124.509338	961.844482	418.459381	-10.980343	929.451538	406.295197	171.537552
-638.684753	232.047119	868.136536	-646.480591	28.983049	856.386353	-755.046021	274.715729	419.149536	-695.944763	9.987851	468.697357	-745.904419	274.422150	66.458466	-759.726624	31.265030	74.862587	-684.930359	329.602692	1279.733032	-661.960999	-63.398022	1288.293823	-629.866699	131.388992	1316.312744	-611.071533	134.655136	1581.271484	-715.129578	355.923431	1043.088745	-686.129639	-109.604019	1054.754517	-595.825195	327.717468	804.562744	-574.266968	-64.447128	821.059753	-635.623657	124.486061	961.836670	418.616974	-11.050981	929.457764	406.210022	171.460754
-638.698425	232.033020	868.123535	-646.491577	28.970543	856.371094	-755.089783	274.739807	419.167358	-695.919617	10.004995	468.693604	-745.912048	274.429840	66.467651	-759.684570	31.259903	74.863045	-684.960754	329.557190	1279.733887	-662.048035	-63.449554	1288.269653	-629.890259	131.342987	1316.304077	-611.106018	134.639908	1581.262939	-715.139221	355.932129	1043.080688	-686.174988	-109.676369	1054.759033	-595.849854	327.732574	804.569336	-574.659058	-64.868309	820.778320	-635.633301	124.471581	961.822266	418.817200	-11.070345	929.451111	406.100281	171.433914
-638.717468	232.018387	868.130615	-646.492676	28.961994	856.379028	-755.067566	274.727722	419.192535	-695.894348	9.997914	468.694397	-745.921143	274.431519	66.466774	-759.678528	31.258017	74.844688	-684.986511	329.545258	1279.718872	-662.093323	-63.479958	1288.267334	-629.923157	131.327911	1316.293701	-611.144653	134.615402	1581.264160	-715.161133	355.936646	1043.078125	-686.208313	-109.721626	1054.755249	-595.856567	327.703094	804.554565	-574.657959	-64.920044	820.767639	-635.655457	124.461273	961.830688	419.028351	-11.107958	929.485046	406.033081	171.380966
-638.697571	232.000076	868.134216	-646.484680	28.937759	856.385010	-755.049744	274.721222	419.179932	-695.888428	9.998121	468.712982	-745.913208	274.418518	66.475540	-759.670227	31.260260	74.859032	-684.994751	329.518494	1279.710571	-662.108398	-63.508831	1288.260254	-629.959778	131.302963	1316.300293	-611.178833	134.598679	1581.261353	-715.179016	355.912628	1043.056519	-686.214233	-109.739998	1054.786865	-595.837708	327.606354	804.557922	-574.679871	-64.991196	820.755615	-635.644409	124.441025	961.835754	419.219940	-11.132619	929.491211	405.944275	171.349609
-638.713440	231.979568	868.133789	-646.486084	28.920753	856.395264	-755.037659	274.688568	419.207306	-695.881531	10.018612	468.711151	-745.897827	274.416931	66.484367	-759.682251	31.262686	74.860268	-685.036804	329.517609	1279.695679	-662.159424	-63.509117	1288.272705	-630.004150	131.308060	1316.288086	-611.216064	134.590332	1581.263916	-715.203125	355.920746	1043.039917	-686.222046	-109.700760	1054.766357	-595.844666	327.642700	804.575745	-574.275269	-64.613289	821.043213	-635.656616	124.428009	961.841248	419.425018	-11.142386	929.514465	405.860168	171.292038
-638.696472	231.978699	868.128296	-646.487305	28.947950	856.384216	-755.049133	274.696167	419.212494	-695.878052	9.977912	468.715820	-745.878784	274.430511	66.478661	-759.678406	31.280266	74.877960	-685.096008	329.487610	1279.692505	-662.110413	-63.501701	1288.311035	-630.036621	131.296371	1316.312866	-611.268127	134.576233	1581.260254	-715.245178	355.885590	1043.054199	-686.213806	-109.687813	1054.769775	-595.840210	327.643097	804.570740	-574.238831	-64.579704	821.091187	-635.662354	124.437477	961.833679	419.635406	-11.132237	929.513611	405.804321	171.236313
-638.713989	231.970886	868.124329	-646.512085	28.915722	856.375427	-755.070435	274.709808	419.213379	-695.901672	9.960786	468.722107	-745.937866	274.445770	66.485176	-759.702393	31.280243	74.883652	-685.124268	329.480499	1279.696045	-662.114258	-63.507629	1288.341675	-630.085327	131.282791	1316.304443	-611.316528	134.542709	1581.276123	-715.258118	355.864563	1043.048828	-686.250000	-109.734879	1054.780273	-595.857971	327.585236	804.581177	-574.290283	-64.622055	821.073608	-635.681091	124.415512	961.827087	419.893219	-11.159843	929.497375	405.761261	171.202301
-638.712769	231.971909	868.131165	-646.512939	28.907419	856.385071	-755.068665	274.706757	419.194794	-695.895813	9.929338	468.721893	-745.925598	274.440430	66.470490	-759.715759	31.262772	74.873413	-685.188171	329.466705	1279.703735	-662.208679	-63.541454	1288.305176	-630.107544	131.249893	1316.312134	-611.405884	134.488968	1581.261597	-715.267639	355.818573	1043.049316	-686.283936	-109.788841	1054.786743	-595.848999	327.613251	804.584351	-574.265442	-64.560722	821.102539	-635.691772	124.413811	961.836182	420.112488	-11.174273	929.495789	405.704132	171.136841
-638.744873	231.923798	868.115051	-646.538391	28.916893	856.364014	-755.079773	274.713623	419.191223	-695.907837	9.920588	468.721100	-745.929871	274.446686	66.474167	-759.743958	31.264578	74.871483	-685.229980	329.448059	1279.706299	-662.348328	-63.584301	1288.227295	-630.162781	131.240280	1316.299194	-611.403809	134.508606	1581.266602	-715.326355	355.843903	1043.047119	-686.338806	-109.871132	1054.772461	-595.888794	327.641602	804.583618	-574.240845	-64.398872	821.146118	-635.721497	124.390648	961.817444	420.360626	-11.236135	929.508606	405.693390	171.049561
-638.728149	231.923294	868.133728	-646.530579	28.928366	856.364136	-755.075867	274.702057	419.212372	-695.836121	9.908295	468.685303	-745.918274	274.433411	66.482704	-759.688538	31.262630	74.870682	-685.267761	329.418060	1279.700562	-662.370056	-63.586086	1288.211548	-630.214600	131.232712	1316.304688	-611.499756	134.450775	1581.265747	-715.322327	355.805634	1043.030029	-686.353638	-109.899582	1054.765747	-595.885315	327.617584	804.596497	-574.230774	-64.240585	821.168274	-635.716187	124.386612	961.826721	420.600922	-11.280762	929.527100	405.672455	170.984390
-638.721619	231.935699	868.137634	-646.539185	28.907965	856.358582	-755.030396	274.676453	419.195709	-695.841248	9.904134	468.673553	-745.868164	274.419434	66.471916	-759.705627	31.262430	74.874146	-685.324707	329.425873	1279.714233	-662.353394	-63.586536	1288.253906	-630.239502	131.203979	1316.311890	-611.497742	134.477066	1581.263916	-715.333862	355.770477	1043.059326	-686.374207	-109.899765	1054.748047	-595.869446	327.547729	804.607666	-574.218506	-64.232376	821.179504	-635.731079	124.378937	961.826599	420.838898	-11.347200	929.564270	405.666870	170.926239
-638.748169	231.903564	868.119812	-646.544189	28.851259	856.377380	-755.006653	274.670074	419.176422	-695.822754	9.922237	468.664581	-745.860596	274.427521	66.476730	-759.667847	31.262695	74.866272	-685.354797	329.412476	1279.714355	-662.435364	-63.601696	1288.221069	-630.268677	131.197006	1316.331421	-611.541016	134.455215	1581.270142	-715.357422	355.721039	1043.037964	-686.395752	-109.917458	1054.742554	-595.867798	327.569489	804.620117	-574.235413	-64.227287	821.186279	-635.757141	124.354210	961.829041	421.077698	-11.407572	929.604065	405.681671	170.839569
-638.732178	231.901596	868.133118	-646.533264	28.858292	856.376587	-755.019043	274.682312	419.181885	-695.771973	9.938274	468.680145	-745.872498	274.425476	66.480988	-759.660583	31.262423	74.864281	-685.416321	329.395813	1279.719116	-662.414001	-63.615433	1288.252563	-630.323730	131.182892	1316.326050	-611.592224	134.436401	1581.279175	-715.363342	355.709564	1043.072998	-686.414246	-109.909172	1054.731812	-595.870728	327.577179	804.623291	-574.242004	-64.211617	821.179077	-635.753662	124.349762	961.835571	421.305023	-11.429708	929.644165	405.693054	170.775391
-638.722778	231.900040	868.137573	-646.512878	28.867559	856.383911	-755.013550	274.678741	419.180634	-695.731689	9.933994	468.692719	-745.863708	274.423950	66.480865	-759.661804	31.269958	74.873322	-685.452271	329.381958	1279.736572	-662.494812	-63.642921	1288.217773	-630.353821	131.174927	1316.342896	-611.629761	134.417572	1581.277710	-715.355835	355.690430	1043.054077	-686.439453	-109.907700	1054.715454	-595.908264	327.594147	804.640503	-574.253906	-64.209343	821.170593	-635.754883	124.355621	961.842712	421.568359	-11.449548	929.677551	405.743835	170.725052
-638.693420	231.786697	868.115417	-646.210632	28.544832	856.391907	-755.019592	274.673920	419.164551	-695.707336	9.947671	468.750366	-745.883484	274.431244	66.476555	-759.664368	31.275330	74.851051	-685.491089	329.380554	1279.739746	-662.478455	-63.608643	1288.245728	-630.398987	131.159134	1316.353882	-611.682129	134.391602	1581.280640	-715.403870	355.699310	1043.061401	-686.468079	-109.893173	1054.714844	-595.902283	327.595306	804.659546	-574.270630	-64.219826	821.170410	-635.618652	124.168671	961.839478	421.850739	-11.487949	929.714783	405.777527	170.697250
-638.712708	231.791595	868.113464	-646.212219	28.524214	856.379028	-755.024658	274.666779	419.180267	-695.670532	9.923662	468.742920	-745.883606	274.421722	66.475006	-759.639221	31.275537	74.848640	-685.528137	329.366089	1279.746338	-662.519592	-63.632286	1288.228271	-630.449890	131.161957	1316.335571	-611.725647	134.374054	1581.274536	-715.422485	355.692230	1043.057495	-686.490906	-109.906967	1054.717651	-595.901001	327.540405	804.675659	-574.305603	-64.232292	821.141052	-635.633057	124.156944	961.832092	422.115082	-11.529600	929.743164	405.824249	170.663559
-638.721619	231.758652	868.111328	-646.206604	28.525667	856.372070	-755.020569	274.663788	419.175293	-695.671753	9.927557	468.712891	-745.883606	274.423431	66.483482	-759.671265	31.275316	74.853889	-685.563660	329.360840	1279.739380	-662.631531	-63.663567	1288.166626	-630.502991	131.140518	1316.347900	-611.780701	134.342850	1581.282471	-715.452576	355.713623	1043.065430	-686.531311	-109.902977	1054.670532	-595.897217	327.505981	804.678711	-574.760498	-64.968040	820.820862	-635.647095	124.138725	961.828247	422.379944	-11.562173	929.757324	405.885040	170.633530
-638.725647	231.771683	868.116333	-646.216431	28.543800	856.375244	-755.042725	274.661346	419.181458	-695.643066	9.943714	468.703217	-745.916748	274.422577	66.476570	-759.677429	31.275362	74.853416	-685.499756	329.495361	1279.892090	-662.670471	-63.675716	1288.162109	-630.512634	131.119629	1316.349487	-611.816223	134.317535	1581.277710	-715.454834	355.691010	1043.089600	-686.568604	-109.890358	1054.666138	-595.904053	327.502563	804.691223	-574.815796	-65.036949	820.784790	-635.666504	124.153465	961.833130	422.610535	-11.599335	929.785278	405.932617	170.568710
-638.750610	231.780716	868.095032	-646.251160	28.555805	856.358337	-755.051086	274.672363	419.169434	-695.678711	9.891037	468.730438	-745.907898	274.427216	66.483231	-759.673584	31.266214	74.827370	-685.619934	329.357117	1279.756104	-662.667542	-63.668636	1288.171997	-630.555176	131.120895	1316.352417	-611.868713	134.289017	1581.285156	-715.472229	355.704132	1043.069336	-686.576233	-109.874344	1054.650635	-595.912231	327.535492	804.696960	-574.329712	-64.221581	821.114502	-635.695862	124.165726	961.814148	422.845886	-11.639178	929.801880	405.990295	170.539734
-638.769043	231.771561	868.098816	-646.252136	28.553972	856.357056	-755.051270	274.661530	419.171661	-695.633911	9.868226	468.742126	-745.852722	274.418854	66.483749	-759.709473	31.274971	74.864906	-685.667664	329.362396	1279.764893	-662.725952	-63.675102	1288.155762	-630.579224	131.111053	1316.348389	-611.916016	134.289276	1581.268799	-715.523804	355.721252	1043.062378	-686.645447	-109.896805	1054.649048	-595.950867	327.568420	804.697021	-574.731018	-64.518005	820.945068	-635.709106	124.158226	961.815491	423.028137	-11.662447	929.817383	406.004883	170.514267
-638.781799	231.767578	868.102478	-646.236023	28.560768	856.363708	-755.041443	274.656586	419.150818	-695.595337	9.894250	468.722748	-745.838928	274.433075	66.459290	-759.713501	31.274918	74.864151	-685.699707	329.356598	1279.747192	-662.803162	-63.662544	1288.134399	-630.615601	131.112167	1316.352417	-611.954773	134.262711	1581.274658	-715.539063	355.739258	1043.064331	-686.627014	-109.869446	1054.628174	-595.990173	327.613525	804.713379	-574.354309	-64.143456	821.118896	-635.723022	124.162239	961.821899	423.226837	-11.712457	929.853149	406.051147	170.431305
-638.823792	231.757217	868.098145	-646.289673	28.562141	856.386108	-755.067810	274.646820	419.157440	-695.608337	9.860155	468.725616	-745.842529	274.443176	66.455925	-759.767334	31.274488	74.875832	-685.752563	329.353729	1279.770874	-662.794556	-63.690746	1288.145508	-630.657471	131.110168	1316.361816	-611.993225	134.242416	1581.276855	-715.595459	355.741577	1043.084717	-686.680054	-109.898888	1054.659180	-595.993896	327.592255	804.701904	-574.744812	-64.465218	820.957336	-635.770996	124.170097	961.831665	423.394958	-11.756011	929.869202	406.079010	170.379959
-638.827881	231.744156	868.089905	-646.299194	28.581247	856.375488	-755.077698	274.671661	419.157349	-695.598572	9.841136	468.719849	-745.895996	274.442108	66.458679	-759.691467	31.248678	74.871155	-685.786621	329.343109	1279.766357	-662.809570	-63.682106	1288.138550	-630.701843	131.097809	1316.360962	-612.058228	134.203186	1581.285400	-715.586182	355.718262	1043.080078	-686.690063	-109.907089	1054.629639	-596.020142	327.579681	804.697266	-574.775146	-64.480095	820.947632	-635.779663	124.170883	961.822266	423.520203	-11.796445	929.878662	406.101013	170.311340
-638.818115	231.790710	868.121399	-646.286072	28.585340	856.358459	-755.077393	274.655090	419.170105	-695.587158	9.848664	468.700195	-745.915466	274.426941	66.459732	-759.722351	31.255295	74.841431	-685.816833	329.337616	1279.783691	-662.889160	-63.692440	1288.116577	-630.727600	131.099457	1316.371826	-612.087402	134.201263	1581.281006	-715.641785	355.723694	1043.084473	-686.700500	-109.836166	1054.615967	-596.049927	327.602386	804.723755	-574.383179	-64.120262	821.126587	-635.791016	124.174599	961.829712	423.692871	-11.837571	929.881470	406.120575	170.295746
-638.855164	231.746552	868.111023	-646.296997	28.574665	856.359070	-755.079956	274.646606	419.171234	-695.577393	9.852264	468.714539	-745.896790	274.423828	66.459213	-759.720886	31.271507	74.820267	-685.851746	329.334747	1279.789551	-662.930176	-63.695515	1288.083740	-630.768738	131.083405	1316.365967	-612.140259	134.174896	1581.283325	-715.667542	355.695709	1043.114380	-686.712036	-109.817093	1054.592651	-596.085876	327.622864	804.732178	-574.387207	-64.088646	821.134155	-635.809082	124.152237	961.824707	423.812347	-11.880443	929.893433	406.149811	170.221130
-638.863159	231.751984	868.107178	-646.309998	28.582489	856.365295	-755.136597	274.663574	419.167511	-695.582336	9.876562	468.699005	-745.900513	274.430145	66.485115	-759.684265	31.241995	74.829208	-685.785828	329.477356	1279.944458	-662.998901	-63.718281	1288.054565	-630.816650	131.088745	1316.379395	-612.181702	134.155502	1581.297363	-715.683411	355.691315	1043.147827	-686.741333	-109.825233	1054.573364	-596.092896	327.623260	804.736328	-574.391724	-64.093407	821.128601	-635.822571	124.163635	961.826416	423.946838	-11.903796	929.874817	406.191833	170.195129
-638.894775	231.768890	868.109619	-646.316711	28.576492	856.365662	-755.120728	274.652802	419.161743	-695.638550	9.916203	468.726868	-745.913208	274.454437	66.456039	-759.716858	31.248360	74.824471	-685.936157	329.365723	1279.800049	-662.992981	-63.700352	1288.088623	-630.817444	131.086670	1316.378784	-612.222656	134.134460	1581.298218	-715.765381	355.775818	1043.108032	-686.758850	-109.816994	1054.597412	-596.160156	327.664551	804.727966	-574.391968	-64.081741	821.116943	-635.840637	124.169571	961.827820	424.044403	-11.983039	929.883057	406.197601	170.144913
-638.909973	231.776962	868.108887	-646.332153	28.593006	856.364197	-755.119446	274.635254	419.139526	-695.668335	9.934237	468.718384	-745.898438	274.446533	66.426399	-759.689758	31.250734	74.844841	-685.955017	329.362366	1279.810547	-663.021729	-63.692333	1288.087158	-630.860229	131.088821	1316.391968	-612.269714	134.130829	1581.305420	-715.788940	355.775421	1043.129272	-686.788269	-109.806595	1054.583740	-596.177368	327.691162	804.716919	-574.407776	-64.053886	821.103149	-635.854797	124.181190	961.826599	424.174561	-12.023239	929.876587	406.230652	170.094254
-638.936279	231.781448	868.103455	-646.346313	28.585829	856.367859	-755.165710	274.655640	419.138031	-695.722595	9.944732	468.753082	-745.888733	274.473450	66.445053	-759.694275	31.223314	74.854462	-685.991821	329.370148	1279.808594	-663.049683	-63.689911	1288.085938	-630.889587	131.090866	1316.380859	-612.304260	134.116028	1581.310059	-715.867065	355.850250	1043.108765	-686.792603	-109.812447	1054.580688	-596.206055	327.738617	804.746399	-574.411133	-64.037140	821.121094	-635.863098	124.184639	961.825134	424.256134	-12.055322	929.898010	406.231812	170.062653
-638.979126	231.742569	868.088684	-646.358826	28.572340	856.367859	-755.175415	274.644104	419.137695	-695.750000	9.943785	468.753510	-745.827271	274.453094	66.455093	-759.727661	31.223717	74.882149	-686.019348	329.365845	1279.816772	-663.026611	-63.678284	1288.105225	-630.928162	131.094589	1316.406494	-612.347534	134.102783	1581.316895	-715.892456	355.810028	1043.144653	-686.799255	-109.759407	1054.562866	-596.247742	327.718842	804.757202	-574.432312	-64.046715	821.124695	-635.883972	124.165726	961.817749	424.353180	-12.095613	929.884705	406.271912	170.014648
-638.973938	231.746902	868.105530	-646.347107	28.595524	856.364685	-755.221741	274.633728	419.160980	-695.806213	9.956767	468.788635	-745.880554	274.460754	66.451645	-759.679626	31.251839	74.863213	-686.082520	329.371948	1279.835205	-663.138062	-63.672546	1288.035522	-630.964539	131.105728	1316.392700	-612.399780	134.092087	1581.320679	-715.934753	355.859589	1043.155396	-686.830383	-109.765114	1054.553955	-596.258057	327.658875	804.758545	-574.442078	-64.032639	821.130981	-635.887756	124.169746	961.824829	424.449615	-12.085989	929.896484	406.306976	169.971970
-638.995056	231.750488	868.106628	-646.365173	28.614712	856.358765	-755.231934	274.635681	419.136322	-695.850342	9.998162	468.739777	-745.860962	274.457794	66.452148	-759.752930	31.227407	74.836990	-686.114075	329.366730	1279.830688	-663.092407	-63.660019	1288.072388	-630.980164	131.100281	1316.394165	-612.446411	134.094025	1581.315674	-715.957886	355.853119	1043.169800	-686.839417	-109.765358	1054.547485	-596.281555	327.705200	804.780334	-574.458069	-64.019043	821.099915	-635.901428	124.177185	961.821777	424.568390	-12.115757	929.871643	406.381714	169.937469
-639.018005	231.769531	868.089844	-646.375244	28.590990	856.344055	-755.248840	274.646240	419.148621	-695.898926	9.992185	468.760681	-745.861084	274.451630	66.447296	-759.770813	31.217842	74.810036	-686.144409	329.371674	1279.844604	-663.128601	-63.681435	1288.042603	-630.991272	131.094238	1316.401001	-612.494080	134.081299	1581.321655	-715.969116	355.826233	1043.171021	-686.854553	-109.747787	1054.532104	-596.287354	327.689056	804.785339	-574.471375	-64.031082	821.103333	-635.912720	124.177345	961.805847	424.708221	-12.087201	929.859802	406.441772	169.950745
-639.027893	231.755508	868.083374	-646.378662	28.590393	856.341553	-755.299255	274.668427	419.159912	-695.932007	9.988340	468.733490	-745.914734	274.471649	66.438339	-759.764709	31.224184	74.796150	-686.184570	329.386047	1279.836304	-663.164001	-63.672958	1288.010986	-631.035339	131.115204	1316.385864	-612.545532	134.099808	1581.314453	-716.027771	355.852325	1043.172729	-686.862061	-109.758682	1054.528442	-596.318665	327.725983	804.785095	-574.476563	-64.012863	821.091309	-635.922974	124.171898	961.801697	424.835419	-12.087063	929.842468	406.513275	169.908081
-639.064270	231.758545	868.078491	-646.416260	28.609291	856.337830	-755.315369	274.665955	419.134247	-695.953369	10.001494	468.744354	-745.877014	274.469788	66.433701	-759.748047	31.225470	74.804459	-686.227539	329.396362	1279.832886	-663.125061	-63.662937	1288.058472	-631.034302	131.113373	1316.394165	-612.602722	134.097046	1581.325317	-716.095703	355.895874	1043.167480	-686.860962	-109.757362	1054.533203	-596.373169	327.780090	804.785645	-574.503784	-64.017410	821.091980	-635.948181	124.182594	961.796570	424.957733	-12.110232	929.856323	406.615753	169.882095
-639.068420	231.767960	868.100891	-646.431335	28.626272	856.347839	-755.344971	274.672821	419.123566	-695.971802	10.019095	468.767365	-745.882507	274.468262	66.405243	-759.743103	31.248367	74.791779	-686.247253	329.391327	1279.838867	-663.159973	-63.651226	1288.053223	-631.058594	131.118652	1316.414307	-612.647095	134.110596	1581.335938	-716.121643	355.913422	1043.166138	-686.877136	-109.779213	1054.542358	-596.401855	327.761810	804.781982	-574.525085	-63.997852	821.089844	-635.960754	124.189232	961.812561	425.107239	-12.048075	929.856018	406.722534	169.864807
-639.081787	231.779160	868.107361	-646.435364	28.637873	856.354980	-755.383179	274.706177	419.144897	-696.006470	10.027123	468.767334	-745.893433	274.475830	66.413101	-759.769287	31.234718	74.835632	-686.280396	329.397034	1279.844604	-663.175964	-63.646805	1288.060913	-631.093933	131.124069	1316.426392	-612.697144	134.113876	1581.346191	-716.211609	355.945709	1043.210327	-686.881897	-109.786407	1054.541504	-596.287537	327.080109	804.695007	-574.537903	-63.974842	821.083313	-635.974365	124.201439	961.819763	425.262817	-12.048818	929.863770	406.821259	169.851883
-639.123474	231.767700	868.096619	-646.471863	28.659847	856.356018	-755.380005	274.670593	419.135193	-696.026550	10.008541	468.776855	-745.904785	274.471710	66.403725	-759.762756	31.232166	74.816612	-686.305725	329.404968	1279.862549	-663.177551	-63.647438	1288.063599	-631.110657	131.137589	1316.420654	-612.751099	134.118469	1581.355957	-716.254089	355.951141	1043.218018	-686.887695	-109.765823	1054.547607	-596.304688	327.054626	804.700684	-574.556152	-63.959976	821.077881	-636.005920	124.211395	961.814697	425.397736	-12.030797	929.881592	406.948517	169.861023
-639.118103	231.743774	868.097229	-646.459290	28.644117	856.361145	-755.368286	274.655762	419.133942	-696.045349	10.029399	468.775543	-745.830566	274.448242	66.413208	-759.791931	31.257799	74.800835	-686.337769	329.396667	1279.848022	-663.178528	-63.635437	1288.065918	-631.095703	131.156296	1316.439697	-612.793274	134.135071	1581.356201	-716.184570	355.863434	1043.215088	-686.879578	-109.753212	1054.542847	-596.455872	327.799133	804.807678	-574.566833	-63.964851	821.088745	-636.013428	124.194298	961.818848	425.534149	-12.039784	929.903259	407.081818	169.819092
-639.134033	231.776321	868.099304	-646.479126	28.660210	856.362671	-755.415222	274.663818	419.108398	-696.070496	10.060198	468.758667	-745.882629	274.462494	66.377808	-759.790649	31.256914	74.769981	-686.359924	329.399597	1279.866455	-663.183411	-63.628555	1288.063599	-631.096191	131.160233	1316.441772	-612.835571	134.145020	1581.362427	-716.218506	355.881104	1043.217529	-686.864197	-109.739014	1054.556519	-596.493103	327.865723	804.809692	-574.569702	-63.951702	821.075867	-636.024536	124.218445	961.820190	425.694366	-12.035471	929.903076	407.212952	169.859467
-639.171570	231.780807	868.103027	-646.497131	28.669609	856.368652	-755.451721	274.665466	419.119385	-696.065857	10.060844	468.770905	-745.916992	274.467621	66.376160	-759.816589	31.256710	74.773689	-686.377258	329.432404	1279.859497	-663.158264	-63.611599	1288.089722	-631.122009	131.156891	1316.450317	-612.878357	134.175888	1581.357300	-716.239441	355.883270	1043.222534	-686.864868	-109.739883	1054.559204	-596.493042	327.792603	804.801758	-574.588257	-63.945724	821.084778	-636.036316	124.226486	961.823975	425.825745	-12.041306	929.931641	407.351471	169.849731
-639.202393	231.782928	868.114929	-646.489136	28.690624	856.369263	-755.451782	274.676208	419.099518	-696.062622	10.066400	468.770538	-745.908875	274.478516	66.370026	-759.773071	31.233984	74.776802	-686.366272	329.425201	1279.875732	-663.089478	-63.597107	1288.121338	-631.270081	131.247925	1316.420044	-612.918518	134.195648	1581.357544	-716.289978	355.951630	1043.208252	-686.875793	-109.694191	1054.590942	-596.523865	327.817169	804.820801	-574.582825	-63.922363	821.092041	-636.060669	124.233681	961.830872	425.975586	-12.040917	929.936951	407.501526	169.853180
-639.218567	231.789978	868.108704	-646.516663	28.704901	856.373718	-755.501831	274.706818	419.110931	-696.106689	10.084984	468.772736	-745.903809	274.483978	66.378288	-759.792908	31.227894	74.796875	-686.383667	329.406830	1279.876709	-663.106384	-63.611771	1288.148926	-631.287720	131.273651	1316.430542	-613.005005	134.171249	1581.370361	-716.292358	355.946075	1043.232788	-686.875732	-109.693573	1054.590088	-596.535400	327.824646	804.827148	-574.567505	-63.900188	821.127197	-636.071655	124.248650	961.829529	426.121368	-12.045356	929.953979	407.655762	169.887802
-639.257080	231.796921	868.103394	-646.513489	28.703321	856.381775	-755.517395	274.702850	419.134613	-696.136230	10.083741	468.772461	-745.919556	274.474365	66.381454	-759.763855	31.238605	74.797951	-686.422302	329.433472	1279.887817	-663.151123	-63.600571	1288.126099	-631.293579	131.278259	1316.458008	-612.986023	134.232101	1581.371582	-716.309021	355.965424	1043.241699	-686.879944	-109.694107	1054.592651	-596.582825	327.839691	804.828613	-574.579224	-63.897865	821.120850	-636.095215	124.259689	961.831787	426.270905	-12.045011	929.960144	407.833313	169.888153
-639.261353	231.800690	868.104004	-646.527344	28.722578	856.381348	-755.525818	274.662018	419.113678	-696.121155	10.101446	468.780518	-745.914917	274.461700	66.385986	-759.742126	31.228296	74.786972	-686.419678	329.432129	1279.887695	-663.134644	-63.589432	1288.139893	-631.292542	131.278152	1316.458496	-613.016052	134.253479	1581.384277	-716.343811	355.978973	1043.265625	-686.889526	-109.699020	1054.621338	-596.589294	327.806671	804.847351	-574.571899	-63.886707	821.160950	-636.102478	124.269859	961.831726	426.396332	-12.062918	929.979553	407.985748	169.883957
-639.285278	231.823715	868.128235	-646.523376	28.723873	856.391907	-755.570007	274.674683	419.120758	-696.148682	10.082979	468.799316	-745.936707	274.459473	66.360840	-759.731079	31.255966	74.792847	-686.432861	329.444641	1279.897095	-663.229309	-63.592274	1288.109253	-631.293945	131.295059	1316.486084	-613.040466	134.276962	1581.394775	-716.308350	355.932312	1043.274658	-686.870117	-109.719482	1054.638550	-596.598022	327.766205	804.844116	-574.551208	-63.867271	821.179382	-636.122559	124.277252	961.849487	426.507538	-12.090381	930.006287	408.138855	169.839066
-639.311951	231.799622	868.109070	-646.534546	28.711611	856.392029	-755.612732	274.678619	419.122314	-696.116455	10.126545	468.787415	-745.973267	274.481140	66.363457	-759.729858	31.236248	74.792007	-686.461243	329.463928	1279.898315	-663.195313	-63.595917	1288.162109	-631.289124	131.322845	1316.490356	-613.051147	134.281555	1581.393921	-716.345886	355.961853	1043.289917	-686.852966	-109.685188	1054.635254	-596.619934	327.841888	804.840820	-574.552246	-63.845303	821.168335	-636.132874	124.268372	961.839905	426.633820	-12.088065	930.010925	408.297882	169.851669
-639.331726	231.809097	868.105591	-646.516541	28.706743	856.388489	-755.607971	274.676025	419.099670	-696.141785	10.110337	468.792877	-745.889709	274.480835	66.357162	-759.763977	31.250896	74.779427	-686.466675	329.477997	1279.911987	-663.133972	-63.547054	1288.197998	-631.322388	131.326828	1316.492920	-613.077698	134.318512	1581.384033	-716.365173	356.009155	1043.276245	-686.835815	-109.666077	1054.657959	-596.640076	327.872803	804.855042	-574.540161	-63.835407	821.193604	-636.127563	124.272118	961.836060	426.762695	-12.087585	930.010437	408.454071	169.866882
-639.351257	231.799911	868.092346	-646.512451	28.724337	856.389343	-755.615906	274.652344	419.091492	-696.146118	10.132104	468.793488	-745.891357	274.481079	66.354332	-759.766785	31.251650	74.777061	-686.490906	329.490387	1279.904663	-663.093140	-63.539417	1288.230103	-631.325317	131.352371	1316.483521	-613.085022	134.334915	1581.384033	-716.398865	356.038239	1043.269165	-686.830322	-109.657898	1054.661743	-596.652161	327.849243	804.833496	-574.519470	-63.809486	821.211243	-636.137390	124.283310	961.830444	426.867065	-12.115975	930.019348	408.632080	169.884720
-639.352905	231.812851	868.105652	-646.513428	28.744720	856.391785	-755.637634	274.650604	419.090881	-696.153076	10.127934	468.792023	-745.890869	274.480927	66.353836	-759.764587	31.239113	74.793068	-686.504028	329.509338	1279.910278	-663.158752	-63.542049	1288.206543	-631.350952	131.368073	1316.496948	-613.101257	134.358856	1581.376709	-716.372559	355.986267	1043.273071	-686.825562	-109.691154	1054.667603	-596.669556	327.871796	804.829590	-574.505127	-63.801708	821.226440	-636.136169	124.294373	961.837830	426.983826	-12.106962	930.027771	408.792267	169.886688
-639.382263	231.806534	868.091797	-646.512756	28.742489	856.401184	-755.619629	274.620026	419.079987	-696.161987	10.131977	468.803040	-745.873535	274.478302	66.351387	-759.781738	31.255775	74.767693	-686.529175	329.529236	1279.904053	-663.146851	-63.506672	1288.233643	-631.347412	131.392044	1316.525391	-613.113403	134.366196	1581.367920	-716.401550	355.991028	1043.280151	-686.797546	-109.660149	1054.702026	-596.703369	327.883698	804.826782	-574.489380	-63.806061	821.248474	-636.150574	124.302353	961.836365	427.086884	-12.110889	930.029663	408.951385	169.902802
-639.383789	231.839493	868.101685	-646.526611	28.767889	856.396790	-755.625244	274.604370	419.063446	-696.177185	10.127894	468.803650	-745.906738	274.463013	66.356789	-759.742798	31.229036	74.783882	-686.542664	329.526367	1279.914917	-663.181458	-63.510731	1288.215576	-631.359985	131.417053	1316.527588	-613.111572	134.395401	1581.382202	-716.390320	355.993103	1043.290527	-686.795471	-109.691132	1054.723389	-596.682190	327.846191	804.837463	-574.469849	-63.795868	821.258850	-636.153259	124.324211	961.838257	427.175262	-12.104246	930.028687	409.104309	169.885452
-639.387939	231.850601	868.112427	-646.505371	28.768744	856.401184	-755.651855	274.640656	419.082550	-696.179749	10.120346	468.817383	-745.905823	274.481262	66.363678	-759.779785	31.238344	74.769882	-686.544678	329.566437	1279.944458	-663.144714	-63.505398	1288.251465	-631.381104	131.424637	1316.545288	-613.172058	134.382736	1581.381348	-716.387573	356.013031	1043.294678	-686.767456	-109.629082	1054.743164	-596.694885	327.874969	804.846924	-574.451111	-63.762737	821.283020	-636.147827	124.328316	961.845947	427.268341	-12.121353	930.046143	409.258240	169.878922
-639.381348	231.833542	868.103455	-646.480408	28.789375	856.410889	-755.650757	274.617035	419.066681	-696.181519	10.118979	468.836243	-745.860718	274.489044	66.353912	-759.774353	31.269156	74.794060	-686.580811	329.579559	1279.937744	-663.151611	-63.458767	1288.247681	-631.385071	131.462006	1316.558716	-613.168396	134.401108	1581.375977	-716.434753	356.072174	1043.290161	-686.738647	-109.646011	1054.736694	-596.721680	327.966156	804.850403	-574.414795	-63.747112	821.304810	-636.131409	124.338737	961.846802	427.354614	-12.110765	930.024719	409.408142	169.887177
-639.382507	231.836731	868.089294	-646.477539	28.800528	856.406250	-755.677917	274.622437	419.079498	-696.178528	10.120984	468.834900	-745.861877	274.486603	66.355103	-759.760071	31.239532	74.793251	-686.603271	329.582611	1279.941650	-663.116394	-63.437511	1288.297729	-631.386536	131.480682	1316.575195	-613.172729	134.430023	1581.372314	-716.441528	356.055664	1043.288574	-686.713013	-109.661942	1054.763916	-596.738831	327.980377	804.838928	-574.398804	-63.755589	821.318665	-636.132202	124.350494	961.837830	427.414307	-12.120918	930.021912	409.547333	169.894882
-639.405273	231.833298	868.080139	-646.469543	28.790188	856.412537	-755.669373	274.616608	419.063080	-696.177124	10.174079	468.793213	-745.879089	274.470795	66.352417	-759.780273	31.238922	74.791870	-686.641113	329.616852	1279.943237	-663.128601	-63.416668	1288.325317	-631.278137	131.430466	1316.580688	-613.118286	134.494385	1581.364624	-716.451721	356.081055	1043.291260	-686.683716	-109.648262	1054.765869	-596.747681	327.984192	804.840881	-574.387207	-63.753635	821.326355	-636.129761	124.352081	961.836182	427.474457	-12.086821	930.003784	409.663910	169.876022
-639.405579	231.833023	868.080017	-646.469299	28.789845	856.412720	-755.683899	274.620270	419.065063	-696.157715	10.175038	468.810303	-745.838257	274.480225	66.344421	-759.827637	31.233122	74.781303	-686.648743	329.647461	1279.942383	-663.092102	-63.399086	1288.349121	-631.284241	131.435898	1316.597168	-613.117249	134.518402	1581.359253	-716.441528	356.074951	1043.302246	-686.663208	-109.663963	1054.809692	-596.748840	328.014740	804.840454	-574.362366	-63.734001	821.350342	-636.129700	124.351952	961.836243	427.536438	-12.096158	929.986328	409.760132	169.890396
-639.415894	231.843430	868.082214	-646.466431	28.795364	856.405884	-755.713623	274.617798	419.083618	-696.161377	10.166954	468.789825	-745.909058	274.478149	66.354721	-759.777222	31.239197	74.791573	-686.646606	329.623901	1279.944092	-663.090820	-63.394939	1288.326538	-631.399597	131.533783	1316.604614	-613.104370	134.540024	1581.368408	-716.472778	356.123108	1043.300659	-686.616455	-109.660744	1054.823486	-596.744019	328.001251	804.847900	-574.340149	-63.755768	821.380249	-636.128479	124.355919	961.833313	427.579620	-12.146592	929.989990	409.864929	169.864395
-639.389160	231.849838	868.091614	-646.448608	28.812981	856.416687	-755.681885	274.583679	419.090240	-696.137329	10.164396	468.783508	-745.838013	274.462433	66.359726	-759.775879	31.239172	74.792130	-686.651489	329.652283	1279.948853	-663.028687	-63.368782	1288.369995	-631.394653	131.555939	1316.610474	-613.094604	134.587311	1581.369141	-716.475098	356.115784	1043.298584	-686.579041	-109.660614	1054.870728	-596.760315	328.027588	804.857727	-574.293640	-63.739902	821.417175	-636.115051	124.368301	961.844055	427.652435	-12.134662	929.968140	409.988129	169.863510
-639.394531	231.817764	868.080139	-646.418945	28.816940	856.426636	-755.688965	274.608551	419.079193	-696.130493	10.143344	468.782959	-745.851318	274.464478	66.361870	-759.754395	31.236708	74.797585	-686.668884	329.664856	1279.970825	-663.045959	-63.364452	1288.381592	-631.388672	131.562027	1316.638062	-613.088135	134.627594	1581.368530	-716.469299	356.133942	1043.293701	-686.551819	-109.624664	1054.848145	-596.779602	328.067352	804.871155	-574.266663	-63.745098	821.435120	-636.102234	124.364792	961.843872	427.698792	-12.172513	929.966675	410.097961	169.837921
-639.391479	231.807129	868.074280	-646.414795	28.817108	856.444458	-755.660461	274.606293	419.077942	-696.109009	10.130440	468.799469	-745.814148	274.470856	66.353989	-759.746094	31.233244	74.801537	-686.672546	329.681732	1279.952026	-663.037537	-63.337200	1288.387085	-631.368896	131.592972	1316.675903	-613.080872	134.665054	1581.365479	-716.534912	356.190887	1043.309204	-686.511658	-109.625671	1054.875854	-596.713684	327.794250	804.843506	-574.201111	-63.728951	821.467102	-636.106140	124.371101	961.851074	427.720337	-12.160543	929.951965	410.175049	169.865036
-639.391113	231.807907	868.073853	-646.413086	28.833513	856.443176	-755.660034	274.606171	419.078064	-696.079651	10.142618	468.807739	-745.845032	274.468781	66.361679	-759.771362	31.227901	74.831665	-686.681641	329.707092	1279.954590	-663.056702	-63.331741	1288.386597	-631.356140	131.621078	1316.655273	-613.090149	134.701965	1581.360474	-716.537659	356.210419	1043.312500	-686.475037	-109.628548	1054.913940	-596.720642	327.835419	804.840210	-574.159424	-63.722931	821.472656	-636.105347	124.378838	961.850220	427.790710	-12.206015	929.937317	410.289978	169.879471
-639.379944	231.827927	868.073181	-646.410706	28.835384	856.442444	-755.656494	274.608307	419.072174	-696.034912	10.126356	468.792236	-745.852539	274.473511	66.356857	-759.800476	31.227337	74.838654	-686.694885	329.709534	1279.950806	-662.971313	-63.284676	1288.447266	-631.353394	131.660904	1316.659668	-613.057129	134.745819	1581.357666	-716.539124	356.222504	1043.291870	-686.423828	-109.640137	1054.948608	-596.733398	327.938110	804.840454	-574.126953	-63.722431	821.504700	-636.099243	124.390022	961.849548	427.850647	-12.208995	929.948425	410.422089	169.842255
-639.379578	231.831375	868.074280	-646.407532	28.849945	856.453918	-755.674011	274.619904	419.078094	-695.984985	10.114961	468.788788	-745.896118	274.480164	66.356476	-759.772644	31.227276	74.819145	-686.694824	329.736664	1279.964355	-662.980591	-63.279758	1288.447388	-631.352844	131.661316	1316.658691	-613.062256	134.783295	1581.359619	-716.510681	356.226349	1043.306763	-686.389221	-109.637985	1054.972168	-596.736877	327.948975	804.844055	-574.075928	-63.727272	821.533142	-636.099304	124.403915	961.856262	427.903870	-12.231308	929.927734	410.529297	169.855957
-639.389160	231.802628	868.061462	-646.409851	28.844269	856.452148	-755.646179	274.635803	419.091461	-695.980896	10.092213	468.787354	-745.906921	274.469727	66.367363	-759.812988	31.225441	74.806534	-686.693237	329.748840	1279.959473	-662.921570	-63.248112	1288.478271	-631.336304	131.683777	1316.664917	-613.046021	134.829269	1581.362915	-716.500732	356.224152	1043.291382	-686.342712	-109.631554	1054.961426	-596.781372	328.127930	804.854065	-574.027954	-63.729107	821.545532	-636.104126	124.391647	961.849182	427.942108	-12.224947	929.926392	410.641418	169.833435
-639.363464	231.841812	868.080200	-646.399414	28.856684	856.472412	-755.629395	274.647919	419.073914	-695.920898	10.120224	468.770569	-745.896790	274.464325	66.374146	-759.764771	31.214924	74.835213	-686.694885	329.762604	1279.962036	-662.903442	-63.250999	1288.496704	-631.312012	131.701141	1316.692993	-613.037476	134.862961	1581.364014	-716.514099	356.237366	1043.295776	-686.299011	-109.623672	1054.998169	-596.740356	327.965607	804.846252	-574.009644	-63.824810	821.561401	-636.097595	124.418823	961.869507	428.022369	-12.245694	929.916931	410.749146	169.833603
-639.360168	231.842896	868.079407	-646.396484	28.857058	856.471252	-755.611633	274.628387	419.090118	-695.878845	10.099068	468.766968	-745.848694	274.450439	66.366173	-759.731445	31.220095	74.850990	-686.686768	329.795380	1279.964233	-662.892151	-63.210480	1288.514893	-631.295837	131.724136	1316.686157	-613.031616	134.914520	1581.349121	-716.483459	356.214691	1043.287354	-686.261047	-109.643379	1055.015137	-596.718018	327.987732	804.840820	-573.937195	-63.722893	821.586792	-636.097412	124.419479	961.868774	428.060394	-12.259104	929.913757	410.860931	169.818054
-639.346436	231.825714	868.090698	-646.350403	28.880783	856.493896	-755.624756	274.662109	419.094360	-695.845337	10.127079	468.770386	-745.851807	274.450562	66.369492	-759.711914	31.248432	74.851036	-686.685425	329.798492	1279.944580	-662.869507	-63.189877	1288.535645	-631.274048	131.758270	1316.699951	-613.006714	134.965530	1581.353149	-716.450745	356.184082	1043.258911	-686.216675	-109.645226	1055.035400	-596.766785	328.137268	804.841370	-573.915649	-63.727444	821.614380	-636.076294	124.428467	961.886658	428.124664	-12.280624	929.918335	410.975037	169.807495
-639.341125	231.826859	868.098755	-646.336304	28.893444	856.505432	-755.584229	274.621826	419.081177	-695.846130	10.099998	468.789612	-745.830994	274.447540	66.366577	-759.719299	31.248795	74.854370	-686.686157	329.822052	1279.942017	-662.802734	-63.153458	1288.584106	-631.256958	131.781296	1316.705688	-612.987793	135.013092	1581.349365	-716.468018	356.266815	1043.239868	-686.158569	-109.647758	1055.061279	-596.743408	328.173676	804.835876	-573.854492	-63.711693	821.644836	-636.074463	124.437248	961.897095	428.200043	-12.320446	929.914612	411.097839	169.793198
-639.320374	231.827225	868.092590	-646.312866	28.874847	856.509094	-755.554199	274.644806	419.088135	-695.811523	10.124806	468.778381	-745.835449	274.425964	66.358856	-759.741394	31.225613	74.866226	-686.679565	329.840393	1279.923462	-662.764709	-63.128967	1288.629272	-631.234009	131.803711	1316.711670	-612.969849	135.061356	1581.353394	-716.445862	356.241241	1043.244263	-686.137512	-109.612877	1055.056885	-596.720947	328.131897	804.829102	-573.794373	-63.710014	821.668945	-636.054504	124.433640	961.896301	428.250061	-12.332711	929.901062	411.191315	169.756744
-639.322571	231.828888	868.079773	-646.310364	28.871317	856.499023	-755.571838	274.656677	419.081635	-695.768127	10.138681	468.770111	-745.867126	274.430206	66.358551	-759.748718	31.262808	74.858803	-686.672119	329.869476	1279.929688	-662.791504	-63.134834	1288.618408	-631.212219	131.825958	1316.716064	-612.968628	135.099228	1581.346558	-716.443787	356.277252	1043.241333	-686.111389	-109.627586	1055.107422	-596.720825	328.155487	804.835754	-573.779968	-63.707905	821.695068	-636.050415	124.434219	961.884705	428.318878	-12.346332	929.893799	411.310486	169.728317
-639.312805	231.837189	868.088257	-646.320557	28.861076	856.494812	-755.569519	274.665619	419.101318	-695.780273	10.087667	468.795013	-745.883179	274.432892	66.359283	-759.780762	31.255608	74.859573	-686.679932	329.885437	1279.922974	-662.699097	-63.097397	1288.692017	-631.213379	131.830566	1316.714233	-612.968384	135.142273	1581.329346	-716.421387	356.263794	1043.239380	-686.063171	-109.624100	1055.136230	-596.698120	328.156433	804.819946	-573.731506	-63.724434	821.724548	-636.055054	124.427078	961.886719	428.346466	-12.389163	929.872620	411.378235	169.725891
-639.298584	231.824844	868.085144	-646.284424	28.838709	856.504822	-755.572266	274.657349	419.105865	-695.772400	10.097161	468.787689	-745.932190	274.440369	66.357033	-759.767822	31.247908	74.847198	-686.663818	329.903687	1279.909546	-662.718689	-63.093319	1288.669678	-631.187378	131.870209	1316.730957	-612.935486	135.177979	1581.341309	-716.421936	356.302460	1043.207031	-686.055420	-109.608437	1055.134766	-596.676880	328.121643	804.839417	-573.722229	-63.747219	821.731140	-636.040039	124.417473	961.891357	428.394409	-12.435777	929.881165	411.504608	169.667557
-639.285706	231.830215	868.073120	-646.271729	28.872725	856.501892	-755.563965	274.654846	419.084747	-695.765686	10.102450	468.764282	-745.926880	274.439545	66.357040	-759.730103	31.245558	74.847618	-686.662964	329.937195	1279.920654	-662.754578	-63.078259	1288.653809	-631.174622	131.878342	1316.736450	-612.924377	135.227341	1581.349854	-716.397705	356.301147	1043.212524	-686.015503	-109.619209	1055.143066	-596.664490	328.100830	804.825684	-573.688354	-63.718555	821.759583	-636.027771	124.440781	961.884155	428.490173	-12.449228	929.866150	411.625946	169.650879
-639.252075	231.848862	868.081482	-646.258484	28.864508	856.507324	-755.546082	274.650024	419.082794	-695.728760	10.076797	468.764771	-745.898315	274.435181	66.357597	-759.745239	31.268253	74.842438	-686.671265	329.948883	1279.899902	-662.704590	-63.070244	1288.688477	-631.165161	131.916428	1316.730469	-612.907288	135.260834	1581.352173	-716.426941	356.370850	1043.219971	-685.995972	-109.624596	1055.169678	-596.513733	327.440338	804.730652	-573.684692	-63.731445	821.777588	-635.998596	124.444496	961.890564	428.543152	-12.494399	929.849915	411.715912	169.609665
-639.229736	231.828384	868.083313	-646.222473	28.874729	856.522095	-755.494934	274.622070	419.082886	-695.686157	10.111409	468.771027	-745.837341	274.432068	66.362900	-759.753723	31.240698	74.871437	-686.659973	329.980164	1279.891479	-662.689148	-63.017399	1288.721558	-631.153015	131.932983	1316.730591	-612.884155	135.311783	1581.363159	-716.418396	356.391907	1043.219238	-685.965759	-109.602951	1055.178711	-596.469849	327.370911	804.730774	-573.661865	-63.718449	821.803955	-635.976929	124.445503	961.899719	428.568115	-12.548186	929.842590	411.777802	169.570221
-639.211914	231.811218	868.083740	-646.204712	28.862537	856.536316	-755.468933	274.651093	419.080994	-695.669373	10.096105	468.790649	-745.863525	274.436157	66.365799	-759.757141	31.252039	74.862671	-686.650757	329.972015	1279.888184	-662.633789	-63.025429	1288.789429	-631.115601	131.976822	1316.758667	-612.868286	135.356964	1581.369263	-716.340637	356.318878	1043.199463	-685.932129	-109.586792	1055.241821	-596.571045	328.084778	804.821838	-573.602722	-63.702221	821.852844	-635.966248	124.437614	961.907959	428.619202	-12.617706	929.863098	411.885437	169.536880
-639.199707	231.797668	868.080872	-646.210938	28.844204	856.562012	-755.479736	274.658691	419.084045	-695.653259	10.060825	468.785767	-745.908752	274.442963	66.365128	-759.695862	31.248606	74.885483	-686.656982	329.999847	1279.880005	-662.613220	-63.008480	1288.835571	-631.109314	131.996964	1316.761353	-612.855774	135.417297	1581.369385	-716.346252	356.364594	1043.167480	-685.898743	-109.586502	1055.269775	-596.547668	328.107941	804.830444	-573.590210	-63.714016	821.881836	-635.958801	124.435043	961.919800	428.673218	-12.639520	929.839355	411.975189	169.495773
-639.165649	231.802216	868.086914	-646.205444	28.837332	856.575012	-755.447083	274.642151	419.076447	-695.648254	10.054378	468.796814	-745.900940	274.435669	66.358353	-759.742310	31.243263	74.877754	-686.651245	330.025269	1279.887207	-662.652405	-62.992958	1288.815674	-631.079041	132.014816	1316.810669	-612.840332	135.455597	1581.378540	-716.314331	356.356628	1043.163696	-685.880066	-109.611313	1055.323730	-596.525635	328.119781	804.830994	-573.580322	-63.728230	821.918152	-635.939392	124.436691	961.929565	428.683228	-12.692813	929.842773	412.035522	169.464493
-639.149414	231.797729	868.102478	-646.199158	28.828669	856.579712	-755.411011	274.643494	419.075714	-695.638916	10.049166	468.797913	-745.866516	274.437653	66.366089	-759.744690	31.236204	74.884193	-686.639709	330.031372	1279.876221	-662.548157	-62.980381	1288.918335	-631.073914	132.034912	1316.811157	-612.832214	135.492783	1581.389404	-716.385071	356.437592	1043.182007	-685.873108	-109.594940	1055.346313	-596.387329	327.460663	804.721497	-573.557251	-63.711651	821.940125	-635.926331	124.424507	961.939209	428.703888	-12.758266	929.826111	412.118042	169.409897
-639.111023	231.804840	868.100952	-646.170410	28.818239	856.583679	-755.419312	274.649475	419.089874	-695.626160	10.057615	468.799225	-745.912292	274.449554	66.355324	-759.734314	31.243114	74.875664	-686.635620	330.051666	1279.866089	-662.516479	-62.973148	1288.968872	-631.071594	132.037506	1316.810181	-612.817749	135.555573	1581.389282	-716.395447	356.495361	1043.165161	-685.837341	-109.589943	1055.375122	-596.364868	327.432251	804.727173	-573.541565	-63.738312	821.962585	-635.896118	124.425827	961.940857	428.732147	-12.809434	929.831543	412.195953	169.371964
-639.092896	231.804291	868.100220	-646.164673	28.821577	856.582703	-755.411194	274.664063	419.097260	-695.615601	10.044056	468.794586	-745.925720	274.445557	66.366173	-759.734436	31.259094	74.872902	-686.605408	330.089050	1279.861572	-662.565430	-62.971344	1288.940552	-631.066650	132.039597	1316.808716	-612.813721	135.586304	1581.394287	-716.357910	356.462463	1043.170288	-685.819092	-109.618225	1055.380615	-596.295532	327.408112	804.714294	-573.534241	-63.744976	821.983765	-635.886963	124.426689	961.940186	428.734100	-12.864791	929.815918	412.237946	169.330154
-639.069153	231.798813	868.100098	-646.155762	28.834101	856.596497	-755.382263	274.665863	419.080597	-695.600952	10.076357	468.798370	-745.876709	274.450012	66.364632	-759.663635	31.270443	74.876541	-686.484070	330.230225	1279.989990	-662.543457	-62.956337	1288.959351	-631.030273	132.069778	1316.818237	-612.796631	135.648132	1581.394897	-716.325928	356.480438	1043.194580	-685.780823	-109.623634	1055.412842	-596.334045	327.492126	804.694946	-573.513306	-63.753670	822.017273	-635.869263	124.435982	961.947205	428.717255	-12.918509	929.820923	412.292114	169.305603
-639.043701	231.793442	868.098694	-646.127991	28.815420	856.599670	-755.345459	274.653198	419.089630	-695.611816	10.079870	468.813568	-745.873291	274.455261	66.388855	-759.701843	31.270227	74.882721	-686.461731	330.231354	1280.019409	-662.561646	-62.945671	1288.962402	-631.021362	132.088562	1316.817261	-612.784546	135.707886	1581.400513	-716.232178	356.448669	1043.164795	-685.767273	-109.635750	1055.434692	-596.440430	328.197968	804.800171	-573.466187	-63.741299	822.034973	-635.849487	124.426872	961.948792	428.703369	-13.006834	929.833557	412.363983	169.229736
-639.041260	231.775864	868.090698	-646.127930	28.819981	856.615295	-755.354187	274.659393	419.091644	-695.634827	10.065424	468.806183	-745.873840	274.443665	66.398949	-759.713379	31.277252	74.895287	-686.438782	330.243622	1280.011475	-662.471985	-62.941563	1289.030884	-631.008972	132.096878	1316.831665	-612.790649	135.750381	1581.401611	-716.225891	356.481567	1043.170654	-685.729004	-109.607643	1055.465576	-596.421326	328.227295	804.810974	-573.413330	-63.748318	822.066101	-635.839355	124.430901	961.952576	428.691589	-13.044371	929.839600	412.421814	169.187698
-639.008911	231.789047	868.085632	-646.129272	28.817257	856.622742	-755.356995	274.672760	419.095764	-695.619751	10.048960	468.823914	-745.876770	274.443665	66.394997	-759.717896	31.277205	74.897636	-686.532715	330.147308	1279.876709	-662.465332	-62.920116	1289.053467	-631.002747	132.109848	1316.862671	-612.785767	135.789490	1581.406860	-716.181396	356.473083	1043.151245	-685.690491	-109.618515	1055.485718	-596.406494	328.263611	804.801208	-573.375061	-63.764095	822.104614	-635.826660	124.441689	961.954346	428.716949	-13.092414	929.800537	412.509766	169.181335
-639.001770	231.788712	868.082397	-646.124695	28.796001	856.620605	-755.347656	274.680634	419.103973	-695.648254	10.026685	468.827911	-745.925720	274.451050	66.394852	-759.731140	31.273565	74.876900	-686.519043	330.132874	1279.873413	-662.396301	-62.900475	1289.122192	-631.010620	132.143723	1316.847656	-612.793091	135.836517	1581.402100	-716.181396	356.548859	1043.132324	-685.688599	-109.613083	1055.503662	-596.385681	328.269440	804.781128	-573.354675	-63.777023	822.099670	-635.828308	124.432190	961.952209	428.655243	-13.151173	929.822021	412.523682	169.133804
-638.938293	231.814560	868.095398	-646.080872	28.810139	856.620544	-755.323120	274.676544	419.103119	-695.619629	10.042674	468.840759	-745.871399	274.427094	66.382568	-759.698059	31.279779	74.887367	-686.498169	330.160095	1279.854126	-662.510681	-62.904949	1289.055054	-631.011047	132.144440	1316.846680	-612.805054	135.873199	1581.399048	-716.142334	356.564667	1043.117798	-685.677307	-109.688538	1055.495361	-596.371216	328.304749	804.773499	-573.340698	-63.803627	822.121948	-635.791382	124.445969	961.959412	428.641663	-13.195961	929.787964	412.584595	169.099854
-638.924011	231.805344	868.084778	-646.080200	28.809572	856.620178	-755.337769	274.685303	419.114746	-695.610718	10.043974	468.818390	-745.898438	274.429535	66.386223	-759.718323	31.269960	74.888802	-686.484375	330.162750	1279.850952	-662.510559	-62.884762	1289.051147	-631.000061	132.152008	1316.844360	-612.797852	135.911652	1581.393188	-716.149658	356.615295	1043.080566	-685.639099	-109.700989	1055.514771	-596.309937	328.264923	804.779724	-573.301636	-63.843246	822.133057	-635.780884	124.445320	961.953979	428.589081	-13.276796	929.791870	412.626129	169.030304
-638.886475	231.808426	868.081360	-646.062805	28.805111	856.621765	-755.302368	274.678131	419.100769	-695.605713	10.047482	468.818970	-745.867981	274.421387	66.392120	-759.690979	31.263031	74.890167	-686.347168	330.328613	1279.986694	-662.505188	-62.889832	1289.052124	-631.002808	132.149384	1316.836182	-612.807373	135.936310	1581.391357	-716.081421	356.585175	1043.119141	-685.622437	-109.717033	1055.527466	-596.281372	328.278656	804.780884	-573.283997	-63.886669	822.135498	-635.748108	124.446472	961.952820	428.537689	-13.320999	929.752747	412.660004	168.990112
-638.888611	231.808014	868.082825	-646.069336	28.802216	856.630981	-755.278320	274.691101	419.079834	-695.603516	10.062306	468.820221	-745.942932	274.453583	66.396210	-759.708496	31.263021	74.892014	-686.442322	330.191559	1279.838989	-662.538757	-62.905991	1289.084229	-631.003113	132.185486	1316.845215	-612.812622	135.975571	1581.394043	-716.062256	356.635681	1043.093262	-685.607361	-109.696297	1055.553711	-596.251343	328.236145	804.773926	-573.243042	-63.895947	822.156128	-635.752869	124.448532	961.958374	428.478851	-13.368642	929.739319	412.706512	168.961456
-638.880371	231.813522	868.086487	-646.066833	28.807995	856.625916	-755.264404	274.690674	419.100281	-695.547729	10.085181	468.815247	-745.837769	274.414856	66.387711	-759.701660	31.270098	74.882149	-686.444458	330.209961	1279.831299	-662.494080	-62.871704	1289.129028	-630.998169	132.193130	1316.871826	-612.827393	136.023438	1581.387695	-716.018127	356.639191	1043.080444	-685.583557	-109.694862	1055.575195	-596.207031	328.248444	804.778870	-573.203735	-63.908344	822.188354	-635.740417	124.449486	961.956970	428.421661	-13.417065	929.724976	412.713776	168.930969
-638.823853	231.799805	868.073242	-646.026367	28.786364	856.648254	-755.229126	274.727539	419.066498	-695.536438	10.066548	468.795288	-745.869385	274.447662	66.391129	-759.680481	31.277529	74.889732	-686.461731	330.239655	1279.840698	-662.529907	-62.850693	1289.141479	-630.890686	132.132080	1316.890259	-612.834229	136.052216	1581.399170	-716.005615	356.636261	1043.076538	-685.570496	-109.713112	1055.574585	-596.183167	328.310638	804.790283	-573.177551	-63.931087	822.206482	-635.721436	124.449821	961.964539	428.359222	-13.490423	929.707947	412.741913	168.886932
-638.828674	231.812317	868.083740	-646.025391	28.791065	856.644714	-755.184326	274.737793	419.090332	-695.510925	10.080734	468.806793	-745.857483	274.462128	66.398384	-759.709290	31.270458	74.899483	-686.417908	330.249969	1279.844604	-662.512085	-62.846050	1289.186646	-631.004883	132.210297	1316.879761	-612.843628	136.066330	1581.412354	-715.945801	356.627625	1043.089600	-685.549744	-109.723000	1055.626343	-596.142395	328.274963	804.781921	-573.146912	-63.913654	822.269836	-635.716614	124.451790	961.967163	428.266510	-13.486278	929.669067	412.732635	168.865265
-638.799744	231.784576	868.079407	-646.003418	28.776047	856.682190	-755.172729	274.738586	419.092468	-695.451050	10.069838	468.805176	-745.869629	274.453979	66.419182	-759.684021	31.281654	74.911346	-686.417603	330.246887	1279.837280	-662.496338	-62.840092	1289.214844	-631.015625	132.239853	1316.878052	-612.841309	136.089920	1581.411011	-715.933899	356.634888	1043.073975	-685.548523	-109.744911	1055.633545	-596.120544	328.275482	804.773010	-573.122314	-63.929749	822.273438	-635.714417	124.450989	961.986511	428.189819	-13.549499	929.650452	412.743683	168.823807
-638.779907	231.773895	868.070190	-646.026428	28.764412	856.658936	-755.120728	274.720062	419.089294	-695.453369	10.067410	468.791138	-745.810303	274.417084	66.415215	-759.714661	31.272039	74.923058	-686.423401	330.254395	1279.840942	-662.508789	-62.834976	1289.211548	-631.018860	132.240936	1316.887207	-612.861816	136.105331	1581.416382	-715.922363	356.664764	1043.072388	-685.557190	-109.749428	1055.652832	-596.048645	328.232544	804.781128	-573.088196	-63.962833	822.302124	-635.703247	124.431198	961.968933	428.094147	-13.599202	929.633179	412.749695	168.774689
-638.769714	231.803772	868.089783	-646.021118	28.773035	856.659302	-755.130371	274.733002	419.085083	-695.445068	10.036983	468.799286	-745.861877	274.413269	66.381714	-759.731140	31.264311	74.919273	-686.422913	330.264557	1279.852295	-662.621643	-62.829281	1289.168457	-631.010925	132.243332	1316.917603	-612.859680	136.131165	1581.418701	-715.877441	356.655121	1043.086426	-685.555542	-109.788116	1055.651733	-595.988220	328.129669	804.792236	-573.077576	-63.979614	822.315369	-635.701050	124.441681	961.978760	428.005737	-13.639615	929.606567	412.737518	168.743607
-638.750916	231.797928	868.088440	-646.021606	28.745796	856.666565	-755.102356	274.709717	419.073090	-695.410706	10.031494	468.798065	-745.818298	274.419098	66.427826	-759.681946	31.267414	74.911568	-686.409912	330.276520	1279.848511	-662.625854	-62.823959	1289.181274	-631.029968	132.278595	1316.916138	-612.892212	136.140915	1581.411865	-715.850403	356.654572	1043.075439	-685.558594	-109.792137	1055.656982	-595.979736	328.180634	804.803406	-573.038086	-64.005424	822.320068	-635.701172	124.429588	961.982605	427.916260	-13.714451	929.571716	412.725800	168.682358
-638.724121	231.830734	868.087708	-646.003845	28.757999	856.672241	-755.104736	274.723328	419.079254	-695.408020	10.034025	468.797729	-745.805420	274.423065	66.415695	-759.684692	31.267513	74.911804	-686.447144	330.319397	1279.856323	-662.609314	-62.804199	1289.244263	-630.922668	132.200043	1316.943604	-612.899292	136.166702	1581.413086	-715.840332	356.710693	1043.092651	-685.530273	-109.752563	1055.677124	-595.941956	328.191925	804.798462	-573.025818	-64.023079	822.331787	-635.682129	124.455643	961.985535	427.803497	-13.771493	929.580688	412.703033	168.620682
-638.723816	231.795532	868.079834	-645.991577	28.739712	856.686462	-755.140381	274.756287	419.075470	-695.390015	10.019409	468.798798	-745.853027	274.431854	66.429939	-759.650330	31.278502	74.896431	-686.419678	330.334869	1279.863892	-662.572571	-62.768318	1289.291748	-630.911438	132.207031	1316.961792	-612.922607	136.182297	1581.409424	-715.842285	356.747955	1043.078369	-685.523560	-109.803352	1055.709229	-595.911133	328.226440	804.825439	-573.003235	-64.030472	822.361755	-635.679810	124.439735	961.989563	427.703308	-13.826688	929.556702	412.678040	168.599945
-638.719177	231.788864	868.078369	-645.982056	28.722775	856.698486	-755.127686	274.754852	419.103455	-695.387756	10.044098	468.812195	-745.835083	274.455780	66.427101	-759.674438	31.278467	74.941132	-686.423279	330.335754	1279.866211	-662.631714	-62.759514	1289.256836	-630.918396	132.220398	1316.951294	-612.919922	136.187363	1581.410522	-715.799194	356.741913	1043.057129	-685.528076	-109.811844	1055.701294	-595.858704	328.175751	804.830872	-572.977295	-64.031593	822.370422	-635.679199	124.435196	961.995728	427.604828	-13.904501	929.538086	412.651886	168.526810
-638.697083	231.788803	868.076416	-645.980347	28.719240	856.704041	-755.129883	274.749573	419.073517	-695.402771	10.034693	468.814972	-745.821350	274.443085	66.422096	-759.698303	31.285349	74.912529	-686.429688	330.339600	1279.851807	-662.648376	-62.756870	1289.284302	-630.924866	132.230133	1316.977905	-612.943542	136.190643	1581.411499	-715.793030	356.777679	1043.069092	-685.530640	-109.802155	1055.722656	-595.864075	328.161774	804.822021	-572.969910	-64.043297	822.377808	-635.676025	124.436745	961.998291	427.508728	-13.962794	929.532410	412.641205	168.455521
-638.674622	231.804047	868.076416	-645.975159	28.723528	856.703247	-755.116882	274.740753	419.084198	-695.376099	10.027046	468.809204	-745.802429	274.436218	66.426277	-759.720154	31.265701	74.940224	-686.418152	330.355743	1279.854370	-662.589050	-62.749805	1289.332642	-630.939087	132.236862	1316.973145	-612.940186	136.216156	1581.421875	-715.759949	356.773071	1043.058228	-685.512756	-109.788254	1055.740601	-595.825073	328.168457	804.835632	-572.958191	-64.047722	822.396362	-635.664124	124.445953	961.998047	427.386658	-14.072767	929.533386	412.592163	168.392700
-638.657715	231.814560	868.076904	-645.945801	28.703577	856.698914	-755.116150	274.726715	419.105713	-695.364258	10.016889	468.794708	-745.784607	274.433594	66.425438	-759.653625	31.263052	74.938927	-686.428284	330.343781	1279.855469	-662.625488	-62.766708	1289.328369	-630.946838	132.252731	1316.978882	-612.954346	136.227280	1581.429443	-715.754822	356.770508	1043.052612	-685.511169	-109.786278	1055.736084	-595.810730	328.201141	804.841553	-572.934143	-64.065910	822.424561	-635.643738	124.440224	961.996216	427.277710	-14.128351	929.518982	412.544708	168.320129
-638.666138	231.815994	868.071045	-645.950256	28.712675	856.689575	-755.120483	274.743347	419.087677	-695.357300	10.022472	468.809479	-745.797791	274.419617	66.406830	-759.681152	31.286869	74.931717	-686.394775	330.335510	1279.838257	-662.554810	-62.743069	1289.354858	-631.097046	132.328140	1316.961792	-612.963745	136.220184	1581.428833	-715.747375	356.823303	1043.057129	-685.526672	-109.774803	1055.769043	-595.776550	328.151825	804.832886	-572.923706	-64.066986	822.443787	-635.645447	124.443588	961.988159	427.180267	-14.183782	929.503357	412.521698	168.296295
-638.658386	231.828339	868.071716	-645.961243	28.731449	856.674316	-755.121033	274.744019	419.076813	-695.328674	10.050868	468.802368	-745.799255	274.428101	66.388229	-759.656494	31.285025	74.924858	-686.387390	330.352448	1279.840698	-662.641663	-62.733425	1289.315552	-631.102356	132.337479	1316.961670	-612.966858	136.229263	1581.426758	-715.721130	356.806152	1043.056274	-685.541870	-109.791031	1055.774902	-595.778015	328.182861	804.826843	-572.933350	-64.093094	822.434753	-635.642639	124.450401	961.980042	427.044098	-14.292459	929.498291	412.466492	168.212799
-638.653137	231.793259	868.049072	-645.947205	28.680696	856.677063	-755.113525	274.756195	419.076050	-695.381531	9.996092	468.822174	-745.830750	274.439941	66.386948	-759.699951	31.284081	74.937111	-686.397278	330.379578	1279.821289	-662.734558	-62.733749	1289.290405	-630.978943	132.265244	1316.991943	-612.989014	136.233047	1581.433105	-715.716492	356.805359	1043.050903	-685.541626	-109.817093	1055.760742	-595.757324	328.229401	804.819946	-572.937744	-64.097794	822.437927	-635.639648	124.420853	961.971313	426.953094	-14.350935	929.492615	412.417603	168.157944
-638.647278	231.777756	868.045776	-645.941528	28.663221	856.682434	-755.094604	274.752319	419.077820	-695.373291	10.013978	468.825439	-745.801880	274.423187	66.380898	-759.676331	31.272373	74.928680	-686.407471	330.398254	1279.827515	-662.700867	-62.730053	1289.321411	-630.990051	132.263962	1316.986694	-613.002808	136.241440	1581.444824	-715.705566	356.813019	1043.051758	-685.536438	-109.809326	1055.763550	-595.756348	328.229401	804.819397	-572.912903	-64.082840	822.438171	-635.623779	124.408325	961.971924	426.832184	-14.386122	929.466064	412.374573	168.093140
-638.637390	231.777023	868.032593	-645.947815	28.677525	856.676758	-755.082092	274.735596	419.065643	-695.381165	9.999504	468.806732	-745.806885	274.441498	66.405357	-759.648193	31.274626	74.898552	-686.409668	330.391968	1279.837646	-662.706970	-62.737915	1289.338257	-630.991943	132.269806	1317.006714	-613.010132	136.241760	1581.441284	-715.703125	356.806671	1043.057007	-685.553040	-109.793991	1055.767212	-595.769897	328.247528	804.807007	-572.916565	-64.090546	822.445923	-635.627014	124.417999	961.963013	426.697601	-14.426657	929.461426	412.285370	168.049210
-638.615479	231.781372	868.037109	-645.941711	28.684113	856.676270	-755.075684	274.731354	419.065277	-695.407654	10.006590	468.812164	-745.801941	274.437042	66.400688	-759.661499	31.268167	74.905373	-686.416870	330.405975	1279.833374	-662.685974	-62.726486	1289.371216	-630.989746	132.265976	1317.015015	-613.043030	136.231232	1581.422852	-715.700562	356.804016	1043.057251	-685.538025	-109.785606	1055.765991	-595.761108	328.259521	804.807495	-572.895752	-64.087242	822.461365	-635.616333	124.420532	961.965088	426.580048	-14.476358	929.427307	412.237457	167.995987
-638.615845	231.778992	868.035583	-645.943604	28.659481	856.677856	-755.057251	274.719208	419.059113	-695.411743	10.014627	468.824799	-745.757935	274.411957	66.404770	-759.693237	31.267735	74.910233	-686.402466	330.410004	1279.835571	-662.714172	-62.733078	1289.332275	-631.001282	132.278183	1317.011353	-613.019287	136.217148	1581.441406	-715.711792	356.848389	1043.069336	-685.534851	-109.812531	1055.797363	-595.753662	328.255493	804.819885	-572.891968	-64.097038	822.462097	-635.617798	124.409157	961.965271	426.417816	-14.533173	929.399292	412.151184	167.915161
-638.622742	231.783905	868.028503	-645.948914	28.654909	856.678711	-755.058899	274.720215	419.072266	-695.424927	10.032737	468.807556	-745.763245	274.438660	66.378906	-759.698486	31.267866	74.909409	-686.401917	330.411530	1279.826172	-662.667419	-62.715900	1289.388794	-631.005432	132.286011	1317.011108	-613.043701	136.200104	1581.427734	-715.717285	356.879944	1043.062988	-685.531128	-109.807312	1055.802124	-595.761475	328.259399	804.809204	-572.901855	-64.092270	822.466003	-635.618652	124.413338	961.962036	426.272186	-14.583151	929.371216	412.056915	167.859802
-638.607849	231.787033	868.028625	-645.945251	28.658161	856.678284	-755.055298	274.718048	419.060089	-695.409119	10.043788	468.823242	-745.730713	274.436157	66.409714	-759.682129	31.277212	74.892372	-686.398376	330.424316	1279.820068	-662.674866	-62.710335	1289.368530	-630.997620	132.310165	1317.022949	-613.053772	136.144730	1581.429932	-715.699219	356.867462	1043.043823	-685.538696	-109.811249	1055.817139	-595.775330	328.303223	804.806152	-572.916077	-64.093056	822.502319	-635.610718	124.415932	961.961914	426.097778	-14.647007	929.355286	411.938324	167.834076
-638.611084	231.770264	868.027039	-645.930054	28.627073	856.701233	-755.055176	274.709259	419.035583	-695.413696	10.032324	468.803345	-745.746765	274.448853	66.374634	-759.690613	31.275003	74.901749	-686.383972	330.443481	1279.831421	-662.649719	-62.688904	1289.425415	-630.995850	132.310181	1317.024414	-613.034302	136.092575	1581.451538	-715.704407	356.889313	1043.049438	-685.526428	-109.806221	1055.830444	-595.785461	328.314270	804.803284	-572.920898	-64.098953	822.510010	-635.613953	124.405312	961.973999	425.921143	-14.736762	929.349426	411.860229	167.747147
-638.596924	231.777191	868.025940	-645.950012	28.611658	856.702515	-755.081665	274.714966	419.045197	-695.451538	10.005966	468.823090	-745.716858	274.430664	66.361893	-759.680786	31.269867	74.886299	-686.400574	330.450836	1279.820313	-662.675842	-62.688000	1289.437988	-630.979248	132.321686	1317.044800	-613.034302	136.004410	1581.462646	-715.690918	356.881561	1043.016235	-685.534302	-109.774300	1055.862671	-595.784973	328.313080	804.802368	-572.923706	-64.115417	822.511414	-635.622437	124.401924	961.974487	425.769409	-14.783789	929.309753	411.776855	167.701782
-638.594360	231.774094	868.038147	-645.950256	28.616833	856.704773	-755.075012	274.677582	419.029449	-695.481018	10.037864	468.809692	-745.706970	274.428070	66.341965	-759.664978	31.270147	74.880402	-686.378967	330.446533	1279.803101	-662.604065	-62.684914	1289.470337	-631.137268	132.423615	1317.028564	-613.084900	135.862061	1581.481567	-715.687439	356.893585	1043.016479	-685.507874	-109.781502	1055.906250	-595.790955	328.337280	804.796448	-572.924377	-64.108208	822.557373	-635.621094	124.397774	961.981445	425.600189	-14.865329	929.289673	411.704712	167.633240
-638.600159	231.774063	868.041565	-645.955872	28.617043	856.708069	-755.071228	274.663208	419.021820	-695.475464	10.042960	468.821808	-745.723083	274.441467	66.400208	-759.677063	31.264345	74.864098	-686.406555	330.486359	1279.763672	-662.544250	-62.626160	1289.550659	-630.990051	132.401627	1317.064697	-613.027283	135.739319	1581.502930	-715.711365	356.920349	1042.984375	-685.488159	-109.791710	1055.965454	-595.777466	328.300964	804.762451	-572.966919	-64.107880	822.588928	-635.620605	124.397621	961.984375	425.392365	-14.920063	929.292480	411.589386	167.566452
-638.602478	231.779083	868.040955	-645.976807	28.595337	856.705444	-755.089722	274.648529	419.039246	-695.472229	10.044463	468.822784	-745.767395	274.435333	66.389328	-759.724365	31.273235	74.858032	-686.443848	330.527283	1279.729492	-662.549255	-62.585564	1289.609253	-630.967529	132.460571	1317.075317	-613.027100	135.539871	1581.513062	-715.674866	356.882111	1042.940308	-685.470032	-109.789871	1056.034546	-595.770081	328.307800	804.726440	-572.991516	-64.116066	822.621033	-635.633545	124.388458	961.982788	425.253510	-15.004587	929.277405	411.509094	167.510803
-638.627502	231.726624	868.019043	-645.988159	28.572027	856.706421	-755.095215	274.653717	419.042084	-695.486694	10.025353	468.826843	-745.772156	274.435425	66.388794	-759.700500	31.273489	74.855743	-686.444824	330.589874	1279.672485	-662.577698	-62.549343	1289.623901	-630.972229	132.526871	1317.081177	-613.029602	135.271439	1581.534302	-715.685852	356.914856	1042.872559	-685.485413	-109.759888	1056.112183	-595.759888	328.284912	804.655518	-573.000488	-64.124718	822.676208	-635.632263	124.360748	961.971619	425.055481	-15.046146	929.268982	411.405548	167.440857
-638.639526	231.687759	867.991699	-645.975525	28.528240	856.745605	-755.110107	274.672699	419.030518	-695.518921	10.027603	468.814392	-745.780029	274.448486	66.381783	-759.720093	31.273289	74.858955	-686.459656	330.630066	1279.582153	-662.505493	-62.463486	1289.705322	-630.952148	132.625412	1317.081055	-613.059631	134.938126	1581.568604	-715.735535	356.956848	1042.765015	-685.437012	-109.756866	1056.230469	-595.748535	328.272003	804.580017	-573.015381	-64.141502	822.757996	-635.643372	124.353256	961.980286	424.873230	-15.124627	929.261902	411.294922	167.405167
-638.651062	231.683792	867.988281	-646.015564	28.525059	856.757324	-755.094299	274.662201	419.024078	-695.528748	10.046380	468.813873	-745.737488	274.454437	66.377815	-759.686768	31.273674	74.851990	-686.481812	330.698578	1279.495728	-662.478333	-62.396866	1289.774414	-630.966309	132.768997	1317.091431	-613.079407	134.566132	1581.590576	-715.763367	356.983002	1042.642822	-685.426636	-109.715607	1056.349243	-595.711670	328.189789	804.471680	-573.044983	-64.172882	822.843750	-635.658752	124.355812	961.984070	424.681885	-15.196155	929.244812	411.209106	167.340393
-638.665100	231.664322	867.969238	-646.008362	28.480877	856.767395	-755.135742	274.669342	419.025604	-695.532227	10.022823	468.831299	-745.712952	274.450714	66.378929	-759.687988	31.273558	74.854324	-686.505615	330.810730	1279.371460	-662.363892	-62.250507	1289.935425	-630.934204	132.888306	1317.107544	-613.142273	134.093033	1581.607788	-715.735107	356.967163	1042.519165	-685.388245	-109.667450	1056.514893	-595.730713	328.259430	804.339783	-573.063110	-64.163971	822.973389	-635.660095	124.339539	961.980347	424.508087	-15.248185	929.231934	411.108307	167.258698
-638.696838	231.619080	867.945557	-646.009338	28.471611	856.777161	-755.094604	274.611542	419.015747	-695.579529	10.015232	468.831055	-745.726135	274.454437	66.385559	-759.689941	31.273367	74.855186	-686.531372	330.947845	1279.235596	-662.381470	-62.132416	1290.030273	-630.894958	133.054718	1317.128296	-613.203857	133.537231	1581.657104	-715.641113	356.367706	1042.549194	-685.369324	-109.675362	1056.691406	-595.699341	328.238281	804.191895	-573.106995	-64.205711	823.098328	-635.674133	124.328545	961.974121	424.318146	-15.309611	929.218872	411.008087	167.197296
-638.710693	231.585312	867.943481	-646.024719	28.453091	856.799438	-755.123291	274.621460	419.011810	-695.578552	9.992755	468.820526	-745.752686	274.456726	66.373283	-759.704346	31.260883	74.871559	-686.561035	331.136810	1279.080444	-662.228760	-62.041534	1290.306641	-630.838318	133.233719	1317.126709	-613.282898	132.894913	1581.669189	-715.773010	356.973083	1042.212646	-685.300903	-109.621185	1056.920776	-595.724609	328.189880	804.054443	-573.118225	-64.264107	823.263672	-635.681213	124.313568	961.984375	424.136932	-15.347053	929.188049	410.895782	167.149811
-638.751099	231.544724	867.920593	-646.064392	28.419912	856.813354	-755.130798	274.616058	419.009247	-695.599792	9.981283	468.825928	-745.773743	274.438599	66.381729	-759.688721	31.272999	74.858841	-686.574341	331.295563	1278.922729	-661.993469	-61.711811	1290.442505	-630.762146	133.455109	1317.155884	-613.375610	132.199341	1581.690674	-715.823120	357.001709	1042.041870	-685.252625	-109.621017	1057.119629	-595.709045	328.143250	803.897766	-573.173767	-64.316925	823.410156	-635.715942	124.294319	961.980591	423.931763	-15.369549	929.172729	410.774963	167.136520
-638.787659	231.520294	867.893860	-646.073608	28.408415	856.825439	-755.190063	274.627136	419.028046	-695.599426	9.954441	468.832367	-745.747375	274.451691	66.398628	-759.698181	31.275497	74.854996	-686.592773	331.467590	1278.730835	-661.822937	-61.524288	1290.640381	-630.682983	133.704239	1317.175415	-613.485840	131.431961	1581.709717	-715.907043	357.111664	1041.801025	-685.175781	-109.580887	1057.330933	-595.755493	328.190094	803.738037	-573.181152	-64.353157	823.613464	-635.728210	124.295525	961.973633	423.696075	-15.431634	929.164795	410.636353	167.086151
-638.846375	231.456284	867.853333	-646.097595	28.343168	856.867249	-755.229980	274.590271	419.018280	-695.644043	9.935781	468.837708	-745.769104	274.449371	66.388161	-759.695618	31.262938	74.868217	-686.624634	331.646881	1278.541260	-661.845337	-61.387318	1290.770630	-630.611633	133.998276	1317.165771	-613.613586	130.707474	1581.701172	-715.968140	357.164917	1041.605469	-685.105652	-109.605019	1057.561768	-595.795471	328.166809	803.562073	-573.223206	-64.440193	823.785217	-635.761047	124.272079	961.976013	423.483673	-15.490033	929.140503	410.505463	167.047607
-638.863831	231.411133	867.799255	-646.086182	28.297979	856.880676	-755.211426	274.568146	419.009888	-695.692688	9.883390	468.838531	-745.724426	274.442383	66.386955	-759.736389	31.226351	74.881966	-686.646790	331.918610	1278.353027	-661.828308	-61.260578	1290.984497	-630.533752	134.272430	1317.155884	-613.744263	129.838669	1581.684814	-715.996216	357.186340	1041.419556	-685.020325	-109.604553	1057.778076	-595.835327	328.033691	803.360535	-573.253967	-64.505203	823.945007	-635.753235	124.260513	961.956848	423.220184	-15.529759	929.130981	410.338165	167.002411
-638.898865	231.365738	867.736511	-646.093750	28.265841	856.884399	-755.246765	274.513763	419.021057	-695.720154	9.889025	468.850983	-745.802795	274.460052	66.380730	-759.733215	31.205839	74.839867	-686.673828	332.169647	1278.182861	-661.724976	-61.019871	1291.122681	-630.459045	134.591309	1317.168457	-613.854248	128.947342	1581.660034	-716.072937	357.240814	1041.226196	-684.922485	-109.620277	1058.033447	-595.882996	327.934021	803.172852	-573.259644	-64.619156	824.126343	-635.747070	124.253929	961.927307	422.947144	-15.616270	929.121460	410.195435	166.939728
-638.946045	231.328888	867.716553	-646.098938	28.213154	856.917664	-755.312317	274.466370	418.993378	-695.782410	9.864393	468.843567	-745.810791	274.451538	66.397133	-759.726318	31.215149	74.826859	-686.658630	332.395386	1278.012939	-661.537415	-60.752739	1291.278320	-630.538330	134.989624	1317.150391	-614.000244	127.969513	1581.621338	-716.098022	357.256592	1041.018311	-684.770508	-109.609001	1058.277100	-595.994141	327.935974	802.979309	-573.266907	-64.737579	824.302429	-635.761353	124.236656	961.934631	422.700531	-15.667578	929.104614	410.020721	166.922073
-638.974426	231.264420	867.649841	-646.064758	28.164343	856.941589	-755.315796	274.428650	418.994507	-695.790833	9.829928	468.857239	-745.677979	274.419708	66.404305	-759.747253	31.217375	74.826408	-686.679443	332.629272	1277.873169	-661.374390	-60.471596	1291.361572	-630.456299	135.342834	1317.181030	-614.114624	127.225128	1581.571533	-716.177856	357.287231	1040.896973	-684.614380	-109.542038	1058.505249	-595.952881	327.223389	802.756165	-573.248535	-64.942642	824.410522	-635.745300	124.225571	961.914917	422.442444	-15.718328	929.088745	409.878296	166.892700
-638.983765	231.230713	867.621155	-646.038513	28.125813	856.984497	-755.367371	274.389771	418.996918	-695.818970	9.847003	468.876678	-745.563843	274.371674	66.414520	-759.718018	31.217533	74.819992	-686.683533	332.909210	1277.763794	-661.207947	-60.157566	1291.460693	-630.407104	135.683502	1317.177002	-614.224915	126.027756	1581.515747	-716.222839	357.304596	1040.775146	-684.460754	-109.564369	1058.721680	-596.073792	327.135773	802.628357	-573.236877	-65.127281	824.516602	-635.728638	124.225502	961.923401	422.179016	-15.761220	929.066345	409.713776	166.847519
-639.030334	231.142258	867.554016	-646.040405	28.050053	857.014099	-755.356873	274.338440	418.954132	-695.867188	9.822140	468.878632	-745.405457	274.324890	66.379494	-759.735352	31.217302	74.825249	-686.694824	333.165192	1277.694946	-661.028442	-59.848991	1291.540527	-630.327332	135.983597	1317.191650	-614.317261	125.058800	1581.463989	-716.284912	357.370544	1040.666992	-684.268311	-109.535393	1058.911255	-596.185364	327.094360	802.526733	-573.167908	-65.271820	824.637634	-635.717346	124.190758	961.904846	421.962769	-15.782440	929.019897	409.565430	166.870972
-639.058289	231.123459	867.506104	-646.028076	28.030851	857.021973	-755.383911	274.308838	418.943878	-695.912476	9.777541	468.891418	-745.259216	274.250275	66.361420	-759.766357	31.208092	74.815125	-686.708923	333.395050	1277.630737	-660.855591	-59.564781	1291.623901	-630.277344	136.255615	1317.197632	-614.393799	124.161499	1581.393677	-716.350037	357.480530	1040.589722	-684.066833	-109.519913	1059.077515	-596.326538	327.079742	802.441895	-573.055054	-65.362831	824.708496	-635.709656	124.199974	961.885254	421.691864	-15.765960	928.989929	409.397522	166.841675
-639.071472	231.044922	867.443054	-645.991150	27.982380	857.065735	-755.373596	274.305939	418.919373	-695.917847	9.761162	468.887024	-745.091675	274.193146	66.339821	-759.734863	31.193331	74.808533	-686.723267	333.654755	1277.622681	-660.669678	-59.292263	1291.732788	-630.088562	136.464600	1317.215942	-614.472229	123.269577	1581.328735	-716.433228	357.580597	1040.565430	-683.889648	-109.496834	1059.176392	-596.436829	327.069550	802.395630	-572.940613	-65.394798	824.779602	-635.681030	124.189079	961.877258	421.427734	-15.802199	928.943787	409.226471	166.824966
-639.088379	231.015549	867.404419	-645.980591	27.915773	857.080322	-755.306641	274.275909	418.889404	-695.967529	9.741331	468.896027	-744.986694	274.149292	66.341797	-759.757813	31.170002	74.824989	-686.718567	333.901245	1277.641357	-660.551697	-59.064850	1291.752319	-629.986694	136.671585	1317.251465	-614.497070	122.413284	1581.248291	-716.495239	357.710388	1040.578979	-683.693298	-109.457275	1059.259888	-596.502747	326.976563	802.426636	-572.790955	-65.472771	824.806335	-635.665527	124.168449	961.865479	421.135559	-15.827739	928.900940	409.068268	166.819168
-639.091003	230.974472	867.354492	-645.959290	27.883127	857.111816	-755.260254	274.287445	418.885742	-695.973938	9.740382	468.886414	-744.976379	274.174408	66.344040	-759.726746	31.192616	74.809906	-686.683960	334.105469	1277.701416	-660.443176	-58.865955	1291.735229	-629.909790	136.883102	1317.274170	-614.516479	121.625427	1581.179199	-716.567749	357.854279	1040.606201	-683.523499	-109.383240	1059.289673	-596.668091	327.039276	802.406799	-572.626038	-65.607956	824.814819	-635.640991	124.171570	961.857300	420.888153	-15.873451	928.868164	408.920746	166.800186
-639.106995	230.938400	867.321716	-645.952515	27.876621	857.146912	-755.211853	274.266357	418.847961	-695.998413	9.698422	468.900635	-744.978210	274.205566	66.373932	-759.743225	31.170221	74.826431	-686.630127	334.257294	1277.801270	-660.342285	-58.680012	1291.732910	-629.819763	137.014877	1317.306274	-614.517334	120.871513	1581.093994	-716.578064	357.908508	1040.701294	-683.338440	-109.311745	1059.304565	-596.759827	327.073730	802.479370	-572.444031	-65.680550	824.787781	-635.618103	124.182655	961.858276	420.586731	-15.939252	928.846802	408.730377	166.777512
-639.059509	230.897598	867.299133	-645.856384	27.836384	857.192017	-755.100586	274.276215	418.830719	-695.987854	9.694160	468.902100	-744.932190	274.250671	66.398544	-759.787048	31.161980	74.824898	-686.558777	334.396362	1277.878296	-660.229065	-58.527107	1291.713379	-629.725769	137.149551	1317.327759	-614.487061	120.202522	1581.040527	-716.593506	358.088715	1040.757813	-683.170166	-109.261230	1059.299072	-596.905640	327.575806	802.639465	-572.248718	-65.759514	824.771362	-635.539246	124.176689	961.870850	420.272980	-15.988306	928.834656	408.557068	166.708313
-639.064209	230.875214	867.266113	-645.843323	27.825714	857.208984	-755.083069	274.328644	418.852234	-695.951965	9.696818	468.905945	-744.998596	274.259399	66.388794	-759.733459	31.169525	74.825050	-686.487671	334.498383	1277.993774	-660.213867	-58.425953	1291.638916	-629.656189	137.249588	1317.369141	-614.439819	119.598701	1580.977051	-716.627380	358.230377	1040.878906	-683.068359	-109.258636	1059.283203	-597.008179	327.782928	802.755798	-572.470032	-66.140427	824.524963	-635.520264	124.184464	961.863037	419.994049	-15.970176	928.794617	408.358093	166.720306
-639.057129	230.875122	867.226563	-645.835510	27.810825	857.210327	-755.029419	274.332733	418.834534	-695.955322	9.655845	468.891357	-744.966187	274.259186	66.381294	-759.763611	31.162403	74.840309	-686.389648	334.608124	1278.139771	-660.140991	-58.356239	1291.602173	-629.558044	137.292374	1317.395142	-614.362854	119.010178	1580.898926	-716.610657	358.409607	1041.025024	-682.939209	-109.164703	1059.229492	-597.030884	327.853668	802.865723	-572.310242	-66.201355	824.443604	-635.499084	124.197006	961.843994	419.668976	-15.989205	928.772095	408.127960	166.691925
-639.008545	230.841553	867.217590	-645.809692	27.795582	857.228088	-754.939819	274.364380	418.823792	-695.944580	9.662450	468.893219	-744.916321	274.257568	66.375771	-759.732971	31.162319	74.834869	-686.292786	334.682648	1278.269531	-660.091797	-58.313091	1291.531006	-629.513611	137.324707	1317.396851	-614.265564	118.512321	1580.862793	-716.578735	358.530457	1041.178467	-682.791870	-109.055740	1059.132080	-597.039490	327.960510	803.001099	-571.712463	-65.824715	824.578186	-635.457581	124.184303	961.848755	419.401154	-15.999591	928.730042	407.922943	166.681702
-638.944519	230.875717	867.234253	-645.763489	27.796103	857.271790	-754.902710	274.381317	418.837585	-695.889771	9.668667	468.887512	-744.911072	274.255493	66.382545	-759.696472	31.155373	74.818871	-686.156006	334.669067	1278.425415	-660.046082	-58.324154	1291.442017	-629.566895	137.483093	1317.316772	-614.158203	118.065933	1580.824219	-716.548218	358.725250	1041.355469	-682.726929	-109.045982	1059.055298	-597.062744	328.118378	803.142517	-571.930786	-66.130554	824.315552	-635.417847	124.215561	961.880676	419.125549	-16.008108	928.671631	407.716003	166.694260
-638.898987	230.865082	867.228149	-645.734192	27.813431	857.264893	-754.881958	274.394745	418.850067	-695.858398	9.661126	468.897247	-744.941528	274.243073	66.396500	-759.711121	31.162167	74.815437	-686.056824	334.680603	1278.591553	-660.109314	-58.322250	1291.333496	-629.359253	137.384918	1317.367920	-614.008606	117.924408	1580.768799	-716.473877	358.898163	1041.570435	-682.636780	-108.940163	1058.924194	-597.019043	328.205994	803.276794	-571.403564	-65.744957	824.418884	-635.382141	124.217316	961.874207	418.810181	-16.029766	928.624573	407.483551	166.667664
-638.826660	230.894302	867.239441	-645.714050	27.837318	857.277222	-754.820984	274.429932	418.849487	-695.858704	9.660576	468.882202	-744.937744	274.250153	66.422836	-759.754150	31.155344	74.828667	-685.896973	334.703949	1278.772583	-660.113037	-58.344521	1291.237915	-629.332947	137.213608	1317.437744	-613.818237	117.448395	1580.744751	-716.365356	359.060699	1041.788086	-682.568481	-108.848969	1058.758301	-596.980469	328.437256	803.450745	-571.216858	-65.595512	824.344055	-635.339600	124.242844	961.886230	418.531006	-16.024858	928.588196	407.270294	166.657166
-638.744202	230.920685	867.240051	-645.689392	27.855776	857.292664	-754.800659	274.442780	418.881165	-695.835510	9.668254	468.886932	-744.957825	274.287659	66.449913	-759.748230	31.162281	74.836670	-685.737549	334.642975	1278.960449	-660.139832	-58.426044	1291.131958	-629.300293	137.122330	1317.449707	-613.635376	117.198257	1580.706299	-716.267639	359.260986	1041.988770	-682.526428	-108.762131	1058.582153	-596.927063	328.632690	803.597717	-571.073242	-65.438416	824.269104	-635.300659	124.271217	961.895569	418.236938	-16.121052	928.576782	407.077637	166.584106
-638.640320	230.960831	867.265320	-645.642273	27.887238	857.290710	-754.715576	274.482025	418.865234	-695.813538	9.678874	468.863495	-744.898376	274.280090	66.457489	-759.722717	31.160452	74.839012	-685.578186	334.538574	1279.141846	-660.190247	-58.548328	1291.022095	-629.285522	137.160477	1317.388672	-613.399963	117.023453	1580.693359	-716.137695	359.453491	1042.163574	-682.526978	-108.665558	1058.436768	-596.829651	328.909912	803.769531	-570.945068	-65.268661	824.186951	-635.230652	124.292137	961.906860	417.956909	-16.140341	928.557678	406.878662	166.537140
-638.514404	231.025711	867.278625	-645.588379	27.907635	857.293762	-754.666321	274.476776	418.891693	-695.775696	9.711194	468.883911	-744.857361	274.315063	66.455704	-759.683655	31.160625	74.829575	-685.403381	334.447754	1279.329712	-660.295410	-58.691120	1290.895874	-629.234375	137.013199	1317.400757	-613.169922	117.126968	1580.667603	-715.944092	359.616302	1042.358032	-682.524292	-108.605232	1058.261108	-596.743286	329.302399	803.953735	-570.810364	-65.026115	824.107178	-635.155457	124.328918	961.915771	417.680328	-16.186434	928.537170	406.679535	166.520599
-638.409973	231.060059	867.294556	-645.548218	27.944170	857.290161	-754.633423	274.555054	418.896423	-695.746460	9.743994	468.898956	-744.890564	274.302765	66.453529	-759.676208	31.209286	74.824501	-685.209595	334.355682	1279.519531	-660.366333	-58.811798	1290.805054	-629.041565	136.703262	1317.438354	-612.900085	117.089104	1580.648193	-715.703125	359.713318	1042.576050	-682.559448	-108.547943	1058.069336	-596.612854	329.576721	804.134216	-570.718567	-64.734406	824.026917	-635.085938	124.352654	961.921509	417.386749	-16.233999	928.516663	406.463165	166.489471
-638.286804	231.116196	867.329041	-645.520142	28.001953	857.264221	-754.550354	274.557251	418.869415	-695.737549	9.771970	468.882233	-744.861938	274.300415	66.437485	-759.703491	31.216072	74.844139	-685.007996	334.229218	1279.709351	-660.416992	-58.972092	1290.702881	-629.070007	136.531998	1317.443848	-612.590576	117.008522	1580.625366	-715.471436	359.800903	1042.770142	-682.570007	-108.517067	1057.894531	-596.445496	329.792358	804.283752	-570.629333	-64.463074	823.922302	-635.022400	124.377190	961.924927	417.111786	-16.305025	928.504944	406.284363	166.449280
-638.156860	231.224243	867.379333	-645.328918	28.111618	857.093506	-754.504150	274.598938	418.894745	-695.615479	9.863481	468.868408	-744.808777	274.274323	66.445229	-759.655457	31.216183	74.828224	-684.818726	334.120270	1279.889648	-660.520996	-59.139694	1290.597046	-628.870361	136.181107	1317.491089	-612.262878	116.820297	1580.599365	-715.211243	359.910828	1042.968140	-682.630066	-108.411682	1057.700806	-596.261597	330.009979	804.456238	-570.575867	-64.217049	823.842896	-634.817993	124.378563	961.856018	416.837921	-16.334030	928.490723	406.087189	166.428299
-637.991638	231.268097	867.406616	-645.422852	28.133022	857.237610	-754.398010	274.580353	418.898743	-695.687988	9.841788	468.874359	-744.809021	274.275940	66.422829	-759.707581	31.226532	74.844048	-684.619629	333.906952	1280.028564	-660.582458	-59.367970	1290.512207	-628.815674	135.876892	1317.567627	-611.934570	117.132957	1580.560059	-714.970947	359.988403	1043.152710	-682.681824	-108.370651	1057.515991	-596.078796	330.219299	804.606934	-570.525208	-63.921902	823.766296	-634.833313	124.461800	961.947937	416.548523	-16.329506	928.457642	405.885040	166.398865
-637.890381	231.382660	867.461304	-645.237000	28.275082	857.044556	-754.411926	274.644989	418.942719	-695.594849	9.957670	468.844177	-744.853333	274.299225	66.441422	-759.663391	31.269938	74.813019	-684.389038	333.712708	1280.212646	-660.676453	-59.599937	1290.395874	-628.747009	135.690933	1317.547485	-611.579956	117.218391	1580.518677	-714.719482	360.068604	1043.350464	-682.772156	-108.298279	1057.323364	-595.881775	330.505005	804.755310	-570.522522	-63.648659	823.667786	-634.641968	124.469513	961.869019	416.312012	-16.336882	928.451416	405.722534	166.396408
-637.692261	231.431900	867.496460	-645.287659	28.267897	857.207642	-754.347351	274.649323	418.914978	-695.642273	9.960260	468.863159	-744.917847	274.333099	66.449715	-759.679138	31.268476	74.821655	-684.135498	333.557526	1280.404541	-660.696838	-59.848114	1290.292480	-628.824036	135.491867	1317.562134	-611.201599	117.127472	1580.510742	-714.446167	360.123962	1043.548706	-682.839417	-108.210678	1057.139526	-595.686829	330.751770	804.917358	-570.548279	-63.348614	823.541565	-634.634583	124.548370	961.975830	416.055115	-16.339603	928.424377	405.522491	166.414734
-637.514954	231.504532	867.541321	-645.391907	28.282238	857.334839	-754.332275	274.704163	418.937775	-695.711365	9.974465	468.856506	-744.861267	274.316559	66.459068	-759.692932	31.267996	74.823128	-683.890198	333.349426	1280.573608	-660.747070	-60.056000	1290.192749	-628.744629	135.234100	1317.563110	-610.834534	117.516823	1580.484985	-714.180176	360.223877	1043.738403	-682.977356	-108.160957	1056.947998	-595.428406	330.938263	805.059570	-570.612183	-63.050499	823.417419	-634.658569	124.626305	962.067810	415.815887	-16.331491	928.409363	405.346039	166.409576
-637.400818	231.561523	867.555725	-645.352112	28.322453	857.337280	-754.333862	274.712433	418.938293	-695.713623	10.025484	468.878784	-744.970642	274.318970	66.433449	-759.700317	31.291399	74.808952	-683.667542	333.127228	1280.711060	-660.707642	-60.190086	1290.102661	-628.506409	134.844376	1317.603516	-610.426392	117.427185	1580.458374	-713.921936	360.302979	1043.909424	-683.094421	-108.083611	1056.790405	-595.076660	330.637878	805.158508	-570.690552	-62.735046	823.303711	-634.579895	124.666931	962.075684	415.553040	-16.372604	928.404114	405.175140	166.378220
-637.267456	231.693878	867.602234	-645.187317	28.342159	857.180664	-754.320618	274.744263	418.961212	-695.652649	10.108131	468.896210	-744.960205	274.311737	66.425934	-759.679077	31.309299	74.792793	-683.434143	332.944702	1280.873901	-660.697876	-60.354671	1289.998169	-628.377014	134.582565	1317.633057	-610.047241	117.567604	1580.453003	-713.601746	360.333038	1044.064087	-683.190552	-108.053841	1056.618774	-594.867737	330.972473	805.286987	-570.787964	-62.511620	823.179504	-634.376526	124.645767	962.011780	415.320313	-16.394178	928.393311	404.997894	166.411163
-637.137390	231.775360	867.642639	-645.110840	28.455021	857.143982	-754.358826	274.814056	418.982788	-695.634644	10.184863	468.879700	-745.053040	274.313904	66.436577	-759.696289	31.316948	74.797859	-683.167725	332.770081	1281.018677	-660.601685	-60.550812	1289.968384	-628.271790	134.323395	1317.664551	-609.639343	117.745232	1580.457520	-713.235168	360.288269	1044.244385	-683.299011	-107.986122	1056.483398	-594.652344	331.128876	805.425598	-570.904968	-62.355934	823.046570	-634.272766	124.702644	962.011414	415.071960	-16.399675	928.380920	404.831360	166.387817
-637.053284	231.838623	867.679138	-645.086670	28.580698	857.123047	-754.341614	274.857269	418.998169	-695.582092	10.268819	468.866730	-745.115356	274.319275	66.440506	-759.683411	31.329655	74.814400	-682.902466	332.579010	1281.170898	-660.713562	-60.806770	1289.840454	-628.156067	134.083008	1317.678223	-609.245422	118.198433	1580.426270	-712.919006	360.276367	1044.426392	-683.446899	-107.938812	1056.354858	-594.390808	331.311890	805.576660	-571.005554	-62.034176	822.956604	-634.178284	124.763901	962.014587	414.842896	-16.438618	928.381470	404.678040	166.373199
-636.880310	231.950592	867.734741	-645.017700	28.650351	857.083252	-754.306946	274.845520	418.997711	-695.569275	10.303644	468.852356	-745.186523	274.359283	66.451233	-759.674561	31.329746	74.810226	-682.643921	332.387085	1281.268799	-660.701416	-61.057323	1289.775513	-628.010010	133.815521	1317.665527	-608.825378	118.377548	1580.417236	-712.636719	360.260895	1044.603149	-683.521179	-107.921577	1056.216431	-594.115967	331.314667	805.683044	-571.130005	-61.899364	822.868713	-634.079956	124.806564	962.021423	414.619446	-16.457073	928.372375	404.524963	166.383499
-636.799561	232.093933	867.751221	-644.820923	28.883955	856.816040	-754.281860	274.895813	419.007202	-695.423157	10.448198	468.821289	-745.227783	274.394409	66.459061	-759.607605	31.353449	74.810867	-682.380615	332.225983	1281.412842	-660.678650	-61.232826	1289.724365	-627.881775	133.583633	1317.675293	-608.426575	118.523109	1580.396729	-712.378845	360.295593	1044.722534	-683.643127	-107.880608	1056.108521	-593.837463	331.378876	805.823120	-571.251648	-61.755219	822.760803	-633.840637	124.854271	961.881165	414.426239	-16.470615	928.359619	404.389099	166.390167
-636.680176	232.224823	867.802612	-644.778381	28.992342	856.781128	-754.273132	274.944031	419.021606	-695.392883	10.541370	468.826172	-745.262756	274.392883	66.419914	-759.632202	31.351971	74.813377	-682.122986	332.030243	1281.492676	-660.712402	-61.418625	1289.604004	-627.721863	133.358231	1317.672241	-608.029541	118.402702	1580.396729	-712.054749	360.192352	1044.836670	-683.737427	-107.918022	1056.008423	-593.560913	331.345764	805.943848	-571.429626	-61.646145	822.645386	-633.732727	124.928772	961.885010	414.213348	-16.468641	928.353638	404.258606	166.418015
-636.540222	232.269165	867.830017	-644.880554	28.872663	856.947205	-754.235474	274.976196	419.023590	-695.463257	10.470213	468.849243	-745.292358	274.394836	66.429321	-759.640686	31.351446	74.821411	-681.844299	331.866730	1281.605591	-660.685486	-61.593006	1289.535278	-627.565918	133.143250	1317.692871	-607.637207	118.803314	1580.355835	-711.726379	360.166504	1044.921143	-683.837646	-107.972832	1055.937744	-593.331848	331.351074	806.037598	-571.573975	-61.723755	822.545776	-633.764893	124.956955	961.989014	414.022278	-16.473171	928.350525	404.119598	166.394363
-636.412964	232.328506	867.878418	-644.879944	28.876364	856.993286	-754.174072	274.981873	419.006165	-695.451172	10.528790	468.838623	-745.225830	274.425873	66.428497	-759.652710	31.360746	74.804405	-681.534912	331.673798	1281.714966	-660.657593	-61.786346	1289.464233	-627.471069	133.031570	1317.737793	-607.239380	118.676125	1580.361572	-711.451538	360.104797	1045.007935	-683.917542	-108.049583	1055.881104	-593.130554	331.257385	806.088501	-571.705444	-61.681530	822.445923	-633.711975	124.984947	962.036865	413.847900	-16.477898	928.343994	403.989746	166.414886
-636.370972	232.483627	867.915405	-644.684570	29.150887	856.724121	-754.180542	275.059204	419.027496	-695.334229	10.630244	468.791901	-745.286499	274.413544	66.404198	-759.630188	31.361605	74.791107	-681.244263	331.529297	1281.808838	-660.502869	-61.919838	1289.468872	-627.256531	132.833649	1317.766357	-606.876831	119.051025	1580.339722	-711.209229	360.039856	1045.107178	-683.989563	-108.110641	1055.808350	-592.911682	331.085785	806.146057	-571.846680	-61.638081	822.353210	-633.469666	125.047676	961.903381	413.621155	-16.472710	928.365295	403.830963	166.373901
-636.235291	232.523682	867.956360	-644.766113	29.028179	856.892517	-754.127502	275.063538	419.027069	-695.368408	10.600727	468.851257	-745.339233	274.455627	66.429535	-759.650330	31.378193	74.792694	-680.863831	331.569855	1281.999146	-660.327637	-62.070892	1289.478394	-627.018616	132.639709	1317.764648	-606.510315	118.908722	1580.333496	-710.913696	359.931366	1045.252686	-684.015808	-108.236053	1055.790039	-592.699219	331.015015	806.251343	-571.965637	-61.726360	822.276550	-633.479919	125.067001	962.014160	413.437286	-16.462301	928.354614	403.689056	166.385895
-636.195984	232.676193	867.992493	-644.602844	29.308710	856.668579	-754.158569	275.110962	419.047974	-695.258118	10.714956	468.793915	-745.401550	274.470367	66.450897	-759.601563	31.409098	74.773056	-680.677246	331.376495	1282.007324	-660.311218	-62.355358	1289.478027	-626.714050	132.402588	1317.777222	-606.147583	118.989143	1580.326172	-710.653442	359.840302	1045.334839	-684.056396	-108.371284	1055.750122	-592.499390	330.944794	806.371704	-572.105347	-61.847534	822.175598	-633.278564	125.153542	961.905640	413.252472	-16.490538	928.353271	403.565887	166.362854
-636.080017	232.748856	868.022156	-644.545227	29.334152	856.652283	-754.097656	275.128510	419.050354	-695.190735	10.728675	468.782196	-745.414063	274.503418	66.425285	-759.613708	31.411280	74.794655	-680.365723	331.264679	1282.102417	-660.114258	-62.399818	1289.371582	-626.484314	132.273422	1317.764648	-605.781006	119.050270	1580.298950	-710.352722	359.712128	1045.442993	-684.065308	-108.533340	1055.722900	-592.268555	330.800293	806.464783	-572.221802	-62.025753	822.092590	-633.174805	125.178856	961.909729	413.054443	-16.519001	928.346375	403.400696	166.369415
-635.972595	232.847610	868.046875	-644.501038	29.394791	856.631653	-754.041077	275.153564	419.044586	-695.176086	10.726967	468.774994	-745.439026	274.476013	66.420197	-759.593628	31.421450	74.786552	-680.041748	331.147797	1282.208130	-659.937439	-62.512634	1289.336548	-626.268188	132.176453	1317.781372	-605.423584	119.130638	1580.274658	-710.026245	359.596405	1045.557983	-684.050232	-108.737808	1055.692383	-592.078064	330.551575	806.532349	-572.294983	-62.208206	821.994324	-633.054321	125.233612	961.907043	412.894379	-16.565964	928.366394	403.298889	166.342224
-635.850037	232.948273	868.080933	-644.435974	29.439341	856.605835	-754.017517	275.143982	419.039276	-695.108398	10.802319	468.719330	-745.438049	274.497864	66.429649	-759.589417	31.419933	74.796692	-679.700989	331.019226	1282.280273	-659.783081	-62.658211	1289.270630	-626.119934	132.109192	1317.767334	-605.061340	119.198334	1580.265137	-709.768921	359.539429	1045.654175	-684.010498	-108.874100	1055.652588	-591.870605	330.262146	806.572815	-572.390442	-62.475513	821.883728	-632.936890	125.275742	961.907654	412.704742	-16.582277	928.364197	403.157867	166.321228
-635.708191	232.945618	868.096191	-644.565308	29.213902	856.867188	-753.949036	275.148865	419.042908	-695.209290	10.749390	468.763641	-745.401733	274.484497	66.435532	-759.617493	31.410524	74.819893	-679.354553	330.919739	1282.374878	-659.598816	-62.699814	1289.237793	-625.846924	131.980301	1317.792603	-604.702515	119.242393	1580.257446	-709.492188	359.476746	1045.773193	-683.936523	-108.987724	1055.609131	-591.687866	330.062714	806.620300	-572.398193	-62.716717	821.824341	-632.978882	125.280373	962.056458	412.555725	-16.588411	928.330017	403.018738	166.328156
-635.610718	233.073441	868.102722	-644.300049	29.526632	856.579712	-753.917480	275.191132	419.062012	-695.020630	10.882600	468.728790	-745.405762	274.487091	66.436043	-759.541382	31.432487	74.769264	-679.026611	330.852386	1282.468018	-659.429138	-62.746494	1289.185791	-625.563782	131.851364	1317.802979	-604.353027	119.263695	1580.249023	-709.233948	359.419586	1045.869141	-683.834595	-109.137665	1055.590942	-591.542114	329.876740	806.682373	-572.369568	-63.041515	821.737732	-632.691772	125.353867	961.899658	412.405518	-16.591991	928.329224	402.918610	166.316315
-635.480469	233.150085	868.120300	-644.176025	29.578859	856.557556	-753.833679	275.217041	419.072418	-694.984558	10.884072	468.715027	-745.366577	274.481720	66.440857	-759.540039	31.439802	74.762016	-678.726257	330.796631	1282.543335	-659.171387	-62.812546	1289.177490	-625.302795	131.741409	1317.817993	-603.992798	119.292175	1580.241211	-708.991821	359.385284	1045.934570	-683.686829	-109.252274	1055.579346	-591.381836	329.667206	806.719055	-572.285400	-63.325405	821.696594	-632.551880	125.398911	961.895264	412.280731	-16.619629	928.332581	402.821533	166.313248
-635.362671	233.227707	868.138855	-644.121521	29.636803	856.535889	-753.813110	275.273376	419.102631	-694.912109	10.936636	468.707733	-745.478271	274.498901	66.461571	-759.505554	31.456017	74.747238	-678.295349	330.936188	1282.714600	-658.929626	-62.887383	1289.149414	-624.944885	131.571228	1317.864624	-603.636963	119.314583	1580.245850	-708.660156	359.251862	1046.037842	-683.525146	-109.427605	1055.588623	-591.240967	329.580048	806.748413	-572.220154	-63.650230	821.638855	-632.438232	125.444359	961.890320	412.135223	-16.609932	928.336670	402.722015	166.293945
-635.247803	233.300552	868.151184	-644.018372	29.672739	856.512329	-753.746948	275.296906	419.129547	-694.883606	10.968495	468.689026	-745.455322	274.501099	66.456230	-759.526184	31.463415	74.741478	-677.966064	330.858124	1282.761108	-658.799438	-63.008545	1289.066528	-624.710876	131.522110	1317.882935	-603.256714	119.332443	1580.235596	-708.384827	359.182037	1046.099365	-683.380676	-109.623970	1055.568115	-591.107727	329.427948	806.764038	-572.141052	-63.914967	821.555176	-632.293396	125.480537	961.881042	412.027954	-16.608969	928.342468	402.618958	166.310165
-635.096924	233.340958	868.143127	-643.868103	29.662920	856.487610	-753.668396	275.321564	419.114716	-694.772278	11.027478	468.682098	-745.545837	274.490417	66.465111	-759.485474	31.472376	74.759247	-677.614258	330.798523	1282.812622	-658.427368	-63.060234	1289.148315	-624.444153	131.463211	1317.914551	-602.866821	119.352409	1580.233154	-708.155579	359.168610	1046.147583	-683.174316	-109.794418	1055.625122	-590.933472	329.309967	806.770935	-572.026062	-64.181953	821.504578	-632.110413	125.487915	961.861755	411.932861	-16.625200	928.317993	402.546356	166.325943
-634.948669	233.380798	868.148926	-643.759460	29.703089	856.465393	-753.581238	275.358185	419.123932	-694.724609	11.028179	468.677216	-745.522400	274.496460	66.448669	-759.496643	31.486958	74.764542	-677.272522	330.695374	1282.841431	-658.310608	-63.168327	1289.051025	-624.212097	131.382004	1317.941162	-602.496155	119.397591	1580.228516	-707.906006	359.121063	1046.200317	-682.986755	-109.945847	1055.607910	-590.769043	329.196136	806.802734	-571.900024	-64.467812	821.455872	-631.942810	125.511299	961.849609	411.837189	-16.599056	928.319702	402.477783	166.319183
-634.782166	233.416046	868.147766	-643.625854	29.660194	856.448914	-753.471497	275.369751	419.132294	-694.652588	11.061698	468.670013	-745.547729	274.502655	66.463638	-759.486938	31.481653	74.777367	-676.927368	330.619080	1282.898315	-658.040222	-63.238495	1289.050537	-624.054626	131.375290	1317.976318	-602.102783	119.428001	1580.213745	-707.669739	359.094513	1046.270264	-682.748047	-110.143707	1055.613037	-590.597046	329.102753	806.810120	-571.782410	-64.781258	821.404236	-631.770752	125.500275	961.838745	411.779510	-16.543318	928.316467	402.426208	166.369064
-634.597229	233.458740	868.148499	-643.469727	29.694038	856.394104	-753.390991	275.420044	419.142090	-694.533569	11.095044	468.628937	-745.561890	274.492676	66.479385	-759.439453	31.487175	74.784676	-676.547058	330.563782	1282.981079	-657.806641	-63.301983	1289.024902	-623.774109	131.306946	1318.026001	-601.677612	119.470436	1580.218262	-707.357117	358.975616	1046.353149	-682.506897	-110.309677	1055.619751	-590.416870	329.018799	806.824158	-571.639465	-65.139618	821.327942	-631.556152	125.508995	961.806580	411.741608	-16.564905	928.322510	402.410431	166.348038
-634.383423	233.478363	868.153320	-643.286194	29.662027	856.377686	-753.287903	275.473419	419.143097	-694.417114	11.127449	468.634155	-745.610962	274.499420	66.485390	-759.433899	31.497871	74.785973	-676.276611	330.517975	1283.001465	-657.555847	-63.325645	1289.002197	-623.374756	131.124878	1318.085083	-601.258179	119.520142	1580.213867	-707.066162	358.899963	1046.393799	-682.263062	-110.474007	1055.602661	-590.210693	328.950989	806.828674	-571.450623	-65.489128	821.282471	-631.341736	125.492271	961.799011	411.675964	-16.552353	928.329529	402.371094	166.363388
-634.143494	233.490952	868.149963	-643.073975	29.661469	856.378540	-753.137390	275.498596	419.158905	-694.301636	11.124129	468.618561	-745.601501	274.520569	66.500496	-759.420715	31.497906	74.783913	-675.957153	330.474976	1283.043945	-657.263184	-63.412624	1289.007202	-623.127075	131.053375	1318.092773	-600.833008	119.562782	1580.223633	-706.799683	358.872009	1046.428711	-682.008057	-110.585060	1055.623047	-590.031189	328.947357	806.833435	-571.267273	-65.754318	821.209412	-631.094727	125.498886	961.796143	411.645020	-16.528414	928.336304	402.370209	166.372192
-633.926697	233.494202	868.137573	-642.892883	29.699167	856.326721	-752.960632	275.515167	419.153717	-694.208313	11.133753	468.575592	-745.624023	274.536224	66.501015	-759.409546	31.497820	74.781181	-675.639526	330.405304	1283.087402	-657.039368	-63.460686	1288.933960	-622.881287	130.986572	1318.123413	-600.379883	119.633667	1580.213989	-706.538635	358.833435	1046.441772	-681.771729	-110.718575	1055.613647	-589.842590	328.971802	806.834839	-571.046387	-66.007034	821.183960	-630.851929	125.496124	961.759338	411.642029	-16.515257	928.339172	402.367462	166.396713
-633.668823	233.525375	868.139954	-642.665894	29.715216	856.307556	-752.812134	275.559387	419.182007	-694.135132	11.127773	468.585144	-745.582397	274.525665	66.512215	-759.410889	31.491016	74.787506	-675.317505	330.346863	1283.126221	-656.698486	-63.511204	1288.921875	-622.726074	130.982224	1318.110229	-599.892517	119.705910	1580.229980	-706.227600	358.797852	1046.515747	-681.515686	-110.792213	1055.620239	-589.625061	329.008820	806.862976	-570.831360	-66.217339	821.125671	-630.583069	125.507484	961.748169	411.629700	-16.491590	928.349548	402.409943	166.425934
-633.414551	233.543640	868.117188	-642.439331	29.671667	856.309692	-752.657532	275.601501	419.183014	-693.999207	11.146484	468.583221	-745.611023	274.521820	66.532181	-759.421204	31.483927	74.821617	-675.002930	330.290710	1283.166626	-656.395813	-63.592594	1288.904663	-622.466187	130.941605	1318.076416	-599.406494	119.775932	1580.232666	-706.008484	358.850281	1046.550415	-681.247620	-110.905441	1055.604736	-589.412720	329.111877	806.865540	-570.591980	-66.451447	821.095642	-630.313049	125.506615	961.736328	411.635315	-16.481575	928.359985	402.428741	166.431000
-633.183594	233.540527	868.110901	-642.219604	29.633158	856.321106	-752.493286	275.636017	419.190308	-693.941956	11.143206	468.603485	-745.612488	274.523376	66.534813	-759.401001	31.535194	74.817146	-674.702698	330.201202	1283.142212	-656.039856	-63.669094	1288.908447	-622.198853	130.876068	1318.037476	-598.910461	119.852219	1580.242310	-705.737366	358.866272	1046.594482	-680.948425	-110.962227	1055.559448	-589.195496	329.228546	806.894470	-570.331787	-66.979492	820.979187	-630.028625	125.492691	961.734741	411.668640	-16.458652	928.366516	402.494598	166.456512
-632.866272	233.618774	868.115112	-641.961060	29.637589	856.272827	-752.312744	275.663330	419.211243	-693.795776	11.143559	468.627167	-745.650330	274.535065	66.545471	-759.369873	31.525007	74.831581	-674.424316	330.136902	1283.148315	-655.765320	-63.730831	1288.874023	-621.920349	130.809738	1317.946899	-598.397705	119.946831	1580.248047	-705.477722	358.894318	1046.630493	-680.655701	-111.082260	1055.521606	-588.964050	329.347321	806.901550	-570.074646	-67.303772	820.926758	-629.747314	125.508774	961.711731	411.684357	-16.452734	928.363342	402.548737	166.490509
-632.563843	233.589615	868.081360	-641.842468	29.191534	856.508179	-752.121277	275.647430	419.220123	-693.840515	11.048235	468.675232	-745.673645	274.522522	66.562721	-759.431213	31.517664	74.856644	-674.137390	330.096344	1283.166626	-655.469604	-63.809971	1288.835938	-621.632446	130.736954	1317.895264	-597.884888	120.049202	1580.255127	-705.218811	358.925415	1046.673828	-680.366028	-111.221931	1055.502319	-588.662842	329.412415	806.922485	-569.759155	-67.469475	820.913208	-629.601318	125.409943	961.825867	411.718597	-16.441032	928.369873	402.626984	166.485001
-632.270996	233.659439	868.092468	-641.558044	29.162434	856.467712	-751.915222	275.633789	419.238068	-693.688110	11.048856	468.676727	-745.620911	274.531433	66.601082	-759.427551	31.533590	74.880386	-673.835449	330.051819	1283.167236	-655.166077	-63.888733	1288.804199	-621.345764	130.655838	1317.808838	-597.357483	120.153732	1580.260010	-704.955566	358.955566	1046.673218	-680.074646	-111.326866	1055.452515	-588.351990	329.512299	806.931396	-569.505798	-67.631798	820.844421	-629.299866	125.407349	961.808838	411.799683	-16.410122	928.348022	402.727081	166.516769
-632.027039	233.780136	868.081177	-641.077271	29.624601	856.132996	-751.777039	275.681213	419.247070	-693.351746	11.176785	468.623260	-745.728760	274.516937	66.612411	-759.339844	31.534363	74.853020	-673.532593	330.011261	1283.210083	-654.832947	-63.964951	1288.776611	-621.050476	130.591171	1317.731812	-596.798462	120.278015	1580.267456	-704.679626	358.961151	1046.706177	-679.789307	-111.402031	1055.387085	-587.996399	329.604218	806.955383	-569.189758	-67.702087	820.838135	-628.797668	125.534920	961.614990	411.878235	-16.374853	928.350159	402.819458	166.554977
-631.668640	233.722397	868.056580	-640.914368	29.171875	856.353821	-751.477051	275.650360	419.242004	-693.309692	11.086690	468.664124	-745.686401	274.505768	66.606049	-759.414124	31.563288	74.880898	-673.394409	329.761353	1283.088379	-654.608582	-64.048538	1288.667847	-620.740601	130.510391	1317.680664	-596.319214	120.379616	1580.281372	-704.469849	359.025513	1046.699585	-679.535950	-111.497925	1055.338501	-587.582275	329.495026	806.999023	-568.847412	-67.789688	820.795166	-628.613403	125.406235	961.726807	411.973145	-16.365633	928.345154	402.947540	166.564392
-631.326538	233.726624	868.052063	-640.639160	29.101954	856.335571	-751.237183	275.639709	419.261810	-693.151855	11.039851	468.691345	-745.674072	274.509308	66.633659	-759.421082	31.561541	74.909821	-673.079285	329.715363	1283.095337	-654.269897	-64.132149	1288.615967	-620.395691	130.453476	1317.634766	-595.738892	120.568359	1580.274414	-704.155090	359.048279	1046.707153	-679.258057	-111.522629	1055.303955	-587.208252	329.511780	807.026123	-568.470581	-67.828568	820.770996	-628.254944	125.364403	961.711060	412.060883	-16.339209	928.346130	403.065277	166.616211
-630.935303	233.747452	868.005920	-640.269958	29.074558	856.280334	-751.014648	275.721100	419.301666	-692.954834	11.044573	468.668915	-745.698303	274.500244	66.647705	-759.425049	31.562275	74.916687	-672.742798	329.636841	1283.106567	-653.894531	-64.184464	1288.539673	-620.073853	130.361710	1317.568115	-595.177246	120.734001	1580.278687	-703.897278	359.066040	1046.745850	-678.951843	-111.607330	1055.256226	-586.752930	329.160767	807.069214	-568.067993	-67.854202	820.767151	-627.871460	125.357147	961.659851	412.203156	-16.302471	928.334106	403.196991	166.627380
-630.537842	233.706467	867.971985	-639.905640	29.024178	856.278809	-750.725037	275.747742	419.314484	-692.741516	11.043040	468.633667	-745.723145	274.480743	66.683685	-759.418152	31.569847	74.954468	-672.321716	329.721039	1283.218628	-653.604675	-64.250679	1288.455078	-619.742737	130.329041	1317.515503	-594.609497	120.902618	1580.272827	-703.533936	359.034424	1046.770874	-678.611267	-111.630722	1055.175293	-586.403992	329.253906	807.104309	-567.598694	-67.854935	820.745789	-627.488831	125.326126	961.642883	412.304962	-16.308039	928.333862	403.336487	166.665573
-630.196716	233.698837	867.945679	-639.549316	29.235382	856.228394	-750.469238	275.772919	419.305908	-692.417480	11.043137	468.591705	-745.730896	274.475372	66.683594	-759.355530	31.578527	74.962128	-672.109070	329.491425	1283.118286	-653.197510	-64.337837	1288.382813	-619.426880	130.270187	1317.424927	-594.058350	121.337425	1580.240601	-703.210571	359.036926	1046.739014	-678.258057	-111.640892	1055.091675	-586.042908	329.402496	807.107239	-567.191223	-67.844398	820.686829	-627.109070	125.409058	961.600952	412.460144	-16.287291	928.327759	403.507538	166.679703
-629.848877	233.649765	867.949402	-639.127991	28.908251	856.229126	-750.165955	275.790527	419.289856	-692.200195	10.960437	468.612000	-745.705505	274.463165	66.717918	-759.365234	31.576504	75.013588	-671.758545	329.398193	1283.070190	-652.894165	-64.437134	1288.278564	-619.066895	130.202789	1317.373047	-593.541260	121.277756	1580.279907	-702.852783	359.016357	1046.766113	-677.909058	-111.685005	1054.978760	-585.646057	329.486359	807.120605	-566.833923	-67.800156	820.600098	-626.732910	125.230850	961.604492	412.621857	-16.267586	928.327515	403.682220	166.685501
-629.469604	233.629227	867.918335	-638.734253	28.882969	856.192932	-749.808228	275.850830	419.298309	-691.953613	10.908779	468.578094	-745.661194	274.442200	66.735634	-759.417664	31.569746	75.042313	-671.325928	329.529755	1283.194336	-652.553894	-64.433228	1288.225098	-618.688721	130.147125	1317.343262	-592.946838	121.485168	1580.275513	-702.480408	358.960510	1046.798218	-677.527405	-111.650841	1054.896606	-585.305847	329.537231	807.107361	-566.464478	-67.820213	820.516602	-626.341309	125.205910	961.570313	412.812775	-16.242336	928.340576	403.883881	166.713486
-629.163208	233.700592	867.896301	-638.379028	29.146379	855.953979	-749.457031	275.894348	419.340179	-691.647644	10.869911	468.558289	-745.676941	274.464386	66.777550	-759.362915	31.617302	75.033661	-671.036804	329.347992	1283.108521	-652.146851	-64.536064	1288.164795	-618.323242	130.088684	1317.291504	-592.391541	121.693962	1580.280762	-702.154297	358.996735	1046.813599	-677.152832	-111.634964	1054.824097	-584.918823	329.637726	807.121460	-566.066223	-67.796974	820.458313	-625.923950	125.260864	961.426147	412.986206	-16.220863	928.338684	404.047211	166.729996
-628.732727	233.751907	867.854919	-637.726990	29.353973	855.739685	-749.083923	275.929535	419.358459	-691.214111	10.925495	468.503113	-745.704590	274.433960	66.818817	-759.313293	31.632055	75.045746	-670.639526	329.349976	1283.086914	-651.690369	-64.558380	1288.146606	-617.916199	130.007614	1317.229980	-591.863342	121.911446	1580.307007	-701.764709	358.961365	1046.799683	-676.780945	-111.580246	1054.785767	-584.479004	329.709412	807.120178	-565.622437	-67.691666	820.417908	-625.298889	125.306969	961.286438	413.161438	-16.181513	928.340027	404.239105	166.747742
-628.268005	233.680435	867.818787	-637.212708	29.281597	855.737305	-748.686768	275.890533	419.314911	-690.941650	10.905948	468.487091	-745.730652	274.464844	66.821854	-759.308533	31.627762	75.077423	-670.293152	329.258118	1283.002686	-651.238037	-64.601768	1288.078979	-617.483887	129.980423	1317.174561	-591.352966	122.094193	1580.339966	-701.374512	358.949219	1046.782104	-676.342896	-111.572220	1054.746582	-584.021729	329.758484	807.124207	-565.132507	-67.612671	820.393066	-624.820190	125.253769	961.269165	413.321991	-16.159586	928.337341	404.410187	166.775131
-627.796814	233.617462	867.801636	-636.667175	29.197229	855.712524	-748.293213	275.926636	419.338715	-690.650085	10.924845	468.450775	-745.787659	274.439636	66.862808	-759.360962	31.607204	75.103729	-669.896667	329.194153	1282.960449	-650.801758	-64.691368	1288.031494	-617.063477	129.972305	1317.115601	-590.880737	122.256836	1580.345947	-700.943970	358.892853	1046.706177	-675.879883	-111.459641	1054.665771	-583.627686	329.848572	807.102966	-564.646484	-67.535606	820.349854	-624.320862	125.180237	961.248962	413.521423	-16.111633	928.317200	404.624207	166.813400
-627.309998	233.596863	867.778198	-636.167542	29.171087	855.662048	-747.838379	275.970917	419.373688	-690.378662	10.881499	468.456329	-745.745544	274.456543	66.895889	-759.329224	31.613827	75.128937	-669.501038	329.132080	1282.933472	-650.401306	-64.765930	1287.972168	-616.620850	129.928360	1317.022095	-590.348633	122.472923	1580.353516	-700.554504	358.821991	1046.621826	-675.399658	-111.397263	1054.570190	-583.202209	329.852905	807.073608	-564.147583	-67.423195	820.331238	-623.830994	125.144569	961.211487	413.735291	-16.085951	928.322327	404.845490	166.821548
-626.797913	233.586609	867.786438	-635.891968	29.004910	855.885071	-747.421692	275.984344	419.348602	-690.176270	10.750067	468.476959	-745.700195	274.454315	66.955330	-759.396851	31.628679	75.222733	-669.107056	329.083954	1282.868042	-649.936829	-64.791374	1287.926636	-616.147644	129.898804	1316.937988	-589.861206	122.646698	1580.344604	-700.125671	358.746857	1046.555176	-674.906433	-111.343025	1054.502075	-582.731079	329.774475	807.019775	-563.615173	-67.230293	820.339661	-623.526489	125.159599	961.340637	413.979431	-16.068701	928.317688	405.110870	166.846878
-626.403809	233.649063	867.763428	-635.178284	29.195332	855.568787	-747.043396	276.058533	419.387787	-689.751099	10.757550	468.465302	-745.767761	274.434509	66.981400	-759.304993	31.654823	75.198929	-668.686218	329.048920	1282.746094	-649.517151	-64.814651	1287.848389	-615.687012	129.853043	1316.859619	-589.362366	122.829536	1580.358521	-699.696533	358.675690	1046.470459	-674.451477	-111.314110	1054.429565	-582.251221	329.741272	806.961975	-563.108765	-67.060829	820.271057	-622.877869	125.148590	961.154907	414.199524	-16.039034	928.294556	405.343018	166.871094
-625.952209	233.646255	867.723206	-634.642151	29.130041	855.484863	-746.563354	276.098907	419.392212	-689.421875	10.695306	468.479309	-745.684937	274.424713	67.002563	-759.297729	31.647570	75.267944	-668.234802	329.044891	1282.696899	-648.966675	-64.860954	1287.786377	-615.202698	129.831573	1316.768311	-588.916016	123.011009	1580.336182	-699.249146	358.605011	1046.385864	-673.913574	-111.310173	1054.411987	-581.811035	329.789642	806.872070	-562.672668	-66.920403	820.165222	-622.373169	125.098091	961.090942	414.424774	-16.037687	928.301636	405.586273	166.913910
-625.434143	233.625656	867.672424	-634.084351	29.029575	855.421997	-745.708679	275.657501	418.983429	-689.100403	10.633713	468.511932	-745.313293	274.340424	66.998734	-759.278625	31.635263	75.292870	-667.786865	329.026794	1282.633789	-648.416260	-64.914429	1287.707275	-614.697205	129.823746	1316.732300	-588.459717	123.188248	1580.330933	-698.794434	358.518768	1046.284302	-673.384949	-111.266701	1054.350708	-581.372131	329.875580	806.816223	-562.166931	-66.797699	820.117371	-621.843628	125.036011	961.034729	414.633972	-16.006788	928.291565	405.838135	166.946365
-624.903259	233.479950	867.613892	-633.574463	28.439825	855.486145	-745.131226	275.639374	418.955505	-688.849243	10.503960	468.561951	-745.225830	274.360870	67.027145	-759.324158	31.656225	75.357628	-667.372498	328.976105	1282.495483	-647.764893	-64.936104	1287.720215	-614.191528	129.839081	1316.681030	-587.992310	123.330109	1580.353516	-698.324829	358.414154	1046.128052	-672.822449	-111.183167	1054.255737	-580.843567	329.879089	806.718872	-561.613403	-66.614815	820.062256	-621.378113	124.742401	961.046509	414.862579	-16.024731	928.292114	406.107025	166.912323
-624.420288	233.425598	867.568176	-633.036621	28.492138	855.433167	-744.620117	275.681671	418.978729	-688.427856	10.507223	468.492798	-745.219421	274.347839	67.066429	-759.339294	31.641760	75.353302	-666.919556	328.920929	1282.353271	-647.178467	-64.909355	1287.703735	-613.679932	129.846909	1316.646484	-587.539368	123.486786	1580.350464	-697.857849	358.350647	1046.008423	-672.276855	-111.208839	1054.264771	-580.317932	329.502716	806.591187	-561.409668	-66.756577	819.798340	-620.854797	124.736275	960.995789	415.109009	-15.993362	928.268005	406.384216	166.944702
-623.852539	233.390533	867.517273	-632.433716	28.535978	855.389221	-744.095764	275.694336	418.942474	-687.991028	10.478413	468.479980	-745.273010	274.361359	67.107491	-759.376770	31.620630	75.435608	-666.459839	328.889557	1282.243896	-646.596619	-64.885765	1287.667603	-613.151733	129.809616	1316.625366	-587.083069	123.628174	1580.356812	-697.436523	358.305817	1045.937622	-671.619812	-111.087944	1054.194580	-579.814880	329.419250	806.485413	-560.406921	-66.233406	820.034058	-620.269897	124.743027	960.948547	415.339600	-15.990563	928.258606	406.653809	166.971802
-623.276550	233.400406	867.489136	-631.769104	28.861479	855.256470	-743.469360	275.674835	418.964417	-687.460632	10.493578	468.400024	-745.268982	274.350555	67.153595	-759.339111	31.622192	75.461182	-666.000732	328.851501	1282.127197	-645.981018	-64.934288	1287.622925	-612.588318	129.832474	1316.576782	-586.620667	123.752716	1580.393311	-696.895813	358.160034	1045.829468	-670.955566	-111.042343	1054.139038	-579.280762	329.343567	806.432678	-559.782166	-66.007507	820.052246	-619.618896	124.852715	960.862061	415.564606	-15.972568	928.255249	406.920654	166.973404
-622.806274	233.484695	867.502014	-631.143372	28.912291	854.997986	-742.946716	275.735138	419.048615	-686.927673	10.457066	468.320831	-745.334412	274.378021	67.197548	-759.234680	31.611185	75.484482	-665.551941	328.858154	1282.067383	-645.339294	-64.993828	1287.608643	-612.054810	129.833282	1316.529175	-586.221191	123.850716	1580.424316	-696.327515	357.978210	1045.688232	-670.296448	-111.001785	1054.106201	-578.766052	329.550049	806.380859	-559.274780	-65.941681	819.984863	-618.992249	124.792992	960.724854	415.828674	-15.968244	928.243896	407.217133	166.980072
-622.158020	233.373047	867.468689	-630.732239	28.735611	855.369019	-742.363586	275.761078	419.019775	-686.601990	10.230055	468.365112	-745.317566	274.370972	67.256584	-759.257263	31.613995	75.564232	-665.099670	328.833221	1282.016602	-644.659485	-64.958321	1287.640747	-611.555420	129.875732	1316.469604	-585.737427	123.988930	1580.468994	-695.820679	357.832947	1045.568848	-669.653564	-110.994072	1054.142700	-578.201294	329.396057	806.287292	-558.685425	-65.842545	819.919006	-618.631104	124.843719	960.919434	416.028931	-15.957742	928.256226	407.452087	166.986252
-621.638489	233.257599	867.382996	-630.149170	28.595249	855.362549	-741.756592	275.822998	419.027069	-686.140747	10.109426	468.437286	-745.274292	274.382050	67.308304	-759.332886	31.623457	75.668617	-664.635132	328.834351	1281.920410	-644.096802	-64.951050	1287.612793	-611.002197	129.891006	1316.500610	-585.305237	124.101692	1580.498901	-695.340698	357.722046	1045.469116	-668.964417	-110.953133	1054.102905	-577.594421	329.128876	806.224915	-557.965088	-65.697479	819.938782	-618.091980	124.757805	960.876953	416.262604	-15.930197	928.260132	407.690979	167.017563
-621.047607	233.190979	867.325989	-629.259460	28.577023	855.160156	-741.349854	276.017548	419.213837	-685.500732	10.122400	468.412506	-745.445374	274.389679	67.374084	-759.256836	31.609594	75.690628	-664.176941	328.795105	1281.810791	-643.361389	-64.895439	1287.659302	-610.402039	129.904572	1316.511597	-584.878174	124.198311	1580.524292	-694.778259	357.595642	1045.403320	-668.181946	-110.907852	1054.052612	-577.031921	329.088104	806.131470	-557.288696	-65.581322	819.934814	-617.282349	124.652397	960.737854	416.513458	-15.914121	928.253967	407.944702	167.049530
-620.434692	233.117828	867.273132	-628.636719	28.642372	855.066040	-740.439331	275.793304	419.097412	-684.975037	10.079699	468.333099	-745.215027	274.379974	67.411766	-759.283264	31.619465	75.778488	-663.575684	328.956726	1281.905029	-642.700745	-64.905159	1287.636719	-609.813171	129.910400	1316.494507	-584.455444	124.298531	1580.561157	-694.200317	357.445282	1045.324341	-667.444641	-110.871872	1054.043945	-576.461060	329.247101	806.090820	-556.565796	-65.425087	819.933044	-616.636780	124.623672	960.660583	416.719269	-15.925082	928.270386	408.188416	167.048828
-619.916077	233.038330	867.176575	-627.990051	28.554684	854.852173	-739.887756	275.892029	419.065063	-684.388794	9.971701	468.307465	-745.329834	274.386139	67.466530	-759.320251	31.603601	75.839378	-663.216553	328.774200	1281.647583	-642.086426	-64.942375	1287.592407	-609.234802	129.932663	1316.477295	-584.023804	124.387375	1580.567261	-693.702454	357.355164	1045.177368	-666.750244	-110.931534	1054.079956	-575.811951	329.053192	806.049316	-555.906311	-65.358437	819.901917	-615.975891	124.485703	960.495728	416.974121	-15.901214	928.265991	408.450317	167.097549
-619.290161	232.862823	867.095581	-627.385437	28.493668	854.987061	-739.086853	275.760040	419.003571	-683.727417	9.866990	468.296631	-745.202087	274.331940	67.490044	-759.256287	31.607994	75.915497	-662.749390	328.770996	1281.579346	-641.467590	-64.922859	1287.528442	-608.682678	129.979187	1316.438599	-583.579224	124.462372	1580.593994	-693.127502	357.223572	1045.061523	-666.016113	-110.954636	1054.061157	-575.190857	328.909424	805.950806	-555.158569	-65.309822	819.867554	-615.419678	124.469864	960.533813	417.213165	-15.913555	928.286194	408.720367	167.082504
-618.600037	232.745056	867.034241	-626.620300	28.403481	854.978943	-738.439819	275.795197	419.019623	-683.092529	9.839334	468.228638	-745.200623	274.356689	67.588409	-759.227051	31.621597	75.963943	-662.239990	328.710968	1281.461548	-640.742615	-64.928703	1287.517700	-608.127808	130.004929	1316.441528	-583.169983	124.562088	1580.636475	-692.615173	357.130890	1044.992310	-665.212158	-110.928589	1053.994141	-574.575684	328.887787	805.937988	-554.360840	-65.264038	819.890930	-614.732483	124.395149	960.504150	417.446106	-15.894027	928.280151	408.952454	167.096344
-617.925598	232.669891	866.950500	-625.960632	28.430676	854.920288	-737.761169	275.830170	419.054382	-682.448059	9.765031	468.214661	-745.137329	274.318878	67.628593	-759.156494	31.637918	76.036217	-661.682861	328.752533	1281.427368	-640.037537	-64.919487	1287.554565	-607.504150	129.993179	1316.428467	-582.752930	124.646347	1580.673950	-692.038086	357.037933	1044.906372	-664.453186	-110.929604	1053.960938	-573.943054	328.898926	805.901306	-553.495544	-65.151611	819.919861	-614.085754	124.380371	960.435120	417.675873	-15.897429	928.301331	409.220337	167.081085
-617.299866	232.504669	866.852417	-625.307312	28.376362	854.861877	-737.035828	275.807037	419.104614	-681.837036	9.573344	468.208313	-745.115295	274.324432	67.701004	-759.171387	31.612986	76.135696	-661.226074	328.635406	1281.270874	-639.404114	-64.924225	1287.522705	-606.842529	129.959702	1316.396118	-582.339783	124.706467	1580.689941	-691.428284	356.922943	1044.734619	-663.670410	-111.006577	1053.955811	-573.247925	328.842957	805.849121	-552.671997	-65.070297	819.910583	-613.434082	124.287186	960.356934	417.892426	-15.907473	928.313110	409.450775	167.073578
-616.607056	232.399994	866.803894	-624.560303	28.337502	854.841064	-736.384521	275.860901	419.126678	-681.115906	9.464361	468.200317	-745.084778	274.329681	67.758728	-759.191345	31.629868	76.220779	-660.712158	328.566864	1281.150879	-638.655029	-64.925156	1287.550537	-606.260681	129.963318	1316.367188	-581.927185	124.787888	1580.710938	-690.846130	356.849091	1044.604126	-662.910461	-111.017227	1053.908936	-572.555420	328.786743	805.797546	-551.892578	-65.125694	819.905823	-612.751526	124.230263	960.326172	418.171631	-15.879350	928.305847	409.742798	167.073120
-615.982849	232.358109	866.765381	-623.862549	28.245516	854.807129	-735.628723	275.826019	419.079559	-680.471252	9.365928	468.183441	-745.121338	274.339874	67.818138	-759.218994	31.634996	76.346130	-660.177246	328.549530	1281.075562	-638.011780	-64.956535	1287.466797	-605.627441	130.011658	1316.330688	-581.519470	124.830429	1580.723633	-690.275330	356.834381	1044.536255	-662.114746	-111.068108	1053.908447	-571.850647	328.316467	805.745850	-551.058594	-65.165405	819.882874	-612.114441	124.170670	960.292236	418.423309	-15.877309	928.317566	409.990356	167.069748
-615.292114	232.259171	866.754150	-623.128052	28.127481	854.772705	-734.990845	275.871552	419.107941	-679.768738	9.263302	468.143707	-744.999023	274.327820	67.891243	-759.203918	31.638855	76.413658	-659.648621	328.526917	1280.973145	-637.315308	-64.930801	1287.454590	-604.980713	130.015915	1316.307617	-581.130371	124.778618	1580.703613	-689.623962	356.745911	1044.439087	-661.352966	-111.162537	1053.920776	-571.191040	328.817566	805.685852	-550.138916	-65.169098	819.976196	-611.452271	124.054871	960.272888	418.658905	-15.865739	928.332825	410.249115	167.058273
-614.574524	232.153580	866.709595	-622.371460	28.065126	854.751587	-734.332458	275.947876	419.149048	-679.000610	9.130543	468.076141	-744.961670	274.347046	67.979576	-759.109253	31.614752	76.486397	-659.058716	328.489929	1280.887573	-636.627197	-64.920235	1287.474854	-604.348694	129.974976	1316.269775	-580.698486	124.816330	1580.693604	-689.016296	356.720978	1044.337646	-660.527893	-111.219734	1053.874023	-570.516785	328.816681	805.606262	-549.285278	-65.197289	819.991394	-610.748291	123.983559	960.243408	418.904327	-15.899724	928.362183	410.478851	167.057510
-613.910767	232.092682	866.658508	-621.667297	28.041992	854.710693	-733.611206	275.897797	419.164398	-678.338074	8.907992	468.071075	-744.776123	274.293579	68.042999	-759.094421	31.638367	76.591125	-658.491333	328.418243	1280.774536	-635.965759	-64.970230	1287.444580	-603.668030	129.951523	1316.227661	-580.278748	124.851944	1580.680298	-688.377075	356.677002	1044.227051	-659.724365	-111.289276	1053.830078	-569.832642	328.749817	805.535400	-548.329590	-65.169289	819.997314	-610.093079	123.947861	960.200073	419.151703	-15.905838	928.388733	410.723328	167.056580
-613.192566	232.113571	866.709045	-620.906067	28.038866	854.680542	-732.910461	275.943298	419.243774	-677.524963	8.865396	468.026947	-744.717346	274.308258	68.127739	-759.013794	31.634520	76.685051	-657.905212	328.404144	1280.731934	-635.312378	-65.004791	1287.385254	-603.023071	129.936401	1316.214722	-579.908142	124.865738	1580.661499	-687.754578	356.655304	1044.115601	-658.927917	-111.355263	1053.861328	-569.082458	328.555450	805.286865	-547.409058	-65.232262	820.082458	-609.428650	123.922333	960.213928	419.383911	-15.898929	928.406006	410.963593	166.996201
-612.485779	232.029388	866.641479	-620.089355	27.924318	854.635315	-732.267517	276.032440	419.324219	-676.695190	8.784065	468.000916	-744.791870	274.353760	68.242592	-758.978638	31.625168	76.797066	-657.330078	328.377380	1280.647217	-634.605713	-64.977470	1287.387085	-602.425049	129.945892	1316.136963	-579.419006	124.913803	1580.660522	-687.118408	356.625427	1044.027466	-658.085205	-111.476219	1053.877563	-568.364319	328.619415	805.216492	-546.562622	-65.355240	820.098022	-608.698975	123.839897	960.161011	419.575897	-15.960569	928.432983	411.183441	166.997574
-611.727966	231.833740	866.552795	-619.304932	27.750292	854.648560	-731.507324	275.978119	419.284149	-675.958984	8.548101	468.023590	-744.630615	274.330627	68.323456	-758.938477	31.600763	76.959518	-656.758972	328.285828	1280.508789	-633.926270	-65.000870	1287.394531	-601.734192	129.948196	1316.104370	-578.970337	124.954483	1580.646240	-686.428833	356.550293	1043.891968	-657.258972	-111.510193	1053.778442	-567.634521	328.518127	805.107178	-545.680847	-65.408150	820.090881	-607.949890	123.705658	960.128052	419.797089	-15.968228	928.454834	411.410950	166.967636
-611.020203	231.704407	866.557312	-618.822083	27.568857	854.876953	-730.865356	276.009064	419.332275	-675.380859	8.299764	468.043976	-744.595154	274.339355	68.438293	-758.947266	31.595823	77.103706	-656.162903	328.235291	1280.411987	-633.239441	-65.087502	1287.398071	-601.073914	129.900482	1316.057007	-578.536011	124.949692	1580.634277	-685.810913	356.528473	1043.807617	-656.440063	-111.620758	1053.795898	-566.910950	328.579498	805.054810	-544.714905	-65.436249	820.148804	-607.484253	123.656654	960.260742	419.969604	-15.965670	928.469910	411.621002	166.991241
-610.358704	231.658173	866.530396	-617.905457	27.707722	854.638916	-730.156982	275.975739	419.370270	-674.554688	8.187897	467.988556	-744.449402	274.295166	68.555984	-758.884827	31.607967	77.219040	-655.576721	328.171783	1280.325562	-632.565613	-65.112732	1287.380615	-600.400818	129.878616	1316.057617	-578.112976	124.939308	1580.632324	-685.159851	356.458801	1043.703857	-655.641357	-111.712135	1053.832153	-566.224792	328.736267	805.023743	-543.783447	-65.482407	820.232727	-606.621765	123.601761	960.116638	420.164215	-15.956005	928.480652	411.830231	166.984650
-609.648682	231.564743	866.491760	-617.100769	27.630919	854.581604	-729.489807	275.993835	419.430206	-673.681519	8.063924	467.973480	-744.353394	274.288116	68.668068	-758.784058	31.621805	77.353203	-655.017944	328.123169	1280.237671	-631.929138	-65.124504	1287.333984	-599.804321	129.848450	1316.021484	-577.666809	124.936401	1580.605957	-684.438171	356.392059	1043.617065	-654.814392	-111.788017	1053.813477	-565.463013	328.631195	804.924805	-542.942566	-65.549919	820.243164	-605.885803	123.511253	960.069946	420.328064	-15.977351	928.500122	412.034760	166.979050
-608.985596	231.474396	866.445435	-616.367859	27.519009	854.559448	-728.893433	276.046814	419.542725	-672.895386	7.863006	468.022888	-744.284363	274.264191	68.774635	-758.813354	31.574930	77.503471	-654.430115	328.063873	1280.131348	-631.149170	-65.139915	1287.365356	-599.210083	129.831802	1315.966919	-577.206848	124.937805	1580.599365	-683.797546	356.317474	1043.507080	-653.991089	-111.810692	1053.780273	-564.721008	328.592926	804.881958	-542.019958	-65.623596	820.270264	-605.202698	123.425507	960.037781	420.497681	-15.987713	928.515076	412.229675	166.990570
-608.288086	231.418137	866.476135	-615.655884	27.485136	854.573608	-728.233521	276.040924	419.551636	-672.182312	7.727309	468.008453	-744.140625	274.235779	68.858704	-758.810547	31.583477	77.641556	-653.791931	328.029205	1280.091064	-630.449341	-65.199753	1287.400635	-598.548523	129.808578	1315.919067	-576.765808	124.927818	1580.605469	-683.110779	356.242706	1043.411255	-653.221680	-111.992012	1053.813354	-564.044067	328.725372	804.785339	-541.180908	-65.748680	820.271240	-604.495789	123.372215	960.059509	420.662750	-15.996828	928.526428	412.424316	166.960724
-607.574463	231.288681	866.438049	-614.908020	27.448589	854.577515	-727.415405	276.007782	419.527130	-671.303650	7.542016	467.915161	-743.955017	274.199768	68.954025	-758.668396	31.537449	77.786682	-653.222290	327.995605	1280.029297	-629.796692	-65.197525	1287.387695	-597.896790	129.756485	1315.939453	-576.309692	124.921387	1580.616089	-682.495300	356.270813	1043.304077	-652.416504	-112.078575	1053.819580	-563.269836	328.687653	804.727417	-540.258667	-65.772224	820.314148	-603.808167	123.309486	960.046875	420.811737	-16.010159	928.551147	412.613098	166.932892
-606.874451	231.256180	866.440430	-614.082520	27.281940	854.457153	-726.847290	276.035004	419.617950	-670.482910	7.369136	467.899170	-743.975159	274.217926	69.075623	-758.650696	31.516722	77.918289	-652.611267	327.927917	1279.915039	-629.176147	-65.278481	1287.345581	-597.269287	129.728470	1315.917358	-575.843933	125.133461	1580.625732	-681.879089	356.227264	1043.236450	-651.648987	-112.076263	1053.756104	-562.398743	327.962830	804.601746	-539.348267	-65.801186	820.367981	-603.040649	123.158615	959.984436	420.991730	-16.026077	928.558350	412.800354	166.959351
-606.195068	231.189484	866.427612	-613.424316	27.314054	854.548584	-726.238770	276.088531	419.699646	-669.737488	7.198742	467.889709	-743.872070	274.213898	69.205818	-758.586731	31.491358	78.053253	-651.995605	327.874298	1279.838745	-628.479248	-65.345703	1287.382690	-596.673218	129.719528	1315.861206	-575.363464	124.867981	1580.649048	-681.237061	356.171234	1043.211792	-650.884033	-112.172699	1053.784424	-561.608093	327.712158	804.460388	-538.482971	-65.859932	820.443359	-602.429321	123.190117	960.031006	421.155579	-16.020708	928.564636	413.001343	166.909683
-605.470825	231.072311	866.436707	-612.842896	27.029266	854.782166	-725.498413	276.030792	419.680817	-669.082520	6.880866	467.977661	-743.777466	274.199249	69.342651	-758.601440	31.456766	78.260986	-651.407410	327.827972	1279.795654	-627.852417	-65.387482	1287.378662	-596.069885	129.687637	1315.847046	-574.886169	124.838379	1580.669922	-680.591431	356.099030	1043.165283	-650.155762	-112.262314	1053.797729	-560.869019	327.662292	804.458374	-537.660706	-65.946999	820.493103	-601.893799	123.101814	960.167725	421.300873	-16.018866	928.582825	413.160706	166.888626
-604.846252	230.999908	866.418213	-611.982971	27.159714	854.537048	-724.846680	276.045807	419.722137	-668.213867	6.760515	467.910706	-743.656067	274.173523	69.438881	-758.555481	31.418970	78.440948	-650.829102	327.772949	1279.751953	-627.079529	-65.400063	1287.490112	-595.456848	129.632538	1315.829956	-574.421021	124.821915	1580.679321	-679.875244	355.988037	1043.088257	-649.359863	-112.275032	1053.823730	-560.410278	328.316772	804.551270	-536.808716	-66.021057	820.572632	-601.076538	123.020691	960.023804	421.429352	-16.021626	928.598633	413.323273	166.854111
-604.166138	230.921677	866.408020	-611.178955	26.967033	854.464539	-724.238770	276.071777	419.789520	-667.477661	6.574391	467.944794	-743.661560	274.196991	69.585419	-758.497131	31.389130	78.604172	-650.255249	327.695404	1279.732910	-626.526062	-65.470543	1287.439941	-594.858826	129.575302	1315.851196	-573.928589	124.783752	1580.704468	-679.223267	355.913025	1043.011719	-648.602112	-112.296761	1053.827515	-559.791870	328.428741	804.523926	-535.946411	-66.126770	820.672546	-600.333740	122.862717	959.981018	421.535126	-16.021049	928.591492	413.440460	166.869537
-603.548035	230.820023	866.409180	-610.590210	27.083544	854.542114	-723.612976	276.033478	419.840027	-666.730591	6.372998	467.895874	-743.562134	274.181305	69.716492	-758.349182	31.390373	78.756439	-649.689514	327.655914	1279.704712	-625.851807	-65.497131	1287.468872	-594.269287	129.538895	1315.858887	-573.437622	124.711395	1580.736084	-678.572937	355.786346	1042.973389	-647.893127	-112.405914	1053.879517	-559.036560	328.411316	804.546021	-535.167480	-66.178421	820.740479	-599.760681	122.900726	960.024475	421.634674	-16.056250	928.607056	413.582550	166.805496
-602.914307	230.717407	866.417664	-609.864929	26.943579	854.588562	-722.997009	276.059540	419.897339	-665.985229	6.161251	467.943542	-743.503845	274.186462	69.845360	-758.295349	31.336699	78.984329	-649.126282	327.598541	1279.693848	-625.258972	-65.546974	1287.522461	-593.698975	129.488663	1315.848755	-572.958740	124.902985	1580.760254	-677.925415	355.710602	1042.933838	-647.171570	-112.466614	1053.909912	-558.371338	328.355377	804.512268	-534.278503	-66.198837	820.831299	-599.112305	122.803215	960.055664	421.747284	-16.078997	928.607910	413.718842	166.806290
-602.327393	230.670303	866.423706	-609.194214	26.934811	854.588074	-722.487976	276.085724	419.963837	-665.312988	6.062860	467.981018	-743.406433	274.176697	69.991943	-758.319885	31.331028	79.193527	-648.594238	327.508881	1279.658081	-624.603210	-65.589577	1287.632568	-593.091248	129.471298	1315.869019	-572.453186	124.623970	1580.798096	-677.363403	355.686554	1042.882324	-646.444824	-112.485023	1053.927856	-557.655212	328.217712	804.524109	-533.421143	-66.257866	820.932251	-598.484863	122.773994	960.058472	421.843933	-16.089201	928.613708	413.831238	166.772232
-601.679993	230.554626	866.436707	-608.526733	26.878420	854.612488	-721.902283	276.070282	420.061401	-664.711304	5.944718	468.050537	-743.364746	274.189240	70.133636	-758.257446	31.285479	79.397148	-648.047241	327.439087	1279.630981	-624.038513	-65.698578	1287.626831	-592.521667	129.430984	1315.885498	-571.961426	124.574936	1580.834229	-676.774475	355.593719	1042.873291	-645.690430	-112.612106	1053.947144	-557.012939	328.154694	804.546143	-532.746460	-66.421532	820.976135	-597.812805	122.692070	960.076355	421.940155	-16.087275	928.613464	413.955872	166.737244
-601.057251	230.482956	866.480225	-607.905945	26.788694	854.720154	-721.367065	276.018005	420.122223	-664.206177	5.726140	468.127655	-744.054565	274.319855	70.350044	-758.195740	31.286835	79.625969	-647.490295	327.382874	1279.625854	-623.333679	-65.759666	1287.682617	-591.930237	129.370590	1315.928955	-571.457764	124.524551	1580.865967	-676.122192	355.436676	1042.834106	-645.016174	-112.668404	1053.996460	-556.394714	328.152710	804.576111	-532.050537	-66.544670	821.025940	-597.182129	122.642799	960.153198	422.026794	-16.120209	928.646606	414.057465	166.734406
-600.371765	230.366455	866.542664	-607.431274	26.488768	855.031982	-720.850769	275.998108	420.240265	-663.831360	5.518819	468.235413	-744.107727	274.342377	70.521004	-758.174927	31.240437	79.846359	-646.963440	327.327301	1279.617310	-622.855835	-65.795380	1287.652954	-591.362915	129.324860	1315.926025	-570.955078	124.482315	1580.913086	-675.565674	355.330475	1042.849731	-644.377380	-112.806091	1054.060791	-555.747498	328.116425	804.612488	-531.265076	-66.604836	821.116638	-596.753357	122.558418	960.358704	422.113647	-16.148212	928.626587	414.175751	166.701797
-599.835022	230.318054	866.597778	-606.582397	26.564882	854.899109	-720.368958	275.991455	420.418457	-663.305359	5.435073	468.299408	-743.416931	274.218231	70.663208	-758.094543	31.180204	80.059738	-646.396851	327.284821	1279.637451	-622.294312	-65.829964	1287.731323	-590.795837	129.268845	1315.961182	-570.450134	124.419914	1580.950928	-675.039490	355.217285	1042.888916	-643.712952	-112.868828	1054.108032	-555.092712	327.754120	804.571533	-530.521790	-66.711464	821.213623	-596.007446	122.486519	960.310913	422.123077	-16.178654	928.626831	414.208374	166.667816
-599.192505	230.211731	866.657349	-606.133362	26.235651	855.178955	-719.862244	275.963318	420.494232	-662.908630	5.298646	468.470734	-743.335632	274.208130	70.802361	-758.010071	31.169067	80.239410	-645.833740	327.228088	1279.666260	-621.645081	-65.892159	1287.820801	-590.258057	129.232971	1315.977783	-569.937561	124.360504	1580.983398	-674.453369	355.120636	1042.892334	-643.054565	-112.934181	1054.141602	-554.486389	327.633179	804.611816	-529.804382	-66.763489	821.299561	-595.557495	122.378471	960.493958	422.207336	-16.197996	928.617798	414.300446	166.630646
-598.687256	230.129623	866.663391	-605.339783	26.434040	855.000000	-719.444153	275.978210	420.559998	-662.454712	5.259776	468.573853	-743.352539	274.215240	70.992508	-757.936340	31.153425	80.434097	-645.332214	327.159729	1279.670166	-620.913940	-65.957764	1287.981567	-589.694580	129.185837	1316.032349	-569.419312	124.265831	1581.041626	-673.880432	354.961700	1042.930298	-642.416199	-113.028610	1054.210815	-553.973755	327.750854	804.676819	-529.148560	-66.808952	821.396912	-594.800354	122.345398	960.394409	422.223816	-16.230526	928.627563	414.350159	166.594986
-598.122864	230.077042	866.689514	-604.784485	26.521717	855.010315	-718.998962	275.958557	420.636902	-661.956543	5.248652	468.628937	-743.249878	274.171570	71.116432	-757.847168	31.115862	80.627998	-644.788879	327.124817	1279.716187	-620.511597	-66.007065	1287.884766	-589.151794	129.129044	1316.130371	-568.934631	124.461342	1581.092041	-673.363586	354.888916	1042.992798	-641.827576	-113.109383	1054.271606	-553.405151	327.627777	804.736511	-528.417847	-66.881805	821.481018	-594.198425	122.349670	960.408752	422.280670	-16.286894	928.627319	414.435486	166.554626
-597.585693	230.001648	866.716797	-604.186707	26.401031	855.080505	-718.430908	275.788422	420.702209	-661.633240	5.140232	468.745148	-743.939453	274.330109	71.328056	-757.723511	31.060122	80.786674	-644.246521	327.057068	1279.732422	-619.979797	-66.042252	1287.900146	-588.618958	129.097321	1316.211060	-568.424744	124.406487	1581.145874	-672.777954	354.762299	1043.009155	-641.254822	-113.211670	1054.330688	-552.818481	327.471680	804.794739	-527.742249	-66.953049	821.555481	-593.620178	122.275703	960.458130	422.280518	-16.329758	928.641968	414.455933	166.507645
-597.077942	229.956482	866.754333	-603.638428	26.317276	855.137634	-717.894104	275.724152	420.796051	-661.319885	5.018498	468.867279	-743.340210	273.855957	70.913269	-757.675903	31.008001	80.964661	-643.731750	327.015320	1279.784546	-619.328674	-66.072441	1287.999268	-588.128418	129.039398	1316.296997	-567.909363	124.319069	1581.205566	-672.231018	354.724518	1043.048462	-640.655151	-113.288063	1054.408203	-552.266479	327.282867	804.857178	-527.151367	-67.069832	821.618835	-593.081543	122.223015	960.505371	422.323975	-16.341696	928.634888	414.512115	166.474991
-596.728943	230.263596	866.876709	-603.609375	25.632584	854.650757	-717.738281	275.933258	420.949829	-661.339539	4.724750	469.068878	-743.319336	274.150818	71.574112	-757.747864	30.984518	81.183601	-643.182190	326.961700	1279.857422	-618.747498	-66.118736	1288.062622	-587.631775	128.964584	1316.402100	-567.338501	123.998604	1581.273560	-671.772400	354.704163	1043.131470	-640.034729	-113.319206	1054.431274	-551.744141	327.114655	804.885742	-526.622925	-67.152519	821.663635	-592.679749	121.749954	960.290100	422.326080	-16.395126	928.633606	414.538177	166.451523
-596.201965	230.183853	866.923340	-603.286133	25.766127	854.951111	-717.369751	275.881683	421.089600	-661.022949	4.646326	469.128387	-744.138855	274.389313	71.814590	-757.666016	30.932692	81.330597	-642.654907	326.897491	1279.908325	-618.233459	-66.158073	1288.123413	-587.142700	128.929626	1316.502686	-566.803528	123.936371	1581.349365	-671.280640	354.659668	1043.216919	-639.462830	-113.336014	1054.491455	-550.966492	325.961884	804.815552	-526.002380	-67.187149	821.738159	-592.306458	121.887619	960.474304	422.338989	-16.424131	928.630737	414.582520	166.399368
-595.454468	229.840271	866.945740	-602.083008	26.208782	855.373962	-716.932434	275.753540	421.157471	-660.507813	4.754240	469.167755	-743.630737	273.916138	71.438232	-757.433777	30.914730	81.443657	-642.125916	326.865540	1280.010376	-617.678711	-66.174583	1288.211426	-586.672424	128.901443	1316.604980	-566.267029	123.879929	1581.416504	-670.765564	354.595367	1043.265625	-638.926392	-113.448936	1054.566772	-550.500916	325.842072	804.863464	-525.747131	-67.536911	821.563293	-591.447754	122.128662	960.717102	422.348572	-16.463169	928.631470	414.605255	166.361435
-594.973083	229.756561	866.999939	-601.581726	26.157398	855.434387	-716.590088	275.754669	421.269714	-660.245728	4.749419	469.284027	-743.587646	273.858917	71.537132	-757.419434	30.890154	81.577469	-641.624084	326.813660	1280.057251	-617.177795	-66.165466	1288.249878	-586.196472	128.854385	1316.713623	-565.722961	123.785622	1581.496826	-670.278931	354.551758	1043.298706	-638.389221	-113.502472	1054.644897	-549.985840	325.764252	804.928833	-525.156860	-67.589249	821.636841	-590.957153	122.063957	960.774597	422.320068	-16.534349	928.635376	414.606934	166.300827
-594.538330	229.697357	867.028198	-601.195557	26.081306	855.490051	-716.260986	275.722015	421.358398	-660.072876	4.653272	469.408478	-744.220032	274.340454	72.214745	-757.321960	30.888123	81.731339	-641.108887	326.772369	1280.122314	-616.733459	-66.205536	1288.260498	-585.712646	128.803162	1316.800781	-565.180664	123.685104	1581.571411	-669.737183	354.462738	1043.351318	-637.865356	-113.530586	1054.683838	-549.526306	325.754120	804.971863	-524.236694	-67.305092	821.943054	-590.523865	122.007759	960.815552	422.277008	-16.581356	928.637695	414.610413	166.245667
-594.078430	229.630661	867.064758	-600.776550	25.943272	855.578125	-715.870361	275.586639	421.408844	-660.029907	4.544784	469.553894	-744.153870	274.297852	72.339462	-757.349060	30.843300	81.885010	-640.592407	326.730652	1280.168945	-616.158813	-66.233223	1288.356201	-585.235962	128.786377	1316.865967	-564.636353	123.601608	1581.647705	-669.243347	354.427734	1043.411499	-637.321716	-113.549454	1054.760254	-549.079712	325.671875	805.039917	-523.772095	-67.360603	822.002930	-590.052063	121.930176	960.876953	422.251953	-16.631111	928.634277	414.597961	166.226578
-593.648682	229.537933	867.108337	-600.392273	25.864174	855.626343	-715.556519	275.500305	421.517273	-659.674805	4.601914	469.620789	-743.493591	273.719238	71.944756	-757.207397	30.842754	81.985329	-640.072144	326.708160	1280.232300	-615.708862	-66.322754	1288.401489	-584.760254	128.760757	1316.913208	-564.092834	123.536560	1581.717896	-668.775635	354.353699	1043.505737	-636.852112	-113.637321	1054.811890	-548.646362	325.661041	805.123840	-523.681152	-67.718582	821.766418	-589.613220	121.843559	960.920471	422.218933	-16.677536	928.625427	414.594086	166.197189
-593.218323	229.448410	867.191650	-600.032227	25.827253	855.746521	-715.262939	275.451202	421.642059	-659.674438	4.462985	469.759491	-742.889954	273.553192	72.047150	-757.254944	30.834791	82.172867	-639.583618	326.703278	1280.322144	-615.263123	-66.313866	1288.485596	-584.266968	128.729019	1316.971069	-563.531799	123.638466	1581.794678	-668.303650	354.345734	1043.597656	-636.333069	-113.568871	1054.812622	-548.180420	325.608856	805.204285	-522.791870	-67.481339	822.037598	-589.175781	121.792992	961.019775	422.177490	-16.732832	928.621704	414.575348	166.122864
-592.972046	229.637299	867.268311	-600.740723	25.127752	855.737915	-715.103149	275.539276	421.819580	-659.966431	4.094607	469.897247	-743.012329	273.567505	72.193985	-757.372681	30.812750	82.326019	-639.078674	326.672272	1280.396240	-614.901245	-66.349953	1288.500488	-583.819153	128.680481	1317.016724	-562.988403	123.378479	1581.835938	-667.807739	354.291779	1043.652466	-635.911438	-113.572350	1054.824829	-547.877319	325.854095	805.207642	-522.311829	-67.521118	822.089111	-589.388489	121.486336	961.049438	422.126068	-16.755978	928.611145	414.553741	166.080261
-592.227783	229.175461	867.256104	-599.643127	25.557013	856.075317	-714.704956	275.382813	421.858582	-659.412537	4.328487	469.919708	-743.205322	273.614563	72.358932	-757.161804	30.830347	82.380112	-638.589600	326.643524	1280.437622	-614.563843	-66.404663	1288.501343	-583.329102	128.617966	1317.061035	-562.464111	123.300644	1581.874146	-667.353516	354.290100	1043.691162	-635.530579	-113.590965	1054.888306	-547.286133	325.582153	805.338867	-521.882507	-67.545670	822.136108	-588.562256	121.630692	961.228455	422.094299	-16.807360	928.631958	414.543488	166.064758
-591.998230	229.333633	867.361572	-599.118286	25.870739	855.907166	-714.583191	275.431702	421.971558	-659.061279	4.382730	469.917511	-744.049744	274.181122	72.981728	-757.055664	30.859461	82.463409	-638.114502	326.617828	1280.472046	-614.078064	-66.441360	1288.578613	-582.865295	128.594788	1317.081421	-561.954224	123.209244	1581.910156	-666.894958	354.298157	1043.726318	-635.138672	-113.593727	1054.938965	-546.822327	325.511444	805.411743	-521.497864	-67.585739	822.181213	-588.094971	121.736725	961.182800	421.989716	-16.874609	928.611450	414.468018	165.997284
-591.672852	229.322128	867.403259	-598.880859	25.817120	855.974976	-714.340210	275.405548	422.019989	-658.880798	4.335552	469.981476	-744.106262	274.222412	73.118881	-756.959290	30.908201	82.531517	-637.582153	326.586487	1280.540894	-613.672485	-66.464607	1288.592163	-582.407043	128.562515	1317.128052	-561.434570	123.151520	1581.934448	-666.472168	354.280121	1043.817505	-634.804199	-113.616035	1054.979126	-546.427734	325.483429	805.455811	-521.443115	-67.887398	822.007202	-587.794189	121.714249	961.236694	421.915863	-16.913153	928.588440	414.409485	165.957932
-591.359985	229.297729	867.448059	-598.666992	25.768818	856.019104	-714.120972	275.351379	422.077972	-658.736267	4.301831	469.975769	-744.066345	274.176880	73.199883	-756.947571	30.954090	82.618629	-637.082642	326.566620	1280.548828	-613.289429	-66.463966	1288.620728	-581.961792	128.537567	1317.155884	-560.929504	123.065521	1581.944702	-666.005493	354.306396	1043.868652	-634.456177	-113.584763	1055.003418	-546.071533	325.492065	805.469971	-520.712036	-67.544777	822.273315	-587.511414	121.674049	961.279480	421.792084	-16.988564	928.595215	414.330963	165.902069
-591.246216	229.539978	867.518738	-599.145996	25.167381	855.675171	-714.081604	275.431274	422.200256	-658.856934	4.073464	470.106354	-743.546509	273.640961	72.768936	-757.046753	31.000473	82.763145	-636.548218	326.545502	1280.595947	-612.808716	-66.435196	1288.733398	-581.501770	128.471924	1317.159668	-560.423035	122.976387	1581.963623	-665.558167	354.341492	1043.947388	-634.131226	-113.505074	1055.009888	-545.708008	325.482727	805.494385	-520.306824	-67.512955	822.358154	-587.533569	121.290154	961.118408	421.722321	-17.025028	928.577576	414.272888	165.858429
-590.723145	229.244583	867.525940	-598.271301	25.718525	856.079468	-713.731140	275.259979	422.178925	-658.341797	4.282353	470.030762	-744.017700	274.116730	73.341164	-756.823364	31.065962	82.751801	-635.980957	326.589172	1280.706177	-612.422668	-66.450890	1288.771973	-581.069824	128.443817	1317.144897	-559.958130	122.896233	1581.960938	-665.135193	354.370941	1044.024902	-633.806335	-113.492516	1055.017700	-545.376648	325.454987	805.509949	-519.924072	-67.484367	822.427551	-586.967712	121.603935	961.345459	421.606171	-17.095827	928.574219	414.198303	165.781448
-590.406860	229.212265	867.554260	-598.034973	25.708664	856.140076	-713.576599	275.242249	422.239532	-658.176758	4.273278	470.066711	-744.075378	274.106201	73.401627	-756.739807	31.135880	82.830864	-635.460510	326.523163	1280.688354	-612.112366	-66.507530	1288.738403	-580.648926	128.387894	1317.187012	-559.517334	122.769173	1581.977051	-664.716064	354.419189	1044.032593	-633.537537	-113.475235	1055.030396	-545.069275	325.435669	805.518127	-519.640991	-67.469933	822.449707	-586.677368	121.594513	961.389526	421.539551	-17.126623	928.564087	414.113678	165.757828
-590.149536	229.203735	867.579773	-597.919189	25.691839	856.150085	-713.460876	275.232391	422.284882	-657.998474	4.290321	470.094879	-744.122498	274.122253	73.472397	-756.633972	31.190159	82.865112	-634.901184	326.502075	1280.724976	-611.853638	-66.521782	1288.709351	-580.184692	128.387695	1317.199463	-559.020264	122.737305	1581.957520	-664.244080	354.411285	1044.058838	-633.278503	-113.467735	1055.011963	-544.782898	325.408813	805.512390	-519.395630	-67.454140	822.470337	-586.453674	121.568054	961.403687	421.410004	-17.143892	928.561951	414.016052	165.715302
-589.625671	228.980835	867.574524	-597.716919	25.736149	856.181152	-713.188782	275.163055	422.261353	-657.837158	4.293400	470.096375	-744.077881	274.107574	73.517754	-756.572754	31.265833	82.917168	-634.330933	326.470490	1280.727539	-611.594177	-66.549393	1288.672729	-579.754517	128.349335	1317.233887	-558.574402	122.681129	1581.947754	-663.767761	354.404358	1044.094727	-633.098877	-113.536598	1055.036133	-544.526306	325.381378	805.490662	-519.592773	-67.802490	822.202209	-586.068726	121.476044	961.414734	421.350983	-17.175631	928.539490	413.959808	165.655655
-589.722107	229.139923	867.614624	-597.712280	25.655579	856.224426	-713.214417	275.247101	422.366791	-657.778687	4.231444	470.122375	-744.293213	274.155945	73.622070	-756.562134	31.301342	82.991829	-633.763794	326.491699	1280.732544	-611.300293	-66.534302	1288.636108	-579.362976	128.304581	1317.219360	-558.140930	122.589249	1581.964600	-663.382874	354.468262	1044.149658	-632.887817	-113.496918	1055.053467	-544.324158	325.404266	805.434143	-519.421448	-67.815117	822.189758	-586.076294	121.526184	961.454163	421.237091	-17.219067	928.538025	413.861237	165.632858
-589.519043	229.188751	867.651978	-597.642151	25.660818	856.237305	-713.070374	275.195129	422.399872	-657.668335	4.211340	470.136566	-744.317627	274.131714	73.670403	-756.498108	31.341415	83.027466	-633.211304	326.480652	1280.777222	-610.953491	-66.516670	1288.681152	-578.947083	128.282562	1317.209839	-557.740662	122.517059	1581.950684	-662.974182	354.515076	1044.224365	-632.701660	-113.475311	1055.089966	-544.141968	325.425507	805.382263	-519.275635	-67.788803	822.160767	-585.918396	121.536812	961.476685	421.109558	-17.261587	928.529907	413.744080	165.567413
-589.342957	229.157837	867.676819	-597.546631	25.682793	856.267334	-712.979614	275.200317	422.452850	-657.514832	4.227509	470.121918	-744.280212	274.120544	73.684998	-756.447876	31.362822	83.065903	-632.690796	326.518738	1280.824829	-610.620117	-66.509689	1288.737793	-578.528076	128.258652	1317.208374	-557.359253	122.405327	1581.937256	-662.557495	354.551880	1044.262451	-632.501160	-113.360725	1055.077515	-543.957520	325.549469	805.368591	-518.820251	-67.482826	822.376709	-585.762634	121.529610	961.502380	420.981476	-17.312199	928.526550	413.618835	165.534454
-589.218933	229.158737	867.718994	-597.527283	25.729395	856.284668	-712.832886	275.190643	422.486481	-657.446350	4.251867	470.142303	-744.225098	274.087494	73.742416	-756.404358	31.390549	83.106598	-632.132751	326.521545	1280.852661	-610.353333	-66.525810	1288.765015	-578.115845	128.229858	1317.194702	-556.991943	122.315132	1581.907959	-662.135315	354.549103	1044.327271	-632.366699	-113.322006	1055.092773	-543.781616	325.550201	805.338928	-518.760986	-67.460899	822.311829	-585.634766	121.533936	961.526611	420.839417	-17.355526	928.522705	413.510132	165.472595
-589.067383	229.132965	867.755371	-597.468384	25.733513	856.315613	-712.742737	275.162994	422.499573	-657.382019	4.238377	470.152069	-744.173035	274.048553	73.795639	-756.389465	31.407707	83.127884	-631.595337	326.531464	1280.878906	-610.131897	-66.512840	1288.746216	-577.725830	128.223297	1317.184570	-556.701477	122.215996	1581.867554	-661.754150	354.582886	1044.380981	-632.263123	-113.287895	1055.097168	-543.635315	325.584320	805.311951	-518.762085	-67.504196	822.255615	-585.510803	121.515419	961.558411	420.709015	-17.377108	928.494080	413.405518	165.418732
-588.617615	228.967438	867.788452	-597.390625	25.819990	856.350769	-712.528198	275.028595	422.504211	-657.315979	4.226476	470.181641	-744.088745	273.970581	73.819695	-756.333435	31.410053	83.166672	-631.091980	326.539001	1280.909668	-609.851685	-66.498100	1288.776123	-577.326599	128.210602	1317.199951	-556.352783	122.138687	1581.812744	-661.410095	354.622742	1044.408447	-632.165833	-113.241478	1055.119507	-543.492615	325.610687	805.274719	-518.790527	-67.490646	822.189758	-585.221130	121.454414	961.589233	420.561798	-17.446009	928.502563	413.269409	165.359283
-588.493896	229.000931	867.812317	-597.360107	25.859791	856.363464	-712.450867	274.971466	422.511230	-657.282776	4.246984	470.191681	-744.016418	273.845825	73.822968	-756.291809	31.437378	83.163994	-630.578430	326.551697	1280.941528	-609.493286	-66.455139	1288.839111	-576.922363	128.188995	1317.208862	-556.048462	122.070999	1581.775391	-661.058899	354.660400	1044.434570	-632.097290	-113.179474	1055.135620	-543.323242	325.504242	805.251831	-518.872498	-67.488319	822.090149	-585.097412	121.480042	961.603149	420.377777	-17.510155	928.485535	413.132385	165.291534
-588.424377	228.990067	867.835083	-597.384094	25.886768	856.392517	-712.432617	274.933624	422.553986	-657.310364	4.238970	470.213959	-744.051697	273.721558	73.856583	-756.316467	31.454735	83.184654	-630.090088	326.586121	1280.983887	-609.361938	-66.492989	1288.808350	-576.499634	128.201065	1317.224854	-555.758484	121.962166	1581.736938	-660.675537	354.686005	1044.504150	-632.057068	-113.148506	1055.158813	-543.198364	325.514099	805.217529	-519.000488	-67.496582	822.037781	-585.023071	121.484428	961.624817	420.206421	-17.544970	928.464844	412.972473	165.265167
-588.343140	229.016251	867.876343	-597.382446	25.930067	856.409851	-712.396240	274.819550	422.578674	-657.338135	4.271626	470.227356	-744.000488	273.628418	73.889275	-756.280823	31.453957	83.181427	-629.605896	326.623383	1281.039307	-609.189087	-66.450401	1288.742920	-576.148865	128.206573	1317.219360	-555.479553	121.861458	1581.695923	-660.333313	354.728699	1044.551880	-632.060425	-113.089600	1055.159424	-543.036011	325.470123	805.189758	-519.140991	-67.517899	821.946655	-584.949341	121.502602	961.650513	420.031342	-17.573166	928.454712	412.815552	165.196503
-588.183289	229.026672	867.920471	-597.357422	25.964729	856.457947	-712.404968	274.766144	422.611572	-657.404541	4.311840	470.238098	-744.002258	273.538971	73.915718	-756.303955	31.466831	83.214981	-629.128662	326.636353	1281.082397	-608.967834	-66.454163	1288.728760	-575.824524	128.219894	1317.203735	-555.237549	121.774261	1581.665039	-660.025635	354.784149	1044.642090	-632.062134	-113.052933	1055.213623	-542.882690	325.478302	805.161438	-519.333252	-67.494141	821.861694	-584.830566	121.520096	961.694275	419.832031	-17.654711	928.436890	412.657440	165.161667
-588.084412	229.045609	867.952332	-597.350159	26.012722	856.488098	-712.398560	274.697845	422.659271	-657.443359	4.367300	470.288361	-744.014709	273.465790	73.966362	-756.263672	31.459700	83.214615	-628.684326	326.652496	1281.093140	-608.732178	-66.368446	1288.760132	-575.523865	128.244202	1317.195557	-555.001526	121.661179	1581.645874	-659.752075	354.860809	1044.703247	-632.089111	-112.994804	1055.219727	-542.732849	325.370758	805.154053	-519.567322	-67.500763	821.782532	-584.742554	121.546844	961.722046	419.651947	-17.679386	928.410461	412.469940	165.153336
-588.030396	229.068802	867.966736	-597.393616	26.022326	856.519897	-712.437378	274.703583	422.710022	-657.381592	4.522195	470.295959	-743.986450	273.407654	73.999939	-756.204651	31.503466	83.215370	-628.304688	326.683411	1281.127197	-608.610352	-66.333969	1288.744873	-575.216919	128.276733	1317.222290	-554.772400	121.578293	1581.606445	-659.431152	354.920258	1044.756958	-632.134338	-112.940079	1055.237671	-542.594666	325.275574	805.117065	-519.860107	-67.505196	821.698364	-584.698425	121.566719	961.742249	419.441040	-17.751476	928.411133	412.297028	165.116394
-587.884460	229.118912	868.009399	-597.401123	26.096884	856.550903	-712.421814	274.649109	422.722229	-657.446777	4.590823	470.342285	-743.928528	273.354919	74.009735	-756.210144	31.498238	83.243256	-627.931091	326.751190	1281.168823	-608.465149	-66.296417	1288.748657	-574.940735	128.314102	1317.221436	-554.549866	121.498901	1581.561279	-659.102173	354.968445	1044.803345	-632.222717	-112.882072	1055.261353	-542.468628	325.337219	805.105957	-520.137573	-67.515900	821.617249	-584.597351	121.615280	961.775696	419.201996	-17.793365	928.389404	412.087250	165.112411
-587.827759	229.132217	868.023926	-597.422974	26.093197	856.597107	-712.436462	274.614288	422.770660	-657.585083	4.658272	470.433807	-743.954346	273.316437	74.040138	-756.221497	31.494957	83.238495	-627.602112	326.810577	1281.205811	-608.350281	-66.247818	1288.771484	-574.688965	128.338806	1317.235596	-554.372192	121.324585	1581.546875	-658.803467	355.009735	1044.845581	-632.307556	-112.815170	1055.305298	-542.342407	325.376068	805.089111	-520.485718	-67.521828	821.532654	-584.546875	121.631569	961.804077	419.002625	-17.819933	928.369446	411.920990	165.097092
-587.822937	229.196686	868.048645	-597.481262	26.171598	856.627197	-712.480591	274.642853	422.780792	-657.675720	4.686249	470.494904	-743.030457	272.556427	73.480759	-756.221985	31.481157	83.275566	-627.315918	326.879883	1281.254761	-608.195374	-66.187363	1288.820679	-574.419617	128.380951	1317.265015	-554.187683	121.296158	1581.514404	-658.555054	355.091095	1044.885620	-632.417236	-112.755089	1055.366943	-542.181335	325.378510	805.109680	-520.850464	-67.515236	821.471497	-584.528442	121.700760	961.827698	418.755066	-17.856089	928.354980	411.693909	165.077927
-588.047852	229.553299	868.103882	-598.080017	25.375938	856.038208	-712.680664	274.756195	422.869720	-658.286072	4.343190	470.686707	-743.970093	273.252716	74.031708	-756.463257	31.466198	83.366821	-627.039612	326.965820	1281.305054	-608.076599	-66.116379	1288.869263	-574.219482	128.425415	1317.286255	-554.013855	121.232430	1581.487549	-658.327087	355.163422	1044.908691	-632.556519	-112.739510	1055.445313	-542.043030	325.356689	805.111328	-521.563782	-67.803352	821.181458	-584.665710	121.175186	961.519104	418.494934	-17.877932	928.329712	411.488251	165.054047
-587.691650	229.221436	868.125793	-597.465820	25.854515	856.755493	-712.591431	274.643158	422.856628	-658.081421	4.562560	470.703979	-743.934570	273.295807	74.106216	-756.347534	31.454882	83.373375	-626.761719	327.059906	1281.364014	-607.941895	-66.042023	1288.972046	-574.020447	128.501251	1317.315063	-553.839905	121.080666	1581.479736	-658.108154	355.233459	1044.952148	-632.670288	-112.598938	1055.480225	-541.890991	325.345428	805.150879	-521.620544	-67.521957	821.358521	-584.398438	121.582474	961.927429	418.222656	-17.893648	928.312378	411.267181	165.000702
-587.703430	229.206177	868.140320	-597.554626	25.907698	856.828308	-712.666626	274.648743	422.914093	-658.158203	4.608499	470.733551	-743.896179	273.281586	74.111359	-756.278870	31.445660	83.364716	-626.520569	327.166016	1281.416016	-607.822144	-65.929779	1289.068237	-573.854858	128.575089	1317.358398	-553.670532	121.197289	1581.458008	-657.915466	355.306793	1044.982178	-632.845825	-112.501884	1055.588623	-541.751221	325.349457	805.164734	-522.030151	-67.517693	821.321838	-584.407227	121.622971	961.968933	417.945251	-17.964016	928.314758	411.035370	164.933105
-587.715027	229.253845	868.171814	-597.661926	25.932720	856.892090	-712.739075	274.690033	422.963440	-658.226135	4.670299	470.732147	-743.920715	273.325226	74.176834	-756.234680	31.427280	83.377625	-626.310486	327.264648	1281.434326	-607.798767	-65.850777	1289.128052	-573.728943	128.669510	1317.399536	-553.511353	121.043297	1581.468750	-657.720398	355.360077	1045.010620	-633.037781	-112.410210	1055.673584	-541.617798	325.398895	805.187561	-522.440369	-67.449364	821.303528	-584.425293	121.670029	962.013794	417.644257	-17.993101	928.290100	410.784790	164.902695
-587.732178	229.299103	868.187256	-597.794800	25.950024	856.926025	-712.868958	274.706146	423.009338	-658.209717	4.745330	470.736877	-743.977966	273.377625	74.202484	-756.127563	31.448484	83.339577	-626.090820	327.365997	1281.451782	-607.718689	-65.734108	1289.202393	-573.594849	128.764984	1317.429688	-553.364624	120.883217	1581.476929	-657.552856	355.482269	1045.023682	-633.250977	-112.302528	1055.768311	-541.471008	325.409302	805.197571	-522.917786	-67.430252	821.238770	-584.446289	121.704041	962.034180	417.365570	-18.034882	928.271729	410.544952	164.877716
-587.700806	229.366623	868.229553	-597.885071	26.005081	856.961670	-712.925720	274.726349	423.042419	-658.302185	4.775970	470.772156	-743.905579	273.377777	74.234657	-756.169067	31.478947	83.377213	-625.925354	327.512146	1281.488770	-607.729065	-65.605164	1289.256104	-573.475769	128.899902	1317.460449	-553.201294	120.686920	1581.473633	-657.404602	355.564667	1045.018188	-633.468933	-112.249878	1055.868896	-541.346069	325.426300	805.215454	-523.375183	-67.442955	821.221252	-584.445679	121.756119	962.070007	417.050446	-18.081232	928.253479	410.275085	164.814850
-587.782166	229.410965	868.226624	-598.090637	26.051243	856.986694	-713.104248	274.796753	423.096558	-658.468689	4.806211	470.790222	-743.072388	272.675446	73.661018	-756.160400	31.479591	83.372353	-625.759644	327.645081	1281.506836	-607.777893	-65.456749	1289.274292	-573.423035	129.048080	1317.450317	-553.060852	120.498779	1581.467529	-657.159546	355.105469	1045.182861	-633.759216	-112.200424	1056.001709	-541.258423	325.458923	805.197632	-524.234497	-67.755951	820.954895	-584.539551	121.807579	962.077271	416.773987	-18.121580	928.243225	410.029083	164.781128
-587.240479	228.711029	868.218933	-597.418030	23.570839	858.281494	-712.854614	274.568634	422.946442	-658.848389	4.606321	471.232117	-743.520386	273.258270	74.181549	-756.305420	31.494957	83.413239	-625.552917	327.911682	1281.596191	-607.813232	-65.311378	1289.360229	-573.351318	129.172134	1317.471558	-552.915588	120.293144	1581.449829	-657.115234	355.766113	1045.041748	-633.993896	-112.059975	1056.144287	-541.184143	325.495850	805.216003	-524.397522	-67.528679	821.125549	-584.419800	120.926086	962.800415	416.498230	-18.137043	928.205933	409.794189	164.731369
-587.112000	228.482758	868.222595	-597.189941	22.703173	858.656738	-712.860840	274.512329	422.949951	-658.963989	4.610891	471.367035	-743.506958	273.335083	74.234131	-756.324585	31.524523	83.442924	-625.430725	328.099579	1281.587158	-607.874268	-65.154991	1289.388428	-573.335693	129.304764	1317.479370	-552.796204	119.818420	1581.451050	-657.007751	355.891235	1045.035889	-634.269714	-111.902275	1056.256592	-541.115051	325.541718	805.203796	-524.870911	-67.512184	821.128113	-584.365112	120.583046	963.010132	416.166412	-18.187309	928.185059	409.488617	164.710464
-587.951050	229.608353	868.322693	-598.754639	26.488594	857.056030	-713.438293	274.837799	423.208740	-658.689270	4.901588	470.745026	-743.920776	273.456696	74.264778	-756.134277	31.603174	83.327225	-625.315918	328.299133	1281.591797	-607.926758	-64.993134	1289.470947	-573.317017	129.417816	1317.467041	-552.681030	119.586433	1581.432983	-656.924866	355.999817	1045.026123	-634.546875	-111.756973	1056.344971	-541.037842	325.555176	805.201111	-525.330933	-67.517616	821.142456	-584.844727	122.079163	962.147766	415.847809	-18.216543	928.157593	409.240570	164.654465
-588.061340	229.605103	868.316895	-599.187500	26.427994	857.265930	-713.557739	274.844635	423.199707	-658.877136	4.921506	470.744629	-743.878723	273.438934	74.251511	-756.139343	31.657963	83.304100	-625.227417	328.449951	1281.553101	-608.012329	-64.859657	1289.511353	-573.324646	129.578323	1317.444092	-552.585449	119.357376	1581.417969	-656.866516	356.129944	1045.009644	-634.829590	-111.630127	1056.427124	-541.022461	325.606201	805.168579	-525.781433	-67.522697	821.154907	-585.143982	122.142113	962.257874	415.518921	-18.278385	928.134338	408.950378	164.622833
-588.075012	229.661453	868.328552	-599.033813	26.434107	857.012573	-713.740234	274.899200	423.230469	-658.822388	5.048908	470.722870	-743.870361	273.446533	74.264030	-756.050842	31.708496	83.213440	-625.176270	328.616028	1281.485229	-608.144775	-64.722122	1289.579346	-573.358154	129.733719	1317.424072	-552.489502	119.141449	1581.375122	-656.841309	356.273529	1044.952759	-635.131531	-111.535255	1056.517212	-541.020203	325.698181	805.096558	-526.203064	-67.483223	821.180786	-584.986206	122.048157	962.122009	415.166718	-18.323124	928.106506	408.640167	164.583481
-588.677124	229.372635	868.159119	-599.382813	26.393719	856.982056	-713.984192	274.960632	423.186096	-658.938843	5.103706	470.690399	-743.980774	273.486084	74.218391	-756.036743	31.756622	83.183479	-625.093567	328.799011	1281.436401	-608.275696	-64.574875	1289.683472	-573.406738	129.860428	1317.367920	-552.420349	119.218567	1581.296143	-656.809998	356.445862	1044.903564	-635.447327	-111.408218	1056.619751	-540.989014	325.678253	805.026794	-526.551880	-67.450119	821.229614	-585.347717	121.949303	962.016113	414.856445	-18.352230	928.115234	408.370453	164.560577
-587.840698	229.040894	868.204834	-598.772949	24.354334	858.078491	-713.799866	274.718414	423.060547	-659.260864	5.057369	470.988495	-742.795044	272.659424	73.564941	-756.167969	31.813894	83.180084	-625.056396	328.976471	1281.353394	-608.462830	-64.434578	1289.743530	-573.472290	130.014130	1317.311890	-552.349670	119.015770	1581.244995	-656.811279	356.605621	1044.850342	-635.767639	-111.338303	1056.721558	-541.019958	325.720306	804.950256	-526.893250	-67.440926	821.256531	-585.126526	121.337204	962.662231	414.486481	-18.417978	928.094482	408.023224	164.543747
-588.389954	229.674805	868.239258	-599.944824	26.473244	857.318665	-714.231934	274.948181	423.187775	-659.267151	5.203653	470.634216	-743.927368	273.411133	74.076027	-756.096985	31.858732	83.134171	-625.040039	329.159485	1281.276123	-608.749207	-64.272629	1289.763794	-573.526306	130.166672	1317.252319	-552.283691	118.805992	1581.197754	-656.791199	356.729919	1044.767456	-636.116394	-111.218689	1056.803467	-541.056335	325.765594	804.864441	-527.217346	-67.410797	821.275696	-585.641113	122.243660	962.244080	414.108734	-18.426884	928.074219	407.690704	164.498138
-589.109802	229.869415	868.105408	-600.156006	26.741035	857.008301	-714.598389	275.098083	423.176361	-659.338501	5.299145	470.572479	-744.118469	273.510162	74.057266	-756.061707	31.903042	83.077667	-625.010437	329.361633	1281.182983	-608.988586	-64.111343	1289.833008	-573.610046	130.308670	1317.218506	-552.239380	118.629036	1581.111206	-656.782898	356.862915	1044.684082	-636.459412	-111.048203	1056.827637	-541.121216	325.748260	804.744934	-527.582825	-67.439438	821.271301	-585.920471	122.398705	962.001343	413.721008	-18.468710	928.044556	407.377655	164.466843
-588.833618	229.749222	868.102051	-600.132935	26.648949	856.928284	-714.629456	275.004883	423.093384	-659.466370	5.410465	470.548035	-743.082520	272.736664	73.393044	-756.041016	31.919575	82.984337	-625.009521	329.498688	1281.099487	-609.292236	-63.949047	1289.807373	-573.675110	130.449646	1317.152466	-552.215027	118.457634	1581.036499	-656.785461	356.974670	1044.604858	-636.784058	-110.928551	1056.867676	-541.187561	325.801147	804.645508	-527.883240	-67.421570	821.324463	-585.789551	122.244476	961.958435	413.367950	-18.472765	928.018066	407.037781	164.466827
-588.522644	229.134720	867.992676	-599.738831	24.554258	857.992432	-714.521606	274.832336	422.885315	-659.888916	5.270590	470.855133	-743.616943	273.341125	73.775642	-756.199158	31.943514	82.949272	-625.026367	329.638489	1280.991211	-609.537720	-63.788521	1289.822144	-573.787842	130.577850	1317.075928	-552.227112	118.337120	1580.943726	-656.809937	357.083038	1044.501709	-637.155396	-110.847145	1056.873535	-541.282593	325.828552	804.510986	-528.520447	-67.704941	821.107239	-585.887634	121.527946	962.510315	413.006561	-18.528177	927.986145	406.717773	164.404953
-589.358826	229.695160	867.900696	-600.775879	26.799133	856.953125	-714.958496	275.061798	422.941010	-659.881104	5.427741	470.455261	-743.904480	273.448578	73.735153	-756.091980	31.951365	82.831924	-625.062073	329.775848	1280.878906	-609.793762	-63.630054	1289.847168	-573.914551	130.682693	1316.994263	-552.249023	118.232101	1580.835449	-656.833984	357.201996	1044.360474	-637.429993	-110.687141	1056.894531	-541.373291	325.905975	804.401855	-528.450684	-67.436523	821.349670	-586.359863	122.391319	961.874817	412.674072	-18.579737	927.978760	406.421387	164.375793
-589.543274	229.741287	867.809021	-601.302002	26.754066	857.115967	-715.116882	275.098480	422.880157	-660.141052	5.449233	470.406982	-743.842346	273.426910	73.629639	-756.135559	31.994568	82.755074	-625.094727	329.913422	1280.760986	-610.145386	-63.584160	1289.932495	-574.036499	130.794037	1316.898804	-552.292664	118.132248	1580.740234	-656.908875	357.327240	1044.225830	-637.747803	-110.559601	1056.908203	-541.477478	325.918945	804.246399	-528.649231	-67.441635	821.371765	-586.764832	122.506798	961.921448	412.337311	-18.649239	927.969910	406.130646	164.312149
-590.121582	229.914383	867.629456	-601.662231	26.606281	857.130249	-715.438354	275.232880	422.866455	-660.389526	5.467076	470.379974	-743.929810	273.435913	73.532234	-756.216492	31.991385	82.694527	-625.113342	330.067139	1280.649292	-610.420532	-63.321571	1289.817261	-574.171814	130.917984	1316.833008	-552.358215	118.085373	1580.635498	-656.961365	357.419037	1044.041992	-638.057190	-110.424507	1056.887085	-541.631592	325.956665	804.116699	-528.841309	-67.424294	821.400574	-587.201477	122.630600	961.842285	412.013397	-18.662516	927.929626	405.824219	164.286026
-590.245605	229.981659	867.575134	-601.898193	26.682943	857.087830	-715.635437	275.282959	422.805206	-660.591370	5.548396	470.351318	-743.922485	273.443390	73.444656	-756.230408	32.040283	82.618523	-625.197327	330.233704	1280.518311	-610.774536	-63.163910	1289.809204	-574.228699	130.968399	1316.766357	-552.431396	118.054352	1580.553955	-657.027832	357.562042	1043.925537	-638.371582	-110.281425	1056.851685	-541.755127	325.954437	803.988159	-529.057556	-67.413185	821.409119	-587.395325	122.704063	961.795227	411.606750	-18.698755	927.900391	405.498718	164.261627
-590.446045	230.130951	867.534180	-601.973877	27.062611	856.786987	-715.892822	275.343018	422.784882	-660.618408	5.685234	470.225403	-743.195679	272.795715	72.820946	-756.170288	32.061733	82.487633	-625.276062	330.383423	1280.403931	-611.209045	-63.018562	1289.730957	-574.425476	131.058838	1316.690063	-552.548828	118.089783	1580.439331	-657.126831	357.651306	1043.827881	-638.669983	-110.147697	1056.807617	-541.934570	326.011536	803.847900	-529.199158	-67.380577	821.401184	-587.448425	122.836166	961.609314	411.235748	-18.716667	927.873169	405.163086	164.250931
-590.602295	230.233566	867.490967	-602.252686	27.269075	856.732849	-716.153442	275.418182	422.757019	-660.775696	5.833416	470.162292	-744.045959	273.456390	73.289986	-756.133606	32.099182	82.385368	-625.382019	330.520569	1280.271240	-611.576660	-62.894558	1289.689209	-574.631348	131.174850	1316.636963	-552.667175	118.140274	1580.368408	-657.224304	357.761841	1043.733276	-638.948181	-110.030655	1056.777222	-542.101196	325.938599	803.741882	-529.410828	-67.370934	821.407288	-587.672607	122.977509	961.560486	410.883850	-18.723238	927.867188	404.856506	164.193451
-590.795044	230.336853	867.429932	-602.583923	27.358120	856.674072	-716.383911	275.491852	422.751648	-661.040466	5.891215	470.111237	-743.268005	272.870483	72.697624	-756.209717	32.092808	82.290337	-625.500732	330.660522	1280.181641	-611.919006	-62.772453	1289.681396	-574.867554	131.276978	1316.550171	-552.817688	118.217926	1580.333496	-657.357605	357.875153	1043.667114	-639.230408	-109.882309	1056.729980	-542.299255	325.965363	803.630493	-529.602417	-67.343399	821.436829	-587.928955	123.068947	961.499756	410.485779	-18.752617	927.865356	404.517517	164.171967
-591.005798	230.387695	867.371094	-602.845642	27.396421	856.641174	-716.604919	275.536133	422.701141	-661.104736	6.056706	470.012726	-743.270081	272.820343	72.547821	-756.135071	32.147430	82.157875	-625.647095	330.803314	1280.096680	-612.248718	-62.648232	1289.693604	-575.122498	131.390671	1316.493042	-552.927551	118.258621	1580.284058	-657.491821	357.978577	1043.588989	-639.569397	-109.786606	1056.686035	-542.496765	325.978546	803.519470	-530.171021	-67.631622	821.175110	-588.174438	123.124832	961.455383	410.146240	-18.727150	927.829346	404.216583	164.187332
-591.242493	230.478973	867.335327	-603.166687	27.413937	856.611633	-716.835693	275.617767	422.678131	-661.411865	6.087200	469.992065	-744.136719	273.546967	73.079140	-756.204956	32.187595	82.078743	-625.819275	330.901733	1280.032349	-612.620117	-62.524021	1289.664429	-575.398621	131.483475	1316.422485	-553.120850	118.384567	1580.212036	-657.682251	358.096619	1043.492554	-639.898254	-109.600212	1056.622070	-542.712158	325.965515	803.419678	-530.416321	-67.587791	821.151306	-588.455933	123.180885	961.423035	409.770996	-18.766134	927.798401	403.858765	164.199692
-591.465942	230.492401	867.289246	-603.461853	27.468977	856.607971	-716.995483	275.632599	422.574402	-661.632874	6.237329	469.945862	-744.113892	273.559937	73.009186	-756.246460	32.236916	81.948166	-625.985901	331.010406	1279.952393	-613.087585	-62.384251	1289.584106	-575.657227	131.581085	1316.361694	-553.306885	118.559296	1580.162842	-657.858276	358.176880	1043.393677	-640.217041	-109.470390	1056.560547	-542.892700	326.000641	803.333557	-530.245361	-67.227768	821.396179	-588.736633	123.232727	961.401062	409.416779	-18.821295	927.779480	403.551514	164.174255
-591.657166	230.634964	867.292114	-603.814636	27.594881	856.590149	-717.185852	275.671753	422.506256	-661.860901	6.351435	469.849396	-744.047363	273.556458	72.920326	-756.242676	32.233097	81.847115	-626.176880	331.126678	1279.908447	-613.433655	-62.258270	1289.587646	-575.929138	131.655426	1316.327026	-553.489380	118.769905	1580.123779	-658.054077	358.269501	1043.322876	-640.558228	-109.366592	1056.537354	-543.101196	325.929382	803.267761	-530.542603	-67.159103	821.356262	-589.022583	123.351173	961.393921	409.053589	-18.851936	927.756836	403.204254	164.178207
-591.551941	230.511368	867.302185	-604.080261	27.785978	856.593567	-717.225403	275.628387	422.413483	-662.037354	6.582584	469.755127	-743.528625	273.435577	72.829201	-756.228699	32.296459	81.700584	-626.400085	331.241577	1279.857910	-613.790955	-62.147919	1289.543823	-576.217773	131.692184	1316.293091	-553.710999	118.991455	1580.099976	-658.284851	358.355377	1043.275024	-640.910217	-109.274010	1056.534180	-543.338562	325.955841	803.208984	-530.874512	-67.120247	821.356079	-589.145508	123.359299	961.402893	408.674805	-18.848360	927.752686	402.861237	164.137817
-591.839539	230.576935	867.280762	-604.487854	27.942291	856.568970	-717.423706	275.635712	422.368225	-662.272766	6.674255	469.709412	-743.544006	273.481781	72.762894	-756.249390	32.343674	81.621368	-626.614868	331.334625	1279.835327	-614.227051	-62.055473	1289.495728	-576.643921	131.847412	1316.243164	-553.955811	119.255356	1580.098389	-658.467041	358.407135	1043.244263	-641.299561	-109.187271	1056.510010	-543.530762	325.978607	803.186462	-531.152588	-67.038742	821.343872	-589.493286	123.460999	961.379395	408.282288	-18.883360	927.740051	402.564026	164.095505
-592.441101	230.829071	867.230591	-604.915283	27.939638	856.569275	-717.782288	275.790283	422.398285	-661.970581	7.133607	469.604767	-743.653503	273.495392	72.723259	-756.012085	32.402512	81.442726	-626.847595	331.436493	1279.798950	-614.697937	-61.960381	1289.482056	-576.961975	131.943954	1316.235229	-554.211121	119.529022	1580.115479	-658.700012	358.480225	1043.229248	-641.798218	-109.131874	1056.420044	-543.781982	325.899506	803.152588	-531.453491	-66.941071	821.344971	-589.998169	123.624519	961.355896	407.889557	-18.929977	927.722229	402.256073	164.032043
-592.735840	230.944473	867.259277	-605.294861	28.012774	856.577698	-718.044861	275.911224	422.423401	-662.715881	6.897657	469.687592	-743.540649	273.462830	72.649696	-756.252380	32.435776	81.462952	-627.098328	331.523407	1279.785400	-615.142761	-61.896107	1289.503662	-577.328125	132.046402	1316.211670	-554.496399	119.831322	1580.112305	-658.960205	358.597839	1043.199951	-642.064392	-108.924545	1056.467285	-544.029968	325.899475	803.145081	-531.780701	-66.816666	821.386047	-590.355103	123.707596	961.375488	407.517090	-18.949980	927.708618	401.943298	164.025696
-593.015991	230.990463	867.253845	-605.650024	27.997719	856.599487	-718.259521	275.961334	422.397888	-663.045715	6.898258	469.709137	-743.494751	273.443451	72.596817	-756.278748	32.445267	81.373268	-627.433655	331.639954	1279.750366	-615.579529	-61.769566	1289.526489	-577.592102	132.049088	1316.187866	-554.794983	120.143440	1580.122559	-659.241516	358.668762	1043.193481	-642.472534	-108.802635	1056.466797	-544.308899	325.872192	803.145020	-532.135071	-66.715340	821.438049	-590.681458	123.735405	961.385132	407.137604	-18.955124	927.671265	401.615265	163.999023
-593.278076	231.047882	867.292480	-606.311279	27.992407	856.821411	-718.503601	276.039795	422.380615	-662.816284	7.259634	469.565979	-743.576721	273.464478	72.511414	-756.049683	32.469952	81.236069	-627.750366	331.717957	1279.724854	-615.907532	-61.701015	1289.593262	-577.975586	132.159042	1316.173950	-555.053162	120.474121	1580.169067	-659.575806	358.763794	1043.149414	-643.010010	-108.670029	1056.459229	-544.606140	325.870117	803.123718	-532.485474	-66.547691	821.516235	-591.225464	123.840683	961.527100	406.772125	-18.927032	927.631165	401.270081	164.015060
-593.674011	231.109085	867.344421	-606.824951	28.117731	856.872314	-718.711609	276.085083	422.366455	-662.988098	7.385361	469.532013	-744.177612	273.635315	72.543266	-756.028381	32.485783	81.147873	-628.095093	331.809021	1279.722412	-616.390747	-61.614483	1289.601807	-578.406555	132.261368	1316.185059	-555.364014	120.820511	1580.208618	-659.900635	358.838989	1043.134766	-643.388123	-108.499016	1056.544312	-544.892456	325.960938	803.137329	-532.980713	-66.450829	821.546753	-591.660645	123.925529	961.576355	406.379669	-18.928373	927.611938	400.940155	163.995789
-593.492615	230.478607	867.322510	-606.078125	25.712416	857.833191	-718.605103	275.895294	422.211029	-664.217529	6.906746	470.035370	-743.880188	273.550354	72.442162	-756.514282	32.486641	81.230843	-628.434143	331.888092	1279.697266	-616.874878	-61.523537	1289.652222	-578.871826	132.366211	1316.225464	-555.694336	121.162613	1580.245117	-660.182373	358.863586	1043.130127	-643.863831	-108.351929	1056.578857	-545.176575	326.009003	803.125732	-533.438416	-66.300926	821.550293	-591.670288	122.983856	962.116882	405.980438	-18.959455	927.574036	400.571747	164.015106
-594.385376	231.225662	867.380249	-607.650452	28.077084	856.983643	-719.146973	276.159851	422.283356	-663.810120	7.415754	469.566620	-744.184448	273.650208	72.453590	-756.164124	32.503544	81.068062	-628.839722	331.993774	1279.693115	-617.310669	-61.420403	1289.739502	-579.152222	132.387344	1316.277222	-556.008301	121.516617	1580.282959	-660.528625	358.971558	1043.098267	-644.384827	-108.292549	1056.606323	-545.458252	325.998138	803.153748	-533.889954	-66.134338	821.580933	-592.522949	124.005623	961.660400	405.591003	-18.997454	927.556091	400.242340	164.017563
-594.840210	231.351120	867.427979	-607.784729	28.297688	856.706238	-719.396973	276.245300	422.289978	-663.941589	7.585727	469.573883	-743.490906	273.035217	71.840202	-756.104980	32.547318	80.962196	-629.252686	332.065399	1279.693359	-617.689697	-61.312786	1289.838623	-579.564514	132.480759	1316.336304	-556.319458	121.830032	1580.370850	-660.887695	359.023010	1043.052368	-644.763550	-108.056656	1056.663696	-545.769043	325.934357	803.171387	-534.324341	-65.939201	821.696167	-592.728577	124.025322	961.529114	405.174744	-18.993025	927.514648	399.905701	163.998123
-595.059509	231.222656	867.400208	-608.153259	28.289314	856.811829	-719.463989	276.200226	422.208771	-664.854309	7.260636	469.728943	-743.364990	272.991333	71.778717	-756.346313	32.550220	80.988045	-629.677856	332.169495	1279.709473	-618.184631	-61.225128	1289.903809	-580.070740	132.635223	1316.324219	-556.710144	122.216156	1580.385986	-661.226440	359.064392	1043.084351	-645.238281	-107.894249	1056.728516	-546.093079	325.943207	803.216003	-534.807983	-65.788834	821.807312	-593.069031	124.015152	961.575378	404.745453	-19.021568	927.512573	399.551849	163.960236
-595.594482	231.373474	867.463867	-608.606384	28.300253	856.883362	-719.710632	276.281525	422.204895	-665.178772	7.303497	469.769775	-743.404114	273.045532	71.751579	-756.382446	32.536728	80.951439	-630.119324	332.331573	1279.731201	-618.743958	-61.103851	1289.917114	-580.556519	132.755798	1316.354370	-557.084351	122.576881	1580.412964	-661.688110	359.184235	1043.086914	-645.776978	-107.797997	1056.840698	-546.450195	325.954865	803.198242	-535.404175	-65.685608	821.858521	-593.592407	124.108994	961.646240	404.338409	-19.000149	927.473206	399.173889	163.974960
-596.041016	231.432037	867.494629	-609.055542	28.267097	856.920471	-719.932922	276.322479	422.169861	-665.467041	7.410001	469.804047	-743.380066	273.026001	71.714203	-756.427979	32.535408	80.900414	-630.589233	332.412262	1279.706177	-619.223328	-60.991398	1289.993652	-581.105896	132.896896	1316.398438	-557.463257	122.882385	1580.452759	-662.111694	359.264313	1043.115967	-646.285156	-107.709930	1056.923218	-546.764832	325.956512	803.218811	-535.954285	-65.567940	821.912170	-594.052063	124.127968	961.681580	403.948059	-19.026581	927.429199	398.889832	163.913589
-596.462708	231.502686	867.559265	-609.566589	28.278578	856.949036	-720.219482	276.375702	422.131683	-665.813538	7.420118	469.819885	-743.447815	273.034698	71.640251	-756.450317	32.546513	80.836533	-631.076660	332.473633	1279.697632	-619.707336	-60.916168	1290.070679	-581.618347	132.999237	1316.419800	-557.798340	123.205894	1580.502686	-662.552734	359.377502	1043.090332	-646.820862	-107.601814	1056.982056	-547.135132	325.970123	803.247803	-536.470337	-65.458809	821.978516	-594.533752	124.150284	961.728394	403.571320	-19.027716	927.394958	398.556091	163.893173
-596.933289	231.615753	867.604187	-610.104431	28.390051	856.936951	-720.540039	276.449158	422.105804	-666.160278	7.495333	469.803375	-743.553772	273.075806	71.596458	-756.488159	32.541748	80.775345	-631.598877	332.594849	1279.680908	-620.227600	-60.824833	1290.157959	-582.029785	133.041199	1316.453735	-558.239929	123.598114	1580.481689	-662.975220	359.394897	1043.061157	-647.349121	-107.512611	1057.013794	-547.546814	326.089203	803.233337	-537.031860	-65.337570	822.004761	-595.051453	124.232803	961.744263	403.134247	-19.082392	927.357727	398.200714	163.868637
-597.448364	231.724533	867.627869	-610.688171	28.641977	856.926331	-720.839417	276.486145	422.084290	-666.495178	7.590112	469.757965	-743.687012	273.127899	71.546021	-756.501343	32.551174	80.666771	-632.113464	332.722321	1279.672974	-620.811890	-60.695351	1290.186523	-582.599365	133.177185	1316.425049	-558.647217	123.935349	1580.481812	-663.472229	359.475006	1042.976074	-647.935242	-107.556763	1057.102417	-547.971252	326.081238	803.220154	-538.004150	-65.544037	821.793762	-595.604553	124.389709	961.749695	402.725677	-19.081396	927.333557	397.828735	163.850128
-597.960571	231.871216	867.639099	-611.290527	28.942474	856.953308	-721.178162	276.529388	422.062134	-666.843872	7.683020	469.670013	-743.657654	273.116760	71.481125	-756.514282	32.579792	80.571793	-632.690063	332.855804	1279.649170	-621.324951	-60.559238	1290.228394	-583.255310	133.376938	1316.372437	-559.010864	124.213013	1580.485107	-663.921204	359.500824	1042.940308	-648.555420	-107.447823	1057.119263	-548.381958	326.026154	803.199646	-538.184814	-65.158142	822.104431	-596.176514	124.613747	961.770081	402.329742	-19.110228	927.293884	397.444672	163.889008
-598.418762	231.896515	867.663147	-611.773987	29.003246	857.004150	-721.399414	276.463257	421.998627	-667.189575	7.765933	469.646851	-743.673523	273.110626	71.391998	-756.517334	32.572056	80.474373	-633.259277	332.999451	1279.642334	-621.814514	-60.384354	1290.309570	-583.711792	133.401184	1316.416626	-559.480347	124.579933	1580.431763	-664.410889	359.631317	1042.939331	-649.056458	-107.251236	1057.184814	-548.786743	325.902863	803.143311	-538.691650	-65.030937	822.151245	-596.696838	124.670883	961.812561	401.902496	-19.124067	927.274048	397.044678	163.892303
-598.875793	231.911346	867.647522	-612.135315	28.712957	857.016479	-721.664978	276.476807	421.922760	-667.650940	7.796443	469.657043	-744.375549	273.741333	71.886368	-756.593079	32.595177	80.364029	-633.824890	333.133270	1279.567139	-622.498962	-60.302814	1290.285767	-584.272827	133.502594	1316.443848	-559.925354	124.887299	1580.413330	-665.019287	359.788696	1042.891479	-649.620728	-107.144936	1057.197021	-549.221802	325.958130	803.103943	-539.275879	-64.965279	822.204956	-597.142761	124.561623	961.815613	401.511597	-19.104734	927.241150	396.684998	163.890091
-599.361694	231.982300	867.666992	-612.654785	28.760714	856.982849	-722.021729	276.535156	421.842377	-668.051758	7.873229	469.652283	-743.543335	273.529022	71.709831	-756.543884	32.614719	80.259529	-634.424683	333.225830	1279.475464	-623.048889	-60.154488	1290.341187	-584.993408	133.745239	1316.424683	-560.317688	125.138336	1580.394287	-665.617615	359.934113	1042.798096	-650.272339	-107.104309	1057.240967	-549.709839	326.096527	803.102051	-539.850037	-64.918602	822.257629	-597.673645	124.596039	961.809448	401.118378	-19.094782	927.193298	396.346863	163.917862
-599.946899	232.024475	867.618774	-613.344238	29.052750	856.955139	-722.450195	276.601135	421.775360	-668.455933	7.972706	469.560913	-743.524780	273.519623	71.579102	-756.543091	32.617538	80.109756	-635.048523	333.375366	1279.416626	-623.731201	-59.989254	1290.268188	-585.511658	133.849350	1316.398926	-560.814514	125.480148	1580.300415	-666.184753	360.035065	1042.682617	-650.856079	-106.962990	1057.307617	-550.198914	326.076508	803.086853	-540.430664	-64.852295	822.308411	-598.314758	124.762047	961.771790	400.685608	-19.091614	927.159119	395.967590	163.886032
-600.484253	232.010620	867.588074	-613.794922	28.927549	856.957886	-722.800720	276.644409	421.720764	-668.899475	8.113305	469.561371	-743.607788	273.529907	71.457123	-756.581970	32.654922	79.921791	-635.697754	333.518982	1279.324219	-624.294189	-59.863792	1290.312744	-586.115112	133.984406	1316.375244	-561.336914	125.758255	1580.199585	-666.792175	360.178253	1042.592896	-651.581543	-106.989822	1057.291138	-550.701233	326.136841	803.019470	-540.978210	-64.805794	822.301514	-598.817810	124.716125	961.759949	400.263611	-19.095308	927.116028	395.571075	163.888626
-601.078674	232.097794	867.512329	-614.472778	29.132959	856.905273	-723.194519	276.640900	421.622009	-669.439392	8.241754	469.459778	-743.019470	273.003876	70.799103	-756.630249	32.666992	79.745995	-636.340454	333.656647	1279.219116	-624.900879	-59.745377	1290.367798	-586.763611	134.131500	1316.301392	-561.797302	125.991890	1580.147339	-667.307129	360.158936	1042.530762	-652.075439	-106.805054	1057.327515	-551.234619	326.207245	802.930359	-541.986023	-65.128326	822.057129	-599.496948	124.869583	961.699768	399.883850	-19.152782	927.080505	395.245605	163.878250
-601.375488	232.308258	867.601807	-615.263855	29.141296	857.068359	-723.513794	276.593353	421.514313	-670.073303	8.341908	469.333649	-743.697998	273.146912	70.659882	-756.634705	32.722519	79.527153	-637.012207	333.773956	1279.118896	-625.566589	-59.641460	1290.359985	-587.475769	134.291382	1316.215088	-562.234192	126.200333	1580.095215	-667.968567	360.302063	1042.380005	-652.660522	-106.644600	1057.280640	-551.749756	326.248199	802.871094	-542.199707	-64.838356	822.307251	-600.178955	125.009354	961.839172	399.476624	-19.174232	927.027100	394.864868	163.875458
-602.026672	232.255753	867.477417	-615.815674	29.010954	857.005737	-723.885864	276.569092	421.394318	-670.672913	8.451487	469.267731	-744.381531	273.684723	71.051460	-756.698364	32.761826	79.331696	-637.685181	333.914215	1278.998535	-626.265442	-59.508419	1290.278809	-588.195313	134.487961	1316.147949	-562.766479	126.467499	1579.952881	-668.678955	360.428986	1042.265625	-653.313416	-106.608826	1057.295532	-552.331665	326.318634	802.782288	-542.829163	-64.814308	822.282959	-600.787842	124.954697	961.748352	399.118744	-19.205856	926.983582	394.519806	163.852890
-602.645142	232.188904	867.371216	-616.347534	28.902714	856.981934	-724.313232	276.556549	421.281525	-671.296692	8.613236	469.262665	-743.643860	273.539459	70.895950	-756.753845	32.785511	79.171387	-638.355225	334.021698	1278.887329	-626.810791	-59.351238	1290.342285	-588.763611	134.579910	1316.058472	-563.294800	126.704330	1579.852783	-669.356873	360.582855	1042.117920	-653.996460	-106.614189	1057.333984	-553.000061	326.393860	802.641541	-543.845703	-65.096336	821.986267	-601.365295	124.912155	961.686096	398.804626	-19.197277	926.993591	394.211731	163.845596
-602.889343	232.503647	867.392395	-616.880981	29.038811	856.911865	-724.795898	276.519653	421.227692	-671.995483	8.816575	469.257996	-743.602722	273.495850	70.696960	-756.810486	32.849628	78.956970	-639.067078	334.163666	1278.768066	-627.598572	-59.214325	1290.221436	-589.420410	134.739182	1315.997681	-563.829773	126.958061	1579.755493	-670.022827	360.688263	1042.018066	-654.589722	-106.468857	1057.246216	-553.573914	326.464813	802.525574	-544.030151	-64.821838	822.234314	-601.812256	125.090210	961.663696	398.445953	-19.167919	926.967651	393.840027	163.883453
-603.689087	232.894196	867.341370	-617.842346	28.959612	856.261780	-725.404053	276.608521	421.194824	-672.871216	8.997681	469.204529	-743.715759	273.513672	70.535568	-756.816589	32.884270	78.731026	-639.773682	334.317719	1278.631714	-628.194336	-59.043148	1290.220215	-590.096191	134.890137	1315.912842	-564.350586	127.192429	1579.629639	-670.726807	360.760803	1041.854370	-655.208069	-106.338997	1057.203735	-554.281189	326.536987	802.348694	-544.565613	-64.780678	822.246704	-602.509399	124.949303	961.280701	398.051636	-19.180727	926.963135	393.490601	163.861069
-604.520203	232.341202	867.101563	-617.974548	29.247454	856.505737	-725.895264	276.520050	421.047302	-673.414856	9.328575	469.075348	-743.729431	273.478088	70.346428	-756.674561	32.951630	78.456429	-640.507080	334.496399	1278.494019	-628.880737	-58.867512	1290.189087	-590.791504	135.027420	1315.870117	-564.889954	127.391113	1579.521240	-671.434143	360.845154	1041.723145	-655.876648	-106.280533	1057.175171	-554.984436	326.613953	802.193176	-545.227539	-64.757210	822.217041	-603.067261	125.061317	961.303467	397.633514	-19.182142	926.913635	393.128784	163.887360
-604.586243	232.695648	867.201843	-618.364929	29.328020	856.467102	-726.471069	276.439117	420.996918	-674.295715	9.627252	469.039825	-743.786011	273.473877	70.202629	-756.697449	32.985310	78.245499	-641.158081	334.544464	1278.331055	-629.522949	-58.758816	1290.154053	-591.595642	135.230118	1315.747070	-565.436340	127.578140	1579.434937	-672.202393	360.929382	1041.624146	-656.579224	-106.202232	1057.193237	-555.679321	326.674286	802.072266	-545.932739	-64.812469	822.184753	-603.403076	125.212578	961.339233	397.265045	-19.175108	926.900024	392.792114	163.888474
-605.131165	232.699493	867.137573	-618.968018	29.307812	856.388733	-727.006409	276.340576	420.911652	-675.247681	9.835732	469.087646	-743.753052	273.456482	70.055153	-756.824463	33.031391	78.045441	-641.882996	334.659607	1278.190918	-630.183472	-58.652321	1290.100464	-592.163147	135.297729	1315.668457	-566.056763	127.818413	1579.289063	-672.782593	360.859833	1041.462769	-657.222778	-106.174179	1057.174805	-556.669617	327.627228	802.059509	-546.635620	-64.829880	822.090332	-603.982056	125.196205	961.267883	396.927887	-19.179659	926.888977	392.491241	163.870041
-606.189697	232.356262	866.908569	-619.706482	29.208860	856.332397	-727.688721	276.277405	420.758301	-676.188965	10.143349	469.072021	-743.833191	273.445618	69.936935	-756.861206	33.079803	77.806038	-642.649475	334.798035	1278.046387	-630.917786	-58.526657	1290.028076	-592.829285	135.385910	1315.567993	-566.637268	128.008438	1579.204834	-673.692383	361.018433	1041.285767	-657.916138	-106.072937	1057.089478	-557.137024	326.752686	801.797729	-547.313721	-64.837685	822.081482	-604.817322	125.061203	961.125000	396.622681	-19.147047	926.881470	392.185547	163.885101
-606.218567	232.841721	867.045349	-620.010071	29.169672	856.185791	-728.247375	276.217010	420.763184	-677.076416	10.479598	469.072266	-743.894592	273.413391	69.764763	-756.829468	33.127842	77.545486	-643.240051	335.033386	1278.063721	-631.535339	-58.382393	1290.049438	-593.613159	135.547241	1315.478882	-567.258789	128.222580	1579.123047	-674.449951	361.124451	1041.177856	-658.625854	-106.019775	1057.087646	-557.910034	326.763489	801.633179	-547.971863	-64.800301	822.087646	-605.040466	125.153648	961.117188	396.401245	-19.154406	926.908752	391.982452	163.912811
-606.815186	232.907043	867.010681	-620.643433	29.109552	856.115540	-728.919556	276.194458	420.730988	-678.089294	10.732196	469.028778	-744.029724	273.404968	69.631447	-756.860107	33.176125	77.339485	-644.053894	335.028687	1277.800659	-632.107056	-58.348701	1290.066772	-594.323303	135.713364	1315.462402	-567.893555	128.454559	1579.051636	-675.268921	361.231445	1041.058350	-659.315369	-105.978813	1057.148926	-558.751953	326.816711	801.482361	-548.709961	-64.735474	822.063049	-605.642395	125.140266	961.062683	396.113464	-19.168385	926.904907	391.718658	163.938904
-607.428101	232.875488	866.981995	-621.228882	28.965139	856.138672	-729.442993	276.138062	420.639862	-679.141663	11.021445	469.088287	-743.978943	273.372681	69.494659	-756.975403	33.208355	77.142616	-644.754944	335.117249	1277.666992	-632.758728	-58.235245	1290.059448	-595.010071	135.838150	1315.371338	-568.546082	128.633606	1579.004639	-676.025940	361.247650	1040.914185	-660.053955	-105.946808	1057.173218	-559.869995	327.940216	801.504517	-549.884705	-64.994614	821.770447	-606.247925	125.082199	961.062195	395.880493	-19.128893	926.933167	391.491241	163.948746
-608.052551	232.863235	866.918762	-622.162659	29.056057	856.295288	-730.081909	276.095886	420.558594	-680.202209	11.215744	469.152649	-743.970947	273.401306	69.382874	-757.082458	33.247082	76.966881	-645.494202	335.227814	1277.542603	-633.568787	-58.131874	1289.989502	-595.561646	135.871292	1315.338745	-569.211914	128.816818	1578.971802	-676.788025	361.292023	1040.767944	-660.770691	-105.897392	1057.144043	-560.763550	328.148895	801.372314	-550.261841	-64.675545	821.989685	-607.071960	125.216316	961.118042	395.669128	-19.075012	926.958191	391.295837	164.006409
[truncated: 343 more rows]
[truncated: 40 more columns]
