# Supplementary material for: A dyadic stimulus set of audiovisual affective displays for the study of multisensory, emotional, social interactions
Source: Behav Res Methods. 2015 Nov 5;48(4):1285–95. doi: 10.3758/s13428-015-0654-4 (PMC5101291; doi:10.3758/s13428-015-0654-4)
Supplement: Supplementary file 1 — (ZIP 270 MB) [file 13428_2015_654_MOESM1_ESM.zip › supplementary_material_2_stimuli_set_files/A/A08.txt]

-581.370667	222.938950	867.323975	-595.877258	19.464626	858.380188	-706.871582	271.267029	417.977478	-641.934265	-15.819471	469.536774	-698.031067	279.705170	65.048637	-697.341553	-20.509100	73.931747	-619.729675	322.819885	1283.618530	-615.904663	-69.917641	1295.610718	-570.582520	124.471306	1320.982300	-562.026123	135.359207	1585.461670	-652.230286	354.065765	1047.610596	-641.675903	-117.077225	1063.218750	-541.093628	317.769684	803.605469	-531.104797	-75.869560	828.221313	-581.404419	116.308304	962.471008	390.252441	-16.634300	927.297668	416.388367	166.132309
-581.304321	223.015594	867.326355	-595.829773	19.489943	858.359436	-706.815979	271.250824	417.996368	-641.910645	-15.803105	469.521790	-697.973206	279.710083	65.046837	-697.340271	-20.484901	73.917648	-619.751831	322.835144	1283.612061	-615.869934	-69.894615	1295.614990	-570.568970	124.517334	1321.005615	-561.972595	135.396957	1585.447754	-652.235840	354.080231	1047.603516	-641.673523	-117.050674	1063.215698	-541.096375	317.769989	803.592102	-531.115234	-75.847878	828.205200	-581.353088	116.348930	962.461731	390.255829	-16.616587	927.280029	416.382751	166.163528
-581.281433	223.006653	867.319458	-595.792664	19.506002	858.369690	-706.779724	271.252869	417.981018	-642.523438	-16.187775	469.649994	-698.036377	279.677307	65.031853	-697.612549	-20.471693	73.987343	-619.768738	322.857574	1283.589722	-615.880676	-69.866638	1295.598145	-570.586731	124.538750	1320.995728	-561.907043	135.439880	1585.449341	-652.217285	354.041321	1047.589233	-641.665710	-117.047966	1063.189331	-541.079163	317.742218	803.589294	-531.120728	-75.820503	828.186279	-581.324036	116.360817	962.463867	390.217834	-16.545998	927.257019	416.344788	166.222534
-581.847290	222.356842	867.169983	-595.913757	19.307875	858.359863	-706.833557	271.280548	417.915955	-641.941772	-15.836036	469.553955	-698.109985	279.690613	65.057915	-697.409668	-20.480112	73.923790	-619.813965	322.860168	1283.561646	-615.862305	-69.845291	1295.591064	-570.602173	124.575813	1320.971191	-561.835938	135.491913	1585.437256	-652.249573	354.042786	1047.553467	-641.668335	-116.996407	1063.200684	-541.051941	317.761169	803.580872	-531.092224	-75.742767	828.194336	-581.602722	116.005844	962.382874	390.183136	-16.518251	927.265747	416.311371	166.245987
-581.200623	223.010529	867.309631	-595.704773	19.499559	858.351929	-706.703796	271.233704	418.017578	-641.796631	-15.775846	469.521881	-697.990540	279.667542	65.051895	-697.326355	-20.485498	73.912598	-619.826355	322.902191	1283.549316	-615.837524	-69.819420	1295.599365	-570.610291	124.591942	1320.958496	-561.774353	135.535156	1585.439941	-652.257324	354.059387	1047.535645	-641.674316	-116.942253	1063.181519	-541.051880	317.841583	803.559448	-531.103943	-75.739624	828.192932	-581.239990	116.356163	962.449951	390.154480	-16.491112	927.254333	416.290497	166.271286
-581.094910	223.102570	867.334961	-595.632019	19.504953	858.368958	-706.648438	271.252686	418.001678	-641.773071	-15.788364	469.520264	-698.046570	279.673615	65.068153	-697.336487	-20.485128	73.915276	-619.996521	322.752625	1283.428589	-615.845276	-69.795036	1295.581543	-570.650024	124.607300	1320.954834	-561.716980	135.571075	1585.426636	-652.315247	354.109406	1047.466309	-641.678345	-116.941368	1063.188110	-541.010498	317.785065	803.546814	-531.093201	-75.681396	828.202209	-581.179810	116.403740	962.473145	390.156494	-16.443596	927.253967	416.268097	166.306473
-581.711914	222.355728	867.169312	-595.754700	19.338018	858.367310	-706.673889	271.314117	417.949677	-641.859924	-15.865564	469.566223	-698.008362	279.689178	65.082283	-697.390015	-20.482737	73.930389	-620.001160	322.785553	1283.420288	-615.838135	-69.773010	1295.578125	-570.638550	124.641594	1320.956421	-561.659119	135.622253	1585.425293	-652.298889	354.068878	1047.428833	-641.680908	-116.916878	1063.192017	-540.992371	317.798187	803.515137	-531.091309	-75.681648	828.208435	-581.482178	116.026199	962.388489	390.144226	-16.430580	927.250244	416.264832	166.327011
-581.032410	223.098419	867.302124	-595.570190	19.526815	858.352295	-706.562805	271.251373	418.026611	-641.729431	-15.771979	469.527100	-697.947754	279.685516	65.074127	-697.328674	-20.485447	73.912384	-620.009399	322.784454	1283.380981	-615.843567	-69.770309	1295.585693	-570.660339	124.664513	1320.940063	-561.604980	135.670700	1585.421387	-652.311340	354.063599	1047.389771	-641.688599	-116.902847	1063.193604	-540.961609	317.813599	803.499146	-531.088013	-75.679207	828.192566	-581.104248	116.418930	962.447754	390.129791	-16.385908	927.235779	416.230286	166.341782
-580.966675	223.173615	867.323730	-595.543396	19.562395	858.343384	-706.549622	271.308105	418.012360	-641.703308	-15.753045	469.506897	-697.922485	279.692993	65.079628	-697.336304	-20.479258	73.930504	-620.016357	322.810699	1283.330688	-615.853821	-69.738052	1295.565430	-570.681580	124.709015	1320.904907	-561.548828	135.714951	1585.402466	-652.287354	354.067657	1047.356567	-641.688660	-116.837799	1063.165527	-540.935425	317.860718	803.490967	-531.077026	-75.653946	828.189575	-581.066101	116.459541	962.453979	390.103790	-16.369160	927.229919	416.182373	166.389236
-580.968384	223.143082	867.300903	-595.491211	19.514811	858.336975	-706.561035	271.310760	418.043915	-641.672302	-15.783521	469.529297	-697.977173	279.674042	65.077751	-697.333069	-20.479385	73.933250	-620.059753	322.859070	1283.309937	-615.869019	-69.697395	1295.568970	-570.519409	124.617020	1320.939331	-561.470886	135.753448	1585.399780	-652.317505	354.109650	1047.308105	-641.682190	-116.834328	1063.186157	-540.893555	317.773804	803.466431	-531.065857	-75.643532	828.185303	-581.036743	116.430519	962.439575	390.061401	-16.351048	927.248779	416.158661	166.382202
-580.893311	223.149460	867.308594	-595.437500	19.558125	858.337952	-706.465820	271.287048	418.036194	-641.611816	-15.753915	469.519379	-697.955566	279.682281	65.065323	-697.316284	-20.504032	73.939583	-620.073425	322.870392	1283.267090	-615.877869	-69.683769	1295.580933	-570.566223	124.664322	1320.914307	-561.411987	135.793106	1585.412109	-652.325989	354.127655	1047.284668	-641.683289	-116.788643	1063.178955	-540.891174	317.769135	803.430176	-531.051086	-75.651978	828.200623	-580.983215	116.451225	962.444458	390.050293	-16.328979	927.235229	416.108521	166.415634
-580.853394	223.171768	867.304688	-595.406738	19.526834	858.337158	-706.472168	271.312500	418.027283	-641.596741	-15.764461	469.512787	-697.957581	279.688812	65.070747	-697.328674	-20.480185	73.930878	-620.076538	322.895844	1283.226929	-615.900757	-69.647865	1295.584961	-570.545410	124.665283	1320.914185	-561.378113	135.830658	1585.398071	-652.309692	354.121796	1047.248047	-641.696411	-116.785309	1063.188843	-540.856689	317.849457	803.418030	-531.045227	-75.653587	828.204895	-580.949768	116.449326	962.442383	390.002045	-16.308430	927.223328	416.073151	166.418503
-580.768860	223.251404	867.319275	-595.373230	19.548573	858.323914	-706.447449	271.318451	418.056580	-641.594910	-15.763879	469.511688	-697.936768	279.686981	65.072311	-697.326599	-20.489367	73.945610	-619.950562	323.079620	1283.303223	-615.892395	-69.637070	1295.602173	-570.577393	124.683617	1320.921509	-561.334900	135.877426	1585.385498	-652.278625	354.089142	1047.230225	-641.714294	-116.759659	1063.162476	-540.838440	317.863373	803.391602	-531.017334	-75.627869	828.222656	-580.905518	116.487030	962.443420	389.992126	-16.327805	927.238708	416.036804	166.450348
-580.748840	223.247864	867.311646	-595.339233	19.529936	858.328308	-706.424683	271.325287	418.070770	-641.557800	-15.793877	469.527374	-697.923828	279.688141	65.073219	-697.319946	-20.480202	73.932205	-619.962524	323.108978	1283.264160	-615.960388	-69.609932	1295.543335	-570.593689	124.707787	1320.903442	-561.290039	135.918152	1585.378296	-652.283630	354.127838	1047.206177	-641.724854	-116.774574	1063.152466	-540.801147	317.846252	803.373108	-531.039856	-75.661865	828.211792	-580.897217	116.483940	962.443604	389.952606	-16.266020	927.227478	415.990448	166.443268
-580.723572	223.197006	867.302917	-595.289368	19.545626	858.332886	-706.429382	271.326050	418.059937	-641.537964	-15.782493	469.494415	-697.939636	279.689697	65.079697	-697.317749	-20.481632	73.936768	-619.959717	323.144226	1283.226685	-615.980225	-69.573067	1295.561401	-570.597534	124.709404	1320.896729	-561.323242	135.906097	1585.374878	-652.265137	354.112183	1047.162109	-641.753967	-116.704567	1063.149780	-540.777039	317.901489	803.350525	-531.037476	-75.662270	828.207031	-580.875183	116.473183	962.442993	389.895294	-16.242826	927.225769	415.934906	166.473633
-580.699890	223.184601	867.276428	-595.272583	19.530622	858.338684	-706.399841	271.334229	418.056366	-641.500977	-15.765530	469.504791	-697.952576	279.679596	65.092247	-697.289246	-20.483076	73.931404	-619.969971	323.143127	1283.206543	-616.019348	-69.543037	1295.537354	-570.632263	124.753761	1320.863281	-561.206299	135.984818	1585.381592	-652.240417	354.113098	1047.137695	-641.774597	-116.734772	1063.152344	-540.733826	317.834839	803.296387	-531.025146	-75.683289	828.206299	-580.848694	116.474609	962.432922	389.903656	-16.220966	927.214783	415.921967	166.499557
-580.644653	223.249130	867.280884	-595.256287	19.556503	858.315247	-706.408691	271.328949	418.087860	-641.471802	-15.783441	469.519165	-697.966858	279.680756	65.091469	-697.314270	-20.481962	73.936470	-619.964111	323.156494	1283.162598	-616.023438	-69.530052	1295.532593	-570.665710	124.797836	1320.855347	-561.173645	136.011993	1585.371338	-652.219543	354.105530	1047.120361	-641.781372	-116.732811	1063.137207	-540.727966	317.843964	803.286926	-530.995972	-75.704079	828.201172	-580.821228	116.506355	962.423340	389.865265	-16.197567	927.208069	415.889954	166.509903
-580.615112	223.220337	867.271851	-595.215149	19.505466	858.308472	-706.412476	271.331116	418.088379	-642.097656	-16.154705	469.612213	-697.969360	279.681000	65.091515	-697.572693	-20.471359	74.010155	-619.961670	323.198517	1283.143188	-616.042542	-69.492661	1295.532593	-570.652588	124.800079	1320.843262	-561.129395	136.052231	1585.361572	-652.182800	354.100708	1047.075806	-641.806213	-116.694000	1063.125977	-540.667969	317.836853	803.257813	-530.983276	-75.717400	828.205811	-580.790283	116.468788	962.415894	389.824280	-16.214766	927.212402	415.826355	166.518158
-580.620972	223.221527	867.267334	-595.207153	19.507959	858.299561	-706.444946	271.331085	418.108368	-642.094849	-16.217495	469.629547	-698.010742	279.684753	65.090363	-697.593140	-20.468740	74.012268	-619.988037	323.215424	1283.088989	-616.088928	-69.477661	1295.483398	-570.687622	124.828514	1320.809448	-561.112061	136.094040	1585.345337	-652.166870	354.093781	1047.023193	-641.801819	-116.693314	1063.121460	-540.661560	317.871857	803.245789	-530.995483	-75.776794	828.198547	-580.789429	116.468956	962.409119	389.807220	-16.207214	927.198181	415.808594	166.505814
-580.566467	223.250534	867.250366	-595.189575	19.515974	858.299866	-706.494507	271.375366	418.113373	-642.084167	-16.207218	469.599304	-698.017761	279.682770	65.087906	-697.604309	-20.478416	74.028496	-619.989014	323.245270	1283.039795	-616.133118	-69.441719	1295.479248	-570.713013	124.851669	1320.782227	-561.098145	136.145203	1585.323486	-652.149170	354.112976	1046.959839	-641.827209	-116.692101	1063.116821	-540.631409	318.001038	803.186951	-530.991272	-75.796455	828.187012	-580.752563	116.495033	962.401062	389.735229	-16.189241	927.203430	415.734131	166.544113
-580.507935	223.295197	867.260559	-595.127136	19.511013	858.291321	-706.509766	271.380371	418.104095	-642.029785	-16.199234	469.608490	-698.006287	279.695465	65.083359	-697.589905	-20.463194	74.028389	-619.980103	323.270081	1283.004639	-616.190125	-69.421822	1295.448975	-570.736023	124.888222	1320.774658	-561.070496	136.174011	1585.322754	-652.125488	354.127808	1046.915405	-641.847900	-116.658539	1063.095947	-540.610107	317.939453	803.153442	-530.981934	-75.821648	828.193420	-580.709839	116.508316	962.402832	389.708588	-16.176146	927.211914	415.689880	166.568680
-580.493469	223.303589	867.255005	-595.111816	19.486795	858.297852	-706.568481	271.413971	418.135101	-642.002136	-16.211840	469.613190	-698.071350	279.708801	65.087624	-697.600830	-20.478422	74.028427	-619.994202	323.287445	1282.975220	-616.223145	-69.377373	1295.433350	-570.741333	124.886108	1320.756836	-561.023682	136.221176	1585.338135	-652.130493	354.123230	1046.897583	-641.870728	-116.625664	1063.097534	-540.577881	317.959106	803.109802	-530.966614	-75.875481	828.202087	-580.698303	116.507301	962.403931	389.708405	-16.130054	927.195923	415.653778	166.569260
-580.471436	223.273148	867.238586	-595.092163	19.502266	858.302490	-706.604675	271.410706	418.148773	-641.981750	-16.199530	469.609161	-698.106873	279.700867	65.104607	-697.594910	-20.491610	74.025360	-620.000488	323.320953	1282.957275	-616.256592	-69.347778	1295.423218	-570.778992	124.928246	1320.724609	-560.985718	136.251007	1585.340698	-652.110168	354.093689	1046.876709	-641.924500	-116.639610	1063.091675	-540.555481	317.889771	803.087952	-530.982422	-75.909019	828.182983	-580.679688	116.509064	962.398621	389.647003	-16.148947	927.206543	415.609711	166.551270
-580.443054	223.283768	867.231506	-595.084473	19.473827	858.298340	-706.641968	271.434814	418.164734	-641.297363	-15.857713	469.491608	-698.133789	279.703156	65.100021	-697.291626	-20.489887	73.956879	-619.976135	323.354706	1282.908569	-616.274231	-69.319206	1295.434326	-570.773193	124.941811	1320.722656	-560.965271	136.283615	1585.355957	-652.116028	354.150970	1046.832031	-641.944702	-116.596123	1063.074097	-540.507935	317.616394	803.071655	-530.976013	-75.938255	828.196106	-580.663208	116.501930	962.393250	389.615417	-16.123055	927.194702	415.557343	166.561020
-580.434631	223.272369	867.230164	-595.056458	19.473862	858.281738	-706.691528	271.460358	418.168091	-641.238770	-15.826688	469.469116	-698.193665	279.734741	65.110199	-697.290710	-20.517042	73.964554	-619.986877	323.388397	1282.875854	-616.336365	-69.279678	1295.396484	-570.799194	124.963875	1320.694580	-560.917786	136.335892	1585.361328	-652.110413	354.149261	1046.801392	-641.945374	-116.559204	1063.095703	-540.509460	317.605682	803.023865	-530.953674	-75.967529	828.211792	-580.639771	116.488838	962.383545	389.554993	-16.116838	927.196777	415.490753	166.554779
-580.397766	223.266724	867.209229	-595.065491	19.468792	858.273376	-706.699890	271.459717	418.186066	-641.259583	-15.838572	469.471741	-698.200317	279.736115	65.110680	-697.311646	-20.504225	73.926964	-620.002747	323.410858	1282.835205	-616.354492	-69.254280	1295.426880	-570.831543	125.002495	1320.667114	-560.920105	136.369110	1585.351074	-652.095703	354.157806	1046.745239	-641.968079	-116.534508	1063.072510	-540.506775	317.912964	803.004883	-530.988464	-76.016113	828.197693	-580.629333	116.488235	962.369385	389.523926	-16.136929	927.202209	415.464661	166.551163
-580.421997	223.248291	867.183960	-595.054077	19.428173	858.286743	-706.821106	271.511169	418.220978	-641.264771	-15.841632	469.478516	-698.276001	279.747253	65.092072	-697.304443	-20.516790	73.944542	-620.008240	323.424683	1282.798706	-616.413879	-69.220985	1295.369019	-570.818665	125.013870	1320.655762	-560.879272	136.407486	1585.360352	-652.122620	354.194489	1046.683838	-642.008423	-116.514427	1063.056885	-540.502991	317.931152	802.955811	-530.976563	-76.042564	828.193298	-580.621460	116.478371	962.363342	389.467926	-16.138075	927.206177	415.413879	166.573837
-580.341797	223.309769	867.196533	-595.003540	19.440405	858.288818	-706.883362	271.561707	418.224243	-641.226685	-15.878026	469.483063	-698.241821	279.756439	65.095695	-697.307373	-20.516787	73.972015	-619.996094	323.465820	1282.749756	-616.441895	-69.191406	1295.349121	-570.872314	125.028206	1320.618042	-560.868164	136.458038	1585.362915	-652.098755	354.165863	1046.652832	-642.036926	-116.525932	1063.078247	-540.494690	317.897461	802.929199	-530.957642	-76.049416	828.218628	-580.569092	116.511124	962.371399	389.444794	-16.088343	927.188110	415.370453	166.612610
-580.317078	223.308136	867.165588	-595.003723	19.433870	858.285339	-706.922729	271.560516	418.267090	-641.228455	-15.908437	469.509918	-698.275085	279.749756	65.102539	-697.270935	-20.529919	73.944237	-620.019348	323.489258	1282.720337	-616.463318	-69.167648	1295.348755	-570.896179	125.067429	1320.613647	-560.841309	136.502258	1585.363037	-652.083618	354.148956	1046.615601	-642.064880	-116.519829	1063.054077	-540.488403	317.879089	802.914612	-530.992737	-76.106918	828.203796	-580.551147	116.519264	962.354370	389.392090	-16.089693	927.178223	415.330750	166.594223
-580.311157	223.290939	867.168640	-595.002014	19.408648	858.298096	-706.966980	271.560516	418.264099	-641.880249	-16.313456	469.625183	-698.261536	279.752472	65.092346	-697.551880	-20.507137	74.027008	-620.030029	323.525665	1282.686646	-616.505188	-69.132950	1295.337036	-570.905945	125.078697	1320.595215	-560.825195	136.544571	1585.373657	-652.100220	354.156311	1046.569702	-642.114319	-116.485527	1063.053833	-540.491028	317.932770	802.883423	-530.972351	-76.125076	828.223389	-580.543152	116.502571	962.362183	389.377899	-16.082336	927.178955	415.291077	166.638535
-580.250488	223.264359	867.140442	-594.954529	19.411486	858.306885	-707.014648	271.565826	418.242523	-641.238403	-15.927832	469.497864	-698.277283	279.754059	65.091721	-697.331421	-20.521843	73.938423	-620.029541	323.555450	1282.650024	-616.537537	-69.105225	1295.325073	-570.934631	125.123566	1320.576050	-560.793945	136.598938	1585.391602	-652.142639	354.182770	1046.528931	-642.133667	-116.473114	1063.055176	-540.504578	317.938293	802.824036	-530.980042	-76.146660	828.242065	-580.491089	116.507706	962.353455	389.300446	-16.070824	927.188110	415.238983	166.654480
-580.252258	223.286377	867.137024	-594.968323	19.380413	858.307739	-707.053528	271.571655	418.243652	-641.824646	-16.282881	469.601166	-698.275574	279.750702	65.065041	-697.583130	-20.506025	74.028175	-620.046753	323.572571	1282.615845	-616.552795	-69.066872	1295.326294	-570.976563	125.146660	1320.547607	-560.759766	136.655563	1585.393066	-652.218384	354.255005	1046.491211	-642.166809	-116.455360	1063.052612	-540.499329	317.542084	802.746521	-530.992188	-76.158638	828.235657	-580.490967	116.505539	962.351746	389.271179	-16.047071	927.176941	415.188629	166.643890
-580.180420	223.344315	867.130493	-594.926941	19.366261	858.294189	-707.113464	271.540802	418.242859	-641.851501	-16.320053	469.593536	-698.272095	279.777130	65.061409	-697.596863	-20.511303	74.015396	-620.058472	323.612823	1282.578247	-616.599976	-69.066956	1295.298218	-570.971558	125.188606	1320.509766	-560.718628	136.709763	1585.399292	-652.200439	354.222565	1046.431030	-642.191711	-116.439278	1063.020996	-540.544434	317.899658	802.715576	-530.994934	-76.181740	828.222107	-580.434326	116.524666	962.341553	389.216980	-16.060314	927.180969	415.128052	166.683304
-580.153503	223.310989	867.102844	-594.908813	19.388134	858.280273	-707.159241	271.532349	418.235413	-641.205444	-15.964764	469.466248	-698.263977	279.791168	65.089020	-697.321655	-20.522230	73.940025	-620.079956	323.635620	1282.534546	-616.620972	-69.022621	1295.284302	-571.011536	125.187836	1320.468750	-560.671143	136.759674	1585.396240	-652.247009	354.232239	1046.390015	-642.229736	-116.410355	1063.016113	-540.519958	317.837555	802.687805	-530.987061	-76.170280	828.214539	-580.392212	116.522682	962.319519	389.196136	-16.021538	927.154907	415.089935	166.726151
-580.135498	223.297119	867.076660	-594.892700	19.365993	858.278381	-707.217712	271.507629	418.243011	-641.153748	-15.932212	469.448364	-698.231384	279.788513	65.087433	-697.287415	-20.534727	73.928749	-620.084778	323.654755	1282.492676	-616.681458	-69.011795	1295.226074	-571.047729	125.236244	1320.440430	-560.625183	136.793869	1585.400513	-652.201843	354.152527	1046.367554	-642.237732	-116.421471	1063.008667	-540.543457	317.829193	802.653870	-530.981262	-76.186935	828.197693	-580.368652	116.516174	962.305603	389.129272	-16.029011	927.171936	415.038391	166.696121
-580.100464	223.346039	867.086121	-594.889709	19.374048	858.282043	-707.299988	271.492462	418.275452	-641.155029	-15.932391	469.447479	-698.244812	279.791046	65.067764	-697.299316	-20.539951	73.913139	-620.121399	323.667450	1282.457642	-616.688110	-68.983673	1295.211304	-571.075378	125.245537	1320.437500	-560.579468	136.847122	1585.400757	-652.249512	354.172699	1046.340210	-642.253418	-116.347961	1062.962524	-540.562134	317.744049	802.604553	-531.010193	-76.237152	828.179565	-580.345825	116.541443	962.311707	389.118530	-16.014750	927.140442	415.012360	166.703201
-580.058594	223.320160	867.073730	-594.876892	19.345552	858.271790	-707.345337	271.464600	418.279236	-641.162903	-15.947584	469.433990	-698.238159	279.797394	65.073395	-697.326233	-20.529047	73.902916	-620.132874	323.709900	1282.437866	-616.737122	-68.956215	1295.162598	-571.088379	125.253021	1320.406250	-560.525452	136.893341	1585.407593	-652.266357	354.150696	1046.311890	-642.290405	-116.344391	1062.954468	-540.567261	317.780334	802.585754	-531.018005	-76.246529	828.163635	-580.316040	116.514160	962.300232	389.044800	-16.024624	927.162415	414.969910	166.704376
-580.024536	223.323547	867.032104	-594.872375	19.339787	858.258667	-707.431702	271.442657	418.292023	-641.164185	-15.958294	469.426025	-698.230652	279.794525	65.064407	-697.345520	-20.517021	73.909897	-620.164673	323.722870	1282.384155	-616.753784	-68.937660	1295.171631	-571.129089	125.304565	1320.395874	-560.570129	136.790085	1585.344482	-652.300293	354.159302	1046.268311	-642.291016	-116.322845	1062.945557	-540.581909	317.769470	802.546814	-531.026978	-76.240967	828.155396	-580.285645	116.525284	962.272644	389.027161	-16.024990	927.152161	414.934357	166.722870
-579.959839	223.348999	867.048401	-594.827759	19.330931	858.270874	-707.535828	271.463013	418.291290	-641.177185	-15.997396	469.453461	-698.264771	279.807983	65.058258	-697.348450	-20.516830	73.914330	-620.184631	323.755981	1282.357178	-616.753479	-68.895256	1295.168457	-571.173767	125.346939	1320.355957	-560.421570	136.985153	1585.407959	-652.344910	354.152588	1046.212769	-642.315247	-116.304604	1062.930054	-540.588257	317.725983	802.504456	-531.035156	-76.246338	828.160400	-580.238831	116.532227	962.287415	389.154388	-15.661206	927.018616	414.960571	166.829880
-579.947998	223.344254	867.000488	-594.829041	19.314690	858.260376	-707.579712	271.445099	418.266235	-641.178284	-15.988784	469.465576	-698.220032	279.811127	65.066429	-697.351501	-20.516794	73.913979	-620.159363	323.767456	1282.294678	-616.760620	-68.897583	1295.114990	-571.394165	125.467361	1320.272217	-560.355103	137.047943	1585.400391	-652.372864	354.139862	1046.156982	-642.345337	-116.280754	1062.931885	-540.618591	317.751129	802.458679	-531.010071	-76.237755	828.125305	-580.211975	116.538277	962.257446	388.945435	-15.950452	927.127319	414.862457	166.781662
-579.908630	223.347015	866.976379	-594.805054	19.311995	858.260437	-707.649963	271.453461	418.295776	-641.142944	-16.026100	469.470428	-698.223022	279.814240	65.035667	-697.314087	-20.529222	73.908554	-620.173340	323.809265	1282.268311	-616.783020	-68.857521	1295.082886	-571.401978	125.500465	1320.251831	-560.293762	137.102646	1585.375854	-652.398376	354.148193	1046.122803	-642.351624	-116.260223	1062.935791	-540.651367	317.675934	802.428528	-531.017761	-76.252800	828.110657	-580.177856	116.549484	962.245789	388.912903	-15.985421	927.120300	414.847534	166.778366
-579.872742	223.335510	866.959412	-594.787598	19.277475	858.247925	-707.751831	271.472900	418.278259	-641.130066	-16.022985	469.472595	-698.242859	279.818359	65.003082	-697.323608	-20.517698	73.912346	-620.179321	323.818756	1282.218872	-616.788635	-68.840157	1295.094238	-571.404968	125.525490	1320.242432	-560.232483	137.139343	1585.359497	-652.406372	354.127747	1046.091431	-642.372070	-116.238380	1062.907471	-540.676392	317.716522	802.378784	-530.997742	-76.236465	828.112183	-580.149719	116.528450	962.231018	389.027863	-15.656267	927.009460	414.872253	166.880844
-579.815308	223.373062	866.961792	-594.738464	19.277491	858.236145	-707.788086	271.441711	418.309235	-641.118652	-16.009796	469.462311	-698.199219	279.792755	65.019440	-697.322144	-20.528818	73.908012	-620.188232	323.863342	1282.203003	-616.786438	-68.807396	1295.067261	-571.426636	125.544540	1320.214233	-560.177307	137.177078	1585.343506	-652.420532	354.087402	1046.062012	-642.367737	-116.204361	1062.897827	-540.676453	317.692841	802.361755	-531.017029	-76.233643	828.090576	-580.094482	116.540771	962.225891	388.834412	-15.954112	927.121338	414.804565	166.799973
-579.791870	223.370682	866.929138	-594.744812	19.292896	858.223938	-707.851746	271.444946	418.315887	-641.105225	-16.011171	469.434174	-698.219543	279.834320	65.035110	-697.351868	-20.516895	73.915840	-620.323792	323.731995	1282.083618	-616.805969	-68.770813	1295.022461	-571.436401	125.573936	1320.177124	-560.114990	137.225693	1585.314941	-652.467102	354.125000	1046.012329	-642.371582	-116.154884	1062.855347	-540.693726	317.635895	802.320007	-530.991882	-76.222404	828.073608	-580.070374	116.554703	962.202698	388.785126	-15.910345	927.104614	414.748535	166.810593
-579.778564	223.326660	866.903198	-594.692810	19.284210	858.230896	-707.913025	271.437836	418.285950	-641.100464	-16.008669	469.419739	-698.149841	279.829163	65.036316	-697.343140	-20.527603	73.910034	-620.172241	323.914093	1282.134155	-616.799011	-68.742180	1295.011597	-571.431580	125.601067	1320.153687	-560.065247	137.272232	1585.284912	-652.436218	354.071655	1045.998169	-642.382568	-116.124695	1062.848633	-540.712830	317.651306	802.299133	-530.991882	-76.210846	828.039734	-580.038025	116.544960	962.194031	388.933411	-15.621921	926.981323	414.798737	166.894638
-579.728394	223.384689	866.882019	-594.656311	19.280481	858.222229	-707.997131	271.455231	418.317566	-641.711365	-16.407526	469.535217	-698.176880	279.855621	65.030716	-697.599792	-20.517433	73.986320	-620.186157	323.932892	1282.074951	-616.817139	-68.716141	1294.971680	-571.420349	125.632584	1320.125732	-560.002625	137.324921	1585.273926	-652.466492	354.072968	1045.975586	-642.394104	-116.116066	1062.847168	-540.732483	317.605011	802.259888	-530.970581	-76.160873	828.029419	-579.989746	116.578819	962.179077	388.729706	-15.898892	927.089233	414.718170	166.822678
-579.728821	223.357346	866.868958	-594.621643	19.267639	858.218079	-708.080078	271.472595	418.273590	-641.090027	-16.013666	469.420715	-698.187561	279.856476	65.035942	-697.646484	-20.516756	73.954346	-620.323303	323.795593	1281.975098	-616.788818	-68.672882	1294.959473	-571.388794	125.667969	1320.106689	-559.973145	137.377991	1585.257813	-652.515625	354.121429	1045.905029	-642.399902	-116.062973	1062.826538	-540.757446	317.569550	802.215698	-530.953918	-76.122925	828.013611	-579.960999	116.563141	962.169800	388.659180	-15.885590	927.095825	414.687103	166.830383
-579.663086	223.437302	866.851013	-594.577637	19.274267	858.203125	-708.173767	271.513062	418.306915	-641.684509	-16.368593	469.526520	-698.196472	279.879059	65.009132	-697.605164	-20.509863	73.993790	-620.318176	323.843628	1281.930542	-616.777954	-68.653725	1294.960083	-571.371399	125.700508	1320.071167	-559.947388	137.402908	1585.244263	-652.520813	354.087097	1045.873779	-642.384766	-116.037941	1062.816040	-540.759399	317.559265	802.175537	-530.951721	-76.107986	828.010254	-579.896973	116.608208	962.152771	388.637268	-15.874656	927.084656	414.672028	166.857346
-579.611206	223.424301	866.826904	-594.517761	19.277431	858.204468	-708.272034	271.518585	418.282257	-641.751221	-16.409384	469.542511	-698.240479	279.880188	65.023781	-697.591736	-20.552053	74.014397	-620.193115	324.016571	1281.989624	-616.799011	-68.615189	1294.920654	-571.324585	125.722511	1320.058716	-559.934204	137.454453	1585.228271	-652.522522	354.089081	1045.875610	-642.397156	-115.997871	1062.786255	-540.777954	317.526703	802.149475	-530.912354	-76.063362	828.005920	-579.832642	116.614983	962.141357	388.758301	-15.528116	926.955505	414.712402	166.962601
-579.602356	223.403488	866.777100	-594.503967	19.277792	858.201538	-708.311646	271.492279	418.297668	-641.730408	-16.422575	469.559601	-698.237061	279.877289	65.014778	-697.617798	-20.541964	74.004044	-620.288086	323.922791	1281.878784	-616.753723	-68.596077	1294.916870	-571.292908	125.755951	1320.016846	-559.916626	137.496475	1585.214478	-652.558594	354.119751	1045.841675	-642.399841	-115.965714	1062.770752	-540.801392	317.488770	802.127319	-530.900269	-76.043411	827.968445	-579.801575	116.625893	962.114563	388.600739	-15.749741	927.041321	414.650604	166.911392
-579.531616	223.461700	866.762756	-594.420654	19.271547	858.186401	-708.394653	271.501526	418.311462	-641.711487	-16.411518	469.563477	-698.210693	279.874695	65.015312	-697.615417	-20.517365	73.989769	-620.142151	324.111542	1281.928345	-616.768250	-68.538788	1294.869263	-571.067749	125.697563	1320.025757	-559.901917	137.523529	1585.205566	-652.526306	354.097565	1045.833008	-642.410278	-115.941933	1062.748535	-540.832703	317.540222	802.080933	-530.866333	-75.997475	827.936096	-579.720764	116.653145	962.099548	388.678009	-15.537690	926.946899	414.657410	166.957382
-579.516357	223.445740	866.743835	-594.379517	19.269770	858.196106	-708.456360	271.537811	418.281647	-641.709839	-16.399607	469.584473	-698.202393	279.872192	65.002365	-697.617920	-20.540733	74.000610	-620.190186	324.001373	1281.810669	-616.696289	-68.517570	1294.854004	-571.216553	125.838486	1319.956909	-559.891113	137.570435	1585.222534	-652.480103	354.075043	1045.809937	-642.385620	-115.898178	1062.709839	-540.859741	317.560883	802.042297	-530.843079	-75.960846	827.910828	-579.667419	116.657066	962.093750	388.523865	-15.717034	927.027649	414.584076	166.930862
-579.478943	223.520721	866.732300	-594.375305	19.295893	858.166992	-708.516541	271.540009	418.284637	-641.725891	-16.383263	469.575439	-698.229736	279.870331	65.009506	-697.894592	-20.509407	74.027069	-620.179626	324.046661	1281.809570	-616.691162	-68.452461	1294.848267	-570.961121	125.778397	1320.013062	-559.865173	137.604874	1585.232910	-652.522095	354.164337	1045.798096	-642.377075	-115.880905	1062.705200	-540.863708	317.554443	802.025391	-530.827209	-75.910927	827.902527	-579.627136	116.697655	962.071533	388.444305	-15.734062	927.041931	414.558136	166.922348
-579.406250	223.564529	866.723572	-594.282166	19.292055	858.187622	-708.507568	271.513824	418.307251	-641.686340	-16.361582	469.560791	-698.229980	279.860504	65.014633	-697.895508	-20.520790	74.046844	-620.078674	324.079071	1281.787598	-616.609741	-68.449142	1294.831177	-571.105103	125.935799	1319.949829	-559.851074	137.635056	1585.257446	-652.493103	354.181244	1045.774780	-642.357727	-115.824883	1062.691650	-540.861816	317.514679	802.019287	-530.809387	-75.856873	827.887146	-579.540833	116.733505	962.078003	388.419891	-15.719065	927.031250	414.549744	166.947571
-579.396912	223.556335	866.710083	-594.234070	19.301664	858.187744	-708.511902	271.499268	418.306152	-641.669189	-16.330570	469.587677	-698.194153	279.867310	65.006737	-697.628357	-20.519667	74.010109	-620.058655	324.144257	1281.777100	-616.615112	-68.389534	1294.836792	-570.869568	125.860451	1319.995728	-559.854370	137.652466	1585.280396	-652.473206	354.202179	1045.770996	-642.314331	-115.750816	1062.661255	-540.856812	317.555450	801.995300	-530.786499	-75.829826	827.882996	-579.511414	116.741768	962.071594	388.390106	-15.683905	927.034851	414.519806	166.964905
-579.325378	223.616135	866.716858	-594.165161	19.330456	858.204590	-708.491028	271.483551	418.319885	-641.641479	-16.337284	469.591675	-698.175842	279.865845	65.005638	-697.587769	-20.522625	74.011345	-619.991638	324.190125	1281.777466	-616.556274	-68.355125	1294.831909	-570.798889	125.906883	1319.996338	-559.850159	137.689255	1585.295166	-652.430542	354.245667	1045.766113	-642.282715	-115.697754	1062.696899	-540.866821	317.585815	801.996765	-530.758728	-75.772270	827.851685	-579.435486	116.791168	962.083252	388.367371	-15.664854	927.020813	414.511108	166.976761
-579.302429	223.603134	866.683411	-594.133728	19.336054	858.185303	-708.479492	271.476013	418.316376	-641.011902	-15.933730	469.473236	-698.183899	279.852356	65.021019	-697.333069	-20.532949	73.934975	-619.934692	324.207184	1281.753174	-616.515442	-68.316872	1294.844360	-570.745117	125.951279	1319.985962	-559.849182	137.718018	1585.318848	-652.395020	354.262177	1045.757935	-642.259521	-115.651184	1062.693604	-540.833984	317.630463	801.972229	-530.747009	-75.715759	827.855774	-579.380249	116.792320	962.055054	388.291138	-15.673691	927.032410	414.466095	166.998444
-579.262573	223.670135	866.689087	-594.084167	19.407963	858.163147	-708.435181	271.467072	418.317810	-640.916321	-15.909163	469.445129	-698.165588	279.850769	65.021820	-697.665039	-20.513083	74.005264	-619.879211	324.257721	1281.731201	-616.454834	-68.273430	1294.825073	-570.679504	125.990585	1319.978760	-559.847839	137.732498	1585.333618	-652.344666	354.308655	1045.736816	-642.225403	-115.590851	1062.682983	-540.813965	317.627533	801.935181	-530.730225	-75.658043	827.815552	-579.314453	116.846962	962.044556	388.260376	-15.619983	927.002686	414.439697	167.006287
-579.195801	223.694366	866.696167	-594.015015	19.413244	858.177185	-708.380737	271.492096	418.290283	-640.899902	-15.896593	469.450989	-698.137573	279.858246	65.017715	-697.663635	-20.518583	74.019859	-619.795288	324.298218	1281.736450	-616.389282	-68.245667	1294.826294	-570.641602	126.045197	1319.973999	-559.813782	137.766708	1585.367676	-652.280457	354.314362	1045.749268	-642.153687	-115.516411	1062.699951	-540.813171	317.640594	801.914551	-530.686890	-75.605797	827.805847	-579.228699	116.864410	962.053955	388.219391	-15.617333	927.005249	414.420319	167.007172
-579.178467	223.726898	866.709229	-593.979248	19.425137	858.164063	-708.353455	271.479279	418.287903	-640.888550	-15.879183	469.461853	-698.153076	279.869629	65.014801	-697.656372	-20.522940	74.006981	-619.755188	324.346130	1281.728516	-616.319031	-68.207092	1294.841309	-570.571167	126.074341	1319.981812	-559.788269	137.786774	1585.390625	-652.215271	354.327728	1045.726440	-642.150879	-115.519981	1062.688599	-540.764282	317.698364	801.893127	-530.651123	-75.556793	827.790894	-579.182007	116.873634	962.051758	388.161285	-15.637300	927.010803	414.381256	166.992737
-579.109924	223.779556	866.721558	-593.921143	19.437630	858.177307	-708.289124	271.520538	418.284546	-640.847412	-15.860028	469.472565	-698.141602	279.876190	65.049568	-697.644531	-20.515678	73.990341	-619.689514	324.390839	1281.702026	-616.237183	-68.162666	1294.834229	-570.510498	126.117836	1319.977051	-559.768127	137.819641	1585.414063	-652.186035	354.350128	1045.730469	-642.067932	-115.445168	1062.718140	-540.714294	317.703064	801.879456	-530.610291	-75.492393	827.785339	-579.116577	116.907036	962.064453	388.152313	-15.592418	926.972473	414.367615	167.021698
-579.056030	223.809021	866.726501	-593.878662	19.457981	858.168274	-708.220215	271.515808	418.306213	-640.826843	-15.857468	469.473389	-698.173584	279.879425	65.049782	-697.608704	-20.505026	74.019211	-619.625244	324.427734	1281.710938	-616.164490	-68.118279	1294.860107	-570.469116	126.161987	1319.990601	-559.737183	137.849121	1585.427368	-652.157776	354.436035	1045.694702	-642.022156	-115.436203	1062.733765	-540.642822	317.813477	801.904724	-530.553040	-75.414932	827.785461	-579.057434	116.924187	962.061218	388.113312	-15.587839	926.977234	414.346924	167.002914
-579.036011	223.808701	866.722168	-593.812988	19.494736	858.181763	-708.155518	271.532776	418.321838	-640.773926	-15.812434	469.472382	-698.146606	279.879486	65.059280	-697.572388	-20.502634	74.009796	-619.589478	324.480865	1281.733521	-616.099304	-68.070663	1294.879028	-570.452087	126.202164	1319.989502	-559.695801	137.878082	1585.457153	-652.100952	354.452545	1045.718994	-641.981140	-115.381638	1062.707764	-540.570557	317.832367	801.926575	-530.515198	-75.372147	827.791870	-579.001038	116.950928	962.065186	388.082428	-15.546583	926.961121	414.322815	167.023010
-578.952332	223.833801	866.734009	-593.771729	19.536568	858.166260	-708.072937	271.550751	418.347992	-640.804871	-15.815672	469.487732	-698.173584	279.874756	65.052094	-697.590088	-20.496155	74.031342	-619.541931	324.517151	1281.743042	-615.994873	-68.056335	1294.925781	-570.401794	126.231262	1320.010132	-559.647461	137.884949	1585.484863	-652.066772	354.517365	1045.726563	-641.867371	-115.309784	1062.736938	-540.484253	317.860535	801.946350	-530.460754	-75.316010	827.801208	-578.933411	116.968834	962.062256	388.038910	-15.568014	926.986938	414.279846	167.028275
-578.883362	223.886185	866.723816	-593.691895	19.502487	858.165588	-708.014465	271.570251	418.363159	-640.799011	-15.775883	469.497131	-698.185974	279.843140	65.047829	-697.604980	-20.476915	74.043221	-619.389954	324.695740	1281.824829	-615.968079	-68.031082	1294.886108	-570.355408	126.266869	1320.018433	-559.599487	137.924667	1585.496704	-651.932678	354.466003	1045.768799	-641.814819	-115.275497	1062.729004	-540.377197	317.879486	801.950989	-530.366211	-75.222557	827.825073	-578.852783	116.984558	962.056641	387.992828	-15.560172	926.971680	414.258270	167.003021
-578.803223	223.935333	866.725403	-593.624939	19.550034	858.151367	-707.877014	271.561279	418.374542	-640.795166	-15.759697	469.497345	-698.141785	279.835114	65.035011	-697.625610	-20.476053	74.044594	-619.333618	324.723022	1281.819214	-615.896057	-67.998878	1294.901001	-570.267212	126.292023	1320.015015	-559.567444	137.957108	1585.502441	-651.900208	354.541443	1045.742432	-641.664551	-115.193100	1062.727661	-540.293884	317.885712	801.938904	-530.277222	-75.164215	827.814819	-578.767761	117.023979	962.049072	387.959869	-15.582233	926.967285	414.226044	166.993942
-578.741882	223.996124	866.736877	-593.591187	19.590071	858.129395	-707.788513	271.580261	418.360931	-640.780457	-15.745638	469.480255	-698.150208	279.831573	65.091087	-697.620789	-20.451693	74.052742	-619.424622	324.622345	1281.720215	-615.835449	-67.945534	1294.891968	-570.262024	126.331894	1320.000000	-559.512085	137.999115	1585.503662	-651.833923	354.570404	1045.705688	-641.596008	-115.160606	1062.717163	-540.179016	317.885895	801.925171	-530.151001	-75.093613	827.819519	-578.715942	117.057297	962.042664	387.871124	-15.640057	926.966309	414.184265	166.974258
-578.681519	224.004852	866.716858	-593.497620	19.590891	858.123169	-707.725281	271.600983	418.357849	-640.734314	-15.722942	469.504333	-698.198547	279.852203	65.063309	-697.602783	-20.451954	74.047920	-619.253113	324.814789	1281.813232	-615.768372	-67.937859	1294.872803	-570.218140	126.367462	1319.998291	-559.448975	138.031296	1585.502075	-651.774231	354.584656	1045.701782	-641.445007	-115.059090	1062.698242	-540.067627	317.861664	801.935974	-530.015381	-74.992096	827.837585	-578.642578	117.070427	962.030212	387.881104	-15.587159	926.940918	414.173889	166.985596
-578.569885	224.092987	866.734253	-593.415649	19.612778	858.103455	-707.610962	271.601410	418.350983	-640.716675	-15.693938	469.495056	-698.212280	279.830383	65.084251	-697.603699	-20.452143	74.045227	-619.233643	324.821960	1281.792725	-615.759155	-67.914871	1294.829346	-570.172058	126.361656	1319.986450	-559.393738	138.058792	1585.487671	-651.690613	354.628693	1045.686157	-641.355042	-115.023613	1062.663940	-539.941406	317.898926	801.941223	-529.862732	-74.908173	827.846863	-578.541931	117.107559	962.027954	387.769745	-15.673987	926.961121	414.111633	166.964294
-578.481567	224.160263	866.755676	-593.340576	19.660696	858.094788	-707.534485	271.662048	418.380676	-640.685547	-15.703683	469.502777	-698.247437	279.835999	65.097855	-697.591064	-20.452555	74.044266	-619.152100	324.843079	1281.775635	-615.649414	-67.908554	1294.829590	-570.326294	126.502937	1319.934570	-559.326233	138.086502	1585.497192	-651.580017	354.639954	1045.658325	-641.277344	-114.984406	1062.662964	-539.798218	317.941437	801.939392	-529.728394	-74.832390	827.860352	-578.474365	117.151489	962.034729	387.881500	-15.422769	926.874817	414.140320	167.016083
-578.404846	224.190872	866.739990	-593.263916	19.686914	858.077332	-707.423523	271.653351	418.401581	-640.639038	-15.654548	469.522156	-698.176147	279.842438	65.081253	-697.562805	-20.453573	74.035454	-619.117737	324.849060	1281.777222	-615.609924	-67.895355	1294.823120	-570.319092	126.519196	1319.927490	-559.264893	138.108658	1585.492676	-651.487061	354.655151	1045.656738	-641.191895	-114.945946	1062.659546	-539.656189	317.973053	801.969299	-529.580017	-74.768135	827.899963	-578.394409	117.178932	962.017822	387.702332	-15.672904	926.965027	414.062592	166.945251
-578.425049	224.393951	866.771667	-593.637207	20.228563	857.979614	-707.435791	271.749115	418.444031	-640.685425	-15.681219	469.406769	-698.296997	279.853516	65.087936	-697.598877	-20.444590	74.052963	-619.067200	324.896179	1281.782715	-615.537720	-67.854721	1294.853027	-570.293335	126.529099	1319.932007	-559.207092	138.154938	1585.488037	-651.415039	354.677856	1045.631470	-641.088928	-114.893456	1062.623901	-539.500366	318.044830	801.972290	-529.450867	-74.695030	827.888000	-578.542908	117.464157	961.976990	387.658661	-15.704942	926.958496	414.046600	166.911057
-578.346558	224.416519	866.765137	-593.564331	20.267078	857.955750	-707.326721	271.785736	418.449707	-640.643494	-15.673982	469.436310	-698.315186	279.855316	65.136238	-697.586243	-20.428854	74.052780	-619.098694	324.915131	1281.756592	-615.557434	-67.831009	1294.855591	-570.064392	126.448593	1319.959106	-559.148987	138.180862	1585.480225	-651.297668	354.664368	1045.601440	-641.002563	-114.848236	1062.588745	-539.369080	318.091553	801.971802	-529.294800	-74.654068	827.897522	-578.464478	117.485443	961.961182	387.589020	-15.741740	926.964172	413.999512	166.903427
-578.242554	224.469650	866.770691	-593.481995	20.293001	857.944580	-707.192383	271.786591	418.475342	-640.595581	-15.632016	469.442291	-698.283752	279.857239	65.126137	-697.555725	-20.450096	74.077080	-619.014771	324.905945	1281.737671	-615.515259	-67.842903	1294.818359	-570.243225	126.553940	1319.888428	-559.097290	138.205551	1585.470215	-651.205200	354.690765	1045.574341	-640.898621	-114.794426	1062.553223	-539.234009	318.174011	801.974548	-529.105469	-74.585594	827.917175	-578.371826	117.516762	961.958008	387.530304	-15.751171	926.952759	413.951294	166.900360
-578.137268	224.507996	866.759949	-593.388367	20.286428	857.920898	-707.103088	271.826996	418.494843	-640.551025	-15.612391	469.429810	-698.327820	279.832581	65.113419	-697.331848	-20.424324	74.063049	-618.963562	324.910126	1281.736816	-615.511963	-67.831795	1294.763062	-570.225830	126.569061	1319.894653	-559.048706	138.225876	1585.445313	-651.107239	354.700226	1045.566406	-640.818359	-114.777611	1062.534790	-539.124512	318.158569	801.982300	-528.950623	-74.533142	827.903870	-578.281433	117.527603	961.941223	387.458588	-15.821646	926.969849	413.913330	166.895508
-577.909302	224.369324	866.762756	-592.844727	19.768122	858.023682	-706.952393	271.818787	418.490204	-640.469666	-15.588398	469.539551	-698.224121	279.813354	65.123085	-697.335083	-20.418041	74.028442	-618.956604	324.948303	1281.729858	-615.548157	-67.793045	1294.746826	-570.003662	126.477692	1319.937256	-558.987061	138.249542	1585.447510	-651.007385	354.697174	1045.563599	-640.726257	-114.710533	1062.495850	-539.006104	318.189789	801.985291	-528.769348	-74.476852	827.927368	-577.970825	117.273476	962.003235	387.421692	-15.787585	926.947937	413.869781	166.872437
-577.781738	224.446228	866.776184	-592.744690	19.781527	858.022583	-706.918030	271.820953	418.510132	-640.417908	-15.547016	469.534668	-698.345764	279.813934	65.130859	-697.330505	-20.412300	74.042030	-618.914368	324.968414	1281.724854	-615.521301	-67.790764	1294.774170	-569.983887	126.477417	1319.930054	-558.938171	138.265198	1585.444702	-650.914368	354.675934	1045.559326	-640.640869	-114.653786	1062.454468	-538.890076	318.102661	802.003052	-528.567261	-74.431747	827.966431	-577.869507	117.312950	962.010010	387.385651	-15.821367	926.951416	413.852081	166.845444
-577.694641	224.457291	866.786865	-592.681702	19.796328	858.020630	-706.889648	271.887482	418.565399	-640.395691	-15.584156	469.567841	-698.319580	279.828766	65.166779	-697.338318	-20.412176	74.047455	-618.871582	324.975403	1281.721069	-615.517395	-67.788559	1294.767700	-569.978394	126.482903	1319.934692	-558.894043	138.274963	1585.445313	-650.843750	354.708588	1045.539185	-640.559387	-114.638458	1062.432495	-538.762451	318.137665	802.017883	-528.388855	-74.354149	828.015686	-577.797546	117.318977	962.014282	387.350891	-15.848568	926.961304	413.826385	166.828354
-577.711426	224.622177	866.777649	-593.018738	20.350727	857.925354	-706.882935	271.958282	418.606476	-640.424316	-15.594228	469.484009	-698.416260	279.841736	65.179741	-697.336792	-20.417234	74.072281	-618.817871	324.983856	1281.735718	-615.523743	-67.786133	1294.731445	-569.967163	126.489647	1319.916992	-558.850830	138.282486	1585.445068	-650.788147	354.786926	1045.545410	-640.503845	-114.595917	1062.409668	-538.660400	318.117157	802.039978	-528.197021	-74.316704	828.051575	-577.921692	117.612274	961.954895	387.328125	-15.819386	926.943176	413.795502	166.847397
-577.610596	224.648849	866.775757	-592.937744	20.390686	857.902222	-706.816467	271.957886	418.610413	-640.382568	-15.555166	469.501434	-698.405945	279.822449	65.157089	-697.345215	-20.420984	74.070908	-618.756958	324.995636	1281.729736	-615.545715	-67.775070	1294.690430	-569.935120	126.492912	1319.924072	-558.867676	138.237488	1585.444824	-650.663208	354.762634	1045.544434	-640.442383	-114.570801	1062.373657	-538.570374	318.143494	802.054260	-528.023926	-74.259666	828.078552	-577.842224	117.635025	961.942749	387.273682	-15.891668	926.963196	413.758057	166.806213
-577.469666	224.704071	866.777893	-592.805786	20.354557	857.910828	-706.744446	271.995667	418.642517	-640.318115	-15.537111	469.458160	-698.386719	279.802612	65.152901	-697.319946	-20.431883	74.080475	-618.704651	325.020142	1281.709351	-615.531433	-67.761200	1294.689697	-569.906799	126.480110	1319.929443	-558.826416	138.230759	1585.431885	-650.588318	354.757660	1045.532349	-640.342834	-114.532860	1062.335327	-538.474731	318.184448	802.052002	-527.796021	-74.213646	828.127319	-577.728577	117.651192	961.950134	387.230774	-15.921510	926.957947	413.696716	166.793640
-577.405273	224.685242	866.772095	-592.715027	20.371197	857.888855	-706.707703	272.006561	418.638275	-640.259094	-15.514451	469.476776	-698.432678	279.813080	65.162697	-697.305176	-20.415598	74.104675	-618.653015	325.014832	1281.703857	-615.549805	-67.761375	1294.630005	-569.868652	126.483749	1319.916260	-558.716797	138.293884	1585.427979	-650.511169	354.778290	1045.522827	-640.291626	-114.503349	1062.289795	-538.389771	318.150696	802.046814	-527.612854	-74.174255	828.157776	-577.655945	117.642693	961.936279	387.173157	-15.956053	926.960449	413.660828	166.770950
-577.299500	224.712570	866.769043	-592.598755	20.378925	857.882446	-706.565308	271.981689	418.622375	-640.194214	-15.521339	469.482971	-698.347534	279.812836	65.186783	-697.266968	-20.409025	74.103981	-618.595703	325.021881	1281.702637	-615.533569	-67.754066	1294.608521	-569.871948	126.495369	1319.908447	-558.664368	138.272446	1585.427246	-650.450928	354.805084	1045.515259	-640.220276	-114.489418	1062.256348	-538.309814	318.114075	802.038208	-527.458862	-74.153519	828.161377	-577.557251	117.660316	961.932434	387.114685	-15.976948	926.975220	413.617096	166.733292
-577.190796	224.702377	866.750427	-592.487000	20.370903	857.899231	-706.498718	271.968658	418.659821	-640.070679	-15.432419	469.470337	-698.351563	279.816040	65.199860	-697.249817	-20.409801	74.092400	-618.529663	325.016388	1281.704468	-615.507996	-67.747787	1294.629517	-569.824524	126.472382	1319.890747	-558.653442	138.272491	1585.419434	-650.358582	354.779694	1045.508179	-640.200012	-114.469032	1062.229126	-538.220886	318.055847	802.025513	-527.298645	-74.123375	828.169739	-577.462097	117.669586	961.933533	387.049683	-16.003336	926.970947	413.566711	166.707886
-577.108643	224.730499	866.764832	-592.388855	20.347075	857.885010	-706.468140	271.991333	418.642181	-640.030945	-15.462077	469.506409	-698.376648	279.807159	65.213623	-697.281067	-20.388145	74.106888	-618.474731	325.027588	1281.697021	-615.527039	-67.742813	1294.587769	-569.775757	126.468178	1319.911987	-558.594299	138.244919	1585.424072	-650.311157	354.819275	1045.488525	-640.093872	-114.410995	1062.190430	-538.140869	318.031494	802.010803	-527.149658	-74.094444	828.210571	-577.382568	117.660370	961.933899	387.028168	-16.021955	926.962280	413.531952	166.702393
-577.000793	224.705780	866.753906	-592.297791	20.386326	857.890442	-706.408447	271.996490	418.682709	-639.989563	-15.412716	469.487030	-698.332886	279.798401	65.219467	-697.331238	-20.351030	74.100639	-618.421204	325.037140	1281.687988	-615.506287	-67.735443	1294.563110	-569.777405	126.470840	1319.885010	-558.577759	138.225296	1585.417480	-650.250977	354.812744	1045.481201	-640.038086	-114.421921	1062.168213	-538.042969	318.096588	802.046326	-527.005310	-74.079872	828.217285	-577.296692	117.674454	961.932495	386.986450	-16.050468	926.961365	413.507324	166.693817
-576.791382	224.598282	866.731445	-591.777466	19.903090	857.962952	-706.292053	271.976959	418.652130	-639.917480	-15.408243	469.586487	-698.347473	279.799896	65.218201	-697.321106	-20.366432	74.095680	-618.358459	325.033813	1281.677246	-615.486328	-67.735771	1294.541260	-569.736633	126.474342	1319.888184	-558.541260	138.196045	1585.416016	-650.154236	354.807800	1045.496094	-639.989563	-114.382095	1062.162231	-537.974915	318.059021	802.022766	-526.898499	-74.085022	828.239929	-576.991272	117.449394	961.965271	387.184265	-15.687562	926.827209	413.563110	166.770477
-576.828247	224.690720	866.729553	-592.085938	20.329098	857.923401	-706.291504	271.991425	418.654541	-639.932312	-15.439063	469.530273	-698.304871	279.791138	65.217644	-697.352234	-20.363176	74.109306	-618.299683	325.050354	1281.687378	-615.466492	-67.737389	1294.536011	-569.716553	126.469696	1319.892090	-558.497437	138.167740	1585.416870	-650.118469	354.816528	1045.464478	-639.928772	-114.387741	1062.129517	-537.890991	318.053192	802.025452	-526.802307	-74.098862	828.234192	-577.133606	117.670670	961.940491	387.146271	-15.716902	926.840576	413.541290	166.730637
-576.634460	224.595215	866.711182	-591.614319	19.907955	857.972961	-706.208130	272.003448	418.661926	-639.829407	-15.388297	469.608612	-698.307129	279.791260	65.226212	-697.289307	-20.365517	74.095245	-618.232117	325.052460	1281.690430	-615.452271	-67.715607	1294.503906	-569.678833	126.463867	1319.873291	-558.476074	138.122070	1585.410767	-650.002991	354.803070	1045.472168	-639.853638	-114.375618	1062.123535	-537.766541	318.083893	802.035034	-526.662659	-74.085648	828.243286	-576.844299	117.465981	961.961853	386.904175	-16.088928	926.968140	413.422943	166.620544
-576.559021	224.600342	866.717468	-591.506042	19.893726	857.958679	-706.164124	272.012695	418.668945	-639.787720	-15.409882	469.616608	-698.308044	279.799133	65.251228	-697.332275	-20.361195	74.141754	-618.185791	325.053467	1281.665527	-615.429016	-67.719460	1294.480469	-569.639282	126.458595	1319.848877	-558.443054	138.092728	1585.412109	-649.962158	354.803009	1045.451538	-639.800781	-114.374962	1062.085449	-537.684631	318.061859	802.028870	-526.547180	-74.074570	828.224731	-576.754456	117.453186	961.957581	386.855560	-16.130964	926.962769	413.399902	166.598495
-576.464355	224.578079	866.688843	-591.418152	19.881819	857.962219	-706.060242	271.979950	418.658722	-639.744019	-15.358508	469.579254	-698.268188	279.795654	65.256790	-697.301880	-20.366899	74.111786	-618.110901	325.056183	1281.666870	-615.372742	-67.723900	1294.466797	-569.618408	126.476105	1319.829834	-558.405212	138.055450	1585.399902	-649.900391	354.812347	1045.448608	-639.737061	-114.342766	1062.070435	-537.607300	317.972839	802.016663	-526.450500	-74.085503	828.220398	-576.671021	117.451782	961.946411	386.856537	-16.116138	926.964722	413.371094	166.584808
-576.393738	224.613800	866.673889	-591.366394	19.942709	857.943176	-706.005249	271.978973	418.667297	-639.687317	-15.361994	469.602173	-698.291077	279.797760	65.250175	-697.305603	-20.358601	74.121574	-618.053589	325.081146	1281.672607	-615.344788	-67.704559	1294.440918	-569.561096	126.472214	1319.821045	-558.373352	138.008621	1585.403076	-649.844788	354.833649	1045.427124	-639.678406	-114.351913	1062.037476	-537.531982	318.000458	801.995422	-526.359741	-74.079292	828.211426	-576.603455	117.496422	961.928711	386.807007	-16.183725	926.978027	413.341797	166.557983
-576.319031	224.636658	866.673035	-591.307373	19.929937	857.940674	-705.971802	272.014496	418.662048	-639.682068	-15.347300	469.622894	-698.277039	279.794983	65.236511	-697.358032	-20.355856	74.149895	-617.955200	325.066528	1281.643555	-615.292725	-67.728149	1294.419189	-569.718079	126.573952	1319.761841	-558.367065	137.972961	1585.385498	-649.753296	354.827881	1045.453247	-639.631287	-114.312248	1062.004639	-537.429688	318.012756	802.022095	-526.265015	-74.100502	828.204895	-576.545532	117.501556	961.927673	386.790680	-16.187265	926.981445	413.319611	166.510651
-576.241821	224.617111	866.653748	-591.217834	19.931988	857.945129	-705.904175	272.010773	418.668304	-639.660278	-15.385795	469.624054	-698.216003	279.787506	65.241547	-697.321350	-20.355577	74.154770	-617.886292	325.078461	1281.660645	-615.241150	-67.729774	1294.379272	-569.681396	126.550278	1319.769531	-558.329468	137.925980	1585.394897	-649.615479	354.778992	1045.469727	-639.571838	-114.327286	1062.028564	-537.355103	318.054657	802.007935	-526.237122	-74.110313	828.161377	-576.466125	117.504539	961.921143	386.749481	-16.199451	926.977722	413.280792	166.508926
-576.174011	224.658463	866.647095	-591.166870	19.954435	857.928406	-705.831421	272.000305	418.677582	-639.651428	-15.368022	469.625641	-698.148376	279.783325	65.255898	-697.577271	-20.357454	74.209007	-617.859436	325.046417	1281.658936	-615.197083	-67.725830	1294.407837	-569.641724	126.565697	1319.758667	-558.304077	137.870972	1585.401367	-649.595764	354.837677	1045.441406	-639.519287	-114.290024	1061.971680	-537.275146	318.076416	802.026733	-526.173462	-74.130226	828.143555	-576.399536	117.530907	961.908691	386.747528	-16.206995	926.973816	413.271027	166.481918
-576.107300	224.650375	866.655884	-591.063477	19.931076	857.927124	-705.833862	272.037079	418.697205	-639.567383	-15.316581	469.621277	-698.185059	279.758820	65.236847	-697.510498	-20.356474	74.194031	-617.791687	325.057159	1281.682861	-615.178955	-67.740067	1294.321777	-569.601074	126.566078	1319.752075	-558.258118	137.825775	1585.416504	-649.470459	354.812042	1045.479004	-639.473938	-114.303711	1061.942139	-537.192444	318.064941	802.047729	-526.099060	-74.139069	828.123535	-576.316528	117.512077	961.912415	386.686066	-16.205576	926.973572	413.225525	166.459122
-576.038513	224.672699	866.643921	-590.997009	19.980154	857.924072	-705.761047	272.020844	418.697144	-639.583862	-15.315991	469.632355	-698.135925	279.789764	65.268112	-697.310425	-20.349957	74.164078	-617.734436	325.057556	1281.692627	-615.132202	-67.746887	1294.308228	-569.553528	126.555130	1319.763428	-558.234619	137.763290	1585.410767	-649.406616	354.821411	1045.496094	-639.420654	-114.326424	1061.907959	-537.146301	318.104401	802.064758	-526.051208	-74.138817	828.080933	-576.239746	117.550766	961.904358	386.665619	-16.227139	926.965332	413.212189	166.437149
-575.926636	224.727890	866.656860	-590.908081	19.965355	857.896973	-705.689148	271.997772	418.689209	-639.554138	-15.289678	469.616730	-698.155273	279.780823	65.261658	-697.476868	-20.359926	74.183167	-617.688782	325.065979	1281.696899	-615.076294	-67.751030	1294.264526	-569.528503	126.558090	1319.749878	-558.219604	137.734924	1585.402832	-649.342712	354.807159	1045.497925	-639.368652	-114.294594	1061.882080	-537.069031	318.168060	802.087341	-526.005981	-74.178009	828.048828	-576.152649	117.553276	961.897400	386.646820	-16.252670	926.971191	413.203949	166.406036
-575.885010	224.718735	866.654175	-590.851929	20.009190	857.905151	-705.672852	271.995758	418.690765	-639.542847	-15.275786	469.621429	-698.152649	279.760468	65.289467	-697.496826	-20.314602	74.171280	-617.640808	325.044983	1281.697632	-615.027954	-67.743584	1294.273315	-569.473450	126.552750	1319.740967	-558.185791	137.697021	1585.407349	-649.247253	354.805237	1045.514526	-639.311157	-114.290749	1061.873047	-537.013367	318.196838	802.093994	-525.983093	-74.179977	828.007263	-576.086060	117.573921	961.899048	386.601563	-16.289110	926.957214	413.173370	166.397812
-575.827881	224.759506	866.669678	-590.782593	20.050236	857.892883	-705.610229	272.014923	418.683380	-639.529236	-15.241320	469.610443	-698.119812	279.755676	65.278214	-697.491089	-20.331486	74.168938	-617.605225	325.054382	1281.708252	-614.984253	-67.745422	1294.240723	-569.434143	126.538071	1319.748169	-558.167480	137.647781	1585.409912	-649.228210	354.832672	1045.525024	-639.276978	-114.292992	1061.846558	-536.963501	318.225922	802.116394	-525.982605	-74.220604	827.976135	-576.019348	117.601524	961.899780	386.565399	-16.294889	926.981567	413.128448	166.373672
-575.785950	224.738708	866.651184	-590.746521	20.002602	857.910156	-705.604187	272.035889	418.697968	-639.548157	-15.254982	469.637695	-698.099670	279.746307	65.271042	-697.357117	-20.326872	74.192375	-617.527771	325.043304	1281.738403	-614.934875	-67.773544	1294.260986	-569.407776	126.523216	1319.752563	-558.138367	137.596313	1585.419800	-649.190857	354.853394	1045.556885	-639.261536	-114.332352	1061.873291	-536.919373	318.296417	802.111450	-525.956787	-74.228241	827.967163	-575.966064	117.584106	961.898926	386.565216	-16.287998	926.966919	413.130188	166.377670
-575.750549	224.784653	866.667175	-590.708313	20.086132	857.882813	-705.554993	272.044281	418.729095	-639.505554	-15.216728	469.625000	-698.137146	279.751312	65.286858	-697.527832	-20.331789	74.233032	-617.526367	325.041351	1281.759033	-614.878906	-67.786575	1294.250488	-569.376831	126.529991	1319.761963	-558.113464	137.550171	1585.433838	-649.112000	354.835754	1045.579224	-639.224365	-114.339470	1061.830200	-536.855835	318.373596	802.151245	-525.967407	-74.236885	827.925110	-575.917358	117.626198	961.891296	386.528687	-16.335154	926.977234	413.123535	166.365601
-575.684875	224.791779	866.678406	-590.641846	20.064920	857.880920	-705.499451	272.053802	418.705505	-639.470703	-15.247088	469.629791	-698.154663	279.753357	65.288719	-697.423584	-20.292545	74.221779	-617.469482	325.052246	1281.791382	-614.845215	-67.777122	1294.229614	-569.327026	126.515472	1319.775513	-558.063599	137.503601	1585.435547	-649.069397	354.847504	1045.594116	-639.209839	-114.332115	1061.830811	-536.804077	318.372040	802.182190	-525.959595	-74.241432	827.907593	-575.850647	117.613403	961.895630	386.517731	-16.353773	926.977478	413.123993	166.328766
-575.626709	224.806137	866.666443	-590.577026	20.089893	857.872192	-705.506836	272.071838	418.724213	-639.456299	-15.234129	469.617645	-698.166138	279.754333	65.290176	-697.458008	-20.310209	74.189819	-617.430542	325.042267	1281.793701	-614.822266	-67.786743	1294.193359	-569.310852	126.491920	1319.747070	-558.028076	137.457321	1585.441772	-649.025940	354.840179	1045.618042	-639.190796	-114.339134	1061.804321	-536.734436	318.391327	802.210327	-525.973450	-74.253922	827.857605	-575.789246	117.634644	961.885376	386.726685	-15.976791	926.844727	413.186859	166.414169
-575.582275	224.833862	866.676697	-590.537903	20.110113	857.862000	-705.425171	272.064545	418.730377	-639.428467	-15.205691	469.631561	-698.088318	279.749359	65.298195	-697.506348	-20.297878	74.196899	-617.385925	325.032715	1281.819458	-614.758484	-67.818001	1294.165527	-569.254700	126.483574	1319.735962	-558.002686	137.417358	1585.436646	-648.993103	354.883789	1045.642334	-639.156067	-114.348999	1061.779053	-536.689880	318.419922	802.206909	-525.981689	-74.286613	827.810547	-575.742188	117.648315	961.884521	386.726318	-15.951103	926.814331	413.194000	166.381042
-575.558777	224.809738	866.667175	-590.490173	20.114799	857.852478	-705.366333	272.051697	418.719269	-639.408020	-15.211770	469.659302	-698.041260	279.743378	65.283279	-697.513855	-20.297501	74.198914	-617.342346	325.006714	1281.807007	-614.701660	-67.796974	1294.177979	-569.188904	126.467873	1319.736328	-557.960327	137.381256	1585.442627	-648.949768	354.872101	1045.645874	-639.126221	-114.348351	1061.767334	-536.659851	318.466919	802.232422	-525.978088	-74.285538	827.770935	-575.697021	117.638115	961.874268	386.458099	-16.405243	926.966370	413.108154	166.246658
-575.498596	224.873627	866.689880	-590.456360	20.130230	857.857910	-705.326843	272.085205	418.736481	-639.404480	-15.178334	469.625153	-698.072937	279.741699	65.296463	-697.516479	-20.307802	74.214424	-617.310303	324.989899	1281.817017	-614.643982	-67.839951	1294.141846	-569.155762	126.473579	1319.729980	-557.919312	137.341766	1585.442627	-648.887634	354.880981	1045.660889	-639.107788	-114.342690	1061.731445	-536.606445	318.550995	802.226685	-526.017822	-74.297379	827.725403	-575.655945	117.669998	961.888428	386.679871	-16.050068	926.824707	413.184723	166.346634
-575.472534	224.870102	866.686646	-590.409424	20.121355	857.843811	-705.308289	272.116241	418.751801	-639.386169	-15.179855	469.624969	-698.088257	279.743225	65.300095	-697.507874	-20.300821	74.223969	-617.254395	324.992676	1281.843384	-614.609436	-67.839943	1294.098633	-569.111816	126.446442	1319.718628	-557.889038	137.304276	1585.443481	-648.822021	354.881042	1045.656738	-639.106384	-114.340172	1061.735474	-536.545471	318.510956	802.252136	-526.031677	-74.292877	827.704590	-575.605347	117.658401	961.878418	386.674500	-16.021158	926.809021	413.182343	166.337479
-575.432251	224.907410	866.705566	-590.360596	20.177208	857.833557	-705.265686	272.131409	418.742340	-639.916687	-15.526888	469.738739	-698.117188	279.735138	65.310394	-697.708191	-20.298578	74.288048	-617.212708	324.971375	1281.838623	-614.568909	-67.854660	1294.088501	-569.077271	126.428902	1319.706055	-557.837158	137.268326	1585.454346	-648.815430	354.929474	1045.669678	-639.094238	-114.361473	1061.709839	-536.510071	318.516693	802.257446	-526.052307	-74.307678	827.651611	-575.568542	117.691216	961.882629	386.681213	-16.031136	926.814819	413.194000	166.301498
-575.412354	224.927094	866.698914	-590.340515	20.180750	857.831482	-705.245728	272.106323	418.761871	-639.335327	-15.171804	469.659271	-698.048889	279.714783	65.305794	-697.487183	-20.303301	74.226761	-617.166504	324.951599	1281.854248	-614.535156	-67.846016	1294.072021	-569.026794	126.415833	1319.715942	-557.803223	137.227554	1585.450317	-648.741028	354.883942	1045.698975	-639.082520	-114.354286	1061.677124	-536.491089	318.531128	802.260620	-526.100769	-74.306755	827.603516	-575.535767	117.704567	961.877441	386.673340	-16.024662	926.811707	413.175293	166.290985
-575.333313	224.946655	866.716431	-590.289368	20.168236	857.823242	-705.192017	272.145691	418.756958	-639.274780	-15.116465	469.644318	-698.077087	279.702057	65.296959	-697.456726	-20.304323	74.217003	-617.119873	324.938477	1281.864868	-614.476685	-67.870735	1294.079346	-569.007080	126.405266	1319.722534	-557.758179	137.190857	1585.452026	-648.682190	354.866333	1045.708618	-639.080078	-114.356224	1061.678223	-536.443298	318.572174	802.266541	-526.112732	-74.283852	827.591614	-575.473755	117.695587	961.881714	386.658691	-16.055696	926.822449	413.182037	166.254990
-575.316345	224.956650	866.696045	-590.271667	20.220989	857.807251	-705.150757	272.121124	418.750122	-639.264099	-15.119499	469.613129	-698.068420	279.703644	65.301064	-697.472168	-20.279741	74.207329	-617.072632	324.932037	1281.874756	-614.447815	-67.897079	1294.061646	-568.952759	126.411957	1319.716309	-557.710938	137.161530	1585.438354	-648.649841	354.893036	1045.725708	-639.068359	-114.351402	1061.657959	-536.417236	318.565460	802.274292	-526.142639	-74.322449	827.532959	-575.443604	117.727196	961.862549	386.657959	-16.089716	926.823486	413.216095	166.273239
-575.270752	224.998367	866.709534	-590.227417	20.195910	857.807312	-705.140808	272.149689	418.761353	-639.260925	-15.142809	469.620392	-698.076050	279.704651	65.304489	-697.481384	-20.283247	74.211258	-617.033691	324.918182	1281.887329	-614.456116	-67.896767	1294.019409	-568.955994	126.368538	1319.697754	-557.660767	137.130569	1585.447144	-648.625488	354.910919	1045.727173	-639.094116	-114.349792	1061.648438	-536.374207	318.601685	802.272949	-526.171204	-74.286011	827.517395	-575.408386	117.731216	961.869873	386.660553	-16.116898	926.816956	413.243408	166.223877
-575.265137	225.008606	866.698608	-590.213257	20.179426	857.792847	-705.120544	272.121918	418.756683	-639.233154	-15.153658	469.616486	-698.059509	279.703064	65.301994	-697.459045	-20.278677	74.228256	-616.982117	324.905396	1281.880981	-614.417175	-67.909607	1294.017090	-568.918335	126.371124	1319.700195	-557.616821	137.100494	1585.435303	-648.575623	354.927277	1045.754761	-639.075562	-114.337662	1061.615601	-536.366089	318.635040	802.266235	-526.183655	-74.259109	827.473389	-575.387268	117.726532	961.856262	386.361450	-16.568516	926.973755	413.130798	166.106247
-575.209167	224.991669	866.702576	-590.162598	20.194773	857.778748	-705.054626	272.112122	418.767395	-639.203430	-15.138737	469.629150	-698.038818	279.717010	65.316124	-697.475647	-20.276445	74.222885	-616.970337	324.891022	1281.889404	-614.409302	-67.912285	1294.005859	-568.885071	126.363701	1319.697754	-557.559143	137.062836	1585.421387	-648.513489	354.856476	1045.756714	-639.080750	-114.357231	1061.603027	-536.327942	318.631897	802.267395	-526.207275	-74.265900	827.450012	-575.334412	117.716019	961.850769	386.373688	-16.597107	926.988831	413.142212	166.077209
-575.160767	225.027969	866.713440	-590.132996	20.202723	857.796814	-705.041809	272.109894	418.762207	-639.185364	-15.156382	469.646118	-698.031738	279.705933	65.325897	-697.501526	-20.275499	74.227974	-616.916870	324.879242	1281.899902	-614.365601	-67.935333	1293.998291	-568.858948	126.335167	1319.701416	-557.510681	137.040558	1585.417480	-648.508972	354.888062	1045.765015	-639.076721	-114.329071	1061.600952	-536.298767	318.579712	802.274719	-526.231934	-74.248901	827.438782	-575.295715	117.741692	961.865417	386.372986	-16.612186	926.990601	413.152588	166.062424
-575.133057	225.031158	866.717957	-590.081055	20.228376	857.791748	-704.998047	272.112457	418.756165	-639.154663	-15.133258	469.630005	-698.088928	279.699799	65.336807	-697.502197	-20.261501	74.234871	-616.883606	324.865845	1281.904297	-614.376648	-67.931099	1293.966553	-568.818909	126.325302	1319.703979	-557.466187	137.014847	1585.411011	-648.448364	354.851868	1045.770142	-639.084229	-114.332207	1061.570068	-536.268066	318.636688	802.282288	-526.261658	-74.234085	827.403137	-575.264038	117.752350	961.865540	386.398926	-16.632023	926.991089	413.177063	166.044220
-575.085144	224.997574	866.706299	-590.061462	20.203836	857.794128	-704.963257	272.111786	418.785278	-639.151917	-15.144210	469.628082	-698.047668	279.698364	65.344559	-697.462402	-20.243639	74.243309	-616.854004	324.881378	1281.908691	-614.374756	-67.936890	1293.957886	-568.809998	126.324982	1319.702637	-557.409546	137.001831	1585.406738	-648.434875	354.895874	1045.777222	-639.087097	-114.336060	1061.571777	-536.251709	318.632751	802.273071	-526.280212	-74.220711	827.393738	-575.227356	117.728668	961.860962	386.410156	-16.635876	926.998108	413.197632	166.050201
-575.068298	225.053101	866.713318	-590.070190	20.199726	857.782166	-704.957703	272.116821	418.801178	-639.148560	-15.172583	469.658752	-698.054016	279.694794	65.355377	-697.451782	-20.242249	74.246941	-616.830933	324.846375	1281.905518	-614.466187	-67.905930	1293.761108	-568.770264	126.314339	1319.706543	-557.368591	136.984192	1585.399292	-648.398682	354.889954	1045.769409	-639.104553	-114.342010	1061.550781	-536.191833	318.652527	802.299072	-526.284241	-74.167511	827.388123	-575.205200	117.744400	961.856628	386.428131	-16.645685	926.990295	413.226959	166.026413
-575.033386	225.041504	866.719666	-590.017151	20.163860	857.804565	-704.908447	272.108276	418.808380	-639.132690	-15.177097	469.636139	-698.042236	279.707916	65.342941	-697.474976	-20.243139	74.248299	-616.775146	324.856964	1281.889771	-614.346008	-67.943756	1293.930542	-568.763733	126.307266	1319.691528	-557.316772	136.963287	1585.383301	-648.377502	354.874176	1045.754395	-639.106567	-114.275902	1061.527222	-536.174988	318.663300	802.295044	-526.291077	-74.167267	827.361389	-575.177429	117.730820	961.872742	386.424530	-16.675472	926.994751	413.218719	166.016891
-575.012085	224.977875	866.690552	-590.012573	20.153891	857.788696	-704.882202	272.091461	418.796783	-639.135010	-15.172841	469.625488	-698.039673	279.703644	65.345955	-697.462769	-20.251469	74.236427	-616.737915	324.847412	1281.895386	-614.356750	-67.948402	1293.912720	-568.728882	126.299278	1319.682617	-557.264038	136.946030	1585.358521	-648.320129	354.846466	1045.755981	-639.109375	-114.281456	1061.516846	-536.134583	318.595123	802.286499	-526.339294	-74.137909	827.316467	-575.157959	117.698082	961.849976	386.444672	-16.682245	926.993835	413.222992	166.022827
-575.010803	224.973053	866.689758	-590.001587	20.122658	857.786316	-704.906128	272.137817	418.800842	-639.118225	-15.162123	469.613190	-698.070740	279.681549	65.321342	-697.452881	-20.240477	74.220818	-616.683594	324.827179	1281.899658	-614.333557	-67.954910	1293.903809	-568.713074	126.281052	1319.668701	-557.195313	136.924698	1585.344849	-648.298645	354.848053	1045.732788	-639.119812	-114.264717	1061.498779	-536.091431	318.601990	802.273193	-526.342285	-74.124115	827.308044	-575.150940	117.680206	961.848328	386.465027	-16.694962	926.999695	413.262939	165.982498
-574.998047	224.971725	866.705139	-590.001953	20.089647	857.787659	-704.854675	272.135620	418.822449	-639.090515	-15.199090	469.609283	-698.084839	279.668274	65.340630	-697.454407	-20.251282	74.236847	-616.651489	324.822540	1281.875977	-614.341187	-67.964226	1293.848877	-568.688293	126.265427	1319.639404	-557.130859	136.901825	1585.335449	-648.284363	354.874268	1045.721802	-639.118713	-114.258713	1061.457764	-536.080933	318.566162	802.256042	-526.341675	-74.102989	827.301392	-575.149292	117.656860	961.856689	386.463989	-16.702129	926.998901	413.274200	165.962189
-574.964294	224.977020	866.700378	-589.979797	20.068676	857.786926	-704.878906	272.157562	418.822815	-639.095825	-15.203138	469.614716	-698.080322	279.688538	65.334137	-697.459045	-20.267490	74.236458	-616.614807	324.810333	1281.861450	-614.309326	-67.984337	1293.868896	-568.651123	126.256897	1319.631836	-557.083618	136.890472	1585.314697	-648.267822	354.900818	1045.723877	-639.127319	-114.256813	1061.465454	-536.050049	318.555786	802.246094	-526.348816	-74.081413	827.292664	-575.126526	117.651527	961.854492	386.761139	-16.268333	926.847046	413.378937	166.082336
-574.956360	224.961060	866.695984	-589.977356	20.063190	857.786438	-704.912537	272.198273	418.846649	-639.091125	-15.226057	469.605835	-698.168518	279.687805	65.364563	-697.438965	-20.268267	74.235565	-616.581482	324.801788	1281.866821	-614.304138	-67.979240	1293.879395	-568.629639	126.261879	1319.635742	-557.025513	136.878662	1585.306641	-648.225647	354.901276	1045.712280	-639.145203	-114.211952	1061.464355	-536.016785	318.524597	802.244568	-526.370972	-74.052376	827.279724	-575.122375	117.642349	961.852173	386.816498	-16.255236	926.834290	413.404663	166.099854
-574.917114	224.941833	866.692810	-589.948547	20.046040	857.783081	-704.880249	272.161438	418.842804	-639.051086	-15.231259	469.621674	-698.130676	279.686554	65.324791	-697.474792	-20.256865	74.224388	-616.561584	324.805145	1281.853638	-614.304993	-67.980820	1293.881470	-568.602966	126.243988	1319.638794	-556.992615	136.883270	1585.295166	-648.202087	354.898590	1045.695679	-639.157410	-114.232437	1061.468994	-535.975708	318.495178	802.232056	-526.378967	-74.027794	827.281189	-575.100159	117.624466	961.849792	386.532227	-16.746260	927.003845	413.296356	165.979401
-574.917786	224.939957	866.694275	-589.963257	19.992661	857.792175	-704.884460	272.188568	418.858398	-639.041870	-15.249506	469.624573	-698.123169	279.687866	65.332878	-697.455444	-20.257181	74.222923	-616.533813	324.803192	1281.841187	-614.288452	-67.987411	1293.901367	-568.598816	126.248390	1319.630493	-556.935181	136.871628	1585.278076	-648.214661	354.941803	1045.663818	-639.173035	-114.240952	1061.466309	-535.961426	318.492828	802.225830	-526.389221	-74.011177	827.277954	-575.108704	117.601311	961.855347	386.551300	-16.772490	927.008667	413.317200	165.938629
-574.890198	224.937256	866.671143	-589.972351	19.982910	857.775635	-704.880493	272.186432	418.878571	-639.019226	-15.287690	469.631622	-698.188354	279.692139	65.325829	-697.473206	-20.260946	74.213905	-616.499939	324.787079	1281.837280	-614.275635	-67.979919	1293.894531	-568.574219	126.240570	1319.604126	-556.881470	136.872528	1585.255127	-648.204529	354.946655	1045.638306	-639.175720	-114.244453	1061.468262	-535.910767	318.431580	802.217834	-526.399536	-73.979355	827.265442	-575.091370	117.596581	961.834961	386.566498	-16.791918	927.028320	413.333069	165.928848
-574.881836	224.919998	866.670288	-589.936890	19.935301	857.789673	-704.896240	272.193573	418.880157	-639.016968	-15.309790	469.614624	-698.204590	279.708679	65.338509	-697.476013	-20.260777	74.216057	-616.458801	324.797272	1281.815186	-614.286255	-67.983574	1293.836792	-568.556030	126.235046	1319.598267	-556.801453	136.864990	1585.237671	-648.093140	354.848450	1045.654785	-639.174927	-114.252129	1061.447632	-535.875061	318.387238	802.210083	-526.403503	-73.958122	827.257324	-575.072327	117.573235	961.842224	386.629608	-16.748985	927.003235	413.368042	165.934448
-574.881775	224.877060	866.666870	-589.939453	19.899181	857.785034	-704.856384	272.157074	418.875671	-639.002441	-15.319060	469.602875	-698.183228	279.693176	65.314880	-697.491516	-20.271740	74.232376	-616.446045	324.786865	1281.811523	-614.260803	-67.997772	1293.852295	-568.513550	126.224869	1319.596069	-556.742126	136.865295	1585.233398	-648.104004	354.863525	1045.631470	-639.183533	-114.225586	1061.438965	-535.842590	318.369812	802.178711	-526.405579	-73.929855	827.248230	-575.069031	117.532547	961.837830	386.634674	-16.788008	927.013794	413.362701	165.918839
-574.865417	224.856796	866.651978	-589.956482	19.872637	857.777832	-704.836975	272.127808	418.872559	-639.010376	-15.359949	469.605652	-698.177551	279.693359	65.326065	-697.451599	-20.278650	74.246246	-616.430115	324.779999	1281.807617	-614.265320	-67.999298	1293.853882	-568.480225	126.239746	1319.612061	-556.672974	136.865662	1585.231934	-648.083374	354.860168	1045.612549	-639.180969	-114.227654	1061.422974	-535.852051	318.324432	802.153137	-526.412048	-73.913155	827.242981	-575.062195	117.511330	961.826355	386.643250	-16.813787	927.022034	413.363617	165.906647
-574.845215	224.834183	866.648071	-589.923035	19.761555	857.811035	-704.855591	272.140167	418.878235	-639.006958	-15.363553	469.632965	-698.193237	279.695404	65.327721	-697.470581	-20.315176	74.232277	-616.395325	324.786438	1281.787476	-614.273193	-67.990799	1293.850586	-568.461853	126.231544	1319.596069	-556.622681	136.874588	1585.219971	-648.119873	354.910065	1045.584106	-639.177795	-114.212158	1061.439331	-535.813782	318.229095	802.156799	-526.412231	-73.913078	827.243225	-575.051453	117.466194	961.843262	386.673706	-16.826975	927.028687	413.396851	165.882355
-574.854004	224.756088	866.631531	-589.932983	19.747990	857.815674	-704.861938	272.117096	418.861023	-639.025024	-15.384765	469.600677	-698.196777	279.714844	65.343636	-697.464600	-20.315899	74.233376	-616.372864	324.787811	1281.788574	-614.271912	-67.979927	1293.854980	-568.444153	126.217430	1319.600220	-556.578918	136.884628	1585.213013	-648.065735	354.838379	1045.591797	-639.186157	-114.206154	1061.431396	-535.812134	318.256744	802.156555	-526.448364	-73.915955	827.231323	-575.048340	117.428200	961.836731	386.983215	-16.377306	926.869873	413.506622	166.007401
-574.835327	224.766846	866.632813	-589.948792	19.728802	857.810730	-704.844482	272.075714	418.887360	-639.020203	-15.408082	469.609558	-698.208008	279.695251	65.353546	-697.459351	-20.308027	74.244560	-616.336548	324.791870	1281.790405	-614.239746	-67.987251	1293.869873	-568.423157	126.222549	1319.593750	-556.501892	136.892365	1585.217041	-648.009888	354.837921	1045.583130	-639.177795	-114.182465	1061.448364	-535.768738	318.170441	802.148987	-526.462219	-73.864029	827.230103	-575.041138	117.420006	961.834290	386.755310	-16.808121	927.007690	413.417786	165.912018
-574.842590	224.752075	866.645325	-589.943604	19.700285	857.818848	-704.882202	272.071228	418.894684	-639.036621	-15.415082	469.617889	-698.227966	279.706940	65.349960	-697.438965	-20.302794	74.202766	-616.321472	324.794586	1281.769897	-614.234924	-67.989624	1293.888184	-568.414673	126.221603	1319.585571	-556.451965	136.893845	1585.222656	-647.993042	354.795685	1045.581177	-639.174927	-114.165939	1061.464355	-535.753296	318.108429	802.153442	-526.498596	-73.896523	827.238281	-575.035400	117.396523	961.843994	387.045776	-16.356104	926.855469	413.524628	166.006500
-574.809387	224.711441	866.627625	-589.921997	19.654217	857.823914	-704.872070	272.036224	418.900574	-639.059387	-15.452087	469.630920	-698.200989	279.692841	65.333733	-697.477295	-20.307743	74.228668	-616.289673	324.764465	1281.759521	-614.240723	-67.986893	1293.896362	-568.376587	126.213974	1319.585083	-556.386719	136.925140	1585.222900	-647.961975	354.782532	1045.571289	-639.194031	-114.171829	1061.512817	-535.753845	318.018433	802.150085	-526.506897	-73.875191	827.271118	-575.001892	117.363487	961.837769	386.785980	-16.814648	927.030212	413.432892	165.874741
-574.836670	224.666077	866.618958	-589.944031	19.618340	857.815002	-704.853577	271.996979	418.882690	-639.059814	-15.479121	469.643158	-698.141235	279.686401	65.330246	-697.451904	-20.316793	74.218758	-616.282959	324.761810	1281.756470	-614.221558	-67.991936	1293.923950	-568.359619	126.211845	1319.607788	-556.326233	136.933228	1585.233887	-648.003479	354.810120	1045.539673	-639.209167	-114.177315	1061.529419	-535.743103	318.006470	802.122803	-526.517578	-73.901459	827.290649	-575.023376	117.322487	961.828735	386.792450	-16.865971	927.037476	413.441986	165.874207
-574.791016	224.615189	866.617981	-589.929749	19.576193	857.852112	-704.908142	271.998688	418.893433	-639.047302	-15.471890	469.647308	-698.209717	279.695068	65.344170	-697.440063	-20.340940	74.227623	-616.279968	324.750916	1281.743774	-614.230896	-68.012054	1293.953857	-568.323547	126.202591	1319.618896	-556.266052	136.954910	1585.259033	-647.974792	354.790344	1045.528198	-639.233521	-114.177910	1061.562988	-535.727722	317.992767	802.129700	-526.588623	-73.927139	827.299194	-574.990723	117.292908	961.847412	386.828522	-16.875513	927.041870	413.457245	165.853622
-574.830078	224.578079	866.612610	-589.938904	19.535460	857.842896	-704.938110	271.996979	418.923920	-639.106567	-15.494055	469.636383	-698.207520	279.690765	65.354668	-697.490356	-20.339840	74.237892	-616.240051	324.757233	1281.718872	-614.300842	-67.987167	1293.774292	-568.306519	126.191010	1319.616211	-556.231934	136.971222	1585.241455	-647.965454	354.737793	1045.512329	-639.262268	-114.203979	1061.592773	-535.721741	317.892761	802.096191	-526.575745	-73.919594	827.331848	-574.991089	117.251610	961.838257	386.868896	-16.863150	927.036133	413.479187	165.864609
-574.821289	224.557404	866.610229	-589.961060	19.487040	857.858765	-704.933594	271.946594	418.909424	-639.119995	-15.538180	469.642456	-698.169739	279.662628	65.323357	-697.504761	-20.339043	74.243996	-616.223755	324.776215	1281.708984	-614.171753	-68.033829	1294.018555	-568.301819	126.192703	1319.608398	-556.186462	137.003220	1585.247192	-647.945251	354.712433	1045.506714	-639.231750	-114.166733	1061.632690	-535.739990	317.940491	802.087402	-526.609253	-73.954353	827.362427	-574.994568	117.225220	961.845093	386.892487	-16.873877	927.049194	413.499451	165.869141
-574.811218	224.523285	866.614807	-589.946655	19.458420	857.862122	-704.949951	271.942749	418.901428	-639.116882	-15.537033	469.646820	-698.188904	279.663788	65.321259	-697.471130	-20.340157	74.239075	-616.210815	324.763641	1281.676147	-614.169617	-68.055130	1294.058105	-568.264404	126.207054	1319.615479	-556.205078	136.978836	1585.239746	-647.942627	354.707703	1045.470093	-639.240234	-114.194504	1061.677612	-535.757202	317.952545	802.052368	-526.613647	-73.977692	827.404236	-574.984070	117.193420	961.849182	386.891632	-16.867359	927.041443	413.499207	165.860443
-574.849060	224.470123	866.595215	-589.996033	19.416271	857.833862	-704.964233	271.951843	418.898743	-639.120178	-15.548590	469.647614	-698.203735	279.694305	65.338539	-697.420715	-20.337610	74.232224	-616.184753	324.751404	1281.643311	-614.155762	-68.043526	1294.048096	-568.261780	126.190964	1319.624634	-556.166077	137.011795	1585.232300	-647.957031	354.669617	1045.451538	-639.251526	-114.231262	1061.697632	-535.752441	317.828949	802.019897	-526.617615	-73.990921	827.433655	-575.010071	117.139648	961.823669	386.890015	-16.877991	927.049438	413.507751	165.867828
-574.831421	224.420059	866.598755	-589.994080	19.370272	857.877991	-704.943176	271.907013	418.913605	-639.129028	-15.580251	469.664307	-698.174255	279.692200	65.335442	-697.444153	-20.327610	74.213676	-616.167358	324.741608	1281.629395	-614.125671	-68.062782	1294.083374	-568.237427	126.192207	1319.586182	-556.102112	137.059052	1585.230469	-647.938232	354.640289	1045.425903	-639.243835	-114.253326	1061.728271	-535.768066	317.872009	801.996948	-526.653015	-74.034737	827.447205	-574.999695	117.110580	961.848389	386.908752	-16.903008	927.048767	413.521179	165.854111
-574.805481	224.419617	866.601135	-590.007629	19.343451	857.858154	-704.954956	271.876373	418.908569	-639.159851	-15.581770	469.640259	-698.172546	279.663116	65.315468	-697.475586	-20.333200	74.235939	-616.147888	324.730133	1281.612549	-614.100952	-68.068413	1294.092285	-568.207397	126.180328	1319.602783	-556.079590	137.089264	1585.216187	-647.981934	354.672729	1045.385132	-639.244080	-114.306633	1061.732666	-535.792297	317.834167	801.960022	-526.652466	-74.079094	827.458618	-574.999084	117.085770	961.839539	386.952667	-16.907448	927.048645	413.558441	165.865067
-574.826843	224.371872	866.585999	-590.003723	19.298740	857.862122	-704.996643	271.914307	418.900482	-639.180115	-15.634506	469.668610	-698.255981	279.692383	65.336922	-697.497803	-20.343054	74.226746	-616.132141	324.732178	1281.581299	-614.073975	-68.082611	1294.089111	-568.192017	126.171021	1319.601929	-556.031982	137.135880	1585.212769	-647.951599	354.605621	1045.374878	-639.234741	-114.354942	1061.757080	-535.823425	317.832336	801.925171	-526.691467	-74.146400	827.469299	-574.997803	117.048935	961.833618	387.250549	-16.401217	926.876160	413.650238	166.000229
-574.795593	224.348267	866.590576	-590.012268	19.257589	857.854553	-704.980835	271.881561	418.909729	-639.188232	-15.640704	469.675446	-698.212708	279.667511	65.315460	-697.554993	-20.341196	74.235214	-616.116577	324.712402	1281.562134	-614.062988	-68.070396	1294.094971	-568.181335	126.164719	1319.581421	-556.012939	137.189896	1585.184814	-647.955994	354.585327	1045.350342	-639.195496	-114.395782	1061.769897	-535.839050	317.723907	801.882935	-526.677185	-74.168251	827.501587	-574.990784	117.009933	961.832153	387.000183	-16.854239	927.035278	413.577148	165.854370
-574.825928	224.333176	866.576782	-590.046387	19.241470	857.854065	-704.976135	271.847900	418.897308	-639.202454	-15.695509	469.658234	-698.188904	279.659821	65.321533	-697.274597	-20.350565	74.199387	-616.102478	324.685028	1281.509277	-614.023865	-68.085464	1294.090454	-568.174438	126.158562	1319.562866	-555.969727	137.232605	1585.171143	-647.982605	354.569244	1045.300659	-639.184265	-114.435417	1061.809937	-535.872925	317.732910	801.825989	-526.665283	-74.239510	827.499451	-575.010986	116.999809	961.824402	387.023071	-16.890833	927.052185	413.573975	165.854950
-574.856201	224.287109	866.568848	-590.064270	19.182924	857.842285	-704.981628	271.823059	418.904327	-639.229309	-15.687183	469.649170	-698.186096	279.645081	65.290565	-697.243469	-20.368469	74.187637	-616.092834	324.686890	1281.487305	-613.982361	-68.108543	1294.156494	-568.149719	126.159729	1319.557007	-555.925659	137.286240	1585.171753	-647.966797	354.517365	1045.286621	-639.177124	-114.473404	1061.821899	-535.874939	317.658234	801.819824	-526.711609	-74.312515	827.498718	-575.032654	116.946236	961.814331	387.016724	-16.894300	927.046082	413.586212	165.854568
-574.857239	224.280991	866.570374	-590.054871	19.151394	857.846497	-705.000732	271.818909	418.921082	-639.228760	-15.682364	469.654083	-698.237305	279.683441	65.327652	-697.257813	-20.398636	74.218094	-616.119324	324.695160	1281.467651	-613.978882	-68.078896	1294.177368	-567.966370	126.056816	1319.607178	-555.826660	137.391891	1585.151855	-647.938110	354.435791	1045.285645	-639.152710	-114.513359	1061.848145	-535.887024	317.618958	801.783386	-526.707825	-74.380844	827.502625	-575.025818	116.929474	961.817078	387.035400	-16.907295	927.056091	413.597992	165.842606
-574.846252	224.231339	866.560852	-590.055542	19.151627	857.847534	-705.015869	271.790649	418.906372	-639.229736	-15.709089	469.663696	-698.174744	279.648438	65.328178	-697.257629	-20.392292	74.203445	-616.117554	324.681671	1281.440186	-613.997498	-68.088379	1294.166504	-567.950745	126.052231	1319.597168	-555.789063	137.446716	1585.145264	-647.992188	354.450409	1045.233887	-639.139465	-114.556160	1061.869141	-535.939575	317.582428	801.745911	-526.702698	-74.455170	827.517700	-575.015808	116.907990	961.812622	387.070068	-16.883173	927.047974	413.610199	165.853241
-574.848816	224.223282	866.569214	-590.069336	19.092102	857.860107	-705.038269	271.792938	418.919647	-639.238953	-15.734052	469.681213	-698.195251	279.660645	65.315437	-697.266602	-20.391081	74.206093	-616.124939	324.669312	1281.412842	-613.955933	-68.114304	1294.220459	-567.928040	126.031441	1319.602905	-555.760010	137.503876	1585.134766	-648.036133	354.440216	1045.208984	-639.101013	-114.589691	1061.904785	-535.949951	317.605255	801.731567	-526.705933	-74.544632	827.521973	-575.039001	116.878075	961.824402	387.409058	-16.385887	926.873352	413.731781	165.998199
-574.886597	224.169983	866.554810	-590.077881	19.058567	857.862061	-705.047302	271.787018	418.914398	-639.261475	-15.754933	469.675751	-698.209595	279.662476	65.314438	-697.235229	-20.391031	74.156418	-616.104736	324.654785	1281.378540	-613.935242	-68.132515	1294.200317	-568.125305	126.129494	1319.533936	-555.724915	137.541504	1585.125610	-648.081604	354.448395	1045.152344	-639.091614	-114.660187	1061.938965	-535.959595	317.555481	801.687744	-526.718750	-74.660202	827.547119	-575.053284	116.842552	961.817871	387.134247	-16.875761	927.036499	413.648468	165.876785
-574.880371	224.149094	866.548096	-590.106384	19.016529	857.862305	-705.069397	271.784363	418.915619	-639.294739	-15.746751	469.648438	-698.204163	279.661926	65.314125	-697.239136	-20.401165	74.173683	-616.145325	324.664612	1281.364990	-613.925232	-68.132835	1294.265137	-567.934082	126.025307	1319.575684	-555.762329	137.536011	1585.117188	-648.109924	354.417267	1045.146851	-639.072449	-114.714836	1061.965332	-535.988037	317.494690	801.649963	-526.703369	-74.733864	827.564575	-575.061646	116.813499	961.814575	387.134552	-16.897860	927.051697	413.648987	165.853317
-574.895691	224.123566	866.553955	-590.109741	19.004700	857.868713	-705.030945	271.734650	418.914398	-639.272644	-15.783940	469.673889	-698.187683	279.664612	65.299133	-697.243591	-20.401596	74.178970	-616.127502	324.631134	1281.343262	-613.856201	-68.155388	1294.310669	-568.124939	126.118042	1319.532104	-555.728394	137.568176	1585.106323	-648.129150	354.395477	1045.114624	-639.037292	-114.752724	1062.006226	-536.004517	317.468231	801.635742	-526.714661	-74.838921	827.559387	-575.068542	116.795021	961.820496	387.143982	-16.885685	927.048767	413.651062	165.856934
-574.937317	224.069061	866.535156	-590.127747	18.987223	857.854126	-705.079773	271.719116	418.917999	-639.303284	-15.778578	469.679962	-698.229431	279.658691	65.303749	-697.210266	-20.395805	74.155579	-616.178955	324.642883	1281.321777	-613.903015	-68.146759	1294.303467	-567.933044	126.030083	1319.561890	-555.679199	137.599014	1585.117676	-648.159912	354.327240	1045.101563	-639.040405	-114.829819	1062.028687	-536.038574	317.383148	801.627075	-526.673706	-74.887794	827.601624	-575.078674	116.759682	961.802368	387.151520	-16.868517	927.051086	413.649567	165.882751
-574.951904	224.044250	866.538818	-590.142334	18.945568	857.857971	-705.073547	271.706879	418.915161	-639.310486	-15.795242	469.664398	-698.213684	279.641449	65.324677	-697.244446	-20.394030	74.161469	-616.152466	324.610382	1281.302002	-613.817139	-68.163773	1294.337280	-568.101501	126.106995	1319.530151	-555.573059	137.705399	1585.122192	-648.164368	354.259186	1045.075928	-639.012146	-114.865242	1062.058350	-536.055237	317.314697	801.617126	-526.678772	-74.974220	827.632202	-575.096313	116.727127	961.806396	387.185425	-16.852404	927.054871	413.678467	165.902649
-574.958069	224.029251	866.562439	-590.136353	18.920095	857.875732	-705.086487	271.720184	418.906860	-639.289185	-15.833939	469.692841	-698.240173	279.644104	65.325783	-697.208008	-20.384031	74.169312	-616.180908	324.597260	1281.283936	-613.805542	-68.178818	1294.343506	-568.099365	126.110367	1319.538696	-555.532837	137.746048	1585.125000	-648.167908	354.209198	1045.077148	-639.002930	-114.958572	1062.095337	-536.061584	317.255005	801.611633	-526.667297	-75.063255	827.664856	-575.105652	116.705406	961.827698	387.493073	-16.394802	926.877869	413.812683	165.993073
-574.986023	223.985748	866.555969	-590.144958	18.891788	857.884277	-705.077698	271.697449	418.926361	-639.297668	-15.840115	469.698090	-698.215820	279.641693	65.323769	-697.245605	-20.384142	74.169533	-616.218567	324.566376	1281.268555	-613.794495	-68.187706	1294.336914	-568.095825	126.111992	1319.523682	-555.515198	137.782272	1585.110107	-648.230286	354.216217	1045.045898	-638.996765	-115.021683	1062.147461	-536.083008	317.219055	801.596985	-526.629089	-75.144394	827.728699	-575.132568	116.677734	961.829773	387.258820	-16.850170	927.046143	413.737915	165.876114
-575.005371	223.978745	866.553711	-590.167725	18.869049	857.878601	-705.084595	271.701843	418.927399	-639.293213	-15.844409	469.672058	-698.211731	279.662811	65.305298	-697.211914	-20.387566	74.171593	-616.226685	324.567993	1281.248657	-613.758057	-68.176208	1294.369141	-568.108582	126.106453	1319.541626	-555.469727	137.817291	1585.119385	-648.309753	354.243622	1045.029419	-638.978760	-115.082726	1062.168091	-536.109192	317.215851	801.593628	-526.649109	-75.229858	827.725586	-575.146973	116.660988	961.825195	387.563782	-16.400230	926.887390	413.848022	165.999847
-575.008850	223.979355	866.555786	-590.171570	18.869034	857.880432	-705.085632	271.701752	418.929138	-639.283875	-15.838892	469.669800	-698.212341	279.663055	65.304985	-697.217224	-20.389477	74.154686	-616.241455	324.569000	1281.244873	-613.747742	-68.171532	1294.369507	-568.101868	126.106522	1319.518677	-555.461060	137.839203	1585.096680	-648.287354	354.148254	1045.029663	-638.973328	-115.148415	1062.174927	-536.140442	317.212463	801.562134	-526.612793	-75.282310	827.762451	-575.146790	116.660866	961.826904	387.316559	-16.864605	927.054016	413.770660	165.907196
-575.061218	223.913132	866.530090	-590.173889	18.787291	857.879211	-705.079651	271.685669	418.911102	-639.312988	-15.856006	469.684845	-698.201965	279.650604	65.314926	-697.216431	-20.389311	74.155815	-616.275757	324.562073	1281.217163	-613.732361	-68.181259	1294.374756	-568.122803	126.108757	1319.499512	-555.408875	137.866989	1585.090698	-648.310181	354.135376	1045.004150	-638.973511	-115.249123	1062.230225	-536.176636	317.130096	801.540039	-526.626343	-75.376160	827.747559	-575.174194	116.600945	961.814087	387.320099	-16.894762	927.063965	413.804779	165.847687
-575.073120	223.907379	866.541870	-590.167847	18.793751	857.873779	-705.060120	271.644562	418.881378	-639.297485	-15.895753	469.665436	-698.179565	279.649811	65.326263	-697.204956	-20.389757	74.158012	-616.298767	324.544067	1281.210327	-613.726013	-68.183350	1294.386108	-568.116821	126.131798	1319.520874	-555.380127	137.891068	1585.073975	-648.323120	354.085480	1044.992188	-638.951172	-115.257561	1062.241089	-536.194519	317.155914	801.521484	-526.569458	-75.422203	827.790894	-575.176819	116.593300	961.816895	387.356323	-16.880180	927.065918	413.815582	165.854919
-575.088745	223.894058	866.541077	-590.173035	18.791849	857.874878	-705.098694	271.637421	418.901031	-639.304504	-15.891113	469.690125	-698.208313	279.648926	65.303574	-697.221008	-20.389133	74.159988	-616.332886	324.542328	1281.190552	-613.703369	-68.192238	1294.459106	-568.112427	126.129135	1319.513184	-555.347717	137.909348	1585.070679	-648.355408	354.089020	1044.974243	-638.929077	-115.319054	1062.284668	-536.227295	317.113708	801.500671	-526.583923	-75.501717	827.789307	-575.183838	116.586494	961.816772	387.366730	-16.867630	927.067078	413.817719	165.845154
-575.129517	223.894257	866.559326	-590.195801	18.771433	857.870911	-705.130066	271.648071	418.917328	-639.325745	-15.903369	469.695068	-698.234009	279.651123	65.303123	-697.233826	-20.388609	74.163109	-616.357666	324.546570	1281.184814	-613.680054	-68.181839	1294.476685	-568.119690	126.127296	1319.521606	-555.325684	137.929688	1585.074341	-648.387207	354.078339	1044.974731	-638.943481	-115.379601	1062.313721	-536.263123	317.053345	801.485229	-526.591614	-75.585503	827.801147	-575.213989	116.566635	961.823364	387.399506	-16.878181	927.071411	413.860718	165.867752
-575.133667	223.868759	866.555603	-590.169678	18.779524	857.888123	-705.127625	271.646027	418.915222	-639.302307	-15.889359	469.691589	-698.177246	279.648102	65.310654	-697.205444	-20.393528	74.158005	-616.375244	324.541443	1281.157349	-613.659546	-68.183929	1294.498657	-568.116028	126.130196	1319.506714	-555.309265	137.953568	1585.060181	-648.452332	354.096069	1044.942261	-638.912292	-115.385490	1062.338745	-536.273071	317.029785	801.482605	-526.577698	-75.665604	827.834717	-575.206665	116.568642	961.830872	387.445099	-16.859045	927.072998	413.879944	165.885101
-575.149475	223.843750	866.558716	-590.192505	18.739618	857.891846	-705.156067	271.647308	418.905945	-639.288879	-15.904657	469.658997	-698.257629	279.643616	65.310432	-697.231323	-20.394724	74.143471	-616.410828	324.531738	1281.157471	-613.667725	-68.191063	1294.504883	-568.123962	126.141937	1319.523315	-555.285645	137.979324	1585.064453	-648.464539	354.058044	1044.955200	-638.886047	-115.421562	1062.358765	-536.312988	317.011292	801.477295	-526.568481	-75.715515	827.861938	-575.231079	116.536919	961.834717	387.459442	-16.861279	927.091003	413.922638	165.862396
-575.165222	223.844330	866.546204	-590.205017	18.749102	857.873779	-705.181458	271.657623	418.912872	-639.286316	-15.903172	469.656006	-698.256287	279.643250	65.311172	-697.200989	-20.389822	74.157661	-616.428345	324.535339	1281.151978	-613.624329	-68.211601	1294.518433	-568.163635	126.146317	1319.522095	-555.276917	137.998337	1585.046143	-648.505310	354.046326	1044.922241	-638.899109	-115.474358	1062.395996	-536.325439	317.065308	801.480774	-526.568115	-75.818092	827.857666	-575.243713	116.539078	961.819153	387.493164	-16.812523	927.077332	413.932770	165.877228
-575.215820	223.791260	866.546326	-590.222534	18.741941	857.878662	-705.168762	271.641113	418.906250	-639.281555	-15.910469	469.645477	-698.252258	279.642914	65.309624	-697.238159	-20.398071	74.145676	-616.455139	324.521881	1281.130249	-613.645325	-68.179550	1294.493896	-568.166626	126.159760	1319.519409	-555.263000	138.013947	1585.048828	-648.563599	354.047516	1044.936646	-638.991821	-115.570419	1062.358154	-536.370178	317.001099	801.443176	-526.567627	-75.884048	827.858093	-575.266052	116.510559	961.820862	387.494385	-16.824371	927.071472	413.962372	165.865112
-575.235352	223.786285	866.537903	-590.228699	18.722790	857.864136	-705.148560	271.627289	418.897308	-639.268188	-15.953974	469.655334	-698.207397	279.640991	65.315582	-697.205322	-20.395651	74.143875	-616.477417	324.540222	1281.134155	-613.594360	-68.185669	1294.541992	-568.166138	126.159706	1319.514893	-555.248840	138.031937	1585.040039	-648.533203	354.004761	1044.937988	-638.923706	-115.570648	1062.390259	-536.390442	317.049561	801.431213	-526.582397	-75.943512	827.854614	-575.281921	116.496590	961.809570	387.500946	-16.810791	927.080383	413.976898	165.896988
-575.236511	223.779053	866.549011	-590.216125	18.702524	857.867371	-705.130005	271.580292	418.868011	-639.270569	-15.960852	469.638885	-698.206421	279.638458	65.304497	-697.525574	-20.394907	74.181122	-616.523071	324.527527	1281.109863	-613.595947	-68.197540	1294.545166	-568.176941	126.162910	1319.514160	-555.232178	138.056580	1585.028320	-648.597717	354.048981	1044.920410	-638.889832	-115.576324	1062.387451	-536.430664	317.059448	801.447571	-526.550171	-75.978508	827.871582	-575.277649	116.479919	961.816650	387.532867	-16.791069	927.075745	413.999573	165.908890
-575.229553	223.774643	866.546814	-590.185913	18.706831	857.861450	-705.127808	271.559937	418.864105	-639.226990	-15.957968	469.630981	-698.173828	279.648987	65.297897	-697.502686	-20.402473	74.169991	-616.530029	324.537476	1281.109131	-613.588562	-68.191544	1294.529297	-568.190674	126.166336	1319.499512	-555.214722	138.081543	1585.027588	-648.613708	354.048462	1044.897583	-638.879272	-115.612442	1062.409180	-536.442932	317.110199	801.415039	-526.565186	-76.019432	827.859314	-575.261780	116.478867	961.812805	387.545837	-16.763029	927.064087	414.031586	165.916367
-575.235046	223.745132	866.543091	-590.162842	18.685469	857.879150	-705.126465	271.569763	418.843872	-639.213074	-15.943155	469.641388	-698.202271	279.649445	65.292023	-697.540405	-20.381599	74.211494	-616.578613	324.526001	1281.094849	-613.571472	-68.193672	1294.557861	-568.209290	126.174217	1319.491943	-555.199890	138.100220	1585.018921	-648.637817	354.014801	1044.896362	-638.899780	-115.653313	1062.412231	-536.494141	317.150024	801.408203	-526.567200	-76.039070	827.856506	-575.258667	116.465073	961.820740	387.807434	-16.335632	926.907715	414.147583	166.025253
-575.268127	223.695328	866.549622	-590.154114	18.662899	857.893433	-705.118042	271.541412	418.845642	-639.208252	-15.942363	469.660156	-698.193481	279.648468	65.289108	-697.546326	-20.416285	74.221619	-616.622192	324.521027	1281.079224	-613.564941	-68.191818	1294.550049	-568.214050	126.174919	1319.488037	-555.214417	138.143097	1585.018799	-648.648865	354.024323	1044.886841	-638.860229	-115.645187	1062.419312	-536.498291	317.156158	801.412354	-526.543396	-76.076492	827.878479	-575.278931	116.434090	961.832031	387.594208	-16.745213	927.064880	414.068115	165.952530
-575.293030	223.700455	866.552612	-590.156860	18.658369	857.892822	-705.120605	271.546265	418.847809	-639.235168	-15.956031	469.649261	-698.231445	279.644501	65.259117	-697.551880	-20.416466	74.223190	-616.638672	324.533295	1281.088135	-613.517700	-68.175293	1294.589233	-568.218567	126.188927	1319.503784	-555.225525	138.158936	1585.021240	-648.696716	354.033661	1044.893066	-638.827515	-115.627640	1062.449219	-536.535400	317.168304	801.405762	-526.562500	-76.085869	827.883911	-575.295227	116.433830	961.833374	387.829651	-16.290956	926.907288	414.157806	166.085831
-575.289917	223.683975	866.559204	-590.138428	18.680536	857.900024	-705.102722	271.536438	418.847870	-639.191406	-15.954907	469.645782	-698.199829	279.630951	65.284035	-697.194397	-20.434938	74.151726	-616.680603	324.526703	1281.097656	-613.531311	-68.173279	1294.577881	-568.219116	126.205063	1319.505615	-555.221436	138.166595	1585.013062	-648.679443	354.007202	1044.909058	-638.844055	-115.685440	1062.441406	-536.561279	317.141907	801.414246	-526.580994	-76.093437	827.878723	-575.289185	116.436958	961.840637	387.596222	-16.698914	927.059570	414.092407	165.956619
-575.293030	223.692047	866.563599	-590.131287	18.674780	857.899841	-705.123352	271.546875	418.853821	-639.839111	-16.346174	469.764740	-698.192017	279.600494	65.255005	-697.497192	-20.429049	74.214287	-616.678711	324.527466	1281.098755	-613.524353	-68.180359	1294.570679	-568.258972	126.203491	1319.514282	-555.217896	138.192780	1585.005981	-648.703003	353.990631	1044.894165	-638.845703	-115.687317	1062.442993	-536.593811	317.222046	801.428162	-526.581604	-76.093636	827.878418	-575.307861	116.438042	961.844299	387.621002	-16.694273	927.059509	414.131439	165.966873
-575.294006	223.670380	866.554626	-590.104492	18.668633	857.896790	-705.096436	271.528442	418.841766	-639.860535	-16.365396	469.786652	-698.175781	279.607086	65.297493	-697.461853	-20.425209	74.209595	-616.714966	324.541931	1281.115601	-613.527649	-68.178970	1294.576904	-568.278198	126.214172	1319.507080	-555.218994	138.211975	1585.004639	-648.676208	353.956879	1044.923828	-638.809875	-115.670609	1062.465088	-536.606323	317.255035	801.416992	-526.573364	-76.057785	827.880554	-575.306213	116.428406	961.839233	387.624084	-16.688780	927.057739	414.136078	165.968872
-575.309631	223.681442	866.564209	-590.122375	18.700603	857.890198	-705.112000	271.536896	418.839447	-639.847656	-16.352161	469.767914	-698.189514	279.610870	65.290894	-697.462830	-20.421394	74.207909	-616.752014	324.557587	1281.099854	-613.531067	-68.178696	1294.577515	-568.285950	126.217262	1319.506836	-555.209290	138.251205	1585.001709	-648.743958	354.042358	1044.889648	-638.805603	-115.665810	1062.463989	-536.639709	317.308319	801.422852	-526.539978	-76.035156	827.899780	-575.321045	116.441383	961.840210	387.631317	-16.685499	927.067688	414.163910	165.991013
-575.340027	223.658371	866.558472	-590.108276	18.668562	857.890991	-705.115234	271.538605	418.836121	-639.796570	-16.380285	469.753815	-698.152039	279.606628	65.290794	-697.473267	-20.424707	74.212631	-616.770203	324.548706	1281.100342	-613.476929	-68.161972	1294.616821	-568.296753	126.241081	1319.508179	-555.209961	138.272598	1584.987305	-648.769775	354.020630	1044.903809	-638.850891	-115.661697	1062.455322	-536.655273	317.271576	801.418396	-526.564209	-76.004852	827.876770	-575.326172	116.418602	961.837769	387.660004	-16.674332	927.063049	414.178772	166.008347
-575.376953	223.644821	866.546997	-590.136475	18.688490	857.884338	-705.102234	271.528778	418.828705	-639.814453	-16.392403	469.752899	-698.156616	279.607117	65.289871	-697.468811	-20.414553	74.253571	-616.805969	324.576141	1281.094360	-613.494690	-68.144852	1294.598999	-568.327271	126.249390	1319.505249	-555.239990	138.291687	1584.978271	-648.768311	354.025513	1044.915527	-638.737305	-115.634987	1062.480469	-536.663696	317.268921	801.421692	-526.571777	-75.964569	827.894531	-575.347900	116.422920	961.827942	387.678925	-16.681993	927.071716	414.213928	166.005630
-575.367920	223.645752	866.540649	-590.152100	18.713646	857.890564	-705.097656	271.537201	418.839813	-639.838135	-16.432207	469.762207	-698.162170	279.617920	65.283134	-697.487305	-20.422850	74.226723	-616.861816	324.565308	1281.113037	-613.492371	-68.150597	1294.598145	-568.339722	126.261780	1319.528687	-555.228271	138.307404	1584.974609	-648.827271	354.048706	1044.901855	-638.786926	-115.658882	1062.494751	-536.664063	317.290100	801.420959	-526.568909	-75.913795	827.901855	-575.366516	116.441658	961.829285	387.932037	-16.228685	926.915894	414.310394	166.157425
-575.368469	223.614624	866.559326	-590.120178	18.705929	857.907715	-705.079285	271.532837	418.828400	-639.777039	-16.424288	469.759796	-698.175537	279.610596	65.305222	-697.482239	-20.426287	74.246414	-616.904602	324.581024	1281.117310	-613.483276	-68.144379	1294.618774	-568.345764	126.260574	1319.536499	-555.225037	138.326706	1584.971191	-648.816528	354.037262	1044.909668	-638.779114	-115.650978	1062.476807	-536.654724	317.257721	801.448181	-526.588135	-75.854111	827.897949	-575.364624	116.423103	961.848267	387.701935	-16.612099	927.062988	414.218811	166.052429
-575.361145	223.627228	866.571289	-590.138367	18.713308	857.907898	-705.072815	271.517914	418.843781	-639.806519	-16.442493	469.762909	-698.178101	279.609528	65.289246	-697.462158	-20.431480	74.214027	-616.938538	324.603302	1281.136353	-613.490173	-68.134583	1294.622192	-568.393982	126.292290	1319.532349	-555.245056	138.360764	1584.961914	-648.833252	354.025360	1044.923462	-638.728210	-115.613022	1062.474976	-536.673828	317.251801	801.464355	-526.581787	-75.800964	827.906982	-575.367920	116.426422	961.853882	387.712921	-16.610445	927.068787	414.248138	166.046722
-575.448914	223.741104	866.575195	-590.528442	19.184744	857.832153	-705.121765	271.560425	418.858002	-639.197510	-16.074455	469.567169	-698.225830	279.615509	65.306808	-697.216309	-20.438864	74.159401	-616.992065	324.627533	1281.144043	-613.488708	-68.121422	1294.632690	-568.403076	126.300117	1319.561890	-555.245117	138.373215	1584.964355	-648.846924	354.029114	1044.931763	-638.724548	-115.567757	1062.492432	-536.662048	317.290344	801.475159	-526.597107	-75.753502	827.907898	-575.562622	116.658073	961.811768	387.741699	-16.588274	927.057251	414.274170	166.048630
-575.362549	223.592896	866.559692	-590.124084	18.762337	857.898499	-705.055298	271.523224	418.834045	-639.107666	-16.014156	469.619781	-698.172058	279.610382	65.305107	-697.209961	-20.449360	74.135551	-617.028259	324.623413	1281.147339	-613.458191	-68.114738	1294.670166	-568.409729	126.330338	1319.568726	-555.265869	138.406296	1584.957520	-648.859070	354.045258	1044.940186	-638.705017	-115.542389	1062.490601	-536.683105	317.360382	801.494812	-526.616089	-75.710541	827.892212	-575.356567	116.433136	961.842957	387.735718	-16.576464	927.060242	414.256348	166.064423
-575.369202	223.605347	866.572571	-590.088928	18.734863	857.909485	-705.053467	271.522095	418.834290	-639.119751	-16.046679	469.647369	-698.173462	279.608978	65.289680	-697.222168	-20.445068	74.139381	-617.066162	324.648041	1281.172974	-613.462280	-68.100906	1294.666870	-568.437012	126.354935	1319.581299	-555.274963	138.436707	1584.933350	-648.892456	354.037231	1044.931641	-638.694458	-115.540436	1062.499023	-536.682739	317.309143	801.501099	-526.585754	-75.619240	827.914551	-575.355408	116.428040	961.855957	387.762909	-16.599947	927.069397	414.295380	166.069077
-575.357239	223.585754	866.564514	-590.088928	18.739927	857.906006	-705.055176	271.521179	418.826385	-639.758057	-16.436176	469.779633	-698.185730	279.611450	65.303970	-697.455627	-20.417791	74.240051	-617.102722	324.675385	1281.201050	-613.471863	-68.094902	1294.652344	-568.469849	126.356461	1319.587891	-555.280640	138.466736	1584.925659	-648.915527	354.062836	1044.951294	-638.638367	-115.476616	1062.521240	-536.679993	317.292053	801.499878	-526.566528	-75.524429	827.937256	-575.350159	116.422035	961.850342	387.785248	-16.567041	927.061401	414.303406	166.088364
-575.384888	223.531418	866.561035	-590.101074	18.723726	857.916016	-705.022888	271.527527	418.810516	-639.811646	-16.490110	469.773010	-698.152161	279.614685	65.320793	-697.487976	-20.416599	74.250519	-617.169128	324.687622	1281.203003	-613.491394	-68.088562	1294.703857	-568.478882	126.387108	1319.612427	-555.272583	138.495010	1584.942627	-648.941895	354.093262	1044.937988	-638.634949	-115.449677	1062.538208	-536.663391	317.320038	801.545227	-526.597961	-75.475441	827.935486	-575.364746	116.392616	961.853516	387.769318	-16.555613	927.074951	414.296356	166.096680
-575.382690	223.524414	866.560852	-590.093567	18.735361	857.926758	-705.023071	271.522888	418.821899	-639.771057	-16.471657	469.779846	-698.163696	279.617554	65.335724	-697.460022	-20.417604	74.244423	-617.197266	324.727600	1281.240967	-613.490601	-68.078690	1294.716187	-568.532593	126.399277	1319.629517	-555.296631	138.520767	1584.948608	-648.935547	354.098206	1044.964966	-638.666382	-115.472794	1062.529053	-536.661926	317.315369	801.549927	-526.583923	-75.415115	827.952271	-575.362427	116.400177	961.859192	387.817139	-16.497318	927.065430	414.313995	166.118240
-575.477722	223.650238	866.579041	-590.476257	19.223331	857.863037	-705.080444	271.561890	418.849274	-639.797119	-16.480703	469.711884	-698.212280	279.622498	65.338692	-697.498352	-20.420774	74.251518	-617.235596	324.725433	1281.249512	-613.510376	-68.063522	1294.747192	-568.553162	126.432304	1319.665527	-555.282471	138.547775	1584.944946	-648.920044	354.099335	1044.978638	-638.620483	-115.407700	1062.552734	-536.630249	317.301849	801.568176	-526.567444	-75.343666	827.978760	-575.575073	116.646713	961.831604	387.816223	-16.495077	927.063965	414.318665	166.118973
-575.484131	223.687286	866.576294	-590.501160	19.249189	857.869568	-705.070618	271.559418	418.862976	-639.821289	-16.490328	469.700012	-698.212891	279.622467	65.338333	-697.488159	-20.430149	74.288544	-617.263062	324.758301	1281.266968	-613.517517	-68.054939	1294.767822	-568.602356	126.444641	1319.673706	-555.279724	138.575531	1584.950806	-648.920410	354.130981	1044.983643	-638.618530	-115.414932	1062.549805	-536.638550	317.379211	801.596619	-526.563049	-75.290848	827.994141	-575.598328	116.682762	961.834290	387.834198	-16.500444	927.065735	414.344910	166.148834
-575.363220	223.566406	866.565063	-590.079956	18.789211	857.929871	-705.001709	271.518127	418.822571	-639.760742	-16.477451	469.794342	-698.189331	279.611237	65.287743	-697.497314	-20.421324	74.251938	-617.291077	324.776489	1281.263794	-613.492188	-68.031776	1294.802002	-568.601807	126.480057	1319.685547	-555.295105	138.601578	1584.938354	-648.973083	354.217834	1044.987549	-638.585571	-115.394989	1062.575562	-536.623596	317.387360	801.620667	-526.548706	-75.204315	828.018188	-575.370911	116.448807	961.864746	387.859314	-16.483280	927.070129	414.345337	166.165924
-575.368652	223.550400	866.549683	-590.071411	18.769670	857.930481	-704.977478	271.519379	418.814117	-639.741089	-16.469852	469.774811	-698.203491	279.624329	65.292618	-697.488098	-20.420925	74.248489	-617.328430	324.813751	1281.271606	-613.494690	-68.025009	1294.856689	-568.644470	126.484344	1319.704468	-555.296143	138.633545	1584.920410	-648.976563	354.231750	1044.988892	-638.571472	-115.349236	1062.564697	-536.605957	317.316406	801.619568	-526.541443	-75.170380	828.020691	-575.371887	116.439568	961.857971	387.873932	-16.475740	927.056946	414.355621	166.162140
-575.365845	223.541046	866.547791	-590.072205	18.780645	857.944641	-704.998108	271.566162	418.830353	-639.717163	-16.475073	469.763306	-698.175293	279.618530	65.339951	-697.481140	-20.421297	74.248177	-617.342102	324.842987	1281.312988	-613.529907	-68.011429	1294.865723	-568.681702	126.520836	1319.727661	-555.297424	138.656860	1584.922729	-648.961609	354.286346	1044.989868	-638.546814	-115.306267	1062.581421	-536.600281	317.364014	801.638123	-526.480530	-75.068329	828.073730	-575.378052	116.448051	961.864990	387.863953	-16.478983	927.069214	414.345734	166.167099
-575.359680	223.515991	866.560425	-590.032227	18.786291	857.967651	-704.975891	271.568604	418.824646	-639.013794	-16.075500	469.635620	-698.172180	279.618469	65.341454	-697.148132	-20.445646	74.181747	-617.372864	324.880310	1281.335205	-613.531494	-67.979904	1294.913086	-568.686035	126.565781	1319.767578	-555.297974	138.677673	1584.916992	-648.912415	354.274536	1045.018433	-638.539429	-115.302452	1062.600708	-536.560181	317.395020	801.677002	-526.487732	-75.033661	828.106445	-575.373169	116.445129	961.884460	387.894226	-16.421654	927.058655	414.349884	166.193542
-575.363464	223.518341	866.561829	-590.061584	18.814308	857.980774	-704.986938	271.577484	418.844086	-638.992065	-16.065437	469.642670	-698.163635	279.633514	65.351967	-697.177063	-20.442932	74.178741	-617.402039	324.906860	1281.365234	-613.554260	-67.973389	1294.960083	-568.716797	126.594910	1319.790894	-555.286987	138.684860	1584.914307	-648.930237	354.357727	1045.045044	-638.549927	-115.299698	1062.604858	-536.542175	317.345673	801.685181	-526.442444	-74.943039	828.137390	-575.391418	116.464630	961.892029	387.909760	-16.420151	927.068054	414.361755	166.187958
-575.368896	223.545181	866.575256	-590.069214	18.840830	857.977478	-704.980286	271.568176	418.826385	-639.004883	-16.073034	469.641418	-698.177307	279.635376	65.351219	-697.161438	-20.445236	74.183594	-617.420227	324.960358	1281.386719	-613.546692	-67.961456	1295.033081	-568.726318	126.618759	1319.838623	-555.284668	138.720032	1584.903687	-648.911560	354.370697	1045.088379	-638.487488	-115.284370	1062.662598	-536.522095	317.407898	801.719238	-526.390259	-74.877510	828.191162	-575.406067	116.483688	961.897339	387.909515	-16.420326	927.069580	414.372101	166.196533
-575.449585	223.717545	866.589966	-590.457581	19.326231	857.914734	-705.034790	271.605804	418.858521	-639.030701	-16.114944	469.565704	-698.236145	279.651917	65.344696	-697.188782	-20.442245	74.184944	-617.425232	324.974426	1281.397095	-613.556335	-67.915390	1295.071777	-568.766357	126.650108	1319.839111	-555.281067	138.743454	1584.889404	-648.862061	354.375702	1045.094360	-638.438354	-115.248528	1062.685547	-536.524902	317.502930	801.727112	-526.330933	-74.818230	828.242371	-575.615845	116.754974	961.868774	387.948639	-16.389877	927.062805	414.375763	166.206253
-575.358459	223.585419	866.579956	-590.069702	18.897097	857.976440	-704.955322	271.597412	418.813599	-638.966370	-16.070179	469.622467	-698.185730	279.648468	65.360245	-697.167908	-20.431526	74.164284	-617.446655	325.012695	1281.437256	-613.582031	-67.916412	1295.114014	-568.767639	126.689232	1319.876831	-555.273560	138.767715	1584.880249	-648.866150	354.434967	1045.085449	-638.410889	-115.243523	1062.733765	-536.493958	317.469604	801.747559	-526.282776	-74.788544	828.289063	-575.415649	116.529358	961.900146	388.192657	-15.972293	926.909485	414.461823	166.331696
-575.359131	223.571808	866.589111	-590.046814	18.902969	858.005615	-704.945129	271.588409	418.822632	-638.949158	-16.046436	469.635834	-698.176453	279.638397	65.315010	-697.172302	-20.407436	74.150558	-617.470825	325.046722	1281.435669	-613.611572	-67.857300	1295.112305	-568.772461	126.730431	1319.895264	-555.259888	138.790894	1584.883057	-648.882019	354.511230	1045.106812	-638.395874	-115.255630	1062.757080	-536.483154	317.488068	801.787537	-526.203186	-74.731522	828.354797	-575.414063	116.536263	961.920471	387.949677	-16.380472	927.067566	414.365173	166.223083
-575.360840	223.597824	866.593262	-590.060181	18.922319	858.010620	-704.930420	271.589203	418.804565	-638.950317	-16.047201	469.633179	-698.172180	279.637115	65.313698	-697.185425	-20.406584	74.152451	-617.462280	325.089355	1281.483276	-613.640015	-67.835472	1295.181885	-568.777283	126.769287	1319.937256	-555.247253	138.809738	1584.876587	-648.838135	354.561676	1045.140747	-638.391235	-115.243721	1062.779297	-536.478027	317.564240	801.788208	-526.144897	-74.710625	828.408447	-575.426086	116.559410	961.925415	387.972076	-16.346779	927.058960	414.356873	166.234375
-575.372559	223.611282	866.596985	-590.077637	18.915232	858.026794	-704.924072	271.586151	418.819519	-638.991943	-16.077734	469.651459	-698.167053	279.636932	65.314186	-697.200317	-20.405226	74.179398	-617.492798	325.120056	1281.494263	-613.679504	-67.793770	1295.244995	-568.609497	126.707779	1320.023804	-555.230835	138.835022	1584.874268	-648.817993	354.600159	1045.141113	-638.340759	-115.263817	1062.829956	-536.443848	317.582581	801.822754	-526.094604	-74.683563	828.466675	-575.448853	116.569450	961.936279	387.972015	-16.341209	927.071655	414.361572	166.268997
-575.371948	223.607605	866.597839	-590.090210	18.912012	858.043274	-704.948364	271.615936	418.813232	-638.995789	-16.070208	469.661469	-698.164978	279.636688	65.317139	-697.192261	-20.417330	74.191368	-617.512390	325.161255	1281.535034	-613.702576	-67.745079	1295.297119	-568.596008	126.722931	1320.064941	-555.208801	138.862961	1584.866211	-648.771179	354.651123	1045.154419	-638.366333	-115.332748	1062.840820	-536.419678	317.664551	801.846497	-526.011719	-74.672127	828.528870	-575.458435	116.573418	961.945618	388.001434	-16.336456	927.070374	414.370758	166.265198
-575.454895	223.755417	866.607483	-590.499084	19.430012	857.976868	-704.986328	271.634796	418.827301	-639.022705	-16.087109	469.592804	-698.217346	279.639343	65.311417	-697.206970	-20.405445	74.182022	-617.528625	325.208038	1281.555908	-613.744995	-67.720345	1295.349365	-568.587280	126.760422	1320.101563	-555.188110	138.884811	1584.849121	-648.740417	354.670959	1045.165039	-638.346924	-115.347939	1062.874756	-536.377441	317.702850	801.860107	-525.963318	-74.672119	828.581665	-575.674500	116.847115	961.912231	388.237091	-15.915117	926.917725	414.452301	166.394623
-575.485229	223.803406	866.616760	-590.511841	19.448507	857.965698	-705.013000	271.674011	418.815216	-639.022522	-16.087267	469.589935	-698.240356	279.656952	65.325081	-697.179871	-20.406670	74.155212	-617.533691	325.222473	1281.581055	-613.758911	-67.680855	1295.395142	-568.576904	126.818382	1320.159058	-555.135071	138.917542	1584.835083	-648.717773	354.732574	1045.172241	-638.298767	-115.331818	1062.931396	-536.371338	317.743835	801.864502	-525.872437	-74.678200	828.634644	-575.701172	116.872093	961.911255	388.236816	-15.905006	926.910522	414.448517	166.398376
-575.477173	223.811859	866.620239	-590.506775	19.468679	857.963501	-705.002930	271.662354	418.823822	-639.010803	-16.080236	469.585632	-698.240051	279.641998	65.314125	-697.170654	-20.415005	74.143715	-617.562622	325.247314	1281.579346	-613.792175	-67.637871	1295.434082	-568.558594	126.856392	1320.196289	-555.096069	138.934616	1584.822754	-648.679321	354.775146	1045.170044	-638.281372	-115.380257	1062.975464	-536.325928	317.803101	801.882263	-525.782227	-74.704338	828.707336	-575.696960	116.883446	961.911926	387.986267	-16.309595	927.063354	414.343964	166.325211
-575.472107	223.801254	866.621277	-590.502686	19.504450	857.990906	-704.983276	271.655151	418.803253	-639.052490	-16.055782	469.570465	-698.233093	279.640656	65.312973	-697.197205	-20.396772	74.139946	-617.581238	325.306183	1281.594727	-613.783936	-67.590523	1295.499268	-568.536072	126.876373	1320.247559	-555.046753	138.962036	1584.803101	-648.657166	354.816803	1045.184326	-638.216187	-115.355247	1063.026611	-536.286011	317.788269	801.936890	-525.695251	-74.719528	828.751282	-575.698181	116.908157	961.927124	388.212555	-15.906559	926.920410	414.431641	166.412186
-575.480469	223.823135	866.617493	-590.514404	19.531221	858.000366	-704.970337	271.646576	418.799988	-639.723022	-16.436695	469.678619	-698.172302	279.634644	65.313416	-697.477112	-20.395691	74.234413	-617.591187	325.337311	1281.610474	-613.807251	-67.539986	1295.544678	-568.554749	126.933838	1320.273315	-554.986694	138.995468	1584.782104	-648.649963	354.871948	1045.199463	-638.051636	-115.281967	1063.119263	-536.280090	317.781891	801.945679	-525.587769	-74.758713	828.844666	-575.705200	116.938461	961.930054	388.233246	-15.892432	926.912842	414.425293	166.399780
-575.498840	223.826370	866.616150	-590.524353	19.556578	857.995117	-704.989258	271.677124	418.809692	-639.748352	-16.448694	469.680389	-698.155579	279.632935	65.316772	-697.478577	-20.396004	74.236198	-617.618530	325.384918	1281.655396	-613.816467	-67.473160	1295.618042	-568.511719	126.982185	1320.330322	-554.923645	139.019485	1584.758789	-648.663330	354.991577	1045.212524	-638.064148	-115.302895	1063.164307	-536.251343	317.843079	801.971924	-525.485229	-74.776306	828.899048	-575.715149	116.950356	961.926331	387.977112	-16.293125	927.073303	414.309174	166.292435
-575.385071	223.702637	866.616455	-590.120422	19.109306	858.101563	-704.963745	271.630951	418.789978	-639.685303	-16.399246	469.775482	-698.128357	279.645874	65.290756	-697.480225	-20.386135	74.216324	-617.640869	325.432007	1281.663452	-613.841614	-67.398094	1295.647217	-568.514709	127.036263	1320.388428	-554.850342	139.040466	1584.730835	-648.613220	354.998016	1045.222412	-638.008850	-115.334877	1063.226563	-536.212280	317.856812	802.003235	-525.421814	-74.822533	828.982666	-575.520813	116.738708	961.987915	388.201904	-15.890703	926.918640	414.389557	166.397629
-575.393555	223.694321	866.595764	-590.135864	19.131760	858.125244	-704.991943	271.654083	418.780334	-639.706238	-16.417332	469.805756	-698.210449	279.682800	65.307358	-697.464905	-20.406578	74.265564	-617.684570	325.461212	1281.679565	-613.877502	-67.365501	1295.701782	-568.495972	127.099457	1320.431763	-554.764832	139.072449	1584.694458	-648.611450	355.077362	1045.238037	-637.903198	-115.349167	1063.326416	-536.197754	317.945526	802.007568	-525.328369	-74.876411	829.047119	-575.532776	116.766388	961.990356	388.217377	-15.894042	926.918884	414.406860	166.396042
-575.401917	223.710846	866.604004	-590.165466	19.164413	858.123291	-704.962341	271.648956	418.771973	-639.719604	-16.426071	469.802551	-698.114868	279.673950	65.309753	-697.464905	-20.407587	74.268089	-617.683228	325.516815	1281.715454	-613.881348	-67.310097	1295.760864	-568.488220	127.157501	1320.480103	-554.691895	139.104691	1584.664795	-648.590881	355.120300	1045.273315	-637.846619	-115.351700	1063.390747	-536.143311	317.918121	802.042358	-525.238525	-74.948418	829.132202	-575.538818	116.784004	961.992249	388.203369	-15.865276	926.920715	414.386475	166.453339
-575.403931	223.740433	866.603149	-590.180969	19.163424	858.144714	-705.002014	271.659912	418.775421	-639.673889	-16.347960	469.774109	-698.145447	279.676605	65.309601	-697.423523	-20.395149	74.215569	-617.701355	325.566406	1281.748901	-613.882263	-67.257217	1295.818970	-568.490173	127.196472	1320.526245	-554.609070	139.117020	1584.637207	-648.590149	355.207764	1045.276245	-637.811096	-115.376427	1063.442139	-536.139465	317.998077	802.078247	-525.164612	-75.019005	829.199707	-575.557434	116.810051	962.003784	387.970184	-16.273806	927.055298	414.302460	166.352158
-575.405762	223.732544	866.602051	-590.191467	19.198118	858.160095	-704.989502	271.669922	418.767670	-639.658325	-16.333950	469.766876	-698.141357	279.668365	65.280899	-697.400269	-20.404528	74.247520	-617.714172	325.625031	1281.763184	-613.918396	-67.184685	1295.857666	-568.488403	127.246124	1320.556152	-554.523315	139.130188	1584.613770	-648.544312	355.245056	1045.339844	-637.766357	-115.431755	1063.473511	-536.112488	317.980835	802.105103	-525.075012	-75.087135	829.268677	-575.569214	116.830589	962.011658	387.910614	-16.317871	927.072205	414.283356	166.331543
-575.409302	223.714371	866.610291	-590.196228	19.198303	858.170166	-704.990112	271.675720	418.754517	-639.668152	-16.320189	469.770782	-698.109924	279.675171	65.317589	-697.740784	-20.389761	74.282478	-617.733521	325.691498	1281.800293	-613.888062	-67.122421	1295.941162	-568.468872	127.296082	1320.608765	-554.434143	139.164749	1584.588501	-648.530090	355.356689	1045.357910	-637.692871	-115.423294	1063.576538	-536.106140	317.929230	802.129700	-524.997742	-75.147224	829.351196	-575.576904	116.822243	962.021118	387.931641	-16.292664	927.057556	414.295197	166.341293
-575.432068	223.766937	866.610107	-590.222229	19.251457	858.177307	-704.960510	271.662781	418.770660	-639.683594	-16.329758	469.778870	-698.137146	279.676056	65.311035	-697.765381	-20.388737	74.286209	-617.725586	325.750732	1281.824219	-613.873718	-67.080132	1295.988159	-568.463501	127.362762	1320.631470	-554.347778	139.200500	1584.576294	-648.550537	355.430908	1045.373657	-637.715820	-115.497055	1063.612061	-536.092712	318.041260	802.173462	-524.929199	-75.232895	829.438965	-575.603760	116.878716	962.024963	387.908722	-16.279327	927.050903	414.268585	166.357483
-575.448059	223.756760	866.621948	-590.244141	19.263418	858.213318	-704.953491	271.658234	418.766998	-639.680298	-16.328159	469.775604	-698.121521	279.672607	65.294853	-697.790222	-20.372723	74.292656	-617.754150	325.817047	1281.830078	-613.838013	-67.027245	1296.111328	-568.424805	127.403046	1320.676636	-554.266663	139.259033	1584.556641	-648.559814	355.536072	1045.391846	-637.642151	-115.482956	1063.718018	-536.063354	318.038147	802.219788	-524.847107	-75.306404	829.531128	-575.627869	116.891014	962.049744	388.104858	-15.876574	926.912476	414.332214	166.480148
-575.466431	223.766541	866.627075	-590.279663	19.300970	858.241638	-704.942200	271.685364	418.770081	-639.681702	-16.318628	469.796631	-698.114258	279.671600	65.297531	-697.755859	-20.398758	74.299187	-617.750854	325.884583	1281.866455	-613.865662	-66.978378	1296.163208	-568.460205	127.472954	1320.705200	-554.169250	139.304962	1584.545166	-648.545715	355.605713	1045.395508	-637.694214	-115.567772	1063.769897	-536.067078	318.096588	802.230896	-524.798096	-75.387367	829.604126	-575.655273	116.924759	962.067017	387.873596	-16.271276	927.067993	414.240906	166.373993
-575.486084	223.753479	866.639709	-590.314392	19.337488	858.263367	-704.924927	271.685364	418.761963	-639.661560	-16.306414	469.786469	-698.134949	279.667542	65.283066	-697.724854	-20.382515	74.288506	-617.752197	325.934509	1281.878296	-613.824463	-66.943604	1296.235229	-568.408752	127.509781	1320.738037	-554.105225	139.342972	1584.528809	-648.548340	355.693512	1045.380127	-637.610596	-115.552361	1063.852905	-536.045654	318.111145	802.254517	-524.746887	-75.442009	829.705566	-575.687805	116.939621	962.084656	388.063232	-15.900730	926.924683	414.311340	166.465027
-575.495850	223.738571	866.653381	-590.324280	19.341925	858.304626	-704.892883	271.671783	418.757721	-639.131165	-15.985435	469.688812	-698.169067	279.678497	65.310844	-697.547241	-20.393854	74.239159	-617.737488	326.010559	1281.905640	-613.814209	-66.909851	1296.326660	-568.410461	127.564629	1320.763306	-554.027893	139.404709	1584.506470	-648.505737	355.703217	1045.434937	-637.602478	-115.615898	1063.961914	-536.076965	318.189362	802.261780	-524.692566	-75.511490	829.791626	-575.704407	116.947853	962.113281	388.067902	-15.887439	926.917664	414.312042	166.469513
-575.550903	223.798065	866.648682	-590.397766	19.372040	858.269775	-704.937500	271.706024	418.771423	-639.120972	-15.979515	469.677948	-698.181335	279.672516	65.285027	-697.542175	-20.395613	74.219421	-617.734314	326.050598	1281.903687	-613.759888	-66.862801	1296.387451	-568.396057	127.625130	1320.795166	-553.957458	139.469193	1584.502930	-648.530640	355.815796	1045.419434	-637.574402	-115.666862	1064.038574	-536.085938	318.143402	802.259521	-524.665222	-75.579552	829.871704	-575.751099	116.976784	962.091492	388.043274	-15.856469	926.902649	414.290924	166.480774
-575.561584	223.786102	866.646606	-590.422363	19.399260	858.289185	-704.940308	271.714722	418.750488	-639.133423	-15.971587	469.645935	-698.170105	279.680847	65.277039	-697.228088	-20.395432	74.175667	-617.713379	326.109039	1281.929688	-613.749084	-66.811417	1296.463745	-568.380798	127.665794	1320.813843	-553.905884	139.522629	1584.493042	-648.536682	355.905151	1045.408203	-637.549866	-115.724648	1064.122803	-536.093140	318.218201	802.261780	-524.644836	-75.644341	829.950806	-575.772339	116.993744	962.100891	387.789429	-16.261669	927.039246	414.185883	166.391479
-575.557190	223.778778	866.647156	-590.431274	19.390526	858.305359	-704.931458	271.734802	418.749023	-639.166138	-15.964400	469.667725	-698.183167	279.670685	65.271790	-697.215454	-20.398916	74.147026	-617.707520	326.159241	1281.914673	-613.711792	-66.791969	1296.536621	-568.364807	127.744354	1320.827026	-553.875244	139.610428	1584.478882	-648.558838	355.973480	1045.432617	-637.424377	-115.711891	1064.259399	-536.133972	318.279083	802.261047	-524.627258	-75.722580	830.037415	-575.781677	116.993370	962.110046	388.012329	-15.857771	926.897705	414.257629	166.507797
-575.590149	223.781326	866.647583	-590.469788	19.424860	858.305786	-704.883728	271.732635	418.733521	-639.167175	-15.944952	469.671509	-698.136963	279.667267	65.287766	-697.214417	-20.464907	74.175613	-617.638672	326.197266	1281.943359	-613.602539	-66.746948	1296.658447	-568.551819	127.922112	1320.830078	-553.845459	139.684052	1584.475220	-648.557007	356.032135	1045.435913	-637.370361	-115.748558	1064.374512	-536.146179	318.299530	802.254333	-524.622314	-75.829285	830.138306	-575.816223	117.010818	962.110352	387.981964	-15.823031	926.877441	414.235321	166.531265
-575.650818	223.718170	866.651306	-590.526184	19.437056	858.339233	-704.898010	271.755035	418.726166	-639.239014	-15.978542	469.701660	-698.174988	279.682312	65.280922	-697.283691	-20.494940	74.168190	-617.629578	326.225189	1281.941040	-613.598511	-66.731010	1296.718872	-568.527710	127.991631	1320.855103	-553.959534	139.596466	1584.387573	-648.550598	356.090057	1045.420166	-637.281006	-115.766708	1064.459717	-536.172791	318.389801	802.269653	-524.628235	-75.877487	830.201538	-575.865845	116.997643	962.128845	387.937012	-15.862419	926.899414	414.217194	166.513077
-575.644836	223.711029	866.648010	-590.531799	19.448721	858.354797	-704.875732	271.733521	418.694702	-639.215759	-15.932649	469.724243	-698.151306	279.680023	65.278900	-697.239868	-20.524969	74.170212	-617.607117	326.275909	1281.973022	-613.606079	-66.694115	1296.753784	-568.470581	128.058685	1320.898438	-553.957092	139.676529	1584.396851	-648.537292	356.125549	1045.450439	-637.198181	-115.837288	1064.589844	-536.191895	318.468445	802.267944	-524.601929	-75.963982	830.306702	-575.876221	117.008987	962.136169	387.932098	-15.860362	926.904846	414.212219	166.526520
-575.675354	223.728256	866.660034	-590.557983	19.510403	858.366882	-704.864990	271.726074	418.690125	-639.306702	-15.953322	469.751404	-698.146973	279.679535	65.278328	-697.308044	-20.565340	74.201675	-617.577271	326.313782	1281.968384	-613.563354	-66.642899	1296.817505	-568.429871	128.102005	1320.920288	-553.979248	139.763763	1584.393311	-648.538086	356.161316	1045.453247	-637.145447	-115.871475	1064.678833	-536.229858	318.474304	802.256775	-524.626282	-76.054123	830.381836	-575.905029	117.047699	962.148254	387.921631	-15.846843	926.900757	414.168640	166.515518
-575.697205	223.718399	866.671509	-590.599976	19.522648	858.398193	-704.847900	271.732544	418.685181	-639.454407	-15.995086	469.793915	-698.077332	279.685425	65.279297	-697.664673	-20.601034	74.241127	-617.556396	326.356995	1281.978516	-613.470154	-66.605148	1296.946167	-568.359375	128.188263	1320.938843	-554.028198	139.853577	1584.399414	-648.489014	356.202087	1045.469238	-637.114014	-115.927933	1064.789063	-536.255310	318.451660	802.252502	-524.628540	-76.122017	830.461304	-575.923889	117.056381	962.169067	387.882019	-15.856446	926.900024	414.150543	166.510742
-575.720154	223.736389	866.684570	-590.627197	19.557940	858.423889	-704.850403	271.745270	418.669830	-639.540527	-15.998404	469.794220	-698.106201	279.672974	65.262100	-697.653320	-20.654413	74.233376	-617.490967	326.412720	1281.986572	-613.346924	-66.555191	1297.100830	-568.300659	128.224747	1320.967529	-554.077759	139.965286	1584.417969	-648.555298	356.307404	1045.454468	-637.059143	-115.979294	1064.892700	-536.317993	318.551849	802.222351	-524.674316	-76.218040	830.530884	-575.943176	117.088264	962.188232	387.870392	-15.857258	926.898499	414.130310	166.514618
-575.759155	223.743164	866.681335	-590.685913	19.588537	858.447876	-704.824341	271.727783	418.658356	-639.711548	-16.035677	469.881409	-698.042542	279.669128	65.272781	-697.378662	-20.764442	74.205681	-617.450317	326.448212	1281.990112	-613.253784	-66.504074	1297.189697	-568.224365	128.285934	1320.984253	-554.015015	140.241455	1584.520630	-648.519592	356.339508	1045.458496	-637.043579	-116.056831	1064.962646	-536.345520	318.506805	802.221985	-524.694275	-76.295891	830.586426	-575.967651	117.117294	962.197327	387.625916	-16.266615	927.039917	414.020111	166.389008
-575.805725	223.744720	866.699036	-590.714600	19.583298	858.471130	-704.820374	271.749817	418.640472	-639.825623	-16.027700	469.928467	-698.043091	279.661926	65.261177	-697.349365	-20.852732	74.214813	-617.377747	326.514771	1281.994141	-613.145447	-66.443977	1297.292969	-568.145325	128.352646	1321.016479	-554.067810	140.340118	1584.535645	-648.523499	356.436157	1045.463257	-637.032898	-116.108795	1065.046021	-536.379333	318.581024	802.210754	-524.740234	-76.399933	830.643433	-575.993225	117.118065	962.217041	387.826569	-15.881638	926.900024	414.056061	166.510284
-575.825806	223.747879	866.709656	-590.766724	19.609451	858.497070	-704.811523	271.797546	418.627258	-640.049988	-16.044840	469.983459	-698.064880	279.684845	65.251518	-697.278198	-20.963556	74.220947	-617.304565	326.581451	1282.023193	-613.025635	-66.409958	1297.399658	-568.085510	128.426056	1321.053223	-554.331909	140.217484	1584.455933	-648.482544	356.450867	1045.472656	-636.971741	-116.153465	1065.187866	-536.406433	318.604980	802.205017	-524.790161	-76.454414	830.701233	-576.015381	117.137596	962.234497	387.805878	-15.861288	926.895813	414.039581	166.500183
-575.853821	223.746826	866.726318	-590.816528	19.634989	858.526733	-704.770264	271.770508	418.610413	-640.965027	-16.427177	470.183746	-698.049011	279.672455	65.260765	-697.560730	-21.089565	74.363342	-617.226685	326.630707	1282.042358	-612.891357	-66.355118	1297.553833	-567.984924	128.473038	1321.098145	-554.213196	140.544388	1584.593872	-648.501160	356.523346	1045.499023	-636.973267	-116.219803	1065.293945	-536.461975	318.640442	802.193298	-524.826172	-76.553902	830.770935	-576.029907	117.153084	962.256042	387.781433	-15.872334	926.886536	414.011780	166.475189
-575.882568	223.753510	866.741089	-590.871216	19.676041	858.547791	-704.794800	271.780853	418.592957	-640.639343	-16.095518	470.175293	-698.055420	279.673340	65.267281	-697.285889	-21.255049	74.375679	-617.140076	326.678619	1282.071167	-612.815063	-66.298889	1297.645874	-567.920776	128.530609	1321.167603	-554.266418	140.683243	1584.639404	-648.426880	356.538300	1045.532349	-636.996521	-116.298363	1065.367432	-536.513000	318.665192	802.235779	-524.905945	-76.661278	830.804077	-576.046509	117.176529	962.272095	387.521545	-16.294682	927.039185	413.892303	166.364227
-576.086060	223.974182	866.779053	-591.304199	20.207531	858.274597	-704.882629	271.886627	418.644928	-640.969666	-16.128138	470.207153	-698.127563	279.679962	65.270935	-697.392090	-21.388666	74.409790	-617.102600	326.754608	1282.117432	-612.737854	-66.230026	1297.778687	-567.598206	128.465485	1321.273804	-554.326050	140.774475	1584.679443	-648.443787	356.647156	1045.564697	-636.932495	-116.296608	1065.497314	-536.554443	318.631195	802.254517	-524.923584	-76.697601	830.864990	-576.202087	117.374008	962.134094	387.745880	-15.867819	926.880127	413.937256	166.498260
-575.943115	223.724991	866.782288	-590.972839	19.742830	858.673950	-704.758545	271.814423	418.568054	-641.208252	-16.167198	470.403290	-697.996643	279.669556	65.272858	-697.542969	-21.559582	74.436234	-617.032227	326.825409	1282.164063	-612.633545	-66.187469	1297.879517	-567.479004	128.526154	1321.347778	-554.506714	140.741241	1584.632813	-648.361389	356.679382	1045.618286	-636.828552	-116.348061	1065.673828	-536.592346	318.686035	802.278687	-525.024841	-76.811745	830.939209	-576.078186	117.230034	962.353699	387.476898	-16.271938	927.027710	413.834564	166.406082
-575.981567	223.728317	866.799438	-591.022827	19.784122	858.717712	-704.738708	271.806244	418.546875	-641.513672	-16.219561	470.497833	-698.106018	279.690948	65.275826	-697.660706	-21.745584	74.502182	-616.948608	326.909729	1282.223022	-612.532227	-66.123207	1298.009277	-567.380615	128.598526	1321.440674	-554.580566	140.867325	1584.672852	-648.301880	356.704071	1045.689575	-636.773926	-116.350601	1065.805176	-536.633057	318.721802	802.292664	-525.095337	-76.875824	831.022095	-576.082214	117.261215	962.381592	387.440643	-16.300226	927.027222	413.812653	166.362289
-576.014893	223.717255	866.827759	-591.079651	19.806561	858.793335	-704.730286	271.806488	418.552368	-641.877930	-16.332676	470.617188	-698.026733	279.694489	65.253166	-697.842224	-21.970610	74.491486	-616.846863	326.988800	1282.278931	-612.398804	-66.065994	1298.154541	-567.256531	128.662567	1321.533447	-554.524109	141.155060	1584.803955	-648.248596	356.740509	1045.771729	-636.683655	-116.355263	1065.981934	-536.647644	318.638733	802.324524	-525.179688	-77.001755	831.064636	-576.093262	117.285965	962.431885	387.663147	-15.847029	926.864258	413.855316	166.500443
-576.004333	223.751999	866.854004	-591.126099	19.844776	858.841858	-704.717590	271.814484	418.547302	-642.229553	-16.396873	470.760193	-697.997375	279.679901	65.265182	-697.980835	-22.204214	74.520821	-616.749573	327.071991	1282.358887	-612.305786	-65.981148	1298.229370	-567.161194	128.734619	1321.613403	-554.579468	141.275604	1584.859619	-648.146240	356.774628	1045.849487	-636.562805	-116.353828	1066.168945	-536.683228	318.723053	802.354248	-525.245850	-77.098587	831.147888	-576.088440	117.329536	962.467834	387.631470	-15.870989	926.864319	413.831818	166.490219
-576.038391	223.743668	866.883301	-591.151245	19.894745	858.922180	-704.736816	271.830017	418.556824	-642.814697	-16.522955	470.907227	-698.017090	279.692291	65.258057	-698.200623	-22.413483	74.595596	-616.596558	327.133453	1282.437134	-612.127747	-65.949028	1298.398682	-567.289063	128.942413	1321.648315	-554.651367	141.405807	1584.911865	-648.080505	356.786255	1045.949707	-636.572632	-116.461876	1066.306763	-536.669922	318.737793	802.417297	-525.306641	-77.162727	831.237915	-576.092651	117.372498	962.521729	387.605896	-15.889478	926.873962	413.808838	166.493668
-576.082092	223.721542	866.890076	-591.209167	19.902824	859.001160	-704.748413	271.823975	418.557556	-643.455627	-16.543327	471.074432	-698.037964	279.684021	65.265503	-698.392761	-22.614456	74.554771	-616.477112	327.227753	1282.529419	-612.005005	-65.848526	1298.484009	-567.192627	129.037857	1321.705566	-554.710205	141.523743	1584.980591	-648.039551	356.922943	1046.020264	-636.519409	-116.480537	1066.437134	-536.667358	318.800659	802.456726	-525.386536	-77.252945	831.300964	-576.104248	117.396698	962.563049	387.595245	-15.865461	926.859070	413.796021	166.489563
-576.181030	223.892426	866.923157	-591.648621	20.376455	858.993896	-704.793457	271.846436	418.578644	-644.222107	-16.698895	471.240479	-697.959473	279.652740	65.112442	-698.550232	-22.818064	74.480133	-616.349548	327.323944	1282.584839	-611.851501	-65.760170	1298.644043	-567.074524	129.117508	1321.785034	-554.769836	141.649399	1585.057373	-647.967529	357.008698	1046.090210	-636.450989	-116.499634	1066.610596	-536.628418	318.741974	802.506531	-525.436584	-77.323883	831.359375	-576.285461	117.673698	962.567261	387.543762	-15.874453	926.858398	413.760803	166.491898
-576.210449	223.890640	866.934387	-591.721741	20.426411	859.080750	-704.820923	271.851410	418.584015	-644.882935	-16.747833	471.387177	-698.080688	279.688385	65.268890	-698.604797	-23.013344	74.365997	-616.239380	327.454254	1282.672241	-611.721741	-65.644806	1298.796875	-566.712036	129.081467	1321.900146	-554.858521	141.783676	1585.113647	-647.853821	357.069641	1046.174561	-636.451111	-116.522034	1066.705078	-536.596985	318.852844	802.584473	-525.485107	-77.394966	831.437744	-576.297119	117.729103	962.614624	387.537598	-15.873829	926.858398	413.739624	166.509033
-576.221130	223.918869	866.972107	-591.765442	20.518175	859.155579	-704.823547	271.828644	418.560394	-645.723816	-16.797642	471.566071	-698.044434	279.688477	65.274185	-698.750183	-23.211889	74.227730	-616.081299	327.579468	1282.750366	-611.563232	-65.548050	1298.926392	-566.557556	129.195435	1321.963379	-554.910461	141.936279	1585.185303	-647.760132	357.180084	1046.229492	-636.403442	-116.560860	1066.867920	-536.514099	318.882843	802.655457	-525.516113	-77.454941	831.537476	-576.277954	117.801170	962.667847	387.504272	-15.900363	926.859070	413.731201	166.479187
-576.780334	223.088837	866.829834	-591.634949	19.974237	859.273315	-704.843018	271.803955	418.440155	-646.554810	-16.885094	471.888000	-697.976318	279.640137	65.254692	-698.815796	-23.352516	74.063560	-615.878296	327.693420	1282.823242	-611.402405	-65.458961	1299.032349	-566.657471	129.467026	1322.000122	-554.967407	142.092407	1585.254150	-647.648804	357.276062	1046.327881	-636.352295	-116.554825	1067.031250	-536.458740	318.933990	802.712341	-525.537231	-77.520584	831.619507	-576.406067	117.255409	962.655029	387.499786	-15.897052	926.861084	413.707611	166.470551
-576.796875	223.113556	866.848755	-591.694031	20.002815	859.330383	-704.885559	271.809967	418.494385	-647.310425	-16.872412	472.019653	-698.019592	279.689484	65.270882	-698.833618	-23.508722	73.893867	-615.767822	327.853058	1282.886841	-611.335449	-65.334084	1299.145020	-566.297058	129.470871	1322.093262	-555.040283	142.252136	1585.322998	-647.485291	357.375885	1046.399658	-636.251465	-116.484398	1067.155029	-536.398682	319.004486	802.763672	-525.554321	-77.591095	831.702759	-576.388306	117.295097	962.689209	387.230316	-16.309931	926.999207	413.586639	166.390686
-576.785522	223.202469	866.882202	-591.785645	20.075830	859.369751	-704.917175	271.817322	418.483124	-648.008240	-16.835890	472.121918	-698.057129	279.684753	65.279984	-698.906372	-23.616085	73.730919	-615.560425	328.009094	1282.956665	-611.218445	-65.202766	1299.250610	-566.111511	129.570389	1322.189453	-555.091125	142.408478	1585.358154	-647.355286	357.543915	1046.468994	-636.158081	-116.458244	1067.307373	-536.328735	319.061340	802.813110	-525.573669	-77.643349	831.797729	-576.377930	117.371742	962.721436	387.412323	-15.883561	926.840942	413.626434	166.497955
-576.369568	224.132584	867.040222	-592.135803	20.804270	859.083557	-705.007935	271.863251	418.631683	-648.623596	-16.760187	472.089294	-698.109009	279.696808	65.268791	-698.843140	-23.738714	73.576996	-615.375122	328.141296	1283.001587	-611.089172	-65.072823	1299.351318	-565.946045	129.718246	1322.255981	-555.121399	142.573746	1585.405151	-647.171509	357.699371	1046.521240	-636.103760	-116.442101	1067.428955	-536.231812	319.090302	802.842407	-525.553284	-77.711746	831.897522	-576.203369	117.947784	962.634827	387.153503	-16.314917	926.999084	413.513489	166.392319
-576.360474	224.165939	867.020081	-592.259644	20.815052	859.110657	-705.076965	271.934540	418.643921	-649.241272	-16.585030	472.186493	-698.112976	279.689545	65.289368	-698.839294	-23.834459	73.445480	-615.160645	328.295135	1283.037964	-610.956360	-64.917076	1299.466187	-565.781616	129.854401	1322.309692	-555.175720	142.753021	1585.421265	-647.038452	357.890350	1046.562012	-636.029419	-116.390411	1067.517578	-536.127380	319.145660	802.869629	-525.526978	-77.751625	831.972900	-576.209167	117.984314	962.634766	387.373352	-15.895318	926.846008	413.578278	166.475082
-576.374878	224.138077	866.984314	-592.355774	20.816174	859.192566	-705.128357	271.936218	418.647797	-649.842102	-16.563118	472.303040	-698.100098	279.698486	65.281891	-698.780945	-23.938202	73.317032	-614.933350	328.455109	1283.077515	-610.809326	-64.735863	1299.585449	-565.623352	129.974945	1322.367432	-555.202454	142.938873	1585.438843	-646.789185	357.981964	1046.628174	-635.984680	-116.335701	1067.604614	-536.016479	319.209290	802.882263	-525.456299	-77.763458	832.082458	-576.223938	118.021530	962.656860	387.363434	-15.886132	926.828369	413.559814	166.503220
-576.737305	224.474197	866.971680	-593.478516	22.094778	858.777039	-705.367859	272.082123	418.723145	-650.589294	-16.533287	472.140228	-698.311707	279.724915	65.280624	-698.821960	-23.989002	73.222374	-614.721497	328.599487	1283.099976	-610.680969	-64.566986	1299.684814	-565.408630	130.117813	1322.445068	-555.226563	143.135681	1585.456543	-646.653687	358.217560	1046.656982	-635.875793	-116.281937	1067.729858	-535.861206	318.932434	802.880310	-525.407410	-77.796463	832.140686	-576.695984	118.558372	962.407776	387.076843	-16.309610	926.987427	413.447906	166.396667
-576.363708	223.905182	866.890686	-592.728455	20.867626	859.476685	-705.217224	271.970947	418.639496	-651.173462	-16.384132	472.410248	-698.165527	279.706848	65.266190	-698.728149	-24.103792	73.073616	-614.425781	328.811310	1283.124146	-610.547852	-64.393112	1299.807617	-565.261230	130.243576	1322.450317	-555.222534	143.333908	1585.482422	-646.368347	358.320435	1046.713135	-635.805542	-116.221069	1067.836304	-535.733948	319.213867	802.870667	-525.339172	-77.826431	832.222656	-576.357849	118.090538	962.755310	387.276367	-15.884418	926.845398	413.488800	166.474991
-576.646790	223.481430	866.782288	-592.767151	20.712341	859.391357	-705.296631	272.023621	418.575806	-651.708130	-16.298632	472.522675	-698.198853	279.699921	65.277901	-698.713562	-24.139627	72.956039	-614.140381	328.991791	1283.138916	-610.474182	-64.228783	1299.884277	-565.093201	130.395798	1322.478394	-555.175049	143.535278	1585.512573	-646.204285	358.615662	1046.725586	-635.709961	-116.106819	1067.929810	-535.555725	319.285309	802.900330	-525.247803	-77.836510	832.322876	-576.422180	117.809120	962.650757	387.032196	-16.306967	926.965820	413.399231	166.362076
-576.542847	223.469849	866.765625	-592.891357	20.768085	859.449219	-705.323853	272.037170	418.600708	-652.214111	-16.188259	472.625702	-698.201172	279.713043	65.291122	-698.727844	-24.186304	72.878532	-613.852539	329.175262	1283.143066	-610.375427	-64.038040	1299.963745	-564.940979	130.579727	1322.483032	-555.124146	143.736969	1585.513428	-645.988953	358.866730	1046.732422	-635.588318	-115.980034	1068.039307	-535.388306	319.417023	802.872009	-525.131775	-77.850426	832.387085	-576.399414	117.854492	962.669617	387.194061	-15.886996	926.832153	413.419189	166.478287
-576.338074	223.286469	866.721558	-592.754089	20.484831	859.719727	-705.283691	272.023438	418.557404	-652.697632	-16.095461	472.773682	-698.139526	279.694244	65.279724	-698.747192	-24.203224	72.750854	-613.531372	329.351593	1283.146729	-610.340210	-63.874592	1299.995361	-564.795898	130.732239	1322.490845	-555.036560	143.970978	1585.516846	-645.676758	359.061157	1046.740234	-635.453308	-115.830658	1068.128052	-535.237671	319.486450	802.837952	-525.016296	-77.830086	832.475403	-576.286499	117.779243	962.794312	387.182281	-15.888924	926.821716	413.409973	166.459732
-576.181274	223.262802	866.710754	-592.880249	20.517187	859.794189	-705.339478	272.088684	418.560059	-653.128174	-15.952991	472.776733	-698.177307	279.708679	65.273186	-698.727661	-24.212404	72.637497	-613.255127	329.552917	1283.146484	-610.308533	-63.676682	1300.059570	-564.613037	130.895706	1322.530762	-554.947205	144.234268	1585.520996	-645.397888	359.293610	1046.728760	-635.337402	-115.651825	1068.213379	-535.067566	319.571777	802.781250	-524.889343	-77.829308	832.556763	-576.243103	117.810524	962.824951	386.929321	-16.336054	926.973511	413.305634	166.353561
-576.162476	223.326996	866.702698	-593.273987	20.883192	859.696655	-705.398132	272.155365	418.585663	-653.483337	-15.828222	472.723907	-698.219421	279.705414	65.248917	-698.771667	-24.222256	72.566795	-612.876587	329.733582	1283.160278	-610.298279	-63.454430	1300.152222	-564.461304	131.090134	1322.571045	-554.818848	144.473068	1585.515259	-644.977722	359.450348	1046.725830	-635.240051	-115.488327	1068.286743	-534.919861	319.782623	802.744812	-524.778748	-77.817230	832.663452	-576.343567	117.951653	962.761780	386.903137	-16.319021	926.960754	413.275940	166.345825
-575.934326	223.209656	866.698669	-593.206177	20.721889	859.928406	-705.347290	272.165558	418.590393	-653.737793	-15.729244	472.767883	-698.219727	279.717743	65.261803	-698.693237	-24.240217	72.492241	-612.485107	329.926208	1283.150024	-610.329529	-63.234280	1300.211548	-564.349792	131.277100	1322.568970	-554.660522	144.701294	1585.511230	-644.713867	359.771088	1046.705566	-635.116821	-115.276627	1068.403931	-534.752075	319.790039	802.686279	-524.658386	-77.785072	832.772522	-576.260620	117.927719	962.885864	386.853851	-16.331261	926.966797	413.240723	166.329605
-575.730896	223.257507	866.686462	-593.353943	20.865225	860.008057	-705.304443	272.210754	418.615234	-653.935425	-15.601404	472.776917	-698.192505	279.720398	65.289726	-698.681152	-24.218590	72.464859	-612.115112	330.158783	1283.124512	-610.376404	-62.982353	1300.316162	-564.204529	131.429047	1322.632935	-554.487854	144.947739	1585.500732	-644.343262	359.975616	1046.726929	-635.113770	-115.103958	1068.468140	-534.561218	319.860779	802.638611	-524.544189	-77.741295	832.888000	-576.239502	118.052742	962.921326	386.833557	-16.350359	926.980225	413.237854	166.307266
-575.905029	223.752701	866.723938	-594.570374	22.172222	859.616394	-705.496399	272.433380	418.758850	-654.275391	-15.585854	472.605804	-698.435364	279.758301	65.313583	-698.636292	-24.203857	72.427597	-611.664734	330.351318	1283.088257	-610.386658	-62.763477	1300.426880	-564.366760	131.793808	1322.614868	-554.382080	145.049973	1585.402710	-643.983948	360.209656	1046.712402	-635.028992	-114.878807	1068.591553	-534.348145	319.958588	802.567017	-524.442627	-77.713364	833.014709	-576.728760	118.664719	962.714783	386.775635	-16.362968	926.968567	413.209259	166.312317
-575.743225	223.796982	866.735779	-594.765381	22.300974	859.690002	-705.474304	272.540985	418.784332	-654.411865	-15.471340	472.599670	-698.531860	279.768951	65.323586	-698.621582	-24.209995	72.370560	-611.250244	330.573914	1283.044312	-610.512451	-62.516853	1300.496704	-564.281555	131.970169	1322.642944	-554.104980	145.341110	1585.381714	-643.632996	360.556702	1046.643311	-635.049805	-114.743065	1068.672852	-534.124329	320.210205	802.524048	-524.325134	-77.632332	833.138733	-576.762939	118.766464	962.759644	386.755310	-16.342569	926.972046	413.167206	166.313232
-575.257324	223.357727	866.666870	-593.858887	21.191267	860.282410	-705.235657	272.489716	418.691864	-654.433533	-15.323283	472.813049	-698.427795	279.768555	65.311226	-698.614502	-24.264790	72.335884	-610.851440	330.828033	1282.998901	-610.649109	-62.273540	1300.611694	-564.172546	132.154526	1322.673828	-553.640503	145.805115	1585.445557	-643.159729	360.781952	1046.632813	-635.204590	-114.635986	1068.717041	-533.882141	320.364075	802.443542	-524.212097	-77.559006	833.291016	-576.288635	118.368797	963.055542	386.726501	-16.347094	926.970154	413.149872	166.311874
-575.369202	223.805557	866.674316	-594.957825	22.263351	860.025513	-705.401550	272.735504	418.801331	-654.748596	-15.349277	472.711273	-698.573303	279.802612	65.355019	-698.673462	-24.308397	72.271942	-610.471069	331.109589	1282.974854	-610.845398	-61.966408	1300.742920	-563.836426	132.184677	1322.765015	-553.277344	146.109314	1585.426270	-642.789490	361.071960	1046.582520	-635.269775	-114.425903	1068.825806	-533.666443	320.502533	802.347717	-524.085083	-77.481552	833.468506	-576.743347	118.931580	962.910278	386.681366	-16.352385	926.949402	413.133179	166.344604
-575.225586	223.926376	866.695007	-595.154175	21.561954	859.967712	-705.371582	272.791962	418.856354	-655.100769	-15.354158	472.905212	-698.673096	279.814514	65.360641	-698.797546	-24.401525	72.243263	-610.066101	331.366791	1282.954102	-611.067688	-61.702145	1300.866089	-563.765930	132.401138	1322.816772	-552.871826	146.377487	1585.390991	-642.409485	361.419800	1046.568604	-635.367920	-114.153992	1068.982544	-533.421692	320.605682	802.283997	-524.049316	-77.419876	833.621399	-576.748840	118.603264	962.888367	386.635620	-16.353802	926.962646	413.082214	166.334549
-574.774048	223.571732	866.659668	-594.429016	21.612688	860.579163	-705.154297	272.752197	418.845520	-655.077332	-15.217769	472.987305	-698.563293	279.761810	65.355576	-698.707153	-24.532446	72.146561	-609.614929	331.648926	1282.929810	-611.321045	-61.380424	1300.996948	-563.710266	132.616150	1322.862061	-552.551819	146.500824	1585.258179	-641.420044	361.180664	1046.757446	-635.511108	-113.926689	1069.099854	-533.182068	320.645508	802.204529	-523.962219	-77.293877	833.829041	-576.398682	118.795464	963.210083	386.623627	-16.313450	926.947205	413.071320	166.354767
-574.521118	223.629105	866.669922	-594.496704	21.751020	860.721985	-705.074646	272.780273	418.873871	-655.311035	-15.218441	473.097015	-698.539551	279.745056	65.378296	-698.604309	-24.727209	72.095833	-609.146118	331.904694	1282.895386	-611.622559	-61.072578	1301.132935	-563.692261	132.863922	1322.907227	-551.953552	146.927811	1585.289795	-640.940674	361.435699	1046.686035	-635.636230	-113.581993	1069.238770	-532.880310	320.673981	802.141907	-523.856018	-77.193062	834.070923	-576.348694	118.948212	963.292175	386.591461	-16.300737	926.940613	413.039093	166.358871
-574.257874	223.772919	866.693359	-594.609009	21.950817	860.829834	-705.009521	272.844055	418.976898	-655.610596	-15.231720	473.193054	-698.555298	279.742157	65.413879	-698.616882	-24.932079	72.007843	-608.680176	332.199707	1282.856445	-611.971619	-60.755562	1301.264404	-563.666626	133.108078	1322.956299	-551.344421	147.118835	1585.242310	-640.486389	361.711121	1046.609131	-635.859863	-113.256203	1069.321777	-532.571472	320.707825	802.040710	-523.744263	-77.068039	834.331299	-576.319275	119.149971	963.362732	386.536560	-16.328438	926.941956	413.013367	166.339172
-574.374756	224.349121	866.714783	-595.925171	23.046476	860.485413	-705.131042	273.046478	419.100861	-656.212280	-15.414514	473.142670	-698.793457	279.738342	65.438423	-698.675171	-25.092333	71.977768	-608.229675	332.500031	1282.788452	-612.346619	-60.434940	1301.333008	-563.654968	133.366150	1322.986328	-550.746094	147.428436	1585.200684	-639.983704	362.072388	1046.570313	-636.056763	-112.897362	1069.415649	-532.247803	320.668823	802.011658	-523.639038	-76.900162	834.606873	-576.845093	119.727341	963.175537	386.782593	-15.883066	926.794556	413.086578	166.445496
-573.847412	224.129059	866.670715	-595.361511	22.478554	860.956970	-704.893677	273.005920	419.042480	-656.423889	-15.325767	473.352783	-698.643677	279.708923	65.454178	-698.631409	-25.245634	71.889137	-607.717773	332.814514	1282.723755	-612.692688	-60.092808	1301.483887	-563.648987	133.628204	1323.004761	-550.270569	147.614029	1585.029297	-639.477905	362.513733	1046.536255	-636.343262	-112.612328	1069.546387	-531.893494	320.724487	801.976807	-523.574097	-76.731079	834.881653	-576.471069	119.613892	963.414185	386.756409	-15.891831	926.800720	413.045410	166.464600
-573.576965	224.189606	866.676208	-595.533691	22.586994	861.036133	-704.799072	273.105988	419.102600	-656.789429	-15.264446	473.479706	-698.697327	279.678986	65.463516	-698.638794	-25.362722	71.811455	-607.260010	333.209991	1282.682251	-613.122559	-59.684425	1301.625000	-563.613403	133.915787	1323.054565	-549.714722	147.882172	1584.904785	-639.010254	362.887756	1046.481934	-636.659546	-112.304451	1069.709595	-531.514221	320.743683	801.879089	-523.573608	-76.596855	835.116760	-576.441711	119.718132	963.458862	386.439056	-16.329563	926.953979	412.929840	166.332214
-573.618713	224.858887	866.707581	-596.810486	23.636803	860.584106	-704.863037	273.345856	419.245667	-657.369507	-15.301734	473.429291	-698.927856	279.712280	65.486748	-698.689880	-25.422905	71.847328	-606.750488	333.546295	1282.629761	-613.562988	-59.301132	1301.753784	-563.568237	134.211777	1323.110229	-548.958435	148.256699	1584.853271	-638.479065	363.248016	1046.430786	-637.025269	-111.940018	1069.883301	-531.110657	320.750244	801.817627	-523.567139	-76.451828	835.353638	-576.908997	120.260391	963.220520	386.420349	-16.338743	926.955872	412.902313	166.320404
-572.931213	224.295273	866.650635	-595.630249	22.649302	861.278931	-704.488159	273.268646	419.146057	-657.350342	-15.103461	473.647125	-698.713501	279.697113	65.522675	-698.609131	-25.522833	71.745125	-606.259033	333.890350	1282.567261	-614.028076	-58.916897	1301.855835	-563.519836	134.545395	1323.114380	-548.291382	148.585373	1584.741699	-637.896667	363.535828	1046.335327	-637.510132	-111.506905	1069.932373	-530.720215	320.763397	801.764465	-523.609314	-76.347443	835.565674	-576.249878	119.914635	963.578308	386.680725	-15.902236	926.799194	412.985626	166.445572
-573.373596	225.570328	866.710266	-598.341370	24.466400	860.214478	-704.816406	273.754852	419.433777	-658.169556	-15.264879	473.440002	-699.237671	279.774261	65.582130	-698.727295	-25.522104	71.732124	-605.726685	334.345520	1282.512573	-614.499146	-58.460213	1301.964355	-563.425232	134.874634	1323.128052	-547.638123	148.908005	1584.611328	-637.341858	363.929535	1046.271240	-637.869507	-111.050858	1070.037842	-530.265625	320.767029	801.682251	-523.685120	-76.210457	835.831970	-577.375183	120.749779	963.010498	386.649200	-15.888748	926.781494	412.952057	166.423309
-573.628235	226.551697	866.709229	-600.385193	25.805922	859.275330	-705.052429	274.166931	419.652069	-658.757507	-15.285728	473.231873	-699.626221	279.860870	65.595749	-698.814392	-25.532362	71.738838	-605.105286	334.775146	1282.414429	-614.934753	-58.010529	1302.086670	-563.304260	135.187302	1323.156982	-547.001099	149.241241	1584.483887	-636.742188	364.257507	1046.159058	-638.186157	-110.450653	1070.192627	-529.760315	320.713226	801.627197	-523.780273	-76.084099	836.096008	-578.116028	121.309715	962.477173	386.618378	-15.890370	926.775879	412.945404	166.417358
-573.293213	226.624557	866.633057	-600.745422	26.043587	859.261841	-704.975281	274.325531	419.668182	-658.948669	-15.088885	473.185760	-699.563110	279.824463	65.445015	-698.796448	-25.526596	71.645401	-604.466248	335.198914	1282.270874	-615.381165	-57.544506	1302.202515	-563.465393	135.671021	1323.102173	-546.450317	149.541916	1584.337036	-636.118835	364.693481	1046.069702	-638.895996	-110.165359	1070.264648	-529.291016	320.705261	801.535339	-523.864746	-75.948395	836.376282	-578.096741	121.457001	962.429138	386.601746	-15.919563	926.775879	412.923615	166.396194
-572.875061	226.588120	866.563538	-600.872925	26.092155	859.405090	-704.869141	274.474182	419.670654	-659.154053	-14.904809	473.235809	-699.654907	279.880005	65.435936	-698.802490	-25.554585	71.603050	-603.830261	335.732117	1282.205933	-615.860229	-57.022938	1302.284424	-563.073608	135.868698	1323.153320	-545.832153	149.954666	1584.213867	-635.533875	365.141907	1045.961304	-639.353577	-109.717651	1070.407837	-528.807556	320.738770	801.417969	-524.031677	-75.792068	836.618835	-578.008606	121.549942	962.475342	386.565033	-15.908033	926.780640	412.870209	166.441696
-572.506348	226.718811	866.520996	-601.239624	26.234264	859.529907	-704.787415	274.690765	419.769684	-659.500732	-14.780656	473.327698	-699.890625	279.942993	65.606712	-698.804077	-25.536243	71.563293	-603.200317	336.194336	1282.115234	-616.314209	-56.511547	1302.398682	-562.893555	136.259308	1323.151611	-545.330933	150.306564	1584.102417	-634.863159	365.657318	1045.869019	-639.762024	-109.083824	1070.536743	-528.244934	320.630768	801.338074	-524.282593	-75.661102	836.832825	-578.032227	121.739975	962.521240	386.557648	-15.902746	926.766907	412.871063	166.424454
-572.124817	226.884644	866.509583	-601.646729	26.428900	859.634094	-704.746033	274.895813	419.856995	-659.804077	-14.702419	473.407562	-699.856323	279.915253	65.504890	-698.794800	-25.503910	71.493462	-602.466187	336.693909	1282.023926	-616.813843	-55.975700	1302.519653	-562.743713	136.639389	1323.110596	-544.862183	150.646957	1584.029907	-634.189087	366.144867	1045.760376	-640.441895	-108.550987	1070.651367	-527.713074	320.590668	801.249390	-524.542236	-75.540344	837.008972	-578.061157	121.944420	962.570190	386.514954	-15.927845	926.787415	412.839661	166.402267
-571.706604	226.959579	866.493042	-601.998718	26.646187	859.680481	-704.689636	275.123230	419.979767	-659.919556	-14.540356	473.421112	-700.146301	279.985748	65.671608	-698.626953	-25.486853	71.478470	-601.688660	337.173492	1281.866211	-617.226440	-55.476490	1302.654053	-562.561096	137.010452	1323.094482	-544.586304	150.944809	1583.924561	-633.447327	366.596436	1045.657593	-640.977112	-108.050629	1070.807007	-527.218994	320.701874	801.162354	-524.909973	-75.457855	837.186951	-578.045105	122.087021	962.586426	386.482422	-15.921642	926.783081	412.821136	166.372040
-571.255859	227.005386	866.440491	-602.343018	26.863155	859.712891	-704.635559	275.344452	420.047699	-660.033264	-14.379128	473.344818	-700.255615	280.017853	65.692940	-698.579895	-25.432055	71.460571	-600.864502	337.639099	1281.748901	-617.659363	-54.943760	1302.765015	-562.344910	137.358231	1323.032593	-544.220398	151.352921	1583.861938	-632.648804	367.084869	1045.530396	-641.675476	-107.603394	1070.845093	-526.656738	320.653900	801.026489	-525.331055	-75.398087	837.347534	-577.980713	122.219933	962.575439	386.482330	-15.921570	926.778137	412.821045	166.385803
-570.906250	227.086441	866.359863	-602.813782	27.105499	859.796082	-704.597717	275.614838	420.093628	-660.052734	-14.149939	473.262573	-700.415588	280.073639	65.707169	-698.490662	-25.330345	71.462440	-599.958191	338.185730	1281.681152	-618.141113	-54.398930	1302.855957	-562.120972	137.757034	1322.964966	-543.971008	151.712265	1583.812622	-631.807251	367.603699	1045.379517	-642.212280	-107.036095	1071.046631	-526.101990	320.562103	800.859375	-525.758972	-75.300110	837.472351	-578.011597	122.418457	962.575867	386.153595	-16.400892	926.939880	412.709778	166.243637
-570.533752	227.256088	866.308411	-603.201721	27.320612	859.921631	-704.449402	275.806702	420.145050	-659.895020	-13.914820	473.166901	-700.446960	280.128693	65.721794	-698.364014	-25.183281	71.423302	-598.971008	338.637726	1281.483032	-618.458618	-53.849892	1303.006714	-561.849182	138.140213	1322.950928	-543.803101	152.099655	1583.766968	-630.953491	368.092468	1045.243652	-642.885986	-106.403252	1071.117920	-525.527100	320.784210	800.666687	-526.157349	-75.177170	837.618408	-578.021851	122.664558	962.615601	386.410095	-15.947372	926.778564	412.778046	166.363846
-570.150024	227.329132	866.265747	-603.561401	27.502619	859.994324	-704.240112	276.015045	420.177979	-659.740356	-13.644952	473.090057	-700.464478	280.172180	65.711357	-698.189209	-25.016455	71.459702	-597.985962	339.135101	1281.344238	-618.914856	-53.247227	1303.056274	-561.545654	138.543289	1322.909180	-543.672180	152.468536	1583.752319	-630.014465	368.703400	1045.157837	-643.355408	-105.711395	1071.300171	-524.984680	320.712860	800.473022	-526.671448	-75.081955	837.758057	-578.016296	122.815102	962.632263	386.401062	-15.917680	926.754395	412.753998	166.383255
-569.737305	227.379410	866.211975	-603.952087	27.780687	860.013123	-704.085449	276.277832	420.206757	-659.476929	-13.403702	472.985779	-700.550232	280.208038	65.715858	-698.019226	-24.761915	71.531387	-596.938660	339.595459	1281.216187	-619.701050	-52.355919	1302.774048	-561.249390	138.926941	1322.891968	-543.591553	152.856049	1583.771729	-628.679993	368.727753	1044.893799	-644.278625	-105.412987	1071.303223	-522.064941	321.166351	802.727600	-527.274780	-75.042274	837.874756	-577.999146	122.973587	962.613953	386.099701	-16.375322	926.894104	412.659546	166.280518
-569.379944	227.472610	866.110046	-604.452637	28.119354	860.020691	-703.973938	276.582977	420.289032	-659.192444	-13.144376	472.874329	-700.654541	280.274414	65.751587	-697.872925	-24.458128	71.632462	-595.824463	340.042694	1281.048096	-620.018250	-51.787254	1302.959351	-560.903076	139.290314	1322.856812	-543.571716	153.250183	1583.809814	-627.600830	369.237518	1044.741577	-644.769348	-104.715302	1071.560791	-521.435852	321.178558	802.594055	-527.920898	-74.918640	837.986694	-578.024902	123.192490	962.562866	386.301544	-15.976786	926.770325	412.709656	166.348129
-569.028442	227.606461	866.043030	-604.862610	28.426441	860.065308	-703.856567	276.850891	420.352356	-658.777588	-12.881148	472.699249	-700.675415	280.322266	65.788681	-697.698242	-24.060612	71.774200	-594.686829	340.523132	1280.974731	-620.397583	-51.195087	1303.047119	-560.570068	139.693649	1322.812012	-543.561096	153.670532	1583.873169	-626.559753	369.809479	1044.651978	-645.572205	-104.128258	1071.621216	-520.909241	321.217438	802.359863	-528.573425	-74.835678	838.092285	-578.053894	123.430664	962.552429	386.324768	-15.941141	926.767761	412.721680	166.350754
-568.713257	227.801102	865.958618	-605.287720	28.660477	860.096802	-703.835266	277.247833	420.423798	-658.214478	-12.660650	472.532715	-700.901001	280.395935	65.804810	-697.495789	-23.718512	71.891678	-593.539917	340.980835	1280.870361	-620.833435	-50.621223	1303.224731	-560.274536	140.075150	1322.773071	-543.632385	154.083862	1583.926758	-625.510620	370.379517	1044.570435	-646.300293	-103.509270	1071.780518	-520.267883	321.318909	802.148743	-529.257690	-74.715149	838.155090	-578.102173	123.667702	962.526428	386.314087	-15.943382	926.763245	412.712555	166.351959
-568.354919	227.935242	865.875610	-605.640442	28.867065	860.177734	-703.762756	277.544403	420.496674	-657.537537	-12.417440	472.307037	-701.002197	280.470917	65.837700	-697.444214	-23.268686	72.069023	-592.385559	341.471893	1280.747803	-621.212097	-50.009243	1303.371582	-559.952637	140.460373	1322.754272	-543.712036	154.499130	1583.991943	-624.360352	370.955963	1044.471558	-647.067505	-103.010368	1071.909790	-519.611938	321.221924	801.898621	-530.063354	-74.653969	838.219910	-578.096008	123.885895	962.527344	386.310211	-15.943331	926.760986	412.708862	166.352402
-568.029846	228.089737	865.822815	-606.016113	29.165070	860.209045	-703.611206	277.808502	420.502533	-656.751648	-12.124673	472.046814	-701.040466	280.560242	65.866875	-697.207031	-22.887259	72.288956	-591.193909	341.928497	1280.655518	-621.610168	-49.442364	1303.452026	-559.581665	140.818481	1322.759888	-543.800720	154.924927	1584.051636	-623.179504	371.438416	1044.359741	-647.753845	-102.328468	1072.082642	-518.969055	321.266632	801.665283	-530.859497	-74.573738	838.247986	-578.101257	124.115799	962.514893	386.306549	-15.937901	926.757080	412.690765	166.368164
-567.705322	228.306229	865.767761	-606.352539	29.518583	860.222534	-703.425232	278.043884	420.481384	-655.957642	-11.904351	471.854919	-701.024597	280.568268	65.858841	-697.147766	-22.486017	72.483093	-590.032715	342.332245	1280.579590	-622.004700	-48.851627	1303.618408	-559.226685	141.162704	1322.776733	-543.934570	155.347519	1584.102051	-622.015015	372.007233	1044.283203	-648.484314	-101.699051	1072.228149	-518.322510	321.456848	801.482727	-531.697571	-74.449310	838.268982	-578.104797	124.401886	962.494019	386.284180	-15.962087	926.755981	412.673248	166.358124
-567.423889	228.550964	865.734375	-606.625427	29.920000	860.222290	-703.308167	278.326416	420.497131	-655.025940	-11.588031	471.663025	-701.022766	280.632568	65.843056	-697.086731	-22.149023	72.611771	-588.756348	342.764435	1280.497192	-622.393372	-48.240940	1303.685059	-558.931641	141.526535	1322.785645	-544.004700	155.797501	1584.173828	-620.796326	372.568787	1044.199829	-649.293335	-101.121529	1072.347656	-517.609863	321.388916	801.314636	-532.497925	-74.302856	838.340210	-578.103821	124.713753	962.476929	386.273865	-15.961218	926.749451	412.663116	166.359192
-567.171265	228.811600	865.704712	-606.891052	30.321510	860.209473	-703.276672	278.569183	420.512512	-654.226440	-11.459651	471.483582	-701.167480	280.702728	65.876419	-697.088135	-21.853462	72.750992	-587.545227	343.227844	1280.499634	-622.840332	-47.645256	1303.733643	-558.619324	141.895416	1322.785889	-544.114136	156.268387	1584.269897	-619.513489	373.030426	1044.165894	-649.996704	-100.488327	1072.519775	-516.868164	321.603241	801.135559	-533.367249	-74.242836	838.385254	-578.102600	125.025253	962.454102	386.254730	-15.968427	926.754944	412.649109	166.344757
-566.914185	229.022232	865.661865	-606.997192	30.634380	860.280579	-703.232422	278.832825	420.544800	-653.392334	-11.279065	471.358887	-701.169189	280.725433	65.882950	-697.014038	-21.686045	72.900459	-586.409973	343.574524	1280.389771	-623.259705	-47.093319	1303.960571	-558.350098	142.237549	1322.777466	-544.227112	156.724518	1584.345459	-618.260498	373.527161	1044.102539	-650.866760	-99.866646	1072.702393	-516.074341	321.592682	800.992737	-534.316101	-74.116058	838.444397	-578.064148	125.332787	962.473633	386.233429	-15.952314	926.765503	412.630554	166.322830
-566.102844	228.189346	865.547791	-605.081726	29.719046	861.517944	-702.839539	278.783478	420.355743	-652.181824	-10.913309	471.473572	-700.855103	280.705597	65.922531	-696.793518	-21.561234	72.984535	-585.241821	343.936523	1280.325684	-623.641357	-46.522034	1304.091187	-558.092590	142.584518	1322.816162	-544.291748	157.169815	1584.405151	-617.008423	373.997009	1044.072876	-651.600037	-99.178070	1072.834717	-515.304871	321.706146	800.848328	-535.204041	-74.077232	838.584412	-577.110840	125.266716	963.104248	386.208466	-15.983064	926.772949	412.626312	166.314041
-566.025940	228.726196	865.526062	-605.612671	29.965147	861.241943	-702.873169	279.064331	420.378082	-651.702271	-10.916631	471.478241	-700.934265	280.765991	65.931374	-696.803345	-21.461634	73.102402	-584.119141	344.338959	1280.318359	-624.064819	-46.002769	1304.246338	-557.842590	142.896652	1322.833740	-544.373779	157.645065	1584.465332	-615.786072	374.579712	1044.034180	-652.407776	-98.555611	1073.057129	-514.534424	321.792358	800.719910	-536.219421	-73.965279	838.549500	-577.297180	125.502365	962.946045	386.227814	-15.999095	926.769958	412.637177	166.309265
-565.163635	227.811295	865.423584	-603.231384	28.578623	862.584473	-702.367981	278.901184	420.134705	-650.474792	-10.543858	471.614532	-700.404541	280.667511	65.886299	-696.608093	-21.389032	73.097298	-583.028198	344.713776	1280.322388	-624.509644	-45.462139	1304.342163	-557.617432	143.205673	1322.832764	-544.386963	158.122101	1584.501221	-614.507141	375.063660	1043.968628	-653.332825	-97.906013	1073.134766	-513.642395	321.819244	800.618103	-537.257141	-73.903679	838.596191	-576.157837	125.239021	963.636536	386.241425	-15.986723	926.753479	412.634308	166.311966
-565.285400	228.619324	865.463806	-604.003296	29.885838	862.203064	-702.475342	279.206970	420.226929	-650.104797	-10.526052	471.368652	-700.500549	280.695740	65.857178	-696.624878	-21.299423	73.168976	-582.005432	345.071838	1280.258179	-624.951294	-44.876400	1304.363281	-557.402039	143.524063	1322.845703	-544.392578	158.600006	1584.551025	-613.243591	375.497406	1043.898560	-654.158264	-97.282974	1073.310425	-512.786804	321.869995	800.506165	-538.417969	-73.835098	838.538391	-576.426697	126.017258	963.442688	386.239838	-15.981531	926.752686	412.622162	166.317688
-564.985840	228.728729	865.423889	-603.382568	29.189550	862.439636	-702.284546	279.243744	420.129272	-649.465088	-10.337091	471.424927	-700.316040	280.697937	65.867020	-696.590271	-21.235769	73.265282	-581.033691	345.424957	1280.185669	-625.336975	-44.376423	1304.468140	-557.198730	143.858215	1322.875854	-544.380249	159.051743	1584.558228	-612.084656	376.064209	1043.831177	-655.083740	-96.597260	1073.405273	-511.873138	321.971130	800.397644	-539.523132	-73.778671	838.467407	-576.085449	125.910759	963.556702	386.243011	-15.978608	926.753113	412.613647	166.317932
-565.363953	230.060867	865.416138	-604.812866	31.586908	861.532532	-702.582153	279.637482	420.277954	-649.191162	-10.269115	471.064636	-700.363037	280.718933	65.679466	-696.673340	-21.143095	73.332748	-580.138245	345.781860	1280.178223	-625.685486	-43.906651	1304.623657	-557.013855	144.190247	1322.931030	-544.353516	159.506668	1584.568604	-610.869080	376.504944	1043.753296	-655.989990	-95.967529	1073.538452	-510.909058	321.960449	800.345886	-540.576782	-73.701096	838.436401	-576.656799	127.199547	963.052307	385.961395	-16.420858	926.907654	412.506378	166.178665
-565.385742	230.781982	865.381592	-605.157288	32.388378	861.181030	-702.599548	279.871735	420.304535	-648.796692	-10.133368	470.933655	-700.346008	280.751373	65.651276	-696.673584	-21.055264	73.398178	-579.321411	346.125702	1280.092651	-626.088562	-43.349808	1304.523804	-556.846130	144.504883	1322.946167	-544.297119	159.926910	1584.544922	-609.712341	376.964569	1043.672607	-656.922180	-95.403572	1073.672974	-509.923004	322.005127	800.331116	-541.707642	-73.636543	838.353943	-576.750183	127.768898	962.844482	386.227295	-15.981878	926.767212	412.587646	166.315842
-565.012390	230.774597	865.261230	-604.381653	31.654419	861.535156	-702.433899	279.884094	420.174896	-648.235657	-9.849957	470.976929	-700.135254	280.730530	65.627838	-696.567932	-20.979313	73.418205	-578.539490	346.532684	1280.054077	-626.458435	-42.834393	1304.531372	-556.686646	144.837128	1322.933350	-544.205017	160.344452	1584.502319	-608.612488	377.481171	1043.566528	-657.833130	-94.810783	1073.741089	-508.856079	322.039490	800.319702	-542.842896	-73.580170	838.252991	-576.372253	127.704926	962.989258	386.252258	-15.960588	926.761108	412.603699	166.323517
-565.075439	231.412567	865.235535	-604.724304	32.578323	861.220581	-702.530762	280.109039	420.177856	-647.827698	-9.615642	470.723022	-700.330688	280.835022	65.824829	-696.416687	-20.889490	73.426239	-577.846313	346.942383	1279.985596	-626.765320	-42.364265	1304.624390	-556.559448	145.152664	1322.924805	-544.099609	160.772858	1584.447632	-607.579956	377.871338	1043.441284	-658.607300	-94.173462	1073.819458	-507.808136	322.075409	800.332275	-543.949097	-73.543312	838.174988	-576.442444	128.298355	962.801208	385.960632	-16.442673	926.920288	412.503448	166.191650
-565.034363	232.062637	865.149109	-604.992554	33.334061	860.885620	-702.568359	280.311279	420.169495	-647.458862	-9.400845	470.513824	-700.290588	280.838196	65.815857	-696.320801	-20.815004	73.451187	-577.278687	347.290283	1279.957642	-627.043152	-41.897026	1304.677612	-556.406494	145.533127	1322.895752	-543.948792	161.184189	1584.381348	-606.524719	378.215637	1043.297607	-659.573975	-93.605316	1073.870972	-506.675110	322.059875	800.380127	-544.850403	-73.369987	838.167480	-576.478271	128.846252	962.577942	386.241119	-16.002514	926.772278	412.594727	166.296402
-564.905457	232.589996	865.071289	-605.026672	33.833344	860.690552	-702.680542	280.553253	420.139618	-647.137329	-9.200900	470.371857	-700.359863	280.873749	65.816498	-696.254639	-20.697763	73.473129	-576.753845	347.657562	1279.885132	-627.289246	-41.402111	1304.556763	-556.302856	145.891754	1322.848633	-543.778625	161.585587	1584.306885	-605.631775	378.631500	1043.165894	-660.334717	-93.052254	1073.931152	-505.589691	322.074188	800.361145	-546.049133	-73.415703	837.941589	-576.411499	129.290527	962.437195	385.972351	-16.463484	926.927979	412.485107	166.186554
-564.772278	232.969681	864.966919	-605.000916	34.265541	860.537598	-702.704468	280.704132	420.115967	-646.887695	-9.040914	470.279968	-700.338196	280.884888	65.778831	-696.199280	-20.645485	73.468750	-576.261658	347.999237	1279.833130	-627.477783	-40.968609	1304.554077	-556.228210	146.255417	1322.830078	-543.566833	161.972412	1584.250244	-604.746094	379.039642	1043.053589	-661.116394	-92.539574	1073.929321	-504.416382	322.028595	800.461792	-547.162964	-73.433372	837.795837	-576.302612	129.660614	962.304565	386.003662	-16.466646	926.913452	412.495789	166.192078
-564.600708	233.372696	864.885376	-604.917297	34.709843	860.400085	-702.662598	280.826630	420.106995	-646.694153	-8.852300	470.203583	-700.225403	280.875244	65.804749	-696.149780	-20.569138	73.507019	-575.846191	348.441101	1279.792114	-627.678589	-40.553844	1304.519165	-556.154053	146.603928	1322.778320	-543.327026	162.333282	1584.166992	-603.876099	379.399384	1042.905273	-661.821594	-92.011192	1074.013794	-503.252808	322.080231	800.564758	-548.066101	-73.300659	837.760193	-576.164612	130.049561	962.192749	386.289490	-16.018539	926.768372	412.597534	166.305130
-564.376160	233.742050	864.825439	-604.784851	35.078999	860.322815	-702.612488	280.938141	420.127319	-646.764282	-8.749237	470.194031	-700.156006	280.880219	65.802750	-696.229431	-20.491308	73.535362	-575.507629	348.838013	1279.731323	-627.844971	-40.110790	1304.500854	-556.100952	146.943863	1322.731445	-543.080750	162.695526	1584.058594	-603.098511	379.658813	1042.777222	-662.509460	-91.572159	1074.105347	-502.084412	322.131653	800.694031	-549.247742	-73.387192	837.420349	-576.012573	130.411484	962.126099	386.303955	-16.000996	926.771240	412.625885	166.293945
-563.786682	233.407761	864.675659	-603.596252	33.712933	860.832092	-702.280029	280.822968	419.973450	-646.543701	-8.453778	470.410767	-699.919678	280.879028	65.763199	-696.208069	-20.460941	73.509773	-575.284363	349.197571	1279.649902	-627.970947	-39.686852	1304.496216	-556.029114	147.355988	1322.686768	-542.818542	163.066101	1583.964600	-602.377380	379.946869	1042.643555	-663.142395	-91.160439	1074.096558	-500.910034	322.070740	800.756409	-550.263062	-73.359344	837.206116	-575.409485	129.992432	962.346436	386.296417	-16.006155	926.769470	412.614746	166.315521
-563.240662	233.013382	864.580688	-602.780273	31.265490	861.469421	-701.979309	280.807343	419.821472	-646.638062	-8.341633	470.813477	-699.743225	280.854797	65.757805	-696.306641	-20.393166	73.551308	-575.113831	349.559113	1279.606934	-628.017883	-39.344494	1304.496948	-555.955566	147.723129	1322.648682	-542.532715	163.427460	1583.855469	-601.705505	380.235504	1042.528198	-663.619324	-90.717133	1074.160522	-499.735382	322.165527	800.919006	-551.237488	-73.390816	837.034668	-574.966064	129.026443	962.652344	386.287781	-15.990654	926.749756	412.589142	166.291534
-563.005066	233.232162	864.556213	-602.587891	31.408634	861.485962	-701.914856	280.952118	419.838196	-646.545593	-8.159875	470.820465	-699.771973	280.873749	65.737068	-696.303467	-20.380661	73.570671	-574.968872	349.931885	1279.574097	-628.077026	-38.955711	1304.450928	-555.889587	148.085861	1322.607544	-542.261108	163.762253	1583.744751	-601.111755	380.512665	1042.412964	-663.997253	-90.307739	1074.239136	-498.535767	322.233124	801.125183	-552.126282	-73.338303	836.860596	-574.793335	129.235107	962.652588	386.012726	-16.440857	926.906799	412.505859	166.184143
-562.755005	233.461960	864.536621	-602.481873	31.688587	861.487061	-701.769653	281.106171	419.843506	-646.453918	-8.007794	470.795685	-699.718445	280.863312	65.730637	-696.263855	-20.318289	73.549759	-574.885254	350.315033	1279.549561	-628.107117	-38.586185	1304.446899	-555.800598	148.440125	1322.587524	-541.981384	164.095215	1583.647583	-600.613708	380.820862	1042.305786	-664.441895	-89.954346	1074.322876	-497.375824	322.252991	801.307739	-552.991638	-73.294060	836.688049	-574.634827	129.497543	962.645142	386.294800	-16.008348	926.760010	412.595398	166.291504
-562.485352	233.724533	864.524231	-602.358215	32.005527	861.465698	-701.641602	281.276428	419.890564	-646.393066	-7.867274	470.786041	-699.685242	280.864136	65.731979	-696.291931	-20.313419	73.560951	-574.811340	350.674683	1279.530029	-628.091003	-38.195442	1304.449219	-555.719360	148.765244	1322.599609	-541.718140	164.575195	1583.540771	-600.078552	381.058228	1042.224365	-664.866699	-89.612282	1074.393433	-496.206970	322.364319	801.550964	-553.915344	-73.257294	836.438293	-574.457642	129.780090	962.629578	386.328766	-15.968828	926.757629	412.609955	166.304214
-562.331177	234.026520	864.500732	-602.595276	32.590263	861.478027	-701.562744	281.472809	419.945465	-646.361816	-7.734708	470.714325	-699.875854	280.930450	65.770653	-696.246826	-20.253292	73.547287	-574.773254	351.016663	1279.506958	-628.039795	-37.867252	1304.479980	-555.638184	149.098816	1322.583130	-541.483765	164.770905	1583.498047	-599.602783	381.298309	1042.128540	-665.150452	-89.321869	1074.493896	-495.102020	322.417572	801.781372	-554.705688	-73.331047	836.274170	-574.520752	130.225662	962.625793	386.326782	-15.970806	926.750061	412.610809	166.305847
-562.093140	234.237350	864.462341	-602.523499	32.822479	861.452515	-701.356018	281.613220	419.940979	-646.313110	-7.598843	470.696655	-699.662415	280.897980	65.570862	-696.263306	-20.226816	73.575150	-574.759827	351.366455	1279.480225	-628.029846	-37.557819	1304.443848	-555.566040	149.427292	1322.575439	-541.263245	165.259506	1583.407349	-599.196228	381.525360	1042.029297	-665.429993	-89.100792	1074.506958	-494.060913	322.518738	802.011047	-555.356018	-73.300323	836.130066	-574.380554	130.449631	962.595093	386.322479	-15.985688	926.761047	412.614746	166.317215
-561.889832	234.413956	864.451050	-602.503479	33.024639	861.463623	-701.113708	281.800446	419.963593	-646.272278	-7.510842	470.716309	-699.938293	281.026825	65.803009	-696.260986	-20.168020	73.577126	-574.738037	351.706665	1279.512695	-627.939270	-37.278210	1304.409058	-555.480530	149.718674	1322.563965	-541.074036	165.389465	1583.369385	-598.803650	381.730164	1041.964844	-665.625366	-88.838890	1074.542236	-493.034943	322.631226	802.252563	-555.801025	-73.242157	836.115112	-574.240417	130.636795	962.592651	386.334137	-15.973354	926.756592	412.634338	166.315262
-562.367493	235.958313	864.507996	-604.075378	37.835594	859.832153	-701.374084	282.371918	420.263214	-645.976501	-7.370422	469.998291	-700.467285	281.152710	65.882339	-696.101929	-20.157642	73.570564	-574.731384	351.988953	1279.530029	-627.791870	-36.997601	1304.386963	-555.390198	150.014526	1322.566284	-540.887878	165.706299	1583.322266	-598.452271	381.982269	1041.909546	-665.838196	-88.557533	1074.560547	-492.072723	322.733765	802.491516	-556.374451	-73.326195	835.918579	-574.797180	132.773834	961.729248	386.316742	-15.978119	926.768311	412.620911	166.305756
-562.267700	236.180161	864.511108	-604.246704	38.264771	859.702209	-701.261963	282.576355	420.309418	-645.948364	-7.288583	469.932770	-700.562500	281.227631	65.905014	-696.037537	-20.159847	73.593216	-574.747498	352.245575	1279.494995	-627.647827	-36.700146	1304.346191	-555.292664	150.314728	1322.545166	-540.733521	166.022552	1583.292969	-598.145264	382.209381	1041.858765	-665.901428	-88.287415	1074.635010	-491.130035	322.814270	802.713379	-556.745483	-73.339554	835.823425	-574.731995	132.995499	961.652893	386.328613	-15.990911	926.782776	412.623657	166.304108
-561.972900	236.199921	864.454224	-604.086426	38.250740	859.751465	-701.051636	282.655243	420.340759	-645.826111	-7.151895	469.950806	-700.533203	281.238312	65.885094	-695.989502	-20.108191	73.560677	-574.737976	352.510193	1279.483521	-627.432068	-36.464741	1304.372192	-555.183289	150.586105	1322.524048	-540.596558	166.334320	1583.261230	-597.869080	382.412659	1041.823975	-665.906433	-88.064514	1074.723633	-490.331451	323.010254	802.955017	-556.979675	-73.354706	835.766357	-574.594849	133.065643	961.659607	386.327454	-15.990903	926.781921	412.622284	166.304337
-561.745544	236.264984	864.447876	-604.008057	38.363880	859.756165	-700.863953	282.734985	420.366577	-645.744446	-7.090711	469.919281	-700.535522	281.248779	65.903412	-695.972290	-20.055552	73.591240	-574.731506	352.741333	1279.499023	-627.238037	-36.248798	1304.365601	-555.081787	150.869324	1322.526001	-540.479919	166.640030	1583.244751	-597.592590	382.616791	1041.787109	-665.919983	-87.896225	1074.751343	-489.498962	323.181488	803.195679	-557.117004	-73.362335	835.727661	-574.484863	133.161987	961.662720	386.346802	-15.978509	926.770691	412.630676	166.325027
-561.594788	236.367538	864.467468	-604.062439	38.525318	859.786926	-700.706360	282.871368	420.400940	-645.746277	-7.044967	469.914551	-700.401062	281.208618	65.722511	-695.966431	-20.047688	73.606903	-574.683594	352.979370	1279.474609	-627.048218	-36.030769	1304.387329	-554.959656	151.089142	1322.555908	-540.382996	166.904755	1583.226685	-597.359497	382.837128	1041.767578	-665.797791	-87.680466	1074.839355	-488.758331	323.398010	803.380310	-557.115112	-73.365547	835.743225	-574.392273	133.280212	961.683594	386.370636	-15.951252	926.765076	412.647736	166.342651
-561.378540	236.389526	864.386780	-603.979980	38.638557	859.743591	-700.464050	282.896301	420.386169	-645.657837	-7.006837	469.874908	-700.522217	281.276825	65.937119	-695.946472	-20.027519	73.619469	-574.667786	353.196594	1279.479858	-626.873901	-35.874283	1304.460205	-554.878845	151.301498	1322.561523	-540.299805	167.341248	1583.205322	-597.163818	383.099548	1041.737427	-665.688965	-87.604012	1074.900024	-488.111603	323.572693	803.546631	-557.039978	-73.360283	835.766968	-574.314758	133.374298	961.628723	386.361755	-15.938029	926.756897	412.653076	166.349991
-561.205688	236.288818	864.384277	-603.830322	38.480991	859.901245	-700.275757	282.955841	420.411530	-645.651367	-7.012261	469.947021	-700.265137	281.200317	65.733925	-695.952759	-20.007187	73.632957	-574.590759	353.363800	1279.484497	-626.735596	-35.721626	1304.493774	-554.812561	151.482925	1322.558105	-540.229797	167.617386	1583.213623	-596.963623	383.385803	1041.757202	-665.461365	-87.510750	1074.990112	-487.487366	323.705231	803.762634	-556.733643	-73.272545	835.956238	-574.146484	133.324448	961.708984	386.363220	-15.941172	926.776978	412.657440	166.365448
-560.933044	236.328903	864.335876	-603.663696	38.425369	859.906250	-700.115417	282.992432	420.401184	-645.581787	-7.007307	469.962097	-700.240356	281.199738	65.717773	-695.940979	-20.039827	73.641060	-574.494202	353.533386	1279.512695	-626.567566	-35.586708	1304.567017	-554.738037	151.646255	1322.582031	-540.181763	167.720078	1583.244019	-596.781250	383.589966	1041.723755	-665.274231	-87.483276	1075.041870	-486.969879	323.921753	803.922180	-556.577881	-73.337975	835.915405	-574.011414	133.359070	961.696045	386.357025	-15.931319	926.770508	412.670441	166.360336
-560.704529	236.344162	864.321472	-603.495972	38.304817	859.981689	-699.975769	282.956787	420.436340	-645.484802	-6.987803	470.007324	-700.242798	281.208130	65.770752	-695.921692	-20.046665	73.652748	-574.450195	353.668488	1279.523193	-626.459045	-35.423111	1304.584351	-554.650940	151.805984	1322.611694	-540.142334	167.990692	1583.216675	-596.616638	383.774628	1041.739258	-665.001221	-87.504196	1075.098877	-486.541931	324.211945	804.024475	-556.102783	-73.235847	836.101501	-573.837341	133.356949	961.730591	386.360657	-15.926325	926.768799	412.669067	166.361877
-560.607544	236.369614	864.325012	-603.453491	38.356937	860.024475	-699.901306	282.949829	420.486725	-645.446716	-7.028159	470.007080	-700.292236	281.205658	65.788170	-695.901428	-20.073336	73.664825	-574.342346	353.799347	1279.549805	-626.316467	-35.289055	1304.666870	-554.576599	151.929352	1322.653564	-540.084534	168.234070	1583.229736	-596.426819	383.989777	1041.763062	-664.682983	-87.451218	1075.083008	-486.216614	324.481659	804.127625	-555.740845	-73.296196	836.101501	-573.719971	133.402405	961.750061	386.383484	-15.909072	926.741455	412.690063	166.381348
-560.396362	236.406601	864.332275	-603.314270	38.344925	860.036987	-699.857361	282.953430	420.576477	-645.365723	-7.010254	470.002625	-700.294678	281.203278	65.792824	-695.904480	-20.070482	73.647316	-574.269836	353.876892	1279.541504	-626.197876	-35.167999	1304.734863	-554.490601	152.059601	1322.692749	-540.028198	168.465515	1583.256836	-596.281799	384.257690	1041.797485	-664.289917	-87.479111	1075.151611	-485.945618	324.684967	804.203918	-555.210693	-73.271408	836.199829	-573.561157	133.419022	961.761475	386.378265	-15.917623	926.752869	412.685059	166.375443
-560.195374	236.319519	864.317261	-603.066406	38.158325	860.149353	-699.794067	282.905487	420.611298	-645.297363	-7.023542	470.048370	-700.344360	281.181183	65.818047	-695.910156	-20.068415	73.664108	-574.168152	353.935822	1279.530151	-626.100098	-35.055977	1304.759888	-554.431152	152.172867	1322.762695	-539.946411	168.650375	1583.327271	-596.148743	384.452942	1041.813232	-663.828552	-87.537239	1075.206787	-485.706299	324.989777	804.254089	-554.599487	-73.260971	836.347473	-573.373535	133.357941	961.816223	386.376740	-15.914110	926.753906	412.689423	166.393448
-559.970032	236.335526	864.258362	-602.888794	38.171703	860.098389	-699.673767	282.876862	420.643585	-645.260132	-7.021662	470.078552	-700.217651	281.166779	65.825165	-695.959839	-20.077885	73.685654	-574.141174	353.986908	1279.523438	-626.009216	-34.959652	1304.834961	-554.380737	152.254700	1322.801392	-539.863525	168.978287	1583.332642	-595.986267	384.655853	1041.824585	-663.330750	-87.576500	1075.228638	-485.509613	325.292145	804.282898	-553.913574	-73.175690	836.506165	-573.226624	133.386429	961.766296	386.380798	-15.912894	926.757141	412.698242	166.393707
-559.792419	236.331848	864.263184	-602.759033	38.180820	860.106873	-699.584778	282.858795	420.630798	-645.184387	-7.019731	470.108368	-700.489441	281.258759	66.050690	-695.880249	-20.124161	73.676468	-574.077637	354.009277	1279.509521	-625.943481	-34.907394	1304.895020	-554.346863	152.335175	1322.869385	-539.786011	169.012009	1583.369141	-595.866821	384.853851	1041.841431	-662.863098	-87.591423	1075.204224	-485.432800	325.624664	804.248291	-553.182190	-73.154694	836.691528	-573.076904	133.389587	961.773315	386.366333	-15.902862	926.764038	412.690399	166.394073
-559.818176	236.584900	864.303345	-603.051575	38.836376	859.862244	-699.637207	282.918243	420.733948	-645.214355	-7.063434	470.065796	-700.554016	281.259918	66.067291	-695.940979	-20.123592	73.734741	-573.976563	354.052826	1279.516968	-625.821716	-34.860386	1304.983398	-554.320496	152.393585	1322.959229	-539.676147	169.296417	1583.376099	-595.760132	385.018341	1041.829468	-662.304504	-87.660904	1075.269653	-485.401123	325.954041	804.174622	-552.375061	-73.087669	836.860901	-573.090149	133.650101	961.651245	386.372894	-15.910327	926.766846	412.697876	166.383301
-559.618042	236.615250	864.302124	-602.885315	38.810841	859.842957	-699.581970	282.881897	420.735504	-645.185181	-7.064190	470.083435	-700.548584	281.225250	66.055305	-695.977844	-20.139740	73.735023	-573.921448	354.055237	1279.502319	-625.741699	-34.812298	1304.986206	-554.300110	152.440735	1323.025635	-539.527893	169.439606	1583.414795	-595.676758	385.138885	1041.841064	-661.795959	-87.748901	1075.294678	-485.458160	326.350861	804.074219	-551.565796	-73.070518	837.012329	-572.917480	133.645432	961.641602	386.396545	-15.883624	926.760010	412.706512	166.390564
-559.353027	236.568130	864.247986	-602.628845	38.781937	859.803650	-699.478210	282.771881	420.772186	-645.119019	-7.036514	470.074310	-700.518982	281.216248	66.100166	-695.974609	-20.147867	73.706360	-573.885254	354.055756	1279.458374	-625.649231	-34.774895	1304.999023	-554.278687	152.470428	1323.084229	-539.344971	169.557251	1583.439941	-595.609436	385.231354	1041.833496	-661.393555	-87.799934	1075.222778	-485.567261	326.740326	803.933228	-550.710022	-72.928368	837.165527	-572.721680	133.628204	961.601135	386.393402	-15.887033	926.755798	412.714111	166.403351
-559.163391	236.519440	864.219299	-602.398804	38.772808	859.768677	-699.417969	282.714294	420.801178	-645.032715	-7.046568	470.111359	-700.444153	281.190063	66.095703	-696.002808	-20.137707	73.713654	-573.867493	354.036072	1279.424072	-625.545471	-34.762104	1305.036011	-554.272766	152.489761	1323.128418	-539.131348	169.514313	1583.496338	-595.538452	385.319824	1041.799072	-660.858826	-87.891190	1075.181152	-485.670563	327.061768	803.789978	-549.798767	-72.814964	837.289368	-572.517273	133.598190	961.569702	386.404144	-15.868067	926.736938	412.698395	166.403046
-558.913208	236.440247	864.173218	-602.126099	38.634010	859.760620	-699.354370	282.674683	420.799408	-644.984436	-7.088133	470.133362	-700.492065	281.159393	66.094872	-696.020508	-20.138475	73.710197	-573.919800	354.030334	1279.349854	-625.498413	-34.746635	1305.004150	-554.268738	152.529343	1323.179688	-538.881287	169.600052	1583.530518	-595.531860	385.374115	1041.753662	-660.310913	-87.923401	1075.124146	-485.821686	327.348297	803.609924	-548.835327	-72.729424	837.438354	-572.280396	133.515778	961.545776	386.405884	-15.853786	926.748901	412.690918	166.409988
-558.669128	236.445114	864.184509	-601.861206	38.544079	859.801270	-699.324463	282.613464	420.836914	-644.893188	-7.081701	470.145264	-700.289124	281.092621	65.892357	-696.024170	-20.144922	73.724831	-573.979919	354.013153	1279.296753	-625.448914	-34.748894	1305.015137	-554.263611	152.525345	1323.243530	-538.612305	169.685211	1583.522461	-595.546875	385.387756	1041.696533	-659.856201	-87.990082	1075.003784	-485.985626	327.718079	803.426270	-547.883423	-72.611366	837.586975	-572.004822	133.486267	961.570496	386.406281	-15.854355	926.762207	412.691254	166.417130
-558.483093	236.423859	864.154114	-601.586365	38.442413	859.779114	-699.263245	282.542328	420.837738	-644.799988	-7.146613	470.175232	-700.317383	281.063629	65.910385	-696.019775	-20.137678	73.738846	-574.071411	353.994781	1279.214966	-625.394592	-34.783825	1305.004150	-554.251099	152.517853	1323.252563	-538.309448	169.710129	1583.565918	-595.616211	385.390900	1041.646606	-659.377869	-88.033745	1074.941528	-486.295685	328.119324	803.154053	-546.944153	-72.434853	837.756775	-571.792542	133.438202	961.546265	386.415741	-15.863935	926.765137	412.711823	166.437454
-558.143738	236.153198	864.059814	-601.004272	37.887993	859.908020	-699.120483	282.442841	420.841187	-644.435059	-7.119994	470.252533	-700.440552	281.134277	66.118690	-695.951599	-20.165911	73.695381	-574.190247	353.957825	1279.119751	-625.361938	-34.804390	1304.952759	-554.217590	152.505554	1323.249878	-537.990601	169.737305	1583.571289	-595.731262	385.365692	1041.574951	-658.936951	-88.061668	1074.850830	-486.558563	328.471832	802.944214	-545.903748	-72.313446	837.962036	-571.466309	133.182281	961.580811	386.168488	-16.305824	926.933838	412.635956	166.318985
-557.963623	236.020996	864.073547	-600.620605	37.565655	859.973267	-699.032349	282.353546	420.829559	-644.161560	-7.131217	470.244781	-700.422546	281.104706	66.100739	-695.912842	-20.196815	73.698235	-574.330444	353.912445	1279.018066	-625.312195	-34.841343	1304.852905	-554.175415	152.479950	1323.202637	-537.680786	169.733276	1583.542725	-595.888916	385.246063	1041.487061	-658.428650	-88.073067	1074.761841	-486.883911	328.753174	802.691467	-544.845825	-72.187302	838.144775	-571.174866	132.990784	961.620850	386.434143	-15.868446	926.789185	412.724335	166.431793
-557.810791	236.032608	864.049377	-600.419250	37.585003	859.855530	-699.001770	282.361542	420.894196	-643.937561	-7.218092	470.197693	-700.506653	281.103271	66.131256	-695.925293	-20.217440	73.677467	-574.505615	353.842865	1278.883545	-625.239746	-34.899715	1304.751709	-554.127441	152.450989	1323.153442	-537.395752	169.729645	1583.514648	-596.090759	385.135162	1041.372314	-657.877380	-88.018341	1074.616455	-487.186737	329.022949	802.430786	-543.690857	-71.956879	838.303711	-570.994934	132.960571	961.547913	386.437775	-15.852241	926.780396	412.727142	166.436768
-557.667847	236.004211	863.998047	-600.181580	37.530716	859.773682	-698.892090	282.357880	420.902557	-643.688904	-7.303485	470.148041	-700.531616	281.118622	66.167038	-695.927979	-20.216663	73.680901	-574.696411	353.801147	1278.721802	-625.189148	-34.973877	1304.639038	-554.053955	152.378464	1323.067383	-537.148804	169.717728	1583.488770	-596.326477	384.994690	1041.222046	-657.407654	-87.977928	1074.354126	-487.494476	329.335602	802.163208	-542.677002	-71.795715	838.401794	-570.820801	132.911713	961.482361	386.447845	-15.843647	926.765503	412.723816	166.437714
-557.599487	236.087875	863.960693	-600.123230	37.756714	859.568604	-698.875305	282.425537	420.952240	-643.493591	-7.436307	470.082336	-700.529053	281.119812	66.168701	-695.953979	-20.221146	73.673599	-574.870056	353.721832	1278.509766	-625.044312	-35.073792	1304.505371	-553.994446	152.342804	1322.955811	-536.922119	169.719864	1583.484619	-596.594055	384.861237	1041.089722	-656.945374	-87.992294	1074.172974	-487.930573	329.664734	801.898254	-541.482849	-71.546844	838.577576	-570.729004	132.973190	961.355164	386.442566	-15.844937	926.760864	412.714874	166.459396
-557.397644	236.022903	863.915466	-599.755432	37.549850	859.605652	-698.705139	282.395447	420.930206	-643.240234	-7.613919	470.104858	-700.548218	281.132965	66.151215	-695.986023	-20.216717	73.698036	-575.039124	353.648560	1278.298096	-624.905212	-35.170330	1304.348999	-553.935852	152.286438	1322.814087	-536.726624	169.718323	1583.513672	-596.935120	384.737061	1040.926025	-656.556152	-88.061752	1073.955688	-488.368774	329.922668	801.585022	-540.459167	-71.370125	838.599670	-570.514343	132.902969	961.359314	386.445374	-15.843144	926.763733	412.711609	166.451569
-557.155884	235.940613	863.890686	-599.363770	37.325428	859.647827	-698.520264	282.349304	420.878326	-642.935669	-7.766378	470.116608	-700.392822	281.093414	65.952484	-696.022583	-20.249636	73.728523	-575.212280	353.570679	1278.092651	-624.724670	-35.287460	1304.192993	-553.844910	152.215942	1322.690918	-536.548889	169.677567	1583.570190	-597.342529	384.650635	1040.773315	-656.007324	-88.095322	1073.807251	-488.817993	330.140076	801.260925	-539.421204	-71.213570	838.701477	-570.274109	132.808136	961.376526	386.176392	-16.286711	926.914734	412.606506	166.323425
-556.980042	235.797852	863.836121	-598.983826	37.099159	859.686157	-698.315247	282.288361	420.827576	-642.611328	-7.990592	470.138184	-700.539978	281.164551	66.101051	-696.072876	-20.227503	73.705177	-575.366516	353.466583	1277.874390	-624.503967	-35.417645	1303.995972	-553.810303	152.140320	1322.517822	-536.397522	169.621567	1583.644287	-597.779236	384.523743	1040.588867	-655.527527	-88.076569	1073.543091	-489.268066	330.295380	800.993042	-538.253113	-70.912643	838.909180	-570.059875	132.693314	961.376099	386.183258	-16.281260	926.916138	412.626495	166.322449
-556.764587	235.638794	863.811768	-598.558899	36.889374	859.701294	-698.148254	282.249115	420.826752	-642.200684	-8.196749	470.168182	-700.593384	281.192230	66.119560	-696.140442	-20.262756	73.683075	-575.528564	353.356537	1277.668945	-624.272644	-35.581196	1303.794067	-553.732117	152.065720	1322.339966	-536.265808	169.692032	1583.731567	-598.216858	384.379730	1040.428467	-655.057983	-88.103279	1073.276733	-489.823853	330.569702	800.737610	-537.309021	-70.795235	838.831543	-569.812134	132.553070	961.378845	386.189514	-16.255819	926.902954	412.624390	166.347580
-556.559021	235.526367	863.746277	-598.103088	36.661457	859.693604	-697.980957	282.226349	420.811646	-641.710022	-8.352467	470.134857	-700.392273	281.109528	65.909691	-696.268921	-20.263247	73.705368	-575.682556	353.242889	1277.471191	-623.999023	-35.733471	1303.593750	-553.656006	151.960266	1322.169556	-536.196777	169.498947	1583.828125	-598.681641	384.192902	1040.271118	-654.553650	-88.116608	1073.001709	-490.393494	330.739075	800.462708	-536.163879	-70.451988	838.965454	-569.539246	132.435837	961.348755	386.195587	-16.257534	926.906494	412.643127	166.331879
-556.112915	234.938431	863.683044	-597.014282	35.416378	860.132202	-697.640747	282.097809	420.694763	-641.131226	-8.593873	470.283905	-700.471375	281.163300	66.104530	-696.318909	-20.284437	73.642563	-575.844604	353.108398	1277.283569	-623.629150	-35.942917	1303.496826	-553.589111	151.848862	1321.972412	-536.112915	169.443298	1583.957031	-599.191162	384.011292	1040.094482	-654.034424	-88.194031	1072.768433	-490.970245	330.790527	800.159180	-535.369568	-70.422760	838.852051	-568.987915	131.850830	961.564758	386.197052	-16.220901	926.906738	412.625549	166.379974
-556.064575	235.230621	863.642090	-597.178772	36.158718	859.686707	-697.582397	282.223969	420.727936	-640.578918	-8.960340	470.113007	-700.648438	281.243500	66.152390	-696.387939	-20.294718	73.668510	-576.042603	352.935364	1277.066284	-623.238647	-36.160320	1303.291870	-553.522949	151.763260	1321.769287	-536.048340	169.378479	1584.101929	-599.731140	383.912933	1039.935181	-653.427734	-88.257576	1072.539307	-491.587769	330.842773	799.907288	-534.201660	-70.032509	838.953430	-568.963196	132.133163	961.307068	386.179169	-16.236256	926.907043	412.629578	166.362411
-555.856750	235.085785	863.569885	-596.756775	36.008877	859.643738	-697.446289	282.253235	420.686768	-639.921143	-9.182953	470.004425	-700.589783	281.230988	66.130959	-696.370544	-20.357143	73.702423	-576.276550	352.789551	1276.891968	-622.889526	-36.401413	1303.130859	-553.431702	151.673019	1321.605835	-535.992310	169.440979	1584.191284	-600.275574	383.771149	1039.791992	-652.888123	-88.405182	1072.371826	-492.220795	330.962433	799.684937	-533.544250	-69.937546	838.730042	-568.685425	132.016327	961.253418	386.170715	-16.221802	926.898560	412.623810	166.351456
-555.561829	234.964447	863.509766	-596.259033	35.781525	859.640198	-697.325806	282.302307	420.675964	-639.163513	-9.405673	469.957611	-700.611572	281.245941	66.125343	-696.631714	-20.341431	73.770187	-576.545593	352.672577	1276.715576	-622.550354	-36.574688	1302.849487	-553.358459	151.566467	1321.447876	-535.953186	169.224426	1584.314941	-600.843201	383.653290	1039.682861	-652.337891	-88.509010	1072.100952	-492.918518	331.011658	799.476135	-532.679932	-69.770470	838.682129	-568.348267	131.891922	961.227844	386.107727	-16.239479	926.911865	412.590576	166.385437
-555.011963	234.331787	863.428467	-595.006165	34.482891	860.169434	-696.997925	282.125732	420.588196	-638.303833	-9.679200	470.112579	-700.453125	281.215454	66.137939	-696.318604	-20.389713	73.773705	-576.779724	352.556824	1276.596924	-622.166809	-36.788017	1302.719727	-553.304565	151.467896	1321.324707	-535.902405	169.121246	1584.402832	-601.483887	383.488495	1039.612793	-651.585083	-88.642563	1071.912964	-493.591766	330.994507	799.307983	-531.854248	-69.597313	838.606689	-567.674988	131.314056	961.481689	386.103119	-16.240023	926.909241	412.587585	166.385361
-554.629517	234.033478	863.377380	-594.229126	33.917427	860.275574	-696.816895	282.011322	420.542999	-637.548218	-9.866832	470.128082	-700.403259	281.206146	66.130196	-696.600098	-20.342127	73.893990	-577.080933	352.397003	1276.486084	-621.741516	-37.040890	1302.590332	-553.246277	151.344681	1321.252319	-535.827393	169.006287	1584.498291	-602.054810	383.350342	1039.545898	-650.998291	-88.834160	1071.750366	-494.291626	330.974823	799.148376	-530.898804	-69.285782	838.629395	-567.207520	131.001114	961.520996	386.092316	-16.239010	926.919250	412.595856	166.377487
-554.089478	233.562195	863.321045	-593.091431	32.572426	860.646851	-696.625366	281.895325	420.532288	-636.734253	-10.073545	470.231934	-700.239380	281.200134	66.179474	-696.582520	-20.356831	74.006111	-577.354919	352.281769	1276.424316	-621.274231	-37.309509	1302.501709	-553.172791	151.224045	1321.204712	-535.746582	168.870377	1584.578125	-602.670654	383.049072	1039.513550	-650.382019	-88.991821	1071.540894	-495.036041	330.860413	799.036804	-530.229370	-69.164230	838.353455	-566.569824	130.378235	961.700928	386.100372	-16.191582	926.906067	412.604523	166.361252
-553.920288	233.593185	863.294617	-592.767944	33.147583	860.388306	-696.656128	281.930939	420.631683	-636.043396	-10.324810	470.101837	-700.124939	281.122833	65.989914	-696.474426	-20.355848	74.041229	-577.621826	352.133057	1276.381104	-620.851379	-37.555801	1302.288818	-553.062927	151.117096	1321.163086	-535.648438	168.736649	1584.628052	-603.263977	382.765076	1039.484741	-649.445435	-89.085503	1071.397827	-495.772675	330.748749	798.869263	-529.382568	-68.930260	838.402527	-566.295166	130.558502	961.553101	386.123230	-16.180229	926.874268	412.619476	166.361847
-553.976929	234.198303	863.297363	-593.218140	34.678219	859.639160	-696.823303	282.093597	420.842194	-635.543274	-10.667994	469.896606	-700.333252	281.174927	66.044342	-696.191162	-20.353945	74.060287	-577.916138	351.942657	1276.321777	-620.351807	-37.814232	1302.143555	-552.970154	150.988144	1321.109009	-535.554810	168.623611	1584.619629	-603.853027	382.519440	1039.473511	-648.928955	-89.345497	1071.150757	-496.501831	330.626251	798.755249	-528.786316	-68.980194	838.064087	-566.328735	131.180969	961.150513	386.122345	-16.190722	926.873779	412.629730	166.377197
-553.219788	233.288239	863.219177	-591.177856	32.224117	860.450195	-696.452637	281.787170	420.719818	-634.779907	-10.740506	470.281860	-700.055542	281.114807	66.026344	-696.502869	-20.291670	74.158257	-578.207458	351.770660	1276.275391	-619.860657	-38.100292	1302.000488	-552.901367	150.852829	1321.068970	-535.413635	168.464050	1584.654419	-604.460510	382.199768	1039.498901	-648.235779	-89.489769	1070.919800	-497.264862	330.553925	798.620117	-527.954773	-68.753769	838.002930	-565.274780	130.075623	961.558655	386.065430	-16.164984	926.880432	412.586700	166.383682
-552.537964	232.736618	863.191162	-590.138489	29.508144	861.153564	-696.186829	281.587463	420.676086	-634.560608	-11.059665	470.683105	-700.093140	281.126434	66.194572	-696.730896	-20.257204	74.284470	-578.506958	351.567017	1276.251465	-619.365662	-38.421982	1301.869019	-552.811523	150.704269	1321.051392	-535.239136	168.317566	1584.657715	-605.082581	381.910095	1039.496582	-647.475708	-89.725517	1070.754150	-498.015991	330.465759	798.534668	-527.322632	-68.705078	837.758789	-564.732849	128.900116	961.929260	386.010834	-16.187263	926.867798	412.563416	166.377975
-552.125427	232.674469	863.181213	-589.353088	29.199535	861.222900	-695.994263	281.488739	420.709320	-633.934265	-11.216322	470.693481	-699.880005	281.024658	66.024490	-696.705566	-20.260042	74.330620	-578.787415	351.351685	1276.239868	-618.894348	-38.697483	1301.595337	-552.733521	150.563873	1321.030273	-535.060303	168.168442	1584.632080	-605.661682	381.635925	1039.513428	-646.807373	-89.942032	1070.528809	-498.723480	330.395477	798.469727	-526.569763	-68.646492	837.558105	-564.246155	128.788834	961.967896	385.990570	-16.201332	926.884094	412.554199	166.366730
-551.915527	232.860214	863.162964	-588.587585	29.722692	860.619507	-695.878784	281.506775	420.771851	-633.269348	-11.264381	470.610931	-700.200195	281.100220	66.271210	-696.455505	-20.264475	74.315453	-579.091675	351.181885	1276.268677	-618.348938	-39.014198	1301.382080	-552.672424	150.417511	1321.033203	-534.843201	168.041092	1584.630127	-606.295410	381.274475	1039.594360	-646.042847	-90.143265	1070.310669	-499.461029	330.146606	798.387451	-525.952637	-68.675812	837.262512	-563.645996	128.850006	961.642944	385.975067	-16.197901	926.888672	412.529205	166.350601
-552.203308	234.031784	863.241394	-589.373352	33.852661	859.195190	-696.048584	281.769928	421.052521	-632.581177	-11.316968	469.946625	-700.301453	281.094177	66.118958	-696.648438	-20.253345	74.370872	-579.451172	351.003235	1276.275513	-617.793213	-39.344902	1301.238159	-552.595398	150.270721	1321.049927	-534.567383	167.904434	1584.557739	-606.874451	380.964935	1039.661621	-645.348450	-90.398254	1070.125854	-500.124847	329.853577	798.317383	-525.302673	-68.654564	837.060730	-563.783630	130.626358	960.917542	386.248993	-15.787247	926.747192	412.634674	166.447815
-551.834167	234.086594	863.216064	-588.673096	33.889725	859.018982	-695.781677	281.729950	421.074738	-632.066895	-11.456277	469.982300	-700.482666	281.133667	66.353516	-696.660828	-20.267405	74.388618	-579.789795	350.843536	1276.291504	-617.262024	-39.673969	1301.123779	-552.456970	150.115509	1321.059692	-534.257202	167.762329	1584.456421	-607.409546	380.535217	1039.687744	-644.672852	-90.596260	1069.820801	-500.722046	329.805023	798.300232	-524.536377	-68.584953	836.965149	-563.314148	130.620972	960.819580	385.989166	-16.206863	926.892151	412.545654	166.338867
-551.405762	234.105301	863.204163	-587.686279	33.660336	858.894287	-695.428711	281.604309	421.064514	-631.486267	-11.546440	470.007904	-700.367493	281.082489	66.378174	-696.698059	-20.251736	74.427002	-580.166016	350.631500	1276.279175	-616.708252	-39.972572	1300.931274	-552.338806	149.966919	1321.015747	-533.912842	167.621033	1584.318726	-607.998901	380.190369	1039.666870	-643.841125	-90.860451	1069.691284	-501.352875	329.719055	798.259399	-523.951721	-68.646759	836.590271	-562.644836	130.489929	960.753113	386.227692	-15.795178	926.755371	412.642487	166.432312
-550.712891	233.628494	863.160889	-585.941162	32.302959	859.241760	-694.915161	281.350372	421.000153	-630.856812	-11.616183	470.184082	-700.107849	281.030151	66.346100	-696.767273	-20.238340	74.478363	-580.565002	350.455688	1276.226929	-616.109802	-40.317951	1300.730225	-552.173218	149.792374	1321.010986	-533.544678	167.493820	1584.147461	-608.572449	379.817657	1039.621460	-643.209229	-91.117790	1069.473389	-501.894897	329.405457	798.200012	-523.346497	-68.810410	836.322632	-561.647705	129.855576	960.929504	385.963959	-16.182804	926.892578	412.526093	166.338562
-550.587646	234.130325	863.129517	-585.859436	33.434566	858.525696	-694.736877	281.375397	421.109161	-630.307434	-11.712285	469.964539	-700.155762	281.006836	66.369713	-696.771240	-20.261879	74.539696	-580.987549	350.235809	1276.142700	-615.510010	-40.641346	1300.595703	-552.007629	149.639999	1320.960571	-533.184387	167.340759	1583.965820	-609.136841	379.471130	1039.561035	-642.348267	-91.335030	1069.240845	-502.477448	329.099945	798.060181	-522.607178	-68.897331	836.068970	-561.400940	130.296188	960.533630	385.909027	-16.206966	926.891174	412.486938	166.309113
-549.968750	233.818100	863.105408	-584.270386	32.431580	858.732300	-694.247864	281.116089	421.076630	-629.572388	-11.806134	470.094971	-700.007202	280.942261	66.387169	-696.731995	-20.277664	74.564331	-581.376221	350.005249	1276.086792	-614.866821	-41.000244	1300.359375	-551.795166	149.470078	1320.882202	-532.801636	167.180161	1583.796265	-609.707581	379.090149	1039.484863	-641.570740	-91.642853	1069.079834	-502.995758	328.915527	797.960266	-521.903381	-69.014847	835.863953	-560.453674	129.823959	960.641846	385.891296	-16.206631	926.884888	412.472076	166.295547
-549.501465	233.699982	863.106140	-583.145752	32.145847	858.657410	-693.931213	281.046356	421.113281	-628.996704	-11.898937	470.118439	-699.892273	280.928070	66.436531	-696.817993	-20.259308	74.630852	-581.753296	349.794586	1276.023071	-614.201721	-41.304462	1300.099243	-551.587341	149.285294	1320.794800	-532.451172	166.998474	1583.606934	-610.265503	378.724976	1039.423096	-640.805481	-91.937149	1068.870117	-503.477142	328.676910	797.928955	-521.091614	-69.028236	835.662292	-559.735229	129.621918	960.609863	385.854553	-16.224318	926.890259	412.455811	166.299469
-549.365906	234.109970	863.111938	-582.927734	33.181004	858.044800	-693.736023	281.046478	421.259155	-628.510376	-12.060148	469.908234	-700.045898	280.933167	66.518082	-696.895691	-20.284330	74.722916	-582.225647	349.592316	1275.939087	-613.475342	-41.638000	1299.986816	-551.344604	149.095108	1320.713379	-532.148560	166.832840	1583.417603	-610.793274	378.334869	1039.341919	-639.849426	-92.229607	1068.701538	-503.927155	328.412994	797.861145	-520.390381	-69.247009	835.480774	-559.435486	130.009979	960.286621	385.850006	-16.203657	926.896729	412.437317	166.324234
-548.983215	234.232117	863.126099	-582.034485	33.253075	857.797180	-693.441528	280.952057	421.313141	-627.814392	-12.131918	469.848541	-700.001648	280.882202	66.541534	-696.782837	-20.284214	74.754883	-582.650146	349.413330	1275.860718	-612.779480	-41.966358	1299.752930	-551.079346	148.870667	1320.613770	-531.923340	166.662750	1583.227905	-611.336060	377.964813	1039.297729	-639.239258	-92.669426	1068.470093	-504.273956	328.268951	797.819214	-519.672729	-69.370979	835.212708	-558.817444	129.998505	960.167236	385.857117	-16.212772	926.901917	412.420868	166.280563
-548.469421	234.237732	863.146484	-580.948608	33.091259	857.693298	-693.027649	280.783325	421.300507	-627.209045	-12.253473	469.913269	-699.911072	280.876221	66.567482	-696.818298	-20.273733	74.819817	-583.032898	349.163666	1275.720581	-611.985474	-42.339779	1299.554199	-550.781616	148.685455	1320.475464	-531.741272	166.502304	1583.095947	-611.898254	377.544769	1039.166626	-638.287781	-93.027214	1068.315063	-504.673889	327.973694	797.739441	-518.905273	-69.604401	835.032043	-558.095642	129.893448	960.129700	385.847443	-16.238993	926.889526	412.431580	166.281738
-547.970581	234.255432	863.121521	-579.837708	33.004395	857.543091	-692.502686	280.564026	421.291748	-626.599365	-12.307363	469.946411	-700.186646	280.893890	66.606476	-696.839539	-20.271767	74.875420	-583.382324	348.887329	1275.571167	-611.117249	-42.749912	1299.359253	-550.449097	148.472870	1320.315918	-531.615234	166.321899	1582.958618	-612.449890	377.143951	1039.022217	-637.561096	-93.384285	1068.044556	-505.041229	327.861359	797.626465	-518.115784	-69.841606	834.814209	-557.382446	129.833252	960.047180	385.840942	-16.239384	926.885437	412.413086	166.279922
-547.502869	234.378235	863.147766	-578.781555	32.928684	857.367554	-691.950378	280.372375	421.297028	-625.895020	-12.281977	469.858459	-699.679199	280.745819	66.626999	-696.828064	-20.253736	74.905014	-583.658447	348.624969	1275.432861	-610.246033	-43.128223	1299.143433	-550.104553	148.301941	1320.164429	-531.563721	166.185181	1582.897705	-612.986145	376.746796	1038.896362	-636.592896	-93.802048	1067.926514	-505.396454	327.679138	797.518127	-517.377808	-70.046425	834.600952	-556.675781	129.788284	959.973511	385.835480	-16.210093	926.863342	412.393402	166.264038
-547.027771	234.375046	863.168457	-577.669800	32.762287	857.254272	-691.448914	280.245605	421.305237	-625.206970	-12.401464	469.817169	-699.565125	280.684723	66.692184	-696.865234	-20.237999	74.966400	-583.942322	348.351807	1275.243896	-609.244019	-43.512169	1298.935791	-549.713379	148.114761	1320.028564	-531.560852	165.985809	1582.883301	-613.525208	376.233856	1038.726318	-635.661072	-94.170456	1067.693726	-505.865601	327.559906	797.361084	-516.525696	-70.337944	834.319702	-555.976624	129.674957	959.932129	385.833160	-16.224583	926.858459	412.391449	166.229324
-546.632996	234.368973	863.174988	-576.613953	32.688278	857.089050	-690.930176	280.111206	421.349609	-624.470886	-12.405671	469.799805	-699.471252	280.650970	66.756432	-696.787781	-20.234982	75.061852	-584.217041	348.075806	1275.083740	-608.174438	-43.994072	1298.724487	-549.256836	147.900940	1319.850708	-531.583862	165.812851	1582.842529	-613.976563	375.791840	1038.599731	-634.816467	-94.711601	1067.520874	-506.122650	327.460999	797.265625	-515.768860	-70.534515	834.024719	-555.312622	129.581268	959.854614	385.791199	-16.261358	926.867737	412.337952	166.246475
-546.216064	234.281021	863.180420	-575.494080	32.563747	856.966003	-690.342468	279.941406	421.362976	-623.698364	-12.420888	469.846710	-699.298218	280.591095	66.798386	-696.783630	-20.239035	75.113884	-584.429749	347.768433	1274.946167	-607.187683	-44.322163	1298.442383	-548.799622	147.682358	1319.673584	-531.635132	165.661469	1582.834351	-614.452332	375.369049	1038.487671	-633.899170	-95.124016	1067.265869	-506.329926	327.317505	797.192444	-515.007751	-70.829559	833.796692	-554.612366	129.444016	959.798828	385.773010	-16.266817	926.866150	412.303314	166.224014
-545.843079	234.257568	863.209106	-574.466125	32.402306	856.899841	-689.741943	279.740997	421.323669	-622.845093	-12.468303	469.872650	-699.039856	280.482788	66.847839	-696.753357	-20.235458	75.197716	-584.708374	347.465179	1274.815918	-606.094055	-44.721722	1298.299683	-548.382690	147.508896	1319.569092	-531.755920	165.468018	1582.822510	-614.939392	374.879486	1038.376587	-632.883789	-95.600090	1067.218872	-506.447327	327.325714	797.109436	-514.101868	-71.068558	833.672424	-553.980835	129.337341	959.783813	385.779449	-16.245417	926.864563	412.288452	166.216751
-545.395203	234.227310	863.212891	-573.428894	32.310932	856.771667	-689.146240	279.545166	421.246002	-621.967468	-12.540809	469.753937	-698.902649	280.421417	66.874565	-696.850037	-20.266922	75.336845	-584.944397	347.114868	1274.690918	-604.853516	-45.135319	1298.351318	-547.886108	147.264160	1319.500000	-531.862854	165.297760	1582.869873	-615.288269	374.343994	1038.294800	-631.888367	-96.029594	1067.060913	-506.503632	327.276672	797.077087	-513.358154	-71.393898	833.393982	-553.291504	129.237885	959.723389	385.775513	-16.238369	926.866577	412.275574	166.230026
-543.816162	233.678406	863.285095	-570.269897	29.122250	857.887939	-688.123535	279.059601	421.101318	-620.942749	-12.518559	470.215363	-698.405640	280.266632	66.881279	-696.794617	-20.257032	75.408463	-585.142151	346.732788	1274.602661	-603.686035	-45.560429	1298.233276	-547.386292	147.017746	1319.452637	-531.969421	165.107895	1582.931396	-615.596313	373.857269	1038.230591	-630.793396	-96.556404	1067.019775	-506.505615	327.340546	797.069580	-512.403076	-71.732330	833.296448	-551.485229	128.048691	960.375671	385.729614	-16.274540	926.885315	412.231323	166.207184
-543.603516	234.293152	863.367188	-570.036682	30.561932	857.305908	-687.781433	279.083923	421.286224	-619.934814	-12.708272	470.003754	-698.319702	280.081848	66.744652	-696.768066	-20.276493	75.532021	-585.402344	346.292755	1274.521851	-602.473816	-46.001835	1298.129883	-546.879639	146.772690	1319.454956	-532.145264	164.890762	1583.005127	-615.926514	373.420166	1038.185181	-629.593140	-97.047066	1066.971802	-506.501770	327.429901	797.063782	-511.715302	-72.044174	832.968201	-551.117981	128.719482	960.104980	385.720520	-16.300579	926.887695	412.217987	166.184784
-543.595642	234.910172	863.431885	-570.099792	31.989079	856.528931	-687.525574	279.142609	421.468231	-619.112061	-12.946449	469.663269	-698.525269	280.027832	66.862030	-696.664612	-20.314201	75.613457	-585.594666	345.931183	1274.543823	-601.121216	-46.534405	1298.204346	-546.430908	146.541489	1319.428345	-532.195068	164.762390	1583.133667	-616.181519	373.083618	1038.219482	-628.389343	-97.471573	1066.965698	-506.446320	327.573669	797.119934	-510.842987	-72.412239	832.789673	-550.900635	129.280045	959.716309	385.678772	-16.273178	926.871277	412.185181	166.221909
-542.525635	233.912323	863.410217	-567.227234	28.893515	857.613953	-686.546143	278.597107	421.352173	-618.080200	-13.119173	470.090912	-698.081665	279.892059	66.982216	-696.647095	-20.331968	75.760117	-585.804810	345.649933	1274.661255	-599.917419	-46.994370	1298.183105	-546.025696	146.321198	1319.445190	-532.303467	164.573761	1583.234985	-616.374451	372.623413	1038.265625	-627.153992	-97.997589	1066.928345	-506.248901	327.875336	797.212646	-509.794434	-72.683205	832.785034	-549.420105	127.924255	960.302490	385.684998	-16.278980	926.863342	412.163361	166.205704
-542.758179	234.780792	863.512695	-567.996033	31.473650	856.528687	-686.260742	278.599030	421.584442	-617.442078	-13.562582	469.694183	-698.087036	279.804382	67.114098	-696.764648	-20.374668	75.961304	-586.022705	345.157013	1274.657471	-598.626587	-47.492924	1298.164063	-545.894836	146.240448	1319.410156	-532.385376	164.382645	1583.364258	-616.532166	372.328217	1038.298950	-625.901428	-98.691559	1066.995361	-506.103363	328.104950	797.276550	-509.094238	-73.081177	832.472229	-549.523132	128.974167	959.762756	385.649750	-16.295649	926.870361	412.118652	166.228897
-541.921204	234.007477	863.554016	-565.830505	29.723988	857.269165	-685.440613	278.126953	421.439819	-616.432983	-13.663284	469.909149	-697.727173	279.649200	67.203247	-696.689575	-20.379745	76.093803	-586.272644	344.806519	1274.786377	-597.432068	-48.000481	1298.317017	-545.500488	145.989105	1319.456665	-532.440186	164.173218	1583.484131	-616.620178	371.951660	1038.366089	-624.541138	-99.279648	1067.022217	-505.939362	328.517334	797.317505	-508.179993	-73.435860	832.314758	-548.371460	128.151764	960.190857	385.634766	-16.303675	926.863525	412.104858	166.195557
-541.368958	233.600708	863.600098	-564.325684	28.687597	857.513000	-684.778687	277.813019	421.480621	-615.372192	-13.930433	470.066803	-697.393372	279.498230	67.362045	-696.539917	-20.400719	76.278725	-586.557861	344.443420	1274.888916	-596.373413	-48.326233	1298.415283	-544.731384	145.574585	1319.705566	-532.442139	163.953674	1583.638794	-616.636230	371.577789	1038.437256	-623.244080	-99.867104	1067.074341	-505.693085	328.867096	797.406372	-507.178955	-73.808044	832.233093	-547.451660	127.575333	960.347046	385.610138	-16.280310	926.859558	412.067596	166.215210
-541.611938	234.321579	863.734070	-565.044189	30.994226	856.475220	-684.518005	277.811768	421.752960	-614.462646	-14.104938	469.626160	-697.555176	279.437195	67.527618	-696.465149	-20.431519	76.459732	-586.789551	344.042725	1274.980713	-595.207886	-48.756058	1298.505493	-544.362366	145.344727	1319.797119	-532.421631	163.728638	1583.787598	-616.645569	371.243500	1038.537476	-621.761841	-100.457352	1067.113892	-505.415527	329.050659	797.498901	-506.189240	-74.176704	832.110901	-547.541809	128.430222	959.847534	385.608582	-16.280531	926.863831	412.049988	166.182465
-540.748291	233.540878	863.831177	-562.938416	29.162153	857.331116	-683.695862	277.295227	421.694214	-613.476685	-14.248660	469.974426	-697.468384	279.378296	67.832344	-696.455688	-20.449179	76.674118	-586.978821	343.606750	1275.072754	-594.214417	-49.120213	1298.519897	-544.031006	145.100433	1319.861816	-532.369385	163.506668	1583.932861	-616.641663	370.962982	1038.636719	-620.421570	-101.135124	1067.235840	-505.058594	329.220612	797.661499	-505.156006	-74.543205	832.057800	-546.409363	127.588097	960.362427	385.578461	-16.301216	926.876099	412.013855	166.177567
-540.419739	233.490112	863.936951	-562.081116	29.196985	857.076294	-683.181763	277.071228	421.796936	-612.803711	-14.577359	470.021027	-697.457703	279.278992	68.007927	-696.589417	-20.446571	76.908569	-587.236145	343.254272	1275.223877	-593.175842	-49.539017	1298.570068	-543.625061	144.839676	1319.970703	-532.286316	163.279022	1584.042114	-616.552917	370.615784	1038.762207	-619.011841	-101.716667	1067.215332	-504.378296	329.592529	797.984680	-504.038788	-74.875999	831.998779	-545.755798	127.410385	960.278076	385.562836	-16.285732	926.871338	411.990601	166.176682
-540.044556	233.355988	864.069214	-561.215576	29.107758	857.092773	-682.655579	276.835022	421.887878	-612.104187	-14.827247	470.076904	-697.521362	279.191895	68.113556	-696.561218	-20.457901	77.160805	-587.505737	342.883606	1275.366577	-592.225708	-49.929825	1298.574707	-543.272705	144.552124	1320.074951	-532.156006	163.040665	1584.161133	-616.476379	370.371368	1038.872314	-617.620117	-102.240555	1067.312744	-503.788177	330.097290	798.255676	-502.942383	-75.256813	831.961548	-545.163513	127.257370	960.352356	385.517853	-16.323132	926.889465	411.964722	166.143845
-539.363464	232.818314	864.169678	-559.555725	27.891640	857.583801	-681.937500	276.484131	421.886627	-611.201233	-14.901888	470.336212	-697.310059	279.049225	68.262054	-696.445313	-20.525429	77.387321	-587.781555	342.453339	1275.524658	-591.307922	-50.355721	1298.612305	-542.887695	144.225525	1320.207520	-531.953186	162.782761	1584.263184	-616.404419	370.135406	1038.983765	-616.278015	-102.834961	1067.271362	-503.325714	330.482269	798.491516	-501.675690	-75.627739	831.976563	-544.234802	126.633018	960.670776	385.495209	-16.326490	926.872803	411.923126	166.162430
-539.064148	232.636810	864.286621	-558.701294	27.693054	857.596130	-681.353027	276.226166	421.961731	-610.532349	-15.175650	470.477112	-697.178223	278.904755	68.426651	-696.344360	-20.563999	77.623932	-588.040161	342.050354	1275.666016	-590.420959	-50.750889	1298.603149	-542.510254	143.899521	1320.334473	-531.780457	162.531143	1584.328247	-616.306641	369.891632	1039.101074	-614.989441	-103.490379	1067.333008	-502.863922	330.679413	798.721008	-500.444580	-75.995384	831.971619	-543.687683	126.409332	960.735718	385.478180	-16.309805	926.863464	411.905579	166.177460
-538.827087	232.658951	864.416931	-558.216248	28.102161	857.546021	-680.825500	275.899689	422.071259	-610.138184	-15.503939	470.587402	-697.631104	278.801880	68.596977	-696.433777	-20.614420	77.918930	-588.208496	341.617004	1275.797729	-589.568909	-51.201012	1298.622192	-542.223389	143.640732	1320.375244	-531.596497	162.266891	1584.351807	-616.218384	369.551910	1039.245728	-613.658386	-104.060654	1067.326172	-502.356903	330.806702	798.981079	-499.140228	-76.377136	832.011108	-543.313965	126.535057	960.771729	385.430664	-16.335215	926.858215	411.850098	166.156937
-538.569275	232.626984	864.545959	-557.461731	28.082014	857.538330	-680.330505	275.584808	422.213928	-609.684509	-15.726202	470.650238	-697.574768	278.593079	68.766556	-696.390564	-20.639675	78.184761	-588.354431	341.159729	1275.923584	-588.610657	-51.681274	1298.770386	-542.172791	143.526077	1320.328735	-531.380127	162.000565	1584.367554	-616.147583	369.307037	1039.360840	-612.376587	-104.494926	1067.327271	-501.872101	330.893829	799.212646	-497.793427	-76.643555	832.051086	-542.796936	126.453812	960.829712	385.372833	-16.307737	926.852783	411.776764	166.161469
-538.036621	232.259247	864.621155	-556.042603	27.118059	857.774231	-679.696411	275.136230	422.316528	-609.069214	-15.924473	470.939240	-697.348389	278.362061	68.969109	-696.429077	-20.708347	78.443588	-588.562866	340.755920	1276.016357	-587.886169	-52.029610	1298.785278	-541.458618	143.078293	1320.531494	-531.180603	161.721405	1584.376343	-616.072327	368.997742	1039.468750	-611.135681	-104.952187	1067.296265	-501.412262	331.036713	799.409668	-496.324921	-76.894501	832.210938	-541.979736	125.913528	960.998230	385.349426	-16.327940	926.866028	411.736847	166.157974
-537.678528	232.031250	864.719116	-555.177429	26.952644	857.824707	-679.295654	274.852386	422.465912	-608.289551	-16.011688	471.056335	-697.315857	278.202911	69.158913	-696.111755	-20.771395	78.648254	-588.666443	340.448456	1276.168213	-587.008362	-52.434189	1298.789795	-541.066162	142.766174	1320.594849	-531.007202	161.414795	1584.396118	-616.014038	368.718597	1039.571167	-610.023376	-105.494736	1067.321411	-500.991333	331.211670	799.612915	-494.857239	-77.164238	832.399475	-541.404114	125.708107	961.073914	385.606201	-15.863414	926.708740	411.787048	166.283768
-537.316650	231.885880	864.847290	-554.368713	26.833265	857.901917	-678.924805	274.589935	422.605408	-607.998596	-16.287392	471.277557	-697.364807	278.082825	69.381393	-696.086304	-20.830420	78.914001	-588.731140	340.015472	1276.256958	-586.210327	-52.819687	1298.843140	-541.032288	142.649063	1320.555786	-530.832581	161.092514	1584.429199	-615.975464	368.453888	1039.655151	-608.793823	-105.871941	1067.261719	-500.562714	331.439484	799.854309	-493.308502	-77.383156	832.597717	-540.871155	125.565659	961.178894	385.578644	-15.876649	926.709412	411.737915	166.283096
-536.960449	231.697861	864.970276	-553.596802	26.642454	857.999451	-678.574158	274.337982	422.730530	-607.681030	-16.494318	471.506531	-697.297119	277.925842	69.578491	-696.031799	-20.937273	79.160194	-588.791016	339.626343	1276.373535	-585.506897	-53.187889	1298.771240	-540.676941	142.364807	1320.608276	-530.718384	160.769470	1584.448853	-616.147095	368.411255	1039.630005	-607.799011	-106.329391	1067.201660	-500.110565	331.512787	800.079773	-491.849304	-77.656929	832.777954	-540.361694	125.378342	961.291931	385.245361	-16.288630	926.827026	411.595459	166.163132
-536.635986	231.454956	865.078552	-552.869141	26.386793	858.065674	-678.224976	274.030548	422.915588	-607.476685	-16.720346	471.709625	-697.180359	277.739044	69.749031	-695.955017	-21.023438	79.444923	-588.878357	339.295715	1276.486084	-584.849182	-53.502789	1298.773193	-540.009033	141.936630	1320.741333	-530.613159	160.430405	1584.518555	-616.306580	368.302795	1039.638428	-606.730713	-106.721565	1067.202026	-499.693268	331.592438	800.306519	-490.366119	-77.866585	832.996582	-539.873108	125.121391	961.380676	385.187500	-16.340448	926.845215	411.536499	166.146561
-536.534302	231.557098	865.231201	-552.773315	27.096399	857.732239	-677.935730	273.715332	423.150879	-607.341370	-16.966921	471.813324	-697.123413	277.540344	69.950783	-695.958191	-21.082767	79.664886	-588.872925	338.934143	1276.568481	-584.185791	-53.825508	1298.746460	-539.574402	141.642822	1320.799561	-530.524353	160.085632	1584.631104	-616.247314	367.930786	1039.806274	-605.659607	-107.152321	1067.150269	-499.307617	331.446014	800.487183	-488.866089	-78.042770	833.265076	-539.629150	125.267647	961.272888	385.150726	-16.364244	926.828186	411.499481	166.146210
-535.991577	230.935196	865.328064	-551.556946	26.094500	858.276550	-677.416565	273.219177	423.299133	-607.171509	-17.228640	472.211853	-696.878906	277.304535	70.186195	-695.934326	-21.137989	79.933495	-588.840027	338.576843	1276.690552	-583.453308	-54.173923	1298.737915	-539.202026	141.378815	1320.866577	-530.467407	159.736420	1584.770264	-616.215454	367.595947	1039.895752	-604.707947	-107.523117	1067.175781	-498.918549	331.577209	800.685547	-487.284821	-78.174919	833.595337	-538.924866	124.710442	961.612183	385.121979	-16.344944	926.817627	411.448212	166.166428
-535.822449	230.758163	865.450195	-551.379395	26.309706	858.356506	-677.148376	272.991211	423.485840	-607.221985	-17.521904	472.389618	-697.117126	277.086182	70.456993	-695.924622	-21.161976	80.234367	-588.742188	338.283813	1276.830566	-582.866699	-54.472897	1298.804321	-538.774353	141.139923	1320.922241	-530.408569	159.395309	1584.923828	-616.221741	367.345306	1040.018921	-603.754822	-107.874382	1067.216309	-498.575714	331.584503	800.898987	-485.895264	-78.322250	833.859924	-538.715576	124.699211	961.710266	385.062073	-16.340429	926.818726	411.398682	166.158249
-535.394043	230.387054	865.597290	-550.394226	25.556200	858.616760	-676.837952	272.752563	423.609619	-607.208008	-17.751974	472.753052	-696.836060	276.490814	70.531197	-695.962646	-21.172371	80.522072	-588.590637	337.933807	1276.982422	-582.168945	-54.845818	1298.895508	-538.393494	140.879288	1320.988159	-530.394592	159.024506	1585.100098	-616.202393	367.090912	1040.167969	-602.720032	-108.071381	1067.268311	-498.296539	331.564758	801.113525	-484.361084	-78.358200	834.207764	-538.086670	124.217972	961.920898	385.044098	-16.340515	926.811646	411.358093	166.152130
-535.249695	230.301117	865.728699	-550.323303	25.813343	858.700012	-676.579102	272.456482	423.689850	-607.273621	-17.975189	472.946747	-696.618164	275.898346	70.661774	-695.884216	-21.153660	80.720650	-588.419800	337.619324	1277.148682	-581.575195	-55.113049	1298.951538	-538.201904	140.703217	1321.045288	-530.445129	158.588287	1585.273926	-616.154419	366.841827	1040.303955	-601.870422	-108.448929	1067.311646	-498.026855	331.496826	801.338501	-482.989807	-78.401207	834.601013	-537.933594	124.268814	962.024658	384.997192	-16.329973	926.795532	411.292847	166.155273
-534.842651	229.934052	865.869934	-549.428711	25.178804	858.916748	-676.181824	271.830566	423.757019	-607.279358	-18.064674	473.258575	-696.357422	275.287598	70.715073	-695.795593	-21.140190	80.925362	-588.223816	337.313599	1277.301636	-580.982544	-55.393753	1299.113525	-537.806152	140.408737	1321.170654	-530.260010	158.443222	1585.588257	-616.003479	366.511414	1040.488281	-601.084656	-108.851707	1067.386841	-497.795563	331.353363	801.563599	-481.504578	-78.458885	835.016113	-537.327148	123.824333	962.207886	384.948425	-16.352936	926.796936	411.249512	166.130951
-534.651672	229.782028	866.056030	-549.337830	25.368734	859.067383	-675.977173	271.193665	423.978882	-607.376587	-18.168650	473.474792	-696.058350	274.460205	70.842300	-695.681152	-21.119497	81.129761	-588.034424	337.069855	1277.523926	-580.422974	-55.672543	1299.237427	-537.431396	140.136993	1321.317139	-530.360535	157.884140	1585.804443	-615.835632	366.145966	1040.739258	-600.161926	-109.055550	1067.510742	-497.556671	331.001556	801.771851	-480.259033	-78.506798	835.393799	-537.174011	123.816559	962.374695	384.865265	-16.378378	926.802368	411.174316	166.139374
-534.407227	229.630066	866.237366	-548.914795	25.332348	858.987244	-675.795837	270.683502	424.182465	-607.411865	-18.173164	473.696320	-695.702393	273.709534	70.975952	-695.562683	-21.063244	81.266678	-587.818420	336.809784	1277.759888	-579.968628	-55.926346	1299.350342	-536.921143	139.808548	1321.547852	-530.363220	157.473663	1586.089111	-615.613647	365.799469	1040.968994	-599.241760	-109.284615	1067.630493	-497.386322	330.810150	801.982483	-478.892487	-78.454735	835.843140	-536.739563	123.589920	962.415283	384.808960	-16.366056	926.799500	411.097534	166.128418
-533.959778	229.110748	866.368042	-548.090027	24.558161	859.509399	-675.433777	270.024139	424.189423	-607.506104	-18.172640	474.041351	-695.346741	272.989502	71.071228	-695.437622	-20.963646	81.437378	-587.500244	336.484924	1277.977417	-579.537903	-56.231049	1299.481812	-536.642212	139.601486	1321.684570	-530.236328	157.224106	1586.471558	-615.472046	365.589630	1041.200317	-598.562134	-109.541000	1067.708130	-497.230072	330.508545	802.172607	-477.663330	-78.490196	836.213318	-536.193726	123.153915	962.754089	384.741577	-16.370594	926.782410	411.050293	166.141281
-533.716431	228.894714	866.522583	-547.689453	24.390926	859.717346	-675.279968	269.480865	424.261719	-607.697266	-18.178587	474.318451	-695.327698	272.449707	71.250153	-695.299133	-20.874079	81.591644	-587.229614	336.258850	1278.224121	-579.182556	-56.445259	1299.627197	-536.322693	139.344055	1321.910034	-530.332092	156.633987	1586.688721	-615.278259	365.401978	1041.422119	-597.719299	-109.731789	1067.897583	-497.130981	330.263824	802.361206	-476.502686	-78.438255	836.578064	-535.844238	122.989304	962.935059	384.691803	-16.395689	926.782776	410.984467	166.149689
-533.497559	228.740097	866.686829	-547.373596	24.340145	859.914856	-675.126648	268.840088	424.395050	-607.911011	-18.139332	474.601044	-695.181091	271.833527	71.369194	-695.090149	-20.775656	81.742226	-586.898010	336.046783	1278.477173	-578.788269	-56.688496	1299.818970	-536.145630	139.163712	1322.079956	-530.185974	156.367157	1587.086914	-615.001160	365.113007	1041.704712	-596.996216	-109.937286	1068.034424	-497.018219	329.981842	802.567322	-475.216949	-78.316597	837.044006	-535.539001	122.900780	963.114563	384.653595	-16.378391	926.769592	410.948395	166.126999
-533.240906	228.518372	866.840942	-546.986511	24.113527	860.193848	-674.980835	268.333527	424.620544	-608.175293	-18.089695	474.899780	-695.091675	271.266205	71.528435	-694.968567	-20.678205	81.905861	-586.610352	335.853333	1278.719971	-578.436707	-56.887104	1300.045532	-535.848206	138.933640	1322.304565	-530.261536	155.778015	1587.334473	-614.729553	364.866669	1041.955444	-596.285767	-110.118584	1068.160767	-496.891907	329.656250	802.771851	-474.079437	-78.246445	837.444885	-535.206604	122.740028	963.332886	384.615936	-16.379351	926.756592	410.906067	166.154160
-533.002197	228.301270	867.044434	-546.662109	23.868538	860.518005	-674.875366	267.967255	424.810272	-608.512451	-17.998514	475.245422	-695.063293	270.827972	71.701584	-694.816528	-20.579618	82.006485	-586.265503	335.629242	1279.003540	-578.118347	-57.144669	1300.242920	-535.581482	138.714203	1322.503296	-530.076233	155.492065	1587.770996	-614.421021	364.583191	1042.215820	-595.614075	-110.271553	1068.301636	-496.857666	329.431396	802.939758	-473.140472	-78.172058	837.792358	-534.926147	122.570465	963.598938	384.557251	-16.383810	926.760864	410.855743	166.150284
-532.799500	228.035172	867.218567	-546.345642	23.667940	860.845764	-674.794128	267.628265	425.019287	-608.894165	-17.923820	475.589050	-694.960754	270.394867	71.828018	-694.667908	-20.493422	82.152534	-585.799805	335.540100	1279.399902	-577.881775	-57.367828	1300.466309	-535.343750	138.484192	1322.718994	-529.998047	155.058945	1588.101563	-614.142151	364.390137	1042.440063	-595.054443	-110.421127	1068.407837	-496.803497	329.147675	803.102844	-472.145844	-78.064087	838.190796	-534.622620	122.410805	963.850281	384.478424	-16.407768	926.758179	410.792542	166.156448
-532.578064	227.850357	867.444763	-546.132385	23.479374	861.144165	-674.737122	267.318542	425.230865	-609.366455	-17.862560	475.913116	-694.758057	270.059479	71.980392	-694.495728	-20.426538	82.276855	-585.580261	335.227264	1279.504272	-577.687073	-57.564686	1300.684082	-534.985413	138.237442	1322.999390	-529.908691	154.630692	1588.403442	-613.820740	364.101074	1042.711426	-594.433411	-110.518433	1068.598755	-496.715271	328.713531	803.302979	-471.140961	-77.977257	838.602295	-534.363403	122.256508	964.111633	384.768860	-15.969468	926.640747	410.842651	166.279053
-532.354004	227.563034	867.640259	-545.912903	23.334208	861.431885	-674.659546	266.964172	425.413055	-609.722717	-17.824574	476.243866	-694.586487	269.754486	72.157341	-694.350647	-20.395390	82.381592	-585.233521	335.034332	1279.754150	-577.530151	-57.763622	1300.826538	-534.916138	138.075500	1323.171387	-529.907166	154.019836	1588.624390	-613.662170	363.971039	1043.020020	-593.914185	-110.594131	1068.761353	-497.047607	328.001801	803.347351	-470.163666	-77.853531	838.986206	-534.109131	122.080688	964.352966	384.381592	-16.423025	926.776489	410.689117	166.138107
-532.147766	227.315277	867.841492	-545.742554	23.242014	861.704956	-674.579468	266.734161	425.589050	-610.065430	-17.717236	476.429565	-694.540649	269.621796	72.339157	-694.242493	-20.319185	82.466896	-584.872437	334.887695	1280.034790	-577.431030	-57.909698	1300.949341	-534.703003	137.883148	1323.411133	-529.742859	153.565750	1588.916260	-613.286682	363.603546	1043.302124	-593.558044	-110.663849	1068.829834	-496.991943	327.565704	803.498901	-469.461395	-77.759438	839.257629	-533.879456	121.939690	964.588989	384.332855	-16.443089	926.770325	410.647980	166.157822
-532.013367	227.138290	868.035950	-545.649109	23.132561	861.943481	-674.562622	266.558716	425.783234	-610.477661	-17.590597	476.629578	-694.483643	269.600281	72.546234	-694.143311	-20.323620	82.535912	-584.550842	334.752869	1280.299805	-577.337036	-58.074463	1301.077637	-534.505310	137.708420	1323.652344	-529.549072	153.167648	1589.167236	-612.906128	363.305634	1043.523682	-593.093628	-110.658829	1068.985596	-496.583099	327.260895	803.835388	-468.654114	-77.606735	839.610901	-533.700073	121.811623	964.802673	384.596527	-15.960505	926.625732	410.699890	166.239334
-531.869934	226.965393	868.237732	-545.633911	23.007599	862.177002	-674.493042	266.549133	425.922882	-610.951050	-17.542227	476.836700	-694.502502	269.694519	72.715858	-694.050110	-20.267017	82.586090	-584.161072	334.650665	1280.519775	-577.291870	-58.202404	1301.249146	-534.202881	137.453964	1323.927612	-529.346802	152.767181	1589.402466	-612.777954	363.260437	1043.738037	-592.759766	-110.676643	1069.092773	-496.866730	326.704315	803.871338	-467.963715	-77.455215	839.960999	-533.562012	121.670349	965.017517	384.252838	-16.432718	926.774231	410.544708	166.128387
-531.835754	226.833496	868.415649	-546.038757	22.952621	862.394836	-674.461853	266.604797	426.062012	-611.510193	-17.554804	476.967499	-694.491089	269.801117	72.867310	-694.004456	-20.243107	82.655800	-583.856079	334.445526	1280.743652	-577.218933	-58.385502	1301.447021	-534.029541	137.248276	1324.154419	-528.999878	152.503448	1589.691284	-612.453308	362.913666	1043.980835	-592.431396	-110.612793	1069.252441	-496.834198	326.418121	804.040833	-467.316437	-77.323868	840.304565	-533.658508	121.577950	965.210754	384.180054	-16.457424	926.772156	410.480591	166.141022
-531.941223	226.850571	868.533691	-546.462097	22.250563	862.139771	-674.468994	266.813354	426.204437	-612.117981	-17.663588	477.156158	-694.587952	270.019958	72.984512	-694.001404	-20.211002	82.650909	-583.501831	334.315643	1280.940308	-577.185486	-58.537361	1301.605957	-533.857788	137.063812	1324.357178	-528.841797	151.949112	1589.802979	-612.201721	362.639587	1044.229004	-592.218262	-110.550972	1069.315674	-496.613068	325.937134	804.278748	-466.736359	-77.190811	840.602295	-533.694336	121.041290	965.123291	384.156128	-16.414654	926.749451	410.450317	166.150696
-531.793091	226.488251	868.609924	-546.250793	22.205393	862.406372	-674.330078	266.978638	426.213715	-612.391785	-17.527687	477.143311	-694.656799	270.282745	73.070267	-693.865540	-20.172562	82.583580	-583.080933	334.167694	1281.160889	-577.189636	-58.682381	1301.683594	-533.716003	136.861725	1324.479248	-528.631470	151.528763	1589.893433	-612.021423	362.483887	1044.490845	-592.101990	-110.495605	1069.395508	-496.623474	325.068176	804.401367	-466.265045	-77.103271	840.832825	-533.501160	120.925774	965.296997	384.127960	-16.437813	926.757385	410.410278	166.126419
-531.914978	226.474426	868.655579	-546.853333	21.887615	862.210083	-674.268188	267.224518	426.197449	-612.951477	-17.590267	477.176971	-694.828308	270.612305	73.066582	-693.956970	-20.084452	82.511581	-582.697693	334.059296	1281.332397	-577.207825	-58.824860	1301.743896	-533.364990	136.586258	1324.625732	-528.303467	151.220032	1589.971680	-611.775024	362.305420	1044.686279	-591.962585	-110.427231	1069.409912	-496.547119	324.545746	804.524658	-465.823151	-76.959892	841.060059	-533.701477	120.622711	965.207825	384.042603	-16.444332	926.776001	410.336273	166.102554
-531.923767	226.364639	868.654419	-547.134644	21.729662	862.145935	-674.139648	267.488098	426.097168	-613.192749	-17.508713	477.037262	-694.951843	270.949554	73.036362	-693.981201	-19.937016	82.289772	-582.301819	333.934875	1281.413208	-577.199951	-58.971233	1301.769775	-533.123901	136.388092	1324.702515	-527.985535	150.887299	1589.975220	-611.411133	362.008820	1044.769531	-591.866394	-110.351570	1069.383057	-496.279755	324.251587	804.757019	-465.442810	-76.810425	841.242432	-533.743286	120.443947	965.167603	383.982819	-16.464520	926.755737	410.286194	166.096817
-531.977051	226.290451	868.599854	-547.392578	21.646101	862.018921	-674.031616	267.762512	425.889679	-613.417786	-17.388128	476.804077	-695.055481	271.185699	72.894478	-694.009583	-19.808069	82.027054	-581.770325	333.751526	1281.489502	-577.238037	-59.152821	1301.653564	-533.099609	136.273010	1324.653687	-527.703430	150.598434	1589.904053	-611.155151	361.852295	1044.809570	-591.933472	-110.315514	1069.270020	-496.229828	323.607727	804.776367	-465.088959	-76.668335	841.384338	-533.810181	120.317665	965.069946	383.911530	-16.454199	926.730957	410.221222	166.095734
-532.071777	226.260010	868.482727	-547.820557	21.538157	861.782410	-673.894714	268.057373	425.660797	-613.579285	-17.318657	476.429779	-695.179932	271.478485	72.697815	-694.156799	-19.622171	81.690414	-581.206848	333.722443	1281.526733	-577.231140	-59.289417	1301.548340	-532.901672	136.043060	1324.627808	-527.456848	150.253845	1589.767822	-610.917664	361.706055	1044.847534	-591.994446	-110.289284	1069.121704	-495.996460	323.006226	804.817871	-464.809143	-76.497513	841.470520	-533.974976	120.174980	964.884644	383.866180	-16.467199	926.731628	410.171051	166.121185
-532.180115	226.196838	868.267944	-548.270813	21.410118	861.526367	-673.786804	268.351807	425.385803	-613.681702	-17.282869	476.016998	-695.361023	271.640350	72.532074	-694.356934	-19.359106	81.262383	-580.670471	333.641815	1281.517944	-577.295654	-59.430077	1301.374512	-532.531982	135.737427	1324.587891	-527.089722	150.055634	1589.637939	-610.647339	361.620331	1044.873047	-592.121521	-110.294205	1068.950928	-495.719849	322.593597	804.848694	-464.649841	-76.343765	841.484802	-534.178162	120.044693	964.643372	383.800598	-16.438179	926.723755	410.108765	166.104706
-532.250732	226.189453	868.030945	-548.724304	21.259315	861.206055	-673.737854	268.578156	425.170990	-613.667114	-17.262426	475.415802	-695.408020	271.759460	72.288742	-694.454346	-19.092133	80.779129	-580.135498	333.475861	1281.452759	-577.342529	-59.571117	1301.108032	-532.387634	135.522217	1324.332764	-526.842468	149.803467	1589.395630	-610.202393	361.493103	1044.861084	-592.246765	-110.307793	1068.707886	-495.523376	322.369598	804.766052	-464.566010	-76.260262	841.413025	-534.409180	119.913986	964.360840	383.743958	-16.426174	926.722717	410.073914	166.099136
-532.341919	226.055099	867.692200	-549.164429	21.063700	860.784363	-673.765869	268.741241	424.923157	-613.537598	-17.148237	474.741364	-695.533325	271.868835	71.962044	-694.537903	-18.835747	80.249382	-579.660706	333.302460	1281.264526	-577.468323	-59.715954	1300.698486	-531.932556	135.170990	1324.080811	-526.606201	149.586563	1589.062256	-609.801392	361.464752	1044.723022	-592.495300	-110.339256	1068.376465	-495.317169	322.060486	804.596863	-464.494080	-76.146126	841.266968	-534.650208	119.697533	963.977112	383.679810	-16.408688	926.720703	410.015198	166.100113
-532.450378	225.946701	867.277649	-549.745422	20.924728	860.235779	-673.822205	268.869080	424.649109	-613.462036	-17.014898	474.044830	-695.635925	271.974426	71.642288	-694.683350	-18.521782	79.643181	-579.015381	333.071014	1280.995483	-577.487549	-59.881165	1300.301880	-531.738037	134.959351	1323.660889	-526.415649	149.417679	1588.637451	-609.468567	361.539032	1044.468384	-592.773682	-110.373100	1067.904419	-495.058472	321.672943	804.352844	-464.482208	-76.076904	841.007385	-534.928284	119.489799	963.488159	383.619049	-16.412838	926.706848	409.972656	166.108383
-532.558350	225.839676	866.875977	-550.240906	20.879990	859.670593	-673.989990	268.988129	424.312744	-613.321106	-16.750067	473.292847	-695.736816	272.058960	71.338402	-694.764160	-18.207508	79.073723	-578.481628	332.873138	1280.675903	-577.590820	-60.019985	1299.780640	-531.243225	134.624130	1323.279663	-526.258179	149.261414	1588.133179	-609.028320	361.569000	1044.150635	-593.061462	-110.544426	1067.344238	-494.765167	321.324524	804.026672	-464.568878	-76.007790	840.614197	-535.194153	119.318596	962.998718	383.582764	-16.410109	926.685303	409.908478	166.129364
-532.821838	226.053406	866.512756	-551.213318	21.121939	858.798706	-674.288635	269.174042	424.044800	-613.348694	-16.496063	472.548004	-695.986816	272.175232	71.032280	-694.709290	-17.947372	78.561607	-577.834839	332.629333	1280.306641	-577.575745	-60.222904	1299.261963	-530.937805	134.324081	1322.715088	-526.171814	149.149796	1587.608521	-608.390137	361.448151	1043.886230	-593.403259	-110.650604	1066.750122	-494.495850	321.007294	803.652649	-464.713470	-75.945053	840.172852	-535.717529	119.269089	962.363586	383.504517	-16.396601	926.654968	409.857727	166.144241
-532.777832	225.543915	866.027161	-551.116943	20.568146	858.634949	-674.420410	269.171417	423.683105	-613.305298	-16.190294	472.053223	-695.955017	272.194489	70.712654	-694.702393	-17.706247	78.104721	-577.145325	332.363861	1279.905518	-577.539185	-60.438408	1298.695435	-530.601196	133.965042	1322.271362	-526.174133	148.996048	1587.079346	-607.987488	361.599884	1043.473389	-593.683899	-110.692383	1066.204956	-494.101501	320.588531	803.237061	-464.954712	-75.906090	839.672363	-535.778870	118.907722	962.054321	383.453186	-16.398500	926.636169	409.805298	166.138458
-532.923279	225.234024	865.579346	-551.567627	20.380018	858.249817	-674.732300	269.194946	423.484680	-613.466858	-15.962520	471.739441	-696.062195	272.265808	70.429459	-694.630737	-17.508854	77.707901	-576.441650	332.124481	1279.517212	-577.583618	-60.632301	1298.061157	-530.334351	133.623001	1321.781616	-526.091919	148.982452	1586.668945	-607.354492	361.607239	1043.064453	-594.101563	-110.889145	1065.556396	-493.813049	320.486664	802.755615	-465.018463	-75.712448	839.322083	-536.096497	118.679283	961.639954	383.389099	-16.374844	926.639160	409.730469	166.128799
-533.101196	224.120209	864.739014	-552.095825	20.036343	857.915894	-674.837036	268.991730	423.133392	-613.841492	-15.839088	471.608002	-695.902039	272.236450	70.182899	-694.712524	-17.448542	77.516640	-575.713074	331.786377	1279.139526	-577.593384	-60.882824	1297.518555	-530.291138	133.378830	1321.273804	-526.104492	148.899841	1586.305176	-606.711670	361.605347	1042.675049	-594.538330	-111.029877	1064.959717	-493.605713	320.459442	802.262390	-465.624664	-75.841591	838.609741	-536.323914	118.160164	961.053467	383.330017	-16.392147	926.636719	409.677826	166.125534
-533.572510	223.495209	864.394348	-552.489319	19.793839	857.753418	-675.244263	268.955078	422.933167	-614.231262	-15.763355	471.593628	-696.007446	272.216431	69.984467	-694.712280	-17.438116	77.390472	-574.991150	331.493927	1278.783569	-577.668457	-61.094574	1296.889648	-530.166016	133.056931	1320.883789	-526.170959	148.804367	1585.978516	-606.089417	361.696930	1042.330688	-595.008667	-111.119232	1064.349854	-493.364471	320.295441	801.741943	-466.006042	-75.744057	838.069763	-536.773438	117.812080	960.804321	383.251923	-16.389482	926.624390	409.607422	166.127136
-534.366821	223.217819	864.109863	-553.461975	19.902882	857.321960	-675.734680	268.983643	422.824036	-614.827271	-15.738680	471.571838	-696.032715	272.201721	69.876595	-694.806213	-17.490965	77.352036	-574.329468	331.218506	1278.478638	-577.777771	-61.299023	1296.374878	-529.846497	132.622543	1320.521973	-526.278198	148.709686	1585.716797	-605.484619	361.807709	1041.952515	-595.441284	-111.194099	1063.800293	-493.145325	320.147278	801.273010	-466.875244	-75.958984	837.259521	-537.481506	117.627068	960.431274	383.214661	-16.360218	926.597656	409.551910	166.138687
-534.388123	222.930389	864.062622	-553.266052	19.537048	857.619019	-676.031433	268.889465	422.759125	-615.181763	-15.660398	471.693237	-696.007751	272.186340	69.723030	-694.888489	-17.568314	77.316383	-573.660706	330.967926	1278.288452	-577.851929	-61.534950	1296.023804	-529.655273	132.300781	1320.220703	-526.412292	148.602295	1585.475342	-604.678894	361.652252	1041.766113	-595.795044	-111.103447	1063.370972	-493.022125	320.181793	800.793884	-467.495636	-75.884613	836.733582	-537.536560	117.490311	960.572510	383.137207	-16.355047	926.587280	409.468903	166.171036
-534.615479	222.888977	864.118164	-553.535706	19.520130	857.702576	-676.428467	268.893707	422.726990	-615.618286	-15.684990	471.803436	-696.041870	272.187836	69.697815	-694.897766	-17.650063	77.335274	-572.971680	330.713715	1278.182861	-577.952148	-61.762207	1295.768066	-529.690247	132.110840	1320.023804	-526.617798	148.484756	1585.323242	-604.065186	361.705963	1041.670044	-596.395691	-111.143623	1062.988403	-492.925049	320.099243	800.449829	-468.671234	-76.114517	835.918030	-537.798096	117.474297	960.643433	383.052582	-16.373890	926.578430	409.403748	166.119781
-535.945313	224.485367	864.341248	-557.247437	22.374344	856.210876	-677.360962	269.279205	423.087830	-616.625183	-16.124006	471.471100	-696.698120	272.329926	69.769272	-695.119995	-17.733829	77.436920	-572.371582	330.487213	1278.261353	-578.214600	-61.938026	1295.557007	-529.465271	131.762161	1320.036255	-526.823120	148.315323	1585.260010	-603.285400	361.475372	1041.678833	-596.866272	-110.964729	1062.807373	-492.869873	319.950439	800.216125	-469.615326	-76.222748	835.448853	-539.619019	118.686073	959.919495	383.008728	-16.386280	926.579224	409.366333	166.125076
-536.409973	224.806442	864.510376	-558.152527	22.874371	856.092407	-677.774658	269.311554	423.219849	-617.082153	-16.259853	471.514679	-696.711670	272.331207	69.777794	-695.157776	-17.791700	77.453979	-571.821472	330.303101	1278.465332	-578.397949	-62.119473	1295.521118	-529.350830	131.470261	1320.131958	-527.136230	148.039551	1585.254639	-602.206970	360.893188	1042.006714	-597.479248	-110.800613	1062.669189	-492.800995	319.846954	800.127319	-470.541687	-76.350250	835.153748	-540.120667	118.916466	959.923096	382.948120	-16.382664	926.577148	409.292328	166.139297
-536.648560	224.696915	864.668274	-558.287842	22.719955	856.396301	-677.954468	269.166626	423.247559	-617.342957	-16.309080	471.625305	-696.628784	272.334778	69.835472	-695.083923	-17.784840	77.529106	-571.274231	330.132690	1278.749878	-578.640198	-62.279526	1295.509888	-529.286865	131.252380	1320.270874	-527.280640	147.890182	1585.376953	-601.464844	360.651672	1042.322510	-598.043640	-110.584869	1062.736450	-492.759033	319.613953	800.135681	-471.964935	-76.641815	834.625549	-540.288208	118.859085	960.156250	382.877319	-16.382488	926.594849	409.212463	166.144913
-536.941711	224.635040	864.840881	-558.541870	22.646364	856.657654	-678.085266	269.039673	423.278625	-617.607056	-16.330002	471.701935	-696.504150	272.315887	69.854607	-695.121582	-17.762789	77.627968	-570.785095	329.974121	1279.135254	-578.822144	-62.438190	1295.637085	-529.384460	131.113815	1320.436768	-527.551270	147.634995	1585.555664	-600.834595	360.444031	1042.675049	-598.734497	-110.401360	1062.832520	-492.705963	319.371582	800.278625	-473.456390	-77.035522	834.171326	-540.498230	118.830101	960.370483	382.788452	-16.358425	926.579529	409.132568	166.109451
-537.365967	224.570572	864.973511	-558.951782	22.565228	856.853821	-678.315613	268.987488	423.335266	-617.914978	-16.342636	471.785004	-696.567688	272.335419	69.882805	-695.176758	-17.712645	77.691925	-570.431274	329.863464	1279.564941	-579.053467	-62.564083	1295.812744	-529.191284	130.851227	1320.753418	-527.815125	147.336212	1585.823364	-600.340576	360.219208	1043.093994	-599.409424	-110.186806	1063.070068	-492.674164	319.230133	800.486023	-474.746918	-77.176125	833.942200	-540.804871	118.778046	960.527832	382.721497	-16.395559	926.593994	409.060272	166.092392
-536.456787	223.720444	865.560242	-555.698914	19.865618	858.774414	-678.033997	268.653717	423.204468	-617.400024	-15.925107	472.258759	-696.105713	272.295074	69.877495	-694.880310	-17.672840	77.636139	-570.091064	329.775726	1280.060913	-579.244263	-62.695583	1296.043335	-529.331421	130.761292	1321.048706	-528.105591	147.008804	1586.123169	-599.839600	359.990082	1043.609375	-600.142944	-110.037895	1063.291748	-492.640045	319.028137	800.758057	-476.353760	-77.548119	833.567322	-539.550537	117.857834	961.876465	382.651367	-16.359877	926.575439	408.992950	166.108154
-536.903870	222.497498	865.127258	-555.769653	19.785801	859.267334	-677.972168	268.459869	423.062317	-617.509277	-15.847724	472.319305	-695.768616	272.230865	69.899551	-694.807129	-17.617012	77.684578	-569.826416	329.695007	1280.580566	-579.494263	-62.839722	1296.326660	-529.357971	130.613831	1321.405029	-528.375305	146.686798	1586.479492	-599.407288	359.812775	1044.116211	-600.870789	-109.863434	1063.546021	-492.583923	318.796021	801.149292	-478.052246	-77.964996	833.225769	-539.586365	117.630997	961.907410	382.549866	-16.395554	926.577942	408.916687	166.079056
-537.341492	223.446930	865.854065	-556.656799	19.632046	859.072937	-678.366699	268.554016	423.310883	-617.880981	-15.884628	472.356049	-695.992493	272.315979	69.975586	-694.904663	-17.538841	77.760475	-569.615662	329.530487	1281.018677	-579.709229	-62.949871	1296.633667	-529.249573	130.387878	1321.810181	-528.669922	146.338562	1586.845581	-599.063965	359.625946	1044.599731	-601.745361	-109.849739	1063.838257	-492.514557	318.570923	801.588257	-479.664001	-78.266998	832.985107	-540.212830	117.579559	962.154358	382.473267	-16.406219	926.592834	408.847870	166.078629
-537.662720	223.084702	865.982971	-556.724609	19.825445	859.511169	-678.464355	268.411835	423.303162	-617.890808	-15.720613	472.352844	-695.895264	272.318634	70.027458	-694.799622	-17.488708	77.775345	-569.470825	329.512543	1281.618896	-579.896729	-63.060566	1296.893433	-529.425781	130.323120	1322.044312	-528.959290	145.929794	1587.200439	-598.819580	359.495117	1045.108032	-602.414001	-109.776306	1064.155762	-492.415710	318.268219	802.064941	-481.268127	-78.673065	832.790222	-540.406677	117.644218	962.443665	382.419373	-16.405603	926.565796	408.779144	166.102676
-538.142029	222.919189	866.118896	-557.280823	19.748207	859.642822	-678.540039	268.290527	423.319000	-618.167786	-15.681921	472.404022	-695.839966	272.333710	70.056870	-694.762329	-17.433062	77.828659	-569.319031	329.381958	1281.989868	-580.120911	-63.167789	1297.097778	-529.445984	130.173401	1322.292847	-529.229858	145.537720	1587.545776	-598.637024	359.467926	1045.540527	-603.358643	-109.837807	1064.350708	-492.228516	317.918213	802.500916	-482.956604	-78.992401	832.489990	-540.807678	117.505821	962.568787	382.343445	-16.387093	926.550659	408.707336	166.096527
-538.672424	222.731522	866.246582	-557.883850	19.626005	859.706665	-678.664734	268.217255	423.326721	-618.503418	-15.682078	472.474030	-695.780457	272.331329	70.103523	-694.799316	-17.350380	77.871483	-569.237366	329.344269	1282.404297	-580.349854	-63.252449	1297.251587	-529.496521	130.008316	1322.531128	-529.498047	145.154526	1587.848633	-598.476074	359.461975	1045.927734	-604.048523	-109.893616	1064.676270	-492.020538	317.588196	802.993774	-484.759186	-79.449532	832.190491	-541.250427	117.304443	962.654114	382.230652	-16.407204	926.550232	408.605682	166.128464
-539.225769	222.810410	866.450806	-558.675415	19.667835	859.678223	-678.796509	268.127289	423.299591	-618.856079	-15.654662	472.512787	-695.738098	272.344757	70.136353	-694.838501	-17.310001	77.918892	-569.184387	329.262146	1282.715942	-580.595398	-63.342197	1297.376465	-529.573853	129.888885	1322.708008	-529.755310	144.731995	1588.115479	-598.403809	359.503479	1046.278320	-604.891418	-109.970802	1064.836914	-491.802460	317.190033	803.452332	-486.284271	-79.782623	831.955017	-541.782410	117.230148	962.726685	382.153656	-16.394978	926.545959	408.530060	166.108734
-539.741394	222.751617	866.565674	-559.330200	19.590799	859.652466	-678.955261	268.085022	423.303619	-619.257263	-15.664021	472.539581	-695.655579	272.301544	70.125221	-694.801575	-17.264145	77.913002	-569.189148	329.158020	1282.982300	-580.857849	-63.446583	1297.472778	-529.683899	129.735428	1322.846069	-530.016785	144.299591	1588.323486	-598.393066	359.577271	1046.538940	-605.772705	-110.106209	1064.993042	-491.478333	316.785980	803.879272	-487.919159	-80.191902	831.693298	-542.244507	117.077271	962.758850	382.080475	-16.371954	926.527588	408.452850	166.130234
-540.194458	222.647095	866.679260	-559.791870	19.274569	859.769470	-679.091125	267.974365	423.258270	-619.660400	-15.683605	472.638611	-695.613159	272.273956	70.091476	-694.852905	-17.258430	77.895813	-569.245544	329.072357	1283.228516	-581.143005	-63.555946	1297.497559	-529.860779	129.579346	1322.892456	-530.232239	143.905045	1588.462036	-598.428711	359.663971	1046.758545	-606.690979	-110.384941	1065.158447	-491.140167	316.431763	804.336853	-489.633301	-80.657135	831.406006	-542.665894	116.869141	962.871582	381.996002	-16.382889	926.535461	408.377991	166.102341
-540.852905	222.753616	866.789734	-560.830078	19.565588	859.691406	-679.369751	267.937622	423.278046	-620.159729	-15.739674	472.571503	-695.660889	272.211823	70.066475	-694.832642	-17.267738	77.819908	-569.335449	328.958069	1283.365112	-581.409546	-63.659153	1297.460571	-530.054626	129.453369	1322.908936	-530.474121	143.479126	1588.544189	-598.484497	359.752014	1046.899292	-607.677368	-110.593796	1065.167603	-490.750732	316.161255	804.749390	-491.262115	-81.115318	831.068237	-543.393799	116.946678	962.873779	381.913605	-16.350443	926.507019	408.282532	166.128922
-541.327454	222.630371	866.828674	-561.102356	19.069597	859.679810	-679.618713	267.861694	423.194519	-620.549866	-15.745481	472.610901	-695.721252	272.209290	70.026581	-694.890137	-17.274714	77.714478	-569.516785	328.880798	1283.454590	-581.711792	-63.780556	1297.424438	-530.045166	129.193817	1322.915405	-530.651672	143.072678	1588.575806	-598.545532	359.834442	1046.959595	-608.569275	-110.832130	1065.278442	-490.274017	315.936218	805.068420	-492.940643	-81.616920	830.705566	-543.724060	116.623390	962.883667	381.831177	-16.367554	926.489746	408.213593	166.122345
-541.989868	222.918488	866.843445	-562.165161	19.637577	859.277832	-680.011108	267.915771	423.233856	-620.984375	-15.792635	472.402588	-695.850281	272.227173	69.967316	-694.925903	-17.309244	77.622314	-569.746765	328.737427	1283.471436	-582.008728	-63.887081	1297.333130	-530.254944	129.048203	1322.817261	-530.802307	142.692581	1588.523193	-598.704773	359.968414	1046.974365	-609.511475	-111.080780	1065.255737	-490.044800	315.611328	805.312683	-494.370941	-81.918091	830.430420	-544.379883	116.807083	962.663635	381.747253	-16.343618	926.462158	408.127350	166.153717
-542.595398	222.958603	866.807617	-562.925781	19.720316	859.094421	-680.302063	267.925354	423.132996	-621.334473	-15.816696	472.302185	-695.893372	272.173523	69.869926	-694.958801	-17.301680	77.510269	-570.021606	328.591827	1283.413330	-582.347961	-64.057106	1297.168457	-530.526672	128.888107	1322.664673	-530.906189	142.329407	1588.435547	-598.893005	360.085052	1046.928345	-610.438354	-111.317741	1065.175659	-489.690430	315.225464	805.593018	-495.948761	-82.466858	830.061401	-544.961304	116.779648	962.542053	381.679596	-16.328814	926.457092	408.045074	166.152527
-543.163635	222.983063	866.753296	-563.637329	19.864628	858.895203	-680.569031	267.924866	423.041687	-621.698608	-15.833668	472.188873	-695.876221	272.156128	69.730011	-694.993530	-17.303509	77.375031	-570.309875	328.414307	1283.331909	-582.702209	-64.244278	1297.011841	-531.140381	128.862244	1322.378784	-530.890381	142.168015	1588.392578	-599.068481	360.099396	1046.805054	-611.382263	-111.566971	1065.115967	-489.003967	314.924316	805.902466	-497.574707	-82.952133	829.686218	-545.518494	116.776886	962.404785	381.576721	-16.313776	926.460266	407.954224	166.184891
-543.315735	222.616287	866.659241	-563.488647	18.827002	859.255798	-680.749207	267.880859	422.871399	-621.952698	-15.768414	472.194794	-695.872864	272.179230	69.635551	-695.029968	-17.310011	77.219772	-570.641663	328.252197	1283.254150	-583.066162	-64.392479	1296.830811	-531.486389	128.709702	1322.162720	-530.959167	141.854965	1588.240723	-599.302673	360.096069	1046.687988	-612.334045	-111.841148	1065.101196	-488.591858	314.616943	806.113281	-498.954071	-83.364731	829.345215	-545.698486	116.340469	962.564026	381.520355	-16.307756	926.445251	407.899200	166.193298
-544.368896	223.524597	866.618652	-565.690063	21.285074	858.053345	-681.445007	268.175568	422.945129	-622.353027	-15.829742	471.690735	-696.210510	272.232971	69.540573	-695.053467	-17.278103	77.097504	-571.145996	328.104126	1283.124023	-583.503296	-64.549400	1296.616577	-531.570129	128.362320	1322.063477	-531.024170	141.548218	1588.054688	-599.565430	360.080505	1046.529663	-613.193420	-112.135330	1065.010864	-488.243378	314.307434	806.267700	-500.278870	-83.775124	829.057739	-546.875854	117.329582	961.873718	381.447357	-16.303173	926.451599	407.820221	166.189911
-544.886658	223.560028	866.502441	-566.293274	21.431036	857.833191	-681.834534	268.250977	422.858032	-622.717041	-15.786386	471.548248	-696.386475	272.295105	69.416473	-695.017456	-17.270061	76.938080	-571.652283	327.976196	1283.046021	-583.895874	-64.756958	1296.442017	-532.308838	128.304520	1321.690430	-531.064758	141.264435	1587.852783	-599.817017	359.981995	1046.360352	-614.258484	-112.477402	1064.821655	-487.908325	313.962952	806.410645	-501.768097	-84.275177	828.620911	-547.405151	117.359802	961.699890	381.372559	-16.273623	926.428589	407.754333	166.189941
-544.802612	222.723343	866.344849	-565.382080	19.496496	858.656555	-681.920959	268.028992	422.606049	-622.958252	-15.602901	471.762970	-696.104980	272.258179	69.260033	-694.964600	-17.278528	76.788429	-572.242432	327.839478	1282.910889	-584.402588	-64.958900	1296.256226	-532.505615	127.989052	1321.522461	-531.194214	140.824127	1587.550781	-600.101379	359.841400	1046.158081	-615.088379	-112.785423	1064.713013	-487.595306	313.783295	806.474487	-503.135651	-84.773865	828.223694	-547.306030	116.553757	962.092957	381.308075	-16.260588	926.428528	407.684692	166.143265
-545.220642	222.591095	866.243469	-565.681946	19.267397	858.562012	-682.218079	268.008545	422.471497	-623.637329	-15.609038	471.733093	-696.106628	272.292480	69.163063	-695.111450	-17.248409	76.656708	-572.751099	327.618408	1282.720459	-584.836609	-65.234474	1296.101563	-533.297241	127.938828	1321.178711	-531.070190	140.759766	1587.401001	-600.382690	359.688141	1045.966187	-615.908203	-113.030052	1064.608887	-487.312317	313.635742	806.510681	-504.347870	-85.169853	827.904846	-547.726685	116.389130	962.000488	381.239075	-16.240921	926.399841	407.621185	166.158600
-545.695557	222.489807	866.151855	-566.137085	19.312546	858.371216	-682.570984	267.989288	422.319092	-623.849487	-15.329787	471.599213	-696.105713	272.359558	69.070938	-695.073181	-17.247332	76.478065	-573.414795	327.459503	1282.546021	-585.401855	-65.391808	1295.921997	-533.553833	127.588333	1321.045654	-531.035461	140.618835	1587.195190	-600.718689	359.441437	1045.717285	-616.768921	-113.283264	1064.361694	-487.052307	313.500793	806.544495	-505.524902	-85.588120	827.564941	-548.192261	116.310066	961.857056	381.148041	-16.223614	926.386230	407.546112	166.192307
-546.159546	222.444901	866.097168	-566.548035	19.248880	858.291321	-682.908325	267.986938	422.223816	-624.375366	-15.215521	471.531586	-696.148682	272.433990	68.924355	-695.152832	-17.229507	76.384361	-574.081665	327.283997	1282.385986	-586.014282	-65.580238	1295.655518	-534.088257	127.340645	1320.863403	-531.105530	140.321701	1586.925537	-601.043274	359.260437	1045.514648	-617.741699	-113.677666	1064.205566	-486.879150	313.354065	806.558533	-506.758179	-86.019379	827.239319	-548.654419	116.248276	961.791260	381.129120	-16.191877	926.364136	407.488708	166.208481
-546.467773	222.117630	866.059387	-566.395874	18.454784	858.361633	-683.146912	267.890839	422.140320	-625.031982	-15.111839	471.615936	-696.041687	272.425659	68.837906	-695.337830	-17.193958	76.289299	-574.754639	327.086792	1282.233643	-586.576416	-65.812286	1295.553589	-534.618774	127.126671	1320.716797	-531.124146	140.164932	1586.742676	-601.436035	358.945862	1045.300903	-618.444519	-113.908607	1064.132446	-486.747040	313.173462	806.545837	-507.953033	-86.461830	826.975403	-548.861755	115.780510	961.821716	381.049408	-16.186539	926.370178	407.423584	166.217285
-547.229614	222.464386	866.114075	-567.448792	19.498695	857.815125	-683.721985	267.961334	422.215698	-625.487732	-14.983011	471.413971	-696.179871	272.463959	68.739571	-695.546753	-17.169336	76.208908	-575.466797	326.861481	1282.118042	-587.239990	-66.022003	1295.340210	-535.234558	126.890816	1320.535278	-530.970947	140.161255	1586.613037	-601.797119	358.641296	1045.140503	-619.285278	-114.196716	1064.030518	-486.676697	312.985077	806.551086	-509.047455	-86.907623	826.714478	-549.599915	116.138794	961.546936	380.989441	-16.170879	926.355286	407.360199	166.228455
-547.684570	222.561432	866.166504	-567.850037	19.599140	857.729004	-684.170410	267.911987	422.195221	-625.920288	-14.837615	471.377716	-696.193604	272.420746	68.668732	-695.610291	-17.171200	76.100761	-576.179993	326.664001	1282.013550	-587.813904	-66.229897	1295.267212	-535.859070	126.697472	1320.364502	-530.954163	140.056610	1586.450073	-602.157349	358.289978	1044.965942	-620.056152	-114.429604	1063.959351	-486.665985	312.735565	806.544373	-509.951782	-87.250427	826.614197	-550.065491	116.175270	961.529968	380.885803	-16.163721	926.350586	407.261139	166.246384
-548.277588	222.526978	866.187927	-568.191650	19.484381	857.702454	-684.638184	267.810547	422.227570	-626.503174	-14.734809	471.382904	-696.219727	272.420288	68.623146	-695.641052	-17.196980	76.018471	-576.887390	326.459869	1281.906616	-588.424194	-66.441597	1295.177002	-536.461060	126.469254	1320.258057	-530.829224	140.092422	1586.342285	-602.572815	357.918823	1044.817993	-620.764832	-114.646965	1063.918701	-486.728088	312.543030	806.498840	-511.159943	-87.616287	826.263000	-550.567688	116.091919	961.529724	380.797089	-16.136724	926.322266	407.190948	166.267044
-548.509888	222.027054	866.191223	-567.841003	18.321569	858.175415	-684.830872	267.531586	422.041016	-627.006287	-14.700333	471.604889	-696.042542	272.389587	68.497734	-695.392090	-17.223133	75.920052	-577.641052	326.190094	1281.774048	-589.039185	-66.690422	1295.081055	-537.089355	126.268242	1320.170410	-530.785034	140.101715	1586.200195	-603.023499	357.557495	1044.681885	-621.576050	-114.900467	1063.863159	-486.871185	312.406403	806.483093	-512.159607	-88.005547	826.151428	-550.727051	115.547630	961.798157	380.691437	-16.117725	926.340088	407.104370	166.285065
-549.022522	221.970261	866.245117	-568.159912	18.247578	858.179565	-685.146606	267.322449	421.909698	-627.495178	-14.688559	471.614868	-696.002197	272.405060	68.416405	-695.477173	-17.265566	75.888649	-578.388306	325.952393	1281.648682	-589.645935	-66.920784	1295.050903	-537.671265	126.076920	1320.120117	-530.778809	140.132141	1586.083740	-603.493347	357.159698	1044.566040	-622.161316	-115.005981	1063.962524	-487.077545	312.207733	806.450867	-513.114441	-88.371857	826.044861	-551.174744	115.468330	961.828918	380.615112	-16.088518	926.311829	407.037018	166.311035
-549.655151	221.955582	866.310669	-568.584412	18.210907	858.185730	-685.606934	267.207550	421.820679	-628.043701	-14.688510	471.643860	-695.936462	272.352356	68.299049	-695.498230	-17.330416	75.857147	-579.133850	325.725220	1281.622437	-590.178345	-67.136864	1295.155518	-538.241028	125.858368	1320.129639	-530.792725	140.170639	1586.002075	-603.956726	356.731873	1044.478638	-623.046387	-115.263794	1063.945190	-487.340698	312.271912	806.427856	-514.046265	-88.777466	826.048462	-551.693726	115.420868	961.863037	380.524292	-16.090076	926.294189	406.979431	166.305420
-550.403870	222.101898	866.372437	-569.460510	18.803526	858.090210	-686.301575	267.135162	421.850708	-628.530518	-14.669038	471.559418	-696.119812	272.359924	68.208183	-695.510193	-17.366215	75.769852	-579.878662	325.554626	1281.560913	-590.732727	-67.349396	1295.185913	-538.857056	125.631325	1320.118286	-530.908020	140.136520	1585.917236	-604.526855	356.338959	1044.426025	-623.679199	-115.428917	1064.030029	-487.677094	312.280975	806.416382	-514.897522	-89.003853	825.995544	-552.450073	115.693474	961.837402	380.423065	-16.047945	926.284363	406.899231	166.343460
-550.913818	221.926086	866.417847	-569.490356	18.224052	858.165955	-686.815552	266.956604	421.774902	-629.096741	-14.670228	471.708679	-696.012329	272.315399	68.105453	-695.515320	-17.407894	75.746696	-580.622681	325.345886	1281.543701	-591.316040	-67.574562	1295.278931	-539.462830	125.446747	1320.139038	-530.906494	140.253357	1585.880615	-605.125549	355.975403	1044.385132	-624.520020	-115.720070	1064.086060	-488.074005	312.033905	806.398682	-515.783813	-89.273140	825.953857	-552.732239	115.358757	961.900940	380.291168	-16.060678	926.268311	406.803436	166.342224
-551.499573	221.840118	866.470276	-569.928162	18.231625	858.191833	-687.322754	266.807739	421.775238	-629.577515	-14.675653	471.744751	-695.865967	272.286987	68.022697	-695.521667	-17.474249	75.677078	-581.298340	325.136688	1281.548218	-591.752136	-67.823494	1295.375366	-540.378967	125.443718	1320.111450	-531.019165	140.308960	1585.844727	-605.685425	355.515289	1044.352295	-625.124023	-115.922546	1064.282959	-488.547699	311.901184	806.398071	-516.711182	-89.610268	826.027649	-553.245117	115.309921	961.939697	380.188507	-16.074888	926.273499	406.732086	166.319824
-552.113281	221.876953	866.541443	-570.390137	18.185583	858.186768	-688.012085	266.604614	421.801758	-630.091736	-14.637855	471.713715	-695.918823	272.286346	67.919739	-695.649048	-17.475161	75.615936	-582.107666	324.960419	1281.542480	-592.292908	-67.998192	1295.472534	-540.671631	125.147789	1320.194092	-531.177856	140.369202	1585.813232	-606.340515	355.141968	1044.314575	-625.798340	-116.209526	1064.382568	-489.100037	311.756042	806.394653	-517.344971	-89.819855	826.109253	-553.770996	115.274567	961.970398	380.077698	-16.050135	926.260986	406.661865	166.334610
-552.797363	221.889084	866.579407	-570.861023	18.143854	858.175598	-688.724121	266.442474	421.800903	-630.598999	-14.653501	471.715698	-696.086426	272.321686	67.811951	-695.761536	-17.508770	75.578773	-582.881897	324.776855	1281.510620	-592.778687	-68.181984	1295.599609	-541.215820	125.033470	1320.248047	-531.358521	140.423599	1585.781250	-607.061279	354.825317	1044.292603	-626.283447	-116.394966	1064.602295	-489.741913	311.524078	806.372375	-518.026367	-90.057022	826.225220	-554.321350	115.242531	961.980896	379.990448	-16.013939	926.243469	406.588867	166.341187
-554.090454	222.672440	866.645569	-573.056152	20.418472	857.127441	-689.759216	266.522034	421.822357	-631.195435	-14.705965	471.269623	-696.335815	272.419647	67.698036	-695.798889	-17.553905	75.518257	-583.644531	324.625458	1281.470581	-593.240784	-68.303940	1295.680298	-541.814880	124.915718	1320.270386	-531.598145	140.484650	1585.743164	-607.770935	354.578033	1044.251343	-626.907043	-116.648499	1064.683105	-490.457031	311.344666	806.343689	-518.766113	-90.363014	826.338440	-555.593506	116.113129	961.419495	379.900421	-16.040363	926.237549	406.537659	166.335098
-554.753540	222.600555	866.620605	-573.694885	20.541946	857.025513	-690.599121	266.453430	421.759399	-631.701965	-14.786998	471.207794	-696.253784	272.397827	67.558708	-695.824768	-17.580923	75.413559	-584.388062	324.492981	1281.451172	-593.640259	-68.409592	1295.745239	-542.403015	124.803207	1320.309570	-531.867310	140.545364	1585.705078	-608.602722	354.245850	1044.240112	-627.472656	-116.937469	1064.769653	-491.210815	311.066681	806.305725	-519.252075	-90.487381	826.405518	-556.151001	116.088455	961.345703	379.783447	-16.034599	926.233154	406.454102	166.329056
-555.450684	222.496689	866.570251	-574.144165	20.406115	857.062012	-691.334656	266.267090	421.602875	-632.084473	-14.783560	471.160706	-696.179749	272.423157	67.420097	-695.844910	-17.627205	75.331993	-585.088684	324.369141	1281.411499	-594.063782	-68.591522	1295.837158	-542.985107	124.718468	1320.297729	-532.186157	140.575333	1585.675293	-609.409607	354.074646	1044.236694	-627.825500	-117.145599	1064.899048	-491.924988	310.694550	806.291626	-519.876221	-90.746124	826.603882	-556.706787	116.020470	961.340210	379.716217	-16.071510	926.238831	406.417328	166.323151
-556.135986	222.477371	866.543518	-574.659912	20.305300	857.039246	-692.273865	266.151306	421.566376	-632.521545	-14.770987	471.086060	-696.268005	272.452179	67.225235	-695.943420	-17.688025	75.220329	-585.820984	324.272278	1281.350098	-594.476746	-68.684151	1295.861328	-543.493164	124.599876	1320.259399	-532.521729	140.616302	1585.652832	-610.262085	353.808044	1044.191895	-628.292175	-117.443672	1065.005493	-492.862854	310.711365	806.224060	-520.318054	-90.892563	826.690369	-557.291992	115.969955	961.314758	379.616577	-16.055655	926.227844	406.353577	166.331238
-556.116821	221.650726	866.456299	-573.450317	17.914467	857.990417	-692.773560	265.702789	421.265656	-632.827393	-14.723436	471.402313	-695.922119	272.361359	67.037285	-695.974426	-17.715548	75.097534	-586.513733	324.171234	1281.278687	-594.848389	-68.822876	1295.857666	-543.998047	124.505775	1320.226563	-532.904541	140.662079	1585.606934	-611.077637	353.542145	1044.131714	-628.852295	-117.806122	1065.057373	-493.747070	310.579346	806.154602	-520.719604	-91.026665	826.738892	-557.091003	114.989899	961.811768	379.539581	-16.065947	926.228455	406.292389	166.343063
-556.815918	221.553070	866.330017	-573.972900	17.818884	857.932434	-693.897217	265.542725	421.171661	-633.201477	-14.762957	471.342316	-695.899780	272.391083	66.856857	-695.987732	-17.762085	74.996414	-587.276855	324.080383	1281.179321	-595.213745	-68.919312	1295.859741	-544.474121	124.426590	1320.151855	-533.325562	140.690948	1585.566650	-612.091187	353.412842	1044.066650	-629.230469	-118.112778	1065.078979	-494.785645	310.281952	806.069763	-521.017090	-91.101318	826.728271	-557.643738	114.928543	961.716858	379.405945	-16.037621	926.228149	406.204315	166.344208
-557.538269	221.452820	866.163818	-574.579041	17.811152	857.845886	-694.955994	265.460419	421.069611	-633.727478	-14.866495	471.285400	-695.260864	272.324890	66.629707	-696.104553	-17.793283	74.895020	-587.953369	324.035736	1281.094727	-595.595825	-68.995087	1295.831909	-544.974670	124.407722	1320.053223	-533.760498	140.709045	1585.529297	-613.068909	353.245911	1043.965820	-629.544067	-118.334808	1065.099854	-495.739990	309.919098	805.957275	-521.315491	-91.263832	826.755676	-558.224854	114.908966	961.585571	379.295837	-16.045605	926.228821	406.119843	166.397919
-558.258362	221.349060	866.004211	-575.181763	17.621374	857.815063	-696.057495	265.250610	420.946564	-634.126221	-14.975577	471.235138	-695.384399	272.295227	66.444733	-696.107788	-17.848110	74.837997	-588.599548	323.947327	1280.960938	-595.897461	-69.076073	1295.790405	-545.484192	124.387558	1319.932617	-534.226135	140.735413	1585.488403	-614.066589	353.102051	1043.858398	-629.873535	-118.533394	1065.024170	-496.859497	309.526550	805.812622	-521.608154	-91.410133	826.759949	-558.823242	114.826508	961.488464	379.245880	-16.060633	926.229431	406.078674	166.366272
-558.947937	221.293411	865.900208	-575.743652	17.488689	857.805969	-697.159546	265.076630	420.753265	-634.555908	-15.051454	471.162598	-695.339966	272.302704	66.309982	-696.213806	-17.894016	74.729889	-589.274475	323.863678	1280.822388	-596.197021	-69.124390	1295.738647	-545.975952	124.389397	1319.836792	-534.702209	140.769348	1585.457397	-615.031006	352.878784	1043.728760	-630.189392	-118.714439	1064.945068	-497.996277	309.583862	805.674072	-521.799561	-91.535110	826.748474	-559.396667	114.781189	961.429993	379.153992	-16.032110	926.231750	406.006744	166.390167
-559.547913	221.293442	865.839294	-576.290161	17.424000	857.807556	-698.442383	264.970062	420.769135	-634.933716	-15.170121	471.119537	-695.464661	272.315918	66.178566	-696.279053	-17.967117	74.676208	-589.844116	323.795471	1280.695557	-596.438049	-69.187767	1295.646729	-546.640442	124.533714	1319.642212	-535.192688	140.778137	1585.435913	-616.099243	352.723969	1043.674683	-630.401245	-118.807083	1064.887695	-499.166718	309.310211	805.494446	-521.949463	-91.653931	826.728333	-559.934814	114.780121	961.398987	379.096863	-16.035822	926.230591	405.964203	166.342545
-560.130615	221.216003	865.768311	-576.898132	17.391697	857.815063	-699.395569	264.672455	420.663635	-636.024902	-15.690110	471.242126	-695.404968	272.326141	66.042618	-696.578247	-18.043261	74.677322	-590.552612	323.781555	1280.568237	-596.713135	-69.205147	1295.643188	-546.765930	124.372833	1319.627563	-535.692017	140.781830	1585.428955	-617.150452	352.552551	1043.554810	-630.551514	-118.813477	1064.800537	-500.471619	309.000427	805.328857	-522.121887	-91.781769	826.685181	-560.474792	114.757149	961.364258	378.986115	-16.083099	926.224792	405.905670	166.354645
-560.797668	221.114731	865.680054	-577.516296	17.380850	857.801758	-700.620667	264.599854	420.592957	-635.605652	-15.310555	471.066498	-695.538757	272.301819	65.916481	-696.296631	-18.129215	74.544556	-591.089172	323.745422	1280.473633	-596.952148	-69.234245	1295.469360	-547.458435	124.542969	1319.440430	-536.216858	140.783630	1585.428589	-618.185364	352.294861	1043.468384	-630.661255	-118.855354	1064.769287	-501.804871	308.892670	805.161804	-522.227356	-91.888863	826.642822	-561.052429	114.732452	961.309631	378.892059	-16.075670	926.229675	405.828766	166.313553
-561.662048	221.186417	865.565552	-578.645142	17.883160	857.696472	-701.704834	264.542053	420.525177	-636.039001	-15.471963	470.950500	-695.688477	272.402252	65.845543	-696.368958	-18.179630	74.474083	-591.741699	323.783325	1280.353882	-597.290161	-69.204399	1295.360596	-547.573425	124.419304	1319.429688	-536.719910	140.749466	1585.428955	-619.322449	352.203857	1043.469727	-630.886230	-118.891327	1064.634277	-503.132507	308.331329	804.923462	-522.291504	-91.949791	826.583191	-561.893127	114.991364	961.185669	378.823914	-16.067999	926.214661	405.787292	166.285522
-562.274109	220.846649	865.422852	-578.828125	17.188211	857.794373	-702.614075	264.344788	420.372925	-636.525024	-15.634848	471.028748	-695.770203	272.490295	65.667480	-696.458618	-18.273626	74.431824	-592.278137	323.814941	1280.301025	-597.544983	-69.195374	1295.241821	-547.952332	124.505211	1319.356323	-537.259338	140.693222	1585.431396	-620.338806	352.050140	1043.451782	-630.955017	-118.859604	1064.566040	-504.606598	308.373505	804.722473	-522.293762	-91.976357	826.529846	-562.237854	114.612572	961.165100	378.753021	-16.108337	926.201416	405.750000	166.275833
-563.016479	220.710709	865.329529	-579.464600	16.905451	857.870300	-703.399719	264.152222	420.269257	-636.968201	-15.816425	471.001648	-696.098022	272.740845	65.633400	-696.570923	-18.312180	74.398903	-592.885498	323.833374	1280.210083	-597.746155	-69.183998	1295.203735	-548.355591	124.605789	1319.299072	-537.785522	140.700500	1585.461914	-621.440247	351.862457	1043.398071	-631.032104	-118.806190	1064.495483	-506.066010	308.151794	804.501160	-522.296265	-92.001419	826.488708	-562.835754	114.486176	961.152344	378.650452	-16.153734	926.189636	405.713226	166.247696
-563.677185	220.677811	865.281616	-580.140991	16.796068	857.944702	-704.329529	264.110229	420.307281	-637.268372	-15.923014	470.961487	-696.195129	272.782776	65.508392	-696.685364	-18.365837	74.359314	-593.442261	323.857422	1280.174194	-597.963013	-69.152840	1295.135132	-548.744995	124.685028	1319.264526	-538.199707	140.770844	1585.528687	-622.513000	351.756714	1043.420776	-631.126953	-118.721375	1064.426758	-507.655762	307.979218	804.266418	-522.254272	-91.989212	826.466309	-563.420837	114.469139	961.160828	378.549408	-16.141811	926.176636	405.656097	166.228653
-564.315369	220.549377	865.246338	-580.806335	16.760418	857.983093	-704.966064	263.970123	420.195862	-637.638123	-16.052677	470.919952	-696.370300	272.915649	65.545280	-696.930237	-18.406349	74.341606	-593.945007	323.858368	1280.159912	-598.092224	-69.156853	1295.123047	-549.422913	124.888588	1319.158813	-538.682434	140.775925	1585.593750	-623.560364	351.583252	1043.459717	-631.191040	-118.640038	1064.392090	-509.248230	307.809174	804.099976	-522.211487	-91.959038	826.475403	-563.993774	114.413857	961.156738	378.460724	-16.154634	926.161499	405.619629	166.191299
-565.075378	220.375076	865.248596	-581.504333	16.691196	858.067688	-705.461487	263.796722	420.086884	-637.908936	-16.132465	470.865784	-696.361084	272.899780	65.472122	-696.846741	-18.468832	74.280167	-594.574280	323.936432	1280.189819	-598.295288	-69.086647	1295.187988	-549.492249	124.815140	1319.291870	-539.155396	140.765686	1585.661011	-624.656128	351.363647	1043.537598	-631.212952	-118.518257	1064.371826	-510.958282	307.701843	803.840271	-522.105408	-91.843239	826.499390	-564.640198	114.326286	961.194519	378.309174	-16.208511	926.159058	405.592133	166.100952
-565.842712	220.291672	865.269592	-582.186401	16.578671	858.124390	-705.945068	263.655151	419.994202	-638.204712	-16.185522	470.813110	-696.473389	272.978302	65.472847	-696.832947	-18.512291	74.271561	-595.096191	323.969421	1280.243164	-598.441162	-69.044731	1295.260254	-549.855103	124.896706	1319.318481	-539.573364	140.769867	1585.732910	-625.670166	351.224884	1043.634888	-631.090027	-118.288406	1064.421753	-512.591370	307.403320	803.649658	-521.978027	-91.659035	826.579529	-565.268616	114.242561	961.225525	378.165497	-16.237253	926.142700	405.535797	166.066452
-566.595093	220.217957	865.315613	-582.836121	16.477736	858.205994	-706.359741	263.579987	419.883331	-638.491394	-16.263729	470.804596	-696.592712	272.993347	65.388885	-696.795044	-18.568213	74.236160	-595.656189	324.041962	1280.280151	-598.644287	-68.993561	1295.347778	-550.171936	124.996773	1319.364136	-540.001160	140.764252	1585.795654	-626.794128	351.145294	1043.732300	-631.002502	-118.152649	1064.507324	-514.508362	307.317963	803.406433	-521.888306	-91.484673	826.655029	-565.895203	114.171837	961.283508	378.000214	-16.284742	926.145569	405.495544	166.008835
-567.454895	220.314484	865.400024	-584.016235	17.026058	858.170044	-706.738037	263.605927	419.860718	-638.915039	-16.442091	470.691254	-696.736328	272.988831	65.333145	-696.897949	-18.612427	74.244690	-596.187012	324.090057	1280.286499	-598.777344	-68.923882	1295.457153	-550.490356	125.105667	1319.420532	-540.418945	140.775681	1585.856689	-627.885986	351.068604	1043.855835	-630.934570	-117.941727	1064.570068	-516.231567	307.128174	803.156799	-521.760376	-91.263634	826.772461	-566.780334	114.401741	961.291748	377.824707	-16.362677	926.130066	405.464264	165.979385
-567.963257	220.025772	865.438721	-584.274780	16.299208	858.407532	-706.796875	263.492096	419.723755	-640.211365	-17.096395	470.931335	-696.567261	272.987610	65.262115	-697.229248	-18.631151	74.342873	-596.681213	324.158081	1280.353516	-598.907654	-68.859810	1295.610840	-550.839478	125.212456	1319.466919	-540.892700	140.714798	1585.874268	-628.858093	350.894714	1043.900879	-630.915222	-117.842049	1064.653687	-517.958923	307.260284	802.974365	-521.715393	-91.018997	826.877380	-567.153809	114.010284	961.433899	377.610901	-16.395626	926.129150	405.397919	165.962982
-568.634766	219.923141	865.541321	-584.968506	16.249081	858.519348	-706.857361	263.403992	419.637207	-639.666870	-16.696150	470.732269	-696.583801	273.027527	65.240028	-696.829529	-18.689955	74.190422	-597.173950	324.202423	1280.398560	-599.019531	-68.814980	1295.743896	-551.197327	125.324669	1319.513916	-541.252625	140.718460	1585.923950	-629.984680	350.872742	1044.099121	-630.876160	-117.722870	1064.767700	-519.729797	307.168732	802.699646	-521.611877	-90.700752	827.031006	-567.778748	113.931931	961.535767	377.415161	-16.464985	926.122986	405.343506	165.877655
-569.408203	219.863998	865.613525	-585.645203	16.110794	858.601929	-706.905273	263.397827	419.535217	-639.764465	-16.637733	470.660828	-696.594177	272.994934	65.248032	-696.769714	-18.734795	74.146950	-597.623657	324.213379	1280.455811	-599.080872	-68.767189	1295.923218	-551.701721	125.519470	1319.516968	-541.563843	140.807587	1585.995850	-631.000671	350.730896	1044.216064	-630.809265	-117.593567	1064.889648	-521.428650	307.030548	802.566589	-521.501221	-90.327637	827.234253	-568.443787	113.839554	961.607971	377.149353	-16.522627	926.132751	405.268250	165.810593
-570.126465	219.762833	865.693542	-586.315308	15.954405	858.696594	-706.903137	263.358063	419.442963	-640.301208	-16.844950	470.706360	-696.631165	272.999756	65.208336	-696.888489	-18.756033	74.134674	-598.133728	324.259277	1280.494873	-599.147095	-68.725037	1296.153931	-551.981750	125.589821	1319.592041	-541.911865	140.821869	1586.022095	-632.013672	350.581909	1044.324829	-630.803467	-117.512062	1064.991577	-523.166321	307.123810	802.352539	-521.332825	-89.913704	827.442627	-569.108032	113.718903	961.692932	376.943359	-16.561716	926.111450	405.235687	165.743240
-570.866882	219.838379	865.793274	-587.398132	16.513168	858.672791	-707.005493	263.409271	419.411499	-640.553650	-16.847775	470.550507	-696.642151	273.009583	65.191788	-696.827820	-18.777155	74.082870	-598.620605	324.263519	1280.474609	-599.231995	-68.667191	1296.312744	-552.243530	125.679001	1319.636719	-542.217957	140.844604	1586.040649	-633.136169	350.543152	1044.407227	-630.783691	-117.391113	1065.138550	-524.792542	307.053802	802.185669	-521.169678	-89.515503	827.670471	-569.937988	113.944183	961.719482	376.746277	-16.602310	926.086365	405.194275	165.690826
-571.286255	219.567566	865.868286	-587.566406	15.890102	858.856201	-706.902466	263.344879	419.243500	-640.609863	-16.794727	470.620789	-696.532104	273.010132	65.157120	-696.794983	-18.798405	74.067657	-599.100708	324.314362	1280.466797	-599.333862	-68.625618	1296.468750	-552.538025	125.790337	1319.638672	-542.516846	140.891602	1586.037476	-634.145996	350.433289	1044.418335	-630.799316	-117.298088	1065.236694	-526.291138	306.813049	801.994202	-520.951660	-89.036713	827.922363	-570.273376	113.571922	961.855713	376.531189	-16.620155	926.063354	405.166138	165.635040
-571.802063	219.464157	865.911865	-588.124146	15.826403	858.962952	-706.854309	263.314087	419.119537	-641.168762	-17.013348	470.693085	-696.372742	272.992950	65.048836	-696.966003	-18.807709	74.049507	-599.600342	324.370178	1280.407715	-599.432983	-68.572182	1296.599243	-552.803650	125.899170	1319.644165	-542.772827	140.972443	1586.017944	-635.208862	350.315857	1044.450073	-630.803040	-117.179955	1065.349365	-527.698303	307.151245	801.814270	-520.732727	-88.549126	828.164429	-570.787048	113.514740	961.929810	376.278931	-16.686178	926.043274	405.122620	165.560806
-572.260254	219.361252	865.945801	-588.598633	15.720437	859.073364	-706.891296	263.341248	419.064117	-641.422119	-17.073643	470.692749	-696.435120	273.024506	65.040352	-696.922668	-18.835188	74.039474	-600.137451	324.372894	1280.317871	-599.513916	-68.572624	1296.743408	-553.120911	126.000031	1319.615967	-542.989075	141.056808	1586.003662	-636.713135	350.729401	1044.299438	-630.804138	-117.065941	1065.494263	-528.911987	307.016937	801.690002	-520.449036	-87.969986	828.440918	-571.253540	113.446922	962.003479	376.040497	-16.780043	926.032227	405.104889	165.449310
-572.715759	219.179672	865.980469	-589.013306	15.570325	859.166748	-707.007141	263.314362	418.997040	-641.729248	-17.157703	470.681580	-696.414490	273.063812	65.025826	-696.978088	-18.794170	74.026711	-600.638550	324.386749	1280.257324	-599.652161	-68.572014	1296.877808	-553.208191	125.965225	1319.645630	-543.178162	141.146362	1585.972168	-637.593262	350.469757	1044.262085	-630.758667	-116.951172	1065.596069	-529.950867	307.449524	801.633301	-520.281555	-87.452583	828.685242	-571.721802	113.313515	962.071899	375.768707	-16.826069	925.992615	405.061523	165.353470
-573.188477	218.978653	866.016846	-589.440552	15.501687	859.259705	-707.215088	263.297943	418.976624	-642.112915	-17.271942	470.701599	-696.467834	273.099670	65.040855	-697.089172	-18.775761	74.021904	-601.143188	324.328857	1280.169189	-599.749329	-68.603615	1296.959473	-553.711792	126.137009	1319.550903	-543.403320	141.195648	1585.906616	-638.824280	350.569458	1044.261597	-630.831238	-116.880562	1065.635010	-530.840820	307.423218	801.651306	-520.127380	-86.943542	828.904846	-572.202393	113.208054	962.140564	375.508087	-16.953503	925.981873	405.024719	165.241547
-573.499207	219.105835	866.071960	-590.218384	15.916309	859.269470	-707.468323	263.292572	419.035980	-642.409485	-17.343340	470.567139	-696.504028	273.107513	65.063904	-697.144287	-18.766947	73.984360	-601.744263	324.344360	1280.085083	-599.924866	-68.584442	1297.029419	-553.810730	126.094452	1319.571777	-543.474609	141.374710	1585.858887	-639.691711	350.375305	1044.246338	-630.888672	-116.814087	1065.647217	-531.620178	307.912781	801.642029	-519.957458	-86.389381	829.093201	-572.747070	113.430176	962.171082	375.217102	-17.036503	925.954163	404.980286	165.119507
-573.464111	219.375900	866.145569	-590.536743	15.909781	859.359253	-707.704163	263.251984	419.113068	-642.610962	-17.352707	470.523926	-696.587036	273.133606	65.045769	-697.089600	-18.715622	73.935036	-602.303101	324.366241	1279.997681	-600.104675	-68.591965	1297.041626	-554.108704	126.094322	1319.530518	-543.572632	141.515106	1585.792725	-640.697327	350.356842	1044.132080	-630.883423	-116.684525	1065.691772	-532.229065	308.046021	801.607422	-519.733093	-85.830887	829.280396	-572.954712	113.564903	962.258911	374.931702	-17.128214	925.926575	404.928070	165.004211
-573.735291	219.285660	866.146545	-590.931274	15.832694	859.441101	-707.992554	263.237152	419.103821	-642.827637	-17.397112	470.483246	-696.708130	273.116974	65.016518	-696.940857	-18.737797	73.894875	-602.890991	324.325897	1279.883057	-600.287109	-68.623596	1297.091309	-554.631531	126.232368	1319.448608	-543.639526	141.681320	1585.712524	-641.561462	350.277161	1044.107544	-631.012085	-116.667091	1065.644653	-532.762329	308.408936	801.628052	-519.507202	-85.318398	829.498535	-573.317932	113.517479	962.304565	374.669556	-17.179964	925.886963	404.919250	164.868347
-573.872070	219.075562	866.158508	-590.924316	15.447513	859.546814	-708.212830	263.197174	419.085052	-642.955139	-17.338144	470.525574	-696.739441	273.130798	64.975533	-696.877991	-18.684999	73.891327	-603.497742	324.311493	1279.814331	-600.531006	-68.653717	1297.095947	-554.985168	126.239357	1319.386963	-543.683716	141.851852	1585.643677	-642.321960	350.211884	1044.008911	-631.062256	-116.561195	1065.649902	-533.177246	308.613647	801.600342	-519.353821	-84.781158	829.656982	-573.427063	113.279015	962.369812	374.388275	-17.225645	925.858276	404.881500	164.740402
-574.081848	218.924103	866.151062	-591.190918	15.321142	859.621399	-708.468933	263.146881	419.048248	-643.082703	-17.306379	470.506378	-696.808777	273.152405	64.974289	-696.812500	-18.649044	73.822182	-604.101624	324.229431	1279.736206	-600.765259	-68.689774	1297.124146	-555.347412	126.249680	1319.379395	-543.703979	142.020920	1585.587036	-642.981628	350.195435	1043.946899	-631.146362	-116.491844	1065.622192	-533.528625	309.105865	801.620178	-519.171814	-84.164124	829.810425	-573.698547	113.179855	962.407959	374.119232	-17.315458	925.830200	404.858429	164.613007
-574.301941	218.782181	866.155579	-591.511353	15.207794	859.678894	-708.697083	263.106537	419.029999	-643.234924	-17.331541	470.471680	-696.790283	273.134705	64.948296	-696.753540	-18.586817	73.780899	-604.720337	324.205170	1279.718384	-601.046021	-68.716431	1297.076416	-555.622253	126.187088	1319.393799	-543.692139	142.195572	1585.536011	-643.642822	350.287048	1043.941406	-631.169006	-116.330193	1065.612549	-533.853577	309.278595	801.632935	-519.029907	-83.662285	829.940979	-573.993408	113.075134	962.442078	373.850372	-17.383301	925.822937	404.809113	164.493500
-574.529968	218.657486	866.169189	-591.898865	15.220976	859.718689	-708.961792	263.068665	419.035706	-643.334595	-17.358976	470.443542	-696.966492	273.149872	64.974236	-696.722351	-18.526623	73.744370	-605.316040	324.141815	1279.641968	-601.303223	-68.763855	1297.051636	-556.172974	126.259689	1319.321777	-543.684631	142.377136	1585.472900	-644.071350	350.297607	1043.919922	-631.264343	-116.239998	1065.564453	-534.127747	309.751312	801.661072	-518.931213	-83.158989	830.059387	-574.314636	113.023636	962.470093	373.549683	-17.468975	925.798584	404.779053	164.329819
-575.087097	218.893341	866.177612	-593.090820	15.060052	859.207764	-709.314270	263.152283	419.086090	-643.807556	-17.560331	470.391327	-697.068726	273.136444	64.967171	-696.827148	-18.466991	73.740982	-605.952454	324.084900	1279.597046	-601.632446	-68.794151	1297.029297	-556.409119	126.165527	1319.345215	-543.653931	142.572159	1585.411133	-644.498657	350.392365	1043.888062	-631.402344	-116.157455	1065.486938	-534.368652	309.946930	801.672546	-518.860413	-82.674889	830.144714	-574.982117	112.770172	962.188293	373.229370	-17.560722	925.775696	404.764069	164.203705
-575.176392	218.309937	866.121582	-592.928345	15.190590	859.761414	-709.333557	263.001587	418.988251	-643.670898	-17.491180	470.296722	-696.931396	273.143829	64.894897	-696.696533	-18.455673	73.724998	-606.517212	324.010529	1279.560547	-601.923767	-68.867760	1297.067139	-556.770264	126.131470	1319.340210	-543.611572	142.761993	1585.353149	-644.867126	350.534607	1043.808472	-631.507690	-115.994675	1065.442505	-534.588440	310.184448	801.654053	-518.708679	-82.134537	830.282654	-575.149719	112.855782	962.468262	372.890564	-17.609549	925.763855	404.690948	164.100388
-575.662720	218.498901	866.151184	-593.990784	14.969800	859.452393	-709.685791	263.083771	419.048859	-644.000610	-17.657421	470.274841	-697.084045	273.148743	64.857338	-696.820313	-18.405348	73.734497	-607.136292	323.777954	1279.448975	-602.169983	-68.924103	1297.105957	-557.312744	126.141670	1319.283325	-543.652832	142.897583	1585.267334	-645.104675	350.616089	1043.762329	-631.702820	-115.970528	1065.406494	-534.779541	310.518585	801.631653	-518.627869	-81.689575	830.371582	-575.796143	112.646004	962.309204	372.728607	-17.977158	925.747437	405.049347	163.100922
-575.994629	218.364426	866.148376	-594.343994	14.842037	859.468567	-709.894348	263.097046	419.016510	-644.033875	-17.703354	470.247375	-697.214355	273.185486	64.859665	-696.800354	-18.347658	73.712624	-607.468323	323.845123	1279.530640	-602.483032	-68.968849	1297.132935	-557.726929	126.105293	1319.319458	-543.561401	143.116821	1585.234253	-645.271912	350.687592	1043.737671	-631.856689	-115.844223	1065.380737	-535.007568	310.997864	801.595398	-518.594421	-81.294167	830.490723	-576.132385	112.522537	962.315674	372.482239	-18.062447	925.722168	405.068176	162.933289
-576.069214	217.927795	866.136230	-593.889282	14.748216	859.835693	-709.995422	263.021088	418.958832	-643.845703	-17.622595	470.250641	-697.182312	273.172058	64.823921	-696.728394	-18.337841	73.702049	-607.876160	323.767273	1279.550659	-602.748352	-69.000015	1297.211426	-558.156128	126.040703	1319.354004	-543.534729	143.261429	1585.182373	-645.436157	350.821167	1043.706177	-632.075256	-115.739334	1065.341919	-535.226746	311.427063	801.556641	-518.600830	-80.883423	830.564697	-576.086792	112.471718	962.514709	372.194183	-18.142889	925.719055	405.058990	162.780121
-576.412537	217.928238	866.191895	-594.357605	14.623206	859.789124	-710.254395	263.034088	418.990723	-643.940186	-17.758766	470.236725	-697.221436	273.186371	64.850128	-696.717896	-18.307356	73.686295	-608.424866	323.512543	1279.457031	-603.101868	-69.062363	1297.265259	-558.470154	125.944099	1319.434814	-543.531067	143.406174	1585.121094	-645.560303	350.920715	1043.666626	-632.245300	-115.644806	1065.325806	-535.413452	311.686646	801.485352	-518.581360	-80.484352	830.656799	-576.497742	112.356827	962.517700	371.872375	-18.265892	925.721191	405.055603	162.595032
-576.848633	218.034531	866.239319	-594.983948	14.478764	859.587219	-710.480164	263.047974	419.043610	-644.091492	-17.878454	470.203369	-697.413452	273.226440	64.893692	-696.877441	-18.280661	73.711967	-608.802185	323.414825	1279.451416	-603.494751	-69.115288	1297.238281	-558.852051	125.891380	1319.480957	-543.522034	143.543839	1585.064087	-645.673767	351.004456	1043.652588	-632.435425	-115.523567	1065.256592	-535.649414	311.946136	801.400879	-518.601929	-80.172455	830.726563	-576.967957	112.207275	962.429749	371.517639	-18.328320	925.703003	405.005249	162.435883
-577.181091	217.992340	866.284485	-595.233521	14.374694	859.563293	-710.705627	263.030701	419.053223	-644.058716	-17.945965	470.192657	-697.456665	273.222321	64.924721	-696.909973	-18.227213	73.681648	-609.106018	323.335480	1279.425049	-603.919922	-69.189514	1297.203857	-559.248352	125.788857	1319.503296	-543.524780	143.659714	1584.999268	-645.764282	351.059174	1043.634033	-632.602356	-115.358894	1065.238281	-535.834778	312.029114	801.294434	-518.623962	-79.851540	830.814636	-577.284119	112.107422	962.441528	371.173706	-18.421383	925.677917	404.977753	162.291092
-577.560181	217.850479	866.286987	-595.417969	14.258919	859.570679	-710.938416	263.012909	419.038971	-643.998474	-17.979479	470.160370	-697.502808	273.170532	64.835617	-696.915344	-18.228699	73.708176	-609.261414	323.392609	1279.522583	-604.307983	-69.255089	1297.204956	-559.814026	125.782135	1319.447266	-543.635437	143.699051	1584.920166	-645.802795	351.071350	1043.629395	-632.733093	-115.241951	1065.206665	-536.058472	312.239258	801.198853	-518.665039	-79.539551	830.871704	-577.583008	111.990456	962.448486	370.846954	-18.516514	925.657959	404.936951	162.165375
-577.869629	217.716522	866.304016	-595.543274	14.174057	859.571167	-711.055420	262.936646	418.996490	-643.936157	-18.033133	470.148315	-697.557373	273.198425	64.835274	-697.084717	-18.158882	73.726616	-609.574951	323.317719	1279.485229	-604.711060	-69.324921	1297.228638	-560.179688	125.720467	1319.461060	-543.709900	143.797501	1584.850098	-645.895630	351.087128	1043.594116	-632.916199	-115.101974	1065.189941	-536.261414	312.391266	801.102600	-518.738342	-79.277199	830.933594	-577.838806	111.883224	962.460754	370.534912	-18.653805	925.650940	404.925140	162.039230
-578.169312	217.519333	866.285706	-595.701599	14.067815	859.557373	-711.141724	262.825165	418.932343	-644.546265	-18.493502	470.233246	-697.531616	273.194183	64.818687	-697.499512	-18.125387	73.830673	-609.900757	323.217468	1279.437744	-605.135437	-69.396072	1297.209351	-560.545654	125.613869	1319.465576	-543.812988	143.876190	1584.787842	-645.976868	351.039917	1043.527466	-633.144226	-115.042740	1065.143433	-536.452148	312.575775	801.006714	-518.807861	-79.023933	830.991150	-578.115479	111.742050	962.449402	370.204193	-18.749586	925.635742	404.914307	161.925873
-578.415710	217.078934	866.222107	-595.195557	13.507216	859.655518	-711.089233	262.645050	418.836151	-644.373413	-18.490055	470.306213	-697.381592	273.179291	64.817757	-697.517151	-18.092834	73.795280	-610.221191	323.150848	1279.410767	-605.578613	-69.441986	1297.229370	-560.767334	125.437233	1319.547729	-543.856934	144.005142	1584.762573	-646.097412	351.045410	1043.473389	-633.445313	-115.051140	1065.052002	-536.627319	312.726166	800.915649	-518.947083	-78.808975	831.028809	-578.061768	111.361511	962.478210	369.879028	-18.780077	925.600769	404.875763	161.794037
-578.924683	216.590118	866.141479	-595.329102	13.313654	859.665771	-711.160034	262.556030	418.741699	-644.363098	-18.586187	470.317871	-697.356140	273.172943	64.806511	-697.408386	-18.080772	73.764664	-610.505615	323.068237	1279.390381	-605.890869	-69.512070	1297.281372	-561.145142	125.371658	1319.536011	-544.001404	144.063232	1584.701538	-646.192932	350.948120	1043.432495	-633.728088	-115.075218	1065.013794	-536.802734	312.837433	800.806458	-519.120850	-78.663834	831.064941	-578.391235	111.075844	962.445923	369.378998	-18.515274	925.542542	404.395569	162.808472
-579.334595	216.684311	866.144897	-596.068176	13.653366	859.538818	-711.264404	262.512146	418.741516	-643.812805	-18.395195	470.109375	-697.328613	273.126953	64.795219	-697.186829	-18.075418	73.694313	-610.806702	322.980682	1279.333496	-606.282471	-69.593369	1297.254272	-561.485413	125.308670	1319.520996	-544.167725	144.084610	1584.646484	-646.329895	350.859863	1043.369751	-633.896301	-115.048569	1064.990967	-536.970093	312.879883	800.696777	-519.326965	-78.560875	831.061707	-578.944824	111.208466	962.378967	369.037628	-18.560221	925.510681	404.314056	162.823624
-579.625977	216.604263	866.110229	-596.214355	13.578939	859.506165	-711.261536	262.446655	418.697357	-643.739502	-18.426483	470.077606	-697.365295	273.112396	64.811340	-697.188049	-18.058382	73.673073	-611.097168	322.882294	1279.275635	-606.655396	-69.658951	1297.194824	-561.808960	125.239319	1319.504272	-544.346619	144.091934	1584.589355	-646.470398	350.763458	1043.301880	-634.206787	-115.080147	1064.956665	-537.132202	312.919891	800.603760	-519.529419	-78.520393	831.054443	-579.185791	111.140106	962.347656	368.712524	-18.662540	925.487915	404.325348	162.469604
-579.637085	216.287140	866.080444	-595.597778	13.536844	859.791687	-711.130249	262.280487	418.623627	-643.454773	-18.341087	470.074860	-697.180969	273.108215	64.787590	-697.072937	-18.048704	73.672684	-611.375549	322.753845	1279.229492	-606.968445	-69.753120	1297.130371	-562.327026	125.248901	1319.437622	-544.558838	144.105972	1584.541016	-646.661072	350.703400	1043.230591	-634.567871	-115.161217	1064.879761	-537.303589	313.003693	800.525024	-519.751160	-78.475510	831.060120	-579.067322	111.150772	962.498840	368.611053	-19.293879	925.495300	405.028931	160.755676
-579.773315	216.194397	866.085571	-595.453857	13.457879	859.858398	-711.085205	262.183838	418.539307	-643.409973	-18.387938	470.114838	-697.112305	273.095001	64.767700	-697.143616	-18.037674	73.674477	-611.691284	322.640259	1279.155640	-607.300781	-69.877243	1297.105835	-562.685730	125.166168	1319.439087	-544.752319	144.096222	1584.510620	-646.883667	350.653656	1043.148193	-634.976013	-115.292580	1064.810181	-537.429993	313.008179	800.439453	-519.956726	-78.483856	831.056763	-579.153748	111.113396	962.544312	368.245789	-19.471766	925.482239	405.048370	160.421722
-580.057861	216.236298	866.115417	-595.549805	12.839483	859.583191	-711.121277	262.165894	418.511993	-643.421936	-18.479725	470.188568	-697.114319	273.105835	64.741798	-697.293884	-18.007372	73.730820	-611.987793	322.571198	1279.118530	-607.605896	-69.971481	1297.028076	-563.029602	125.082451	1319.410400	-544.966309	144.082001	1584.464844	-647.104675	350.582977	1043.074097	-635.187378	-115.280190	1064.826782	-537.587524	313.005646	800.381653	-520.204651	-78.547745	831.050964	-579.302856	110.692841	962.413086	367.883392	-19.559488	925.466797	404.966949	160.368973
-580.020264	215.948212	866.137817	-594.985779	13.030778	859.934692	-711.034546	262.057281	418.478729	-643.113037	-18.386055	470.171021	-697.040833	273.102417	64.759697	-697.147827	-18.030449	73.678688	-612.304932	322.486755	1279.075562	-607.859680	-70.075584	1297.055054	-563.349731	125.000130	1319.394165	-545.223267	144.032410	1584.445068	-647.301453	350.461395	1043.010254	-635.533569	-115.372520	1064.805176	-537.724548	312.982361	800.353943	-520.479004	-78.605759	831.025330	-579.197998	110.832619	962.623657	367.467651	-19.346457	925.421143	404.542877	160.885117
-580.164673	215.871475	866.135681	-594.994629	12.912749	859.949341	-711.065613	262.016815	418.452087	-643.774231	-18.816345	470.285706	-697.077026	273.104462	64.749603	-697.440613	-18.023901	73.751862	-612.628723	322.366211	1279.048828	-608.173279	-70.196678	1297.014893	-563.666992	124.906990	1319.412354	-545.498291	143.980118	1584.427002	-647.520813	350.317932	1042.940063	-635.875671	-115.472466	1064.746582	-537.833984	312.874451	800.361877	-520.774048	-78.735641	830.997498	-579.318298	110.752823	962.634216	367.186615	-19.380968	925.380676	404.500244	160.758820
-580.259705	215.846619	866.171082	-595.006470	12.838673	859.932861	-711.125366	262.003082	418.477173	-643.107544	-18.540924	470.183563	-697.057983	273.091614	64.765495	-697.165527	-18.037472	73.685417	-613.006226	322.262360	1279.036499	-608.487061	-70.285378	1296.975342	-563.873962	124.726311	1319.430908	-545.837463	143.852417	1584.388062	-647.767944	350.171844	1042.911377	-636.218811	-115.578979	1064.670898	-537.974182	312.770966	800.350525	-521.036133	-78.853149	831.001099	-579.420837	110.685623	962.647095	367.069672	-19.922142	925.377625	405.083160	159.401993
-580.359741	215.808060	866.193054	-595.034912	12.691273	859.894287	-711.191650	262.033020	418.465576	-643.064819	-18.599379	470.179749	-697.102600	273.085083	64.728218	-697.168823	-18.036303	73.674896	-613.498718	322.017639	1278.933960	-608.791687	-70.399399	1296.927124	-564.179504	124.615623	1319.422729	-546.129150	143.779022	1584.381836	-648.048828	350.054169	1042.860962	-636.479004	-115.676376	1064.674805	-538.090271	312.640656	800.366577	-521.400513	-79.063515	830.953857	-579.528076	110.570831	962.641541	366.779327	-19.990383	925.329834	405.045807	159.244003
-580.380249	215.881195	866.210754	-595.088318	12.612499	859.849243	-711.259033	262.027191	418.502411	-643.757507	-19.052769	470.308655	-697.114014	273.094604	64.720726	-697.484802	-18.027084	73.745384	-613.825439	321.931305	1278.926147	-609.051636	-70.503426	1296.910278	-564.447632	124.490341	1319.424927	-546.414124	143.694168	1584.396484	-648.320374	349.918488	1042.810425	-636.753113	-115.794876	1064.681885	-538.244690	312.462616	800.381470	-521.799255	-79.325966	830.893127	-579.607788	110.541733	962.630371	366.444702	-20.038261	925.287842	404.974854	159.153824
-580.320374	216.051514	866.232544	-595.075989	12.500443	859.822021	-711.284729	262.051086	418.509552	-643.750732	-19.139393	470.336823	-697.189758	273.108337	64.721695	-697.492920	-18.045156	73.741158	-614.070374	321.997864	1279.003174	-609.339111	-70.622475	1296.886597	-564.719910	124.382256	1319.452515	-546.635315	143.681854	1584.419434	-648.581848	349.748108	1042.810181	-637.110657	-115.981720	1064.633911	-538.384827	312.375885	800.432068	-522.153137	-79.561417	830.823364	-579.599915	110.552124	962.629272	365.929962	-19.650679	925.221619	404.308929	160.198898
-580.183533	216.244537	866.298340	-595.063721	12.442900	859.765991	-711.254395	262.059082	418.524841	-643.694336	-19.163935	470.340271	-697.123230	273.111633	64.689941	-697.482056	-18.069622	73.753563	-614.424255	321.860016	1278.966675	-609.578430	-70.757187	1296.885620	-565.143311	124.355721	1319.432739	-546.935303	143.586548	1584.425171	-648.923584	349.603302	1042.790649	-637.464844	-116.154518	1064.625854	-538.556946	312.021698	800.491638	-522.505554	-79.833694	830.770813	-579.577148	110.563652	962.636230	365.595581	-19.717606	925.199524	404.229126	160.075775
-580.716797	215.667847	866.197815	-595.205688	12.242008	859.721436	-711.348389	262.109741	418.456970	-643.116821	-18.874035	470.263489	-697.269348	273.135193	64.707565	-697.266479	-18.088648	73.702301	-614.773010	321.733551	1278.960205	-609.795593	-70.879700	1296.852417	-565.442871	124.259239	1319.451172	-547.226685	143.503693	1584.455322	-649.282410	349.495850	1042.771240	-637.712708	-116.316353	1064.632080	-538.724487	311.803467	800.571228	-522.903198	-80.127586	830.672729	-579.875916	110.208046	962.561768	364.965637	-19.118385	925.177246	403.264038	162.634766
-580.285950	216.180466	866.317139	-595.101379	12.262068	859.702820	-711.303101	262.110321	418.545593	-643.054871	-18.830877	470.212158	-697.287537	273.120239	64.692703	-697.255737	-18.091618	73.693703	-615.112732	321.622620	1278.982300	-609.957275	-71.005699	1296.871216	-565.753235	124.138939	1319.471436	-547.519043	143.413391	1584.473633	-649.593445	349.342194	1042.814087	-637.794067	-116.376083	1064.723022	-538.885132	311.552490	800.676453	-523.299377	-80.429924	830.578369	-579.680176	110.408241	962.615417	364.631897	-19.143866	925.147095	403.161072	162.575394
-580.281677	216.205093	866.325867	-595.127197	12.177361	859.656616	-711.233826	262.094910	418.532990	-643.144226	-18.930136	470.218445	-697.255798	273.130341	64.703285	-697.270325	-18.081841	73.667603	-615.483337	321.492554	1278.979858	-610.150635	-71.121803	1296.858521	-566.035767	124.042068	1319.507080	-547.818604	143.316544	1584.497437	-649.896179	349.164917	1042.816406	-638.082703	-116.654961	1064.696289	-539.013611	311.321045	800.767944	-523.749146	-80.792442	830.453918	-579.716553	110.354073	962.597839	364.381439	-19.186562	925.110168	403.170929	162.320572
-580.994141	215.419861	866.214661	-595.355591	11.913499	859.634644	-711.297302	262.164642	418.451935	-643.274719	-19.038397	470.288025	-697.378784	273.117584	64.706978	-697.330017	-18.086111	73.676117	-615.841797	321.389282	1279.003296	-610.277405	-71.246941	1296.867798	-566.308594	123.944199	1319.527344	-548.120911	143.194153	1584.528076	-650.254578	348.982330	1042.843750	-638.293762	-116.917030	1064.729980	-539.140381	311.024200	800.908325	-524.173340	-81.204376	830.341187	-580.138611	109.879036	962.529236	364.148315	-19.298069	925.103821	403.240295	162.021729
-580.411499	216.124542	866.351135	-595.281250	11.943948	859.592224	-711.175476	262.138763	418.506195	-643.298950	-19.071568	470.257263	-697.326660	273.121094	64.692101	-697.289063	-18.112095	73.685814	-616.307495	321.164032	1278.989990	-610.470398	-71.389511	1296.848022	-566.563477	123.839622	1319.542969	-548.503662	143.031967	1584.541748	-650.582397	348.817566	1042.836548	-638.574890	-117.202110	1064.704346	-539.318420	310.746613	801.005127	-524.577209	-81.644997	830.229675	-579.888245	110.157402	962.579102	363.898529	-19.430317	925.090942	403.334747	161.774048
-580.461731	216.173386	866.398071	-595.354309	11.863132	859.529480	-711.132751	262.180145	418.500153	-643.864136	-19.444721	470.358887	-697.329163	273.147217	64.675560	-697.528076	-18.110279	73.724403	-616.653503	321.057861	1279.015747	-610.649353	-71.516342	1296.814209	-566.708740	123.685928	1319.550537	-548.731567	142.977402	1584.598389	-650.909241	348.625061	1042.822510	-638.802612	-117.495377	1064.673462	-539.490784	310.492554	801.070190	-525.010620	-82.085716	830.086426	-579.968384	110.090866	962.570679	363.872528	-20.066114	925.079590	404.011627	159.285706
-580.521057	216.114120	866.398621	-595.404175	11.771005	859.503113	-711.055786	262.205505	418.480927	-643.939270	-19.530117	470.400757	-697.405762	273.134583	64.675056	-697.516113	-18.127979	73.724709	-616.983521	320.949188	1279.039917	-610.800781	-71.637627	1296.770996	-566.937134	123.620583	1319.571167	-549.085754	142.802017	1584.599609	-651.159424	348.396484	1042.838135	-639.026794	-117.745804	1064.639038	-539.612671	310.240723	801.157959	-525.389771	-82.469475	829.931641	-580.033325	110.003822	962.558167	363.600769	-20.165907	925.068176	404.065521	158.982620
-580.658325	216.050522	866.407837	-595.518860	11.686035	859.475037	-711.026184	262.217285	418.481201	-643.990784	-19.566069	470.387451	-697.456238	273.146393	64.680557	-697.580566	-18.143120	73.729050	-617.277771	320.842133	1279.052246	-610.939697	-71.779930	1296.737183	-567.162659	123.507278	1319.583008	-549.399353	142.679443	1584.625000	-651.393799	348.149628	1042.834229	-639.166870	-117.977509	1064.626953	-539.779602	310.041504	801.212952	-525.826599	-82.973793	829.758301	-580.166138	109.913132	962.548584	363.246735	-20.173344	925.045654	404.017120	158.937408
-580.759888	215.997238	866.435974	-595.581482	11.618423	859.445984	-710.943420	262.248901	418.472076	-643.481445	-19.276960	470.290741	-697.449463	273.121674	64.694466	-697.334656	-18.165270	73.663223	-617.459656	320.881744	1279.160889	-611.079102	-71.889145	1296.685791	-567.385864	123.408440	1319.632446	-549.671082	142.554703	1584.654053	-651.558167	347.836273	1042.893799	-639.259827	-118.142395	1064.653320	-539.958557	309.840790	801.247070	-526.253967	-83.494492	829.591492	-580.259888	109.827438	962.548096	362.989899	-20.243696	925.048035	404.024200	158.768387
-580.849365	215.934006	866.449646	-595.640198	11.489798	859.434082	-710.850891	262.253326	418.472321	-643.460510	-19.315889	470.309265	-697.457520	273.148834	64.679436	-697.377136	-18.176008	73.687447	-617.775269	320.755035	1279.180664	-611.213379	-72.006744	1296.644531	-567.579468	123.288139	1319.661255	-549.903320	142.484299	1584.701416	-651.846069	347.652405	1042.908691	-639.342041	-118.298668	1064.657349	-540.116882	309.636932	801.274719	-526.583923	-83.895546	829.475464	-580.344177	109.722237	962.549438	362.906342	-20.641460	925.031921	404.562256	157.749435
-580.930481	215.903366	866.467896	-595.706787	11.427421	859.391052	-710.780884	262.241333	418.462616	-644.037170	-19.696583	470.407684	-697.426270	273.135254	64.695320	-697.596191	-18.177843	73.752960	-618.073547	320.609650	1279.174072	-611.348206	-72.141907	1296.568726	-567.775696	123.170219	1319.684082	-550.194214	142.368896	1584.712646	-652.082275	347.503784	1042.931030	-639.500427	-118.513268	1064.646729	-540.256653	309.476379	801.322449	-526.970520	-84.354492	829.313782	-580.450012	109.649353	962.538513	362.475769	-20.298304	925.005127	404.116302	158.526093
-581.001892	215.874542	866.499451	-595.748657	11.332112	859.377808	-710.715515	262.239624	418.457184	-644.078003	-19.741013	470.417389	-697.391174	273.136047	64.697395	-697.602905	-18.184326	73.717140	-618.299988	320.530914	1279.198364	-611.455383	-72.250137	1296.532104	-567.977356	123.028267	1319.683472	-550.453857	142.232178	1584.729004	-652.387085	347.415863	1042.940674	-639.642029	-118.729156	1064.654175	-540.436646	309.349426	801.334106	-527.363464	-84.881477	829.158752	-580.531738	109.569656	962.548889	362.186951	-20.286541	924.989746	404.124725	158.495499
-581.096680	215.838013	866.496765	-595.821106	11.245340	859.343689	-710.725159	262.237457	418.484528	-644.028748	-19.776684	470.424225	-697.453552	273.108795	64.675629	-697.554443	-18.191530	73.696358	-618.556702	320.408142	1279.201050	-611.568726	-72.371025	1296.522217	-568.189819	122.930191	1319.680664	-550.717407	142.097687	1584.733032	-652.610168	347.258209	1042.939819	-639.891479	-119.050217	1064.597656	-540.562256	309.262146	801.366943	-527.709229	-85.375519	829.016602	-580.621948	109.495049	962.530518	361.814545	-20.053108	924.942993	403.876984	158.882446
-581.168701	215.804230	866.512207	-595.882324	11.143795	859.317993	-710.690918	262.181580	418.450745	-643.994812	-19.806669	470.406006	-697.478394	273.100769	64.678642	-697.596985	-18.221945	73.705666	-618.880066	320.149567	1279.138550	-611.692505	-72.491020	1296.505005	-568.374329	122.799393	1319.675903	-550.972656	141.974792	1584.738403	-652.823242	347.122070	1042.918213	-639.964844	-119.264557	1064.622314	-540.695679	309.192993	801.368225	-528.062744	-85.831383	828.891907	-580.710754	109.410645	962.526428	361.510895	-19.979929	924.880798	403.791229	158.948090
-581.277527	215.739944	866.540161	-595.939941	11.070069	859.288940	-710.736755	262.167694	418.487640	-643.944702	-19.786919	470.392456	-697.498840	273.089966	64.667786	-697.560364	-18.239302	73.697777	-619.088379	320.010101	1279.133301	-611.796692	-72.629738	1296.457764	-568.745056	122.731445	1319.596313	-551.193054	141.831619	1584.735718	-652.987061	346.977844	1042.904541	-640.200928	-119.524475	1064.564209	-540.777832	309.179230	801.411255	-528.305115	-86.253014	828.774414	-580.818604	109.317764	962.526855	361.247772	-19.984070	924.862183	403.812195	158.920181
-581.335876	215.689163	866.557068	-595.994080	10.980256	859.259888	-710.770508	262.143616	418.495483	-643.949646	-19.826124	470.390991	-697.514648	273.080688	64.688873	-697.573425	-18.229082	73.688110	-619.327332	319.877472	1279.146606	-611.936768	-72.765411	1296.440308	-568.916260	122.588089	1319.616211	-551.445618	141.694992	1584.735718	-653.117371	346.846497	1042.919312	-640.348816	-119.819847	1064.549194	-540.875916	309.148499	801.435913	-528.600586	-86.727966	828.641418	-580.888733	109.227043	962.520996	361.087799	-20.239582	924.835327	404.209229	158.133560
-581.389893	215.656830	866.570740	-596.029541	10.918023	859.229065	-710.815369	262.099640	418.497986	-643.907288	-19.827116	470.408661	-697.532349	273.043854	64.693108	-697.522217	-18.240414	73.695686	-619.546082	319.732697	1279.154297	-612.065369	-72.900620	1296.410522	-569.103760	122.456039	1319.605103	-551.733704	141.485474	1584.707153	-653.277710	346.731995	1042.898804	-640.447205	-120.033356	1064.526978	-540.954285	309.156219	801.459229	-528.869812	-87.173637	828.544128	-580.965393	109.161629	962.514160	360.817535	-20.198008	924.802795	404.198578	158.118347
-581.421936	215.572311	866.582397	-596.009033	10.811023	859.240295	-710.810669	262.031647	418.473938	-643.238403	-19.482306	470.318970	-697.473938	273.023895	64.681274	-697.242188	-18.236862	73.617203	-619.712036	319.602722	1279.168335	-612.226135	-73.023857	1296.366333	-569.282593	122.327896	1319.619995	-551.945923	141.348862	1584.698608	-653.381348	346.630737	1042.915527	-640.544250	-120.208176	1064.510620	-540.990234	309.210815	801.502319	-529.080750	-87.559471	828.455994	-581.004150	109.070351	962.528381	360.584503	-20.173409	924.786987	404.241302	158.045715
-581.437927	215.565460	866.599060	-596.021667	10.745913	859.218933	-710.864380	261.996063	418.489899	-643.196472	-19.459257	470.318817	-697.502869	273.025635	64.669235	-697.219971	-18.247658	73.604034	-619.944336	319.486694	1279.185303	-612.414429	-73.151176	1296.314697	-569.259644	122.132133	1319.688110	-552.071045	141.280029	1584.727295	-653.495850	346.564026	1042.915771	-640.648682	-120.360809	1064.504272	-541.044983	309.261383	801.505981	-529.291748	-87.926910	828.369507	-581.044861	109.019005	962.527466	360.332123	-20.158636	924.774841	404.244537	158.046570
-581.483093	215.539444	866.622131	-596.042847	10.677702	859.201416	-710.898987	261.969116	418.490112	-643.740295	-19.825453	470.392761	-697.501770	273.029388	64.668015	-697.472351	-18.218529	73.664658	-620.016418	319.463318	1279.236816	-612.581726	-73.298508	1296.250732	-569.414307	122.024399	1319.694214	-552.268860	141.141907	1584.709229	-653.585266	346.498566	1042.925171	-640.690125	-120.535637	1064.526733	-541.077881	309.296173	801.535400	-529.486511	-88.298775	828.296875	-581.104919	108.955765	962.531616	360.078278	-20.142941	924.754639	404.257477	158.018509
-581.504700	215.470032	866.601990	-596.029541	10.577603	859.181824	-710.927002	261.932098	418.492523	-643.721680	-19.853857	470.420044	-697.541077	273.038818	64.701279	-697.523987	-18.223585	73.669342	-620.177795	319.326508	1279.263428	-612.734619	-73.421181	1296.188232	-569.583862	121.911110	1319.668579	-552.475830	140.998688	1584.700684	-653.704285	346.499786	1042.935669	-640.845825	-120.791542	1064.480347	-541.121704	309.358063	801.552124	-529.685730	-88.680107	828.224121	-581.124573	108.874237	962.513062	359.813263	-20.116514	924.726929	404.279572	157.939941
-581.546936	215.425201	866.617737	-596.061829	10.510307	859.150269	-710.989502	261.899811	418.487762	-643.648132	-19.842388	470.390198	-697.585938	273.044006	64.702827	-697.474426	-18.225283	73.683998	-620.281128	319.197144	1279.283813	-612.867798	-73.565201	1296.125000	-569.940613	121.831711	1319.612427	-552.670837	140.843597	1584.697021	-653.768433	346.415527	1042.967285	-640.978455	-120.994019	1064.459839	-541.150452	309.426361	801.581970	-529.871277	-89.028473	828.142822	-581.180298	108.797318	962.505676	359.584412	-20.069195	924.698059	404.300873	157.925415
-581.586670	215.398422	866.634705	-596.073120	10.436886	859.126465	-711.039917	261.872711	418.489227	-643.024048	-19.562443	470.293396	-697.554749	273.035950	64.687996	-697.138062	-18.259897	73.570259	-620.423767	319.066772	1279.301636	-613.027954	-73.686302	1296.069092	-570.093323	121.693634	1319.593628	-552.865540	140.693680	1584.708740	-653.845154	346.392365	1042.996948	-641.172607	-121.275002	1064.422363	-541.189514	309.466644	801.627563	-529.979492	-89.327980	828.120850	-581.216064	108.730125	962.502319	359.367920	-20.043947	924.685242	404.334167	157.867722
-581.623962	215.333298	866.628601	-596.075500	10.329983	859.101074	-711.102051	261.854279	418.514923	-643.120422	-19.668751	470.330627	-697.574158	273.033600	64.723145	-697.228821	-18.258598	73.592636	-620.643372	318.819000	1279.259888	-613.210754	-73.814514	1296.011230	-570.253662	121.544807	1319.609009	-553.055054	140.529221	1584.721802	-653.925293	346.361755	1043.019653	-641.439026	-121.511818	1064.357056	-541.187805	309.507660	801.687256	-530.088318	-89.594582	828.067566	-581.245483	108.637543	962.487061	359.157104	-19.990704	924.652954	404.349182	157.848465
-581.641418	215.351151	866.651855	-596.069031	10.277786	859.099487	-711.160034	261.777832	418.531708	-643.095276	-19.681850	470.319824	-697.550537	273.045044	64.704216	-697.242737	-18.254398	73.595497	-620.764709	318.708099	1279.297241	-613.397278	-73.936874	1295.982422	-570.403015	121.413200	1319.611450	-553.225830	140.365280	1584.733887	-654.022583	346.380676	1043.028320	-641.610474	-121.704796	1064.324707	-541.223389	309.539154	801.716614	-530.196106	-89.858017	828.044739	-581.264832	108.611580	962.498535	358.960297	-19.981947	924.616516	404.399445	157.788864
-581.670593	215.285919	866.637268	-596.069336	10.219984	859.088623	-711.219543	261.755768	418.525635	-643.159241	-19.795124	470.380493	-697.527954	273.028992	64.722954	-697.261902	-18.277544	73.598259	-620.745667	318.719238	1279.389771	-613.529785	-74.065414	1296.017700	-570.554626	121.301178	1319.640869	-553.493774	140.119980	1584.727295	-654.058777	346.322937	1043.094360	-641.739624	-121.826065	1064.304077	-541.253784	309.569458	801.744995	-530.246460	-90.080399	828.066345	-581.287170	108.553307	962.486572	358.737488	-19.943670	924.580200	404.429474	157.754852
-581.657654	215.241653	866.652405	-596.029419	10.142034	859.100220	-711.244690	261.676880	418.524597	-643.088989	-19.755833	470.382324	-697.530823	273.033112	64.712013	-697.322510	-18.278034	73.625748	-620.961243	318.454041	1279.340088	-613.691101	-74.172920	1296.011475	-570.707336	121.173393	1319.634033	-553.606812	140.017685	1584.770020	-654.151550	346.354309	1043.114624	-641.814941	-121.933334	1064.305298	-541.256836	309.611450	801.818909	-530.286560	-90.279282	828.099121	-581.278748	108.493370	962.501343	358.532227	-19.908461	924.549500	404.456879	157.697876
-581.701599	215.197418	866.645996	-596.025208	10.132853	859.089905	-711.284485	261.599609	418.510925	-643.191528	-19.912642	470.416199	-697.486755	273.026428	64.702888	-697.333923	-18.278662	73.643974	-621.067505	318.361603	1279.362793	-613.855957	-74.257172	1295.992188	-570.749268	120.989319	1319.677612	-553.782104	139.859268	1584.787598	-654.194031	346.295410	1043.149292	-641.900879	-122.006607	1064.260986	-541.275574	309.598267	801.862305	-530.274963	-90.417244	828.121094	-581.302917	108.466103	962.493286	358.347382	-19.885962	924.515564	404.501709	157.660904
-581.688843	215.133896	866.673645	-595.961670	10.089843	859.074158	-711.306458	261.530273	418.540344	-643.167786	-19.898394	470.409851	-697.509583	273.018341	64.700096	-697.379150	-18.276430	73.648445	-621.060608	318.405365	1279.485229	-614.056824	-74.353722	1295.955444	-570.869141	120.841614	1319.684448	-553.968750	139.678375	1584.821411	-654.196899	346.180634	1043.227783	-641.951538	-122.072243	1064.283203	-541.289612	309.598236	801.923462	-530.328796	-90.608192	828.136475	-581.279053	108.394188	962.499512	358.163757	-19.867786	924.476990	404.552002	157.608688
-581.742554	215.106400	866.665405	-595.976379	10.020389	859.066650	-711.385193	261.493073	418.554749	-643.171936	-19.909027	470.375610	-697.461426	272.997314	64.720772	-697.343445	-18.280985	73.628677	-621.130798	318.267334	1279.518921	-614.228333	-74.495316	1295.914429	-571.093445	120.793015	1319.676514	-554.149170	139.501343	1584.842529	-654.242249	346.129547	1043.266235	-642.052002	-122.112045	1064.232300	-541.299194	309.582764	801.983459	-530.302307	-90.742912	828.172363	-581.319946	108.348808	962.492310	357.981384	-19.842890	924.444580	404.580902	157.576813
-581.720154	215.078140	866.694031	-595.942688	9.972710	859.063660	-711.403320	261.438599	418.559906	-643.145447	-19.917116	470.377594	-697.524048	273.015839	64.739220	-697.292664	-18.290972	73.612663	-621.200623	318.165375	1279.551758	-614.421875	-74.615196	1295.860596	-571.227051	120.686867	1319.706909	-554.333740	139.322083	1584.874390	-654.294983	346.072205	1043.320190	-642.170410	-122.247780	1064.194214	-541.317749	309.524658	802.013611	-530.293274	-90.850853	828.218750	-581.310669	108.297585	962.505981	357.870483	-19.843925	924.429443	404.694519	157.512329
-581.740967	215.067673	866.705261	-595.939087	9.954793	859.045044	-711.421814	261.370483	418.557617	-643.182983	-19.963030	470.379547	-697.442017	272.974426	64.735786	-697.307739	-18.306993	73.622757	-621.287781	318.085266	1279.586426	-614.599060	-74.737701	1295.844849	-571.334473	120.567596	1319.723877	-554.533691	139.119629	1584.892822	-654.274963	345.951508	1043.371826	-642.302551	-122.359726	1064.155518	-541.317078	309.478363	802.047241	-530.261902	-90.919342	828.237915	-581.319580	108.269958	962.501709	357.728790	-19.823040	924.406189	404.749359	157.476395
-581.865112	215.161057	866.710999	-596.333435	10.456964	858.933594	-711.484253	261.362701	418.616089	-643.233643	-19.996103	470.315582	-697.495361	272.990570	64.745369	-697.413208	-18.301609	73.658150	-621.392334	318.018372	1279.632446	-614.816223	-74.828323	1295.822266	-571.317871	120.380577	1319.749756	-554.781677	138.875259	1584.880371	-654.293823	345.895355	1043.398315	-642.465698	-122.468758	1064.069458	-541.291382	309.417786	802.095825	-530.144409	-90.972244	828.269104	-581.547424	108.490295	962.443176	357.592224	-19.807489	924.396851	404.810486	157.418716
-581.896606	215.160706	866.718262	-596.363159	10.434801	858.925598	-711.535339	261.358582	418.641357	-643.248779	-20.002275	470.302612	-697.536499	272.981873	64.735756	-697.386292	-18.312269	73.670822	-621.466064	317.901367	1279.664917	-614.974548	-74.934242	1295.796875	-571.435181	120.264854	1319.779541	-554.955200	138.689575	1584.910767	-654.319092	345.809967	1043.409058	-642.534668	-122.545639	1064.032959	-541.291931	309.329163	802.123291	-530.083496	-90.995857	828.276123	-581.573242	108.471840	962.442139	357.444458	-19.740097	924.345459	404.835602	157.387955
-581.870117	215.113098	866.734253	-596.293640	10.354876	858.945679	-711.501038	261.323547	418.642181	-643.219727	-19.977177	470.337769	-697.522949	272.993164	64.740402	-697.416138	-18.301653	73.657219	-621.508972	317.821686	1279.689941	-615.128723	-75.039055	1295.757446	-571.549622	120.143417	1319.788818	-555.138123	138.499542	1584.928223	-654.324219	345.721924	1043.447021	-642.624451	-122.608307	1063.971069	-541.273621	309.231445	802.144836	-529.968323	-90.999176	828.324768	-581.569336	108.415306	962.463806	357.322327	-19.753313	924.327759	404.884583	157.326035
-581.880188	215.076797	866.736694	-596.301819	10.336969	858.938599	-711.500671	261.307343	418.639862	-643.235596	-19.989630	470.338226	-697.478638	272.960114	64.730370	-697.363464	-18.313086	73.666054	-621.563477	317.710968	1279.720337	-615.268433	-75.136681	1295.720215	-571.683044	120.028023	1319.783325	-555.272705	138.325623	1584.933350	-654.304382	345.635925	1043.468506	-642.645630	-122.626785	1063.917358	-541.262451	309.140320	802.185547	-529.903992	-90.989670	828.321533	-581.584534	108.383659	962.461731	357.239044	-19.714769	924.321411	404.967102	157.259674
-581.840454	215.027756	866.753906	-596.265869	10.294484	858.929199	-711.466980	261.258850	418.633362	-643.248413	-20.007915	470.352173	-697.464844	272.957550	64.719421	-697.379822	-18.312763	73.670700	-621.614685	317.598755	1279.748657	-615.405090	-75.200630	1295.680054	-571.798279	119.904724	1319.805664	-555.444702	138.143616	1584.961548	-654.342163	345.587616	1043.462280	-642.631653	-122.640572	1063.865601	-541.245850	309.069397	802.202820	-529.789001	-90.967369	828.351135	-581.570068	108.326286	962.466858	357.148315	-19.736673	924.312012	405.023407	157.189056
-581.832825	215.013748	866.770386	-596.257507	10.255357	858.930664	-711.481323	261.274323	418.651001	-643.260254	-20.028004	470.343872	-697.491516	272.960388	64.725700	-697.348328	-18.286095	73.655518	-621.674683	317.509827	1279.774048	-615.561157	-75.308571	1295.627075	-571.885132	119.778679	1319.819946	-555.526123	138.019180	1584.982422	-654.361389	345.528717	1043.477295	-642.669922	-122.678116	1063.774048	-541.221375	308.944580	802.222778	-529.659119	-90.900917	828.356079	-581.583740	108.294449	962.477295	357.073090	-19.711309	924.309387	405.071869	157.189133
-581.853638	214.970840	866.766907	-596.261475	10.201690	858.907471	-711.461670	261.279785	418.639191	-643.268311	-20.048382	470.367737	-697.459290	272.946381	64.709999	-697.331421	-18.293894	73.645004	-621.747742	317.413879	1279.797363	-615.665222	-75.375175	1295.583374	-571.998474	119.695869	1319.817993	-555.670288	137.839905	1585.005493	-654.351624	345.420502	1043.464233	-642.741089	-122.711105	1063.691528	-541.185547	308.846954	802.262756	-529.559448	-90.819771	828.316650	-581.616150	108.238777	962.465149	356.976135	-19.716959	924.298584	405.114655	157.129318
-581.861572	214.965195	866.779846	-596.289734	10.201634	858.888916	-711.478271	261.309265	418.641083	-643.286316	-20.082048	470.365662	-697.563599	272.965271	64.726082	-697.341309	-18.281111	73.645035	-621.801208	317.338440	1279.811523	-615.797119	-75.460503	1295.549316	-572.119629	119.581055	1319.812378	-555.818481	137.647003	1585.000122	-654.324524	345.313568	1043.503540	-642.687988	-122.736130	1063.621826	-541.141602	308.733093	802.283875	-529.396301	-90.728371	828.323547	-581.646851	108.220612	962.462585	356.913544	-19.720274	924.276978	405.154663	157.088440
-581.835999	214.951141	866.775330	-596.269409	10.166032	858.897217	-711.421936	261.289948	418.644318	-643.250977	-20.056026	470.353210	-697.512146	272.950592	64.709755	-697.317261	-18.277285	73.637611	-621.987610	317.095886	1279.734741	-615.905396	-75.551010	1295.476318	-572.258606	119.467720	1319.803467	-555.946716	137.449356	1584.999390	-654.373535	345.292450	1043.477173	-642.697205	-122.724907	1063.531738	-541.118103	308.624084	802.303833	-529.251587	-90.610390	828.301392	-581.649780	108.204002	962.466736	356.802948	-19.717855	924.264526	405.125305	157.092957
-581.842468	214.869446	866.767456	-596.297363	10.130553	858.886475	-711.407654	261.293976	418.623627	-643.098999	-20.019871	470.336700	-697.534485	272.954071	64.739677	-697.263489	-18.277618	73.619446	-621.945679	317.181976	1279.879272	-616.048096	-75.621452	1295.378174	-572.339783	119.377579	1319.815186	-556.063721	137.270966	1584.994629	-654.344360	345.139221	1043.509888	-642.651489	-122.700928	1063.438599	-541.061768	308.524109	802.352722	-529.086609	-90.441269	828.295959	-581.672729	108.142685	962.457764	356.771637	-19.745111	924.297852	405.208405	157.028915
-581.783691	214.852661	866.788513	-596.251465	10.071047	858.897095	-711.369202	261.298126	418.639526	-643.149292	-20.087837	470.355225	-697.562683	272.949036	64.720161	-697.280640	-18.278978	73.635033	-622.156128	316.940308	1279.810425	-616.185486	-75.719246	1295.322266	-572.435425	119.292488	1319.829102	-556.176025	137.098419	1584.992188	-654.376892	345.095367	1043.509277	-642.735107	-122.740791	1063.302856	-541.031799	308.430817	802.380188	-528.969727	-90.277275	828.247192	-581.679321	108.103867	962.477905	356.710083	-19.711931	924.262939	405.212128	157.012878
-581.792725	214.823959	866.788879	-596.282593	10.092067	858.880737	-711.411621	261.334930	418.668793	-643.186768	-20.109907	470.356750	-697.556702	272.975281	64.740982	-697.364685	-18.272934	73.642319	-622.238647	316.869781	1279.846191	-616.313721	-75.824600	1295.240112	-572.556458	119.224548	1319.839600	-556.268494	136.934326	1584.990967	-654.398865	345.047974	1043.506470	-642.690063	-122.687340	1063.205566	-540.950806	308.329956	802.419250	-528.798279	-90.073509	828.242004	-581.709961	108.090805	962.470337	356.653137	-19.693550	924.240723	405.218781	156.998367
-581.756470	214.750854	866.790283	-596.268372	10.021225	858.886353	-711.377441	261.329559	418.674957	-643.204163	-20.179234	470.349304	-697.548279	272.966339	64.725212	-697.380310	-18.272087	73.650818	-622.302307	316.783051	1279.871948	-616.400574	-75.915031	1295.156860	-572.798767	119.226151	1319.807861	-556.352539	136.782394	1584.995605	-654.462341	345.030487	1043.522461	-642.598328	-122.634796	1063.126953	-540.931213	308.235229	802.466675	-528.661560	-89.892845	828.214661	-581.714600	108.022072	962.476196	356.566254	-19.696470	924.246460	405.205109	156.966827
-581.755676	214.741989	866.798584	-596.296021	10.005754	858.880432	-711.386047	261.350922	418.663635	-643.230957	-20.220776	470.373260	-697.625366	272.989380	64.725609	-697.427429	-18.270014	73.661385	-622.373535	316.714020	1279.907715	-616.516296	-76.006516	1295.060303	-572.876831	119.136894	1319.816772	-556.441406	136.610443	1584.992676	-654.449036	344.928406	1043.560303	-642.586914	-122.587341	1063.000488	-540.866882	308.144684	802.527039	-528.534546	-89.671700	828.183167	-581.746887	108.003395	962.478455	356.506287	-19.695694	924.227295	405.206512	156.963638
-581.625183	214.593170	866.805969	-595.873413	9.480274	858.956909	-711.316162	261.326843	418.638000	-643.169006	-20.236979	470.463837	-697.570313	272.990662	64.733521	-697.411194	-18.278521	73.651001	-622.494751	316.649536	1279.940186	-616.610413	-76.076637	1295.023315	-572.806641	118.971031	1319.822266	-556.521057	136.459991	1584.991699	-654.447510	344.843414	1043.590332	-642.548584	-122.531570	1062.869507	-540.805420	308.077637	802.584106	-528.378296	-89.433609	828.179077	-581.547424	107.723236	962.528442	356.429291	-19.683428	924.194153	405.202209	156.956726
-581.716125	214.707397	866.825256	-596.254395	9.948208	858.884705	-711.356018	261.345093	418.680664	-643.231995	-20.309958	470.401031	-697.627136	272.982635	64.746239	-697.387268	-18.260807	73.624069	-622.405884	316.733826	1280.076050	-616.710632	-76.158760	1294.976807	-572.860596	118.884987	1319.850342	-556.588196	136.301392	1584.981934	-654.402527	344.717224	1043.693359	-642.539612	-122.455193	1062.732178	-540.750366	307.993164	802.683167	-528.271667	-89.190681	828.142700	-581.761047	107.950737	962.497559	356.333099	-19.668255	924.189453	405.166626	156.946747
-581.724854	214.698700	866.848145	-596.276855	9.924240	858.890442	-711.375305	261.364075	418.705231	-643.246338	-20.342257	470.389862	-697.685059	273.019012	64.765244	-697.368103	-18.277992	73.648865	-622.430237	316.646057	1280.108398	-616.754089	-76.251266	1294.904419	-573.095032	118.879234	1319.779053	-556.657227	136.155853	1584.991577	-654.440369	344.677521	1043.696533	-642.513062	-122.357414	1062.628174	-540.702026	307.918854	802.740723	-528.125793	-88.947540	828.134399	-581.801208	107.927597	962.513367	356.266541	-19.645376	924.156799	405.145569	156.951706
-581.735046	214.634338	866.836487	-596.267639	9.908130	858.889954	-711.351990	261.366974	418.713318	-643.254028	-20.373905	470.394135	-697.665588	273.014984	64.770279	-697.405945	-18.264248	73.664833	-622.487366	316.616669	1280.157593	-616.845947	-76.283463	1294.833862	-573.005188	118.718781	1319.830444	-556.730835	136.001358	1584.983765	-654.471985	344.675201	1043.728149	-642.521851	-122.278397	1062.519775	-540.673889	307.866486	802.807739	-528.024841	-88.672974	828.097046	-581.809448	107.892967	962.508118	356.151031	-19.610785	924.135803	405.054962	156.967682
-581.746338	214.639542	866.851685	-596.297058	9.895875	858.882813	-711.371704	261.394562	418.696686	-643.304077	-20.425087	470.398315	-697.609924	272.977631	64.723083	-697.460144	-18.257912	73.676285	-622.529846	316.527313	1280.182495	-616.868164	-76.387932	1294.779297	-573.191895	118.703751	1319.798096	-556.799988	135.856873	1584.986816	-654.478943	344.594208	1043.772705	-642.501953	-122.194725	1062.427002	-540.647766	307.818695	802.875366	-527.914917	-88.400116	828.099548	-581.851013	107.879738	962.513245	356.042847	-19.564711	924.101257	404.998505	157.005844
-581.729797	214.641861	866.844055	-596.291016	9.885324	858.888611	-711.340210	261.385925	418.688019	-643.312317	-20.478224	470.401794	-697.580688	273.005219	64.744926	-697.407043	-18.279716	73.638939	-622.570557	316.459625	1280.211792	-616.917480	-76.446297	1294.740967	-573.246094	118.627640	1319.766235	-556.870361	135.715164	1584.986328	-654.476501	344.537842	1043.831177	-642.532959	-122.127876	1062.333374	-540.620361	307.795013	802.938782	-527.821106	-88.088768	828.057556	-581.853821	107.883011	962.513672	355.951263	-19.547079	924.055908	404.949188	157.024277
-581.664917	214.508652	866.849792	-595.904907	9.430242	858.957214	-711.299377	261.352020	418.657837	-643.268372	-20.454945	470.476563	-697.550598	273.013641	64.734947	-697.459229	-18.267725	73.626724	-622.590820	316.397797	1280.234985	-616.957031	-76.504158	1294.689331	-573.292480	118.537361	1319.753906	-556.953125	135.562332	1584.984375	-654.518921	344.514252	1043.847778	-642.561584	-122.048630	1062.245850	-540.619629	307.746887	802.997864	-527.771301	-87.824028	828.033630	-581.678711	107.640785	962.556763	355.829468	-19.501242	924.040894	404.860443	157.043289
-581.678894	214.495285	866.851013	-595.893433	9.415384	858.957397	-711.295166	261.338715	418.669037	-643.271423	-20.461239	470.444122	-697.526306	272.994080	64.731155	-697.444153	-18.277889	73.641449	-622.620056	316.325043	1280.278198	-616.986877	-76.563713	1294.619385	-573.307983	118.464066	1319.740356	-557.132813	135.568863	1584.982422	-654.557922	344.491211	1043.895996	-642.556091	-121.934753	1062.158691	-540.622864	307.726349	803.065613	-527.686279	-87.556175	828.038696	-581.689697	107.627754	962.558167	355.723206	-19.485798	924.014587	404.780029	157.033295
-581.711975	214.459076	866.851990	-595.893738	9.427620	858.965759	-711.274902	261.307922	418.630585	-643.286682	-20.462967	470.469788	-697.468445	272.993164	64.732460	-697.492920	-18.275402	73.670692	-622.631958	316.262573	1280.331421	-616.989685	-76.622383	1294.583862	-573.322449	118.384903	1319.742188	-557.230042	135.424438	1584.993164	-654.550537	344.449188	1043.946899	-642.607056	-121.851036	1062.090820	-540.655762	307.755341	803.121582	-527.659790	-87.294922	828.028564	-581.710205	107.619713	962.563293	355.635132	-19.457357	924.012146	404.705139	157.051819
-581.769592	214.464279	866.877136	-595.923401	9.409601	858.966614	-711.342896	261.318085	418.666077	-643.329834	-20.488682	470.477661	-697.512634	272.993347	64.729996	-697.469482	-18.274170	73.658981	-622.630188	316.217987	1280.379028	-616.991760	-76.668976	1294.530518	-573.336426	118.333176	1319.762207	-557.324402	135.286209	1585.015747	-654.548950	344.388489	1044.009644	-642.632141	-121.768951	1062.041260	-540.664612	307.742706	803.169861	-527.609131	-86.997086	828.023193	-581.745056	107.602379	962.575195	355.520844	-19.439545	923.997498	404.615479	157.042984
-581.875977	214.616241	866.895264	-596.284973	9.922448	858.877808	-711.450623	261.348755	418.690613	-643.374878	-20.515995	470.397308	-697.611633	273.017365	64.744743	-697.496582	-18.268084	73.663445	-622.636353	316.154572	1280.423096	-616.991272	-76.718445	1294.461426	-573.321716	118.275627	1319.763550	-557.440247	135.163498	1585.032349	-654.608826	344.403290	1044.053223	-642.697205	-121.708466	1061.948120	-540.722107	307.749542	803.206848	-527.524780	-86.714500	828.041016	-581.939697	107.863686	962.533936	355.400787	-19.426598	923.983398	404.513306	157.043015
-581.925964	214.621521	866.878662	-596.324158	9.939284	858.867065	-711.491211	261.311523	418.705963	-643.353088	-20.503048	470.388824	-697.569580	273.022858	64.727745	-697.438538	-18.270412	73.654243	-622.636963	316.106628	1280.469116	-616.973022	-76.791931	1294.410156	-573.316711	118.219749	1319.749268	-557.653137	134.979553	1585.031128	-654.644897	344.401123	1044.094604	-642.764648	-121.642426	1061.890869	-540.802002	307.864563	803.220215	-527.523987	-86.422958	828.016724	-581.948181	107.875305	962.517639	355.249390	-19.424294	923.969543	404.386475	157.090225
-581.970581	214.652939	866.879089	-596.337830	9.920469	858.875916	-711.557007	261.264648	418.703369	-643.507935	-20.543304	470.384674	-697.515747	273.014465	64.721573	-697.534668	-18.266764	73.672546	-622.654785	316.070313	1280.518433	-616.941162	-76.842262	1294.352051	-573.316040	118.174767	1319.746094	-557.763306	134.868118	1585.060303	-654.642029	344.374176	1044.135986	-642.749939	-121.524834	1061.848389	-540.862610	307.963531	803.254944	-527.489502	-86.166634	828.001465	-581.965088	107.887024	962.521667	355.125000	-19.403133	923.945496	404.312775	157.053619
-581.995300	214.675644	866.899963	-596.323120	9.905869	858.873474	-711.620300	261.195526	418.701538	-643.492554	-20.509726	470.398956	-697.524658	273.041229	64.761780	-697.525818	-18.274698	73.657845	-622.650391	316.038422	1280.575562	-616.935059	-76.867928	1294.283936	-573.310059	118.112442	1319.745972	-557.892700	134.747879	1585.082031	-654.707703	344.426880	1044.198608	-642.798035	-121.466606	1061.771240	-540.955994	307.872650	803.302124	-527.461487	-85.934952	828.006531	-581.966248	107.881645	962.530212	355.024933	-19.388403	923.931763	404.232697	157.112640
-582.058838	214.615311	866.881042	-596.323242	9.882627	858.857971	-711.707275	261.164886	418.734680	-643.620850	-20.571531	470.395050	-697.535156	273.017365	64.769592	-697.548279	-18.274036	73.667770	-622.654724	316.004517	1280.632446	-616.895447	-76.924614	1294.218994	-573.317078	118.057915	1319.739868	-558.004761	134.701172	1585.174438	-654.723694	344.401276	1044.277954	-642.790283	-121.410637	1061.725464	-541.031494	307.901062	803.339355	-527.472839	-85.745926	827.979431	-581.980164	107.841797	962.511780	354.943634	-19.321928	923.885559	404.152039	157.154602
-582.105774	214.636963	866.881409	-596.337769	9.887643	858.874023	-711.781067	261.063599	418.739563	-643.611023	-20.565365	470.391174	-697.493530	273.026184	64.788322	-697.519531	-18.282679	73.653114	-622.653259	315.965118	1280.688477	-616.892273	-76.975418	1294.173950	-573.293701	118.018196	1319.756714	-558.160706	134.585312	1585.212280	-654.764465	344.389771	1044.341675	-642.811401	-121.330093	1061.665649	-541.140015	307.991577	803.363403	-527.483521	-85.518410	827.961914	-581.987427	107.862671	962.518616	354.843933	-19.282751	923.873901	404.097382	157.166428
-582.148376	214.676315	866.877991	-596.339905	9.923976	858.838318	-711.873474	260.989594	418.728516	-643.675659	-20.542627	470.389191	-697.531738	273.002411	64.761467	-697.533936	-18.290783	73.676437	-622.670227	315.934326	1280.740356	-616.841187	-77.030342	1294.114380	-573.302002	117.979485	1319.755005	-558.331055	134.456635	1585.259766	-654.792603	344.372101	1044.396118	-642.820374	-121.313324	1061.640869	-541.218140	307.998383	803.372253	-527.477051	-85.306984	827.946472	-581.984558	107.884644	962.496521	354.741150	-19.278704	923.867676	404.051056	157.193436
-582.169617	214.678085	866.866516	-596.333923	9.909884	858.842163	-711.992432	260.962646	418.738403	-643.717834	-20.563831	470.400696	-697.516357	272.999786	64.751526	-697.606628	-18.262484	73.660484	-622.673096	315.898163	1280.782593	-616.798706	-77.034332	1294.097778	-573.261169	117.947495	1319.770630	-558.498291	134.378265	1585.297119	-654.804077	344.370270	1044.461914	-642.809326	-121.289803	1061.592285	-541.315125	308.075714	803.383972	-527.499939	-85.118111	827.898987	-581.985840	107.886803	962.492615	354.643738	-19.218231	923.874512	403.978516	157.224045
-582.226746	214.712967	866.870605	-596.333679	9.937630	858.849365	-712.099548	260.913116	418.728241	-643.763123	-20.555567	470.405670	-697.533630	273.028870	64.738701	-697.608215	-18.263304	73.683167	-622.673889	315.878601	1280.832520	-616.726624	-77.065224	1294.066162	-573.241211	117.934372	1319.782715	-558.654968	134.307281	1585.332764	-654.865784	344.388123	1044.499512	-642.820129	-121.251335	1061.522949	-541.406982	308.148499	803.400879	-527.533325	-84.944443	827.847595	-581.984741	107.919876	962.496155	354.545135	-19.161488	923.870422	403.908203	157.297073
-582.293335	214.741974	866.866943	-596.346680	9.949955	858.835510	-712.198242	260.896362	418.703796	-643.783020	-20.566759	470.406250	-697.527527	273.037506	64.748840	-697.588806	-18.276270	73.695358	-622.690369	315.842346	1280.872192	-616.689331	-77.108719	1294.018433	-573.210388	117.888802	1319.790283	-558.836121	134.223450	1585.371338	-654.925293	344.381714	1044.532349	-642.779236	-121.234154	1061.495117	-541.503662	308.197266	803.416992	-527.607117	-84.803642	827.765930	-581.993469	107.935814	962.484924	354.469330	-19.130707	923.865845	403.871826	157.324005
-582.340027	214.754807	866.867065	-596.362366	10.004320	858.825195	-712.290222	260.867096	418.756958	-643.787292	-20.569784	470.399414	-697.588196	273.028259	64.712769	-697.590149	-18.284260	73.686531	-622.684631	315.827118	1280.923218	-616.645508	-77.149750	1293.953735	-573.205811	117.859207	1319.765747	-558.990356	134.135315	1585.408325	-654.975098	344.414276	1044.613403	-642.756287	-121.228989	1061.462891	-541.593201	308.248749	803.437927	-527.630737	-84.636497	827.699707	-582.000549	107.962982	962.477783	354.405701	-19.047348	923.833923	403.826782	157.411926
-582.387939	214.767563	866.858582	-596.350159	9.976938	858.815308	-712.377136	260.835175	418.732391	-643.831177	-20.531977	470.384552	-697.574097	273.004303	64.723785	-697.581177	-18.272808	73.668777	-622.694702	315.802094	1280.958496	-616.589050	-77.192154	1293.904785	-573.207825	117.832870	1319.769043	-559.146851	134.073822	1585.440186	-654.992798	344.384613	1044.693970	-642.711243	-121.238365	1061.426392	-541.656860	308.313477	803.469238	-527.683472	-84.533897	827.625366	-582.006287	107.957191	962.467773	354.317200	-18.997917	923.844910	403.756561	157.491379
-582.448059	214.790878	866.883362	-596.376526	9.997355	858.803711	-712.421936	260.783905	418.761414	-643.843689	-20.524723	470.372772	-697.523987	273.000793	64.720779	-697.589111	-18.291466	73.672165	-622.712280	315.758453	1280.999390	-616.542175	-77.231125	1293.898926	-573.199951	117.788071	1319.772705	-559.336060	134.014221	1585.483398	-655.058899	344.404816	1044.736450	-642.698242	-121.274330	1061.369629	-541.742676	308.348907	803.499573	-527.773621	-84.465324	827.524902	-582.040649	107.962120	962.472961	354.275391	-18.944708	923.839539	403.735992	157.551590
-582.491089	214.845047	866.893799	-596.380554	10.055134	858.789429	-712.530090	260.778412	418.772247	-643.847290	-20.526802	470.366760	-697.570313	273.017822	64.725395	-697.605347	-18.296959	73.653717	-622.727234	315.727631	1281.049561	-616.484192	-77.277802	1293.818481	-573.202576	117.771118	1319.772949	-559.488403	133.933777	1585.523193	-655.090698	344.406891	1044.791626	-642.673279	-121.264603	1061.341675	-541.819092	308.394867	803.531677	-527.844788	-84.396561	827.437439	-582.038269	108.005730	962.468506	354.189880	-18.906822	923.847778	403.665863	157.614395
-582.535400	214.871216	866.903564	-596.367310	10.040520	858.798584	-712.543579	260.737823	418.747955	-643.823486	-20.479664	470.381622	-697.580811	273.004852	64.730049	-697.599854	-18.292103	73.646446	-622.759460	315.700958	1281.084351	-616.428650	-77.298233	1293.788696	-573.190186	117.741638	1319.786499	-559.653931	133.898956	1585.556763	-655.160095	344.421448	1044.827759	-642.619690	-121.298767	1061.280884	-541.873047	308.433075	803.581238	-527.880127	-84.359360	827.355530	-582.051514	108.014008	962.477966	354.132507	-18.818365	923.829712	403.633820	157.689713
-582.586975	214.885910	866.893677	-596.372864	10.071755	858.817566	-712.589966	260.728241	418.771423	-643.845337	-20.491783	470.381439	-697.616028	273.037292	64.726578	-697.616882	-18.283644	73.659401	-622.788025	315.677887	1281.144531	-616.376526	-77.316521	1293.766113	-573.188782	117.728592	1319.795288	-559.822083	133.888718	1585.588989	-655.198425	344.383423	1044.882324	-642.603943	-121.356590	1061.275635	-541.939819	308.467987	803.608337	-527.992371	-84.329620	827.250183	-582.064819	108.051315	962.481995	354.099304	-18.758495	923.824036	403.595184	157.772507
-582.640076	214.919479	866.897827	-596.387451	10.073362	858.810730	-712.653564	260.723633	418.755798	-643.894775	-20.511482	470.398285	-697.607605	273.037476	64.726265	-697.674011	-18.273867	73.680977	-622.828247	315.653595	1281.177490	-616.321167	-77.317802	1293.756104	-573.198486	117.704811	1319.817505	-559.990784	133.875443	1585.621948	-655.265137	344.412048	1044.927979	-642.590637	-121.375694	1061.235352	-542.003174	308.485138	803.641724	-528.061584	-84.349876	827.175720	-582.083618	108.064682	962.479370	354.063599	-18.758591	923.857544	403.554718	157.825394
-582.646240	214.912079	866.908691	-596.353577	10.107566	858.818848	-712.679321	260.695435	418.776459	-643.906128	-20.497549	470.420013	-697.488342	273.003815	64.718513	-697.688416	-18.280399	73.693092	-622.901428	315.623474	1281.232910	-616.272339	-77.350136	1293.718750	-573.231567	117.681740	1319.812988	-560.133728	133.842743	1585.654785	-655.328674	344.412384	1044.959229	-642.563171	-121.383942	1061.195190	-542.060059	308.504486	803.678223	-528.127686	-84.344833	827.088928	-582.073059	108.077507	962.489075	353.978729	-18.699577	923.842407	403.471558	157.911819
-582.732605	214.980301	866.926514	-596.379700	10.131183	858.793579	-712.705139	260.699188	418.789032	-643.915344	-20.485073	470.406738	-697.505432	273.016693	64.738823	-697.649048	-18.274000	73.674713	-622.956177	315.582520	1281.264282	-616.270325	-77.388924	1293.696411	-573.248901	117.678238	1319.834595	-560.259888	133.807251	1585.682373	-655.358093	344.343689	1044.990723	-642.518005	-121.389587	1061.198364	-542.119202	308.514435	803.729126	-528.205688	-84.386925	827.012085	-582.116516	108.104851	962.483582	353.916656	-18.664440	923.828857	403.430817	157.936356
-582.755249	214.980255	866.916321	-596.345520	10.165472	858.785034	-712.729736	260.684052	418.795837	-643.797424	-20.416576	470.383575	-697.509338	273.018005	64.738152	-697.606812	-18.271538	73.660927	-623.033203	315.547455	1281.298950	-616.222107	-77.411140	1293.677734	-573.273254	117.649620	1319.843994	-560.369385	133.794418	1585.686523	-655.461792	344.362976	1045.016113	-642.513977	-121.418678	1061.143799	-542.138733	308.511841	803.791748	-528.255188	-84.464058	826.923218	-582.110107	108.124046	962.474243	353.885742	-18.617954	923.816162	403.390808	157.980545
-582.796326	215.004486	866.927063	-596.345459	10.161182	858.783813	-712.717896	260.673828	418.783722	-643.785583	-20.385456	470.371338	-697.494202	273.008423	64.712517	-697.642822	-18.270231	73.662933	-623.126526	315.519165	1281.313232	-616.185120	-77.452736	1293.657349	-573.311523	117.625824	1319.817261	-560.481995	133.760925	1585.708008	-655.506348	344.324921	1045.041016	-642.427612	-121.442818	1061.146118	-542.158997	308.535706	803.826416	-528.313232	-84.515831	826.864929	-582.137573	108.130760	962.479370	353.812225	-18.563967	923.798828	403.316589	158.060135
-582.768921	215.086670	866.948425	-596.314331	10.223370	858.768311	-712.720398	260.689911	418.785736	-643.749817	-20.363211	470.359650	-697.545898	273.022888	64.713440	-697.616760	-18.271244	73.657211	-623.204224	315.518311	1281.330688	-616.195496	-77.478119	1293.599976	-573.353882	117.618706	1319.819580	-560.557861	133.741226	1585.711548	-655.577515	344.307526	1045.064331	-642.477966	-121.516785	1061.086914	-542.192627	308.534607	803.841309	-528.335083	-84.563942	826.816589	-582.122437	108.186516	962.482605	353.785065	-18.521357	923.787903	403.269348	158.089493
-582.801331	215.119781	866.945679	-596.315002	10.256120	858.746399	-712.728394	260.723297	418.778870	-643.706909	-20.283514	470.343140	-697.563110	273.042023	64.731491	-697.583862	-18.272556	73.635406	-623.298401	315.480286	1281.357056	-616.177734	-77.490845	1293.589966	-573.411743	117.601997	1319.823242	-560.650146	133.755447	1585.722412	-655.654846	344.301147	1045.080811	-642.410034	-121.559166	1061.067017	-542.213196	308.549683	803.895142	-528.346375	-84.633682	826.742432	-582.139282	108.211304	962.469910	353.718384	-18.482754	923.762207	403.209656	158.143753
-582.705139	215.019897	866.959290	-595.856201	9.789417	858.823914	-712.625916	260.680420	418.770355	-643.688599	-20.252497	470.455627	-697.537170	273.022308	64.750122	-697.567688	-18.275259	73.646423	-623.393555	315.462952	1281.371094	-616.191162	-77.511520	1293.559692	-573.482422	117.585297	1319.808838	-560.737000	133.763000	1585.719482	-655.760132	344.289734	1045.084717	-642.405640	-121.577347	1061.030884	-542.242615	308.556976	803.899658	-528.363647	-84.706535	826.720886	-581.922546	107.983765	962.522461	353.640198	-18.434740	923.758118	403.124634	158.196838
-582.704285	215.029984	866.957153	-595.822083	9.806051	858.824829	-712.597839	260.709625	418.781830	-643.597961	-20.183096	470.423248	-697.416870	272.980621	64.742973	-697.550049	-18.273064	73.648537	-623.523010	315.435150	1281.385010	-616.225403	-77.540230	1293.528687	-573.532104	117.574852	1319.834961	-560.786438	133.754623	1585.717651	-655.813599	344.233978	1045.110229	-642.425110	-121.654549	1061.004761	-542.233093	308.556122	803.956848	-528.381775	-84.803581	826.670166	-581.910278	107.999992	962.522400	353.595123	-18.402252	923.745850	403.094330	158.212891
-582.732666	215.043762	866.966980	-595.832336	9.829349	858.804932	-712.603821	260.735138	418.782776	-643.565369	-20.177856	470.441803	-697.480164	273.001770	64.722130	-697.637451	-18.264456	73.681221	-623.629211	315.408295	1281.380493	-616.270630	-77.572556	1293.491943	-573.518433	117.498222	1319.853027	-560.858948	133.759827	1585.717163	-655.872620	344.180359	1045.121338	-642.319519	-121.653442	1061.007568	-542.239441	308.559998	803.983215	-528.376160	-84.912163	826.668030	-581.937073	108.004982	962.517273	353.560913	-18.369423	923.738037	403.040161	158.293472
-582.722229	215.092697	866.969788	-595.775391	9.880265	858.785461	-712.596924	260.774597	418.804596	-643.549133	-20.122040	470.429291	-697.536072	272.985474	64.753532	-697.580322	-18.261272	73.663841	-623.739197	315.386932	1281.390625	-616.286316	-77.584625	1293.477661	-573.587097	117.491241	1319.851440	-560.892151	133.768845	1585.717407	-655.952454	344.153076	1045.118286	-642.356140	-121.738266	1060.934937	-542.248474	308.586792	804.005066	-528.401367	-85.019058	826.605835	-581.923096	108.046944	962.510071	353.508484	-18.268023	923.714417	402.945465	158.328384
-582.726624	215.094391	866.973755	-595.778992	9.901031	858.768127	-712.563354	260.789246	418.788116	-643.495728	-20.097347	470.421204	-697.490845	273.002899	64.728767	-697.567505	-18.251749	73.620491	-624.010132	315.219971	1281.302124	-616.346802	-77.601013	1293.466064	-573.671082	117.457191	1319.840820	-560.931763	133.768890	1585.685791	-656.049866	344.141754	1045.076294	-642.325195	-121.800781	1060.942505	-542.237366	308.606079	804.024536	-528.384583	-85.130943	826.589417	-581.932068	108.047760	962.503296	353.439301	-18.261669	923.689514	402.898254	158.383545
-582.685364	215.151321	866.977844	-595.709473	9.954550	858.743042	-712.540100	260.814331	418.775024	-644.171570	-20.508894	470.546417	-697.475952	272.996582	64.741859	-697.858765	-18.236485	73.718582	-623.975830	315.338745	1281.387695	-616.379211	-77.658249	1293.417480	-573.866699	117.509850	1319.801270	-560.974060	133.791382	1585.663818	-656.076111	344.099304	1045.103882	-642.364563	-121.889801	1060.900024	-542.264282	308.634094	804.037292	-528.383667	-85.247856	826.556763	-581.907227	108.091766	962.494507	353.390808	-18.203573	923.667175	402.838470	158.470520
-582.661194	215.172134	866.972473	-595.683533	9.964084	858.726379	-712.534973	260.874939	418.804047	-644.128052	-20.472321	470.527496	-697.480713	273.006104	64.786324	-697.867310	-18.216242	73.729027	-624.245789	315.175354	1281.285889	-616.453552	-77.636887	1293.385132	-573.844116	117.441177	1319.817627	-561.059998	133.746643	1585.608521	-656.214111	344.152344	1045.060913	-642.330627	-121.953903	1060.884888	-542.255127	308.646545	804.051880	-528.359497	-85.356606	826.524231	-581.898376	108.102768	962.484497	353.343353	-18.156164	923.656311	402.785126	158.485947
-582.628296	215.187271	866.967285	-595.624634	10.010534	858.711975	-712.505249	260.896210	418.812836	-644.030212	-20.425611	470.530518	-697.493347	272.998993	64.756920	-697.854736	-18.219276	73.704704	-624.343750	315.155151	1281.270874	-616.494202	-77.661438	1293.392090	-573.948181	117.437843	1319.822876	-561.009766	133.839340	1585.618164	-656.258057	344.132751	1045.058350	-642.345154	-121.992157	1060.857178	-542.242126	308.677673	804.081421	-528.323486	-85.462646	826.528748	-581.879150	108.130943	962.476501	353.284393	-18.123215	923.664185	402.725220	158.556564
-582.600830	215.190475	866.968567	-595.588196	10.042589	858.705261	-712.512024	260.917969	418.819153	-644.021240	-20.407358	470.530487	-697.586243	273.027679	64.761261	-697.863586	-18.202351	73.737968	-624.465942	315.159393	1281.252686	-616.592163	-77.676514	1293.365356	-574.014709	117.410263	1319.821777	-561.046753	133.856155	1585.593628	-656.317749	344.129547	1045.042236	-642.303345	-122.057434	1060.850342	-542.270203	308.705719	804.089722	-528.292236	-85.562614	826.527832	-581.869202	108.145699	962.475281	353.196472	-18.044519	923.634705	402.624847	158.631180
-582.565796	215.228653	866.981018	-595.541382	10.089711	858.701111	-712.477844	260.907043	418.837280	-643.954773	-20.393047	470.525452	-697.546326	273.029785	64.756790	-697.859985	-18.197975	73.735336	-624.435242	315.306366	1281.350342	-616.684509	-77.695641	1293.349365	-574.065918	117.395454	1319.845459	-561.090637	133.866760	1585.586792	-656.313232	344.055511	1045.054688	-642.329041	-122.093445	1060.839966	-542.248108	308.728302	804.113220	-528.236694	-85.648758	826.556458	-581.850220	108.181839	962.480713	353.126190	-18.027626	923.627197	402.573822	158.617020
-582.565063	215.249359	866.963806	-595.496948	10.139641	858.665588	-712.476379	260.937317	418.847809	-643.875732	-20.347319	470.511414	-697.562378	273.035309	64.776672	-697.814453	-18.213411	73.740707	-624.518677	315.297455	1281.331055	-616.755798	-77.686020	1293.330688	-574.184448	117.405617	1319.848022	-561.131714	133.880295	1585.553955	-656.402222	344.106018	1045.041260	-642.343445	-122.139763	1060.831177	-542.253235	308.730042	804.114380	-528.209595	-85.763817	826.537720	-581.845764	108.210251	962.455383	353.067200	-17.964199	923.619385	402.492584	158.701660
-582.511658	215.287125	866.969116	-595.427063	10.107996	858.668152	-712.482239	260.988342	418.837494	-643.834839	-20.323437	470.502228	-697.536499	273.010925	64.754356	-697.878540	-18.211988	73.747627	-624.610474	315.292450	1281.313232	-616.844849	-77.718193	1293.344360	-574.251343	117.378273	1319.835938	-561.171265	133.883255	1585.534668	-656.433350	344.059875	1045.015625	-642.360535	-122.188232	1060.804077	-542.260681	308.750366	804.113281	-528.177002	-85.888069	826.541260	-581.811218	108.215736	962.461365	353.008331	-17.920147	923.610107	402.435577	158.757172
-582.592896	215.420837	866.969910	-595.786011	10.633584	858.578003	-712.521240	261.014832	418.854523	-643.808533	-20.291819	470.407471	-697.590942	273.013245	64.796158	-697.899353	-18.181725	73.753716	-624.676758	315.296661	1281.308838	-616.936829	-77.699600	1293.319580	-574.394287	117.380196	1319.833252	-561.207825	133.886383	1585.501343	-656.479431	344.069183	1045.013428	-642.397522	-122.251038	1060.784546	-542.265686	308.768707	804.105591	-528.128601	-85.969437	826.558655	-582.004639	108.481316	962.411865	352.915161	-17.834867	923.593567	402.341949	158.848480
-582.424255	215.314499	866.951233	-595.312012	10.209197	858.643799	-712.451294	260.969696	418.829498	-643.689270	-20.259516	470.494843	-697.537781	273.051331	64.804306	-697.851196	-18.206011	73.755142	-624.758484	315.293823	1281.306519	-617.045105	-77.702271	1293.308105	-574.451477	117.363007	1319.829590	-561.255554	133.911484	1585.493164	-656.502319	344.107208	1044.992676	-642.417786	-122.282318	1060.779175	-542.268188	308.804688	804.102356	-528.079102	-86.077995	826.566650	-581.769958	108.279816	962.444519	352.855896	-17.768856	923.581726	402.261230	158.931747
-582.543457	215.478821	866.963074	-595.707642	10.741387	858.535156	-712.519165	261.031555	418.878326	-643.709717	-20.270918	470.403442	-697.601929	273.025024	64.789291	-697.829468	-18.170267	73.751114	-624.799744	315.293640	1281.300049	-617.110352	-77.717270	1293.325928	-574.707581	117.437675	1319.784668	-561.321472	133.922165	1585.475586	-656.517578	344.078827	1044.986816	-642.432922	-122.335609	1060.779175	-542.239075	308.825409	804.115112	-528.002319	-86.127647	826.595581	-581.971191	108.548485	962.388489	352.768036	-17.736534	923.587952	402.179413	158.997528
-582.517822	215.549713	866.970215	-595.684509	10.833182	858.497986	-712.487793	261.059784	418.896088	-643.642212	-20.208027	470.396301	-697.563049	273.021332	64.797836	-697.834473	-18.156084	73.756500	-624.864807	315.303192	1281.291138	-617.214661	-77.708488	1293.299927	-574.802612	117.458397	1319.786743	-561.393982	133.927612	1585.457031	-656.541260	344.081696	1044.965698	-642.491821	-122.346756	1060.728516	-542.242188	308.840210	804.105408	-527.958801	-86.226105	826.606018	-581.968872	108.609108	962.374084	352.717407	-17.656481	923.589172	402.128632	159.071167
-582.495178	215.530731	866.939148	-595.613770	10.825268	858.512451	-712.462524	261.079193	418.858612	-643.606018	-20.192575	470.391663	-697.515442	273.009155	64.790909	-697.833008	-18.156265	73.755043	-624.928467	315.295624	1281.286743	-617.324585	-77.704475	1293.270630	-574.874084	117.456680	1319.802979	-561.459106	133.937103	1585.447388	-656.551331	344.096771	1044.960083	-642.542908	-122.387825	1060.703247	-542.246765	308.852570	804.096802	-527.920105	-86.307716	826.632263	-581.948608	108.620819	962.368835	352.600555	-17.612545	923.566528	402.023926	159.126526
-582.376892	215.423965	866.933594	-595.162476	10.373222	858.561340	-712.404724	261.060547	418.837585	-643.498535	-20.144930	470.476563	-697.526428	273.009644	64.788315	-697.762634	-18.158430	73.740578	-624.970520	315.331573	1281.287476	-617.430603	-77.693840	1293.280396	-574.961121	117.443695	1319.784912	-561.545532	133.961746	1585.436890	-656.576355	344.114136	1044.961304	-642.567200	-122.388115	1060.692993	-542.250549	308.877808	804.115784	-527.832153	-86.360153	826.641785	-581.735535	108.391273	962.397888	352.486206	-17.559975	923.567017	401.926697	159.194016
-582.347961	215.460632	866.948792	-595.101013	10.396539	858.581604	-712.403564	261.089813	418.826324	-643.455627	-20.142565	470.463745	-697.548340	273.034607	64.777031	-697.823181	-18.153009	73.773224	-625.029419	315.349365	1281.285278	-617.546082	-77.689056	1293.251343	-575.046448	117.454079	1319.788452	-561.726807	133.891266	1585.414307	-656.601135	344.138000	1044.943970	-642.570435	-122.388046	1060.679932	-542.214172	308.896820	804.127319	-527.756592	-86.396172	826.694519	-581.717712	108.426727	962.417786	352.425659	-17.491997	923.550720	401.858063	159.238510
-582.325684	215.470078	866.927429	-595.071350	10.420490	858.567566	-712.398438	261.114136	418.840149	-642.809875	-19.737305	470.343292	-697.593018	273.037323	64.772865	-697.566345	-18.173559	73.711853	-625.077271	315.368134	1281.292358	-617.676270	-77.674477	1293.234619	-575.123962	117.432686	1319.772949	-561.817810	133.911911	1585.408936	-656.604004	344.144806	1044.957153	-642.619629	-122.431938	1060.666504	-542.205200	308.907043	804.149414	-527.720032	-86.433464	826.696899	-581.712463	108.448120	962.401733	352.310089	-17.444613	923.535828	401.783203	159.289017
-582.299133	215.515030	866.933533	-595.038208	10.444576	858.567627	-712.358948	261.141174	418.856628	-643.341797	-20.089008	470.458344	-697.563965	273.035095	64.777878	-697.771545	-18.163612	73.751198	-625.109192	315.366547	1281.296875	-617.736023	-77.665764	1293.238525	-575.187256	117.448425	1319.779541	-561.855225	134.003357	1585.435181	-656.603271	344.160187	1044.950928	-642.654480	-122.400032	1060.624756	-542.198364	308.908508	804.149963	-527.659607	-86.456863	826.733521	-581.702454	108.481583	962.406128	352.244293	-17.359903	923.502502	401.708252	159.353851
-582.286682	215.519485	866.925781	-595.011536	10.500384	858.547302	-712.341370	261.143860	418.836639	-642.764954	-19.724998	470.357330	-697.539978	273.033020	64.778503	-697.540955	-18.169640	73.695053	-625.144287	315.374664	1281.298218	-617.857483	-77.657501	1293.231934	-575.261108	117.444611	1319.773071	-561.980042	134.031799	1585.436523	-656.609497	344.219910	1044.957520	-642.725647	-122.400070	1060.621704	-542.187134	308.922089	804.147522	-527.621643	-86.504639	826.743408	-581.693665	108.505608	962.392639	352.134857	-17.335823	923.508179	401.628540	159.373032
-582.370178	215.700302	866.939331	-595.418152	11.008820	858.460571	-712.379883	261.213623	418.867065	-642.750732	-19.740025	470.270020	-697.561768	273.044983	64.786072	-697.568787	-18.175678	73.718758	-625.185608	315.395355	1281.295776	-617.937927	-77.649750	1293.216431	-575.325623	117.455597	1319.786255	-562.192322	134.002991	1585.420898	-656.599426	344.208008	1044.953735	-642.746216	-122.381218	1060.585327	-542.151123	308.926147	804.152344	-527.574768	-86.494522	826.759949	-581.913452	108.781807	962.351135	352.050446	-17.281013	923.485596	401.566437	159.468109
-582.376465	215.710968	866.913757	-595.417297	11.062037	858.443970	-712.364563	261.211517	418.872162	-642.746704	-19.740767	470.279327	-697.569885	273.045776	64.785774	-697.501099	-18.188124	73.725227	-625.184082	315.405365	1281.310181	-618.026367	-77.639633	1293.194702	-575.381653	117.462738	1319.796387	-562.246521	134.112518	1585.466553	-656.584778	344.270264	1044.975708	-642.795166	-122.359276	1060.562866	-542.125793	308.936462	804.188110	-527.542786	-86.500397	826.772644	-581.920654	108.817696	962.330505	351.971619	-17.198669	923.470276	401.469452	159.493469
-582.372070	215.757950	866.915222	-595.430725	11.098402	858.447998	-712.366089	261.273895	418.877197	-642.762390	-19.713814	470.277313	-697.580261	273.046814	64.797859	-697.542786	-18.177032	73.713295	-625.219299	315.400238	1281.307007	-618.140564	-77.621506	1293.172363	-575.444946	117.445534	1319.792969	-562.469360	134.100723	1585.439331	-656.589172	344.285675	1044.973511	-642.817383	-122.334114	1060.524414	-542.111328	308.961914	804.193115	-527.503479	-86.484772	826.787109	-581.931519	108.860596	962.333801	351.872498	-17.165131	923.453552	401.400269	159.541809
-582.337646	215.785370	866.924011	-595.426880	11.120588	858.447144	-712.333923	261.276337	418.862488	-642.720581	-19.677723	470.255066	-697.530945	273.046082	64.770905	-697.496643	-18.174889	73.702179	-625.231384	315.434326	1281.326294	-618.221191	-77.621651	1293.127808	-575.513062	117.440331	1319.787231	-562.609436	134.143158	1585.443848	-656.567078	344.330566	1044.986938	-642.861084	-122.344971	1060.494629	-542.035950	308.984955	804.220886	-527.459229	-86.436119	826.802673	-581.932556	108.881058	962.338989	351.778595	-17.088737	923.436340	401.297546	159.595474
-582.343323	215.799088	866.932495	-595.437805	11.147333	858.441956	-712.317383	261.276123	418.841919	-642.718445	-19.671585	470.237762	-697.526794	273.049377	64.766815	-697.543884	-18.186337	73.724159	-625.256409	315.425537	1281.329834	-618.285095	-77.605942	1293.120728	-575.541626	117.433540	1319.787720	-562.758423	134.180862	1585.440796	-656.560486	344.370636	1044.969971	-642.897827	-122.321800	1060.491699	-542.022766	308.999756	804.218933	-527.462952	-86.400772	826.775757	-581.945679	108.894470	962.340637	351.697449	-17.075327	923.407715	401.214569	159.609573
-582.333801	215.804840	866.940918	-595.459900	11.153672	858.444275	-712.317566	261.327057	418.862030	-642.724487	-19.671829	470.237335	-697.547302	273.064819	64.775871	-697.565002	-18.176291	73.712296	-625.286255	315.451569	1281.343628	-618.420166	-77.590851	1293.053833	-575.475464	117.379097	1319.818726	-562.901611	134.254669	1585.459961	-656.548401	344.412781	1044.978149	-642.914490	-122.279709	1060.418945	-542.009521	309.035645	804.239502	-527.445435	-86.329330	826.771484	-581.962402	108.897079	962.346558	351.630432	-17.027918	923.400208	401.126038	159.643936
-582.353882	215.853180	866.944946	-595.477966	11.203249	858.431458	-712.324951	261.360535	418.865265	-642.725586	-19.672697	470.230469	-697.581360	273.054443	64.785721	-697.577637	-18.157833	73.699646	-625.310791	315.457306	1281.350220	-618.496094	-77.587898	1293.045288	-575.506226	117.358574	1319.826416	-562.990784	134.400085	1585.492798	-656.511719	344.423248	1045.007080	-642.958984	-122.230263	1060.382446	-541.953125	309.077332	804.273804	-527.472229	-86.290482	826.749084	-581.985779	108.938171	962.342102	351.585266	-17.003157	923.395264	401.077179	159.691925
-582.202087	215.726654	866.939697	-595.048096	10.694299	858.535461	-712.255066	261.313873	418.803253	-642.684021	-19.651953	470.328339	-697.523132	273.062195	64.770958	-697.567505	-18.157831	73.695839	-625.326599	315.457520	1281.386475	-618.596619	-77.574608	1293.041016	-575.528992	117.330971	1319.832764	-563.137207	134.475571	1585.501221	-656.492554	344.446136	1045.039063	-642.994995	-122.186203	1060.330322	-541.909241	309.111206	804.315308	-527.467468	-86.214592	826.751465	-581.773987	108.696060	962.400452	351.534393	-16.961174	923.362854	400.984833	159.704391
-582.223450	215.743668	866.930176	-595.115540	10.711792	858.513306	-712.278381	261.374939	418.801270	-642.716492	-19.648539	470.342224	-697.513550	273.062286	64.782372	-697.589172	-18.159534	73.715324	-625.318787	315.455170	1281.394897	-618.658264	-77.570847	1293.016357	-575.601929	117.341805	1319.841431	-563.302856	134.575531	1585.503174	-656.463562	344.472809	1045.034058	-643.057495	-122.187027	1060.307373	-541.873474	309.125824	804.332825	-527.498901	-86.120842	826.720825	-581.809082	108.705078	962.383606	351.448273	-16.964540	923.381042	400.882446	159.728546
-582.216675	215.737442	866.927612	-595.130554	10.696959	858.534485	-712.247009	261.385498	418.804230	-643.324341	-19.972198	470.448669	-697.523743	273.071808	64.764053	-697.802368	-18.129322	73.765839	-625.310608	315.448730	1281.444580	-618.707031	-77.599754	1293.015503	-575.653503	117.315186	1319.840210	-563.448853	134.661041	1585.522217	-656.463440	344.532227	1045.066162	-643.098450	-122.143547	1060.283691	-541.830078	309.133575	804.348755	-527.539795	-86.033974	826.713257	-581.825195	108.706253	962.394226	351.417664	-16.930355	923.355225	400.826385	159.721664
-582.241516	215.772507	866.929871	-595.189880	10.740229	858.518494	-712.257813	261.438721	418.801514	-642.765259	-19.630384	470.343048	-697.495972	273.065918	64.779053	-697.517944	-18.134283	73.714432	-625.319519	315.444122	1281.438843	-618.750977	-77.576103	1292.989136	-575.693787	117.284737	1319.840698	-563.591919	134.765549	1585.535889	-656.452637	344.580200	1045.085083	-643.129578	-122.090958	1060.237793	-541.794922	309.157227	804.399048	-527.562012	-85.905525	826.675110	-581.864990	108.735115	962.386719	351.341919	-16.929525	923.339355	400.742096	159.737640
-582.215759	215.857254	866.963318	-595.194336	10.775109	858.507202	-712.250549	261.455780	418.805695	-642.715332	-19.587568	470.322449	-697.528015	273.072449	64.777275	-697.517639	-18.154287	73.709526	-625.318359	315.424896	1281.465332	-618.828064	-77.599846	1292.952271	-575.833618	117.353020	1319.819580	-563.732788	134.856247	1585.542847	-656.417542	344.571594	1045.129883	-643.203796	-122.066734	1060.202759	-541.772278	309.174500	804.428528	-527.629211	-85.808403	826.606689	-581.872742	108.774422	962.398193	351.302155	-16.895506	923.331299	400.656555	159.747955
-582.220032	215.864899	866.969849	-595.237976	10.750511	858.526489	-712.217712	261.479553	418.794830	-642.633423	-19.548088	470.316864	-697.602661	273.096283	64.761024	-697.528076	-18.162010	73.697502	-625.333252	315.418427	1281.498169	-618.867493	-77.601112	1292.906006	-575.879395	117.315033	1319.832642	-563.872192	134.988174	1585.535400	-656.431946	344.622040	1045.146240	-643.253235	-121.994423	1060.132935	-541.720642	309.198639	804.467712	-527.678223	-85.670074	826.578613	-581.913696	108.772545	962.412537	351.253052	-16.900190	923.321228	400.603302	159.721497
-582.239624	215.853073	866.963074	-595.281738	10.823521	858.497925	-712.180481	261.522369	418.782013	-642.645203	-19.543892	470.285370	-697.590088	273.099792	64.762497	-697.529785	-18.161802	73.697121	-625.343689	315.411835	1281.531616	-618.935913	-77.627571	1292.881348	-575.911072	117.284439	1319.816284	-564.034912	135.139877	1585.540894	-656.412537	344.613831	1045.179932	-643.313171	-121.957993	1060.080322	-541.705872	309.193726	804.501099	-527.714539	-85.526627	826.564209	-581.944031	108.789825	962.394165	351.247437	-16.898115	923.311646	400.584320	159.723328
-582.236633	215.907761	866.984985	-595.331238	10.851796	858.503784	-712.170227	261.548737	418.771332	-642.697144	-19.547869	470.288818	-697.593933	273.099945	64.765221	-697.627258	-18.149088	73.686462	-625.334961	315.389740	1281.555664	-619.030701	-77.624184	1292.813477	-575.962646	117.248978	1319.821411	-564.148560	135.255768	1585.549072	-656.405640	344.646301	1045.196899	-643.490906	-121.987488	1060.013062	-541.702698	309.202637	804.543762	-527.816895	-85.377129	826.493286	-581.981750	108.823257	962.408691	351.208954	-16.888973	923.311951	400.527802	159.724258
-582.291870	215.923996	866.979797	-595.387878	10.846642	858.485046	-712.167236	261.603394	418.760315	-642.700745	-19.550308	470.299683	-697.592651	273.106812	64.744255	-697.510010	-18.131428	73.664810	-625.334290	315.387512	1281.595337	-619.104065	-77.633240	1292.785034	-575.972290	117.246773	1319.833740	-564.222534	135.295105	1585.542847	-656.405945	344.656952	1045.227539	-643.519653	-121.935699	1059.979126	-541.686951	309.214355	804.567383	-527.900818	-85.200890	826.465088	-582.030884	108.822212	962.395935	351.177002	-16.893248	923.327881	400.496979	159.720764
-582.289734	215.933075	866.968811	-595.426086	10.867397	858.506897	-712.114807	261.640472	418.734802	-642.739685	-19.536568	470.275085	-697.565186	273.109985	64.769333	-697.591858	-18.132982	73.686218	-625.361328	315.367188	1281.620605	-619.176086	-77.641457	1292.750854	-576.026489	117.218895	1319.838745	-564.335999	135.435410	1585.538696	-656.380737	344.647736	1045.233154	-643.582886	-121.875771	1059.948364	-541.676941	309.226410	804.602417	-528.004089	-85.009789	826.427246	-582.058411	108.852066	962.402710	351.190186	-16.868202	923.318542	400.506805	159.726059
-582.314880	215.961105	866.992310	-595.461609	10.892539	858.504211	-712.093140	261.692383	418.732391	-642.737244	-19.539240	470.298767	-697.494873	273.136505	64.751312	-697.476563	-18.163507	73.689537	-625.355835	315.378143	1281.641846	-619.253845	-77.633553	1292.705811	-576.068420	117.194557	1319.842773	-564.452942	135.575378	1585.523193	-656.395813	344.699280	1045.294800	-643.649963	-121.823875	1059.912842	-541.680298	309.208710	804.627014	-528.132690	-84.848221	826.373108	-582.095276	108.866051	962.412964	351.158295	-16.828510	923.311646	400.466980	159.791809
-582.368713	215.991058	867.011719	-595.538025	10.948013	858.496521	-712.078003	261.751221	418.714935	-643.496948	-19.999302	470.431824	-697.578247	273.131744	64.752014	-697.830017	-18.128773	73.772797	-625.366516	315.371704	1281.670898	-619.333435	-77.659477	1292.703125	-576.096863	117.177086	1319.855469	-564.556335	135.717529	1585.521240	-656.412476	344.730011	1045.295654	-643.756775	-121.763985	1059.845581	-541.695618	309.213318	804.638794	-528.252747	-84.650520	826.347534	-582.156677	108.894058	962.417908	351.149231	-16.820456	923.321289	400.459320	159.773254
-582.374207	215.993347	867.010803	-595.566040	10.941973	858.495239	-711.978271	261.737732	418.691162	-643.542786	-20.003868	470.439911	-697.513367	273.136536	64.750282	-697.844788	-18.149645	73.756683	-625.365662	315.360779	1281.707520	-619.402588	-77.657585	1292.647827	-576.137939	117.147705	1319.843384	-564.633606	135.861420	1585.514893	-656.402222	344.717438	1045.336548	-643.835205	-121.668762	1059.818970	-541.695618	309.216736	804.679504	-528.366760	-84.481155	826.307495	-582.179260	108.891823	962.417236	351.120300	-16.790955	923.323730	400.430695	159.801041
-582.431946	216.004623	867.034546	-595.628113	10.973785	858.504395	-711.994812	261.821716	418.680725	-643.552185	-19.988195	470.425964	-697.577637	273.141357	64.756561	-697.858582	-18.126339	73.745575	-625.364075	315.340637	1281.728027	-619.474121	-77.659866	1292.630737	-576.180908	117.159897	1319.839844	-564.706177	136.014099	1585.519043	-656.415161	344.761566	1045.372437	-643.959839	-121.605927	1059.800659	-541.695801	309.213440	804.703491	-528.526978	-84.281998	826.264099	-582.237305	108.905579	962.433167	351.112457	-16.774338	923.315552	400.434326	159.798462
-582.436646	216.036591	867.034851	-595.666992	11.008479	858.500671	-711.930908	261.830109	418.669525	-643.567871	-19.994196	470.422516	-697.539612	273.175140	64.767365	-697.903992	-18.141068	73.745758	-625.380554	315.346344	1281.745728	-619.540100	-77.688881	1292.623535	-576.207642	117.138580	1319.854004	-564.760254	136.149597	1585.510620	-656.393738	344.745209	1045.397217	-644.059570	-121.494179	1059.752319	-541.701233	309.214233	804.723206	-528.629395	-84.093468	826.268860	-582.275085	108.936760	962.432434	351.091583	-16.783430	923.331604	400.410339	159.818741
-582.476013	216.078064	867.066467	-595.695984	11.034000	858.513672	-711.888855	261.886292	418.647064	-643.573120	-19.994665	470.402222	-697.578125	273.182465	64.728104	-697.937012	-18.130013	73.738754	-625.407471	315.352478	1281.761353	-619.612305	-77.703682	1292.610474	-576.262085	117.120956	1319.853149	-564.803467	136.273972	1585.507446	-656.445007	344.783295	1045.389038	-644.182556	-121.401070	1059.738403	-541.729187	309.221832	804.739868	-528.800903	-83.929588	826.241455	-582.319458	108.962540	962.455078	351.099396	-16.763134	923.313965	400.444855	159.830475
-582.516052	216.079422	867.068420	-595.762268	11.075094	858.502808	-711.874512	261.945343	418.601074	-643.622253	-19.976366	470.413544	-697.547913	273.178711	64.747215	-697.960144	-18.152609	73.751602	-625.432556	315.345215	1281.767700	-619.667297	-77.716339	1292.615112	-576.285217	117.119736	1319.891113	-564.853333	136.403503	1585.518188	-656.471436	344.821808	1045.397583	-644.319458	-121.315010	1059.717285	-541.744080	309.230255	804.750977	-529.013245	-83.753952	826.211365	-582.358337	108.974915	962.449219	351.068237	-16.769419	923.312622	400.430664	159.832382
-582.568420	216.142578	867.088196	-595.862488	11.097585	858.498169	-711.843628	261.996765	418.603546	-643.642212	-19.966026	470.410553	-697.585022	273.172516	64.672890	-697.950195	-18.130014	73.738365	-625.439758	315.370758	1281.771851	-619.706604	-77.686699	1292.616577	-576.343750	117.121040	1319.874634	-564.871155	136.511642	1585.515991	-656.489258	344.820709	1045.412354	-644.442871	-121.213638	1059.722534	-541.764709	309.237183	804.758728	-529.158447	-83.588257	826.224487	-582.432312	109.005081	962.456116	351.066071	-16.736282	923.303833	400.457886	159.825333
-582.614380	216.172638	867.099243	-595.913025	11.159520	858.503296	-711.800171	262.014923	418.575775	-643.644836	-19.964052	470.400726	-697.550903	273.183716	64.697838	-697.869385	-18.131268	73.726364	-625.489441	315.378632	1281.769653	-619.771729	-77.687317	1292.644165	-576.252563	117.063347	1319.926880	-564.902771	136.616180	1585.523193	-656.521973	344.819794	1045.409546	-644.553284	-121.137062	1059.725098	-541.781006	309.254028	804.756531	-529.353455	-83.414810	826.207520	-582.479126	109.047234	962.463867	351.053009	-16.699442	923.291748	400.434113	159.811401
-582.678040	216.197632	867.105103	-595.977173	11.200459	858.500000	-711.757996	262.094147	418.578308	-643.666077	-19.956537	470.387787	-697.543335	273.174011	64.692436	-697.876221	-18.131338	73.726868	-625.511963	315.385742	1281.775757	-619.796753	-77.701118	1292.660889	-576.402466	117.148270	1319.922241	-564.918640	136.708832	1585.538208	-656.547668	344.804962	1045.425659	-644.656738	-121.061028	1059.740234	-541.819092	309.275452	804.744385	-529.558899	-83.242813	826.189209	-582.536133	109.074966	962.464417	351.018372	-16.736370	923.296936	400.438080	159.802200
-582.707397	216.219879	867.120605	-596.042480	11.243630	858.497192	-711.740051	262.136261	418.586212	-643.664001	-19.954958	470.377289	-697.598511	273.186554	64.705452	-697.884094	-18.114035	73.727058	-625.526550	315.416443	1281.771484	-619.801636	-77.672028	1292.707153	-576.478638	117.164055	1319.934937	-564.916199	136.771301	1585.537231	-656.552246	344.797943	1045.422119	-644.752319	-121.005768	1059.750366	-541.844116	309.285370	804.751038	-529.740112	-83.084656	826.197083	-582.577942	109.096809	962.469910	350.990814	-16.691309	923.300720	400.415405	159.816833
-582.781677	216.189056	867.102905	-596.100281	11.244405	858.493591	-711.704468	262.137451	418.535645	-643.692139	-19.913988	470.368591	-697.507202	273.192719	64.703529	-697.911011	-18.117317	73.727722	-625.560425	315.450684	1281.781738	-619.826965	-77.657677	1292.723267	-576.515198	117.206139	1319.958984	-564.919800	136.837997	1585.539673	-656.603760	344.831909	1045.415161	-644.853943	-120.962524	1059.782227	-541.904968	309.322083	804.729004	-529.974243	-82.917465	826.174683	-582.633484	109.087799	962.458801	350.949341	-16.682739	923.298889	400.413055	159.806229
-582.830505	216.247604	867.125061	-596.163635	11.281245	858.489624	-711.688049	262.189209	418.546387	-643.739258	-19.958599	470.371765	-697.540710	273.236755	64.694427	-697.911621	-18.147039	73.725746	-625.746216	315.306702	1281.673950	-619.854126	-77.628128	1292.765625	-576.564941	117.245171	1319.979858	-564.917358	136.887070	1585.546631	-656.674805	344.869629	1045.378540	-644.938782	-120.901474	1059.793457	-541.920044	309.324799	804.735168	-530.167175	-82.718163	826.158020	-582.679626	109.122223	962.466614	350.922302	-16.660717	923.270691	400.400269	159.859329
-582.861694	216.237595	867.134705	-596.221130	11.303729	858.498230	-711.690735	262.230377	418.537109	-643.761658	-19.911470	470.361298	-697.519043	273.199097	64.671196	-697.943909	-18.157757	73.722107	-625.627136	315.518219	1281.765015	-619.884399	-77.602310	1292.763428	-576.628967	117.285568	1319.993530	-564.922302	136.920792	1585.542236	-656.658325	344.824127	1045.428833	-645.025696	-120.885735	1059.838379	-541.986816	309.367645	804.725525	-530.351929	-82.585663	826.170654	-582.729858	109.126678	962.476074	350.884949	-16.646086	923.270752	400.414703	159.843735
-582.895752	216.280762	867.152344	-596.244873	11.342193	858.503845	-711.665283	262.214447	418.530151	-643.786560	-19.930012	470.385071	-697.507935	273.223969	64.685448	-697.918884	-18.147234	73.724190	-625.664185	315.554810	1281.771484	-619.881104	-77.564827	1292.831909	-576.670715	117.336380	1320.035522	-564.981628	136.914749	1585.492065	-656.700195	344.842133	1045.399292	-645.091675	-120.852921	1059.869873	-542.042236	309.378967	804.703918	-530.512085	-82.457497	826.169373	-582.764954	109.162491	962.487915	350.860168	-16.601187	923.253113	400.399933	159.857040
-582.936523	216.277985	867.147278	-596.268066	11.367949	858.520569	-711.703613	262.256866	418.522003	-643.802795	-19.882586	470.358032	-697.566772	273.239014	64.700645	-697.872925	-18.148203	73.713470	-625.716309	315.608093	1281.760620	-619.906250	-77.517815	1292.828979	-576.736145	117.386650	1320.025635	-564.901672	137.012573	1585.520630	-656.768005	344.853790	1045.399048	-645.186035	-120.831474	1059.900146	-542.090454	309.425476	804.701050	-530.734680	-82.340042	826.143005	-582.795471	109.184425	962.494080	350.792053	-16.585562	923.266174	400.382660	159.879181
-582.967590	216.316772	867.165222	-596.318054	11.413677	858.517822	-711.694397	262.254456	418.527283	-643.126099	-19.426212	470.226837	-697.495667	273.224457	64.691757	-697.564209	-18.124910	73.599541	-625.752991	315.651459	1281.734253	-619.908386	-77.462135	1292.838989	-576.794678	117.460289	1320.029541	-564.882690	137.030670	1585.515259	-656.809631	344.895477	1045.392822	-645.250427	-120.801773	1059.925049	-542.135498	309.439209	804.696899	-530.913086	-82.263504	826.129089	-582.839478	109.216042	962.501465	350.749359	-16.574123	923.232544	400.379791	159.888016
-583.002075	216.345718	867.154846	-596.374146	11.441442	858.497192	-711.755615	262.274231	418.537811	-643.151245	-19.392878	470.242950	-697.551270	273.233887	64.658470	-697.546753	-18.135441	73.589172	-625.804626	315.681335	1281.729370	-619.926331	-77.419991	1292.852417	-576.840454	117.519676	1320.041138	-564.881958	137.030273	1585.519531	-656.862488	344.951172	1045.390137	-645.315125	-120.818939	1059.947754	-542.183289	309.464874	804.682861	-531.120178	-82.209305	826.093384	-582.878845	109.238403	962.485229	350.713165	-16.552814	923.218018	400.356476	159.917847
-583.047668	216.355255	867.139465	-596.404297	11.451228	858.499817	-711.821350	262.301025	418.556976	-643.074280	-19.289278	470.235931	-697.592896	273.249298	64.646301	-697.577515	-18.124147	73.587746	-625.836914	315.746429	1281.705444	-619.912842	-77.367332	1292.907715	-576.915588	117.560112	1320.043213	-564.943726	136.973450	1585.482178	-656.903198	344.965820	1045.379639	-645.389587	-120.801697	1059.989014	-542.221069	309.515991	804.662231	-531.352661	-82.168037	826.029114	-582.914917	109.257179	962.479187	350.666199	-16.501253	923.211914	400.346130	159.973953
-583.082886	216.395172	867.127258	-596.444580	11.466099	858.508911	-711.840332	262.304779	418.548859	-643.136780	-19.304920	470.269562	-697.575500	273.255829	64.674538	-697.571045	-18.131765	73.588821	-625.901611	315.787567	1281.692871	-619.941589	-77.337250	1292.927979	-576.954407	117.624100	1320.031494	-564.851685	137.045456	1585.507324	-656.940918	345.010742	1045.370972	-645.439697	-120.783714	1059.977417	-542.271423	309.544678	804.646484	-531.584778	-82.136131	825.963440	-582.952698	109.295326	962.478088	350.631378	-16.489925	923.205322	400.342773	159.983597
-583.121826	216.419449	867.138916	-596.468567	11.484990	858.519409	-711.923767	262.324005	418.550232	-643.237610	-19.310926	470.238586	-697.595398	273.257263	64.670677	-697.589417	-18.123686	73.601715	-625.942017	315.842896	1281.696655	-619.941345	-77.269241	1292.929565	-577.035095	117.682747	1320.026611	-564.836121	137.047134	1585.494751	-657.008667	345.079315	1045.353638	-645.515198	-120.816406	1060.021362	-542.298279	309.554443	804.641846	-531.780273	-82.082932	825.956726	-582.979797	109.316704	962.488892	350.587067	-16.466127	923.202698	400.315887	159.986465
-583.273621	216.583054	867.163818	-596.937317	11.991183	858.448669	-712.030029	262.370758	418.589661	-643.314819	-19.320787	470.166840	-697.638855	273.252167	64.645828	-697.613464	-18.122684	73.606293	-625.999817	315.856079	1281.676514	-619.971436	-77.227150	1292.924316	-577.079651	117.768990	1320.029663	-564.815674	137.053284	1585.496460	-657.061707	345.091827	1045.361450	-645.579956	-120.800240	1060.025635	-542.335388	309.549255	804.635376	-531.979736	-82.038033	825.892822	-583.255859	109.584602	962.460510	350.571350	-16.407284	923.188538	400.320557	160.003479
-583.286926	216.588654	867.149719	-596.960022	12.063674	858.436829	-712.049561	262.342133	418.598785	-643.305664	-19.290556	470.167572	-697.653870	273.247437	64.647194	-697.606873	-18.122948	73.602425	-626.071411	315.923218	1281.666504	-620.019226	-77.142914	1292.932495	-577.009521	117.760956	1320.081665	-564.807373	137.045227	1585.489014	-657.102417	345.143158	1045.342285	-645.637695	-120.791267	1060.028931	-542.410095	309.592834	804.625122	-532.130615	-82.023262	825.856506	-583.276733	109.623093	962.447693	350.529846	-16.406311	923.191284	400.306885	160.036362
-583.320251	216.640732	867.159973	-596.988403	12.051938	858.446106	-712.103088	262.350342	418.584351	-643.312683	-19.271772	470.169373	-697.662598	273.241180	64.650810	-697.499390	-18.129057	73.592628	-626.127319	315.963776	1281.652222	-620.036316	-77.115578	1292.931274	-577.089844	117.838661	1320.074219	-564.789246	137.060425	1585.488525	-657.187378	345.205627	1045.352661	-645.706482	-120.819939	1060.062012	-542.469788	309.628784	804.625549	-532.301575	-82.017654	825.799500	-583.312012	109.644722	962.457825	350.498566	-16.406008	923.181030	400.319763	160.015884
-583.375854	216.654892	867.157593	-597.037109	12.056179	858.469177	-712.138123	262.384125	418.572662	-643.311768	-19.270973	470.165039	-697.664795	273.244629	64.650795	-697.596680	-18.129089	73.606705	-626.173279	316.018066	1281.655273	-620.051880	-77.053848	1292.912720	-577.152588	117.890366	1320.058594	-564.854370	137.004196	1585.446899	-657.272156	345.278168	1045.336182	-645.747925	-120.773102	1060.039551	-542.518494	309.687836	804.626648	-532.432556	-81.996758	825.781677	-583.359009	109.666405	962.468445	350.467865	-16.402256	923.190125	400.304535	160.022720
-583.399780	216.693817	867.163330	-597.055359	12.096223	858.466797	-712.191406	262.392731	418.585358	-643.295776	-19.235096	470.147308	-697.729919	273.271271	64.648323	-697.588684	-18.127222	73.595398	-626.229919	316.036438	1281.650391	-620.114380	-77.008835	1292.875854	-577.199524	117.948479	1320.053955	-564.846008	137.023743	1585.438477	-657.338684	345.340668	1045.358521	-645.819092	-120.787231	1060.054321	-542.586060	309.744751	804.623291	-532.531616	-81.994255	825.749390	-583.393372	109.702950	962.470825	350.448059	-16.369402	923.182678	400.313660	160.047546
-583.430298	216.740067	867.148987	-597.090271	12.085501	858.466370	-712.242920	262.390076	418.567230	-643.256348	-19.210405	470.125610	-697.770081	273.268982	64.638634	-697.595703	-18.134577	73.584160	-626.297852	316.090820	1281.659546	-620.162354	-76.953918	1292.856689	-577.248962	117.982857	1320.048462	-564.826965	137.040802	1585.427612	-657.409973	345.359192	1045.346069	-645.887085	-120.791573	1060.040283	-542.659851	309.823059	804.617981	-532.643555	-81.974854	825.714661	-583.430481	109.728935	962.464172	350.395355	-16.366592	923.170532	400.284912	160.055054
-583.483887	216.758865	867.140625	-597.121277	12.123946	858.456177	-712.239197	262.386902	418.569763	-643.885376	-19.638882	470.252167	-697.675415	273.267609	64.605934	-697.898621	-18.114803	73.649254	-626.347351	316.138123	1281.664795	-620.193481	-76.902435	1292.873901	-577.264526	118.010551	1320.052368	-564.729492	137.128372	1585.462280	-657.456421	345.390930	1045.355225	-645.950867	-120.764320	1060.025146	-542.714539	309.959930	804.621460	-532.732117	-81.994041	825.710083	-583.467041	109.756569	962.454468	350.342529	-16.351931	923.177673	400.265350	160.066071
-583.523071	216.793198	867.140076	-597.125122	12.148567	858.480652	-712.279968	262.382507	418.578583	-643.890442	-19.636625	470.259003	-697.673767	273.240082	64.638893	-697.897705	-18.106667	73.657936	-626.386658	316.183533	1281.678833	-620.244141	-76.861076	1292.843018	-577.316467	118.048981	1320.060669	-564.720459	137.159393	1585.456543	-657.535767	345.471283	1045.365356	-646.014221	-120.726433	1060.023560	-542.783569	309.999512	804.632019	-532.843628	-82.030762	825.667847	-583.496582	109.800140	962.467590	350.330750	-16.321802	923.148071	400.267273	160.062515
-583.578186	216.802261	867.143982	-597.179321	12.192731	858.474670	-712.249207	262.364563	418.556244	-643.178284	-19.200663	470.116791	-697.612671	273.241882	64.634972	-697.525024	-18.120951	73.570747	-626.436829	316.227234	1281.683960	-620.319519	-76.820175	1292.846191	-577.380737	118.100922	1320.065186	-564.709961	137.175705	1585.461060	-657.565674	345.476257	1045.379028	-646.075928	-120.745659	1060.043823	-542.840149	309.979187	804.636963	-532.944153	-82.051369	825.653198	-583.555603	109.821465	962.466614	350.280121	-16.308468	923.162415	400.248840	160.095734
-583.602173	216.834778	867.160156	-597.199829	12.198547	858.503540	-712.258179	262.377167	418.577789	-643.818115	-19.580568	470.230499	-697.613770	273.237061	64.633400	-697.842285	-18.110779	73.652122	-626.473206	316.280426	1281.704224	-620.354004	-76.769920	1292.869507	-577.390015	118.122154	1320.080444	-564.680908	137.229630	1585.445435	-657.619263	345.501251	1045.395020	-646.132813	-120.721992	1060.052246	-542.901001	310.062592	804.654236	-533.004822	-82.054382	825.668640	-583.596008	109.848671	962.490784	350.240021	-16.303484	923.154602	400.270447	160.123413
-583.658325	216.845856	867.150391	-597.225952	12.196815	858.537109	-712.308655	262.385040	418.552765	-643.682983	-19.513092	470.243744	-697.637207	273.255798	64.623222	-697.796448	-18.118908	73.657028	-626.519897	316.303955	1281.706787	-620.402832	-76.738716	1292.872192	-577.442688	118.160324	1320.076050	-564.655151	137.256363	1585.434937	-657.678101	345.560242	1045.387573	-646.206909	-120.732849	1060.085815	-542.949829	310.105957	804.648621	-533.093506	-82.054085	825.659485	-583.633118	109.875435	962.503418	350.216522	-16.269436	923.150879	400.263245	160.131363
-583.713501	216.881042	867.146240	-597.289307	12.237338	858.533142	-712.326721	262.419952	418.567688	-643.108704	-19.163784	470.128448	-697.618530	273.247833	64.601257	-697.598206	-18.125706	73.595627	-626.563354	316.355927	1281.715576	-620.468018	-76.699516	1292.850586	-577.473755	118.176308	1320.085449	-564.630981	137.295990	1585.431641	-657.736389	345.605499	1045.404053	-646.252502	-120.682899	1060.097412	-543.002991	310.211945	804.654297	-533.158936	-82.089485	825.662842	-583.686523	109.912621	962.498962	350.191681	-16.220829	923.133850	400.259735	160.170929
-583.737427	216.888672	867.151733	-597.269226	12.254111	858.558411	-712.353455	262.420288	418.550537	-643.082031	-19.150145	470.138916	-697.662537	273.264923	64.624725	-697.598938	-18.125519	73.594109	-626.624878	316.384613	1281.725464	-620.523193	-76.682503	1292.866943	-577.500610	118.205162	1320.091797	-564.623596	137.312531	1585.431152	-657.809387	345.677948	1045.395874	-646.329468	-120.714622	1060.117554	-543.061218	310.240540	804.648376	-533.219849	-82.102684	825.686646	-583.716370	109.937447	962.516846	350.169006	-16.173334	923.124634	400.258545	160.205704
-583.776855	216.971069	867.175354	-597.329651	12.301304	858.545471	-712.345215	262.445190	418.560608	-643.055664	-19.162407	470.129974	-697.638550	273.249634	64.603645	-697.616516	-18.122797	73.581299	-626.666931	316.436462	1281.705688	-620.572693	-76.633194	1292.878052	-577.559265	118.238426	1320.069336	-564.599365	137.370789	1585.410400	-657.813293	345.681396	1045.409424	-646.388367	-120.707100	1060.139771	-543.120361	310.360321	804.665710	-533.280518	-82.120682	825.697571	-583.766296	109.984566	962.521362	350.112274	-16.150126	923.119873	400.236084	160.243912
-583.820313	216.971588	867.149048	-597.336731	12.318675	858.544312	-712.369690	262.437683	418.548370	-643.042786	-19.137356	470.114868	-697.640259	273.263885	64.612144	-697.603943	-18.123028	73.576729	-626.721558	316.448364	1281.715088	-620.641052	-76.605659	1292.890991	-577.565491	118.252777	1320.072998	-564.580444	137.372986	1585.421875	-657.868347	345.704895	1045.369751	-646.429077	-120.716743	1060.163086	-543.123657	310.345276	804.680908	-533.323914	-82.137772	825.696167	-583.792175	110.006622	962.508240	350.095856	-16.095955	923.102722	400.225464	160.266617
-583.847900	217.000458	867.144531	-597.353455	12.336181	858.538086	-712.362000	262.463104	418.531921	-643.018860	-19.122437	470.107056	-697.616150	273.295013	64.641975	-697.601746	-18.123203	73.575127	-626.735535	316.477997	1281.711060	-620.662231	-76.599800	1292.906616	-577.710388	118.321968	1320.040039	-564.559937	137.405548	1585.404907	-657.921692	345.745422	1045.388184	-646.494507	-120.705513	1060.181152	-543.172302	310.416016	804.689331	-533.376587	-82.161163	825.712158	-583.816162	110.029694	962.502991	350.103821	-16.070986	923.102783	400.231781	160.310837
-583.889587	217.037369	867.164001	-597.399841	12.382242	858.556274	-712.367310	262.467163	418.534851	-642.993042	-19.108479	470.096741	-697.644592	273.292633	64.642677	-697.627014	-18.117517	73.575531	-626.786255	316.494537	1281.701294	-620.679749	-76.567986	1292.917114	-577.738159	118.358910	1320.026733	-564.539795	137.437057	1585.390747	-657.932922	345.726196	1045.338867	-646.501709	-120.703102	1060.195801	-543.211121	310.489227	804.643311	-533.395142	-82.181473	825.738098	-583.875122	110.071114	962.522827	350.071320	-16.053398	923.101624	400.197418	160.294220
-583.947083	217.050278	867.135376	-597.433350	12.414866	858.542114	-712.357727	262.470459	418.531311	-642.982239	-19.065495	470.088898	-697.633911	273.283112	64.597603	-697.604492	-18.120350	73.575150	-626.818298	316.560059	1281.685791	-620.727661	-76.519676	1292.931152	-577.757507	118.393608	1320.019775	-564.509460	137.476135	1585.380249	-657.953613	345.739410	1045.321655	-646.547424	-120.745155	1060.225830	-543.218079	310.578674	804.640625	-533.405273	-82.166336	825.780212	-583.913696	110.100830	962.501282	350.062805	-16.013205	923.105103	400.188690	160.352997
-583.843506	216.945465	867.126221	-597.037048	11.915339	858.649719	-712.310486	262.471222	418.496155	-643.586914	-19.464417	470.299347	-697.631836	273.289978	64.597260	-697.865784	-18.106462	73.668579	-626.856995	316.586365	1281.649536	-620.760925	-76.494247	1292.946899	-577.790894	118.427345	1320.000122	-564.491943	137.514008	1585.368652	-657.976318	345.736450	1045.303955	-646.608826	-120.766357	1060.226563	-543.253113	310.602966	804.614624	-533.441284	-82.172928	825.808594	-583.725647	109.877670	962.558350	350.061798	-16.007162	923.112488	400.165741	160.348434
-583.873352	216.960403	867.134460	-597.055115	11.930001	858.644165	-712.325745	262.475830	418.509796	-643.556519	-19.452734	470.293182	-697.589355	273.306305	64.585289	-697.894226	-18.105703	73.671577	-626.905090	316.626343	1281.651367	-620.792175	-76.476402	1292.941040	-577.830017	118.470634	1319.994995	-564.476135	137.544006	1585.365479	-658.023254	345.769531	1045.278687	-646.620850	-120.771507	1060.261475	-543.278870	310.609467	804.608582	-533.474426	-82.180519	825.826355	-583.763916	109.887062	962.560425	350.065186	-15.989209	923.103333	400.150330	160.399994
-583.887207	216.984146	867.132874	-597.094666	11.977433	858.646057	-712.327820	262.503357	418.470184	-643.534363	-19.434252	470.268066	-697.583130	273.288818	64.598160	-697.952515	-18.092684	73.665123	-626.974243	316.645660	1281.616821	-620.830017	-76.438721	1292.957153	-577.841553	118.487755	1319.985596	-564.467651	137.552994	1585.350464	-658.030884	345.759125	1045.256348	-646.642578	-120.791771	1060.264160	-543.295410	310.604340	804.593445	-533.499634	-82.177040	825.826599	-583.794678	109.923218	962.560913	350.073181	-15.994180	923.098877	400.130096	160.387360
[truncated: 349 more rows]
[truncated: 40 more columns]
