# Supplementary material for: A dyadic stimulus set of audiovisual affective displays for the study of multisensory, emotional, social interactions
Source: Behav Res Methods. 2015 Nov 5;48(4):1285–95. doi: 10.3758/s13428-015-0654-4 (PMC5101291; doi:10.3758/s13428-015-0654-4)
Supplement: Supplementary file 1 — (ZIP 270 MB) [file 13428_2015_654_MOESM1_ESM.zip › supplementary_material_2_stimuli_set_files/A/A09.txt]

-617.300476	190.695618	870.561462	-629.532959	-8.595966	860.827393	-721.776245	249.816849	416.604126	-675.970703	-39.321297	471.062805	-707.481628	256.816864	64.896233	-733.536560	-32.702591	74.264717	-646.016113	295.591370	1284.193604	-647.443909	-94.375877	1298.348267	-603.460999	98.733063	1320.799316	-576.083191	99.447418	1582.049316	-681.514160	326.763275	1048.915771	-679.090515	-145.214508	1069.062744	-568.511292	294.356079	805.249268	-567.632996	-120.793968	832.640869	-616.217041	85.743141	965.293640	381.801666	-27.983425	927.018372	409.524353	153.192551
-617.291321	190.652054	870.592957	-629.565613	-8.643996	860.845154	-721.462708	249.879517	416.615387	-676.925232	-39.947502	471.245697	-707.450928	256.823517	64.892250	-733.931519	-32.695484	74.389572	-646.091431	295.485046	1284.209351	-647.534546	-94.448936	1298.419922	-603.768433	98.759628	1320.801636	-576.264893	99.321587	1582.013428	-681.519287	326.674957	1048.923584	-679.379150	-145.497467	1069.073975	-568.453064	294.325378	805.280640	-567.830750	-121.198799	832.686951	-616.268982	85.691429	965.320862	381.763733	-27.985304	927.033752	409.497040	153.167160
-617.270325	190.588120	870.602051	-629.586853	-8.698520	860.841370	-721.123230	249.952469	416.617584	-676.905090	-40.021572	471.250244	-707.457092	256.832458	64.928940	-733.917114	-32.697437	74.372917	-646.155212	295.408112	1284.251587	-647.686768	-94.542610	1298.428101	-603.870850	98.643456	1320.823975	-576.415161	99.232262	1582.044678	-681.510620	326.617767	1048.961914	-679.565430	-145.746506	1069.149048	-568.405029	294.284027	805.327148	-568.020203	-121.545052	832.705872	-616.303711	85.626068	965.325684	381.726715	-28.009398	927.025208	409.464935	153.150818
-617.224792	190.564499	870.659607	-629.596313	-8.693176	860.833801	-720.818237	250.013855	416.613220	-676.842712	-40.009079	471.257843	-707.373535	256.824585	64.963585	-733.927917	-32.696804	74.407341	-646.234314	295.330811	1284.280396	-647.799744	-94.612717	1298.486206	-603.980164	98.539589	1320.851929	-576.480469	99.154823	1582.027344	-681.053955	326.097595	1048.833252	-679.735229	-145.935211	1069.200806	-565.854187	294.716370	807.887146	-568.256653	-121.910393	832.728333	-616.323792	85.583954	965.351624	381.704773	-27.995909	927.026550	409.440826	153.151840
-617.188110	190.487350	870.688599	-629.591980	-8.751127	860.857300	-720.515686	250.083969	416.593048	-676.807495	-40.034016	471.235901	-707.316162	256.820648	64.956856	-733.884644	-32.696812	74.430855	-646.314209	295.224213	1284.322021	-647.872498	-94.693947	1298.573975	-604.094666	98.437874	1320.889160	-576.585571	99.060150	1582.027344	-681.028259	326.006897	1048.856323	-679.870239	-146.060654	1069.263672	-565.727234	294.752441	807.998901	-568.492126	-122.306854	832.758789	-616.351868	85.514839	965.381226	381.665558	-28.001171	927.032593	409.413788	153.181778
-617.079407	190.492538	870.759888	-629.568115	-8.797295	860.861877	-720.229492	250.175278	416.622864	-676.723755	-40.029644	471.233856	-707.359375	256.807220	64.989090	-733.878906	-32.692883	74.418137	-646.389771	295.168427	1284.355225	-648.178772	-94.805573	1298.464600	-604.223511	98.333839	1320.880249	-576.737732	98.938995	1582.004517	-681.129944	326.085724	1048.916626	-680.056580	-146.288971	1069.282959	-566.078613	294.766876	807.914795	-568.777649	-122.753365	832.764648	-616.350708	85.463318	965.422058	381.649292	-27.995724	927.022705	409.392975	153.173492
-616.971497	190.491547	870.815186	-629.565857	-8.780039	860.841064	-719.980835	250.199936	416.598633	-676.662537	-40.052650	471.227386	-707.497070	256.810638	64.996902	-733.843994	-32.686695	74.406494	-646.481018	295.084991	1284.397827	-648.456604	-94.918892	1298.405151	-604.320129	98.233223	1320.914063	-576.858826	98.827606	1581.998291	-681.094238	325.998688	1048.967773	-680.296936	-146.484253	1069.333618	-565.679016	294.755798	808.090698	-568.998108	-123.127647	832.771362	-616.359497	85.433136	965.441650	381.624725	-28.011765	927.018555	409.385345	153.156967
-616.875732	190.461090	870.866516	-629.548584	-8.829865	860.840332	-719.685181	250.224716	416.571014	-676.611694	-40.075504	471.224640	-707.604797	256.844635	64.978363	-733.838135	-32.691853	74.391968	-646.560303	295.005585	1284.452393	-648.622742	-94.994980	1298.396851	-604.460144	98.100914	1320.908325	-577.014282	98.708397	1581.971802	-681.092529	325.978455	1049.007324	-680.553711	-146.723068	1069.349121	-565.580872	294.796631	808.180237	-569.257996	-123.492233	832.733215	-616.364746	85.368546	965.469910	381.604797	-28.015776	927.012329	409.369324	153.154953
-616.791077	190.407135	870.870483	-629.515747	-8.900350	860.834656	-719.323303	250.187027	416.542755	-676.527893	-40.086040	471.232147	-707.675537	256.873108	64.974121	-733.814209	-32.709511	74.389183	-646.649109	294.929169	1284.498291	-648.843872	-95.094154	1298.370483	-604.564026	98.003723	1320.943604	-577.173279	98.586563	1581.952026	-681.139404	326.046021	1049.041016	-680.852722	-146.971848	1069.350098	-565.515808	294.833313	808.234070	-569.490112	-123.808212	832.700928	-616.339233	85.302223	965.471130	381.551758	-28.000578	927.011475	409.344147	153.155670
-616.761780	190.287613	870.846680	-629.552917	-8.957619	860.822693	-718.994812	250.214020	416.539551	-676.464600	-40.120228	471.221832	-707.674011	256.840515	64.996788	-733.837158	-32.695477	74.400711	-646.708130	294.854401	1284.520874	-649.081299	-95.193039	1298.314209	-604.679749	97.915855	1320.934570	-577.318054	98.494324	1581.938232	-681.164429	326.093781	1049.047729	-681.024109	-147.122467	1069.337158	-565.408875	294.893005	808.290344	-569.762878	-124.178871	832.673279	-616.367615	85.217216	965.455078	381.533539	-27.997208	927.004639	409.320709	153.151718
-616.944641	190.107712	870.565979	-629.661804	-9.177381	860.817383	-718.727356	250.244568	416.514801	-676.538330	-40.203224	471.262665	-707.704529	256.868134	64.993980	-733.841187	-32.715832	74.446236	-646.784668	294.790588	1284.572510	-649.289063	-95.288109	1298.326660	-604.765686	97.822037	1320.970459	-577.467529	98.365891	1581.937988	-681.138977	326.094757	1049.116089	-681.141052	-147.223923	1069.392334	-565.278564	294.958832	808.374695	-569.944275	-124.488480	832.681458	-616.434204	85.153542	965.313965	381.495178	-28.027218	927.004700	409.312897	153.171631
-616.559509	190.144440	870.848572	-629.520813	-9.057032	860.836853	-718.471985	250.234848	416.535736	-676.350281	-40.161442	471.239227	-707.738708	256.888885	65.047676	-733.763550	-32.700062	74.415192	-646.824951	294.708130	1284.603638	-649.415527	-95.385826	1298.349609	-604.860962	97.728401	1320.995483	-577.613586	98.248444	1581.942505	-681.136902	326.127991	1049.120850	-681.261169	-147.341827	1069.411743	-565.172729	295.032623	808.453613	-570.163391	-124.836281	832.657959	-616.320618	85.099373	965.468079	381.475098	-27.986332	927.005127	409.284912	153.161987
-616.419250	190.147110	870.910522	-629.497864	-9.040308	860.807312	-718.303223	250.281143	416.585327	-676.270386	-40.175884	471.228333	-707.774231	256.893616	65.041016	-733.723999	-32.695435	74.405762	-646.848816	294.634125	1284.645752	-649.563782	-95.432312	1298.373047	-604.962769	97.637047	1321.008179	-577.769714	98.109421	1581.954956	-681.104492	326.166565	1049.162842	-681.460144	-147.508102	1069.418579	-565.044189	295.115601	808.528381	-570.357544	-125.089241	832.616699	-616.286987	85.062126	965.484924	381.464722	-27.965397	926.996948	409.277863	153.174637
-616.294373	190.083450	870.938538	-629.446838	-9.126851	860.849121	-718.147766	250.292801	416.622223	-676.192444	-40.185329	471.196594	-707.782532	256.859711	65.051331	-733.691040	-32.696255	74.401779	-646.898987	294.579987	1284.670654	-649.755249	-95.510193	1298.391479	-604.940735	97.437859	1321.038940	-577.909485	98.009308	1581.962402	-681.070313	326.192078	1049.226318	-681.640503	-147.625717	1069.402222	-564.892639	295.125244	808.612854	-570.592285	-125.359756	832.565308	-616.247131	84.995041	965.523438	381.456268	-27.965099	926.994995	409.273346	153.159958
-616.133484	190.042252	870.967407	-629.400024	-9.148610	860.818420	-717.981750	250.277588	416.659210	-676.236206	-40.284897	471.221039	-707.752441	256.849548	65.048210	-733.763916	-32.705837	74.425591	-646.917969	294.498108	1284.707397	-649.916992	-95.591393	1298.414429	-604.987366	97.312187	1321.071411	-578.081055	97.893814	1581.973145	-681.037292	326.214294	1049.218384	-681.884277	-147.754471	1069.380005	-564.781128	295.200256	808.667725	-570.801941	-125.621613	832.529114	-616.197998	84.932976	965.524475	381.423676	-27.991823	926.984314	409.255646	153.176880
-616.318298	189.786209	870.636230	-629.516357	-9.378973	860.786987	-717.878357	250.277176	416.635376	-676.198669	-40.351410	471.218750	-707.712097	256.831696	65.083755	-733.768738	-32.699646	74.425163	-646.904663	294.432709	1284.745728	-650.142456	-95.682457	1298.379150	-605.088440	97.198921	1321.081421	-578.239929	97.767967	1581.968018	-680.955383	326.191833	1049.255615	-682.224182	-147.971359	1069.303589	-564.635620	295.227295	808.721069	-570.995789	-125.856621	832.495483	-616.252014	84.834808	965.344666	381.425018	-27.983593	926.988708	409.245575	153.194321
-616.203979	189.716034	870.621704	-629.526550	-9.406111	860.769897	-717.796570	250.253586	416.660919	-676.132202	-40.409538	471.226196	-707.709656	256.799194	65.073814	-733.743896	-32.719814	74.429214	-646.897034	294.355927	1284.772949	-650.298279	-95.768875	1298.343750	-605.149963	97.072182	1321.115723	-578.424927	97.633781	1581.965576	-680.864014	326.194092	1049.273560	-682.371338	-148.000900	1069.305420	-564.511841	295.268280	808.751831	-571.203979	-126.070053	832.463440	-616.218018	84.780716	965.329773	381.403595	-27.981651	926.983154	409.243317	153.167847
-615.736145	189.890717	870.946106	-629.340332	-9.311462	860.770752	-717.745789	250.205505	416.734955	-675.958862	-40.405212	471.183167	-707.697815	256.807587	65.081161	-733.642578	-32.718590	74.402641	-646.882568	294.279449	1284.800415	-650.539551	-95.863205	1298.292847	-605.236877	96.969727	1321.129639	-578.665222	97.469734	1581.978027	-680.762634	326.202881	1049.291260	-682.507996	-148.094009	1069.296387	-564.395386	295.279602	808.772400	-571.357056	-126.294563	832.446716	-616.059570	84.757683	965.494873	381.368103	-27.977543	926.991089	409.208130	153.145950
-616.518555	190.255447	870.601563	-630.836914	-7.753926	859.790100	-718.074097	250.419815	416.877594	-676.032898	-40.553589	470.924988	-707.996277	256.898499	65.109589	-733.692871	-32.721962	74.418732	-646.822876	294.200714	1284.793091	-650.664612	-95.954018	1298.252441	-605.315857	96.857346	1321.132690	-578.788452	97.375916	1581.982178	-680.658447	326.174683	1049.319824	-682.599426	-148.102859	1069.302612	-564.269958	295.302887	808.815918	-571.522522	-126.493950	832.423828	-616.651855	85.305786	964.771423	381.362579	-27.964895	926.991943	409.193573	153.173157
-616.446533	190.235336	870.571350	-630.886047	-7.732777	859.705383	-718.127014	250.385117	416.894104	-675.985291	-40.580040	470.880188	-707.991516	256.888062	65.118523	-733.653320	-32.728786	74.419724	-646.783936	294.137726	1284.803345	-650.817261	-96.036392	1298.205078	-605.368469	96.751541	1321.132690	-578.969849	97.251205	1581.994019	-680.553955	326.193115	1049.299927	-682.745850	-148.154037	1069.242676	-564.126465	295.288269	808.844788	-571.642273	-126.647331	832.408875	-616.627014	85.272545	964.710999	381.371399	-27.962135	926.994873	409.201721	153.173950
-616.302612	190.185791	870.564026	-630.799622	-7.805099	859.690491	-718.144226	250.354538	416.944550	-675.858765	-40.605923	470.872101	-708.023926	256.908325	65.125282	-733.586121	-32.729019	74.415215	-646.772034	294.067322	1284.825928	-651.034180	-96.117531	1298.194336	-605.442139	96.640121	1321.117432	-579.163818	97.096878	1582.002808	-680.396851	326.151520	1049.315186	-682.942139	-148.263290	1069.202148	-563.986023	295.262268	808.882751	-571.787598	-126.788040	832.355591	-616.549927	85.209099	964.702393	381.360931	-27.986872	926.992676	409.204468	153.182510
-615.851196	190.389359	870.917786	-630.554199	-7.721528	859.694702	-718.175964	250.279556	417.013733	-675.737366	-40.599194	470.841766	-707.950134	256.834015	65.150368	-733.526672	-32.744438	74.401054	-646.706543	294.020233	1284.821167	-651.220520	-96.196472	1298.133057	-605.485779	96.517769	1321.117676	-579.350525	96.945068	1582.017700	-680.251099	326.134430	1049.335449	-683.130249	-148.305557	1069.158813	-563.854492	295.217194	808.885742	-571.888489	-126.878937	832.336243	-616.397339	85.187668	964.884949	381.366516	-27.995775	926.994141	409.199341	153.171417
-615.723938	190.353088	870.928040	-630.507263	-7.752065	859.669922	-718.224609	250.192947	417.039032	-675.683105	-40.615314	470.823883	-707.971497	256.817291	65.112900	-733.555237	-32.747116	74.389145	-646.636475	293.934357	1284.833252	-651.411621	-96.261909	1298.068115	-605.538635	96.395157	1321.133545	-579.549438	96.805214	1582.031982	-680.101318	326.063019	1049.329712	-683.354370	-148.365875	1069.079224	-563.683594	295.147736	808.895447	-572.008362	-126.981407	832.297913	-616.349976	85.136597	964.879272	381.367828	-27.998554	926.993896	409.182861	153.141922
-615.225403	189.788681	870.862915	-629.396362	-9.261583	860.219360	-718.071045	249.980286	416.969666	-675.338257	-40.477562	471.037506	-707.797974	256.757874	65.110382	-733.404541	-32.751034	74.352325	-646.549194	293.865082	1284.798828	-651.603088	-96.305611	1298.017700	-605.609131	96.305565	1321.129517	-579.738525	96.662056	1582.055176	-679.949585	326.045502	1049.332642	-683.487732	-148.315918	1069.012085	-563.514771	295.050751	808.883484	-572.111328	-127.054817	832.274719	-615.824829	84.474854	965.162537	381.361542	-27.999680	926.984619	409.187683	153.160507
-615.086670	189.694427	870.862854	-629.265564	-9.425599	860.239685	-718.157471	249.923370	417.000885	-675.231079	-40.446796	471.036163	-707.809998	256.754517	65.109894	-733.368835	-32.767075	74.362671	-646.444641	293.796509	1284.803711	-651.773254	-96.366379	1297.982300	-605.663574	96.203674	1321.128052	-579.924500	96.506149	1582.075684	-679.801392	325.997467	1049.311035	-683.651855	-148.307693	1068.971069	-563.374390	294.996857	808.867310	-572.233765	-127.122429	832.247742	-615.735291	84.360733	965.176453	381.360382	-27.999924	926.983704	409.179626	153.147171
-615.017212	189.595428	870.821350	-629.272461	-9.457150	860.225891	-718.238586	249.830780	416.991394	-675.224976	-40.513550	471.010895	-707.874817	256.775726	65.099251	-733.381836	-32.768368	74.355751	-646.353943	293.725464	1284.797852	-651.970581	-96.429443	1297.928833	-605.688904	96.109047	1321.112671	-580.115234	96.345856	1582.102539	-679.611328	325.955292	1049.307861	-683.815002	-148.331619	1068.913086	-563.190918	294.888824	808.884827	-572.309937	-127.139786	832.227722	-615.706909	84.305054	965.149597	381.338959	-28.002325	926.999268	409.164215	153.180023
-614.896362	189.545639	870.797791	-629.221008	-9.528757	860.214539	-718.314941	249.746368	417.020782	-675.150574	-40.521420	471.020874	-707.808472	256.762604	65.130577	-733.343384	-32.778454	74.364647	-646.243286	293.651154	1284.795410	-652.144775	-96.480202	1297.880005	-605.724976	96.000969	1321.124512	-580.308228	96.180267	1582.136841	-679.416931	325.895264	1049.289795	-683.970276	-148.305481	1068.831421	-563.061462	294.777435	808.883911	-572.421082	-127.185310	832.189941	-615.640686	84.250214	965.133728	381.354095	-27.976627	926.997986	409.152100	153.176300
-614.825439	189.420883	870.741577	-629.201721	-9.624557	860.209717	-718.437744	249.696854	417.041595	-675.136169	-40.582142	471.019104	-707.823059	256.749603	65.134659	-733.378357	-32.791721	74.364403	-646.105408	293.569855	1284.796509	-652.334595	-96.562294	1297.832642	-605.768250	95.909355	1321.127197	-580.503601	96.023407	1582.163574	-679.250122	325.840393	1049.266235	-684.223816	-148.394073	1068.750977	-562.910706	294.531738	808.851807	-572.446167	-127.163773	832.173767	-615.599304	84.163307	965.104797	381.327698	-27.975735	926.996765	409.140717	153.169113
-614.756042	189.304810	870.724243	-629.168030	-9.744150	860.217041	-718.558105	249.616608	417.070892	-675.131348	-40.639492	471.015350	-707.809814	256.738556	65.123283	-733.362671	-32.790524	74.344978	-645.977112	293.490265	1284.791626	-652.528442	-96.628716	1297.793945	-605.819702	95.835632	1321.135254	-580.666504	95.848610	1582.206055	-679.065918	325.729095	1049.244629	-684.373535	-148.376083	1068.687500	-562.788879	294.382477	808.809998	-572.523499	-127.151344	832.144836	-615.548096	84.056786	965.100464	381.329895	-27.971878	927.005676	409.129852	153.185928
-614.662476	189.255127	870.712036	-629.127380	-9.775168	860.201172	-718.700378	249.549774	417.098297	-675.106689	-40.682434	470.986633	-707.849060	256.693970	65.117874	-733.353333	-32.784756	74.343201	-645.838989	293.414459	1284.784912	-652.664124	-96.692413	1297.758545	-605.833374	95.719246	1321.146484	-580.842224	95.677032	1582.234619	-678.860168	325.671509	1049.234497	-684.428406	-148.301971	1068.635254	-562.622253	294.302948	808.827820	-572.596130	-127.127846	832.141846	-615.506958	84.014160	965.087952	381.342957	-27.969383	926.989380	409.136566	153.185959
-614.476563	189.328995	870.730286	-629.078796	-9.841562	860.179382	-718.837646	249.466415	417.150757	-675.042786	-40.702282	470.984344	-707.954712	256.717072	65.121765	-733.398315	-32.789989	74.349442	-645.664856	293.284576	1284.724243	-652.831482	-96.762451	1297.711060	-605.875427	95.627960	1321.143677	-581.010071	95.494514	1582.268188	-678.678833	325.565582	1049.237061	-684.527893	-148.249954	1068.595581	-562.485901	294.111969	808.809143	-572.606140	-127.061951	832.144775	-615.411926	83.999092	965.086548	381.343567	-27.964184	926.966736	409.126892	153.186844
-614.289307	189.386856	870.765686	-629.042908	-9.854908	860.181824	-718.934387	249.386429	417.177704	-675.011841	-40.755745	470.964569	-707.854248	256.683197	65.115593	-733.404785	-32.842453	74.337822	-645.555847	293.282959	1284.777344	-653.051819	-96.803734	1297.631958	-605.868835	95.526558	1321.155151	-581.159302	95.340103	1582.307129	-678.480347	325.421417	1049.265625	-684.653137	-148.213089	1068.530396	-562.348389	293.922089	808.793213	-572.637634	-127.013130	832.114258	-615.331848	84.004364	965.106506	381.321960	-27.966681	926.977173	409.112396	153.206543
-613.877930	188.837494	870.709534	-628.222717	-11.130510	860.756104	-718.850708	249.162338	417.124908	-674.981995	-40.772827	471.153992	-707.629578	256.629547	65.113167	-733.359924	-32.845837	74.309792	-645.427551	293.215240	1284.787964	-653.213074	-96.872536	1297.575928	-605.874512	95.445709	1321.150757	-581.317322	95.149796	1582.339722	-678.280029	325.292542	1049.243164	-684.782043	-148.169769	1068.473755	-562.275085	293.750427	808.765442	-572.664185	-126.933327	832.130554	-614.953003	83.455124	965.400635	381.317688	-27.968525	926.975281	409.114227	153.206696
-614.111328	188.410172	870.493530	-628.314514	-11.369051	860.762939	-718.944580	249.134766	417.108582	-675.048645	-40.884617	471.188538	-707.714478	256.629425	65.118004	-733.422913	-32.849735	74.347031	-645.294006	293.186279	1284.793213	-653.346191	-96.944733	1297.567871	-605.883606	95.333801	1321.173828	-581.457092	94.977165	1582.382813	-678.078735	325.173737	1049.227539	-684.895691	-148.076309	1068.413574	-562.156372	293.487549	808.734985	-572.698120	-126.831863	832.104553	-615.049438	83.227798	965.297729	381.323914	-27.972013	926.978394	409.117462	153.195877
-614.047791	188.336319	870.495422	-628.328064	-11.451691	860.768799	-719.062683	249.075790	417.128937	-675.054688	-40.949127	471.179443	-707.658630	256.603516	65.128754	-733.410828	-32.853779	74.352211	-645.179138	293.121429	1284.798706	-653.466553	-96.989761	1297.531494	-605.911926	95.256035	1321.188599	-581.579712	94.803978	1582.428223	-677.866333	325.056946	1049.228882	-685.017517	-148.033615	1068.371460	-562.038879	293.241394	808.721924	-572.736023	-126.777702	832.108459	-615.042358	83.150612	965.302734	381.306671	-27.990284	926.977295	409.103271	153.172333
-614.013672	188.225571	870.453125	-628.389099	-11.539087	860.766968	-719.138733	249.015610	417.130890	-675.114319	-41.029446	471.214691	-707.722961	256.611176	65.119034	-733.420593	-32.854939	74.339493	-645.033020	293.049347	1284.793701	-653.568481	-97.037254	1297.529419	-605.909485	95.179443	1321.218994	-581.700623	94.646484	1582.460571	-677.693176	325.006042	1049.210571	-685.185730	-148.019943	1068.297729	-561.909790	293.037140	808.733765	-572.748352	-126.667236	832.097412	-615.025269	83.066025	965.279541	381.307159	-27.981098	927.001831	409.083740	153.187546
-613.950500	188.215942	870.452515	-628.416504	-11.538899	860.743103	-719.221252	248.979279	417.153687	-675.151733	-41.036297	471.165009	-707.643921	256.581818	65.102814	-733.390869	-32.854691	74.341576	-644.928467	293.002472	1284.775757	-653.666138	-97.078346	1297.519775	-605.900085	95.095276	1321.218506	-581.804077	94.507591	1582.496094	-677.610046	324.981964	1049.176636	-685.271851	-147.961243	1068.255981	-561.779236	292.838928	808.737671	-572.721619	-126.539597	832.105408	-615.005981	83.046585	965.266418	381.288910	-27.961647	926.992981	409.070618	153.187180
-613.960327	188.082275	870.370056	-628.486267	-11.648084	860.735718	-719.211304	248.936020	417.125244	-675.162415	-41.066761	471.182922	-707.647522	256.610626	65.098160	-733.390503	-32.858006	74.344940	-644.782288	292.945557	1284.770630	-653.745544	-97.123337	1297.520142	-605.919800	95.032295	1321.225708	-581.895386	94.365936	1582.532837	-677.536438	325.007050	1049.146240	-685.305664	-147.870346	1068.241455	-561.648804	292.328369	808.731995	-572.704712	-126.384117	832.091125	-615.018555	82.958153	965.221558	381.284515	-27.963781	926.988708	409.066772	153.202087
-613.989380	187.894424	870.279236	-628.538086	-11.752975	860.735352	-719.227783	248.898849	417.100983	-675.212891	-41.147617	471.196198	-707.681580	256.573853	65.078934	-733.404053	-32.843426	74.326698	-644.657532	292.887970	1284.764526	-653.880981	-97.176666	1297.430786	-605.894226	94.953651	1321.238770	-581.986450	94.205772	1582.551270	-677.392456	324.936493	1049.175781	-685.359863	-147.778687	1068.191772	-561.559875	292.313232	808.734863	-572.712891	-126.265976	832.079834	-615.026001	82.851646	965.176025	381.281464	-27.982546	926.997559	409.063995	153.189804
-613.903381	187.902206	870.329346	-628.591736	-11.828263	860.740540	-719.231689	248.884521	417.160004	-675.243286	-41.161579	471.192322	-707.691589	256.580200	65.081017	-733.416687	-32.848274	74.333206	-644.519470	292.797241	1284.790894	-653.889160	-97.248924	1297.466553	-606.089478	95.036247	1321.228760	-582.069946	94.049828	1582.596313	-677.252869	324.849915	1049.169434	-685.450562	-147.703125	1068.135132	-561.452881	292.191528	808.746094	-572.716614	-126.121178	832.065002	-615.042480	82.795624	965.204529	381.282745	-27.984680	927.002014	409.049042	153.162567
-613.913513	187.769760	870.264587	-628.658020	-11.961454	860.759155	-719.227051	248.853867	417.147186	-675.307922	-41.227665	471.202301	-707.652222	256.587128	65.096992	-733.416809	-32.861000	74.352066	-644.397583	292.757202	1284.808960	-653.939331	-97.288483	1297.475952	-606.084351	94.957062	1321.234131	-582.140259	93.898972	1582.615234	-677.132690	324.777008	1049.197632	-685.513000	-147.630615	1068.083496	-561.360291	291.928406	808.735291	-572.730713	-126.004112	832.068115	-615.064636	82.701447	965.182495	381.281067	-27.980804	927.002136	409.043335	153.174515
-613.889099	187.670395	870.223816	-628.698120	-12.086087	860.773865	-719.217834	248.858551	417.167999	-674.617737	-40.820049	471.069672	-707.751099	256.605988	65.101974	-733.099915	-32.895683	74.231964	-644.256226	292.679321	1284.818481	-654.037109	-97.344337	1297.413452	-606.079224	94.882698	1321.239258	-582.207336	93.740456	1582.634033	-676.977356	324.689514	1049.240112	-685.598572	-147.617111	1068.034180	-561.265747	291.719055	808.754456	-572.748291	-125.863548	832.033081	-615.072266	82.615707	965.170837	381.275146	-27.972416	926.997742	409.049377	153.161652
-613.847900	187.644623	870.247925	-628.772766	-12.088162	860.766663	-719.205505	248.869431	417.206207	-674.628357	-40.847164	471.074493	-707.700195	256.564423	65.104935	-733.158203	-32.888695	74.239105	-644.159302	292.605286	1284.781128	-654.133789	-97.361336	1297.397949	-605.879272	94.663864	1321.241821	-582.243652	93.595856	1582.652344	-676.819397	324.578461	1049.254150	-685.651917	-147.549194	1067.975342	-561.177612	291.506348	808.754944	-572.735901	-125.721893	831.998657	-615.087891	82.581917	965.178101	381.266663	-27.972010	926.981934	409.042603	153.186264
-613.831421	187.620178	870.250305	-628.820862	-12.117375	860.757385	-719.174500	248.847107	417.173553	-674.660645	-40.875828	471.054047	-707.726990	256.574646	65.107666	-733.123657	-32.891254	74.215149	-644.049194	292.529327	1284.782715	-654.242004	-97.404922	1297.306274	-605.842163	94.580223	1321.241821	-582.280029	93.470779	1582.668457	-676.670105	324.480682	1049.273682	-685.707458	-147.484863	1067.913574	-561.075806	291.351074	808.754333	-572.747009	-125.610512	831.962952	-615.099487	82.547089	965.174011	381.243652	-27.976746	926.991272	409.005859	153.195282
-613.819702	187.482849	870.217102	-628.888977	-12.173351	860.757568	-719.115723	248.827591	417.134247	-674.708923	-40.894657	471.053284	-707.663696	256.554016	65.115906	-733.129211	-32.906017	74.237244	-643.901550	292.438141	1284.784058	-654.256409	-97.480133	1297.273193	-606.024902	94.693092	1321.240234	-582.298706	93.343567	1582.674805	-676.546021	324.416412	1049.280151	-685.770203	-147.452332	1067.876831	-561.000854	291.161987	808.752258	-572.766113	-125.491707	831.920715	-615.125793	82.462326	965.158020	381.210907	-27.970434	926.984375	408.989655	153.184036
-613.836670	187.403763	870.155396	-629.006897	-12.251135	860.761536	-719.162903	248.887604	417.205353	-674.735962	-40.915951	471.035278	-707.803955	256.598480	65.129738	-733.109253	-32.905071	74.231110	-643.807068	292.394531	1284.789185	-654.320923	-97.496346	1297.237061	-606.037048	94.601463	1321.241455	-582.309448	93.225082	1582.687622	-676.382751	324.293976	1049.289917	-685.847473	-147.397720	1067.817017	-560.922546	291.209869	808.773193	-572.787781	-125.383911	831.920898	-615.166809	82.411491	965.128906	381.218140	-27.971247	926.993408	408.987000	153.187836
-613.837524	187.337570	870.138794	-629.097229	-12.309775	860.771301	-719.162354	248.874527	417.195618	-675.571960	-41.434055	471.182861	-707.844849	256.605316	65.132866	-733.488831	-32.879265	74.310249	-643.814331	292.434204	1284.883179	-654.372559	-97.525902	1297.232788	-606.001648	94.553207	1321.243408	-582.310486	93.104591	1582.708374	-676.191528	324.143494	1049.378662	-685.892273	-147.319519	1067.779053	-560.849426	291.109711	808.811768	-572.802124	-125.247398	831.914856	-615.186340	82.357323	965.124268	381.178650	-27.952995	926.996338	408.961151	153.212616
-613.757568	187.346939	870.209473	-629.111328	-12.433861	860.801270	-719.114807	248.867905	417.216278	-675.616089	-41.454727	471.159576	-707.826416	256.603912	65.161301	-733.500427	-32.887653	74.276413	-643.734985	292.379791	1284.910278	-654.430237	-97.568695	1297.192017	-605.992065	94.496872	1321.259888	-582.291809	92.990646	1582.715454	-675.901123	323.930756	1049.473633	-686.002258	-147.334229	1067.708740	-560.832214	291.044434	808.805176	-572.846191	-125.134148	831.880920	-615.195251	82.283272	965.176392	381.175751	-27.941216	926.998169	408.927490	153.230423
-613.701050	187.299622	870.236511	-629.159485	-12.450248	860.793152	-719.062378	248.871948	417.240784	-675.628296	-41.463310	471.167328	-707.864746	256.579132	65.145279	-733.492676	-32.887997	74.275696	-643.651245	292.320923	1284.905640	-654.515625	-97.630386	1297.116455	-605.981873	94.416832	1321.246094	-582.264709	92.868797	1582.702393	-675.668701	323.763763	1049.568359	-686.020386	-147.266937	1067.689941	-560.790894	291.027588	808.817749	-572.875427	-125.034218	831.859192	-615.211426	82.231384	965.186035	381.179535	-27.921083	926.991821	408.930664	153.222641
-614.097046	187.616760	870.157715	-630.148438	-11.207672	860.191589	-719.159546	248.942093	417.272552	-675.728821	-41.544498	470.941711	-707.913818	256.594269	65.141174	-733.477478	-32.885910	74.278152	-643.576172	292.287170	1284.911743	-654.557434	-97.655594	1297.056396	-605.982056	94.355774	1321.213867	-582.217407	92.762802	1582.700684	-675.578003	323.696960	1049.560425	-686.094604	-147.209518	1067.611938	-560.741760	291.034515	808.814087	-572.921387	-124.953278	831.804504	-615.607483	82.684349	964.809387	381.172913	-27.923332	926.989624	408.928040	153.221649
-613.758911	187.063156	870.088074	-629.378174	-12.512367	860.744385	-718.966919	248.812515	417.182861	-675.728760	-41.552090	471.137695	-707.830383	256.578918	65.140678	-733.491394	-32.915382	74.286995	-643.499939	292.228760	1284.909790	-654.626343	-97.692680	1296.980835	-605.946167	94.275627	1321.191772	-582.166931	92.668129	1582.680176	-675.512756	323.645996	1049.557129	-686.246521	-147.221832	1067.509399	-560.694092	291.010956	808.799988	-572.954224	-124.861244	831.770386	-615.274902	82.116592	965.084534	381.166962	-27.925861	926.983459	408.916107	153.226593
-613.735901	187.050278	870.102905	-629.435913	-12.670236	860.773254	-718.916016	248.794708	417.158386	-675.993774	-41.720131	471.174347	-707.742493	256.539001	65.167656	-733.615479	-32.919014	74.304367	-643.420166	292.164398	1284.900391	-654.695496	-97.719276	1296.944824	-605.949951	94.227028	1321.162964	-582.095398	92.567169	1582.667725	-675.749390	323.969482	1049.444214	-686.289673	-147.142303	1067.477905	-560.636719	290.950806	808.805847	-573.004578	-124.765747	831.719177	-615.307068	82.040512	965.107788	381.159851	-27.918221	926.977905	408.933563	153.240723
-613.739685	186.914078	870.047668	-629.515442	-12.699051	860.756287	-718.859314	248.741653	417.166626	-675.829773	-41.606693	471.125275	-707.656372	256.509399	65.157104	-733.474182	-32.909416	74.280861	-643.403137	292.171173	1284.935059	-654.774780	-97.734383	1296.923096	-605.708435	94.000061	1321.181152	-582.025269	92.468338	1582.658813	-675.894836	324.162659	1049.404541	-686.321350	-147.093277	1067.428833	-560.599243	291.007385	808.806396	-573.076965	-124.706474	831.677429	-615.316956	81.969521	965.070313	381.143799	-27.897705	926.970581	408.908966	153.214432
-613.995361	187.426773	870.134033	-630.357666	-11.362052	860.180786	-719.078491	248.905365	417.271820	-675.015991	-41.130890	470.770081	-707.871155	256.556305	65.156403	-733.150024	-32.917988	74.144768	-643.294983	292.095215	1284.922729	-654.794861	-97.780464	1296.875000	-605.919434	94.112503	1321.158569	-581.948364	92.366135	1582.637817	-675.777344	324.086609	1049.446045	-686.382446	-147.062103	1067.395508	-560.592712	291.053589	808.812988	-573.186157	-124.616539	831.641846	-615.647400	82.506363	964.790955	381.128082	-27.909775	926.997864	408.895844	153.207077
-614.057312	187.433655	870.136841	-630.582581	-11.135601	860.097839	-719.089905	248.888901	417.278381	-675.023682	-41.133945	470.761780	-707.954529	256.580536	65.179634	-733.123535	-32.916542	74.133835	-643.210815	292.033997	1284.931763	-654.835693	-97.814934	1296.842896	-605.923523	94.053123	1321.153687	-581.871338	92.293465	1582.621094	-675.672913	324.056976	1049.524902	-686.419983	-147.027008	1067.389404	-560.567322	291.062500	808.830872	-573.243774	-124.540924	831.611511	-615.729675	82.563820	964.743530	381.137329	-27.904575	926.989075	408.919220	153.252670
-614.004944	187.362915	870.121216	-630.554016	-11.251659	860.156311	-719.049683	248.855621	417.266907	-675.044189	-41.141308	470.749420	-707.935669	256.576202	65.178841	-733.095886	-32.889069	74.107895	-643.200806	292.030945	1284.935791	-654.964355	-97.803764	1296.767334	-605.684814	93.833633	1321.141235	-581.792847	92.211960	1582.603516	-675.654419	324.077545	1049.504150	-686.511536	-147.017258	1067.352539	-560.525574	291.102081	808.821167	-573.315002	-124.490555	831.575989	-615.690918	82.508080	964.767151	381.118958	-27.888554	927.005188	408.899841	153.232147
-614.007263	187.372147	870.119812	-630.591614	-11.312243	860.149353	-719.142639	248.889420	417.300201	-675.081482	-41.151142	470.738098	-707.995300	256.590820	65.178215	-733.086731	-32.901123	74.118782	-643.126343	291.986450	1284.960449	-655.013184	-97.828072	1296.716675	-605.671997	93.801262	1321.143433	-581.699707	92.142715	1582.576050	-675.718384	324.187897	1049.491211	-686.592102	-147.006516	1067.325439	-560.533997	291.127594	808.807495	-573.436768	-124.437698	831.523804	-615.713684	82.480644	964.763062	381.139740	-27.872747	926.983826	408.899597	153.290421
-613.969299	187.297882	870.089355	-630.600342	-11.307644	860.149170	-719.135620	248.845535	417.265778	-675.101257	-41.182899	470.735016	-707.931702	256.575165	65.175407	-733.078918	-32.924763	74.132271	-643.049500	291.942566	1284.954590	-655.060608	-97.850922	1296.684326	-605.646851	93.734665	1321.136353	-581.605835	92.084579	1582.556274	-675.696167	324.231323	1049.483276	-686.684937	-146.969254	1067.284424	-560.526611	291.158813	808.808838	-573.511780	-124.379082	831.491577	-615.681274	82.455772	964.747131	381.142303	-27.879387	926.987061	408.916107	153.254883
-613.965759	187.312820	870.095093	-630.653931	-11.315557	860.140198	-719.171814	248.829636	417.285095	-675.090393	-41.194080	470.733154	-707.872742	256.582306	65.168266	-733.068176	-32.936470	74.143333	-642.972351	291.917297	1284.962891	-655.088074	-97.870811	1296.669434	-605.609131	93.677917	1321.136353	-581.497498	92.017929	1582.537354	-675.728882	324.316620	1049.463623	-686.788147	-146.932236	1067.268311	-560.538513	291.199890	808.797852	-573.638550	-124.349319	831.455566	-615.688782	82.449265	964.743774	381.127960	-27.887775	927.004822	408.913849	153.262772
-613.984375	187.275909	870.056396	-630.748047	-11.238801	860.096252	-719.243469	248.811981	417.272308	-675.103943	-41.202950	470.733337	-707.905273	256.590820	65.163742	-733.062805	-32.929192	74.152534	-642.894714	291.882263	1284.975708	-655.140991	-97.907516	1296.661987	-605.588379	93.627892	1321.126099	-581.403809	91.959129	1582.516602	-675.675781	324.314178	1049.500122	-686.979004	-146.957809	1067.191528	-560.531799	291.197754	808.799438	-573.756531	-124.337990	831.402893	-615.700928	82.457291	964.698853	381.130768	-27.881668	927.001282	408.911011	153.266327
-613.980164	187.248032	870.055969	-630.770935	-11.220209	860.103943	-719.296875	248.809647	417.299286	-675.122253	-41.227337	470.730804	-707.851501	256.577393	65.164131	-733.081177	-32.935776	74.148605	-642.821472	291.847412	1284.985352	-655.184326	-97.925919	1296.612915	-605.569824	93.585892	1321.132568	-581.300476	91.903137	1582.505859	-675.730408	324.417877	1049.505249	-687.047424	-146.916260	1067.161011	-560.528992	291.205322	808.811462	-573.919373	-124.340401	831.339294	-615.702637	82.453888	964.702026	381.111237	-27.857756	927.007751	408.901001	153.282455
-613.924133	187.270660	870.073975	-630.720459	-11.318617	860.124634	-719.356812	248.774689	417.299286	-675.132202	-41.208199	470.728394	-707.892700	256.574036	65.164284	-733.084290	-32.928135	74.156044	-642.719482	291.802795	1284.987549	-655.171082	-97.992058	1296.566895	-605.795471	93.754120	1321.085815	-581.210938	91.848633	1582.489014	-675.627625	324.353668	1049.567993	-687.131836	-146.901062	1067.187744	-560.556824	291.305420	808.814026	-574.048767	-124.335182	831.302490	-615.649780	82.420593	964.721680	381.120819	-27.852716	927.002869	408.909729	153.277069
-613.901733	187.285568	870.077393	-630.690552	-11.325857	860.143494	-719.455566	248.784561	417.342651	-675.120361	-41.200005	470.715179	-707.922791	256.588013	65.168747	-733.079651	-32.932594	74.125397	-642.676575	291.757690	1284.996704	-655.219177	-98.005569	1296.524536	-605.781250	93.708679	1321.058716	-581.108276	91.793854	1582.470825	-675.594421	324.340271	1049.588501	-687.204468	-146.864090	1067.170532	-560.576111	291.272156	808.802307	-574.191895	-124.346222	831.247681	-615.626282	82.433220	964.733459	381.126984	-27.818007	926.999695	408.900391	153.307449
-613.893616	187.258926	870.093201	-630.652405	-11.342257	860.155884	-719.520386	248.744949	417.343872	-675.102539	-41.189796	470.716919	-707.942444	256.598083	65.165764	-733.078186	-32.932499	74.123421	-642.601807	291.755524	1285.023682	-655.202271	-98.018097	1296.529175	-605.754211	93.686501	1321.048340	-581.026550	92.003990	1582.443726	-675.531067	324.323639	1049.596558	-687.289917	-146.845245	1067.145874	-560.589539	291.260895	808.795410	-574.338623	-124.357651	831.206543	-615.602295	82.410637	964.747437	381.115723	-27.816936	927.003784	408.913239	153.292892
-613.891296	187.287308	870.081299	-630.710938	-11.261424	860.116638	-719.636353	248.762360	417.381073	-675.086182	-41.166721	470.702362	-707.948975	256.571014	65.179497	-733.066101	-32.939651	74.137398	-642.531677	291.754028	1285.007080	-655.234985	-98.025223	1296.476440	-605.731445	93.664207	1321.044312	-580.937622	91.984138	1582.431885	-675.556824	324.366943	1049.619507	-687.397888	-146.848831	1067.159546	-560.615295	291.298218	808.791809	-574.520874	-124.400162	831.151917	-615.605530	82.446075	964.719116	381.129547	-27.814978	926.996033	408.923187	153.300537
-613.906128	187.311600	870.070129	-630.724060	-11.242002	860.097290	-719.742432	248.750458	417.373474	-675.101501	-41.175198	470.701355	-707.993774	256.581482	65.174278	-733.079834	-32.933781	74.137161	-642.475952	291.730194	1284.996460	-655.242249	-98.042953	1296.481201	-605.711792	93.639214	1321.031738	-580.850342	91.943298	1582.431152	-675.486328	324.334381	1049.646362	-687.495178	-146.835800	1067.139404	-560.629028	291.354401	808.772095	-574.633850	-124.446899	831.107483	-615.606506	82.462952	964.702759	381.120697	-27.798201	926.994751	408.904846	153.315048
-613.901794	187.258881	870.046631	-630.655640	-11.337817	860.124817	-719.805176	248.752808	417.370361	-675.101196	-41.149506	470.708618	-707.901184	256.544678	65.147850	-733.079895	-32.939053	74.137993	-642.404846	291.731049	1284.993286	-655.234192	-98.052177	1296.481079	-605.682068	93.637276	1321.010620	-580.755920	91.899124	1582.423584	-675.526611	324.432709	1049.634399	-687.576660	-146.833450	1067.114014	-560.660889	291.290955	808.740906	-574.813599	-124.493805	831.048828	-615.560974	82.416862	964.705688	381.126465	-27.810236	926.999084	408.940002	153.308716
-613.928772	187.283478	870.046387	-630.635681	-11.338916	860.152466	-719.826721	248.705276	417.360352	-675.088074	-41.124954	470.705353	-707.825500	256.542725	65.131836	-733.052002	-32.936024	74.120285	-642.304138	291.649078	1284.923706	-655.255249	-98.045219	1296.413452	-605.622131	93.628723	1321.006714	-580.669922	91.882988	1582.411377	-675.503601	324.408722	1049.629883	-687.666321	-146.816605	1067.105957	-560.676514	291.336517	808.724854	-574.948547	-124.551102	830.994263	-615.548279	82.443535	964.719116	381.132751	-27.788857	926.993958	408.938568	153.327408
-613.970886	187.313782	870.035583	-630.643494	-11.279771	860.119995	-719.888062	248.700745	417.332336	-675.076782	-41.128933	470.686249	-707.860168	256.546753	65.144821	-733.051270	-32.923405	74.108192	-642.234131	291.653503	1284.897339	-655.235657	-98.045479	1296.377075	-605.586426	93.625847	1320.972534	-580.583862	91.852463	1582.393433	-675.456238	324.393158	1049.628784	-687.785461	-146.880798	1067.059082	-560.717834	291.270203	808.711243	-575.093994	-124.600845	830.925354	-615.557556	82.476547	964.695801	381.131653	-27.768955	926.982910	408.960968	153.353439
-613.607361	186.831375	869.995850	-629.693298	-12.706261	860.747437	-719.788086	248.527298	417.246429	-675.025024	-41.066929	470.917572	-707.658875	256.501770	65.133636	-733.051575	-32.935410	74.113525	-642.187195	291.650269	1284.882813	-655.185913	-98.053551	1296.375488	-605.533875	93.631371	1320.943848	-580.485840	91.572296	1582.399658	-675.417236	324.341003	1049.600342	-687.817993	-146.858414	1067.049805	-560.724365	291.269806	808.695679	-575.225952	-124.673729	830.887268	-615.147034	81.919304	965.027344	381.107941	-27.765139	926.980225	408.966248	153.358124
-613.573242	186.855865	870.026917	-629.630859	-12.792542	860.770752	-719.850830	248.515106	417.265747	-675.035889	-41.053112	470.936066	-707.724365	256.510498	65.142090	-733.052490	-32.921265	74.094788	-642.138184	291.661865	1284.853271	-655.165649	-98.054405	1296.322998	-605.480042	93.637596	1320.914307	-580.405090	91.557106	1582.391846	-675.413696	324.331024	1049.601318	-687.867981	-146.881134	1067.068970	-560.767822	291.260834	808.658203	-575.396118	-124.793480	830.817505	-615.109436	81.889153	965.055237	381.121613	-27.771154	926.988831	408.983063	153.326065
-613.608459	186.911163	870.023743	-629.640259	-12.663311	860.756958	-719.962341	248.517319	417.268097	-674.985596	-41.029171	470.926147	-707.748108	256.512268	65.146027	-733.040283	-32.921173	74.089783	-642.099121	291.645081	1284.831543	-655.094666	-98.032997	1296.342896	-605.446533	93.633194	1320.923828	-580.324707	91.546021	1582.383423	-675.465454	324.377441	1049.564575	-687.905579	-146.853165	1067.070801	-560.771729	291.287567	808.625427	-575.517578	-124.843933	830.777954	-615.112000	81.973541	965.045105	381.125641	-27.777582	926.986633	409.015991	153.374695
-613.614990	186.928284	870.025757	-629.605225	-12.716794	860.754211	-720.075256	248.500153	417.286987	-675.015625	-41.029003	470.971497	-707.733948	256.509003	65.141960	-733.066162	-32.926800	74.111664	-642.061768	291.642059	1284.831909	-655.058167	-98.045021	1296.338013	-605.395874	93.637756	1320.899658	-580.253479	91.539459	1582.376465	-675.417847	324.315521	1049.558228	-688.025146	-146.923996	1067.064941	-560.810181	291.240845	808.585266	-575.677307	-124.944107	830.730896	-615.095642	81.956024	965.044617	381.125702	-27.774580	926.987793	409.015747	153.361267
-613.658813	186.983170	870.026306	-629.627625	-12.634276	860.742737	-720.213867	248.516983	417.307983	-674.982788	-40.970955	470.947815	-707.745178	256.500916	65.127464	-733.057739	-32.939899	74.117226	-642.087341	291.691345	1284.817627	-655.064819	-97.985130	1296.289429	-605.120789	93.470871	1320.897583	-580.166382	91.561394	1582.364014	-675.347656	324.223053	1049.567749	-688.025757	-146.926605	1067.062012	-560.820557	291.224884	808.579102	-575.812561	-124.992760	830.682129	-615.100342	82.016518	965.036804	381.149384	-27.709202	926.969238	409.025421	153.391800
-613.657898	186.969894	870.015259	-629.606201	-12.630960	860.753479	-720.257202	248.467102	417.294189	-674.980957	-40.958530	470.957245	-707.700806	256.498810	65.131042	-733.051880	-32.940449	74.079971	-642.048645	291.694336	1284.790894	-655.001465	-97.981262	1296.284668	-605.053223	93.496109	1320.878540	-580.077454	91.573013	1582.359863	-675.379883	324.249146	1049.549438	-688.080994	-146.996857	1067.063599	-560.854065	291.221802	808.537964	-575.949402	-125.052849	830.607178	-615.077759	82.021767	965.036499	381.154236	-27.706854	926.971619	409.029785	153.392670
-613.702698	186.998764	869.985657	-629.616028	-12.568086	860.737976	-720.346008	248.452530	417.291351	-674.978821	-40.877903	470.909729	-707.748108	256.497131	65.133171	-732.997131	-32.937759	74.087257	-642.061584	291.788818	1284.818115	-654.932251	-97.956276	1296.263550	-605.017517	93.519791	1320.842407	-579.989014	91.588402	1582.349121	-675.369385	324.225708	1049.511719	-688.126770	-147.009903	1067.032715	-560.870239	291.153564	808.526794	-576.037903	-125.125969	830.577271	-615.072388	82.072433	965.012024	381.151306	-27.693272	926.979187	409.015015	153.424774
-613.716187	187.007507	869.978699	-629.599609	-12.593897	860.738281	-720.422791	248.422607	417.292877	-674.966248	-40.870827	470.926727	-707.697754	256.491882	65.132584	-733.013794	-32.914436	74.079002	-642.037354	291.803467	1284.810303	-654.856384	-97.934975	1296.237793	-604.937683	93.531364	1320.826416	-579.901489	91.616508	1582.332031	-675.348389	324.161316	1049.487549	-688.128784	-147.010941	1067.040649	-560.907532	291.134521	808.496643	-576.121765	-125.159950	830.512390	-615.054138	82.068092	965.007813	381.160095	-27.709719	926.980042	409.049194	153.409683
-613.690063	187.112457	870.010132	-629.564575	-12.504442	860.727600	-720.504272	248.423874	417.303833	-675.636230	-41.204906	471.034393	-707.696899	256.492065	65.130913	-733.312439	-32.902203	74.156212	-642.032288	291.822845	1284.778076	-654.775085	-97.909233	1296.235107	-604.871826	93.564972	1320.816528	-579.815125	91.665268	1582.322998	-675.424011	324.206696	1049.438843	-688.094910	-146.993454	1067.050171	-560.921204	291.070496	808.459595	-576.229492	-125.216240	830.467590	-615.031860	82.145660	965.017700	381.162109	-27.703400	926.983704	409.050873	153.423416
-613.697327	187.133347	869.983948	-629.558594	-12.442733	860.705566	-720.565430	248.416992	417.278015	-675.655029	-41.214813	471.029999	-707.638977	256.470367	65.098053	-733.345520	-32.905678	74.173798	-642.011353	291.848999	1284.754028	-654.682678	-97.880226	1296.210815	-604.801575	93.602776	1320.803101	-579.738403	91.693115	1582.309082	-675.439819	324.162109	1049.419922	-688.020325	-146.959183	1067.072876	-560.956360	291.094086	808.433777	-576.327881	-125.274635	830.424255	-615.016907	82.187218	964.992554	381.198029	-27.669258	926.968750	409.077087	153.404663
-613.690186	187.167252	869.974060	-629.547913	-12.393716	860.714600	-720.632690	248.434738	417.297394	-675.582764	-41.175877	471.011719	-707.600525	256.471771	65.111046	-733.327637	-32.888348	74.181168	-642.029419	291.873840	1284.717773	-654.591736	-97.855865	1296.197388	-604.749634	93.656601	1320.774536	-579.653015	91.745865	1582.308838	-675.504822	324.196686	1049.363770	-687.994080	-147.017303	1067.108765	-560.999084	291.074493	808.400574	-576.433350	-125.327980	830.373535	-615.001160	82.237312	964.992188	381.201721	-27.665312	926.971924	409.077972	153.415924
-613.713379	187.195908	869.968384	-629.549622	-12.321671	860.712280	-720.685364	248.446381	417.292480	-675.522461	-41.159550	471.024017	-707.700317	256.518097	65.119522	-733.298218	-32.899727	74.170509	-642.007568	291.891357	1284.698853	-654.493042	-97.816353	1296.201294	-604.654114	93.694107	1320.760742	-579.572083	91.795471	1582.298584	-675.521301	324.158081	1049.359253	-688.039429	-147.040176	1067.084351	-561.026184	291.063507	808.396545	-576.500366	-125.367332	830.338928	-614.994629	82.287476	964.986877	381.220703	-27.680054	926.980103	409.089386	153.402847
-613.710571	187.280518	869.989258	-629.535034	-12.330246	860.718872	-720.694031	248.441360	417.311768	-675.294800	-40.985195	470.978363	-707.632263	256.500702	65.118057	-733.194214	-32.905720	74.144028	-641.992188	291.922089	1284.671021	-654.409851	-97.780708	1296.169678	-604.599365	93.756767	1320.766724	-579.484436	91.858025	1582.299927	-675.561951	324.181061	1049.310791	-688.034973	-147.063202	1067.085327	-561.076538	291.051666	808.353455	-576.572693	-125.400642	830.298462	-614.990051	82.321518	965.000671	381.204254	-27.666248	926.985168	409.080475	153.412216
-613.725647	187.258133	869.969482	-629.536621	-12.307248	860.730042	-720.746033	248.446457	417.320984	-675.267090	-40.970066	470.954834	-707.649048	256.504303	65.116058	-733.195862	-32.905647	74.142914	-641.967651	291.971741	1284.655762	-654.302307	-97.740585	1296.169922	-604.546082	93.786720	1320.740356	-579.394531	91.920441	1582.300903	-675.525208	324.097717	1049.327881	-687.975891	-147.050201	1067.108521	-561.123840	291.075775	808.328369	-576.655212	-125.455338	830.258667	-614.979370	82.335045	964.995789	381.209747	-27.663332	926.994690	409.075073	153.410919
-613.747620	187.289185	869.974365	-629.538208	-12.203869	860.728210	-720.755798	248.467743	417.303131	-675.222595	-40.969532	470.954498	-707.621277	256.501984	65.125130	-733.186035	-32.906643	74.169579	-641.883911	291.964203	1284.627075	-654.151428	-97.723610	1296.152954	-604.703857	94.012466	1320.693848	-579.296570	91.971268	1582.296265	-675.604797	324.139923	1049.289429	-687.954468	-147.078522	1067.110840	-561.181396	291.100220	808.288269	-576.698853	-125.475433	830.215637	-614.983521	82.397133	964.996521	381.224304	-27.671637	927.004456	409.078094	153.421265
-613.784973	187.298172	869.979431	-629.549866	-12.185716	860.714783	-720.762573	248.468384	417.301086	-675.146973	-40.948013	470.933014	-707.593445	256.495636	65.126076	-733.176208	-32.900814	74.148727	-641.908691	292.033081	1284.605347	-654.096924	-97.656563	1296.118408	-604.429688	93.907005	1320.673950	-579.193604	92.052589	1582.295532	-675.608521	324.123169	1049.276978	-687.890625	-147.011719	1067.125610	-561.235901	291.110229	808.250488	-576.751282	-125.508995	830.177429	-614.994995	82.401131	964.991028	381.225159	-27.675470	927.007874	409.079468	153.420258
-613.772034	187.407669	870.004822	-629.529053	-12.136255	860.728333	-720.775330	248.460388	417.298462	-675.080627	-40.931442	470.941071	-707.595276	256.491852	65.118546	-733.150391	-32.908905	74.133102	-641.843628	292.041870	1284.575195	-653.939392	-97.643517	1296.156494	-604.570068	94.102310	1320.652832	-579.113708	92.121552	1582.287109	-675.645386	324.167419	1049.253906	-687.841919	-147.005905	1067.155151	-561.321716	291.058533	808.220581	-576.758301	-125.500992	830.160461	-614.976318	82.476410	965.010132	381.256958	-27.633375	926.996155	409.085571	153.465225
-613.788025	187.446213	870.009521	-629.540833	-12.127347	860.721497	-720.755432	248.472122	417.292328	-675.039001	-40.881783	470.929108	-707.571838	256.486328	65.120819	-733.139587	-32.912762	74.147041	-641.876587	292.127411	1284.573486	-653.899292	-97.582390	1296.135254	-604.301880	94.005608	1320.644043	-578.998657	92.199745	1582.295776	-675.687378	324.195801	1049.228394	-687.824707	-147.022552	1067.144775	-561.374268	291.098083	808.186462	-576.767151	-125.499489	830.150330	-614.989197	82.495193	965.008728	381.245850	-27.636225	926.990845	409.074585	153.466461
-614.180542	188.054855	870.078552	-630.466858	-10.595086	860.087341	-721.034241	248.666199	417.409515	-675.008667	-40.866959	470.698669	-707.812317	256.542053	65.126915	-733.155396	-32.871380	74.156570	-641.844482	292.160431	1284.532715	-653.789978	-97.535744	1296.177124	-604.246643	94.062828	1320.613892	-578.919861	92.290932	1582.300537	-675.719910	324.188782	1049.223145	-687.758484	-146.941162	1067.160522	-561.442810	291.080750	808.153137	-576.765930	-125.484634	830.137878	-615.384949	83.151436	964.685852	381.245758	-27.638012	926.990662	409.063690	153.444443
-614.216675	188.170959	870.088928	-630.563843	-10.375717	860.016724	-721.049377	248.696945	417.402710	-674.980835	-40.878460	470.658356	-707.841003	256.545197	65.135574	-733.122925	-32.896873	74.165100	-641.787109	292.167023	1284.494263	-653.690918	-97.507492	1296.173828	-604.415039	94.282425	1320.577271	-578.814697	92.383698	1582.301025	-675.752075	324.208466	1049.204224	-687.665405	-146.874710	1067.216431	-561.512512	291.168640	808.109009	-576.762207	-125.478661	830.134521	-615.409607	83.270348	964.650085	381.243042	-27.633236	926.990234	409.045532	153.422592
-614.207642	188.142303	870.101624	-630.436768	-10.511782	860.099121	-721.031982	248.684570	417.388824	-674.969849	-40.857704	470.669891	-707.727234	256.522003	65.131721	-733.160889	-32.880383	74.171516	-641.778381	292.210785	1284.459106	-653.599121	-97.468163	1296.227539	-604.377625	94.351326	1320.565308	-578.711792	92.487312	1582.302979	-675.839661	324.283722	1049.161255	-687.581360	-146.834610	1067.249756	-561.583618	291.191803	808.072327	-576.755798	-125.471970	830.134888	-615.372375	83.232376	964.702209	381.249115	-27.644293	927.008850	409.032349	153.436523
-614.186035	188.193893	870.087036	-630.381714	-10.530883	860.126526	-721.026855	248.690399	417.403870	-674.909912	-40.851578	470.681915	-707.717957	256.520721	65.145073	-733.109131	-32.877602	74.151222	-641.755188	292.271332	1284.428345	-653.537170	-97.426941	1296.226563	-604.322205	94.407127	1320.571045	-578.610840	92.577469	1582.300537	-675.836609	324.303833	1049.125000	-687.527710	-146.800644	1067.255371	-561.634094	291.286255	808.020142	-576.724304	-125.434731	830.157715	-615.342590	83.273445	964.710632	381.268555	-27.676878	927.011963	409.041626	153.428375
-614.237122	188.221039	870.064148	-630.447021	-10.407679	860.086731	-721.065674	248.719666	417.380371	-674.903870	-40.867989	470.669281	-707.746216	256.546631	65.144318	-733.140747	-32.876236	74.157097	-641.764587	292.347595	1284.394409	-653.525513	-97.346916	1296.215210	-604.067566	94.317154	1320.548340	-578.494019	92.681404	1582.291016	-675.899292	324.338989	1049.089600	-687.456177	-146.761734	1067.273193	-561.709229	291.279541	807.979126	-576.663513	-125.398376	830.163086	-615.359009	83.333702	964.675537	381.264221	-27.673315	927.009949	409.038422	153.412430
-614.235168	188.229843	870.040527	-630.437805	-10.380588	860.073914	-721.084351	248.734589	417.394012	-674.892334	-40.883610	470.652100	-707.773743	256.563782	65.157776	-733.148743	-32.876045	74.159912	-641.753845	292.391846	1284.368652	-653.462097	-97.300224	1296.209106	-604.049805	94.373482	1320.503052	-578.387634	92.789215	1582.284302	-675.935242	324.351166	1049.059692	-687.396362	-146.677643	1067.264404	-561.759277	291.426605	807.938171	-576.589233	-125.340668	830.162659	-615.331238	83.355118	964.655945	381.254974	-27.678354	927.005249	409.027924	153.397964
-614.249084	188.309418	870.046326	-630.479126	-10.240458	860.053284	-721.080017	248.751663	417.399231	-674.881592	-40.902164	470.649506	-707.712891	256.549652	65.162003	-733.196228	-32.880726	74.186432	-641.738647	292.426392	1284.317993	-653.334961	-97.287422	1296.198730	-604.194763	94.577309	1320.480835	-578.339600	92.865440	1582.283447	-676.014832	324.442810	1049.033203	-687.337524	-146.651276	1067.261108	-561.793274	291.424103	807.897461	-576.511780	-125.268715	830.177979	-615.350464	83.448418	964.647034	381.255493	-27.676493	927.006348	409.018127	153.383774
-614.217041	188.316391	870.053467	-630.381409	-10.293720	860.077942	-721.081116	248.754227	417.378387	-675.029785	-41.002850	470.707001	-707.736023	256.550323	65.155510	-733.271362	-32.874672	74.194443	-641.716553	292.464447	1284.292358	-653.269470	-97.228806	1296.188599	-604.177551	94.639526	1320.452515	-578.172974	92.997604	1582.263062	-676.035645	324.464172	1048.997559	-687.268372	-146.590332	1067.263550	-561.840698	291.581482	807.875977	-576.401367	-125.188210	830.201965	-615.303223	83.439415	964.664917	381.262543	-27.684694	927.011658	408.998901	153.371796
-614.149292	188.439621	870.100891	-630.307190	-10.271417	860.104736	-721.135071	248.771347	417.396973	-675.016113	-41.014572	470.691833	-707.773560	256.573883	65.156837	-733.307007	-32.877823	74.186760	-641.725098	292.528137	1284.259644	-653.204529	-97.175499	1296.189453	-604.129822	94.695946	1320.424194	-578.076294	93.343666	1582.230225	-676.068787	324.483826	1048.975098	-687.231079	-146.564697	1067.259399	-561.864380	291.621521	807.827515	-576.315613	-125.093422	830.211365	-615.249084	83.506218	964.702942	381.245056	-27.693710	927.016479	408.982056	153.383224
-614.171021	188.450974	870.033264	-630.352722	-10.200437	860.076721	-721.143555	248.772675	417.391327	-674.836548	-40.937191	470.654938	-707.783813	256.585052	65.135963	-733.207214	-32.885605	74.191811	-641.710693	292.572571	1284.224731	-653.096985	-97.123001	1296.210815	-604.101929	94.780815	1320.389893	-577.965820	93.455940	1582.207031	-676.084534	324.509674	1048.954712	-687.112427	-146.499161	1067.258667	-561.907898	291.750000	807.797729	-576.212708	-124.990967	830.228333	-615.252319	83.562302	964.653809	381.245148	-27.695681	927.021606	408.965240	153.351074
-614.134094	188.471100	870.015015	-630.315491	-10.173781	860.086548	-721.112549	248.747925	417.377991	-674.818970	-40.882626	470.668121	-707.690063	256.552002	65.123680	-733.220398	-32.875107	74.183678	-641.748657	292.657990	1284.184692	-653.075012	-97.027077	1296.183105	-603.862366	94.709122	1320.388550	-577.846130	93.563560	1582.186035	-676.151428	324.625977	1048.886597	-687.021667	-146.407700	1067.236694	-561.920044	291.845276	807.753906	-576.111023	-124.895729	830.233704	-615.210754	83.599236	964.650024	381.250824	-27.697748	927.023865	408.965912	153.361191
-614.026855	188.579819	870.057434	-630.196777	-10.154483	860.098816	-721.122375	248.777634	417.388458	-675.041016	-40.979218	470.735840	-707.699097	256.570435	65.114479	-733.286926	-32.860573	74.235939	-641.698303	292.701752	1284.130859	-652.942322	-96.973488	1296.179321	-604.040344	94.929695	1320.343018	-577.738708	93.675232	1582.166504	-676.109253	324.620209	1048.887817	-686.899109	-146.311768	1067.234131	-561.937317	292.019897	807.699707	-576.005920	-124.828369	830.218140	-615.122986	83.653030	964.678589	381.260284	-27.721714	927.022034	408.961212	153.355392
-614.029175	188.585129	870.027588	-630.192749	-10.098823	860.088379	-721.185852	248.795349	417.378876	-674.424011	-40.596375	470.640320	-707.683228	256.554932	65.132782	-732.982300	-32.881077	74.167938	-641.692566	292.740295	1284.089722	-652.856873	-96.888115	1296.126221	-603.991882	95.010437	1320.302368	-577.626099	93.509918	1582.157715	-676.161011	324.708008	1048.840332	-686.793823	-146.272949	1067.234253	-561.949890	292.025330	807.653870	-575.874756	-124.685120	830.223267	-615.096558	83.690033	964.656982	381.233337	-27.729092	927.032104	408.932892	153.316849
-614.007080	188.591949	869.994812	-630.148926	-10.075278	860.078247	-721.182312	248.793976	417.387360	-674.459595	-40.544247	470.671234	-707.679016	256.549103	65.127365	-733.024536	-32.870415	74.154701	-641.710510	292.791626	1284.045166	-652.803162	-96.802383	1296.118774	-603.962158	95.069862	1320.264648	-577.527222	93.622971	1582.156738	-676.156921	324.752319	1048.805420	-686.717651	-146.194183	1067.181641	-561.974060	292.152985	807.613220	-575.736206	-124.569290	830.234497	-615.043457	83.715256	964.634644	381.237030	-27.745388	927.036743	408.908264	153.324905
-613.999634	188.648849	869.968567	-630.121521	-10.019163	860.082153	-721.278137	248.834564	417.407471	-674.514832	-40.522919	470.666199	-707.768372	256.599915	65.137360	-733.009521	-32.884319	74.190712	-641.726807	292.853271	1283.997803	-652.706177	-96.743217	1296.108276	-603.919006	95.156670	1320.259888	-577.439941	93.734680	1582.140869	-676.179138	324.790131	1048.766602	-686.605530	-146.117447	1067.194092	-561.959290	292.216949	807.586609	-575.615784	-124.439430	830.243225	-615.024902	83.787498	964.624268	381.233917	-27.749233	927.032959	408.906464	153.281158
-613.974487	188.701462	869.959839	-630.096008	-9.939586	860.052368	-721.384583	248.857849	417.418030	-674.552612	-40.476433	470.679047	-707.851501	256.645355	65.108826	-733.065186	-32.887043	74.207329	-641.754517	292.936401	1283.952148	-652.683289	-96.644829	1296.109863	-603.688232	95.090668	1320.234375	-577.359192	93.837624	1582.127930	-676.155945	324.806152	1048.767456	-686.491272	-145.998550	1067.165405	-561.958984	292.304474	807.566040	-575.472107	-124.304123	830.232849	-614.980530	83.840858	964.602966	381.238678	-27.743641	927.023193	408.911255	153.284515
-613.696594	189.002014	870.075256	-629.913818	-9.901567	860.066589	-721.417419	248.848785	417.465729	-674.481506	-40.359310	470.682129	-707.825989	256.639465	65.107513	-733.015320	-32.883133	74.184212	-641.695801	292.932190	1283.848999	-652.578613	-96.586349	1296.080200	-603.860779	95.282242	1320.193359	-577.223267	93.914276	1582.154785	-676.236816	324.905701	1048.696533	-686.391479	-145.919800	1067.172363	-561.974854	292.353333	807.517395	-575.362732	-124.180298	830.239746	-614.806702	83.967903	964.669373	381.233459	-27.744968	927.033813	408.887177	153.265121
-613.645081	189.023392	870.026184	-629.872131	-9.911546	860.059265	-721.497925	248.875854	417.483246	-674.539734	-40.313591	470.689331	-707.808411	256.619141	65.091026	-733.026001	-32.875679	74.163460	-641.735657	293.010010	1283.807007	-652.556091	-96.492897	1296.058350	-603.608704	95.242928	1320.201782	-577.197571	94.063286	1582.109131	-676.237671	324.925751	1048.659424	-686.289917	-145.809082	1067.133301	-561.975159	292.483612	807.494385	-575.213989	-124.017899	830.249756	-614.749878	83.994179	964.641663	381.237427	-27.779238	927.041565	408.886383	153.259140
-613.611023	189.115311	870.085327	-629.822388	-9.810397	860.032166	-721.549927	248.888672	417.494507	-674.559937	-40.273369	470.684906	-707.795837	256.631561	65.109131	-732.965027	-32.864510	74.158989	-641.744324	293.117371	1283.772949	-652.434570	-96.424416	1296.090454	-603.586060	95.327705	1320.190552	-577.116943	94.175797	1582.111328	-676.258850	324.980774	1048.639038	-686.186646	-145.724075	1067.140137	-561.975159	292.531891	807.453308	-575.106323	-123.879898	830.238464	-614.716125	84.048561	964.655884	381.239563	-27.800320	927.047180	408.879578	153.276566
-613.586975	189.081726	870.015930	-629.781494	-9.803736	860.046631	-721.583374	248.916077	417.506744	-674.635742	-40.236465	470.708435	-707.783142	256.633087	65.102043	-732.955322	-32.858273	74.172371	-641.739685	293.179291	1283.758667	-652.377380	-96.359657	1296.057861	-603.559937	95.422523	1320.159912	-577.053772	94.278740	1582.120361	-676.293396	325.007782	1048.591553	-686.083679	-145.630859	1067.117920	-561.985596	292.556671	807.446167	-574.950378	-123.750511	830.257446	-614.662109	84.074791	964.629150	381.239380	-27.822781	927.051697	408.908691	153.213821
-613.943542	189.621658	870.042725	-630.721008	-8.496736	859.533325	-721.874329	249.080856	417.610626	-674.760437	-40.234646	470.520569	-707.934448	256.651215	65.118546	-732.985046	-32.854511	74.180130	-641.777100	293.290253	1283.768921	-652.281555	-96.285149	1296.066528	-603.529724	95.500801	1320.157227	-576.987305	94.386047	1582.125732	-676.342529	325.073151	1048.547974	-686.000122	-145.498383	1067.104004	-561.986938	292.608154	807.402588	-574.846863	-123.638062	830.242310	-615.071594	84.666252	964.349670	381.244537	-27.822824	927.055420	408.876801	153.269745
-610.106934	194.632980	872.709229	-628.414124	-8.116418	860.051636	-722.043762	249.215912	418.409637	-674.008118	-39.723366	470.511932	-708.013611	256.665314	65.134781	-732.655334	-32.857052	74.077705	-641.775513	293.401581	1283.714844	-652.204285	-96.211548	1296.049438	-603.464050	95.571335	1320.160278	-576.943176	94.475746	1582.143188	-676.335144	325.052277	1048.523315	-685.917786	-145.430496	1067.102295	-561.971436	292.628754	807.389709	-574.758911	-123.507240	830.231506	-613.266968	86.499649	965.971558	381.245911	-27.825777	927.055298	408.851288	153.217560
-610.301086	195.225983	872.809082	-629.241150	-6.899182	859.587219	-722.239685	249.378220	418.488892	-674.107605	-39.683453	470.293060	-708.167603	256.702515	65.141632	-732.682617	-32.831581	74.089577	-641.768311	293.467224	1283.682861	-652.137878	-96.129509	1296.006958	-603.405029	95.685310	1320.162720	-576.887085	94.574471	1582.143677	-676.347229	325.091187	1048.471924	-685.802917	-145.327164	1067.088989	-561.998535	292.657288	807.356934	-574.608582	-123.340805	830.236023	-613.574768	87.070404	965.753662	381.242096	-27.828344	927.052490	408.854187	153.213120
-610.085999	194.738266	872.680725	-628.381775	-8.032458	860.012634	-722.080200	249.235992	418.367584	-674.102905	-39.615677	470.499634	-708.052734	256.696289	65.126038	-732.721680	-32.833786	74.064911	-641.757263	293.544006	1283.624878	-652.038330	-96.044060	1295.986694	-603.371460	95.784950	1320.116821	-576.833984	94.694336	1582.156616	-676.309265	325.053558	1048.438477	-685.691589	-145.210419	1067.073364	-562.010254	292.685730	807.320801	-574.513000	-123.213425	830.220642	-613.203430	86.586998	965.935120	381.226593	-27.840586	927.054260	408.841461	153.212051
-609.921082	194.802795	872.718933	-628.171143	-8.182359	860.105347	-722.057129	249.218140	418.355347	-674.143005	-39.549809	470.520844	-707.982117	256.667725	65.091019	-732.728943	-32.833443	74.059425	-641.729004	293.636566	1283.596313	-651.951111	-95.946602	1295.951416	-603.334717	95.887047	1320.113403	-576.781433	94.805763	1582.169800	-676.298950	325.073059	1048.417358	-685.593323	-145.103775	1067.083130	-562.032593	292.717621	807.295471	-574.355286	-123.006218	830.218872	-613.053894	86.582710	966.005493	381.222015	-27.871529	927.057739	408.830231	153.216782
-610.259766	195.389359	872.764771	-629.194275	-6.776397	859.562378	-722.302490	249.440369	418.471771	-675.200745	-40.060455	470.444519	-708.179688	256.752960	65.120728	-733.153809	-32.812241	74.169472	-641.697754	293.715546	1283.581543	-651.855103	-95.850754	1295.946533	-603.264709	95.973503	1320.099976	-576.727783	94.903557	1582.192871	-676.304504	325.125366	1048.385376	-685.498962	-144.973068	1067.051270	-562.048523	292.678314	807.263733	-574.249023	-122.848076	830.207886	-613.480225	87.220123	965.716370	381.236633	-27.879498	927.064941	408.823364	153.153305
-610.300537	195.472504	872.753723	-629.299683	-6.583307	859.526428	-722.370850	249.501953	418.476746	-675.078430	-39.971684	470.406128	-708.237915	256.772156	65.151924	-733.053772	-32.818535	74.151833	-641.649536	293.777863	1283.551636	-651.771790	-95.779373	1295.959351	-603.238281	96.075089	1320.093750	-576.684937	94.999855	1582.217041	-676.327515	325.181396	1048.336670	-685.460083	-144.890915	1067.016968	-562.042664	292.698425	807.231567	-574.151306	-122.693275	830.215149	-613.519836	87.337204	965.689270	381.220093	-27.904217	927.058777	408.824249	153.150284
-610.742493	195.057175	872.633728	-629.396912	-6.665199	859.536560	-722.442749	249.518753	418.439362	-675.443237	-40.102341	470.479919	-708.225586	256.762482	65.108978	-733.191284	-32.813213	74.185966	-641.632813	293.858093	1283.522827	-651.676880	-95.688721	1295.961914	-603.193726	96.179100	1320.083740	-576.622681	95.108139	1582.235596	-676.321960	325.189423	1048.309448	-685.321533	-144.782837	1067.036011	-562.075562	292.744843	807.223206	-574.036133	-122.522255	830.236145	-613.737854	87.146965	965.635193	381.243805	-27.897432	927.056763	408.834381	153.155746
-610.781738	195.038681	872.580383	-629.374817	-6.649828	859.549805	-722.520020	249.558121	418.428833	-675.510864	-40.092785	470.496246	-708.215393	256.773926	65.094856	-733.204529	-32.801689	74.214218	-641.588074	293.945068	1283.485107	-651.582092	-95.608612	1295.966431	-603.114868	96.273132	1320.073242	-576.564331	95.216232	1582.256470	-676.331604	325.246399	1048.250977	-685.194580	-144.637436	1067.037231	-562.079895	292.669586	807.162048	-573.945374	-122.334274	830.219238	-613.716797	87.176262	965.615479	381.248352	-27.932657	927.048096	408.833527	153.143494
-610.761169	195.105728	872.571228	-629.391846	-6.593934	859.554565	-722.557190	249.597168	418.429565	-675.524536	-40.045555	470.491180	-708.202881	256.771515	65.111015	-733.226501	-32.789288	74.192726	-641.537903	294.009216	1283.444458	-651.477783	-95.500221	1295.968384	-603.072021	96.356834	1320.056641	-576.511597	95.335648	1582.266968	-676.331299	325.272888	1048.226440	-685.109680	-144.474457	1067.019287	-562.087097	292.728973	807.148254	-573.838257	-122.173470	830.198059	-613.697632	87.242287	965.612488	381.246887	-27.930834	927.047974	408.824738	153.131134
-610.273438	195.698990	872.692322	-629.268799	-6.403464	859.554626	-722.591797	249.598663	418.516388	-675.469666	-39.988262	470.458099	-708.231812	256.778595	65.109940	-733.183960	-32.799568	74.195030	-641.486877	294.083923	1283.409180	-651.364197	-95.434746	1295.988037	-602.978943	96.436081	1320.043701	-576.451477	95.435883	1582.270020	-676.318665	325.291840	1048.207031	-684.992065	-144.338043	1067.019897	-562.095825	292.722076	807.100708	-573.760437	-122.019295	830.185425	-613.425659	87.580254	965.671387	381.218750	-27.927271	927.056030	408.780121	153.114212
-610.244995	195.816055	872.725159	-629.251953	-6.325152	859.524231	-722.651550	249.633987	418.509735	-675.431335	-39.949360	470.459106	-708.207947	256.783508	65.125381	-733.224609	-32.787926	74.204453	-641.439514	294.175049	1283.381714	-651.284668	-95.343216	1295.976196	-602.934998	96.524971	1320.017700	-576.387329	95.544556	1582.285645	-676.295105	325.327332	1048.182129	-684.913208	-144.207489	1067.003418	-562.121826	292.673737	807.085266	-573.638123	-121.834274	830.199707	-613.384583	87.646278	965.669128	381.211456	-27.981222	927.081421	408.781586	153.092987
-610.742065	195.356949	872.582275	-629.382935	-6.387529	859.509277	-722.734741	249.696777	418.456024	-675.429443	-39.912472	470.448334	-708.242371	256.804840	65.111229	-733.230530	-32.788239	74.179665	-641.403320	294.263458	1283.368530	-651.222656	-95.257530	1295.968506	-602.906799	96.596634	1319.989136	-576.319397	95.639786	1582.291870	-676.316956	325.382416	1048.140869	-684.824768	-144.102982	1066.998779	-562.144348	292.807800	807.057617	-573.508789	-121.653931	830.233521	-613.641479	87.440964	965.590515	381.211609	-27.983734	927.075928	408.781769	153.091873
-610.254822	195.864685	872.684509	-629.261841	-6.233548	859.541809	-722.761169	249.699768	418.539368	-675.376953	-39.888145	470.435150	-708.215027	256.798218	65.111679	-733.194092	-32.783775	74.212830	-641.358093	294.343231	1283.357422	-651.136353	-95.188812	1295.974365	-602.860535	96.687241	1319.987061	-576.249023	95.732285	1582.295776	-676.343445	325.473724	1048.100220	-684.749878	-143.998596	1066.971313	-562.154053	292.796509	807.018738	-573.438843	-121.495422	830.220703	-613.387146	87.742790	965.659058	381.212860	-27.984848	927.071594	408.776611	153.081955
-610.766785	195.453629	872.551208	-629.430908	-6.241278	859.522217	-722.879822	249.765976	418.475220	-675.480713	-39.938412	470.442444	-708.308899	256.840729	65.065155	-733.241089	-32.761604	74.167702	-641.304260	294.417236	1283.309082	-651.050659	-95.087807	1295.983032	-602.825012	96.760376	1319.955933	-576.172485	95.826630	1582.300415	-676.326721	325.529602	1048.097168	-684.686218	-143.878342	1066.940430	-562.179382	292.768463	806.976868	-573.386963	-121.348434	830.214966	-613.655762	87.579613	965.581238	381.232361	-28.002434	927.070190	408.778259	153.068924
-610.223694	196.015488	872.676819	-629.244263	-6.136080	859.547180	-722.854736	249.746872	418.540680	-674.362366	-39.286263	470.270294	-708.187378	256.834290	65.073105	-732.785217	-32.777260	74.062805	-641.222717	294.451660	1283.291748	-650.939331	-95.050560	1295.978638	-602.957886	96.976173	1319.891113	-576.093933	95.947487	1582.296875	-676.307617	325.551147	1048.064087	-684.621338	-143.779968	1066.928101	-562.192688	292.968414	806.923401	-573.305359	-121.196648	830.198730	-613.354370	87.873993	965.657898	381.222717	-28.005398	927.057129	408.783356	153.047455
-610.784424	195.568619	872.543152	-629.422119	-6.140858	859.515503	-722.946350	249.780914	418.447449	-674.463135	-39.338047	470.272461	-708.162170	256.828552	65.075668	-732.814575	-32.775345	74.080193	-641.202332	294.548218	1283.276733	-650.894653	-94.931999	1295.956177	-602.725525	96.942360	1319.902832	-576.001038	96.037117	1582.290771	-676.275391	325.628815	1048.057007	-684.547913	-143.666183	1066.904297	-562.203613	292.967041	806.891724	-573.226379	-121.039833	830.191833	-613.636719	87.687263	965.572327	381.233185	-27.991167	927.052429	408.786743	153.051025
-610.774109	195.590775	872.528748	-629.416809	-6.062999	859.506226	-722.967407	249.785446	418.448730	-674.453857	-39.303070	470.277222	-708.197083	256.836792	65.086929	-732.822571	-32.766979	74.082062	-641.164063	294.612640	1283.256958	-650.827087	-94.854095	1295.940674	-602.655090	97.018188	1319.876831	-575.893250	96.137054	1582.286255	-676.251587	325.674683	1048.053345	-684.481079	-143.542389	1066.868164	-562.220215	292.877991	806.850708	-573.182861	-120.896729	830.153076	-613.615723	87.736557	965.559570	381.223114	-28.005068	927.057129	408.783813	153.047379
-610.773438	195.617279	872.522034	-629.369934	-6.020647	859.515198	-723.076355	249.829819	418.466583	-674.380188	-39.275028	470.288330	-708.308350	256.851959	65.087265	-732.807190	-32.772198	74.100937	-641.083191	294.646393	1283.231079	-650.719910	-94.805344	1295.923096	-602.796631	97.226997	1319.815918	-575.811157	96.239716	1582.283569	-676.239990	325.692139	1048.049194	-684.436401	-143.467560	1066.879272	-562.246277	292.959045	806.827393	-573.141479	-120.755592	830.128235	-613.588318	87.779305	965.561035	381.179474	-28.026604	927.058105	408.753784	153.035614
-610.802368	195.696899	872.506470	-629.379028	-5.960601	859.490601	-723.119995	249.827972	418.462860	-674.343323	-39.281441	470.278687	-708.318359	256.854065	65.097900	-732.799805	-32.742439	74.081490	-641.072632	294.708435	1283.206177	-650.680725	-94.725227	1295.901733	-602.752136	97.308472	1319.811279	-575.722534	96.338081	1582.280640	-676.276855	325.790375	1048.041626	-684.389648	-143.375900	1066.863525	-562.248413	292.916260	806.811768	-573.097107	-120.585922	830.138367	-613.597351	87.845100	965.540039	381.169312	-28.026224	927.079285	408.728973	153.056351
-610.759888	195.758957	872.525513	-629.350464	-5.849574	859.499451	-723.185730	249.867676	418.477844	-675.174011	-39.778225	470.416931	-708.329163	256.852448	65.094528	-733.186584	-32.711834	74.182213	-641.040466	294.776703	1283.192505	-650.615601	-94.649315	1295.903931	-602.720154	97.366425	1319.778442	-575.629700	96.450325	1582.260498	-676.264648	325.879913	1048.037720	-684.373779	-143.274323	1066.858521	-562.286743	293.066193	806.769897	-573.087036	-120.478119	830.101990	-613.561829	87.924522	965.553528	381.163208	-28.019749	927.057312	408.720306	153.053085
-610.241333	196.374390	872.625366	-629.196228	-5.688758	859.491760	-723.207275	249.874268	418.534241	-674.201233	-39.238453	470.264282	-708.341309	256.872101	65.082420	-732.828369	-32.735268	74.078064	-640.991760	294.847137	1283.176147	-650.588257	-94.575439	1295.843018	-602.695190	97.434372	1319.757568	-575.536133	96.547356	1582.246704	-676.208252	325.893036	1048.021606	-684.349304	-143.128784	1066.836304	-562.288025	293.126007	806.720642	-573.076538	-120.337280	830.078674	-613.266174	88.267609	965.599060	381.170776	-28.025410	927.060303	408.735657	153.079895
-610.202026	196.487549	872.631775	-629.190796	-5.602634	859.467529	-723.238464	249.859650	418.518402	-673.983582	-39.184746	470.208466	-708.274048	256.875580	65.035927	-732.753906	-32.732723	74.043343	-640.967896	294.926849	1283.138306	-650.540833	-94.504654	1295.825073	-602.653015	97.509598	1319.736572	-575.420288	96.666161	1582.220093	-676.232361	325.972687	1048.014648	-684.322693	-143.058304	1066.808350	-562.301208	293.184814	806.699890	-573.060242	-120.216904	830.047607	-613.233643	88.351212	965.588318	381.163696	-28.014610	927.042542	408.739807	153.028229
-609.630859	195.731644	872.549438	-627.751404	-7.444721	860.491760	-722.956787	249.635757	418.363007	-674.755005	-39.683102	470.665680	-707.914734	256.824493	65.062065	-733.141174	-32.714928	74.150406	-640.929016	294.987152	1283.117798	-650.493530	-94.446815	1295.806641	-602.609192	97.602180	1319.694092	-575.309753	96.765465	1582.196045	-676.260864	326.084808	1047.998413	-684.340698	-142.979584	1066.780029	-562.341431	293.344086	806.667542	-573.068115	-120.122299	830.010132	-612.669250	87.694923	966.130615	381.155945	-28.011976	927.032959	408.719849	153.024933
-609.597229	195.706100	872.523560	-627.622375	-7.529504	860.546814	-722.963562	249.628632	418.353058	-674.687622	-39.753384	470.676849	-707.859497	256.793549	65.060623	-733.167480	-32.705067	74.146233	-640.899719	295.064178	1283.106445	-650.424622	-94.373329	1295.788330	-602.563538	97.655945	1319.666260	-575.265686	97.067993	1582.171265	-676.264893	326.145172	1047.972778	-684.319153	-142.853592	1066.772583	-562.352478	293.453094	806.654114	-573.077881	-120.007622	829.985352	-612.603455	87.685310	966.149048	381.165222	-28.002470	927.028076	408.718933	153.053177
-609.574585	195.770935	872.535034	-627.606995	-7.379756	860.514893	-723.003479	249.623962	418.338226	-674.494202	-39.755955	470.645599	-707.905090	256.804962	65.056313	-733.141174	-32.692287	74.145279	-640.877686	295.146545	1283.097656	-650.391602	-94.307899	1295.744751	-602.512390	97.746201	1319.648193	-575.090576	97.203728	1582.149658	-676.278625	326.216278	1047.968628	-684.285278	-142.767105	1066.768311	-562.386536	293.520752	806.619446	-573.128479	-119.939674	829.943604	-612.580017	87.768135	966.137024	381.160828	-27.999769	927.030823	408.713593	153.051392
-609.612244	195.806351	872.505798	-627.596924	-7.356268	860.519470	-722.997986	249.633148	418.337494	-674.333435	-39.794235	470.608124	-707.920898	256.814301	65.076172	-733.220947	-32.666393	74.160866	-640.848511	295.199371	1283.069214	-650.305054	-94.230873	1295.748535	-602.491455	97.807961	1319.609253	-575.084167	96.888168	1582.072021	-676.273682	326.280060	1047.958984	-684.276123	-142.655502	1066.749023	-562.376953	293.581238	806.607422	-573.145569	-119.846672	829.913147	-612.576477	87.814415	966.124695	381.132324	-27.971979	927.016785	408.683929	153.078125
-609.598267	195.888229	872.486816	-627.595093	-7.269042	860.509521	-723.017456	249.634781	418.319305	-674.090088	-39.833824	470.550049	-707.922913	256.816467	65.046494	-733.253357	-32.674072	74.147392	-640.848633	295.275848	1283.043091	-650.262695	-94.167892	1295.684692	-602.428772	97.879997	1319.605103	-574.873657	97.119156	1582.142456	-676.262024	326.316803	1047.934326	-684.259949	-142.614960	1066.751831	-562.405945	293.701141	806.564575	-573.151367	-119.752846	829.904907	-612.558899	87.902039	966.109863	381.102386	-27.974569	927.026367	408.667297	153.085480
-609.512512	195.946335	872.489502	-627.536133	-7.200398	860.513733	-722.982178	249.650909	418.304962	-673.792053	-39.887421	470.493469	-707.891907	256.814850	65.041954	-733.277405	-32.695885	74.165504	-640.817078	295.356537	1283.013306	-650.204712	-94.094589	1295.701294	-602.373474	97.952591	1319.579346	-574.819641	97.179680	1582.127930	-676.327576	326.429749	1047.876831	-684.263245	-142.501648	1066.740845	-562.426819	293.847382	806.537476	-573.204468	-119.698273	829.853760	-612.499573	87.966141	966.114136	381.062714	-27.971752	927.028992	408.652344	153.072525
-609.543823	195.999359	872.468933	-627.522705	-7.165034	860.518738	-723.013611	249.681046	418.289246	-673.471924	-39.973415	470.423279	-707.915894	256.837311	65.031708	-733.280334	-32.689026	74.197693	-640.812683	295.438293	1282.976318	-650.164001	-94.019562	1295.632202	-602.348022	98.046982	1319.518433	-574.678833	97.299721	1582.061646	-676.314941	326.474365	1047.880127	-684.244934	-142.462097	1066.724609	-562.436707	293.820099	806.497131	-573.233276	-119.618881	829.831909	-612.515442	88.025284	966.107727	381.058502	-27.971582	927.010193	408.662750	153.077560
-609.567810	195.986084	872.456909	-627.483765	-7.139653	860.537720	-723.010071	249.682922	418.282135	-672.207581	-39.596695	470.250305	-707.839539	256.820526	65.013451	-732.852112	-32.730282	74.059845	-640.778625	295.509064	1282.970093	-650.112976	-93.937874	1295.616333	-602.301392	98.105766	1319.526733	-574.561218	97.369957	1582.087402	-676.330627	326.503937	1047.869507	-684.309570	-142.423737	1066.697021	-562.456787	293.968018	806.484741	-573.270630	-119.560699	829.797546	-612.512573	88.047523	966.112549	381.053436	-27.952747	927.005737	408.654694	153.099991
-609.541992	196.075928	872.486450	-627.483215	-7.091611	860.540710	-723.029053	249.700089	418.307159	-671.839661	-39.762032	470.207336	-707.863098	256.839508	65.036613	-732.869324	-32.738682	74.125221	-640.767212	295.565216	1282.948730	-650.054016	-93.872993	1295.592896	-602.256042	98.156128	1319.507080	-574.452637	97.438774	1582.079956	-676.379700	326.572540	1047.858154	-684.343750	-142.392532	1066.691650	-562.509277	294.044373	806.468445	-573.299500	-119.501808	829.783997	-612.509827	88.104965	966.128662	381.022980	-27.949163	927.015259	408.643799	153.051666
-609.518188	196.089386	872.481018	-627.460754	-7.034516	860.547607	-723.048218	249.733505	418.319397	-671.358398	-39.862911	470.197571	-707.875549	256.842896	65.040077	-732.784973	-32.742889	74.107361	-640.747864	295.635101	1282.918579	-649.984314	-93.804482	1295.571045	-602.212769	98.230713	1319.458496	-574.350952	97.514099	1582.062744	-676.376465	326.601227	1047.826416	-684.356873	-142.331757	1066.657593	-562.530090	294.097290	806.440430	-573.351196	-119.462982	829.759399	-612.494080	88.145447	966.130188	381.011353	-27.941303	927.011230	408.630463	153.074615
-609.486633	196.116959	872.462097	-627.393555	-7.051201	860.584534	-722.999512	249.702240	418.302704	-670.980896	-39.936726	470.173340	-707.857788	256.841919	65.065681	-732.823547	-32.757042	74.165154	-640.727112	295.703705	1282.892212	-649.904236	-93.742035	1295.546265	-602.158752	98.289841	1319.423218	-574.256409	97.589890	1582.047607	-676.435303	326.666077	1047.812988	-684.279358	-142.254257	1066.665894	-562.554688	294.131226	806.420837	-573.377625	-119.402534	829.723328	-612.458008	88.181732	966.141968	380.985748	-27.901556	926.997192	408.623291	153.069901
-609.446350	196.145844	872.452454	-627.359741	-7.007657	860.596741	-723.029602	249.725861	418.293701	-670.470276	-40.006626	470.158173	-707.872620	256.831543	65.044281	-732.781860	-32.732925	74.193634	-640.726379	295.770111	1282.848999	-649.858643	-93.652740	1295.515625	-602.096497	98.388191	1319.407715	-574.153564	97.677773	1582.025146	-676.478455	326.750549	1047.775391	-684.251160	-142.176270	1066.679565	-562.609558	294.187286	806.377991	-573.381042	-119.341537	829.699341	-612.432556	88.228981	966.144653	380.951752	-27.920044	926.994629	408.604187	153.110199
-609.422974	196.229523	872.461670	-627.323425	-6.978965	860.615112	-723.020447	249.731384	418.291931	-670.177856	-40.095646	470.158508	-707.892944	256.835602	65.043312	-733.265381	-32.721413	74.335846	-640.670471	295.837769	1282.820557	-649.767761	-93.606354	1295.547607	-602.038147	98.451645	1319.406982	-574.082092	97.763512	1581.981689	-676.489502	326.730927	1047.757568	-684.194641	-142.096542	1066.698120	-562.652954	294.280823	806.359070	-573.389893	-119.315193	829.681213	-612.421631	88.293320	966.160095	380.893982	-27.893028	926.966858	408.565369	153.148666
-609.963379	197.028549	872.525696	-628.640137	-5.055069	859.639526	-723.355286	249.986847	418.444153	-669.974792	-40.252331	469.838135	-708.148804	256.875427	65.046684	-732.815552	-32.728649	74.327858	-640.658386	295.874664	1282.809937	-649.708130	-93.546967	1295.545410	-601.994568	98.519585	1319.394531	-573.985779	97.811363	1581.995728	-676.494751	326.759399	1047.755127	-684.245422	-142.048767	1066.682007	-562.662720	294.285706	806.353638	-573.386414	-119.283707	829.681274	-612.935730	89.050049	965.638367	380.871307	-27.870539	926.969727	408.579895	153.163162
-609.380127	196.335373	872.457825	-627.261353	-6.829290	860.600586	-723.039612	249.764725	418.353180	-669.573669	-40.240536	470.130798	-707.880493	256.796753	65.051331	-732.737610	-32.739456	74.333900	-640.640503	295.933624	1282.775269	-649.669189	-93.485451	1295.525391	-601.973145	98.602974	1319.375488	-573.863525	97.829826	1582.031738	-676.508240	326.800842	1047.752075	-684.214966	-141.994339	1066.693237	-562.694153	294.417847	806.334412	-573.381287	-119.323715	829.706970	-612.399841	88.417633	966.152527	380.846558	-27.849947	926.951538	408.579163	153.172318
-609.832825	197.132050	872.540283	-628.429199	-5.079152	859.688599	-723.321838	250.004440	418.499786	-669.401978	-40.417458	469.858948	-708.122131	256.857422	65.053650	-732.745850	-32.729134	74.398064	-640.625793	296.004303	1282.789307	-649.629700	-93.423820	1295.535034	-601.960815	98.636429	1319.354858	-573.832458	97.933861	1581.982910	-676.526062	326.832947	1047.741455	-684.268555	-141.976944	1066.648682	-562.728943	294.360626	806.320374	-573.376160	-119.329636	829.688843	-612.844299	89.120483	965.677368	380.837341	-27.845911	926.959900	408.573883	153.183136
-609.869324	197.194229	872.528442	-628.472107	-4.891024	859.610352	-723.336548	250.049683	418.533783	-669.212830	-40.427544	469.836090	-708.191284	256.843567	65.043846	-733.165344	-32.726128	74.501060	-640.606628	296.042358	1282.742188	-649.589905	-93.364014	1295.486206	-601.932983	98.719353	1319.327271	-573.761230	98.002373	1581.954224	-676.561157	326.878021	1047.708740	-684.257446	-141.910675	1066.643188	-562.770142	294.428314	806.286682	-573.271301	-119.334068	829.693848	-612.856995	89.206238	965.627930	380.794495	-27.856716	926.948486	408.557831	153.190765
-609.767151	197.181152	872.493530	-628.276733	-4.969695	859.663086	-723.242920	250.024933	418.530853	-669.108337	-40.425316	469.841980	-708.105652	256.837555	65.064278	-733.187988	-32.746620	74.538803	-640.614807	296.063721	1282.699707	-649.553833	-93.324226	1295.477661	-601.880310	98.767982	1319.292969	-573.677734	98.076164	1581.914795	-676.609863	326.949066	1047.686523	-684.248535	-141.886169	1066.644043	-563.146667	294.430573	806.147217	-573.199829	-119.352501	829.686340	-612.745728	89.211731	965.642761	380.754150	-27.814308	926.925720	408.537262	153.195129
-609.667542	197.289749	872.508484	-628.127686	-4.940093	859.653259	-723.211182	249.998764	418.557434	-669.036316	-40.431034	469.905487	-708.099426	256.840271	65.090942	-733.272827	-32.745262	74.585907	-640.596069	296.129791	1282.641968	-649.525146	-93.254372	1295.448608	-601.867004	98.856758	1319.252563	-573.615784	98.160782	1581.894775	-676.673950	327.020386	1047.630737	-684.164429	-141.810074	1066.642456	-563.156738	294.477295	806.107300	-573.112061	-119.378464	829.700745	-612.631104	89.273743	965.645447	380.751801	-27.818048	926.922546	408.542694	153.210510
-609.587280	197.324936	872.503662	-627.985779	-4.962573	859.668640	-723.164734	249.989792	418.540497	-669.044067	-40.365093	469.971863	-708.053833	256.829437	65.093269	-733.328735	-32.751484	74.623489	-640.611938	296.194458	1282.609253	-649.488281	-93.228546	1295.448853	-601.863342	98.925247	1319.246338	-573.554749	98.228004	1581.859619	-676.676941	327.066406	1047.604858	-684.161072	-141.783966	1066.627319	-563.208313	294.507538	806.058105	-572.968445	-119.410736	829.717590	-612.550598	89.296516	965.653809	380.682068	-27.817736	926.930298	408.501312	153.214325
-609.448608	197.435043	872.506165	-627.835693	-4.918817	859.649841	-723.173523	249.993332	418.573975	-669.166443	-40.302429	469.989685	-708.113098	256.839508	65.085022	-733.302612	-32.781555	74.631012	-640.655579	296.238495	1282.567017	-649.511963	-93.154457	1295.443604	-601.824890	98.978241	1319.222168	-573.509033	98.297874	1581.844360	-676.697876	327.073700	1047.572998	-684.039612	-141.737488	1066.640747	-563.208740	294.499603	806.009399	-572.865051	-119.441628	829.735901	-612.416077	89.366440	965.645752	380.681335	-27.811892	926.929016	408.491882	153.224960
-609.303162	197.445602	872.492126	-627.631226	-4.948820	859.681519	-723.156250	249.969574	418.601013	-669.358337	-40.185936	470.058167	-708.170898	256.830566	65.099930	-733.273987	-32.780476	74.642357	-640.645081	296.277679	1282.528198	-649.473755	-93.106171	1295.433350	-601.819092	99.024307	1319.219360	-573.579956	98.206055	1581.740723	-676.675964	327.038055	1047.525635	-683.987061	-141.714462	1066.633179	-563.196594	294.547760	805.983398	-572.731079	-119.477310	829.778931	-612.265320	89.384415	965.658020	380.627136	-27.805626	926.925476	408.461700	153.193970
-609.281433	197.494492	872.476379	-627.501221	-4.908247	859.631287	-723.107178	249.979553	418.605988	-669.626099	-40.052055	470.120392	-708.123474	256.801788	65.115952	-732.974182	-32.783710	74.612938	-640.682007	296.313049	1282.490845	-649.481689	-93.067680	1295.446045	-601.821350	99.069572	1319.202271	-573.446838	98.432838	1581.807739	-676.715149	327.091125	1047.480591	-683.939148	-141.716049	1066.613892	-563.194641	294.552582	805.922852	-572.623657	-119.509895	829.775757	-612.179260	89.414948	965.623413	380.611115	-27.804733	926.920471	408.457550	153.198059
-609.080322	197.576630	872.479248	-627.303162	-4.881528	859.613098	-723.077087	249.958771	418.623657	-669.907043	-39.877792	470.194092	-707.993103	256.774872	65.125259	-732.950745	-32.755276	74.581055	-640.662903	296.351501	1282.438232	-649.425049	-93.031349	1295.444824	-601.791016	99.140572	1319.202271	-573.421387	98.494789	1581.794556	-676.707031	327.076721	1047.434937	-683.831238	-141.730438	1066.613281	-563.153503	294.572205	805.902710	-572.502686	-119.532463	829.785706	-611.976990	89.460602	965.614990	380.568726	-27.776327	926.917969	408.414307	153.198593
-608.216370	196.647446	872.400513	-625.196045	-7.560939	860.749390	-722.592712	249.663101	418.456451	-670.098267	-39.559620	470.677765	-707.649109	256.695862	65.118904	-732.918579	-32.747753	74.547333	-640.689697	296.414917	1282.379639	-649.379944	-93.001892	1295.420288	-601.788879	99.196167	1319.187378	-573.510376	98.417564	1581.695435	-676.747314	327.120758	1047.365723	-683.673157	-141.703842	1066.628418	-563.114014	294.508301	805.846252	-572.392944	-119.535789	829.797791	-611.009949	88.384224	966.222473	380.558258	-27.762335	926.915283	408.410339	153.206436
-608.073303	196.658188	872.380310	-624.974548	-7.585146	860.743774	-722.496948	249.608627	418.438873	-670.485779	-39.330135	470.754089	-707.601929	256.702026	65.105492	-732.870178	-32.697540	74.479019	-640.707764	296.458008	1282.304932	-649.306274	-92.951683	1295.426147	-601.785034	99.254189	1319.169189	-573.405518	98.652863	1581.775635	-676.765076	327.119110	1047.286865	-683.540283	-141.656555	1066.640015	-563.069336	294.631012	805.796997	-572.245728	-119.540977	829.817017	-610.831482	88.388138	966.210388	380.509888	-27.750496	926.923035	408.376282	153.241837
-607.925903	196.776413	872.385315	-624.823303	-7.501114	860.681641	-722.489380	249.664688	418.461426	-670.856079	-39.042885	470.766083	-707.568481	256.704590	65.111481	-732.423828	-32.685974	74.360664	-640.746704	296.533539	1282.258057	-649.220276	-92.919983	1295.421875	-601.765259	99.317581	1319.146362	-573.399170	98.746872	1581.770874	-676.707336	327.064606	1047.229004	-683.432800	-141.645554	1066.641602	-563.019287	294.596558	805.743652	-572.139709	-119.552940	829.802185	-610.675720	88.457222	966.179504	380.500458	-27.752201	926.917114	408.369385	153.267090
-608.184570	197.351517	872.403381	-625.640503	-6.137185	860.006653	-722.703308	249.883652	418.557678	-671.394348	-38.837036	470.594666	-707.824158	256.758484	65.113876	-732.423828	-32.692619	74.329147	-640.790039	296.576782	1282.203613	-649.146362	-92.878540	1295.436890	-601.735352	99.369438	1319.115112	-573.437317	98.812477	1581.765625	-676.676636	327.003632	1047.140381	-683.336731	-141.670547	1066.610352	-562.614136	294.533234	805.830566	-571.993469	-119.537331	829.794189	-610.919312	89.025139	965.807983	380.478821	-27.751503	926.909973	408.352905	153.273087
-608.069641	197.433563	872.390625	-625.571411	-6.033600	859.929016	-722.684204	249.921677	418.576935	-671.804504	-38.633522	470.585022	-707.862610	256.767151	65.116707	-732.423218	-32.669785	74.287125	-640.892822	296.621185	1282.165649	-649.173218	-92.819283	1295.139404	-601.685730	99.417862	1319.119263	-573.460388	98.899963	1581.775391	-676.639832	326.930908	1047.090942	-683.208557	-141.691086	1066.587769	-562.527649	294.624207	805.814941	-571.873718	-119.525192	829.781982	-610.797546	89.081841	965.758667	380.425842	-27.732492	926.905701	408.290924	153.266891
-607.960632	197.464401	872.370178	-625.447510	-6.059455	859.910156	-722.615723	249.933640	418.584564	-672.252563	-38.462421	470.610199	-707.831116	256.790497	65.132187	-732.474365	-32.656647	74.244682	-640.916077	296.648895	1282.116577	-648.968750	-92.846916	1295.400879	-601.653076	99.460205	1319.079834	-573.485291	98.973801	1581.788086	-676.646667	326.931824	1047.027100	-683.150146	-141.705521	1066.527100	-562.448669	294.608978	805.775391	-571.772278	-119.512245	829.736267	-610.680115	89.087303	965.739075	380.388336	-27.737383	926.900879	408.272186	153.267532
-607.848450	197.543442	872.371155	-625.373901	-5.997009	859.845215	-722.574829	249.943848	418.559998	-672.669800	-38.310055	470.619354	-707.819885	256.788696	65.135124	-732.469910	-32.628765	74.172737	-640.938416	296.670074	1282.064087	-648.852051	-92.813309	1295.392090	-601.585266	99.491585	1319.060547	-573.536011	99.047401	1581.812134	-676.648132	326.901703	1046.988892	-682.980713	-141.654541	1066.475220	-562.375854	294.651398	805.766418	-571.654846	-119.493645	829.699707	-610.571106	89.124001	965.703918	380.370636	-27.753897	926.897644	408.244476	153.255661
-607.430664	197.088776	872.328369	-624.437317	-7.289928	860.403198	-722.368103	249.866470	418.480652	-673.935425	-38.671814	471.007935	-707.664063	256.791412	65.087845	-732.864990	-32.587708	74.252022	-640.950745	296.705536	1282.019531	-648.703491	-92.783920	1295.367798	-601.532471	99.510818	1319.051514	-573.571533	99.119514	1581.838013	-676.637878	326.891998	1046.904907	-682.844360	-141.661087	1066.484985	-562.244568	294.671387	805.756836	-571.492493	-119.444496	829.686890	-610.115417	88.601898	965.997498	380.348267	-27.725924	926.891541	408.207642	153.272278
-607.307129	197.142242	872.332336	-624.390991	-7.297019	860.387451	-722.345703	249.918198	418.493103	-674.321960	-38.588669	471.058075	-707.587341	256.775452	65.082771	-732.880066	-32.596703	74.216537	-640.933350	296.744720	1282.002441	-648.537903	-92.749687	1295.352661	-601.455933	99.553963	1319.023193	-573.720032	99.058792	1581.792969	-676.561951	326.830109	1046.891113	-682.609924	-141.592499	1066.473755	-562.151184	294.689545	805.726440	-571.421448	-119.416168	829.648376	-610.023315	88.614601	965.990540	380.321442	-27.728821	926.884644	408.201843	153.282455
-607.319153	197.222595	872.347290	-624.460449	-7.268252	860.330444	-722.380737	249.983978	418.493591	-674.699097	-38.559097	471.056427	-707.633179	256.826508	65.096573	-732.954224	-32.570168	74.190887	-640.918579	296.769470	1282.003784	-648.426941	-92.733109	1295.335205	-601.378723	99.587936	1319.006470	-573.650818	99.283394	1581.915405	-676.498352	326.808838	1046.836060	-682.428772	-141.566513	1066.483643	-562.055420	294.785034	805.742004	-571.306396	-119.347893	829.596985	-610.009338	88.629829	965.963806	380.292419	-27.740288	926.876648	408.161499	153.310165
-607.326660	197.238510	872.343872	-624.511780	-7.206707	860.321472	-722.408203	250.078445	418.510315	-674.871216	-38.466560	471.059265	-707.679504	256.825958	65.093109	-732.974548	-32.581604	74.191551	-640.881470	296.777893	1281.982910	-648.284912	-92.711411	1295.317871	-601.311279	99.600212	1319.003418	-573.682678	99.358307	1581.975586	-676.486938	326.822601	1046.874023	-682.259521	-141.520905	1066.463379	-562.301941	294.755798	805.630920	-571.229797	-119.291130	829.551453	-609.991821	88.659439	965.954285	380.269501	-27.718147	926.876648	408.113800	153.301132
-607.328979	197.241623	872.368774	-624.591980	-7.217555	860.308716	-722.456360	250.113113	418.504303	-674.967529	-38.398930	471.015137	-707.727234	256.835938	65.093086	-732.978699	-32.565994	74.174942	-640.851501	296.778198	1281.972168	-648.104858	-92.712868	1295.356079	-601.234741	99.614151	1319.015503	-573.713196	99.426186	1582.031860	-676.430237	326.787872	1046.866211	-682.121887	-141.455612	1066.448486	-562.235352	294.764832	805.640747	-571.115845	-119.182518	829.543762	-609.989075	88.631882	965.956177	380.233978	-27.727962	926.874512	408.098328	153.300980
-608.055847	198.277313	872.483154	-626.532715	-4.527337	859.220032	-722.942993	250.509613	418.703125	-675.137207	-38.488274	470.570679	-708.125122	256.918274	65.112694	-733.012634	-32.543716	74.165245	-640.796753	296.786560	1281.981201	-647.985535	-92.705536	1295.374512	-601.144714	99.632515	1319.032471	-573.727844	99.499878	1582.096191	-676.363281	326.732880	1046.861816	-681.992371	-141.445465	1066.457764	-561.812561	294.719818	805.793762	-571.047180	-119.123787	829.508118	-610.814758	89.775101	965.388550	380.221283	-27.743616	926.876099	408.076752	153.262268
-607.319397	197.346619	872.429077	-624.794006	-7.046556	860.276978	-722.536438	250.228607	418.532684	-675.046509	-38.454319	470.966553	-707.889038	256.906555	65.095665	-733.015259	-32.540409	74.126740	-640.772156	296.827820	1282.031982	-647.899048	-92.664612	1295.375732	-600.865112	99.512619	1319.080811	-573.753601	99.561615	1582.171143	-676.357544	326.760040	1046.926514	-681.867981	-141.382919	1066.496338	-562.088928	294.472900	805.694092	-570.944214	-119.017723	829.511536	-610.033264	88.712753	965.963684	380.178253	-27.742580	926.864624	408.032532	153.277740
-607.580261	197.813248	872.520691	-625.558777	-5.916140	859.818237	-722.736450	250.434982	418.629425	-674.939514	-38.485226	470.751678	-707.953430	256.916046	65.117699	-732.956360	-32.543625	74.132240	-640.684448	296.834656	1282.052856	-647.818542	-92.667313	1295.386353	-600.763489	99.515625	1319.104980	-573.750732	99.623146	1582.245605	-676.263611	326.728119	1046.928833	-681.805664	-141.385178	1066.477539	-561.702271	294.582672	805.855713	-570.829468	-118.888969	829.531799	-610.329834	89.189377	965.745483	380.142944	-27.714167	926.848755	407.985657	153.315735
-607.715149	197.996307	872.565308	-625.958069	-5.490777	859.671997	-722.804932	250.490891	418.644806	-674.812378	-38.573120	470.676178	-707.997620	256.955170	65.114052	-732.937927	-32.531765	74.147911	-640.588074	296.827118	1282.111816	-647.735657	-92.642921	1295.397827	-600.659180	99.521980	1319.126221	-573.749207	99.671188	1582.312988	-676.191406	326.726166	1046.964600	-681.767090	-141.313339	1066.489502	-561.676331	294.629517	805.901978	-570.771851	-118.797417	829.540283	-610.509521	89.377068	965.681152	380.114563	-27.730236	926.865784	407.966492	153.334015
-607.692627	197.997864	872.593811	-625.984375	-5.509698	859.720642	-722.811279	250.529831	418.645996	-674.655762	-38.637611	470.646515	-708.048462	256.976715	65.124802	-732.934143	-32.541519	74.149704	-640.489380	296.849274	1282.136841	-647.648254	-92.631538	1295.434692	-600.566162	99.537979	1319.145020	-573.719849	99.723740	1582.371704	-676.169800	326.743195	1047.008667	-681.726196	-141.288239	1066.480103	-561.662354	294.414551	805.906250	-570.677368	-118.648552	829.548096	-610.516113	89.377769	965.720642	380.065979	-27.723139	926.868652	407.914581	153.331848
-607.721497	198.026337	872.614380	-626.110535	-5.371060	859.714539	-722.827698	250.548767	418.653290	-674.410645	-38.718899	470.582642	-708.017395	256.973419	65.133713	-732.905518	-32.556858	74.177452	-640.387085	296.853180	1282.174561	-647.615112	-92.597336	1295.436890	-600.463989	99.560974	1319.142822	-573.684814	99.759270	1582.412842	-676.036194	326.666748	1047.070313	-681.676270	-141.247589	1066.515625	-561.691772	294.600433	805.930054	-570.593506	-118.499527	829.566040	-610.581543	89.440598	965.725708	380.043427	-27.722891	926.852051	407.897705	153.342041
-607.784607	198.015015	872.642761	-626.125549	-5.414173	859.739319	-722.830383	250.542160	418.637360	-674.264587	-38.781704	470.561401	-708.081055	256.967834	65.136192	-732.932251	-32.539452	74.189644	-640.231750	296.847565	1282.217651	-647.539001	-92.602699	1295.436646	-600.375427	99.556076	1319.184082	-573.635742	99.790215	1582.455444	-676.001160	326.716858	1047.127319	-681.581238	-141.141235	1066.546021	-561.696533	294.339752	805.947754	-570.512146	-118.368813	829.584229	-610.614441	89.413666	965.751892	380.028015	-27.725346	926.852600	407.852386	153.345596
-607.809814	198.003647	872.653809	-626.150574	-5.389365	859.781433	-722.845764	250.531418	418.648132	-674.002014	-38.825954	470.512634	-708.030701	256.942841	65.153961	-732.907593	-32.541363	74.198456	-640.111450	296.848633	1282.261719	-647.481018	-92.580208	1295.446167	-600.305786	99.558838	1319.173584	-573.568726	99.819054	1582.481934	-675.878113	326.701691	1047.180054	-681.533386	-141.111694	1066.533936	-561.723938	294.549225	805.969177	-570.425232	-118.217140	829.616211	-610.642395	89.434525	965.779663	379.972504	-27.711578	926.856995	407.817291	153.341675
-607.870483	197.991074	872.647583	-626.146118	-5.452976	859.817749	-722.844238	250.520798	418.633423	-673.505310	-38.745926	470.450348	-708.032776	256.936798	65.118599	-732.778442	-32.565376	74.203644	-639.991455	296.858978	1282.284058	-647.452942	-92.567619	1295.456665	-600.278076	99.588821	1319.173584	-573.484070	99.824295	1582.498169	-675.826050	326.747162	1047.240601	-681.428345	-140.981522	1066.544067	-561.754089	294.399872	805.981384	-570.312012	-118.054550	829.657959	-610.674683	89.421272	965.796692	380.072021	-27.936275	926.863831	408.128601	152.657181
-607.811279	198.020020	872.661682	-626.078125	-5.433556	859.861572	-722.884033	250.523911	418.650146	-672.454041	-38.284481	470.280823	-708.063904	256.943909	65.115837	-732.839478	-32.543926	74.171776	-639.872253	296.869873	1282.286987	-647.408997	-92.539886	1295.461792	-600.195923	99.584908	1319.154053	-573.399780	99.831047	1582.488525	-675.791504	326.801605	1047.291626	-681.422302	-140.873947	1066.518311	-562.123352	294.253632	805.840393	-570.256897	-117.985275	829.666321	-610.634644	89.462555	965.828308	380.063965	-27.952080	926.847473	408.108673	152.651443
-607.839905	198.108551	872.631409	-626.095154	-5.383569	859.847290	-722.935181	250.513977	418.618774	-672.980530	-38.761383	470.403870	-708.054810	256.917572	65.114449	-732.749207	-32.565235	74.206955	-639.750122	296.853302	1282.297974	-647.398499	-92.508453	1295.437500	-600.138794	99.611168	1319.133301	-573.289673	99.849792	1582.459839	-675.786499	326.901611	1047.267334	-681.373535	-140.810410	1066.487427	-562.164001	294.241791	805.782837	-570.144897	-117.819923	829.680176	-610.640991	89.539833	965.805542	379.875275	-27.709557	926.850281	407.724548	153.352768
-607.882690	198.139328	872.624146	-626.078003	-5.312476	859.840271	-722.967285	250.496567	418.628357	-672.905090	-38.837269	470.373871	-708.028381	256.916351	65.118088	-732.794250	-32.574657	74.241745	-639.666077	296.877899	1282.287109	-647.397217	-92.494804	1295.385498	-600.094482	99.609962	1319.097168	-573.169678	99.852379	1582.436768	-675.739014	326.950348	1047.273438	-681.364014	-140.732224	1066.468140	-562.164490	294.249176	805.783813	-570.059143	-117.683014	829.686462	-610.644531	89.590591	965.797791	379.949524	-27.944908	926.852661	408.010010	152.669388
-607.922607	198.124619	872.601990	-626.047607	-5.326150	859.851563	-722.981934	250.480591	418.602325	-673.115417	-39.066154	470.466217	-707.967529	256.896393	65.125862	-732.974854	-32.573597	74.296562	-639.585144	296.880585	1282.286499	-647.390076	-92.474434	1295.381592	-600.054871	99.613495	1319.058350	-573.046753	99.840103	1582.408081	-675.627319	326.925781	1047.255249	-681.459473	-140.730179	1066.406616	-562.195190	294.453186	805.753540	-570.031555	-117.581955	829.664673	-610.654053	89.595253	965.793945	379.936340	-27.939072	926.837952	408.004364	152.651291
-607.855774	198.196533	872.614990	-625.916260	-5.311489	859.862244	-722.989075	250.416367	418.594604	-671.841370	-38.426380	470.266693	-707.908020	256.882416	65.121323	-732.477600	-32.603394	74.174873	-639.504761	296.907806	1282.279175	-647.404297	-92.432167	1295.321899	-600.025269	99.640007	1319.045410	-572.904053	99.833405	1582.357544	-675.616760	326.969543	1047.243286	-681.432190	-140.603455	1066.386353	-562.176941	294.282928	805.738464	-569.957397	-117.489502	829.685913	-610.576294	89.643120	965.807495	379.915466	-27.921890	926.845093	407.976990	152.698120
-607.870789	198.184235	872.585449	-625.841064	-5.312893	859.865784	-722.966919	250.404022	418.599152	-671.690857	-38.396595	470.260406	-707.974976	256.875061	65.114906	-732.468140	-32.598026	74.170692	-639.468140	296.929932	1282.263916	-647.389038	-92.437965	1295.309692	-600.016296	99.658737	1319.000977	-572.745056	99.812965	1582.311523	-675.621826	327.048737	1047.217773	-681.447327	-140.578293	1066.334106	-562.181702	294.274719	805.701904	-569.928162	-117.374695	829.671814	-610.551941	89.655319	965.796143	379.893799	-27.928209	926.852478	407.947205	152.685822
-608.220886	198.636047	872.599304	-626.673340	-4.132476	859.402222	-723.162598	250.531326	418.671783	-671.725952	-38.454987	470.074554	-708.133789	256.908966	65.089859	-732.485657	-32.582527	74.205139	-639.416809	296.926361	1282.246704	-647.384033	-92.410751	1295.258057	-600.021179	99.694054	1318.971924	-572.599121	99.772736	1582.253418	-675.538208	327.019653	1047.225708	-681.483215	-140.522690	1066.298706	-562.185547	294.293854	805.669800	-569.884949	-117.272285	829.648865	-610.929626	90.180412	965.537292	379.860962	-27.922203	926.830078	407.914001	152.697968
-608.223328	198.724747	872.599915	-626.653931	-4.000533	859.366089	-723.149048	250.505005	418.644714	-671.655701	-38.477314	470.099945	-708.057983	256.890839	65.089714	-732.499817	-32.575287	74.192062	-639.420532	296.967804	1282.206665	-647.378174	-92.413055	1295.268066	-599.973999	99.710091	1318.934204	-572.450806	99.748207	1582.181396	-675.527466	327.042908	1047.169556	-681.405212	-140.355667	1066.312866	-562.187012	294.582397	805.630310	-569.856384	-117.197205	829.645264	-610.910461	90.271019	965.517456	379.812866	-27.914679	926.857483	407.871094	152.678741
-608.293945	198.721970	872.571655	-626.567566	-3.995539	859.333374	-723.152893	250.528809	418.628571	-671.604431	-38.461617	470.090729	-708.137512	256.926453	65.077744	-732.523682	-32.571766	74.186829	-639.413696	296.988373	1282.166748	-647.358459	-92.383904	1295.209106	-599.957458	99.710724	1318.920898	-572.278259	99.713882	1582.114990	-675.492310	327.037872	1047.127197	-681.419922	-140.308197	1066.240356	-561.828369	294.554169	805.726318	-569.874023	-117.108177	829.610413	-610.890442	90.273682	965.486267	379.776215	-27.929634	926.831909	407.853607	152.679260
-608.289063	198.709808	872.553894	-626.486572	-3.968390	859.318054	-723.106812	250.493195	418.599426	-671.563232	-38.421688	470.090149	-708.100098	256.917938	65.076454	-732.548523	-32.570564	74.186752	-639.467102	297.018707	1282.154419	-647.371033	-92.381538	1295.183472	-599.964478	99.742134	1318.849731	-572.148132	99.680565	1582.052612	-675.468140	327.040466	1047.112183	-681.450256	-140.252930	1066.223267	-561.823792	294.690338	805.713379	-569.881042	-117.044769	829.563660	-610.848206	90.283501	965.469910	379.622864	-27.683687	926.833862	407.483398	153.442490
-608.213867	198.791885	872.556885	-626.376160	-3.967227	859.284546	-723.050049	250.484512	418.608063	-671.603455	-38.487160	470.095612	-708.034729	256.860962	65.072662	-732.565063	-32.596359	74.169243	-639.484436	297.019501	1282.146118	-647.363647	-92.374573	1295.152710	-599.966003	99.749374	1318.828979	-571.995239	99.632408	1581.992920	-675.481262	327.056610	1047.088501	-681.540588	-140.214417	1066.125610	-561.802856	294.792267	805.703308	-569.939880	-117.006195	829.500366	-610.765869	90.312126	965.454407	379.613098	-27.663857	926.816589	407.468903	153.400726
-608.223083	198.802567	872.553894	-626.337646	-3.908556	859.257690	-723.042114	250.484589	418.636230	-672.247925	-38.881355	470.200500	-708.022461	256.851105	65.080025	-732.837219	-32.597366	74.250854	-639.508362	297.039032	1282.122070	-647.305542	-92.381798	1295.098999	-600.005676	99.777115	1318.822021	-571.853088	99.597916	1581.939575	-675.544128	327.082153	1047.098267	-681.582520	-140.206390	1066.103882	-561.789978	294.613373	805.680237	-569.976074	-116.963081	829.455261	-610.743958	90.334389	965.438110	379.580078	-27.675863	926.805908	407.468658	153.391022
-608.165771	198.776276	872.549194	-626.239136	-3.924527	859.245239	-723.028870	250.516373	418.653076	-671.479248	-38.450527	470.057922	-708.040161	256.864319	65.092155	-732.547241	-32.582813	74.152878	-639.585266	297.055054	1282.117432	-647.290161	-92.375931	1295.072876	-599.995483	99.812569	1318.788696	-571.712280	99.559654	1581.900513	-675.592285	327.094055	1047.071045	-681.528503	-140.160950	1066.071533	-561.807434	294.983459	805.691223	-570.026306	-116.912849	829.403259	-610.680176	90.311638	965.430359	379.559052	-27.661072	926.800903	407.422974	153.439621
-607.540649	198.022842	872.502930	-624.769226	-5.811978	860.204773	-722.639221	250.232117	418.490570	-671.436157	-38.403942	470.371490	-707.736816	256.794983	65.083473	-732.525574	-32.569088	74.166054	-639.625610	297.070313	1282.093628	-647.208496	-92.369209	1295.003418	-599.953491	99.801773	1318.796265	-571.586914	99.525833	1581.845459	-675.605164	327.058380	1047.079956	-681.523315	-140.127838	1066.037354	-561.786011	295.102539	805.696655	-570.089539	-116.882286	829.341980	-610.055176	89.580589	965.954163	379.530060	-27.639687	926.793945	407.384735	153.427292
-607.456360	198.001190	872.458374	-624.637756	-5.944109	860.236267	-722.577148	250.217178	418.463776	-671.375916	-38.379761	470.419312	-707.690125	256.777985	65.092392	-732.528748	-32.579060	74.169411	-639.684631	297.081238	1282.101196	-647.141663	-92.358315	1294.973755	-599.953003	99.825203	1318.763550	-571.467468	99.494392	1581.808716	-675.660400	327.087769	1047.077026	-681.525208	-140.126587	1066.020508	-561.806335	295.160187	805.713501	-570.145203	-116.850494	829.289185	-609.959595	89.546600	965.951172	379.582520	-27.887096	926.799133	407.688171	152.727982
-607.219971	197.837662	872.468628	-624.032104	-6.664086	860.369995	-722.461182	250.165588	418.459656	-671.358032	-38.394230	470.543518	-707.677002	256.774963	65.090332	-732.550415	-32.564846	74.188904	-639.741333	297.109680	1282.101685	-647.044922	-92.353745	1294.946777	-599.937622	99.858559	1318.744873	-571.360107	99.462418	1581.770630	-675.802246	327.142242	1047.086548	-681.433044	-140.094757	1066.014771	-562.154785	295.332642	805.629028	-570.210754	-116.850861	829.221863	-609.632202	89.200615	966.035034	379.552734	-27.881809	926.794189	407.650330	152.742538
-607.203674	197.825943	872.455078	-623.982056	-6.677431	860.381165	-722.407043	250.170685	418.451172	-671.373169	-38.402885	470.550934	-707.648132	256.752289	65.115990	-732.574463	-32.563705	74.194267	-639.781738	297.104218	1282.099365	-646.953796	-92.352890	1294.921875	-599.920532	99.891426	1318.741333	-571.261047	99.435425	1581.754028	-675.879639	327.170349	1047.122437	-681.415955	-140.112152	1066.009644	-562.160828	295.403137	805.659241	-570.286926	-116.835419	829.170044	-609.601501	89.201317	966.034851	379.542358	-27.868967	926.796631	407.655792	152.740555
-607.148193	197.836472	872.472412	-623.950256	-6.672287	860.370178	-722.394470	250.244980	418.501831	-671.344788	-38.412064	470.548676	-707.676453	256.765625	65.110565	-732.579041	-32.557007	74.178032	-639.839172	297.100281	1282.124756	-646.897156	-92.362137	1294.890991	-599.901184	99.882904	1318.742310	-571.163330	99.422913	1581.745239	-675.965332	327.215973	1047.157593	-681.417297	-140.149368	1065.975464	-562.182495	295.457489	805.693604	-570.326172	-116.820343	829.122864	-609.563721	89.195335	966.037476	379.516724	-27.876455	926.792053	407.621338	152.728668
-607.106079	197.838501	872.486145	-623.933899	-6.688241	860.377625	-722.303345	250.250320	418.513794	-671.183289	-38.372093	470.528381	-707.627197	256.769836	65.117844	-732.510376	-32.568451	74.185768	-639.865662	297.109833	1282.143311	-646.799561	-92.377007	1294.874268	-599.888672	99.889603	1318.745117	-571.101929	99.394142	1581.735718	-676.054138	327.229126	1047.175537	-681.422546	-140.199509	1065.939575	-562.213013	295.572052	805.740417	-570.393066	-116.866417	829.067810	-609.523987	89.184296	966.047180	379.499237	-27.848444	926.782043	407.599701	152.768570
-607.056763	197.805023	872.489197	-623.912292	-6.700405	860.393250	-722.212341	250.251907	418.519135	-671.140442	-38.428047	470.528198	-707.666504	256.773651	65.142799	-732.473022	-32.579662	74.200294	-639.884033	297.097809	1282.176392	-646.694092	-92.384247	1294.837402	-599.892700	99.894577	1318.720459	-571.045776	99.365776	1581.729248	-676.139771	327.264343	1047.212280	-681.367188	-140.227554	1065.924072	-562.288818	295.566284	805.747070	-570.476501	-116.885368	828.997070	-609.494141	89.166573	966.057190	379.365479	-27.595392	926.773926	407.255707	153.450974
-606.980469	197.832199	872.489258	-623.861511	-6.770365	860.381897	-722.128723	250.287415	418.560089	-671.077942	-38.437458	470.521820	-707.634338	256.766174	65.150185	-732.479797	-32.581451	74.208794	-639.928833	297.082184	1282.195313	-646.626953	-92.425415	1294.827148	-599.826660	99.858040	1318.701904	-570.999268	99.348175	1581.727051	-676.208618	327.265503	1047.219727	-681.346924	-140.313782	1065.888184	-562.303955	295.590363	805.779053	-570.478699	-116.927147	828.951660	-609.448486	89.143318	966.052490	379.334106	-27.582460	926.769775	407.216187	153.456161
-606.960205	197.808960	872.493164	-623.867310	-6.742908	860.387085	-722.079590	250.320297	418.531921	-671.703430	-38.848896	470.616608	-707.619324	256.756775	65.135330	-732.813965	-32.566303	74.302261	-639.916016	297.069305	1282.202515	-646.532532	-92.435715	1294.769165	-599.803101	99.870842	1318.708130	-570.967651	99.340630	1581.722412	-676.328247	327.322174	1047.237915	-681.302429	-140.353180	1065.849976	-562.374084	295.619263	805.781616	-570.464539	-116.955650	828.923096	-609.427002	89.142578	966.055969	379.312286	-27.616695	926.766602	407.219696	153.448807
-606.869202	197.851791	872.499512	-623.830566	-6.722742	860.376770	-722.015015	250.327927	418.523224	-671.591125	-38.870396	470.615997	-707.638367	256.756683	65.117989	-732.822144	-32.571911	74.309410	-639.910156	297.057556	1282.208862	-646.428833	-92.463242	1294.752930	-599.753296	99.876060	1318.695435	-570.935974	99.323212	1581.731323	-676.360718	327.297241	1047.265991	-681.236267	-140.390427	1065.844727	-562.427368	295.600250	805.772644	-570.465149	-117.001663	828.870483	-609.390259	89.167297	966.055176	379.270905	-27.595594	926.752991	407.184082	153.479828
-606.870544	197.850677	872.505981	-623.801819	-6.764354	860.387268	-721.921997	250.306244	418.526764	-671.702026	-38.999908	470.619049	-707.641663	256.738770	65.118027	-732.848328	-32.562538	74.324631	-639.871033	297.030426	1282.226563	-646.330688	-92.510239	1294.746094	-599.807922	99.926224	1318.668823	-570.919250	99.323761	1581.734985	-676.381775	327.269714	1047.288330	-681.125427	-140.379684	1065.822876	-562.425354	295.635742	805.807373	-570.457520	-117.041496	828.829346	-609.372864	89.149734	966.063721	379.368103	-27.804390	926.762329	407.489899	152.790726
-606.827393	197.795074	872.497803	-623.775024	-6.761296	860.390381	-721.808350	250.306931	418.514130	-671.618591	-39.069012	470.628510	-707.574951	256.730591	65.134766	-732.914001	-32.559391	74.340034	-639.825378	297.006348	1282.223389	-646.237732	-92.529449	1294.716309	-599.781067	99.905106	1318.638672	-570.907288	99.531151	1581.751709	-676.403503	327.295319	1047.302368	-681.005432	-140.397705	1065.837769	-562.473450	295.587402	805.818726	-570.415649	-117.068802	828.785706	-609.337158	89.126564	966.061340	379.335815	-27.836578	926.778015	407.472076	152.769608
-606.816040	197.798981	872.510620	-623.745667	-6.739329	860.404663	-721.785828	250.342453	418.519165	-671.483398	-39.120544	470.600616	-707.602295	256.723938	65.155937	-732.956909	-32.550705	74.361244	-639.773926	296.967529	1282.242554	-646.158264	-92.564316	1294.700928	-599.719360	99.884338	1318.647583	-570.904114	99.513618	1581.765869	-676.434143	327.261261	1047.331055	-680.887756	-140.360596	1065.819092	-562.543945	295.612915	805.808960	-570.363586	-117.131874	828.768555	-609.321411	89.140549	966.075195	379.206055	-27.604698	926.761963	407.145508	153.448303
-606.862793	198.023148	872.561218	-624.233948	-5.987036	860.264954	-721.793518	250.399948	418.557739	-671.362976	-39.157116	470.471161	-707.656616	256.735962	65.159996	-733.395447	-32.585514	74.460197	-639.707764	296.925415	1282.275513	-646.088013	-92.603790	1294.708618	-599.691467	99.849312	1318.648315	-570.891663	99.269951	1581.788818	-676.427673	327.240204	1047.342896	-680.899170	-140.444275	1065.780273	-562.556763	295.579620	805.814392	-570.281128	-117.180283	828.751038	-609.544373	89.503250	966.019836	379.180176	-27.618681	926.761414	407.125122	153.445374
-606.863464	198.026855	872.562744	-624.264587	-5.931264	860.244446	-721.764587	250.416367	418.585663	-670.289734	-38.728333	470.320038	-707.666626	256.736481	65.162476	-733.200317	-32.593414	74.393761	-639.649292	296.903839	1282.283569	-646.039856	-92.641891	1294.699707	-599.639038	99.810692	1318.631958	-570.883850	99.245964	1581.817139	-676.381897	327.194153	1047.373779	-680.795227	-140.478653	1065.775146	-562.565430	295.612671	805.815063	-570.231995	-117.249512	828.741150	-609.549438	89.518867	966.008850	379.158478	-27.598747	926.763123	407.115356	153.436340
-606.693604	197.796387	872.541687	-623.686523	-6.779398	860.415039	-721.634155	250.363953	418.528839	-670.201721	-38.859245	470.467987	-707.520935	256.697113	65.183746	-733.092773	-32.579563	74.396675	-639.577942	296.848663	1282.277344	-645.998657	-92.669479	1294.700439	-599.590942	99.771507	1318.658203	-570.894226	99.220512	1581.831787	-676.311768	327.135895	1047.377808	-680.714539	-140.479172	1065.749756	-562.566772	295.599487	805.800903	-570.139771	-117.314560	828.750061	-609.266541	89.111320	966.097595	379.167847	-27.572416	926.749207	407.106598	153.442902
-606.797668	197.994659	872.555725	-624.169250	-6.027608	860.291016	-721.648071	250.397232	418.542572	-670.090637	-38.917095	470.310669	-707.588318	256.716461	65.190666	-733.004517	-32.601768	74.397247	-639.515564	296.813141	1282.297119	-645.975647	-92.705223	1294.691528	-599.563477	99.759605	1318.629028	-570.882019	99.185875	1581.850220	-676.255798	327.115753	1047.375244	-680.608521	-140.504044	1065.775635	-562.545898	295.611542	805.787415	-570.022522	-117.349609	828.758972	-609.495667	89.485756	966.032227	379.123962	-27.593489	926.740723	407.099213	153.436050
-606.778320	198.074432	872.571045	-624.168396	-5.927783	860.240356	-721.656799	250.412399	418.600098	-669.926270	-38.991589	470.298004	-707.602295	256.719604	65.192192	-733.044983	-32.596939	74.422821	-639.428650	296.766907	1282.300903	-645.959534	-92.737442	1294.671631	-599.518738	99.715141	1318.640137	-570.892029	99.384995	1581.846436	-676.172363	327.085358	1047.395020	-680.537720	-140.523911	1065.748535	-562.514832	295.568756	805.780579	-569.875488	-117.392578	828.767639	-609.475281	89.541458	966.011719	379.120697	-27.590279	926.743958	407.099396	153.448578
-606.718079	198.028564	872.572693	-624.119690	-5.934281	860.258362	-721.599243	250.403564	418.581238	-670.604309	-39.558899	470.441895	-707.661133	256.729095	65.184090	-733.483154	-32.580635	74.549934	-639.343384	296.725861	1282.298096	-645.899902	-92.753220	1294.656982	-599.462830	99.685707	1318.652344	-570.891113	99.360748	1581.858765	-676.070679	327.011597	1047.401978	-680.464355	-140.546524	1065.738403	-562.145508	295.535980	805.891052	-569.776001	-117.462273	828.770813	-609.434143	89.522728	966.022827	379.062225	-27.604509	926.761475	407.059692	153.434387
-606.717957	198.004242	872.585449	-624.092957	-5.954166	860.277222	-721.556335	250.385147	418.566742	-670.475830	-39.617294	470.434906	-707.608704	256.728516	65.182098	-733.088501	-32.638210	74.517235	-639.293030	296.701599	1282.298340	-645.912231	-92.753288	1294.664063	-599.295105	99.552086	1318.680420	-570.888855	99.306351	1581.868042	-676.002625	327.033173	1047.392334	-680.396057	-140.545441	1065.723511	-562.409729	295.548981	805.795471	-569.636169	-117.479286	828.794373	-609.417969	89.503975	966.038696	379.046295	-27.590876	926.754272	407.057617	153.419006
-606.693970	197.995499	872.596497	-624.062378	-5.995986	860.295837	-721.545593	250.371445	418.578400	-670.323914	-39.684383	470.432220	-707.600464	256.715210	65.212387	-733.079590	-32.631306	74.519753	-639.239380	296.652985	1282.318604	-645.931152	-92.814651	1294.678589	-599.393005	99.592049	1318.655029	-570.893311	99.256378	1581.893066	-675.885803	326.972931	1047.409058	-680.321289	-140.566376	1065.708130	-562.334473	295.562836	805.790039	-569.470947	-117.502533	828.837402	-609.408691	89.485100	966.055054	379.049530	-27.588112	926.757080	407.051971	153.428482
-606.666504	197.995300	872.603699	-624.032043	-6.030659	860.311523	-721.529663	250.349411	418.585754	-670.132690	-39.754555	470.416473	-707.600586	256.684814	65.199883	-733.047058	-32.650753	74.523994	-639.154846	296.620514	1282.321899	-645.886719	-92.850624	1294.689819	-599.373962	99.573906	1318.679932	-570.888245	99.199997	1581.899536	-675.774597	326.915955	1047.402954	-680.273865	-140.637634	1065.716431	-562.219360	295.501312	805.809448	-569.334045	-117.536331	828.876587	-609.390442	89.473824	966.067505	379.051117	-27.591131	926.760498	407.049957	153.398224
-606.634399	197.982544	872.611816	-623.975464	-6.025857	860.328430	-721.498962	250.347015	418.585541	-669.036438	-39.290462	470.261932	-707.619446	256.692871	65.191772	-733.040222	-32.634109	74.487556	-639.097351	296.595093	1282.339111	-645.897400	-92.858765	1294.700439	-599.343262	99.520973	1318.695068	-570.884155	99.146782	1581.917236	-675.645386	326.857269	1047.412964	-680.201050	-140.626984	1065.720947	-562.119141	295.462646	805.820557	-569.200928	-117.585434	828.914734	-609.357910	89.475220	966.081055	379.050110	-27.587738	926.760986	407.048218	153.422684
-606.638123	197.982422	872.614380	-623.978638	-6.025525	860.331299	-721.449280	250.326172	418.588043	-669.854492	-39.895206	470.436707	-707.589783	256.674622	65.180008	-733.460999	-32.625893	74.644318	-639.032043	296.538239	1282.341431	-645.904785	-92.872513	1294.698486	-599.329712	99.512894	1318.700195	-570.864807	99.092316	1581.922363	-675.567993	326.851410	1047.361938	-680.151672	-140.668930	1065.743164	-561.976563	295.365723	805.831543	-569.061890	-117.603096	828.939514	-609.357056	89.475151	966.083496	379.043976	-27.575781	926.758118	407.043121	153.403030
-606.619995	197.961487	872.628540	-623.942078	-6.035368	860.341431	-721.448120	250.333221	418.596741	-669.814819	-40.013237	470.449829	-707.542786	256.680969	65.180832	-733.588928	-32.656322	74.700653	-638.997437	296.540741	1282.357788	-645.920288	-92.865746	1294.705566	-599.174744	99.374138	1318.728027	-570.840698	98.795502	1581.935913	-675.453308	326.809967	1047.371216	-680.138733	-140.706894	1065.707886	-561.852722	295.298218	805.857117	-568.925415	-117.627998	828.975220	-609.339294	89.458748	966.096130	379.041321	-27.557049	926.763428	407.020508	153.406921
-606.615417	197.961517	872.641663	-623.933655	-6.014372	860.348022	-721.456360	250.303497	418.592072	-669.674316	-40.033276	470.446320	-707.584656	256.659790	65.216484	-733.575012	-32.665424	74.725143	-638.961365	296.495972	1282.373535	-645.936707	-92.903168	1294.721558	-599.169250	99.356682	1318.741577	-570.828247	98.722565	1581.943604	-675.317444	326.737549	1047.390503	-680.042725	-140.719711	1065.743530	-561.724609	295.183228	805.882385	-568.821411	-117.663452	829.013672	-609.325073	89.464935	966.105286	379.021698	-27.573059	926.764099	407.010406	153.403336
-606.606934	197.955627	872.641052	-623.907776	-6.032473	860.345093	-721.467651	250.299973	418.605682	-669.579712	-40.036774	470.445343	-707.640259	256.668884	65.187454	-733.697266	-32.657509	74.778831	-638.911438	296.446533	1282.373047	-645.893982	-92.942741	1294.733643	-599.286804	99.399323	1318.747803	-570.811646	98.667816	1581.949585	-675.232544	326.711670	1047.381348	-680.000549	-140.761230	1065.763794	-561.596802	295.022675	805.904968	-568.697021	-117.672195	829.052795	-609.311707	89.452980	966.103760	378.985840	-27.583883	926.773132	406.988464	153.398193
-606.606445	197.931793	872.643860	-623.874939	-6.084551	860.368347	-721.465698	250.280273	418.608734	-669.519897	-40.074612	470.484436	-707.622070	256.667969	65.212303	-733.714172	-32.657471	74.785454	-638.897095	296.446503	1282.382813	-645.948853	-92.933960	1294.759521	-599.149292	99.273781	1318.776367	-570.817749	98.602798	1581.952271	-675.119934	326.659210	1047.392944	-679.956421	-140.730469	1065.746948	-561.459167	294.948547	805.928772	-568.580750	-117.694984	829.083191	-609.293701	89.426720	966.117432	378.980469	-27.589745	926.781982	406.962952	153.397446
-606.569092	197.925827	872.644836	-623.807495	-6.091269	860.367004	-721.487488	250.267258	418.621826	-669.460510	-40.117481	470.492950	-707.613098	256.677917	65.224205	-733.677063	-32.666084	74.802856	-638.870056	296.412323	1282.392944	-645.979431	-92.956032	1294.725098	-599.121094	99.242249	1318.781494	-570.807861	98.545502	1581.954346	-675.088379	326.673828	1047.385620	-679.932007	-140.784409	1065.741211	-561.344543	294.764648	805.945923	-568.499512	-117.739929	829.123108	-609.257690	89.421425	966.118347	378.985321	-27.578081	926.770813	406.956329	153.393921
-606.551880	197.910141	872.665100	-623.794556	-6.102713	860.377075	-721.480896	250.241394	418.632050	-669.464966	-40.110016	470.478851	-707.572021	256.668823	65.223297	-733.733948	-32.680492	74.808937	-638.854248	296.411377	1282.390503	-645.992249	-92.973297	1294.721802	-599.125854	99.216652	1318.786377	-570.796936	98.479454	1581.955811	-674.977417	326.610229	1047.397217	-679.907898	-140.800613	1065.742310	-561.226318	294.756134	805.936829	-568.400391	-117.759567	829.141418	-609.239075	89.402374	966.132935	378.971313	-27.562862	926.757507	406.947723	153.400421
-606.525085	197.890778	872.625061	-623.766418	-6.099665	860.356201	-721.528442	250.240555	418.636932	-669.470093	-40.119072	470.472504	-707.585144	256.660126	65.208931	-733.726563	-32.680676	74.808464	-638.873718	296.377228	1282.409180	-646.038940	-92.994713	1294.714233	-599.128784	99.192368	1318.779053	-570.796631	98.431984	1581.947998	-674.908142	326.613342	1047.382813	-679.892517	-140.835800	1065.721802	-561.069092	294.503693	805.971802	-568.336731	-117.800156	829.156860	-609.192505	89.401352	966.101746	378.945984	-27.576851	926.760071	406.921234	153.385910
-606.502075	197.886246	872.628845	-623.741821	-6.115800	860.355591	-721.537231	250.225479	418.612518	-669.456177	-40.125225	470.472290	-707.578857	256.663147	65.200592	-733.705322	-32.680637	74.805542	-638.846558	296.353119	1282.401978	-646.048767	-93.012871	1294.743408	-599.141113	99.153404	1318.764648	-570.790771	98.369095	1581.943237	-674.860962	326.626312	1047.375000	-679.989380	-140.910004	1065.672974	-560.940125	294.445892	805.990723	-568.283020	-117.824257	829.150085	-609.179932	89.390198	966.104004	378.951416	-27.575912	926.752747	406.925354	153.402954
-606.514893	197.880127	872.631226	-623.743225	-6.150812	860.369324	-721.574768	250.254684	418.631470	-669.206726	-39.958683	470.442657	-707.608215	256.656311	65.186752	-733.556580	-32.681274	74.765404	-638.835876	296.344849	1282.403687	-646.071106	-93.038727	1294.721680	-599.132263	99.117798	1318.787598	-570.827332	98.364548	1581.942261	-674.750244	326.545868	1047.400269	-679.930298	-140.903488	1065.681519	-560.847290	294.442688	805.994202	-568.227112	-117.842308	829.159912	-609.179565	89.375809	966.112000	378.924408	-27.591436	926.771301	406.886871	153.357239
-606.465393	197.860641	872.637695	-623.697571	-6.159553	860.378296	-721.553101	250.237045	418.639130	-669.213745	-39.900352	470.440765	-707.516235	256.638794	65.194542	-733.534546	-32.666935	74.759239	-638.823914	296.313141	1282.389160	-646.070496	-93.057701	1294.718750	-599.143372	99.106972	1318.776611	-570.789917	98.277100	1581.953491	-674.742859	326.571716	1047.375610	-679.911194	-140.928589	1065.683838	-560.782715	294.429565	806.003784	-568.213074	-117.866760	829.145752	-609.144592	89.363464	966.120605	378.917786	-27.584379	926.756409	406.883972	153.380661
-606.492981	197.868652	872.624573	-623.724365	-6.155388	860.346985	-721.596558	250.259338	418.646729	-669.321472	-39.930386	470.449066	-707.587524	256.645508	65.165405	-733.581482	-32.657257	74.756149	-638.804321	296.304504	1282.405762	-646.092041	-93.071243	1294.701782	-599.125122	99.072762	1318.794312	-570.801941	98.226219	1581.957642	-674.721741	326.579407	1047.365356	-679.862183	-140.894760	1065.683350	-560.721191	294.334595	805.997864	-568.196350	-117.895187	829.142273	-609.145630	89.358727	966.096130	378.895203	-27.593508	926.767639	406.866119	153.353455
-606.481262	197.852051	872.631165	-623.738403	-6.181957	860.351379	-721.595398	250.270035	418.645996	-669.358582	-39.888050	470.465790	-707.589111	256.645477	65.165718	-733.585510	-32.671825	74.736504	-638.803284	296.288788	1282.413696	-646.106812	-93.087593	1294.693115	-599.129028	99.031387	1318.776489	-570.843567	98.226952	1581.952393	-674.678345	326.548737	1047.367676	-679.867371	-140.882217	1065.653320	-560.663696	294.377960	806.021423	-568.197449	-117.905098	829.125610	-609.138489	89.335014	966.100952	378.888000	-27.585136	926.765808	406.839081	153.356628
-607.050964	198.666931	872.725647	-625.130859	-4.307223	859.361206	-721.972534	250.539413	418.785461	-669.460449	-39.900478	470.128876	-707.919922	256.746155	65.184212	-733.551880	-32.672436	74.732826	-638.770447	296.265961	1282.409058	-646.118408	-93.108269	1294.661133	-599.132813	99.021606	1318.782837	-570.824402	98.136230	1581.956299	-674.655518	326.543335	1047.396973	-679.884705	-140.922821	1065.639648	-560.648132	294.292206	806.028076	-568.197083	-117.921471	829.112732	-609.680115	90.054825	965.583008	378.869324	-27.600315	926.755188	406.833069	153.370178
-607.067017	198.733627	872.719482	-625.261597	-4.155236	859.277283	-722.011719	250.565750	418.804688	-669.539001	-39.912941	470.122559	-707.953003	256.754822	65.184814	-733.463257	-32.673290	74.719856	-638.762146	296.252655	1282.404663	-646.124268	-93.124832	1294.656250	-599.131775	98.999191	1318.775879	-570.839905	98.096992	1581.974854	-674.577820	326.438049	1047.395020	-679.907349	-140.905579	1065.629761	-560.597351	294.243347	806.042297	-568.222107	-117.927322	829.077393	-609.719238	90.116692	965.532349	378.825775	-27.606073	926.766357	406.814636	153.345596
-606.483276	197.913651	872.645081	-623.869141	-6.130859	860.306030	-721.654541	250.276184	418.651184	-669.555786	-39.854374	470.428894	-707.616150	256.679565	65.180695	-733.485962	-32.679966	74.684822	-638.750610	296.234741	1282.443726	-646.162048	-93.150665	1294.625732	-599.145752	98.944221	1318.781372	-570.861572	98.062828	1581.980469	-674.609985	326.481201	1047.409912	-679.938171	-140.946167	1065.608398	-560.615356	294.260223	806.048889	-568.286621	-117.942574	829.056152	-609.175354	89.356712	966.081238	378.823700	-27.588501	926.755737	406.799957	153.357346
-606.427612	197.823425	872.658508	-623.786560	-6.278178	860.386658	-721.622314	250.263458	418.634521	-669.583252	-39.821625	470.453339	-707.621338	256.680817	65.180046	-733.396484	-32.685944	74.693367	-638.718384	296.218506	1282.449585	-646.164001	-93.155075	1294.628174	-599.139160	98.919891	1318.801147	-570.892456	98.022423	1581.994263	-674.605286	326.459167	1047.427490	-679.981567	-140.920593	1065.589355	-560.643799	294.264862	806.038269	-568.349976	-117.932426	829.025757	-609.153564	89.277061	966.133667	378.917664	-27.828491	926.764648	407.105896	152.721832
-606.407654	197.878525	872.675171	-623.876465	-6.198649	860.328125	-721.657837	250.280396	418.647095	-669.692200	-39.851669	470.446747	-707.599426	256.675690	65.181702	-733.343140	-32.673077	74.648315	-638.702515	296.210815	1282.472900	-646.200562	-93.191963	1294.600952	-599.152039	98.884979	1318.786865	-570.926147	97.992210	1582.003906	-674.598206	326.430328	1047.443237	-680.039978	-140.948547	1065.569580	-560.650574	294.225403	806.061462	-568.420105	-117.941277	829.018494	-609.164795	89.301895	966.108521	378.787872	-27.605549	926.740479	406.794159	153.366074
-606.432373	197.897385	872.677246	-623.948181	-6.163288	860.329712	-721.705566	250.295807	418.662140	-669.991333	-39.974518	470.470978	-707.635803	256.683563	65.193291	-733.235779	-32.672112	74.635307	-638.677063	296.186829	1282.482666	-646.217773	-93.200172	1294.597290	-599.145020	98.871307	1318.797119	-570.953430	97.958130	1582.014771	-674.599915	326.432434	1047.467529	-680.086243	-140.932449	1065.560913	-560.690735	294.154327	806.057800	-568.526306	-117.940414	828.974487	-609.203369	89.326080	966.109558	378.777588	-27.601057	926.738037	406.784607	153.385513
-606.471497	197.837921	872.662170	-623.972656	-6.236769	860.346313	-721.700256	250.295578	418.658722	-670.132202	-40.022705	470.510223	-707.644592	256.716156	65.204712	-733.199097	-32.662354	74.639374	-638.655212	296.166199	1282.499634	-646.238464	-93.227760	1294.614990	-599.145630	98.838150	1318.797729	-570.979065	97.937111	1582.026978	-674.619873	326.429535	1047.500366	-680.143616	-140.918198	1065.524780	-560.758667	294.228699	806.046448	-568.610352	-117.930573	828.960266	-609.230957	89.275551	966.111145	378.751709	-27.615732	926.748108	406.775635	153.368530
-606.495605	197.835861	872.669983	-624.036621	-6.221252	860.346313	-721.742493	250.299408	418.658997	-670.159607	-39.998337	470.484192	-707.653870	256.732635	65.197128	-733.191223	-32.656849	74.622696	-638.615051	296.142578	1282.514038	-646.276062	-93.244476	1294.606689	-599.163147	98.796738	1318.808228	-570.993652	97.900444	1582.033081	-674.616455	326.434967	1047.520874	-680.212097	-140.915146	1065.548462	-560.815430	294.233887	806.078674	-568.718018	-117.907509	828.918518	-609.270630	89.276390	966.114380	378.738159	-27.617825	926.748901	406.774750	153.345398
-606.514893	197.837402	872.684753	-624.120544	-6.204075	860.349243	-721.792542	250.309830	418.661652	-669.189392	-39.394669	470.276428	-707.692932	256.737244	65.189537	-732.708740	-32.660187	74.472847	-638.597839	296.130646	1282.524414	-646.301331	-93.236404	1294.602783	-599.153564	98.769020	1318.815552	-571.035217	97.871208	1582.038208	-674.647827	326.457123	1047.534912	-680.301392	-140.902542	1065.512451	-560.879700	294.230164	806.052185	-568.864441	-117.919380	828.892212	-609.309875	89.276566	966.121887	378.710785	-27.621170	926.736023	406.756348	153.332596
-606.561401	197.837204	872.679138	-624.175781	-6.254653	860.353760	-721.843994	250.311554	418.673370	-669.290039	-39.419956	470.329926	-707.662476	256.733917	65.222633	-732.743103	-32.658852	74.480843	-638.577576	296.116699	1282.522705	-646.348083	-93.263283	1294.601074	-599.168274	98.733841	1318.818359	-571.119873	97.811226	1582.052734	-674.665405	326.442719	1047.567749	-680.374329	-140.900681	1065.546143	-560.911987	294.265747	806.070984	-568.969543	-117.891518	828.889038	-609.355286	89.257011	966.121399	378.722290	-27.607038	926.738586	406.745117	153.319885
-606.577271	197.782578	872.676758	-624.203430	-6.258728	860.357178	-721.834412	250.275543	418.631256	-669.247131	-39.354191	470.280304	-707.645142	256.727295	65.192978	-732.714111	-32.664112	74.445930	-638.572632	296.092072	1282.550171	-646.381409	-93.297455	1294.601196	-599.169312	98.708519	1318.813477	-571.133789	97.778793	1582.060181	-674.704346	326.473053	1047.577881	-680.468872	-140.895355	1065.495972	-561.001404	294.253387	806.043213	-569.103394	-117.874702	828.856262	-609.372009	89.228119	966.121643	378.685120	-27.621456	926.747742	406.730316	153.294540
-606.585083	197.822418	872.689514	-624.275146	-6.245619	860.340637	-721.866272	250.270248	418.637115	-669.382874	-39.419632	470.287689	-707.657776	256.746246	65.190849	-732.742676	-32.678600	74.454178	-638.537537	296.062805	1282.550415	-646.440369	-93.297516	1294.573120	-599.192383	98.672836	1318.792114	-571.159912	97.763962	1582.057251	-674.711853	326.482452	1047.588501	-680.560547	-140.890335	1065.495239	-561.052368	294.268494	806.045532	-569.202087	-117.852669	828.850647	-609.417053	89.239761	966.119080	378.679077	-27.615353	926.746277	406.710236	153.290817
-606.619934	197.801254	872.697693	-624.299255	-6.313544	860.362000	-721.875671	250.232407	418.632843	-669.409973	-39.431469	470.295441	-707.643921	256.743652	65.187660	-733.136047	-32.671043	74.516777	-638.501221	296.058014	1282.558472	-646.497681	-93.327789	1294.539673	-599.194885	98.669167	1318.790771	-571.186096	97.740677	1582.040283	-674.719421	326.457855	1047.594849	-680.663269	-140.854065	1065.473145	-561.137939	294.371887	806.049133	-569.308716	-117.813255	828.822388	-609.442871	89.203133	966.134155	378.674469	-27.626785	926.757324	406.708130	153.298492
-606.639587	197.765900	872.674622	-624.331726	-6.322570	860.361206	-721.898438	250.238998	418.616302	-669.435425	-39.425529	470.309967	-707.583252	256.746429	65.178207	-732.749146	-32.682407	74.453987	-638.508606	296.042725	1282.546753	-646.542908	-93.321548	1294.564331	-599.194336	98.615959	1318.787598	-571.143982	97.743073	1582.035645	-674.720398	326.480316	1047.596680	-680.811646	-140.873077	1065.458252	-560.837891	294.260132	806.131897	-569.475342	-117.824150	828.799377	-609.472229	89.190826	966.123047	378.661041	-27.640560	926.752197	406.706268	153.298035
-606.576782	197.573425	872.657104	-623.907166	-7.022470	860.493774	-721.843933	250.170074	418.558960	-669.449219	-39.380871	470.371918	-707.508789	256.729919	65.174782	-733.061401	-32.663715	74.487801	-638.500977	296.049438	1282.554443	-646.607117	-93.351540	1294.560303	-599.211731	98.610413	1318.777344	-571.167725	97.708267	1582.032715	-674.738647	326.514465	1047.609741	-680.892334	-140.864975	1065.457520	-560.889404	294.279755	806.119873	-569.599976	-117.789154	828.779663	-609.286499	88.848831	966.190857	378.655273	-27.648485	926.760010	406.702911	153.276398
-606.623840	197.520477	872.642822	-623.918579	-7.075326	860.516663	-721.884949	250.187805	418.568817	-669.462891	-39.394367	470.404541	-707.599060	256.752960	65.159065	-733.247498	-32.661465	74.525215	-638.495667	296.035797	1282.560059	-646.659546	-93.353691	1294.566040	-599.228760	98.586166	1318.765137	-571.172729	97.681190	1582.029053	-674.728638	326.469330	1047.617065	-681.004395	-140.842819	1065.478882	-560.965149	294.362183	806.121460	-569.758240	-117.793892	828.757874	-609.320801	88.815376	966.196716	378.657318	-27.670647	926.774292	406.702057	153.267715
-606.708374	197.514374	872.640381	-623.984619	-7.113089	860.511475	-721.909302	250.186600	418.554352	-669.496704	-39.376228	470.402557	-707.553528	256.725342	65.171715	-733.255981	-32.661469	74.525261	-638.508972	296.034912	1282.554688	-646.726440	-93.356430	1294.539185	-599.242126	98.582359	1318.761719	-571.182983	97.653488	1582.026001	-674.764099	326.470398	1047.636108	-681.127686	-140.854614	1065.472046	-561.015015	294.298401	806.103210	-569.969238	-117.845894	828.714417	-609.391174	88.793243	966.192566	378.641113	-27.654728	926.765381	406.691071	153.277969
-606.776855	197.492157	872.638794	-624.040161	-7.106900	860.506836	-721.928528	250.170166	418.557556	-669.593201	-39.383984	470.424072	-707.565552	256.745728	65.135178	-733.061829	-32.667515	74.473457	-638.519592	296.038025	1282.556274	-646.799438	-93.381081	1294.515747	-599.250244	98.584671	1318.765137	-571.185242	97.625412	1582.020020	-674.771912	326.470673	1047.642456	-681.228149	-140.854263	1065.459595	-561.050598	294.300293	806.084106	-570.088196	-117.831604	828.703613	-609.450684	88.783051	966.189209	378.647552	-27.682808	926.758301	406.695892	153.245438
-606.802368	197.494324	872.643860	-624.077271	-7.113214	860.515198	-721.983276	250.198929	418.549835	-669.620422	-39.351166	470.423401	-707.538025	256.720367	65.125954	-733.020264	-32.662186	74.458435	-638.527100	296.035400	1282.564209	-646.845764	-93.374588	1294.523438	-599.291382	98.572571	1318.758423	-571.244507	97.569054	1582.014404	-674.850769	326.532715	1047.621094	-681.325806	-140.838257	1065.465942	-561.082886	294.264099	806.075378	-570.220825	-117.817841	828.674744	-609.474976	88.781944	966.195557	378.639130	-27.682610	926.768066	406.689392	153.289581
-606.875977	197.455429	872.630310	-624.120117	-7.136802	860.504517	-721.988892	250.165985	418.524414	-669.637085	-39.363911	470.438538	-707.565491	256.731812	65.112381	-733.067139	-32.670410	74.446899	-638.551819	296.036133	1282.566162	-646.903870	-93.362160	1294.517822	-599.294189	98.560013	1318.749390	-571.251526	97.540833	1582.013794	-674.856140	326.538025	1047.622314	-681.428040	-140.798935	1065.473511	-561.123474	294.395477	806.090332	-570.353271	-117.818916	828.647461	-609.536804	88.752769	966.183777	378.649628	-27.679976	926.763306	406.684540	153.253204
-606.921387	197.497879	872.615540	-624.187561	-7.139281	860.513184	-722.040039	250.190170	418.538086	-669.709961	-39.342674	470.417053	-707.513916	256.720123	65.128716	-733.048462	-32.678871	74.435379	-638.555725	296.046936	1282.576904	-646.943848	-93.366486	1294.526611	-599.334961	98.571693	1318.751343	-571.242004	97.512856	1582.000854	-674.887451	326.529480	1047.633179	-681.540833	-140.789459	1065.477173	-561.182068	294.384277	806.070068	-570.481384	-117.806694	828.629761	-609.587524	88.784447	966.181152	378.653290	-27.680359	926.765503	406.688019	153.252182
-606.971069	197.444962	872.603943	-624.221619	-7.154689	860.515015	-722.020142	250.160828	418.526215	-670.609985	-39.774162	470.581360	-707.548462	256.736237	65.155296	-733.354919	-32.662312	74.526970	-638.580261	296.058350	1282.581665	-647.023193	-93.342552	1294.503174	-599.349426	98.573975	1318.752808	-571.250854	97.478722	1581.984375	-674.903503	326.529510	1047.649414	-681.662048	-140.768982	1065.479004	-561.226685	294.440247	806.095459	-570.616028	-117.830055	828.620789	-609.630859	88.756187	966.176758	378.644073	-27.678938	926.759155	406.678925	153.254028
-607.399597	197.938232	872.649292	-625.156433	-5.867077	859.944397	-722.255005	250.330521	418.614471	-669.924622	-39.339561	470.224976	-707.746948	256.803070	65.152298	-733.012634	-32.680614	74.421150	-638.615051	296.066254	1282.586304	-647.078186	-93.349342	1294.505859	-599.398010	98.584610	1318.739136	-571.237549	97.463234	1581.984375	-674.945862	326.534088	1047.644409	-681.758606	-140.768524	1065.482666	-561.270752	294.480042	806.077271	-570.743164	-117.814720	828.601990	-610.048706	89.285370	965.874084	378.642212	-27.675470	926.759033	406.670380	153.241104
-607.124268	197.428177	872.598511	-624.359985	-7.070222	860.480042	-722.033020	250.145599	418.477020	-669.885864	-39.257694	470.411407	-707.591553	256.703186	65.144958	-732.990112	-32.694569	74.400459	-638.645142	296.072632	1282.599121	-647.133057	-93.345375	1294.492065	-599.408691	98.576172	1318.721558	-571.174072	97.473541	1581.965332	-674.952576	326.524628	1047.677490	-681.845032	-140.740204	1065.474365	-561.303406	294.384308	806.089661	-570.875427	-117.836411	828.570129	-609.749817	88.770813	966.153687	378.630951	-27.678177	926.750671	406.661865	153.232727
-607.171082	197.437698	872.600220	-624.392090	-7.199452	860.510254	-721.978394	250.128998	418.472046	-670.789001	-39.709637	470.550232	-707.570435	256.703033	65.137390	-733.455322	-32.681618	74.487404	-638.679626	296.098267	1282.608398	-647.188232	-93.343025	1294.500122	-599.445068	98.570160	1318.744873	-571.156433	97.456917	1581.959351	-674.960571	326.497223	1047.661743	-681.909912	-140.694260	1065.502319	-561.339783	294.421204	806.111694	-570.938965	-117.808563	828.585510	-609.788391	88.729492	966.170776	378.620056	-27.687202	926.750122	406.658508	153.230484
-607.184937	197.454132	872.615112	-624.453796	-7.115873	860.498169	-721.963013	250.146378	418.455627	-670.612244	-39.535168	470.497253	-707.559143	256.717987	65.128334	-733.300476	-32.660698	74.462898	-638.725220	296.079529	1282.596924	-647.194214	-93.336708	1294.514771	-599.502991	98.607697	1318.729980	-571.201538	97.413742	1581.966675	-675.068665	326.588074	1047.672607	-682.044861	-140.712585	1065.509644	-561.727539	294.408508	806.025757	-571.036804	-117.815468	828.596558	-609.820313	88.762444	966.170715	378.651459	-27.688011	926.732788	406.671417	153.245499
-607.307068	197.416824	872.599670	-624.562073	-7.207201	860.501160	-721.970032	250.173325	418.462891	-670.175171	-39.198101	470.420898	-707.637146	256.745148	65.136879	-733.195557	-32.666447	74.389336	-638.792969	296.093933	1282.617676	-647.250183	-93.321770	1294.534790	-599.521484	98.610573	1318.726807	-571.198364	97.408768	1581.968018	-675.098938	326.550568	1047.683350	-682.136108	-140.732071	1065.541382	-561.766724	294.458710	806.018433	-571.152039	-117.836418	828.611877	-609.904846	88.706673	966.163208	378.654694	-27.689022	926.734009	406.675018	153.237000
-607.404114	197.412476	872.624329	-624.646790	-7.141671	860.494141	-721.868042	250.178818	418.426758	-670.257874	-39.169838	470.408875	-707.619690	256.726624	65.139465	-733.165955	-32.658543	74.380470	-638.831665	296.098419	1282.615967	-647.267883	-93.314468	1294.560791	-599.568665	98.631950	1318.736694	-571.187622	97.407555	1581.980225	-675.113281	326.529053	1047.664063	-682.189697	-140.720123	1065.595093	-561.456421	294.453186	806.147400	-571.243347	-117.833824	828.625183	-609.990356	88.719673	966.170532	378.660736	-27.690039	926.738464	406.681244	153.235748
-607.413025	197.465271	872.636353	-624.738342	-7.105675	860.482239	-721.813171	250.227783	418.411804	-670.876648	-39.410084	470.492889	-707.624695	256.712158	65.105827	-733.490112	-32.656162	74.429428	-638.887207	296.122772	1282.624756	-647.312622	-93.298805	1294.574951	-599.582703	98.624710	1318.759277	-571.186035	97.418396	1581.984375	-675.153198	326.506317	1047.671997	-682.254578	-140.718979	1065.621460	-561.489624	294.409363	806.154236	-571.343018	-117.850029	828.651550	-610.029846	88.749695	966.169006	378.674622	-27.675947	926.736450	406.681244	153.240326
-607.745300	197.937576	872.702209	-625.636353	-5.782989	859.951782	-721.892578	250.401978	418.463226	-670.989868	-39.420303	470.259094	-707.792664	256.749725	65.115059	-733.491638	-32.652020	74.450958	-638.932800	296.110779	1282.636963	-647.324158	-93.319817	1294.610718	-599.641602	98.665970	1318.747070	-571.178162	97.432816	1581.985352	-675.226990	326.496521	1047.697021	-682.297302	-140.696457	1065.645264	-561.536682	294.388885	806.164917	-571.422852	-117.850319	828.648071	-610.409119	89.293648	965.898682	378.691376	-27.646286	926.719299	406.690826	153.245651
-608.657532	197.224533	872.552795	-626.028076	-5.744671	859.849670	-721.905701	250.515411	418.372284	-670.668274	-39.140118	470.144104	-707.904419	256.772888	65.108078	-733.321899	-32.652534	74.365524	-638.963928	296.122375	1282.630859	-647.329956	-93.316505	1294.616455	-599.649109	98.668633	1318.773071	-571.180176	97.457870	1581.988281	-675.276611	326.467316	1047.709106	-682.296875	-140.698318	1065.702759	-561.570740	294.462555	806.173706	-571.465210	-117.822266	828.683777	-610.948059	88.961235	965.766052	378.683655	-27.638145	926.720642	406.668060	153.254623
-607.927979	197.967438	872.730835	-625.894714	-5.600813	859.889404	-721.696899	250.534546	418.431152	-670.673950	-39.037380	470.138611	-707.846985	256.762085	65.131615	-733.105408	-32.645359	74.315002	-638.982788	296.094604	1282.631226	-647.323425	-93.325432	1294.625977	-599.853271	98.776047	1318.737915	-571.173523	97.500908	1581.982422	-675.309143	326.444366	1047.709229	-682.375610	-140.728760	1065.709595	-561.641602	294.456696	806.188721	-571.495300	-117.814552	828.710876	-610.590759	89.344719	965.875610	378.686249	-27.643888	926.743103	406.691010	153.272064
-607.922729	198.081528	872.771057	-625.973999	-5.540525	859.869568	-721.539795	250.594391	418.430573	-670.779114	-39.018398	470.118225	-707.862549	256.782684	65.129662	-733.142700	-32.663460	74.325844	-639.032043	296.102936	1282.643799	-647.334045	-93.322929	1294.645996	-599.880432	98.789619	1318.739380	-571.162048	97.527328	1581.996948	-675.366699	326.446503	1047.728638	-682.341614	-140.697632	1065.723633	-561.686707	294.482849	806.197571	-571.542053	-117.824295	828.708557	-610.606384	89.400032	965.882263	378.699768	-27.647610	926.735962	406.697266	153.278946
-608.000000	198.058075	872.789124	-626.014893	-5.595889	859.894592	-721.359558	250.634811	418.373474	-670.818726	-38.925198	470.125305	-707.836304	256.790070	65.131493	-733.271179	-32.623268	74.301048	-639.076965	296.090637	1282.641724	-647.348755	-93.347763	1294.681885	-599.897339	98.794296	1318.742798	-571.167480	97.560402	1582.005371	-675.446960	326.467407	1047.718506	-682.391541	-140.740265	1065.763428	-561.746826	294.458038	806.202820	-571.585632	-117.811775	828.734985	-610.668396	89.366470	965.904358	378.700012	-27.649155	926.735168	406.705566	153.303741
-608.029175	198.053360	872.796814	-626.038452	-5.657554	859.918640	-721.201172	250.725555	418.359924	-670.990112	-38.927517	470.149231	-707.814636	256.774048	65.137100	-733.110901	-32.626743	74.275124	-639.115662	296.082947	1282.656006	-647.332642	-93.331848	1294.692261	-599.934143	98.789474	1318.758545	-571.158569	97.594582	1582.010742	-675.490112	326.454681	1047.759644	-682.376343	-140.761337	1065.780884	-562.142395	294.616455	806.093750	-571.618774	-117.829514	828.755981	-610.716919	89.345200	965.922485	378.696960	-27.641733	926.735596	406.684082	153.279541
-608.092407	198.100113	872.819031	-626.185059	-5.517973	859.885254	-721.011353	250.778397	418.356079	-671.102234	-38.882431	470.154327	-707.810791	256.774597	65.135338	-733.067688	-32.644367	74.263153	-639.145691	296.076080	1282.648438	-647.331360	-93.329834	1294.723755	-599.956299	98.795204	1318.767090	-571.163086	97.637154	1582.019043	-675.546326	326.456299	1047.753296	-682.417725	-140.791931	1065.782471	-561.841797	294.494690	806.197388	-571.652893	-117.846962	828.761719	-610.792419	89.403107	965.912598	378.699738	-27.648993	926.735107	406.705139	153.303497
-608.184570	198.158615	872.867798	-626.280212	-5.417212	859.850586	-720.873596	250.827744	418.311279	-671.188293	-38.848019	470.116974	-707.843018	256.787140	65.135597	-733.068298	-32.629719	74.241745	-639.184692	296.067566	1282.675293	-647.358826	-93.336411	1294.731934	-599.979736	98.787354	1318.755859	-571.140869	97.690750	1582.023193	-675.567810	326.423370	1047.743042	-682.426514	-140.796951	1065.796997	-561.868042	294.495789	806.213318	-571.682251	-117.858269	828.793335	-610.878113	89.439941	965.916138	378.713745	-27.665735	926.742615	406.724731	153.297913
-608.558105	198.623596	872.931152	-627.286194	-4.169831	859.379333	-720.933289	251.045227	418.365906	-672.211365	-39.329720	470.075836	-708.012451	256.835602	65.140938	-733.479431	-32.636665	74.347321	-639.225525	296.057770	1282.691162	-647.361938	-93.369087	1294.759033	-600.001892	98.774513	1318.757568	-571.082458	97.768608	1582.023560	-675.639099	326.468750	1047.757813	-682.478394	-140.839935	1065.802368	-561.894043	294.522614	806.222839	-571.693787	-117.857704	828.794861	-611.337830	89.968407	965.673889	378.719086	-27.665270	926.745972	406.719696	153.277603
-608.643677	198.732666	872.966858	-627.429626	-4.003095	859.317017	-720.811829	251.097748	418.364960	-672.360474	-39.310158	470.078003	-708.116150	256.829773	65.134537	-733.535156	-32.617615	74.368782	-639.246216	296.058777	1282.687378	-647.386108	-93.363304	1294.769287	-600.018433	98.781990	1318.760986	-571.070496	97.810242	1582.032959	-675.741211	326.539490	1047.792236	-682.425354	-140.827637	1065.870361	-562.273987	294.600006	806.136841	-571.702881	-117.855934	828.818481	-611.410339	90.050827	965.653748	378.707947	-27.656702	926.745178	406.704498	153.286118
-608.263733	198.386200	872.984680	-626.540955	-5.101313	859.809998	-720.475769	250.991959	418.295166	-672.362671	-39.209518	470.253479	-708.023865	256.801239	65.129120	-733.512024	-32.615170	74.348907	-639.292114	296.059418	1282.681641	-647.356567	-93.364853	1294.802002	-600.027039	98.788559	1318.791626	-571.025085	97.816460	1582.079102	-675.776611	326.520538	1047.778198	-682.415344	-140.818024	1065.873779	-562.249451	294.586334	806.164063	-571.692749	-117.847893	828.844055	-611.019470	89.623901	965.946289	378.703430	-27.660959	926.741272	406.706665	153.299805
-608.606934	198.786545	873.039978	-627.413086	-3.999776	859.383484	-720.551392	251.193985	418.355988	-671.517761	-38.631668	469.935242	-708.192627	256.871735	65.139336	-732.697937	-32.635872	74.151192	-639.328125	296.055634	1282.683960	-647.368835	-93.360146	1294.804321	-600.073853	98.802460	1318.780273	-571.064697	97.894402	1582.044922	-675.778564	326.502167	1047.757568	-682.469604	-140.874100	1065.851074	-561.901001	294.720490	806.285034	-571.701050	-117.836548	828.864990	-611.428284	90.081230	965.726624	378.706207	-27.639154	926.737122	406.701019	153.310104
-608.706848	198.893387	873.066101	-627.565857	-3.824053	859.310059	-720.425781	251.234222	418.346985	-672.469238	-39.103924	470.059723	-708.227661	256.888855	65.124710	-733.048401	-32.591270	74.231583	-639.356995	296.065247	1282.681152	-647.370972	-93.356316	1294.814819	-600.078613	98.804901	1318.776733	-571.052734	97.946800	1582.050171	-675.776001	326.465729	1047.769043	-682.369690	-140.830780	1065.923462	-561.884521	294.755554	806.325867	-571.708252	-117.837715	828.881226	-611.536682	90.168144	965.697754	378.712555	-27.648695	926.738159	406.715881	153.285751
-608.702026	198.965515	873.102905	-627.568726	-3.772750	859.307800	-720.322327	251.272064	418.347870	-671.654602	-38.561485	469.930389	-708.243103	256.889282	65.135231	-732.676758	-32.611664	74.136856	-639.389038	296.051758	1282.686768	-647.321350	-93.347397	1294.844360	-600.080627	98.822357	1318.780640	-571.049072	97.987778	1582.044312	-675.823730	326.516693	1047.777832	-682.368408	-140.822006	1065.948730	-561.854248	294.765198	806.334900	-571.717285	-117.834404	828.910461	-611.537964	90.211494	965.713867	378.721985	-27.647045	926.745422	406.716766	153.301666
-608.774841	198.954071	873.109558	-627.564087	-3.730780	859.320618	-720.221008	251.324173	418.343048	-671.626526	-38.520195	469.901520	-708.245850	256.924622	65.160080	-732.667725	-32.612743	74.132347	-639.463623	296.077454	1282.691895	-647.356995	-93.340134	1294.870117	-599.939148	98.738182	1318.806152	-571.049255	98.005745	1582.045898	-675.811096	326.481232	1047.768555	-682.462646	-140.917587	1065.928711	-561.811890	294.899292	806.374268	-571.702454	-117.845955	828.929260	-611.580322	90.231071	965.724426	378.724884	-27.645191	926.747192	406.713348	153.302887
-608.746094	199.069748	873.143799	-627.588135	-3.668094	859.326416	-720.190979	251.378708	418.363800	-671.690247	-38.483360	469.907349	-708.258240	256.921143	65.146027	-732.672424	-32.612381	74.129646	-639.483765	296.083740	1282.695068	-647.352295	-93.326500	1294.850586	-599.950745	98.734001	1318.816772	-571.044922	98.035248	1582.045410	-675.801514	326.486389	1047.777588	-682.485718	-140.942810	1065.915039	-561.787170	294.959442	806.379028	-571.732849	-117.867325	828.905151	-611.575317	90.306351	965.743225	378.736572	-27.660162	926.756409	406.736328	153.283554
-608.726685	199.081635	873.134338	-627.573608	-3.601873	859.307251	-720.103394	251.422272	418.346161	-671.653748	-38.436737	469.891510	-708.204895	256.920349	65.146034	-732.701477	-32.602089	74.114922	-639.489441	296.074402	1282.685913	-647.316528	-93.340172	1294.844482	-600.116577	98.850647	1318.781982	-571.033264	98.056679	1582.041260	-675.829956	326.503998	1047.761353	-682.493774	-140.975204	1065.914917	-561.734924	295.133087	806.401489	-571.727966	-117.856400	828.914490	-611.575989	90.340080	965.729736	378.746735	-27.628321	926.750488	406.726501	153.315186
-608.747620	199.172577	873.157166	-627.571289	-3.527119	859.284363	-720.118469	251.461304	418.360779	-671.658203	-38.414181	469.873932	-708.265015	256.953003	65.135780	-733.147217	-32.558098	74.189186	-639.505981	296.096466	1282.683105	-647.303955	-93.308533	1294.825195	-600.144897	98.873009	1318.775391	-571.024963	98.084953	1582.033691	-675.813049	326.522034	1047.754150	-682.402527	-140.915619	1065.914307	-561.685852	295.145782	806.408875	-571.697754	-117.853813	828.909241	-611.594788	90.402740	965.728821	378.741272	-27.626707	926.746460	406.720551	153.317001
-608.775208	199.209000	873.159363	-627.579651	-3.450495	859.259277	-720.143738	251.472595	418.359650	-671.602478	-38.380882	469.887939	-708.272278	256.952942	65.172844	-733.163330	-32.532837	74.198639	-639.522766	296.120239	1282.694092	-647.291687	-93.292404	1294.794678	-600.129761	98.910416	1318.769775	-571.112793	97.964485	1581.944458	-675.772217	326.525909	1047.786377	-682.411438	-140.916687	1065.902588	-561.653503	295.191742	806.425110	-571.689697	-117.843048	828.888855	-611.600708	90.444038	965.715393	378.750092	-27.606298	926.739136	406.723022	153.301056
-608.754944	199.274292	873.182007	-627.545227	-3.328053	859.248413	-720.183350	251.514496	418.394745	-671.584961	-38.332302	469.865631	-708.214539	256.934967	65.150864	-733.345703	-32.524651	74.216072	-639.516174	296.133789	1282.694702	-647.259155	-93.255829	1294.792847	-600.146362	98.953995	1318.757935	-571.002136	98.116020	1582.013794	-675.781494	326.582062	1047.790527	-682.382141	-140.913055	1065.892700	-561.635071	295.207245	806.421387	-571.670532	-117.839165	828.875122	-611.574219	90.519989	965.720032	378.746216	-27.606693	926.739807	406.733551	153.327805
-608.748169	199.345627	873.175537	-627.486389	-3.300982	859.264709	-720.218079	251.552826	418.389618	-671.516846	-38.338577	469.861816	-708.243530	256.951019	65.161026	-733.331360	-32.527542	74.220566	-639.526855	296.148590	1282.705811	-647.251099	-93.239532	1294.787476	-600.145447	98.962936	1318.742065	-570.991760	98.141685	1582.020508	-675.759705	326.607239	1047.808472	-682.337891	-140.866074	1065.862915	-561.592163	295.263336	806.431396	-571.664795	-117.833496	828.833984	-611.565002	90.585663	965.727722	378.737000	-27.616877	926.757019	406.740570	153.328522
-608.695068	199.428909	873.161072	-627.440125	-3.253811	859.253784	-720.321350	251.596497	418.415771	-671.440125	-38.330574	469.872284	-708.221863	256.932648	65.165199	-733.327087	-32.527771	74.219154	-639.516479	296.186554	1282.708862	-647.236877	-93.210602	1294.754028	-600.153137	99.001663	1318.739990	-570.988831	98.134903	1582.008545	-675.722229	326.629761	1047.808228	-682.336182	-140.859772	1065.858398	-561.588562	295.381134	806.439941	-571.688599	-117.857567	828.812012	-611.515625	90.653763	965.715271	378.751984	-27.606905	926.740723	406.748993	153.338791
-608.688599	199.459122	873.141052	-627.366699	-3.214075	859.267029	-720.394897	251.601059	418.409698	-671.373657	-38.333344	469.881439	-708.149780	256.913940	65.166176	-733.346313	-32.515167	74.210930	-639.509277	296.206573	1282.718262	-647.230408	-93.176727	1294.731079	-600.131104	99.035004	1318.734497	-570.981873	98.141373	1581.996826	-675.705688	326.701874	1047.798706	-682.282593	-140.804672	1065.841553	-561.584412	295.388977	806.432007	-571.647705	-117.853714	828.769653	-611.485046	90.707619	965.713928	378.755035	-27.607407	926.741943	406.757965	153.337555
-608.124023	198.712738	873.044434	-625.909302	-5.082053	860.222107	-720.166321	251.370071	418.283752	-671.203613	-38.245399	470.150879	-707.872375	256.865448	65.131393	-733.364075	-32.514236	74.204262	-639.482605	296.253326	1282.725830	-647.196838	-93.133400	1294.710083	-600.121094	99.060394	1318.734497	-570.972046	98.147659	1581.991699	-675.698730	326.783600	1047.785645	-682.271729	-140.762695	1065.781982	-561.577576	295.451324	806.419189	-571.622925	-117.838066	828.735046	-610.900391	90.016167	966.214172	378.753815	-27.621431	926.739624	406.767120	153.310684
-608.635437	199.547562	873.110474	-627.124634	-3.223421	859.303772	-720.585327	251.626938	418.427155	-671.163208	-38.281494	469.828827	-708.133606	256.917725	65.141937	-733.325256	-32.508244	74.215607	-639.457275	296.283203	1282.722046	-647.181702	-93.098396	1294.643188	-600.105530	99.097153	1318.716675	-571.055359	98.002739	1581.907471	-675.671814	326.838593	1047.795776	-682.248901	-140.747223	1065.766479	-561.543518	295.494507	806.428711	-571.591980	-117.825966	828.687561	-611.360352	90.791634	965.721802	378.767181	-27.593550	926.734558	406.768036	153.336182
-608.639282	199.769348	873.120911	-627.162598	-2.984590	859.187805	-720.709045	251.677917	418.468628	-671.028381	-38.254581	469.776855	-708.161255	256.941437	65.162231	-733.324097	-32.514023	74.219429	-639.438232	296.320282	1282.716797	-647.153564	-93.045403	1294.637573	-600.058594	99.150642	1318.729370	-570.940430	98.152954	1581.976563	-675.655945	326.925232	1047.794312	-682.147949	-140.636993	1065.730713	-561.546875	295.472412	806.429626	-571.546631	-117.794769	828.673157	-611.334290	90.954430	965.660889	378.765564	-27.590549	926.730347	406.777222	153.381104
-608.552551	199.795654	873.110535	-626.988525	-3.000577	859.249329	-720.750488	251.620926	418.453613	-670.896790	-38.220833	469.783966	-708.111572	256.937805	65.178886	-733.347290	-32.516594	74.237328	-639.389038	296.355286	1282.740723	-647.123230	-93.013512	1294.615601	-600.033325	99.190720	1318.738525	-570.914612	98.149757	1581.984131	-675.650208	326.988617	1047.823730	-682.104309	-140.567581	1065.733154	-561.549316	295.519104	806.407593	-571.526062	-117.756447	828.627747	-611.227966	91.001122	965.691162	378.884430	-27.785698	926.737000	407.083130	152.717041
-608.553284	199.822662	873.099915	-626.894714	-2.925301	859.254944	-720.864136	251.638489	418.465210	-671.577759	-38.697712	469.916046	-708.115173	256.937744	65.137115	-733.725708	-32.512432	74.348465	-639.350464	296.397675	1282.747437	-647.070740	-92.975273	1294.583618	-599.998291	99.241226	1318.729736	-570.901733	98.149887	1581.987549	-675.608948	327.041809	1047.846924	-682.078552	-140.555145	1065.705688	-561.535767	295.517883	806.431641	-571.491455	-117.734550	828.618713	-611.182556	91.061592	965.689453	378.749207	-27.568468	926.743896	406.763672	153.361099
-608.511108	199.937256	873.096741	-626.822266	-2.825568	859.238159	-720.904968	251.583710	418.459320	-670.639160	-38.254623	469.779022	-708.043701	256.919922	65.131538	-733.375427	-32.532135	74.264694	-639.308655	296.444031	1282.766968	-647.007324	-92.920853	1294.588989	-599.954773	99.282684	1318.742920	-570.889709	98.143257	1581.987427	-675.609009	327.121399	1047.868530	-682.102600	-140.531952	1065.686890	-561.557678	295.466400	806.403381	-571.469421	-117.720390	828.576111	-611.123535	91.163452	965.678955	378.752197	-27.569246	926.746521	406.763428	153.368805
-608.509338	199.983932	873.080322	-626.690613	-2.796006	859.215454	-720.998474	251.576569	418.466278	-670.495544	-38.286224	469.767365	-707.911072	256.905029	65.121399	-733.414490	-32.527943	74.273148	-639.290344	296.499207	1282.760742	-646.965271	-92.881783	1294.547485	-599.904419	99.339127	1318.756592	-570.875793	98.135124	1581.988770	-675.624512	327.212708	1047.861328	-682.054199	-140.469131	1065.651245	-561.567444	295.621552	806.407837	-571.407593	-117.653488	828.559570	-611.049194	91.202660	965.658936	378.758423	-27.585573	926.748596	406.786102	153.348587
-608.418640	200.122452	873.085571	-626.559204	-2.755877	859.233093	-721.058594	251.582428	418.492371	-671.097839	-38.750282	469.886841	-707.835815	256.887390	65.123039	-733.775513	-32.523140	74.368141	-639.244873	296.558868	1282.774292	-646.885437	-92.846275	1294.546265	-599.863098	99.391563	1318.729370	-570.862793	98.135643	1581.996826	-675.642090	327.301208	1047.898682	-682.023621	-140.420441	1065.587891	-561.934143	295.668945	806.279724	-571.359314	-117.603516	828.511902	-610.951843	91.304077	965.672241	378.766174	-27.576176	926.730652	406.783081	153.360641
-608.405029	200.190018	873.055420	-626.465271	-2.647919	859.194397	-721.095276	251.509857	418.471375	-670.970581	-38.801529	469.835388	-707.748718	256.867096	65.085503	-733.287659	-32.535400	74.302170	-639.195190	296.605286	1282.785767	-646.807373	-92.819252	1294.488647	-599.808777	99.441498	1318.697998	-570.821289	98.129196	1581.990723	-675.577332	327.256805	1047.905762	-681.869812	-140.362442	1065.588867	-561.622803	295.641571	806.369263	-571.295288	-117.525040	828.492371	-610.887451	91.387863	965.636780	378.770966	-27.574492	926.733276	406.787415	153.360672
-608.368164	200.266647	873.038757	-626.350159	-2.549066	859.153564	-721.121582	251.493332	418.475861	-669.922363	-38.319073	469.694336	-707.695679	256.862396	65.105545	-732.856262	-32.526299	74.214523	-639.177979	296.653320	1282.786621	-646.706970	-92.756744	1294.449219	-599.751648	99.494507	1318.682861	-570.780029	98.137573	1581.994141	-675.575928	327.350433	1047.887573	-681.793640	-140.276138	1065.535767	-561.612549	295.756348	806.375183	-571.208618	-117.428200	828.449585	-610.802185	91.464745	965.606628	378.772369	-27.574793	926.734497	406.788910	153.360352
-608.349915	200.365051	873.043213	-626.275635	-2.453281	859.160889	-721.246643	251.483658	418.479736	-669.711304	-38.331772	469.684601	-707.760254	256.903534	65.129364	-732.873474	-32.541656	74.227341	-639.142822	296.707245	1282.809082	-646.595886	-92.706390	1294.405640	-599.687622	99.544258	1318.689941	-570.760986	98.158829	1581.994141	-675.576477	327.400940	1047.905640	-681.695557	-140.225525	1065.504639	-561.651428	295.785004	806.346741	-571.127502	-117.365440	828.425232	-610.737732	91.563629	965.611450	378.772400	-27.574810	926.734436	406.788940	153.360352
-608.298950	200.424149	873.019226	-626.179321	-2.344797	859.139099	-721.271057	251.455444	418.489105	-669.551514	-38.335339	469.704987	-707.715576	256.891022	65.100410	-732.972290	-32.540283	74.272011	-639.089355	296.774994	1282.804565	-646.469788	-92.684509	1294.383545	-599.612671	99.597130	1318.717041	-570.740540	98.161011	1581.996948	-675.542114	327.411255	1047.927856	-681.597107	-140.168045	1065.489502	-561.667847	295.904846	806.341736	-571.035400	-117.242821	828.409973	-610.656006	91.647491	965.588074	378.774231	-27.578922	926.734375	406.798492	153.353745
-608.264282	200.462158	873.016907	-626.044495	-2.338209	859.156372	-721.357727	251.467316	418.485687	-669.476013	-38.394463	469.756439	-707.690735	256.894470	65.109161	-733.019043	-32.525192	74.297775	-639.065674	296.829437	1282.809937	-646.362000	-92.636490	1294.353394	-599.561890	99.664017	1318.682861	-570.699646	98.172585	1581.993286	-675.563416	327.468842	1047.950928	-681.501160	-140.121429	1065.459717	-561.676697	295.924408	806.351440	-570.937134	-117.137329	828.379272	-610.584839	91.684853	965.597534	378.759521	-27.588667	926.759094	406.790466	153.328125
-608.209595	200.520599	872.996155	-625.883240	-2.257264	859.150635	-721.387939	251.459473	418.489838	-669.301208	-38.377575	469.726410	-707.677124	256.923523	65.091324	-733.025269	-32.517303	74.309807	-639.059021	296.887543	1282.825806	-646.232178	-92.595718	1294.365234	-599.496460	99.709892	1318.693115	-570.656311	98.194618	1582.001953	-675.572449	327.539246	1047.941040	-681.364075	-140.042328	1065.401123	-561.709351	296.063446	806.342407	-570.822144	-117.024605	828.346558	-610.487183	91.765343	965.585754	378.764404	-27.582781	926.749817	406.795563	153.314255
-608.170410	200.566742	872.977478	-625.748535	-2.201164	859.148804	-721.451599	251.455383	418.484619	-669.109802	-38.399025	469.732239	-707.621216	256.915131	65.097046	-733.078003	-32.531830	74.367050	-639.043762	296.940613	1282.826050	-646.113953	-92.570801	1294.336426	-599.421936	99.773453	1318.706909	-570.601563	98.222916	1581.990234	-675.605530	327.589386	1047.980469	-681.205444	-139.949112	1065.374268	-561.726196	296.084290	806.333191	-570.672485	-116.934166	828.325073	-610.391235	91.826698	965.575684	378.764648	-27.575567	926.751892	406.794159	153.346313
-607.675903	200.134979	872.920837	-624.593384	-3.448774	859.653320	-721.263428	251.280411	418.384644	-668.837463	-38.318188	469.942261	-707.408691	256.876434	65.099609	-733.493774	-32.502560	74.401817	-639.042358	297.003052	1282.841431	-646.010864	-92.510124	1294.297607	-599.203979	99.732384	1318.726196	-570.552124	98.255356	1582.001831	-675.645813	327.654449	1047.983398	-681.102783	-139.943161	1065.313110	-561.762573	296.177704	806.329895	-570.569336	-116.803894	828.282471	-609.808228	91.329536	965.840027	378.773438	-27.591187	926.739502	406.800232	153.336960
-607.616516	200.171005	872.919495	-624.403931	-3.453682	859.676270	-721.290161	251.292068	418.402435	-668.594604	-38.289814	469.923553	-707.439514	256.890167	65.091797	-733.505127	-32.516495	74.429092	-639.059570	297.053802	1282.852661	-645.877991	-92.448441	1294.261353	-599.136047	99.772865	1318.708252	-570.496094	98.282173	1581.989990	-675.636719	327.670349	1047.990112	-680.971924	-139.931015	1065.296753	-561.757568	296.254028	806.332275	-570.413757	-116.694748	828.230896	-609.701355	91.363716	965.853271	378.766174	-27.629087	926.744934	406.817322	153.297104
-607.594910	200.264038	872.925964	-624.367188	-3.307317	859.628479	-721.362000	251.308167	418.422516	-668.299927	-38.285126	469.871338	-707.389954	256.872559	65.100998	-733.531494	-32.523190	74.438995	-639.068909	297.116028	1282.870972	-645.737122	-92.402336	1294.223145	-599.086609	99.841270	1318.706665	-570.439758	98.327515	1581.986084	-675.661499	327.691498	1048.016602	-680.789917	-139.874100	1065.264526	-561.799011	296.391968	806.355530	-570.207886	-116.570641	828.214050	-609.637268	91.452927	965.828186	378.764832	-27.631413	926.739990	406.804565	153.289551
-607.532898	200.311523	872.907104	-624.217896	-3.276048	859.637939	-721.413452	251.337845	418.449829	-668.094604	-38.322525	469.872284	-707.511963	256.932251	65.109253	-733.507568	-32.501442	74.467445	-639.082397	297.180634	1282.860718	-645.577637	-92.357788	1294.195557	-598.989380	99.886139	1318.707520	-570.370422	98.384445	1581.975586	-675.711853	327.784210	1048.019409	-680.599121	-139.836670	1065.246582	-562.169067	296.611389	806.249695	-570.043823	-116.485184	828.179016	-609.531128	91.509300	965.824707	378.771942	-27.602392	926.731201	406.796570	153.327377
-607.469055	200.378403	872.894958	-624.102234	-3.265798	859.624878	-721.441406	251.328857	418.450500	-667.913452	-38.423244	469.886200	-707.380432	256.903992	65.112984	-733.563660	-32.512897	74.505417	-639.060120	297.208405	1282.851074	-645.393738	-92.310081	1294.144043	-599.073303	100.045647	1318.653687	-570.284302	98.432785	1581.970337	-675.700134	327.754700	1048.026978	-680.331055	-139.761383	1065.254761	-561.830139	296.695465	806.390625	-569.818787	-116.361481	828.161804	-609.436035	91.550583	965.811951	378.768860	-27.601219	926.728821	406.787415	153.330078
-607.435913	200.426224	872.882385	-624.005676	-3.192286	859.616882	-721.469727	251.354706	418.427765	-667.620239	-38.444511	469.849091	-707.450989	256.919159	65.112114	-733.565491	-32.497288	74.520737	-639.074158	297.254181	1282.862793	-645.234924	-92.253540	1294.134521	-598.999207	100.108345	1318.665283	-570.204346	98.495476	1581.957031	-675.787598	327.871429	1048.039673	-680.120544	-139.700806	1065.256592	-562.172852	296.742523	806.299866	-569.570190	-116.257271	828.140381	-609.365051	91.614075	965.801453	378.748566	-27.615786	926.733948	406.771240	153.336670
-607.356628	200.455322	872.882141	-623.874512	-3.174802	859.645569	-721.496460	251.376831	418.451630	-667.425171	-38.559372	469.854431	-707.420227	256.925629	65.107544	-733.581238	-32.522743	74.555168	-639.076965	297.295441	1282.870239	-645.065369	-92.211128	1294.160278	-598.928894	100.192497	1318.663452	-570.115723	98.563652	1581.948486	-675.787720	327.883850	1048.065552	-679.894104	-139.653046	1065.228638	-562.194824	296.863953	806.302612	-569.377808	-116.164230	828.105774	-609.268921	91.654167	965.817444	378.739502	-27.623814	926.752563	406.771301	153.326447
-607.275879	200.499710	872.880615	-623.760193	-3.162144	859.669373	-721.542358	251.385483	418.451752	-667.218079	-38.632011	469.872681	-707.485168	256.940308	65.104935	-733.609680	-32.508884	74.600876	-639.100525	297.336731	1282.878296	-644.909180	-92.175369	1294.169312	-598.839355	100.257294	1318.671997	-570.032532	98.624809	1581.951294	-675.837952	327.945831	1048.059692	-679.712585	-139.626144	1065.239746	-562.191772	296.981842	806.294617	-569.126587	-116.095245	828.113281	-609.182617	91.697998	965.830383	378.737305	-27.622185	926.755005	406.761108	153.309708
-606.864441	200.028671	872.824585	-622.781250	-4.363482	860.234375	-721.356934	251.257797	418.389954	-666.932678	-38.677372	470.063873	-707.310486	256.888275	65.109589	-733.526184	-32.523266	74.612602	-639.150391	297.405334	1282.895996	-644.768127	-92.109993	1294.158447	-598.643433	100.244705	1318.704834	-569.947571	98.710419	1581.948975	-675.897034	328.028259	1048.034058	-679.497681	-139.602478	1065.188843	-562.184387	297.140198	806.333069	-568.852783	-115.995522	828.117065	-608.717957	91.222328	966.123840	378.846832	-27.829603	926.763855	407.050354	152.675095
-606.808044	200.040298	872.823364	-622.673401	-4.421619	860.289429	-721.337891	251.244614	418.389191	-666.699707	-38.752712	470.069916	-707.201721	256.877747	65.105309	-733.401733	-32.562588	74.635612	-639.176270	297.454224	1282.899292	-644.592224	-92.064339	1294.190186	-598.563171	100.308311	1318.708374	-569.858032	98.789436	1581.947266	-675.918579	328.065033	1048.043457	-679.161316	-139.514328	1065.184814	-562.192688	297.160889	806.335754	-568.616333	-115.916115	828.123169	-608.667786	91.232521	966.154907	378.726501	-27.665386	926.770447	406.750061	153.272751
-606.764160	200.105118	872.825562	-622.584290	-4.336149	860.273132	-721.385864	251.254440	418.396515	-666.437256	-38.812149	470.017426	-707.194702	256.896667	65.099709	-733.354431	-32.567375	74.655449	-639.197388	297.482727	1282.891602	-644.417480	-92.006416	1294.184082	-598.467285	100.375450	1318.704468	-569.757202	98.874519	1581.935425	-675.955017	328.099915	1048.021606	-678.891785	-139.463394	1065.159058	-562.211304	297.262787	806.337219	-568.318542	-115.851357	828.136719	-608.584229	91.298111	966.146179	378.697998	-27.669582	926.760681	406.717285	153.272293
-606.796814	200.075912	872.800903	-622.516235	-4.310160	860.264038	-721.404663	251.297562	418.386536	-666.092773	-38.806381	469.960297	-707.303467	256.948517	65.105278	-733.333740	-32.551510	74.673599	-639.195496	297.514191	1282.880859	-644.224548	-91.944656	1294.174805	-598.414307	100.426056	1318.687622	-569.654846	98.972244	1581.919189	-675.930664	328.071167	1048.023682	-678.614136	-139.435898	1065.142090	-561.911255	297.314392	806.440125	-567.979614	-115.756981	828.170105	-608.553284	91.304291	966.129028	378.703186	-27.671347	926.769775	406.722168	153.262009
-606.870361	200.319687	872.814453	-622.938721	-3.581939	860.157471	-721.474976	251.352707	418.423187	-665.858826	-38.861698	469.843750	-707.364258	256.954010	65.120476	-733.330078	-32.564041	74.697662	-639.208618	297.577332	1282.870361	-644.065002	-91.917976	1294.195190	-598.319824	100.493713	1318.692871	-569.555420	99.058235	1581.909180	-675.941101	328.084625	1048.022095	-678.359253	-139.443298	1065.155640	-561.908508	297.336639	806.458740	-567.637817	-115.708221	828.219421	-608.737976	91.701180	966.072693	378.665436	-27.683580	926.743713	406.692841	153.286606
-606.813965	200.286789	872.815735	-622.831421	-3.505667	860.166443	-721.461914	251.341385	418.425171	-665.566528	-38.927582	469.838501	-707.371521	256.955322	65.119423	-733.294800	-32.577133	74.742439	-639.205505	297.614594	1282.864502	-643.911194	-91.855530	1294.203247	-598.246948	100.544342	1318.693237	-569.452881	99.152306	1581.895752	-675.993164	328.111908	1048.018433	-678.133606	-139.426865	1065.148804	-561.899475	297.276550	806.450256	-567.314148	-115.645943	828.277283	-608.661194	91.724953	966.078247	378.652588	-27.687477	926.746033	406.687256	153.280731
-606.744324	200.345474	872.816284	-622.753052	-3.538648	860.205811	-721.453674	251.363846	418.453430	-665.365112	-39.012276	469.828064	-707.364258	256.944061	65.102043	-733.357178	-32.574486	74.795525	-639.227539	297.673645	1282.870361	-643.744507	-91.807106	1294.216675	-598.194458	100.650864	1318.692505	-569.354370	99.244492	1581.901611	-676.020386	328.134003	1047.997559	-677.974243	-139.429764	1065.145752	-561.900574	297.425110	806.454834	-567.032166	-115.632164	828.317078	-608.599365	91.760872	966.100525	378.639648	-27.686260	926.769165	406.665131	153.253372
-606.669006	200.378662	872.804138	-622.639709	-3.524299	860.215576	-721.440308	251.354980	418.457947	-665.061951	-39.095161	469.853058	-707.362671	256.943359	65.100929	-733.341370	-32.582394	74.836723	-639.235840	297.710205	1282.862793	-643.631165	-91.759987	1294.216675	-598.120728	100.708488	1318.709961	-569.260132	99.354965	1581.901855	-676.032410	328.152191	1047.992798	-677.708069	-139.404221	1065.173584	-561.904968	297.576172	806.443970	-566.733582	-115.603325	828.408203	-608.527100	91.798668	966.101624	378.602356	-27.716101	926.769409	406.643585	153.240997
-606.667725	200.362274	872.809631	-622.569275	-3.476259	860.225159	-721.412415	251.361343	418.461273	-664.803528	-39.167587	469.855164	-707.396362	256.924103	65.104584	-733.360291	-32.595234	74.881653	-639.257446	297.752625	1282.848633	-643.518066	-91.709991	1294.241089	-598.058105	100.781685	1318.689819	-569.139893	99.464012	1581.895020	-676.007263	328.146301	1047.982422	-677.546631	-139.427231	1065.182129	-561.907227	297.575592	806.436951	-566.451660	-115.571327	828.447876	-608.479004	91.815552	966.108459	378.700684	-27.937672	926.783203	406.924500	152.640030
-606.605408	200.387726	872.807007	-622.470398	-3.476613	860.225525	-721.363953	251.359665	418.474030	-664.551575	-39.239738	469.877472	-707.322083	256.898651	65.102180	-733.374023	-32.596691	74.904526	-639.259155	297.799194	1282.835327	-643.393555	-91.657806	1294.236084	-597.980591	100.849747	1318.675293	-569.021667	99.567787	1581.885010	-676.006470	328.106842	1047.949097	-677.335266	-139.461670	1065.173584	-561.924744	297.627197	806.404114	-566.184631	-115.529259	828.496948	-608.396057	91.831322	966.107422	378.561005	-27.740763	926.773376	406.619080	153.248825
-606.648071	200.376175	872.782410	-622.392761	-3.462773	860.232605	-721.324097	251.348495	418.441101	-664.307556	-39.268970	469.859497	-707.333191	256.901001	65.101265	-733.345215	-32.633865	74.934715	-639.228516	297.846924	1282.809937	-643.209167	-91.600670	1294.258423	-597.931091	100.930862	1318.671753	-568.899719	99.677177	1581.883423	-676.017456	328.146271	1047.928589	-677.125488	-139.472153	1065.208496	-561.917114	297.538727	806.377380	-565.886108	-115.508873	828.540833	-608.366821	91.849815	966.099121	378.512512	-27.734291	926.795227	406.560150	153.268387
-607.159180	201.163696	872.847900	-623.652222	-1.585642	859.286682	-721.638428	251.594040	418.593445	-664.203613	-39.374393	469.549011	-707.562866	256.938324	65.126480	-733.327820	-32.622368	74.985649	-639.238098	297.890045	1282.775635	-643.101624	-91.557236	1294.260010	-597.891968	100.980240	1318.657837	-568.778137	99.790016	1581.858643	-676.046753	328.174957	1047.902954	-676.804871	-139.388962	1065.273071	-561.913818	297.574493	806.348328	-565.588684	-115.472572	828.602539	-608.845581	92.598503	965.592468	378.495209	-27.729210	926.789856	406.546783	153.281235
-606.816650	200.774811	872.826172	-622.739868	-2.585391	859.687622	-721.461182	251.462509	418.536133	-663.966370	-39.398388	469.697662	-707.435913	256.918823	65.130272	-733.390686	-32.626045	75.005234	-639.250610	297.957458	1282.751465	-642.994080	-91.495911	1294.277832	-597.783203	101.025192	1318.651001	-568.689697	100.126091	1581.828857	-676.034729	328.154755	1047.854126	-676.570740	-139.368393	1065.284546	-561.899658	297.605438	806.332947	-565.309204	-115.479042	828.663757	-608.416382	92.164505	965.813354	378.465210	-27.740606	926.785889	406.528168	153.274872
-606.690308	200.702423	872.832153	-622.428894	-2.835113	859.794983	-721.431274	251.458618	418.533600	-663.798706	-39.429981	469.757385	-707.397339	256.891235	65.125259	-733.467346	-32.640968	75.048347	-639.278564	298.003998	1282.726074	-642.886963	-91.465622	1294.292969	-597.728394	101.068596	1318.658203	-568.598206	100.237411	1581.810059	-676.085449	328.212036	1047.846191	-676.387573	-139.321686	1065.322266	-562.122681	297.517761	806.214478	-565.081299	-115.454735	828.702087	-608.250977	92.068451	965.877991	378.430176	-27.750637	926.785339	406.520416	153.266281
-606.664734	200.699814	872.800476	-622.342041	-2.797358	859.787781	-721.399048	251.442139	418.538025	-663.654663	-39.478752	469.758820	-707.447144	256.910919	65.130585	-733.507751	-32.633221	75.078392	-639.251404	298.034973	1282.693848	-642.767822	-91.413116	1294.335693	-597.703064	101.177109	1318.649536	-568.504822	100.345428	1581.791870	-676.053467	328.170654	1047.789185	-676.244568	-139.325562	1065.327515	-562.100769	297.597931	806.200317	-564.871216	-115.445084	828.758972	-608.207520	92.099411	965.860229	378.410797	-27.738987	926.780579	406.488434	153.297516
-606.596375	200.722961	872.818604	-622.222107	-2.824841	859.810059	-721.398376	251.442093	418.544891	-663.614929	-39.494606	469.779266	-707.469055	256.933685	65.128845	-733.716919	-32.635338	75.116859	-639.277039	298.085846	1282.647705	-642.636719	-91.344650	1294.392700	-597.654175	101.231323	1318.652954	-568.406128	100.216866	1581.778809	-676.070496	328.183228	1047.735229	-676.071716	-139.300385	1065.365723	-562.076538	297.607300	806.145264	-564.673645	-115.454803	828.795349	-608.123047	92.103241	965.881470	378.386841	-27.732267	926.789246	406.480133	153.296387
-606.587158	200.735428	872.796753	-622.158081	-2.785922	859.791931	-721.384583	251.452026	418.556091	-663.617126	-39.558640	469.800751	-707.456787	256.934113	65.157921	-733.747559	-32.644436	75.164063	-639.282654	298.140076	1282.627075	-642.520813	-91.318512	1294.452515	-597.579834	101.307861	1318.656616	-568.330383	100.331139	1581.757813	-676.042725	328.155762	1047.684204	-676.013611	-139.401627	1065.382446	-561.862366	297.684662	806.170044	-564.486267	-115.444489	828.853271	-608.076355	92.130844	965.861023	378.344116	-27.737537	926.797791	406.446625	153.284897
-606.496765	200.707428	872.795105	-621.980652	-2.847920	859.848450	-721.349487	251.445450	418.562744	-663.544739	-39.550423	469.818176	-707.443237	256.931244	65.159180	-733.584961	-32.670338	75.186432	-639.282654	298.197388	1282.588745	-642.407593	-91.270729	1294.484863	-597.528137	101.361305	1318.649414	-568.273865	100.435287	1581.745972	-676.014099	328.136383	1047.649292	-675.870300	-139.390274	1065.430786	-561.862000	297.673920	806.137390	-564.318604	-115.456184	828.914185	-607.958984	92.119171	965.891785	378.327606	-27.740744	926.802185	406.426483	153.282913
-606.547180	200.713333	872.757629	-621.982544	-2.781525	859.815430	-721.387268	251.473511	418.572876	-663.547424	-39.555958	469.839386	-707.493774	256.942444	65.159111	-733.488037	-32.672352	75.177589	-639.280029	298.232788	1282.541626	-642.268433	-91.208961	1294.564209	-597.457336	101.450432	1318.665894	-568.241943	100.545563	1581.734985	-676.031250	328.144958	1047.606567	-675.661316	-139.397034	1065.520874	-561.872864	297.676514	806.069397	-564.166748	-115.441338	828.960266	-607.956299	92.154907	965.854675	378.326874	-27.737257	926.802856	406.418060	153.288635
-606.137939	200.281860	872.726135	-621.030884	-3.953734	860.373352	-721.172607	251.322159	418.495544	-663.471252	-39.484909	470.042511	-707.295959	256.882019	65.166794	-733.467957	-32.671692	75.166451	-639.225281	298.287964	1282.496094	-642.115479	-91.178444	1294.589233	-597.382507	101.538902	1318.685791	-568.223450	100.644913	1581.751465	-676.005493	328.115753	1047.575928	-675.462891	-139.376419	1065.595825	-561.866638	297.722717	806.024231	-564.013550	-115.446915	829.041077	-607.520996	91.697418	966.156067	378.303253	-27.772156	926.834412	406.403656	153.257355
-606.036133	200.305588	872.724548	-620.905762	-3.963976	860.387207	-721.106506	251.300644	418.483368	-663.497253	-39.456585	470.056396	-707.177185	256.846558	65.161720	-733.466125	-32.680874	75.176559	-639.216919	298.340210	1282.449219	-641.955872	-91.123741	1294.632568	-597.307678	101.606956	1318.678223	-568.183105	100.777069	1581.788696	-675.995178	328.113251	1047.521851	-675.289185	-139.315765	1065.629150	-561.873291	297.637329	805.965881	-563.875610	-115.433380	829.090027	-607.414978	91.713913	966.163269	378.267303	-27.800293	926.840820	406.381561	153.235321
-606.196777	200.473648	872.716431	-621.324707	-3.259455	860.245422	-721.194763	251.364212	418.510681	-663.537048	-39.411350	469.928345	-707.229553	256.863770	65.156914	-733.506592	-32.672115	75.166718	-639.188538	298.392029	1282.407593	-641.801819	-91.069908	1294.687866	-597.227417	101.696220	1318.683472	-568.219727	100.882431	1581.802490	-676.032410	328.155548	1047.436035	-675.164490	-139.296783	1065.647217	-561.901123	297.599457	805.880859	-563.732605	-115.406693	829.122009	-607.620361	92.054619	966.076904	378.263489	-27.787006	926.847717	406.379822	153.253860
-606.168579	200.558640	872.716919	-621.281616	-3.188005	860.193298	-721.187134	251.356903	418.510834	-663.601501	-39.342735	469.947021	-707.156982	256.842133	65.166222	-733.550659	-32.669765	75.160576	-639.181030	298.429962	1282.343262	-641.701233	-91.017029	1294.692505	-597.153076	101.769936	1318.620239	-568.249756	100.987717	1581.833862	-675.998718	328.158295	1047.376953	-675.044739	-139.311890	1065.695190	-561.872070	297.651489	805.835693	-563.643921	-115.403030	829.146362	-607.558533	92.106277	966.047729	378.273315	-27.794617	926.857117	406.402130	153.234024
-606.647400	201.380341	872.773254	-622.525452	-1.343200	859.213745	-721.529846	251.643188	418.661072	-663.738220	-39.327488	469.608978	-707.545105	256.942474	65.182098	-733.618896	-32.659481	75.176361	-639.091736	298.479309	1282.310791	-641.545715	-90.987045	1294.705078	-597.147522	101.882561	1318.639526	-568.299927	101.110336	1581.887329	-676.012146	328.188904	1047.346069	-674.987366	-139.363876	1065.748901	-561.872742	297.624542	805.782959	-563.591248	-115.416473	829.162354	-607.993286	92.845306	965.517761	378.274414	-27.823221	926.859924	406.412292	153.240662
-607.101685	201.736023	872.727112	-622.679504	-1.340320	859.144958	-721.787415	251.852249	418.760437	-663.898560	-39.317345	469.626221	-707.768188	257.004669	65.154770	-733.574768	-32.658855	75.167572	-639.043701	298.524872	1282.258911	-641.419800	-90.940292	1294.725342	-597.033875	101.947136	1318.636108	-568.367065	101.225822	1581.948608	-675.965149	328.200623	1047.293945	-674.980164	-139.425171	1065.754028	-561.887878	297.688995	805.728394	-563.556152	-115.435242	829.188538	-608.215637	93.029762	965.455200	378.278168	-27.833475	926.870544	406.432129	153.239380
-606.581116	201.452896	872.766357	-622.503784	-1.219189	859.160889	-721.570557	251.666229	418.666809	-663.915161	-39.237106	469.637421	-707.575317	256.960052	65.146515	-733.464661	-32.645111	75.134865	-638.993225	298.583191	1282.240234	-641.290955	-90.897842	1294.783936	-596.933472	102.025734	1318.668579	-568.415710	101.284767	1582.049805	-675.937683	328.209869	1047.285522	-674.852966	-139.399948	1065.829956	-561.923157	297.733673	805.659241	-563.516296	-115.436691	829.227600	-607.901733	92.914375	965.482605	378.253937	-27.849037	926.889099	406.440399	153.233749
-606.569153	201.407196	872.762817	-622.442139	-1.256326	859.218140	-721.596497	251.698212	418.707855	-664.054138	-39.157055	469.662415	-707.657410	256.978851	65.146698	-733.436218	-32.644405	75.090897	-638.923401	298.636536	1282.228027	-641.122009	-90.835739	1294.855591	-596.782227	102.066490	1318.684448	-568.501221	101.378448	1582.114502	-675.935486	328.237305	1047.266479	-674.722473	-139.382278	1065.911621	-561.948730	297.795868	805.631104	-563.487366	-115.402245	829.251953	-607.860901	92.903709	965.511414	378.239716	-27.886074	926.889832	406.454102	153.225677
-606.587952	201.399750	872.728455	-622.404602	-1.276425	859.219543	-721.618408	251.686508	418.679932	-664.187866	-39.086555	469.661926	-707.583984	256.953339	65.163818	-733.351196	-32.628727	75.106941	-638.855591	298.695892	1282.209839	-640.982666	-90.784256	1294.894531	-596.657715	102.101334	1318.707275	-568.654419	101.480614	1582.156738	-675.878540	328.220825	1047.262817	-674.554138	-139.340332	1066.010742	-561.961304	297.817627	805.588379	-563.491211	-115.416847	829.271301	-607.820740	92.907417	965.494080	378.238007	-27.889450	926.893188	406.460754	153.231567
-606.578430	201.463608	872.731262	-622.403870	-1.211375	859.191345	-721.636353	251.697159	418.708649	-664.302795	-39.022564	469.657654	-707.593079	256.985962	65.175880	-733.316284	-32.578136	75.052628	-638.786560	298.759644	1282.213867	-640.828613	-90.726303	1294.956299	-596.540649	102.191292	1318.718628	-568.684143	101.628181	1582.209961	-675.856812	328.257111	1047.241333	-674.425537	-139.291214	1066.078857	-561.958313	297.659027	805.542725	-563.496399	-115.415131	829.269104	-607.778625	92.953705	965.477600	378.203857	-27.875124	926.904236	406.436737	153.249069
-606.559082	201.430008	872.727417	-622.382141	-1.215600	859.197021	-721.684509	251.697174	418.688324	-664.439514	-38.955841	469.673004	-707.547913	256.938629	65.165314	-733.390808	-32.575581	75.068245	-638.696045	298.809601	1282.210938	-640.647278	-90.667603	1295.025513	-596.497681	102.287834	1318.740356	-568.751465	101.719650	1582.282104	-675.768799	328.222137	1047.250122	-674.356201	-139.304932	1066.102661	-561.973511	297.840363	805.549377	-563.480713	-115.405090	829.262634	-607.730713	92.936470	965.476807	378.198273	-27.885677	926.911072	406.433105	153.236130
-606.519531	201.506302	872.744873	-622.389404	-1.130519	859.187256	-721.706116	251.693481	418.720245	-664.580078	-38.890835	469.680908	-707.606445	256.981689	65.172890	-733.329407	-32.571583	75.035095	-638.612549	298.873322	1282.240845	-640.500000	-90.617249	1295.069336	-596.415100	102.336121	1318.778564	-568.830933	101.827301	1582.348633	-675.750183	328.283112	1047.267822	-674.215881	-139.275650	1066.180664	-561.967285	297.701965	805.535828	-563.503723	-115.400604	829.268127	-607.689087	93.000114	965.477722	378.196869	-27.886154	926.896606	406.437927	153.208466
-606.118652	201.007187	872.693420	-621.305054	-2.518837	859.738586	-721.525269	251.531815	418.603851	-664.658936	-38.760956	469.923584	-707.452637	256.919861	65.146515	-733.285339	-32.557995	75.012444	-638.560913	298.921692	1282.257690	-640.388855	-90.540039	1295.127686	-596.256714	102.352760	1318.824097	-568.906616	101.923782	1582.424683	-675.688904	328.318451	1047.284302	-674.187256	-139.309937	1066.211914	-561.973206	297.821014	805.520081	-563.504700	-115.376877	829.272461	-607.189575	92.420731	965.769531	378.156494	-27.877607	926.904053	406.404083	153.258301
-606.010071	201.037628	872.696106	-621.181885	-2.634600	859.770752	-721.574707	251.515747	418.630646	-664.813477	-38.692291	469.949341	-707.419312	256.949890	65.198868	-733.338684	-32.582882	74.989334	-638.470642	298.976929	1282.282593	-640.296265	-90.522316	1295.137573	-596.202942	102.438881	1318.853882	-568.962158	102.012245	1582.480835	-675.621033	328.345367	1047.307861	-674.154236	-139.338989	1066.237793	-561.941101	297.951935	805.546265	-563.532471	-115.382652	829.258545	-607.074036	92.397766	965.788330	378.105164	-27.853737	926.895935	406.374481	153.196777
-606.014160	201.046814	872.684143	-621.222168	-2.516429	859.730530	-721.653137	251.560135	418.622955	-665.027649	-38.620869	469.935883	-707.442932	256.909515	65.171249	-733.346191	-32.587269	74.975533	-638.393127	299.023560	1282.298340	-640.182129	-90.460938	1295.172485	-596.125854	102.475670	1318.866577	-569.010742	102.109711	1582.527832	-675.563538	328.423889	1047.328003	-674.088135	-139.277298	1066.255249	-561.921143	297.855499	805.563416	-563.535278	-115.387390	829.261230	-607.059326	92.440323	965.758362	378.072052	-27.884714	926.903687	406.339233	153.234604
-605.952454	201.098724	872.695251	-621.207581	-2.482183	859.725769	-721.670471	251.517258	418.620697	-665.088379	-38.432770	469.890167	-707.471130	256.958344	65.167305	-733.246582	-32.544449	74.921326	-638.313110	299.056061	1282.312744	-640.085083	-90.406532	1295.202637	-596.046875	102.532234	1318.871094	-569.032471	102.202827	1582.561157	-675.487183	328.463470	1047.343628	-673.998535	-139.261978	1066.332520	-561.854553	297.924500	805.566467	-563.515259	-115.352379	829.280334	-606.988525	92.472435	965.758606	378.011230	-27.877693	926.896423	406.265747	153.224136
-605.945618	201.145294	872.695740	-621.237976	-2.428634	859.712036	-721.731750	251.569702	418.640930	-665.272278	-38.342377	469.884888	-707.507202	256.965149	65.168304	-733.244812	-32.543686	74.881020	-638.243774	299.125214	1282.334106	-639.991455	-90.355484	1295.286987	-595.952759	102.559380	1318.904907	-569.034973	102.284180	1582.594727	-675.386658	328.521027	1047.354492	-673.942139	-139.212952	1066.352905	-561.783020	297.990967	805.592590	-563.528503	-115.331505	829.286377	-606.968567	92.511917	965.749146	377.938812	-27.905983	926.893860	406.210388	153.233856
-605.931335	201.184525	872.698486	-621.213379	-2.375273	859.709351	-721.707397	251.545792	418.630188	-665.373718	-38.271446	469.886353	-707.408813	256.940125	65.153366	-733.234680	-32.517941	74.855064	-638.181824	299.167145	1282.368042	-639.930725	-90.317413	1295.325806	-595.856262	102.622749	1318.943359	-569.010254	102.358459	1582.636597	-675.315369	328.578827	1047.371338	-673.849670	-139.136292	1066.427856	-561.729248	297.975983	805.598938	-563.522339	-115.269081	829.323242	-606.921265	92.553459	965.747009	377.861847	-27.920269	926.908630	406.128235	153.221649
-605.919312	201.187408	872.677429	-621.224243	-2.374043	859.732666	-721.749817	251.559937	418.633057	-665.535828	-38.225964	469.910431	-707.449646	256.918365	65.140160	-733.181946	-32.507847	74.840179	-638.123169	299.213287	1282.391602	-639.875305	-90.265030	1295.393188	-595.798157	102.663063	1318.983765	-568.987427	102.429520	1582.658447	-675.230530	328.634735	1047.409424	-673.796265	-139.119797	1066.482056	-561.647705	297.965576	805.625183	-563.531982	-115.247314	829.375183	-606.895508	92.574654	965.747742	377.816559	-27.906902	926.903564	406.090393	153.231400
-605.906311	201.262466	872.703918	-621.259949	-2.311556	859.733704	-721.783630	251.607651	418.649872	-665.661377	-38.155525	469.916473	-707.472107	256.958679	65.157242	-733.168274	-32.467709	74.821297	-638.041260	299.260223	1282.405762	-639.828003	-90.237885	1295.424927	-595.730042	102.686600	1319.011841	-568.937805	102.479515	1582.684814	-675.106934	328.681427	1047.395874	-673.765625	-139.045837	1066.539185	-561.548828	298.108337	805.641541	-563.518311	-115.216232	829.418396	-606.880310	92.627983	965.758667	377.752563	-27.912796	926.890930	406.028870	153.260010
-605.894897	201.277130	872.690857	-621.276245	-2.309571	859.738098	-721.798096	251.635956	418.631622	-665.847778	-38.133480	469.951599	-707.417236	256.942352	65.160553	-733.200928	-32.484661	74.853424	-637.971375	299.306793	1282.433472	-639.826599	-90.199226	1295.479370	-595.595337	102.705055	1319.073486	-568.881287	102.537399	1582.697388	-675.001831	328.736420	1047.419922	-673.761902	-139.046173	1066.563477	-561.452148	298.242615	805.685730	-563.501038	-115.184181	829.469543	-606.861938	92.642838	965.753418	377.651184	-27.914446	926.894104	405.917999	153.281296
-605.895203	201.363983	872.709045	-621.298523	-2.190547	859.699463	-721.788025	251.647079	418.639526	-666.014893	-38.089397	469.970093	-707.389954	256.935425	65.162453	-733.224487	-32.467648	74.853081	-637.877380	299.341705	1282.450073	-639.797241	-90.157104	1295.513306	-595.629211	102.778351	1319.073975	-568.798523	102.596695	1582.683594	-674.929871	328.838196	1047.424316	-673.693665	-138.975006	1066.615845	-561.359070	298.225281	805.705872	-563.460388	-115.128021	829.512146	-606.845703	92.714371	965.739136	377.570892	-27.929136	926.891785	405.867310	153.245575
-605.547546	200.945099	872.687073	-620.502441	-3.309993	860.231995	-721.617310	251.527527	418.541443	-666.110413	-38.011772	470.126129	-707.297424	256.931946	65.145737	-733.231750	-32.468182	74.795990	-637.826843	299.391754	1282.454834	-639.824768	-90.105713	1295.546021	-595.480042	102.748955	1319.107788	-568.707397	102.647774	1582.670410	-674.829224	328.881531	1047.425171	-673.665955	-138.951569	1066.659058	-561.257141	298.320740	805.708679	-563.430847	-115.066963	829.547668	-606.509277	92.268784	966.031921	377.501129	-27.944952	926.876892	405.779572	153.274002
-605.808899	201.369827	872.705505	-621.254700	-2.205814	859.721985	-721.817749	251.692673	418.638092	-666.265076	-37.989311	469.967896	-707.478455	256.981323	65.160347	-733.205811	-32.461216	74.771667	-637.728638	299.437958	1282.450073	-639.845459	-90.055450	1295.564453	-595.420776	102.769608	1319.136719	-568.674255	102.658730	1582.661133	-674.716675	328.949707	1047.426270	-673.665039	-138.944717	1066.699829	-561.170471	298.394135	805.720459	-563.414612	-115.035652	829.603088	-606.770081	92.720924	965.748718	377.390991	-27.941645	926.870972	405.679779	153.304306
-605.779663	201.503784	872.732727	-621.347168	-2.020292	859.674561	-721.877808	251.746185	418.654785	-666.377380	-37.873352	469.954041	-707.575806	256.999695	65.155380	-733.210144	-32.442677	74.776047	-637.658081	299.468567	1282.474487	-639.873840	-90.032982	1295.612549	-595.419739	102.829247	1319.160522	-568.512817	102.732307	1582.642334	-674.658081	329.059784	1047.427490	-673.655823	-138.897079	1066.739014	-561.062134	298.406219	805.742004	-563.396912	-114.992714	829.639832	-606.755432	92.835220	965.732300	377.275391	-27.938688	926.873108	405.545166	153.290283
-605.780945	201.519165	872.717285	-621.378601	-1.928524	859.671082	-721.893188	251.778915	418.657684	-666.491577	-37.832954	469.963837	-707.622620	257.009979	65.156380	-733.236755	-32.461365	74.754799	-637.587036	299.492096	1282.483887	-639.897400	-89.984879	1295.647583	-595.395630	102.859634	1319.188477	-568.386230	102.763374	1582.621338	-674.567749	329.134399	1047.442871	-673.649841	-138.887238	1066.767090	-560.986023	298.508057	805.731506	-563.348083	-114.942406	829.688721	-606.771851	92.891052	965.722961	377.216980	-27.927662	926.861755	405.486633	153.291519
-606.114929	202.037445	872.793640	-622.357544	-0.601239	859.188782	-722.082703	251.947556	418.753662	-666.648926	-37.800884	469.787048	-707.843262	257.060516	65.161446	-733.285339	-32.428120	74.774956	-637.504456	299.518799	1282.500000	-639.919128	-89.958427	1295.679443	-595.322510	102.875351	1319.207764	-568.256042	102.804428	1582.594238	-674.450378	329.183075	1047.482056	-673.656555	-138.826553	1066.805908	-560.912720	298.479950	805.713013	-563.306335	-114.897552	829.741394	-607.186157	93.473541	965.478943	377.118835	-27.930544	926.889893	405.378082	153.313232
-605.771973	201.589554	872.723083	-621.446838	-1.754386	859.626831	-721.885681	251.827850	418.673920	-666.698120	-37.682053	469.963593	-707.556091	256.989227	65.161438	-733.262329	-32.424889	74.728508	-637.420898	299.549042	1282.499878	-639.946777	-89.918312	1295.709106	-595.322815	102.899323	1319.214844	-568.136597	102.835060	1582.568237	-674.363892	329.226898	1047.474243	-673.640747	-138.802734	1066.825684	-560.825256	298.546783	805.725281	-563.240540	-114.851173	829.789001	-606.751709	92.979225	965.697998	377.038818	-27.921719	926.877441	405.288696	153.317642
-605.790222	201.554199	872.697388	-621.341064	-1.899121	859.698853	-721.870850	251.865280	418.653137	-666.771301	-37.627026	469.997955	-707.506958	256.972656	65.162804	-733.261169	-32.410042	74.721069	-637.352783	299.586700	1282.498535	-639.963135	-89.904503	1295.756348	-595.261597	102.921768	1319.223389	-567.960815	102.808273	1582.567993	-674.276062	329.312317	1047.493408	-673.640808	-138.775406	1066.836060	-560.720520	298.454956	805.728821	-563.155762	-114.813377	829.856812	-606.731873	92.946373	965.726746	376.950256	-27.950838	926.887573	405.205200	153.286591
-605.756775	201.643036	872.706299	-621.376892	-1.822354	859.660767	-721.847656	251.874557	418.657654	-666.867188	-37.574787	469.993622	-707.507507	256.984283	65.161118	-733.238342	-32.401234	74.699112	-637.274536	299.606567	1282.500732	-640.010742	-89.867584	1295.753784	-595.256226	102.941505	1319.198486	-567.834106	102.817055	1582.515503	-674.124084	329.334167	1047.483887	-673.650208	-138.725311	1066.814941	-560.652771	298.545746	805.718262	-563.089478	-114.788414	829.899292	-606.734985	93.004501	965.710571	376.900818	-27.951723	926.876282	405.126984	153.293442
-605.764221	201.665817	872.673157	-621.416870	-1.757358	859.630371	-721.818481	251.909500	418.611542	-666.877136	-37.517044	469.967957	-707.463928	256.979248	65.143616	-733.178711	-32.380245	74.657372	-637.193298	299.653503	1282.496826	-640.069763	-89.830467	1295.733765	-595.227905	102.941704	1319.172485	-567.740112	102.881889	1582.441162	-674.057312	329.429626	1047.477783	-673.667908	-138.700027	1066.802734	-560.561707	298.507599	805.723022	-563.021179	-114.762810	829.919678	-606.748657	93.046501	965.677979	376.855774	-27.954266	926.861206	405.070282	153.286102
-605.756348	201.697525	872.658020	-621.444641	-1.686619	859.600403	-721.826233	251.967865	418.638123	-666.941345	-37.477268	469.973602	-707.487183	256.989563	65.167732	-733.171997	-32.369579	74.654182	-637.129028	299.694397	1282.494995	-640.122620	-89.817528	1295.731934	-595.216675	102.983307	1319.166138	-567.618164	102.890968	1582.381714	-673.984070	329.488403	1047.487061	-673.669800	-138.703003	1066.825806	-560.509338	298.481506	805.710083	-562.975769	-114.761887	829.933716	-606.746521	93.087090	965.653870	376.780792	-27.973068	926.862671	405.017090	153.266006
-605.706787	201.781296	872.689819	-621.465332	-1.597340	859.585327	-721.762634	251.975128	418.633453	-666.945129	-37.430283	469.954376	-707.562134	256.990295	65.179314	-733.223694	-32.379444	74.645508	-637.087585	299.713593	1282.487671	-640.178772	-89.772026	1295.734253	-595.178528	102.988914	1319.141479	-567.504211	102.903564	1582.341064	-673.918030	329.561401	1047.477783	-673.672424	-138.621628	1066.796143	-560.467163	298.537354	805.702698	-562.908142	-114.734322	829.976318	-606.727722	93.147926	965.660156	376.712463	-27.982729	926.874146	404.949310	153.270538
-605.661255	201.768402	872.699402	-621.395081	-1.607687	859.616455	-721.671875	251.963898	418.598938	-666.904785	-37.386215	469.944092	-707.522400	256.980865	65.181511	-733.153015	-32.383484	74.660416	-636.984253	299.742157	1282.491821	-640.174927	-89.756447	1295.715698	-595.151489	102.991829	1319.163330	-567.389282	102.892784	1582.304321	-673.839233	329.599396	1047.485718	-673.686218	-138.615067	1066.815430	-560.389832	298.640411	805.737122	-562.864319	-114.699066	829.985962	-606.697449	93.149582	965.683350	376.660553	-28.008049	926.873596	404.909302	153.237717
-605.689270	201.756180	872.708252	-621.431152	-1.555817	859.617493	-721.646057	251.999146	418.597717	-666.845276	-37.394928	469.953278	-707.530396	256.982697	65.185387	-733.306091	-32.364845	74.683815	-636.913086	299.761139	1282.514526	-640.197205	-89.723976	1295.788696	-595.100830	102.997963	1319.185669	-567.288208	102.889183	1582.284546	-673.733337	329.597656	1047.509521	-673.675659	-138.601685	1066.839844	-560.355408	298.682159	805.742249	-562.796387	-114.690376	830.045654	-606.722839	93.162636	965.687317	376.617340	-28.051495	926.896790	404.881653	153.219330
-605.646545	201.823669	872.722656	-621.465515	-1.449425	859.624329	-721.641479	252.058762	418.630219	-666.751770	-37.421227	469.975311	-707.633179	257.020844	65.167603	-733.240234	-32.359203	74.690498	-636.850708	299.786316	1282.543945	-640.216064	-89.711899	1295.800781	-595.102295	103.035103	1319.198608	-567.191650	102.880127	1582.268433	-673.679382	329.651947	1047.556030	-673.672913	-138.590546	1066.845459	-560.330261	298.722961	805.738892	-562.796936	-114.714996	830.073120	-606.732483	93.243011	965.698425	376.608490	-28.040653	926.895874	404.867981	153.244080
-605.637939	201.814804	872.727112	-621.468506	-1.467594	859.657776	-721.556763	252.073151	418.607239	-666.692200	-37.453255	469.962952	-707.569031	257.006195	65.172966	-733.272827	-32.309643	74.673615	-636.760986	299.803253	1282.568848	-640.248901	-89.689987	1295.812744	-595.085327	103.045517	1319.206543	-567.111145	102.869614	1582.245605	-673.630859	329.699921	1047.568848	-673.684265	-138.573654	1066.878052	-560.326233	298.680420	805.752502	-562.764954	-114.689713	830.120239	-606.745117	93.244667	965.719482	376.574860	-28.074867	926.917358	404.874969	153.220947
-605.648132	201.810760	872.710144	-621.503662	-1.419777	859.679749	-721.544128	252.106674	418.588409	-666.564514	-37.512032	469.934784	-707.559937	256.982269	65.156853	-733.399963	-32.323242	74.719498	-636.708496	299.831238	1282.586914	-640.279236	-89.670822	1295.822632	-595.055664	103.047607	1319.224243	-567.021790	102.859741	1582.221924	-673.555603	329.738892	1047.592651	-673.679993	-138.546051	1066.865234	-560.291809	298.733398	805.763062	-562.758301	-114.694946	830.121094	-606.754700	93.281975	965.722229	376.560089	-28.069304	926.903992	404.879395	153.221100
-605.661682	201.836395	872.704651	-621.566895	-1.334722	859.648682	-721.530273	252.146210	418.594116	-666.450134	-37.538513	469.898438	-707.507996	256.984955	65.165283	-733.300049	-32.318153	74.699242	-636.643616	299.833679	1282.607544	-640.285706	-89.662437	1295.823120	-595.049194	103.048302	1319.223511	-566.928894	102.842834	1582.202637	-673.480286	329.737610	1047.652588	-673.682068	-138.528061	1066.859375	-560.292053	298.709686	805.773804	-562.761169	-114.719368	830.125671	-606.781189	93.320297	965.701904	376.541962	-28.116589	926.910706	404.888000	153.214310
-605.641174	201.911530	872.734070	-621.617920	-1.252842	859.627686	-721.477051	252.181549	418.614410	-666.277161	-37.583500	469.881134	-707.531555	256.990814	65.169876	-733.278931	-32.316551	74.713974	-636.563965	299.855438	1282.649048	-640.300842	-89.644478	1295.823730	-595.028503	103.046318	1319.219727	-566.852722	102.819664	1582.179688	-673.415955	329.755280	1047.687012	-673.703735	-138.539368	1066.869629	-560.258057	298.729584	805.798218	-562.791565	-114.735710	830.094849	-606.810669	93.372658	965.705261	376.497894	-28.145533	926.922668	404.899261	153.165863
-605.634277	201.922577	872.728027	-621.616028	-1.227811	859.618835	-721.426086	252.195892	418.588196	-666.068054	-37.599255	469.822021	-707.532166	257.002899	65.184135	-733.278503	-32.325577	74.728821	-636.503418	299.858704	1282.684448	-640.305359	-89.650719	1295.804199	-595.106018	103.119850	1319.214233	-566.777344	102.809731	1582.150879	-673.379700	329.809235	1047.702881	-673.717102	-138.554733	1066.849609	-560.254333	298.767395	805.840088	-562.763245	-114.737175	830.102234	-606.808228	93.388832	965.697815	376.470673	-28.129774	926.929749	404.902740	153.168457
-605.588379	201.905136	872.723877	-621.563354	-1.263458	859.649109	-721.373840	252.189178	418.571289	-665.913452	-37.633488	469.838257	-707.474731	256.980438	65.199013	-733.313904	-32.328693	74.767403	-636.460754	299.887299	1282.718384	-640.350708	-89.606857	1295.797607	-594.978210	103.041077	1319.248901	-566.718994	102.772888	1582.143555	-673.349609	329.825348	1047.750732	-673.728638	-138.536606	1066.858643	-560.247192	298.792358	805.871582	-562.790466	-114.750343	830.110718	-606.784241	93.381828	965.713989	376.457092	-28.167389	926.945251	404.925232	153.157211
-605.258972	201.475861	872.702820	-620.789429	-2.314293	860.199219	-721.162537	252.045563	418.507019	-665.680420	-37.642403	470.006531	-707.286133	256.907349	65.184334	-733.390564	-32.347225	74.791527	-636.462036	299.904327	1282.785522	-640.396301	-89.588356	1295.819336	-594.960083	103.054642	1319.260254	-566.729919	102.716034	1582.140747	-673.317932	329.894958	1047.798706	-673.836792	-138.599060	1066.859009	-560.230713	298.735229	805.899292	-562.834778	-114.783821	830.105591	-606.473083	92.972618	966.017151	376.417145	-28.134071	926.938904	404.921173	153.160767
-605.209167	201.492447	872.715393	-620.734985	-2.348187	860.241211	-721.120850	252.063766	418.495331	-665.517151	-37.689171	470.020416	-707.341003	256.936432	65.159920	-733.493713	-32.358021	74.842262	-636.401001	299.918732	1282.807983	-640.361511	-89.585205	1295.839966	-595.053223	103.116982	1319.270630	-566.679626	102.678505	1582.129395	-673.271423	329.924957	1047.849243	-673.797852	-138.580811	1066.895020	-560.209595	298.809692	805.933350	-562.882446	-114.802231	830.118835	-606.451599	92.982277	966.047668	376.392426	-28.156225	926.946533	404.942688	153.161682
-605.224609	201.525864	872.704407	-620.744202	-2.299825	860.265808	-721.140137	252.099701	418.512360	-665.390930	-37.751728	470.016174	-707.378723	256.945435	65.161743	-733.534912	-32.356445	74.878006	-636.357910	299.925812	1282.836304	-640.363586	-89.576889	1295.874512	-595.044922	103.127594	1319.275879	-566.647034	102.641624	1582.123413	-673.262390	330.000702	1047.881592	-673.822327	-138.572922	1066.892212	-560.199646	298.783508	805.941895	-562.951233	-114.845345	830.112671	-606.465942	93.040321	966.055725	376.371155	-28.179403	926.952087	404.948334	153.137131
-605.289795	201.509872	872.698669	-620.759827	-2.274767	860.267029	-721.124023	252.094299	418.499023	-665.248047	-37.803757	469.989410	-707.265503	256.898376	65.145645	-733.531250	-32.352676	74.906830	-636.282532	299.911865	1282.854126	-640.335510	-89.574883	1295.854248	-595.043274	103.134819	1319.323486	-566.615051	102.596931	1582.102051	-673.217834	330.044922	1047.917358	-673.839722	-138.559464	1066.934937	-560.173035	298.816620	805.971802	-563.018005	-114.867668	830.106506	-606.504944	93.048409	966.053650	376.339233	-28.157923	926.945679	404.941498	153.132385
-605.922791	200.786804	872.562073	-620.886719	-2.404827	860.268188	-721.130005	252.136139	418.406219	-665.194458	-37.899399	470.017029	-707.229675	256.908417	65.195206	-733.571533	-32.358551	74.925888	-636.286011	299.923920	1282.887817	-640.376099	-89.588974	1295.876221	-595.024231	103.120537	1319.312988	-566.595459	102.562576	1582.099731	-673.174683	330.070068	1047.942017	-673.868713	-138.593597	1066.926758	-560.135071	298.792297	805.996155	-563.097961	-114.918900	830.067322	-606.839478	92.682983	965.986938	376.313324	-28.189392	926.946533	404.934357	153.133423
-605.236023	201.524124	872.701294	-620.714050	-2.221604	860.274536	-721.070618	252.101105	418.506317	-664.959900	-37.869743	469.984558	-707.240295	256.895996	65.184196	-733.508484	-32.357700	74.940735	-636.222168	299.918579	1282.917847	-640.340820	-89.579575	1295.861328	-595.017395	103.118835	1319.332031	-566.532471	102.549126	1582.084106	-673.147888	330.123688	1047.961792	-673.974487	-138.624496	1066.880737	-560.129761	298.874237	806.014526	-563.128296	-114.911232	830.034058	-606.466125	93.083771	966.059509	376.277740	-28.183987	926.946838	404.932739	153.137756
-605.170959	201.574219	872.721313	-620.685974	-2.206496	860.267212	-721.041870	252.092621	418.509125	-664.812622	-37.873463	469.927887	-707.212280	256.892090	65.211678	-733.480896	-32.366177	74.956886	-636.236511	299.923706	1282.952271	-640.403015	-89.590683	1295.843628	-594.998047	103.117767	1319.310547	-566.535095	102.504372	1582.074951	-673.129883	330.169250	1047.988403	-673.999451	-138.591675	1066.867432	-560.062988	298.832886	806.046875	-563.168823	-114.951492	830.019043	-606.431213	93.103844	966.065796	376.210510	-28.182091	926.944763	404.881287	153.137634
-605.142029	201.571274	872.724365	-620.630371	-2.169563	860.275696	-721.000732	252.063171	418.495178	-664.698181	-37.942451	469.958405	-707.072449	256.821198	65.205811	-733.511230	-32.392864	74.987915	-636.179932	299.930756	1282.987549	-640.383850	-89.591209	1295.851685	-595.006531	103.095558	1319.341553	-566.553040	102.458977	1582.061523	-673.089539	330.158936	1048.023315	-674.049194	-138.636154	1066.859009	-559.935852	298.837158	806.134766	-563.228027	-114.983063	830.000305	-606.401794	93.123962	966.072632	376.188751	-28.150145	926.933411	404.865082	153.131424
-605.080627	201.621201	872.738586	-620.569580	-2.121451	860.295044	-720.991760	252.048630	418.492584	-664.576416	-37.935860	469.965088	-707.199280	256.850555	65.195145	-733.353882	-32.391518	74.980782	-636.212402	299.935211	1283.016602	-640.412598	-89.596832	1295.839355	-595.006897	103.092911	1319.341797	-566.579468	102.412132	1582.067383	-673.046204	330.204407	1048.058228	-674.076782	-138.655029	1066.883423	-559.877502	298.864655	806.185486	-563.323730	-115.030548	829.985596	-606.355347	93.176590	966.090576	376.143677	-28.161757	926.918457	404.817841	153.117599
-605.092590	201.652390	872.726135	-620.554443	-2.085115	860.282532	-720.996521	252.070892	418.508057	-664.491089	-37.974136	469.968292	-707.099854	256.826599	65.205101	-733.360229	-32.400784	75.030182	-636.201355	299.935974	1283.048950	-640.425842	-89.615135	1295.860840	-595.028992	103.086311	1319.387085	-566.612427	102.367813	1582.074829	-673.008545	330.220032	1048.098999	-674.023621	-138.625214	1066.915649	-559.809509	298.948151	806.230286	-563.400574	-115.066582	829.965027	-606.358154	93.211311	966.078430	376.078674	-28.159664	926.917480	404.780823	153.111679
-605.051453	201.687668	872.745178	-620.519226	-2.056268	860.297668	-721.029419	252.094696	418.525879	-664.378113	-37.992912	469.983887	-707.239136	256.843414	65.209152	-733.527283	-32.412243	75.057182	-636.184082	299.943726	1283.083374	-640.439148	-89.618065	1295.847290	-595.046265	103.060913	1319.391602	-566.721191	102.276276	1582.084229	-673.004211	330.244171	1048.136841	-674.053894	-138.657516	1066.927246	-559.766418	299.031738	806.276245	-563.463196	-115.139839	829.948730	-606.326355	93.241982	966.095886	376.046722	-28.177475	926.901855	404.743073	153.095032
-605.011230	201.689133	872.730408	-620.469910	-2.013488	860.276001	-721.016052	252.091675	418.549225	-664.288513	-37.975033	469.977020	-707.216553	256.858124	65.195152	-733.509766	-32.424931	75.103065	-636.148926	299.930664	1283.126953	-640.401611	-89.630463	1295.873535	-595.052002	103.056244	1319.465332	-566.760132	102.225212	1582.094604	-672.931091	330.234833	1048.165405	-674.181030	-138.750122	1066.885742	-559.712341	299.072968	806.308105	-563.537842	-115.198128	829.931213	-606.290344	93.260292	966.077942	375.961853	-28.179501	926.894836	404.669525	153.080170
-605.017456	201.696274	872.747070	-620.433594	-1.978069	860.284058	-720.969116	252.083176	418.538818	-664.251282	-37.984802	469.975769	-707.100830	256.814331	65.201355	-733.474304	-32.435139	75.107895	-636.160400	299.922607	1283.159546	-640.439270	-89.668007	1295.829224	-595.070923	103.033661	1319.491943	-566.816223	102.188156	1582.097412	-672.886658	330.252319	1048.213623	-674.137329	-138.729401	1066.894897	-559.697021	299.166748	806.345398	-563.583496	-115.237045	829.893555	-606.269836	93.277435	966.089722	375.923798	-28.162853	926.868530	404.626099	153.095291
-604.984985	201.712326	872.752502	-620.378601	-1.945598	860.283997	-720.943604	252.076614	418.520477	-664.232483	-37.943226	469.951263	-707.102051	256.840546	65.229362	-733.486267	-32.422787	75.094276	-636.176941	299.922150	1283.198853	-640.470947	-89.645256	1295.852417	-594.980042	102.936417	1319.508911	-566.800842	102.176460	1582.096436	-672.819092	330.263458	1048.262207	-674.111694	-138.715698	1066.892456	-559.633423	299.166626	806.393921	-563.593018	-115.260368	829.900208	-606.228638	93.299385	966.092407	375.849945	-28.191553	926.877441	404.550964	153.072464
-605.000854	201.698486	872.745789	-620.360657	-1.925075	860.284302	-720.941162	252.096024	418.528107	-664.229980	-37.869263	469.968262	-707.099976	256.864227	65.213379	-733.453308	-32.433758	75.100807	-636.199219	299.905640	1283.255493	-640.504883	-89.680321	1295.854248	-595.097412	102.971390	1319.504395	-566.878967	102.128899	1582.105713	-672.828430	330.303528	1048.282837	-674.185120	-138.789795	1066.849976	-559.543579	299.167480	806.455872	-563.595642	-115.296875	829.874329	-606.224060	93.305885	966.089172	375.746918	-28.201361	926.880859	404.433685	153.072830
-604.939087	201.744171	872.771057	-620.302795	-1.875788	860.289307	-720.939392	252.088074	418.530609	-664.230286	-37.802429	469.975037	-707.068970	256.851044	65.220787	-733.440735	-32.439800	75.110443	-636.190857	299.917542	1283.290527	-640.536011	-89.698235	1295.836792	-595.005005	102.895584	1319.571045	-566.954224	102.090874	1582.110596	-672.789673	330.318939	1048.327393	-674.152283	-138.770432	1066.885132	-559.493225	299.245636	806.506775	-563.645020	-115.320946	829.860779	-606.171326	93.343742	966.104126	375.673462	-28.215691	926.865479	404.352203	153.052399
-604.910034	201.753693	872.765137	-620.248352	-1.808637	860.284912	-720.935242	252.098694	418.494720	-664.283936	-37.724297	469.978973	-707.127747	256.835510	65.195099	-733.464172	-32.432991	75.108009	-636.205750	299.901978	1283.318970	-640.552307	-89.696312	1295.850952	-595.059875	102.887100	1319.599487	-567.043579	102.038834	1582.119873	-672.798340	330.356018	1048.362305	-674.163940	-138.807068	1066.901611	-559.447144	299.252289	806.561401	-563.647278	-115.359428	829.880371	-606.134399	93.382111	966.099304	375.625488	-28.211033	926.868896	404.297333	153.034515
-604.898376	201.816101	872.777161	-620.191162	-1.814286	860.298462	-720.960815	252.116135	418.517761	-664.358582	-37.657516	470.044983	-707.149841	256.839539	65.194725	-733.297119	-32.429344	75.074272	-636.216248	299.885986	1283.382935	-640.601013	-89.730339	1295.856445	-595.103699	102.864883	1319.640869	-567.149963	101.973106	1582.135498	-672.745178	330.367279	1048.411255	-674.222534	-138.853745	1066.879639	-559.377136	299.290649	806.616760	-563.613586	-115.404709	829.919861	-606.119141	93.416206	966.113708	375.523834	-28.221832	926.887390	404.189453	153.022873
-604.891846	201.808563	872.777161	-620.154053	-1.803561	860.302856	-720.984314	252.143768	418.529999	-664.471436	-37.601250	470.049194	-707.200867	256.844543	65.203407	-733.373047	-32.395943	75.078911	-636.259949	299.884003	1283.441040	-640.614197	-89.735405	1295.875610	-595.114502	102.845993	1319.689697	-567.248596	101.926582	1582.164185	-672.713318	330.373871	1048.433960	-674.204102	-138.897522	1066.923584	-559.332886	299.461700	806.659180	-563.649048	-115.443726	829.888672	-606.098633	93.420433	966.116150	375.468781	-28.203074	926.887817	404.122742	153.015839
-604.876831	201.823624	872.793884	-620.142273	-1.817939	860.290649	-721.001709	252.132339	418.531799	-664.590210	-37.517979	470.066162	-707.231689	256.881836	65.212158	-733.416077	-32.409527	75.068962	-636.278381	299.873047	1283.496460	-640.641174	-89.782516	1295.895264	-595.155212	102.841812	1319.713623	-567.340210	101.857956	1582.177612	-672.717224	330.422729	1048.465942	-674.192139	-138.896317	1066.897949	-559.281555	299.468018	806.718079	-563.612244	-115.487938	829.922974	-606.085144	93.407509	966.117554	375.418732	-28.198519	926.881470	404.069702	153.001801
-604.904175	201.827362	872.778381	-620.150452	-1.741431	860.258911	-721.036316	252.173080	418.530060	-664.662476	-37.420414	470.066223	-707.241333	256.881622	65.188232	-733.429932	-32.412960	75.062500	-636.301270	299.853790	1283.536865	-640.676208	-89.794388	1295.887207	-595.191650	102.790009	1319.740112	-567.435913	101.810814	1582.191895	-672.700806	330.438629	1048.513428	-674.248047	-138.966827	1066.878296	-559.240540	299.469482	806.761841	-563.569824	-115.535728	829.925232	-606.086487	93.436798	966.092102	375.353943	-28.221678	926.877930	404.015198	152.989212
-604.910278	201.827072	872.780212	-620.156067	-1.738931	860.260498	-721.068970	252.208374	418.542023	-664.772583	-37.335724	470.033630	-707.256104	256.894653	65.187714	-733.248352	-32.361595	75.018150	-636.315125	299.837463	1283.581299	-640.722290	-89.830032	1295.860474	-595.190918	102.786369	1319.750122	-567.544067	101.746277	1582.210571	-672.707092	330.482513	1048.537354	-674.161621	-138.964722	1066.854370	-559.165100	299.341339	806.796692	-563.483093	-115.537758	829.929382	-606.087280	93.437370	966.093445	375.316833	-28.218945	926.888794	403.971619	153.019196
-604.902161	201.896179	872.792603	-620.158508	-1.683887	860.222412	-721.080750	252.213211	418.495117	-664.834778	-37.253277	470.017303	-707.151978	256.903137	65.203339	-733.156616	-32.362888	74.973137	-636.351318	299.805939	1283.621582	-640.745728	-89.856430	1295.872681	-595.232727	102.745293	1319.766846	-567.639221	101.681664	1582.236084	-672.681213	330.503693	1048.577759	-674.219788	-139.003006	1066.828369	-559.115051	299.379517	806.845642	-563.424988	-115.568764	829.945862	-606.077393	93.474472	966.078491	375.271179	-28.224445	926.888611	403.939331	152.970459
-605.226990	202.341583	872.831665	-620.975037	-0.509483	859.706238	-721.268555	252.382507	418.584869	-665.002136	-37.248722	469.840149	-707.294312	256.938690	65.218102	-733.225098	-32.342697	74.979050	-636.358521	299.810089	1283.665161	-640.786072	-89.886139	1295.848145	-595.261902	102.725456	1319.792236	-567.736450	101.622154	1582.249146	-672.636169	330.484833	1048.611206	-674.177368	-139.036148	1066.816528	-559.066223	299.453217	806.899170	-563.359314	-115.576530	829.934021	-606.406738	93.956131	965.801636	375.226654	-28.209063	926.890442	403.906921	152.969574
-605.255249	202.384399	872.845032	-621.067871	-0.367954	859.650635	-721.359070	252.414886	418.581970	-665.090515	-37.191341	469.840118	-707.378052	256.975403	65.204132	-733.171875	-32.342728	74.964516	-636.380310	299.791626	1283.725098	-640.825745	-89.912582	1295.865967	-595.308838	102.689323	1319.815063	-567.840332	101.556923	1582.271973	-672.622559	330.494232	1048.657715	-674.206970	-139.068085	1066.788696	-559.013428	299.391724	806.959167	-563.254272	-115.600052	829.976685	-606.449829	94.007828	965.776428	375.193298	-28.233955	926.887695	403.881500	152.970886
-604.927307	201.924973	872.805786	-620.252014	-1.629414	860.201294	-721.160095	252.259140	418.491974	-665.184998	-37.113213	470.043182	-707.281799	256.972382	65.214508	-733.175903	-32.357815	74.957504	-636.409058	299.766022	1283.747559	-640.869934	-89.943359	1295.850464	-595.354248	102.689499	1319.846802	-567.957520	101.484673	1582.287842	-672.615906	330.512054	1048.688843	-674.188416	-139.126083	1066.768555	-558.964722	299.453644	807.004822	-563.154175	-115.590622	829.994934	-606.118896	93.495155	966.071960	375.180420	-28.238270	926.872498	403.868195	152.963226
-604.928345	201.887756	872.781372	-620.250977	-1.659993	860.201904	-721.183533	252.271271	418.484497	-665.317139	-37.095509	470.072266	-707.155273	256.958130	65.201599	-733.254150	-32.307304	74.926300	-636.453308	299.763031	1283.786743	-640.915222	-89.944145	1295.822998	-595.370728	102.623726	1319.877197	-568.074707	101.442505	1582.302002	-672.614075	330.519531	1048.739746	-674.140869	-139.098114	1066.755493	-558.935974	299.405914	807.030029	-563.100342	-115.631363	830.003662	-606.128357	93.473953	966.061523	375.169739	-28.264751	926.881348	403.872803	152.944794
-604.940735	201.891739	872.785461	-620.291626	-1.596011	860.190796	-721.237732	252.312164	418.467407	-665.386902	-37.047268	470.054565	-707.222839	256.989349	65.190086	-733.142212	-32.316364	74.893547	-636.471008	299.717529	1283.821655	-640.980591	-89.989914	1295.850098	-595.424011	102.631683	1319.890381	-568.180847	101.364052	1582.319214	-672.589661	330.503815	1048.753296	-674.177185	-139.195328	1066.739502	-558.899292	299.558014	807.087952	-563.027954	-115.650597	830.015564	-606.152527	93.497513	966.057129	375.157532	-28.287281	926.883545	403.892303	152.948166
-604.983276	201.903275	872.786987	-620.374084	-1.614866	860.190063	-721.230164	252.315094	418.467499	-665.585144	-37.050419	470.132416	-707.279724	257.002045	65.188507	-733.198364	-32.334843	74.899994	-636.507996	299.699738	1283.882813	-641.011658	-90.012375	1295.858643	-595.460205	102.576324	1319.920410	-568.291931	101.294220	1582.340698	-672.597290	330.505463	1048.790039	-674.171265	-139.199799	1066.721069	-558.873047	299.630463	807.147339	-562.915833	-115.668495	830.058838	-606.195251	93.491081	966.056091	375.136658	-28.304987	926.894836	403.894440	152.920807
-604.969666	201.911743	872.808105	-620.403320	-1.611820	860.202148	-721.315552	252.372818	418.497375	-665.720215	-36.991852	470.142334	-707.316772	257.004456	65.172226	-733.176270	-32.338345	74.864113	-636.530640	299.674866	1283.932983	-641.069336	-90.030914	1295.870972	-595.477783	102.544121	1319.981079	-568.391846	101.226273	1582.364380	-672.577881	330.503754	1048.854248	-674.063110	-139.179169	1066.753540	-558.852478	299.670990	807.184875	-562.783936	-115.656143	830.118164	-606.204651	93.491386	966.072449	375.117065	-28.323673	926.899841	403.881897	152.946045
-605.765747	201.197372	872.632324	-620.639160	-1.838262	860.198120	-721.397949	252.430298	418.390259	-665.955017	-37.001770	470.189972	-707.383057	257.018799	65.173096	-733.276917	-32.320694	74.861374	-636.582275	299.673767	1283.990356	-641.142700	-90.065628	1295.900024	-595.536743	102.528755	1319.977905	-568.490723	101.157516	1582.375000	-672.600037	330.512695	1048.900879	-674.058777	-139.176941	1066.711182	-559.055176	299.682526	807.155090	-562.683655	-115.648651	830.122131	-606.647522	93.101685	965.983154	375.127747	-28.352407	926.912048	403.913025	152.927963
-605.117554	201.899979	872.793518	-620.544861	-1.609444	860.188110	-721.366394	252.384964	418.493988	-665.983765	-36.904675	470.166901	-707.282532	257.034973	65.177193	-733.389648	-32.297447	74.883484	-636.597656	299.633087	1284.039185	-641.207886	-90.095459	1295.898071	-595.553406	102.487984	1320.006592	-568.595642	101.318878	1582.367310	-672.594177	330.505829	1048.941528	-674.032104	-139.213181	1066.691162	-559.071228	299.634216	807.189636	-562.593933	-115.651672	830.145081	-606.319946	93.484566	966.056030	375.097382	-28.372618	926.919128	403.904877	152.948105
-605.111694	201.958237	872.833191	-620.581421	-1.594375	860.178101	-721.356384	252.374603	418.479401	-666.071655	-36.854866	470.160614	-707.237915	257.026245	65.178459	-733.196167	-32.306850	74.805817	-636.581482	299.597656	1284.062744	-641.239807	-90.125732	1295.867432	-595.638489	102.449478	1320.039917	-568.672729	101.011894	1582.389282	-672.595825	330.513489	1048.989136	-673.997192	-139.202698	1066.677979	-559.103394	299.597076	807.221863	-562.485046	-115.626022	830.188904	-606.353516	93.498428	966.070557	375.097015	-28.390867	926.935547	403.896393	152.907486
-605.162842	201.891449	872.816711	-620.623657	-1.633367	860.170105	-721.336426	252.338837	418.461670	-666.231201	-36.810749	470.146393	-707.229370	257.018616	65.181961	-733.173096	-32.288948	74.770622	-636.617004	299.566132	1284.123535	-641.347229	-90.150093	1295.867676	-595.669434	102.393318	1320.044556	-568.784912	101.165077	1582.384399	-672.579163	330.490204	1049.047607	-674.027588	-139.243210	1066.652832	-559.103760	299.513245	807.262451	-562.325500	-115.606735	830.242065	-606.396729	93.448776	966.058350	375.075043	-28.426950	926.948792	403.895844	152.890656
-605.221619	201.916901	872.815857	-620.688293	-1.627075	860.158936	-721.383972	252.365051	418.459839	-666.312439	-36.784817	470.145355	-707.165222	256.997864	65.193848	-733.091431	-32.285217	74.709824	-636.621094	299.556641	1284.152832	-641.414856	-90.195473	1295.862549	-595.723755	102.339645	1320.054565	-568.928101	101.057335	1582.400146	-672.605286	330.500671	1049.096802	-674.001282	-139.291672	1066.646851	-559.098206	299.444336	807.308167	-562.235657	-115.581192	830.273376	-606.458069	93.460052	966.052002	375.045380	-28.448334	926.949341	403.888885	152.906067
-605.265686	201.865829	872.810974	-620.763794	-1.640047	860.161804	-721.403564	252.332825	418.428131	-666.452332	-36.796871	470.141693	-707.234436	257.022369	65.196175	-733.165344	-32.293388	74.707520	-636.662964	299.521545	1284.186157	-641.499268	-90.232796	1295.841431	-595.771912	102.316277	1320.079102	-568.958557	101.024727	1582.397461	-672.633301	330.525238	1049.111816	-674.041504	-139.320572	1066.592285	-559.112488	299.421021	807.360657	-562.139709	-115.565361	830.310547	-606.505371	93.428642	966.050171	375.026855	-28.429537	926.940979	403.864441	152.878845
-605.307068	201.873764	872.823425	-620.818237	-1.623979	860.155640	-721.438538	252.332214	418.431458	-666.594910	-36.741920	470.130463	-707.156250	257.005890	65.198547	-733.215210	-32.285942	74.726700	-636.672241	299.495972	1284.227417	-641.561035	-90.256569	1295.875732	-595.803955	102.278282	1320.091431	-569.036133	100.948982	1582.412231	-672.628967	330.500275	1049.156982	-673.980896	-139.285385	1066.612915	-559.176025	299.501404	807.369507	-562.033936	-115.532188	830.363098	-606.557678	93.431221	966.052979	374.977509	-28.453152	926.959595	403.814911	152.848831
-605.406860	201.862442	872.805237	-620.895264	-1.637778	860.162720	-721.522095	252.343781	418.440521	-666.709595	-36.732517	470.163727	-707.279358	257.028778	65.187286	-733.134766	-32.293297	74.695000	-636.696533	299.460724	1284.261475	-641.622620	-90.275414	1295.873291	-595.857849	102.231926	1320.120239	-569.101563	100.649155	1582.436035	-672.648926	330.532593	1049.174683	-673.976257	-139.296402	1066.619629	-559.187195	299.496063	807.416382	-561.923462	-115.478447	830.401672	-606.640259	93.431343	966.047913	374.914917	-28.520046	926.986389	403.779877	152.803787
-605.474487	201.800003	872.815552	-620.927856	-1.672031	860.176758	-721.524597	252.302460	418.420685	-666.810364	-36.649834	470.151794	-707.214233	257.021484	65.177284	-733.144165	-32.278114	74.693130	-636.679932	299.407593	1284.269531	-641.642151	-90.318718	1295.864990	-595.910217	102.192322	1320.141846	-569.169922	100.560432	1582.434937	-672.662659	330.523590	1049.218872	-673.934875	-139.269226	1066.621826	-559.232666	299.389130	807.420532	-561.882263	-115.464844	830.423889	-606.686157	93.384697	966.059937	374.873993	-28.504053	926.970947	403.746216	152.826218
-605.549072	201.822601	872.808411	-621.013916	-1.676520	860.181335	-721.595154	252.298706	418.407593	-666.927246	-36.653099	470.175018	-707.248169	257.015839	65.181419	-733.141235	-32.276833	74.668755	-636.696411	299.368530	1284.284058	-641.688110	-90.348717	1295.910522	-595.936096	102.145912	1320.153809	-569.227966	100.477570	1582.453735	-672.651489	330.481354	1049.241943	-673.958435	-139.291321	1066.606323	-559.261230	299.455658	807.448547	-561.800842	-115.433830	830.449768	-606.751831	93.398956	966.058044	374.838226	-28.538198	926.967102	403.704987	152.808182
-605.626709	201.780472	872.811768	-621.056519	-1.691825	860.186646	-721.641174	252.290619	418.433319	-667.048035	-36.624641	470.188812	-707.264404	257.037994	65.145027	-733.128296	-32.290348	74.668587	-636.723267	299.340637	1284.293579	-641.760742	-90.390182	1295.906494	-595.966797	102.109573	1320.176514	-569.293335	100.394920	1582.455078	-672.689575	330.476624	1049.247314	-673.952515	-139.289536	1066.582520	-559.295593	299.368896	807.466492	-561.717346	-115.398933	830.479675	-606.809753	93.371277	966.062256	374.771179	-28.545286	926.975159	403.641937	152.755325
-605.670105	201.719940	872.809570	-621.090271	-1.727965	860.190613	-721.689148	252.273651	418.402802	-667.166870	-36.593525	470.185638	-707.219360	257.028656	65.143173	-733.089600	-32.275593	74.640305	-636.758118	299.293579	1284.304199	-641.829590	-90.430824	1295.889648	-596.018921	102.064339	1320.194946	-569.366211	100.312790	1582.457520	-672.747192	330.496948	1049.268799	-674.022888	-139.349182	1066.539795	-559.329651	299.292175	807.463013	-561.633972	-115.380257	830.504761	-606.848328	93.325439	966.063354	374.681152	-28.549887	926.951294	403.562744	152.779861
-605.833496	201.943329	872.839600	-621.647156	-0.974157	860.033630	-721.832764	252.287521	418.459686	-667.369324	-36.574913	470.067627	-707.303711	257.044800	65.150368	-733.035950	-32.283627	74.620003	-636.785339	299.271942	1284.339111	-641.913269	-90.473694	1295.892578	-596.084106	102.013855	1320.204102	-569.431396	100.229889	1582.459717	-672.765564	330.468872	1049.293457	-674.050720	-139.354492	1066.520264	-559.369751	299.298218	807.476807	-561.602051	-115.376320	830.507874	-607.126526	93.686676	965.985840	374.614319	-28.593918	926.953857	403.504333	152.769516
-605.765320	201.702209	872.808228	-621.184692	-1.711719	860.151245	-721.783386	252.197311	418.406250	-667.480896	-36.555363	470.195160	-707.313721	257.047363	65.141960	-733.074646	-32.282738	74.589119	-636.823364	299.243774	1284.335205	-641.963196	-90.506287	1295.876953	-596.117493	101.955025	1320.191040	-569.492981	100.145432	1582.458618	-672.812134	330.443634	1049.323242	-674.070435	-139.374374	1066.508179	-559.420654	299.245087	807.477722	-561.560303	-115.356667	830.517029	-606.928284	93.304039	966.040649	374.535492	-28.581949	926.939575	403.428711	152.765640
-605.704163	201.727875	872.826416	-621.171936	-1.762451	860.171570	-721.824158	252.182419	418.393494	-667.582947	-36.489197	470.164978	-707.221863	257.017151	65.144730	-733.048340	-32.283382	74.582825	-636.904968	299.218323	1284.372192	-642.064331	-90.545532	1295.865723	-596.180054	101.942795	1320.184082	-569.568726	100.067474	1582.464966	-672.833313	330.426819	1049.313110	-674.094849	-139.363510	1066.479004	-559.455078	299.265198	807.498352	-561.559753	-115.336914	830.519836	-606.906311	93.294586	966.061035	374.467102	-28.598381	926.923218	403.349945	152.744659
-605.856018	201.977356	872.859070	-621.696960	-1.067572	860.045776	-721.998840	252.207413	418.435211	-667.781860	-36.519989	470.044342	-707.340637	257.042694	65.138908	-733.112183	-32.292461	74.601814	-636.960510	299.179688	1284.369263	-642.141785	-90.599144	1295.840698	-596.227112	101.887009	1320.202759	-569.620850	99.998436	1582.465210	-672.897827	330.392578	1049.344849	-674.099487	-139.401031	1066.484131	-559.506042	299.244843	807.504395	-561.541016	-115.314384	830.536682	-607.169861	93.657310	966.002136	374.379517	-28.595800	926.921204	403.281708	152.756180
-605.850342	201.687622	872.809326	-621.236267	-1.770355	860.147034	-721.919556	252.110657	418.370636	-667.776733	-36.423035	470.160797	-707.150696	257.001984	65.137848	-733.080505	-32.271053	74.548103	-636.973572	299.155334	1284.373657	-642.142944	-90.624260	1295.860107	-596.270142	101.849892	1320.219482	-569.689697	99.939400	1582.468750	-672.968689	330.387085	1049.336670	-674.149780	-139.411469	1066.464844	-559.548157	299.167847	807.498657	-561.532898	-115.308212	830.539185	-606.986877	93.266655	966.038330	374.293396	-28.593842	926.923462	403.190643	152.748322
-605.807434	201.702820	872.805786	-621.234009	-1.805831	860.149048	-721.972168	252.091324	418.374359	-667.892761	-36.360661	470.169006	-707.222717	256.995209	65.114044	-733.049133	-32.235134	74.522141	-637.017029	299.101715	1284.352661	-642.178833	-90.678391	1295.879028	-596.306213	101.824844	1320.260010	-569.758850	99.860764	1582.465820	-672.997437	330.341309	1049.349121	-674.063354	-139.364700	1066.490967	-559.603394	299.219238	807.517273	-561.540161	-115.300377	830.557007	-606.963318	93.259491	966.037781	374.218719	-28.599939	926.917358	403.122253	152.800903
-605.856812	201.679794	872.803284	-621.239441	-1.868654	860.147888	-722.014893	252.059769	418.376221	-667.998291	-36.359531	470.184052	-707.252563	257.001221	65.108109	-733.165344	-32.223164	74.527962	-637.103516	299.066223	1284.353271	-642.205750	-90.720978	1295.878784	-596.331543	101.774963	1320.264893	-569.823608	99.809593	1582.457764	-673.031128	330.292816	1049.323120	-674.082764	-139.378525	1066.467896	-559.383301	299.042389	807.611938	-561.536011	-115.299042	830.558533	-606.990234	93.219917	966.036072	374.163605	-28.581533	926.933716	403.052795	152.757446
-605.882690	201.635590	872.805664	-621.279663	-1.860233	860.143250	-721.981995	251.995941	418.367554	-668.089050	-36.353745	470.152802	-707.099487	256.937836	65.097000	-733.098999	-32.268303	74.530563	-637.163635	298.997620	1284.342285	-642.243774	-90.756165	1295.853149	-596.384460	101.731773	1320.244141	-569.883057	99.757462	1582.460449	-673.087952	330.244019	1049.338501	-674.083496	-139.357849	1066.453735	-559.431824	299.030853	807.618958	-561.566956	-115.306320	830.509033	-607.011536	93.195595	966.033752	374.089905	-28.607876	926.932007	402.994751	152.767090
-605.875671	201.647430	872.834656	-621.271301	-1.884377	860.123108	-722.019287	252.002289	418.353516	-668.130005	-36.333954	470.134033	-707.172424	256.996063	65.116295	-733.073914	-32.277523	74.516243	-637.208618	298.952759	1284.348389	-642.253113	-90.786980	1295.824585	-596.424194	101.675278	1320.224854	-569.939941	99.718758	1582.454102	-673.105530	330.165436	1049.333496	-674.173279	-139.453339	1066.425903	-559.474915	298.986664	807.638000	-561.603088	-115.299400	830.494812	-607.017761	93.167709	966.037659	374.046448	-28.617287	926.938965	402.950134	152.779114
-605.922302	201.616333	872.831055	-621.303772	-1.929230	860.105103	-722.046570	251.942657	418.364655	-668.189880	-36.364960	470.117615	-707.092041	256.936005	65.133392	-733.073059	-32.274391	74.487083	-637.284119	298.882324	1284.360718	-642.317810	-90.856224	1295.786865	-596.636658	101.735283	1320.170776	-570.008789	99.664063	1582.448853	-673.162476	330.087585	1049.348145	-674.205261	-139.449265	1066.387085	-559.544373	298.963989	807.632751	-561.633789	-115.298347	830.474365	-607.051514	93.123215	966.026001	373.995392	-28.627256	926.928223	402.903351	152.753372
-605.908386	201.609833	872.851196	-621.293396	-1.969778	860.105896	-722.071716	251.919998	418.385193	-668.261841	-36.359249	470.113464	-707.104126	256.937042	65.129646	-732.994507	-32.285221	74.443062	-637.385254	298.852936	1284.356445	-642.394775	-90.888611	1295.756226	-596.524719	101.572952	1320.168701	-570.073853	99.614098	1582.465576	-673.266724	330.089386	1049.338623	-674.251587	-139.535370	1066.337158	-559.592041	298.917572	807.631531	-561.695007	-115.322502	830.440063	-607.045410	93.091713	966.036316	373.964325	-28.612541	926.917358	402.872681	152.748749
-605.810547	201.661255	872.872070	-621.297607	-1.953695	860.099121	-722.068787	251.885223	418.389313	-668.299744	-36.392941	470.118622	-707.154419	256.954498	65.113503	-733.025452	-32.289383	74.450523	-637.489502	298.834534	1284.345581	-642.380310	-90.923973	1295.760986	-596.567749	101.529877	1320.197754	-570.153687	99.571358	1582.461914	-673.357788	330.062286	1049.323242	-674.340210	-139.596313	1066.324097	-559.639099	298.887543	807.651917	-561.758484	-115.345810	830.423279	-607.008728	93.110626	966.043030	373.950592	-28.632599	926.916931	402.851746	152.710861
-605.829895	201.604034	872.874939	-621.320740	-2.006609	860.110718	-722.087341	251.868484	418.400116	-668.304993	-36.398243	470.126923	-707.062866	256.928253	65.135780	-733.031860	-32.289398	74.452461	-637.593750	298.802429	1284.367920	-642.394470	-90.966095	1295.730469	-596.641113	101.508652	1320.191895	-570.223999	99.539619	1582.471924	-673.433960	329.992126	1049.359131	-674.272400	-139.588394	1066.355469	-559.704163	298.863007	807.637756	-561.860352	-115.398018	830.389465	-607.033630	93.059769	966.050781	373.955322	-28.643536	926.917419	402.854492	152.685944
-605.876709	201.585892	872.860962	-621.325806	-2.040738	860.114136	-722.116821	251.839645	418.407745	-668.328003	-36.408432	470.135956	-707.128113	256.942505	65.117027	-733.082275	-32.311653	74.465683	-637.672607	298.751556	1284.362793	-642.390808	-91.005646	1295.745239	-596.662781	101.450203	1320.177734	-570.285950	99.502701	1582.482910	-673.562561	329.983032	1049.308228	-674.324951	-139.636154	1066.350098	-559.753174	298.928650	807.641663	-561.957886	-115.413506	830.347656	-607.048096	93.043167	966.045471	373.925629	-28.698219	926.932312	402.845520	152.664978
-605.909424	201.536591	872.883667	-621.337585	-2.090430	860.126099	-722.152771	251.823593	418.427185	-668.389587	-36.408501	470.149445	-707.138184	256.932678	65.101936	-733.090942	-32.297424	74.470726	-637.760193	298.680450	1284.343140	-642.416992	-91.024445	1295.733521	-596.658997	101.411812	1320.179321	-570.338013	99.464622	1582.489136	-673.606323	329.896484	1049.317261	-674.344177	-139.692093	1066.327881	-559.818237	298.948334	807.645691	-562.037781	-115.456940	830.302551	-607.082214	92.989967	966.063293	373.945435	-28.712076	926.937561	402.858093	152.621750
-605.858337	201.531357	872.882813	-621.325317	-2.140468	860.091187	-722.117188	251.766174	418.422333	-668.472290	-36.468994	470.168396	-707.241211	256.953003	65.111671	-733.093445	-32.296894	74.476845	-637.836975	298.633942	1284.334473	-642.388184	-91.085579	1295.719849	-596.703247	101.358459	1320.156494	-570.390198	99.435860	1582.499756	-673.684875	329.856506	1049.297241	-674.390625	-139.722061	1066.320679	-559.859619	298.875885	807.643860	-562.120544	-115.483536	830.256958	-607.057983	92.946526	966.044861	373.944702	-28.729973	926.945679	402.872406	152.606537
-606.747437	200.695862	872.720276	-621.542419	-2.370964	860.100708	-722.213562	251.783783	418.335785	-668.576111	-36.528500	470.199127	-707.198059	256.934509	65.136444	-733.117310	-32.296440	74.486626	-637.900452	298.586609	1284.342407	-642.411072	-91.122688	1295.679077	-596.747253	101.331421	1320.152832	-570.454773	99.397240	1582.510254	-673.769470	329.806488	1049.311646	-674.424866	-139.794891	1066.294312	-559.924744	298.778595	807.655823	-562.208618	-115.506477	830.213562	-607.544373	92.494446	965.969360	373.947113	-28.760538	926.963440	402.877319	152.628098
-606.826721	200.606766	872.680725	-621.575867	-2.462695	860.088196	-722.225037	251.760834	418.346497	-668.599365	-36.565987	470.200470	-707.170715	256.938354	65.133499	-733.129883	-32.305286	74.503487	-637.970581	298.517487	1284.310303	-642.434326	-91.150047	1295.659546	-596.781494	101.297852	1320.144165	-570.500732	99.357468	1582.512573	-673.900513	329.789551	1049.268311	-674.489319	-139.866638	1066.270630	-559.994873	298.820740	807.639343	-562.314575	-115.563988	830.144592	-607.589905	92.418091	965.943542	373.946472	-28.759577	926.966797	402.889191	152.589188
-605.945618	201.383026	872.893433	-621.343262	-2.279932	860.102173	-722.127686	251.659378	418.473358	-668.466553	-36.561764	470.200745	-707.053650	256.892639	65.156296	-733.094360	-32.327160	74.501938	-638.039368	298.473999	1284.294067	-642.450195	-91.230675	1295.633545	-596.819336	101.242279	1320.107666	-570.555664	99.317184	1582.518433	-673.995117	329.755798	1049.250610	-674.535217	-139.899551	1066.267578	-560.059570	298.752686	807.641724	-562.471375	-115.629257	830.099243	-607.116455	92.805145	966.056152	373.957397	-28.761627	926.970825	402.906647	152.612350
-605.956970	201.379990	872.907288	-621.341492	-2.286705	860.089233	-722.141968	251.598389	418.462952	-669.300049	-37.055027	470.324829	-707.013367	256.874786	65.142982	-733.500671	-32.325077	74.600586	-638.147583	298.438324	1284.289795	-642.477356	-91.281891	1295.602173	-596.867310	101.190483	1320.084961	-570.598999	99.271469	1582.509277	-674.053223	329.656464	1049.207275	-674.595093	-139.922684	1066.238525	-560.132690	298.635803	807.605408	-562.548523	-115.665215	830.065979	-607.131042	92.788422	966.056458	373.951508	-28.786180	926.980042	402.911133	152.611771
-605.945007	201.364975	872.898132	-621.333313	-2.327937	860.077209	-722.152649	251.561356	418.462372	-669.328491	-37.149296	470.309387	-707.076233	256.868561	65.136406	-733.526978	-32.309143	74.601639	-638.191711	298.367065	1284.263794	-642.485474	-91.338287	1295.551147	-596.918640	101.157455	1320.082886	-570.669556	99.235077	1582.507568	-674.158020	329.602783	1049.194458	-674.675659	-139.983505	1066.223145	-560.200073	298.495880	807.581238	-562.689209	-115.708076	830.002808	-607.128235	92.760170	966.046387	373.946808	-28.792486	926.984375	402.900726	152.586990
-605.956177	201.289993	872.901001	-621.341797	-2.345153	860.072327	-722.164001	251.518051	418.483429	-668.375793	-36.662334	470.150269	-707.142456	256.868317	65.147041	-733.121826	-32.326126	74.493660	-638.243408	298.308899	1284.242676	-642.454956	-91.417915	1295.557007	-597.130005	101.225426	1320.056519	-570.723389	99.202393	1582.508301	-674.239441	329.546448	1049.156738	-674.724915	-140.009033	1066.234009	-560.240540	298.459045	807.563599	-562.789246	-115.752647	829.980530	-607.144653	92.708969	966.045471	373.934387	-28.817055	926.990234	402.898895	152.588531
-606.007446	201.223312	872.882751	-621.341431	-2.443274	860.076721	-722.168884	251.482193	418.502167	-668.335571	-36.697926	470.132629	-707.140808	256.871460	65.171173	-733.204834	-32.341682	74.500221	-638.370544	298.243744	1284.195679	-642.494019	-91.467834	1295.551147	-597.170898	101.191101	1320.051025	-570.765991	99.170464	1582.513672	-674.313904	329.463806	1049.114868	-674.771667	-140.035248	1066.213501	-560.301453	298.454071	807.546387	-562.872559	-115.779579	829.957275	-607.171204	92.640327	966.039490	373.893951	-28.834930	926.999939	402.865143	152.580826
-605.981934	201.200607	872.872986	-621.302063	-2.485668	860.064087	-722.184814	251.443634	418.551514	-668.305786	-36.708271	470.153259	-707.120850	256.871429	65.152260	-733.324158	-32.328838	74.488365	-638.415833	298.179260	1284.165771	-642.493958	-91.526703	1295.542114	-597.224426	101.164650	1320.048218	-570.822632	99.135521	1582.514771	-674.435974	329.432007	1049.100708	-674.857666	-140.084137	1066.243774	-560.557983	298.355865	807.439453	-563.025940	-115.857407	829.918091	-607.143799	92.607811	966.028625	373.863312	-28.846535	926.998413	402.849091	152.551270
-605.881042	201.143692	872.898682	-621.264160	-2.513891	860.095642	-722.129211	251.377884	418.526550	-668.290771	-36.773361	470.166870	-707.041504	256.807648	65.135963	-733.337036	-32.363678	74.555511	-638.490906	298.142181	1284.144897	-642.504150	-91.583717	1295.556396	-597.280701	101.106102	1320.041992	-570.856812	99.113159	1582.514648	-674.481812	329.311890	1049.052856	-674.932922	-140.147339	1066.224609	-560.423584	298.280914	807.473694	-563.127930	-115.917015	829.890869	-607.109497	92.567680	966.059692	373.837891	-28.865364	927.009338	402.825531	152.594177
-606.102478	201.030914	872.877747	-621.297363	-2.634543	860.081604	-722.197449	251.400009	418.555115	-668.345581	-36.805527	470.188873	-707.111511	256.842712	65.158142	-733.142029	-32.380444	74.549248	-638.566406	298.058411	1284.123901	-642.532654	-91.656578	1295.540405	-597.316589	101.063660	1320.026489	-570.915100	99.074341	1582.526245	-674.545349	329.205933	1049.004883	-675.129517	-140.254303	1066.173462	-560.492859	298.236176	807.442810	-563.224060	-115.955315	829.864990	-607.228455	92.459930	966.042297	373.850098	-28.830660	926.991516	402.809875	152.606659
-606.112854	200.996307	872.879456	-621.246155	-2.717074	860.101257	-722.177063	251.362213	418.540924	-668.296143	-36.857121	470.184753	-707.075745	256.825104	65.130997	-733.041199	-32.372437	74.521324	-638.633240	298.012726	1284.076904	-642.580688	-91.712486	1295.511475	-597.366821	101.006279	1320.005493	-570.957520	99.054085	1582.516968	-674.623291	329.141296	1048.956543	-675.203552	-140.331757	1066.177490	-560.542175	298.185638	807.426208	-563.303833	-116.019470	829.850830	-607.225098	92.414810	966.054993	373.822693	-28.811411	926.983948	402.766296	152.596359
-606.117065	200.930267	872.872375	-621.215820	-2.778333	860.090271	-722.157227	251.328308	418.531921	-668.291077	-36.849159	470.181915	-706.993042	256.797089	65.156548	-733.053833	-32.371517	74.521797	-638.705505	297.955841	1284.054443	-642.608093	-91.782516	1295.479980	-597.430664	100.944992	1319.958008	-571.013306	99.028587	1582.499268	-674.651978	329.000977	1048.932129	-675.257385	-140.381393	1066.168457	-560.689148	298.234558	807.349976	-563.428345	-116.064972	829.784363	-607.219299	92.350700	966.046387	373.796478	-28.820444	926.966125	402.753052	152.626526
-606.405640	201.381104	872.904602	-621.995483	-1.687701	859.539490	-722.319824	251.437302	418.622040	-668.358826	-36.909283	469.982544	-707.108887	256.818237	65.141167	-733.078918	-32.372616	74.511047	-638.783813	297.880493	1283.994751	-642.635132	-91.847267	1295.452515	-597.498230	100.913078	1319.897705	-571.065430	99.001282	1582.483887	-674.705750	328.898621	1048.897461	-675.305664	-140.415833	1066.104126	-560.764160	298.244812	807.315674	-563.477112	-116.108742	829.766479	-607.522400	92.783623	965.748535	373.826385	-28.991524	926.973877	402.899780	152.129166
-606.083740	200.867706	872.847046	-621.159180	-2.823521	860.049133	-722.156616	251.279587	418.522369	-668.321777	-36.881538	470.174530	-707.057678	256.813354	65.148476	-733.155701	-32.382500	74.509521	-638.869995	297.824066	1283.938232	-642.676514	-91.898132	1295.427979	-597.542053	100.870438	1319.886841	-571.118652	98.989723	1582.455078	-674.768799	328.811584	1048.878174	-675.278137	-140.408676	1066.120728	-560.926819	298.177032	807.258850	-563.545898	-116.171349	829.746460	-607.184875	92.290031	966.013428	373.687714	-28.818689	926.938538	402.596771	152.615295
-606.281067	201.314484	872.909302	-621.861755	-1.781654	859.529724	-722.288208	251.370834	418.582886	-668.350159	-36.928814	469.993622	-707.206482	256.834839	65.152176	-733.275146	-32.384388	74.509361	-638.931641	297.760773	1283.893555	-642.697327	-91.949387	1295.378418	-597.603943	100.817894	1319.863770	-571.172729	98.977470	1582.457886	-674.848450	328.759888	1048.828735	-675.317200	-140.443405	1066.123413	-560.967712	298.265533	807.228577	-563.629456	-116.237907	829.712585	-607.430542	92.700218	965.748230	373.621124	-28.803762	926.921448	402.501770	152.622360
-606.313293	201.346588	872.919434	-621.952454	-1.693901	859.450134	-722.336914	251.371704	418.644745	-668.403992	-36.961819	469.982147	-707.357788	256.876923	65.153984	-733.361267	-32.368908	74.508614	-639.022461	297.736603	1283.882202	-642.752258	-92.017632	1295.318237	-597.666992	100.756927	1319.835815	-571.216858	98.963936	1582.455078	-674.941040	328.742950	1048.795654	-675.377991	-140.523193	1066.111206	-561.009705	298.177673	807.201111	-563.687317	-116.293068	829.712708	-607.468323	92.710800	965.708435	373.558502	-28.841375	926.908936	402.435486	152.602783
-606.912537	201.496124	872.812317	-621.997314	-1.992254	859.469666	-722.551453	251.505478	418.702942	-668.527161	-37.037563	470.016785	-707.538574	256.916992	65.156410	-733.432373	-32.402744	74.542625	-639.087097	297.684113	1283.858276	-642.789368	-92.067291	1295.315552	-597.725647	100.707710	1319.825317	-571.264343	98.941559	1582.461304	-674.954163	328.619720	1048.762695	-675.430115	-140.598816	1066.103271	-561.042542	298.144714	807.167114	-563.770020	-116.372238	829.678162	-607.769592	92.730278	965.669922	373.493317	-28.814362	926.914368	402.335999	152.616791
-606.358154	201.128891	872.877930	-621.731262	-2.063391	859.528320	-722.329834	251.342163	418.661377	-668.484375	-37.043922	470.057648	-707.265320	256.840424	65.166435	-733.380371	-32.396519	74.535080	-639.164246	297.610107	1283.819214	-642.846252	-92.140511	1295.297119	-597.763794	100.667152	1319.800537	-571.310669	98.922981	1582.453857	-675.024109	328.548981	1048.741821	-675.488770	-140.675705	1066.091431	-561.078735	298.108490	807.152100	-563.829956	-116.452637	829.669556	-607.443848	92.494049	965.736450	373.436127	-28.791067	926.899170	402.221588	152.649323
-606.416321	201.037704	872.866028	-621.726013	-2.169433	859.522522	-722.271301	251.299133	418.662231	-668.479187	-37.066105	470.090210	-707.218018	256.833649	65.181961	-733.392944	-32.392262	74.533211	-639.218018	297.558472	1283.793945	-642.871399	-92.199821	1295.278809	-597.810059	100.616570	1319.796265	-571.343201	98.894035	1582.457520	-675.077026	328.476532	1048.687134	-675.545898	-140.701965	1066.075928	-561.111511	298.023712	807.124573	-563.916931	-116.526535	829.605042	-607.475708	92.401390	965.728394	373.361053	-28.794144	926.910339	402.155396	152.680557
-606.459534	200.969788	872.860229	-621.691589	-2.241908	859.529724	-722.297485	251.282150	418.657379	-668.452087	-37.044453	470.085114	-707.190491	256.781067	65.168694	-733.254395	-32.372368	74.497551	-639.277466	297.495972	1283.744385	-642.901672	-92.259598	1295.270996	-597.866333	100.552048	1319.755371	-571.378174	98.869827	1582.452759	-675.091980	328.379547	1048.676880	-675.565552	-140.723206	1066.031982	-561.155945	297.964142	807.086670	-563.937317	-116.610893	829.580872	-607.499573	92.341537	965.731140	373.308746	-28.775192	926.906982	402.071472	152.689697
-606.937622	201.188477	872.786621	-621.858337	-2.352279	859.480530	-722.456238	251.393555	418.698761	-668.545349	-37.159840	470.054474	-707.324951	256.807892	65.183426	-733.272583	-32.409439	74.519524	-639.317932	297.440399	1283.696655	-642.930420	-92.300751	1295.240234	-597.918762	100.499924	1319.718750	-571.419617	98.846260	1582.446289	-675.161621	328.284821	1048.607056	-675.607788	-140.788300	1066.016724	-561.165649	297.898743	807.067810	-563.963806	-116.658394	829.562195	-607.761108	92.424736	965.667725	373.226990	-28.747684	926.902527	401.962555	152.713516
-606.481689	200.926331	872.859375	-621.696350	-2.347958	859.473328	-722.291321	251.251770	418.651093	-668.475708	-37.123680	470.051788	-707.218384	256.785736	65.177124	-733.299805	-32.411621	74.500763	-639.400208	297.391602	1283.633179	-642.975342	-92.363228	1295.211182	-597.968140	100.449562	1319.682983	-571.468079	98.826042	1582.438721	-675.215515	328.216980	1048.567749	-675.627197	-140.825180	1065.999878	-561.173340	297.743011	807.036194	-563.975281	-116.738655	829.547363	-607.512573	92.242409	965.700745	373.119385	-28.748144	926.893677	401.853424	152.732971
-606.398438	200.863083	872.855286	-621.649231	-2.373132	859.474548	-722.235901	251.196686	418.633057	-668.507202	-37.187969	470.062897	-707.156067	256.783020	65.170609	-733.383789	-32.409492	74.519318	-639.467407	297.365509	1283.589722	-643.033752	-92.370903	1295.161865	-597.852234	100.309830	1319.656250	-571.512695	98.798622	1582.425049	-675.290283	328.158051	1048.508057	-675.675659	-140.888184	1065.974243	-561.188782	297.669617	806.988770	-564.002991	-116.822884	829.525330	-607.476501	92.200356	965.701416	373.041412	-28.673471	926.871033	401.731110	152.781357
-606.398071	200.879654	872.864441	-621.679871	-2.407061	859.459900	-722.280579	251.234848	418.640961	-668.497131	-37.183350	470.063629	-707.179077	256.788025	65.172676	-733.410889	-32.427361	74.495697	-639.571899	297.325806	1283.547607	-643.068542	-92.432823	1295.159790	-597.901184	100.269951	1319.629272	-571.564575	98.787460	1582.429932	-675.360840	328.104614	1048.464111	-675.700806	-140.918930	1065.964233	-561.181641	297.660492	806.998291	-564.045471	-116.895927	829.500061	-607.485596	92.180382	965.697388	372.974060	-28.664026	926.867798	401.659332	152.780151
-606.432678	200.804901	872.842712	-621.662842	-2.499048	859.465149	-722.256897	251.202591	418.647461	-668.488098	-37.226105	470.064240	-707.219177	256.805023	65.173981	-733.373657	-32.425198	74.515671	-639.628906	297.290039	1283.528198	-643.100403	-92.484993	1295.153809	-597.932312	100.198418	1319.622437	-571.599792	98.750809	1582.438110	-675.418457	328.043823	1048.433472	-675.745850	-140.959152	1065.932495	-561.178162	297.592377	806.980835	-564.057007	-116.964149	829.505981	-607.506775	92.113289	965.691162	372.912750	-28.650681	926.851929	401.553223	152.820724
-606.417236	200.775635	872.839722	-621.650574	-2.567596	859.472900	-722.266052	251.182739	418.675476	-668.476563	-37.287975	470.084900	-707.210754	256.796936	65.180405	-733.409485	-32.420101	74.514931	-639.676941	297.239929	1283.514893	-643.124390	-92.533722	1295.132935	-598.001526	100.165550	1319.591553	-571.639709	98.718582	1582.448242	-675.437012	327.949921	1048.441284	-675.778748	-141.017731	1065.939819	-561.190430	297.512085	806.944641	-564.089417	-117.022224	829.500610	-607.494934	92.071014	965.694153	372.848969	-28.639490	926.836060	401.501434	152.818802
-606.470886	200.679459	872.827148	-621.650513	-2.685251	859.468018	-722.276611	251.170288	418.674103	-668.497314	-37.314663	470.101349	-707.308777	256.828033	65.172836	-733.304199	-32.432701	74.494987	-639.713867	297.197906	1283.487793	-643.146729	-92.567909	1295.108032	-598.058655	100.147942	1319.580566	-571.664856	98.706184	1582.464722	-675.488892	327.886292	1048.396606	-675.801270	-141.094727	1065.937134	-561.203430	297.448792	806.933350	-564.113586	-117.091049	829.491821	-607.527832	91.970711	965.686279	372.802948	-28.607998	926.812561	401.422607	152.856918
-606.453003	200.626099	872.829956	-621.623779	-2.724458	859.489502	-722.296509	251.145813	418.660431	-668.487183	-37.343922	470.087982	-707.257935	256.778015	65.161964	-733.377075	-32.449642	74.521210	-639.763672	297.154205	1283.476563	-643.145325	-92.606995	1295.115967	-598.076965	100.090767	1319.551270	-571.695801	98.680191	1582.467285	-675.531921	327.817749	1048.380859	-675.830383	-141.123657	1065.890137	-561.230530	297.363800	806.895813	-564.100952	-117.133156	829.483948	-607.513733	91.933907	965.699646	372.784180	-28.607018	926.799377	401.398132	152.861542
-606.518188	200.533707	872.821228	-621.626526	-2.840465	859.478516	-722.297180	251.112854	418.662811	-668.480896	-37.403465	470.106567	-707.291626	256.788086	65.162529	-733.366943	-32.470146	74.528511	-639.794250	297.090546	1283.447632	-643.174072	-92.645706	1295.093872	-598.114380	100.040329	1319.530396	-571.718323	98.658638	1582.473633	-675.564331	327.755127	1048.344849	-675.823914	-141.175034	1065.893555	-561.221558	297.284119	806.893433	-564.111450	-117.192574	829.454956	-607.541565	91.830978	965.689453	372.770874	-28.582174	926.780823	401.368561	152.906677
-606.536621	200.468735	872.810730	-621.637146	-2.918391	859.471252	-722.268860	251.072021	418.634399	-669.382751	-37.949150	470.251373	-707.188782	256.772858	65.156120	-733.634644	-32.467140	74.625244	-639.790405	297.011261	1283.413086	-643.178589	-92.692657	1295.040527	-598.304504	100.089828	1319.504272	-571.751648	98.866051	1582.457031	-675.599365	327.700439	1048.345703	-675.877502	-141.219345	1065.859375	-561.247498	297.163605	806.879883	-564.097961	-117.258591	829.446411	-607.540710	91.760750	965.679626	372.746124	-28.576872	926.762390	401.342743	152.911285
-606.552063	200.469940	872.809265	-621.675049	-2.957004	859.441589	-722.324890	251.083069	418.649933	-669.448730	-38.013325	470.273834	-707.281372	256.800812	65.211578	-733.721741	-32.475307	74.624557	-639.839844	296.962799	1283.392822	-643.233337	-92.737816	1295.005249	-598.343628	100.050987	1319.495483	-571.784363	98.854897	1582.452271	-675.643005	327.655060	1048.309204	-675.976257	-141.312836	1065.804321	-561.235718	297.083496	806.873596	-564.092896	-117.287247	829.414368	-607.570618	91.729202	965.663391	372.712250	-28.577267	926.764526	401.308594	152.910126
-606.533142	200.432098	872.815125	-621.685791	-2.993128	859.421509	-722.299988	251.008652	418.671936	-669.470642	-38.056599	470.266663	-707.293152	256.785370	65.166519	-733.824707	-32.488110	74.654015	-639.880798	296.942200	1283.373657	-643.282593	-92.772682	1294.979248	-598.240051	99.900612	1319.488159	-571.822021	98.801720	1582.463989	-675.671936	327.575531	1048.313599	-675.929321	-141.327209	1065.807373	-561.251831	297.155334	806.865051	-564.058777	-117.313217	829.416443	-607.570740	91.678848	965.655640	372.715820	-28.579777	926.757629	401.300476	152.924820
-606.543152	200.420013	872.813477	-621.689758	-3.057161	859.404846	-722.348511	251.016968	418.673431	-669.489502	-38.113274	470.277985	-707.331421	256.794556	65.203484	-733.804138	-32.494781	74.634628	-639.918213	296.897491	1283.351563	-643.294312	-92.796425	1294.996460	-598.288818	99.857216	1319.468384	-571.860840	98.789795	1582.466309	-675.695984	327.502930	1048.273682	-675.979309	-141.349091	1065.780029	-561.235474	296.987335	806.858337	-564.091858	-117.357353	829.414978	-607.583191	91.635834	965.646423	372.703827	-28.574173	926.746948	401.299316	152.961151
-606.484558	200.334457	872.798706	-621.637390	-3.152247	859.430115	-722.326172	250.973679	418.666870	-668.570435	-37.587955	470.119263	-707.306030	256.785706	65.184937	-733.396179	-32.497471	74.507965	-639.962585	296.870239	1283.332397	-643.318909	-92.836143	1294.989258	-598.330200	99.832100	1319.457520	-571.890320	98.762215	1582.467529	-675.742310	327.510437	1048.260986	-675.951965	-141.353699	1065.789673	-561.254639	297.006439	806.835205	-564.072083	-117.372787	829.418213	-607.540588	91.566048	965.653992	372.725250	-28.566980	926.750366	401.311768	152.969101
-606.462402	200.310913	872.793518	-621.598450	-3.242810	859.453979	-722.318176	250.935196	418.659515	-668.552795	-37.609379	470.164490	-707.276184	256.779205	65.181511	-733.389404	-32.489216	74.520348	-639.979370	296.825195	1283.293091	-643.346497	-92.867096	1294.973877	-598.370972	99.789017	1319.441772	-571.918335	98.748238	1582.474609	-675.799377	327.519379	1048.236206	-675.969482	-141.374573	1065.802734	-561.265686	296.894806	806.807251	-564.057922	-117.399727	829.421692	-607.528076	91.527222	965.665833	372.737701	-28.533401	926.743225	401.342773	152.979019
-606.451111	200.262192	872.798706	-621.587585	-3.317739	859.447632	-722.300293	250.900650	418.658905	-668.606873	-37.651215	470.162811	-707.310181	256.786621	65.177139	-733.435486	-32.478790	74.494545	-639.986633	296.784485	1283.295044	-643.359558	-92.899139	1294.969604	-598.371948	99.778976	1319.437988	-571.945129	98.714203	1582.493652	-675.806213	327.455017	1048.205200	-676.010559	-141.367249	1065.749756	-561.264099	296.826233	806.794373	-564.035522	-117.421379	829.404236	-607.520996	91.460968	965.665161	372.754517	-28.534046	926.760925	401.343292	152.993042
-606.460388	200.161102	872.780640	-621.579651	-3.388896	859.449402	-722.281433	250.865723	418.657806	-668.633301	-37.664845	470.170319	-707.287354	256.778320	65.212173	-733.403870	-32.481121	74.496315	-639.978882	296.716766	1283.241699	-643.347900	-92.937073	1294.934082	-598.559387	99.829155	1319.397461	-571.949036	98.707603	1582.490234	-675.792297	327.384674	1048.199829	-676.051453	-141.425629	1065.742798	-561.272034	296.797516	806.757935	-564.036621	-117.428185	829.391357	-607.520935	91.383957	965.657654	372.760132	-28.541573	926.768677	401.364777	153.020004
-606.455261	200.167328	872.798889	-621.587830	-3.433889	859.435059	-722.279297	250.827621	418.663025	-669.562622	-38.199451	470.315582	-707.297363	256.782135	65.196297	-733.815247	-32.474735	74.609154	-639.971802	296.669189	1283.211792	-643.385193	-92.996338	1294.917358	-598.572144	99.771545	1319.387207	-571.955261	98.683884	1582.502563	-675.809937	327.341064	1048.169922	-676.071167	-141.414795	1065.685181	-561.275208	296.705109	806.734497	-564.029419	-117.453674	829.366882	-607.527161	91.350365	965.658875	372.784546	-28.540070	926.788635	401.390533	153.015411
-606.485291	200.058823	872.773315	-621.587402	-3.495412	859.425476	-722.251160	250.798767	418.646881	-668.717896	-37.707870	470.151154	-707.319946	256.769592	65.204254	-733.398254	-32.474068	74.460083	-639.977905	296.610840	1283.201050	-643.414917	-93.047859	1294.889648	-598.589233	99.729317	1319.368286	-571.974243	98.657860	1582.502197	-675.797546	327.256409	1048.142700	-676.072510	-141.415680	1065.666138	-561.285217	296.811096	806.750122	-563.984741	-117.448601	829.360474	-607.521667	91.271088	965.640381	372.784607	-28.509779	926.793335	401.392944	153.033340
-606.442139	200.031281	872.808655	-621.608765	-3.519430	859.412354	-722.255188	250.754410	418.655823	-668.687683	-37.712608	470.157990	-707.263428	256.710144	65.188522	-733.383545	-32.473930	74.457222	-639.979858	296.574371	1283.171143	-643.455383	-93.087456	1294.859009	-598.618591	99.703941	1319.339844	-571.985779	98.629799	1582.510254	-675.764893	327.163177	1048.128662	-676.119751	-141.482971	1065.640869	-561.291870	296.759796	806.722534	-563.960632	-117.441681	829.341248	-607.524475	91.220497	965.650635	372.788025	-28.531752	926.803589	401.395813	153.033981
-606.483032	199.956650	872.791504	-621.599792	-3.652008	859.411621	-722.260193	250.724777	418.650391	-668.746704	-37.736111	470.163849	-707.302368	256.717438	65.182961	-733.382751	-32.480801	74.465553	-639.993652	296.543823	1283.154541	-643.461670	-93.116066	1294.856812	-598.665466	99.657753	1319.305664	-571.995667	98.598274	1582.516724	-675.796814	327.122375	1048.121094	-676.103149	-141.442917	1065.644287	-561.312744	296.645691	806.676514	-563.931091	-117.414131	829.354980	-607.544006	91.128693	965.642822	372.775360	-28.565378	926.810303	401.404541	153.016464
-606.790527	200.436798	872.833008	-622.636719	-2.290454	858.877930	-722.494629	250.883957	418.759827	-668.843750	-37.836170	469.936279	-707.510315	256.763672	65.186745	-733.402710	-32.483604	74.491951	-640.004822	296.519073	1283.133911	-643.618103	-93.115723	1294.537964	-598.688293	99.630730	1319.317139	-572.003906	98.360168	1582.519775	-675.786987	327.067535	1048.081909	-676.126892	-141.477310	1065.616577	-561.296204	296.671936	806.658142	-563.956421	-117.426407	829.337891	-607.971008	91.696915	965.354858	372.781799	-28.525730	926.807190	401.392487	153.014069
-606.776489	200.447876	872.815308	-622.710876	-2.258238	858.817078	-722.492004	250.866302	418.752899	-668.869873	-37.869961	469.924927	-707.555786	256.800293	65.180611	-733.407593	-32.521599	74.523849	-640.031189	296.474091	1283.092773	-643.506287	-93.168541	1294.815186	-598.714417	99.611259	1319.285034	-572.013977	98.343239	1582.516357	-675.799622	327.000977	1048.028809	-676.175964	-141.481354	1065.591675	-561.167053	296.630676	806.666382	-563.934265	-117.416954	829.347168	-607.978516	91.692154	965.312134	372.779968	-28.543779	926.801025	401.359680	153.010956
-606.737793	200.391281	872.818542	-622.664856	-2.368993	858.857361	-722.466125	250.842911	418.755890	-668.871460	-37.917500	469.933716	-707.493164	256.780487	65.189148	-733.449707	-32.528877	74.513306	-640.031250	296.446869	1283.065308	-643.517639	-93.200111	1294.792847	-598.738586	99.572731	1319.267822	-572.014404	98.338173	1582.516113	-675.784729	326.949310	1048.006348	-676.153992	-141.483749	1065.606201	-561.171631	296.631012	806.622070	-563.903259	-117.386459	829.352173	-607.967041	91.631058	965.337646	372.743317	-28.560310	926.784668	401.330139	153.050354
-606.725586	200.341248	872.805908	-622.645081	-2.424464	858.844727	-722.493713	250.861954	418.761902	-668.868958	-37.927143	469.932190	-707.482849	256.780334	65.193665	-733.390808	-32.533272	74.485542	-640.022278	296.398468	1283.043213	-643.547424	-93.236885	1294.780518	-598.747986	99.552803	1319.252686	-572.005737	98.326950	1582.512451	-675.813660	326.919525	1047.974609	-676.187622	-141.478134	1065.587036	-561.312561	296.608032	806.559387	-563.891296	-117.354515	829.331055	-607.950378	91.578705	965.325012	372.724274	-28.507322	926.767334	401.292664	153.038101
-606.684814	200.301910	872.799072	-622.651672	-2.473653	858.833069	-722.463440	250.825607	418.768188	-668.881531	-37.970478	469.931000	-707.493652	256.786072	65.217804	-733.444641	-32.538425	74.484261	-640.036194	296.383942	1283.023438	-643.546448	-93.277802	1294.751099	-598.759155	99.505440	1319.240356	-571.993835	98.316437	1582.521729	-675.809509	326.861542	1047.936401	-676.198242	-141.499664	1065.539429	-561.178955	296.534210	806.607117	-563.893677	-117.355560	829.327271	-607.926514	91.530380	965.314941	372.685577	-28.530916	926.761230	401.264557	153.068085
-606.649292	200.211426	872.800171	-622.611023	-2.527979	858.848511	-722.432007	250.808029	418.778473	-668.743164	-37.933895	469.895447	-707.480164	256.776733	65.227829	-733.365173	-32.533646	74.462196	-640.020081	296.337189	1283.021606	-643.562439	-93.305893	1294.752441	-598.749207	99.489487	1319.244019	-571.973328	98.296028	1582.519653	-675.790771	326.802277	1047.936035	-676.160645	-141.478165	1065.542236	-561.147217	296.446442	806.596436	-563.883606	-117.317955	829.315857	-607.908447	91.465279	965.325134	372.615936	-28.524223	926.751221	401.191193	153.065292
-606.666504	200.159637	872.806519	-622.638916	-2.587027	858.849426	-722.420959	250.781616	418.790894	-669.851318	-38.625816	470.110687	-707.503845	256.764648	65.236137	-733.716980	-32.522766	74.604019	-640.018677	296.295685	1283.000610	-643.579407	-93.335495	1294.737549	-598.771423	99.447777	1319.234619	-571.950928	98.273933	1582.526001	-675.731567	326.689453	1047.932373	-676.157959	-141.463287	1065.521729	-561.124268	296.341431	806.589966	-563.861877	-117.285194	829.317322	-607.907288	91.405380	965.326843	372.554016	-28.506193	926.737793	401.126892	153.130585
-606.073364	199.347641	872.736328	-621.218384	-4.463922	859.779602	-722.091980	250.521973	418.637878	-669.876648	-38.671494	470.445282	-707.204895	256.687683	65.215317	-733.765747	-32.519367	74.615936	-640.004089	296.275360	1282.955688	-643.542419	-93.364784	1294.728027	-598.795044	99.416389	1319.218018	-571.954102	98.490784	1582.511108	-675.763916	326.665253	1047.900146	-676.171753	-141.457245	1065.508667	-561.114563	296.271515	806.574524	-563.896851	-117.292839	829.275574	-607.354858	90.644501	965.828125	372.455383	-28.509829	926.744446	401.033112	153.115906
-606.075745	199.243027	872.711121	-621.179077	-4.658778	859.828979	-722.045410	250.490356	418.603638	-669.807434	-38.679710	470.445221	-707.203796	256.705170	65.188576	-733.724365	-32.526142	74.606834	-640.025085	296.242950	1282.934814	-643.595215	-93.386681	1294.683350	-598.825623	99.385147	1319.187744	-571.925537	98.480331	1582.496582	-675.728699	326.613312	1047.857666	-676.166443	-141.467850	1065.485474	-561.088806	296.113525	806.555237	-563.894165	-117.262085	829.249084	-607.329834	90.534843	965.842529	372.401123	-28.462971	926.713257	400.941559	153.177902
-606.007690	199.243927	872.698120	-621.175049	-4.662951	859.813354	-722.039001	250.477509	418.599091	-669.797241	-38.716103	470.430939	-707.171204	256.691437	65.207977	-733.866516	-32.523441	74.609703	-640.040588	296.209076	1282.900635	-643.631104	-93.409714	1294.649536	-598.834229	99.373215	1319.164063	-571.891174	98.245796	1582.499634	-675.735229	326.565582	1047.832275	-676.201965	-141.469147	1065.448730	-561.072571	296.136414	806.540649	-563.895447	-117.238068	829.231445	-607.313660	90.531548	965.829346	372.296478	-28.445551	926.711182	400.829315	153.183273
-605.945984	199.194977	872.695190	-621.121094	-4.732654	859.816711	-722.012817	250.461487	418.598236	-669.755432	-38.745098	470.434570	-707.228088	256.715210	65.217697	-733.882996	-32.526859	74.589943	-640.042725	296.205322	1282.892578	-643.625549	-93.435928	1294.624023	-598.862732	99.337982	1319.145630	-571.870117	98.463341	1582.490234	-675.735840	326.515717	1047.803467	-676.171082	-141.449677	1065.433228	-561.078918	296.138428	806.534485	-563.905945	-117.211914	829.210693	-607.269653	90.476677	965.830750	372.209229	-28.414862	926.692383	400.710663	153.209091
-606.539185	199.916473	872.757019	-622.494141	-2.931876	858.858582	-722.379944	250.732559	418.772461	-669.807617	-38.866123	470.145660	-707.628479	256.803864	65.222908	-733.896729	-32.533680	74.609756	-640.077087	296.190765	1282.875854	-643.657837	-93.443542	1294.588013	-598.776306	99.249413	1319.166626	-571.828979	98.229538	1582.524536	-675.711365	326.459045	1047.787598	-676.242126	-141.470215	1065.379517	-561.043030	296.060608	806.535889	-563.928223	-117.212616	829.182373	-607.832642	91.148788	965.313538	372.123657	-28.399166	926.677795	400.615570	153.252853
-606.510559	199.906387	872.779541	-622.529846	-2.888500	858.824585	-722.384644	250.749191	418.777557	-669.764587	-38.845543	470.115326	-707.631836	256.773743	65.212852	-733.913086	-32.539555	74.628426	-640.062866	296.187256	1282.885498	-643.610535	-93.477127	1294.602051	-598.837219	99.239960	1319.158447	-571.768127	98.198463	1582.573730	-675.718750	326.463501	1047.782227	-676.183533	-141.414001	1065.400024	-561.015503	296.018097	806.537781	-563.946960	-117.175369	829.176147	-607.831299	91.133453	965.305115	372.035797	-28.361345	926.660034	400.502960	153.281006
-605.878601	199.057648	872.685608	-621.044189	-4.875020	859.841125	-721.965881	250.437988	418.638184	-669.676086	-38.864429	470.434784	-707.236938	256.672241	65.243248	-733.901672	-32.534081	74.610756	-640.118469	296.157928	1282.896240	-643.652466	-93.475006	1294.617676	-598.918335	99.208969	1319.162842	-571.719604	98.188110	1582.644653	-675.702332	326.411102	1047.756592	-676.191101	-141.428162	1065.382813	-561.024841	295.977203	806.537048	-564.010437	-117.184143	829.149719	-607.229614	90.356071	965.841492	371.933960	-28.333153	926.659241	400.387115	153.299911
-605.862671	199.005783	872.684753	-620.962585	-5.033387	859.879456	-721.948486	250.437759	418.641693	-669.675720	-38.882954	470.488129	-707.270142	256.677032	65.203415	-733.898499	-32.538109	74.651283	-640.100037	296.109467	1282.889648	-643.605835	-93.496010	1294.632813	-599.157471	99.284798	1319.179932	-571.625183	98.125618	1582.784424	-675.712158	326.403259	1047.751343	-676.198059	-141.459045	1065.395020	-560.962097	295.677185	806.524109	-564.036743	-117.134399	829.130676	-607.201599	90.276939	965.863220	371.861877	-28.298939	926.667786	400.262512	153.347824
-605.832703	198.958984	872.687195	-620.916992	-5.044615	859.868530	-721.939270	250.436462	418.629700	-669.618896	-38.890419	470.447510	-707.236450	256.672607	65.230858	-733.868469	-32.513283	74.635956	-640.155518	296.103699	1282.884033	-643.622253	-93.514397	1294.686401	-599.228149	99.219421	1319.258911	-571.674744	98.362289	1582.889893	-675.644775	326.337585	1047.749634	-676.183533	-141.435623	1065.389648	-560.942810	295.627350	806.516479	-564.005981	-117.122604	829.137268	-607.173096	90.241379	965.859192	371.751984	-28.281263	926.654480	400.135040	153.365143
-606.427246	199.668610	872.745850	-622.266418	-3.221842	858.904297	-722.260986	250.667831	418.783356	-669.187988	-38.690166	470.054749	-707.547729	256.751312	65.236160	-733.701111	-32.531948	74.585197	-640.227173	296.086426	1282.885132	-643.622986	-93.536034	1294.733887	-599.440674	99.203529	1319.332642	-571.717102	98.110451	1583.061890	-675.639465	326.327332	1047.725830	-676.178223	-141.467773	1065.437866	-560.909851	295.593353	806.513489	-564.027893	-117.081963	829.132996	-607.722412	90.917305	965.337585	371.675049	-28.260355	926.653259	400.030457	153.395828
-606.431335	199.674911	872.749939	-622.322144	-3.157430	858.851929	-722.256836	250.680099	418.807648	-669.426147	-38.910690	470.078979	-707.599731	256.757141	65.242355	-733.779480	-32.534019	74.632660	-640.304443	296.086487	1282.874146	-643.622620	-93.552330	1294.809082	-599.614746	99.135612	1319.422974	-571.864563	98.065826	1583.202148	-675.646240	326.309052	1047.721924	-676.221558	-141.493484	1065.422974	-560.877930	295.500031	806.512939	-564.023926	-117.069984	829.150330	-607.745728	90.920868	965.310669	371.601257	-28.227306	926.631958	399.936157	153.399994
-606.379028	199.645721	872.746155	-622.248413	-3.264277	858.873718	-722.223450	250.699997	418.800446	-668.449768	-38.415180	469.926941	-707.586304	256.736725	65.257500	-733.381958	-32.547970	74.517006	-640.373108	296.114380	1282.864624	-643.641663	-93.553848	1294.836670	-599.715210	99.111931	1319.483765	-572.042297	98.008904	1583.314819	-675.684692	326.314697	1047.701172	-676.203186	-141.505890	1065.453613	-560.778076	295.471375	806.569885	-563.996094	-117.061005	829.204407	-607.716125	90.871254	965.323242	371.529785	-28.207443	926.628601	399.846466	153.417557
-606.372498	199.603149	872.741455	-622.259644	-3.260220	858.869751	-722.185303	250.671936	418.809174	-669.264832	-38.974461	470.095337	-707.536987	256.719452	65.276787	-733.797974	-32.535679	74.625618	-640.417847	296.170807	1282.892822	-643.695740	-93.591347	1294.841797	-599.753479	99.050522	1319.549438	-572.307983	97.788727	1583.432007	-675.713989	326.280701	1047.695435	-676.258423	-141.520325	1065.489136	-560.688782	295.453003	806.619263	-564.030701	-117.068253	829.255310	-607.747986	90.852295	965.320862	371.479492	-28.169264	926.596924	399.775879	153.453705
-605.803894	198.835770	872.655212	-620.901855	-5.197865	859.864929	-721.762085	250.435760	418.654694	-668.268677	-38.472073	470.263947	-707.273010	256.687347	65.235008	-733.413940	-32.546143	74.519363	-640.430298	296.195282	1282.894897	-643.691711	-93.654564	1294.872925	-599.737061	99.043083	1319.619141	-572.590210	97.716255	1583.510986	-675.779907	326.295349	1047.700806	-676.284058	-141.583588	1065.541992	-560.840698	295.434387	806.580200	-564.056763	-117.060570	829.344849	-607.231018	90.123093	965.847656	371.441284	-28.144426	926.572449	399.720215	153.492828
-605.785278	198.760361	872.635864	-620.800842	-5.368000	859.937683	-721.686523	250.441452	418.624847	-669.087524	-39.065197	470.438629	-707.300110	256.693512	65.235420	-733.847900	-32.578480	74.631264	-640.394592	296.202789	1282.866211	-643.629211	-93.686600	1294.913574	-599.759705	99.115044	1319.639404	-572.871216	97.629700	1583.578857	-675.847107	326.299957	1047.696655	-676.334534	-141.611313	1065.618896	-560.815796	295.392242	806.623901	-564.049255	-117.044205	829.436829	-607.214417	90.053619	965.880615	371.398407	-28.138742	926.565063	399.671021	153.477554
-605.829773	198.800018	872.627258	-620.871826	-5.313316	859.929810	-721.664490	250.484543	418.613220	-668.138245	-38.553291	470.250336	-707.321716	256.711670	65.200882	-733.449341	-32.552673	74.515015	-640.352905	296.249512	1282.897095	-643.544250	-93.667168	1294.987305	-599.533081	99.047112	1319.695068	-573.126038	97.549461	1583.649902	-675.884399	326.300079	1047.702148	-676.394470	-141.666794	1065.666992	-560.833374	295.488678	806.652588	-564.109558	-117.059807	829.514465	-607.255188	90.098701	965.871155	371.411499	-28.123199	926.562866	399.657349	153.496582
-605.883301	198.804199	872.623901	-620.913696	-5.344181	859.934814	-721.622070	250.516312	418.592957	-668.022339	-38.582668	470.249237	-707.366272	256.718597	65.186073	-733.439514	-32.563087	74.516991	-640.247131	296.250519	1282.872681	-643.370483	-93.648415	1295.085083	-599.386292	99.071030	1319.748413	-573.357666	97.472931	1583.743286	-675.959900	326.337189	1047.744629	-676.396057	-141.695084	1065.779663	-560.888977	295.320709	806.667480	-564.183777	-117.071777	829.570801	-607.293579	90.090233	965.871765	371.399689	-28.118330	926.549500	399.660431	153.514404
-605.935608	198.739899	872.589111	-620.940613	-5.369968	859.947449	-721.538025	250.509445	418.594604	-667.997498	-38.660336	470.229584	-707.287109	256.692932	65.183823	-733.443542	-32.567471	74.555328	-640.103760	296.261475	1282.917847	-643.209656	-93.644951	1295.158691	-599.258667	99.081467	1319.838379	-573.569702	97.389801	1583.855103	-675.947693	326.379272	1047.808716	-676.398376	-141.745468	1065.875977	-560.956421	295.310272	806.704956	-564.227478	-117.095856	829.669250	-607.303467	90.065720	965.860229	371.424805	-28.159645	926.564636	399.687073	153.488724
-605.971313	198.732315	872.598206	-621.000793	-5.355629	859.955566	-721.480347	250.534485	418.589111	-667.931763	-38.670525	470.215637	-707.322937	256.689728	65.191040	-733.428406	-32.564205	74.543900	-640.091309	296.089600	1282.894165	-643.039185	-93.653488	1295.294312	-599.129456	99.102554	1319.930908	-573.748657	97.302261	1583.960327	-675.926514	326.453094	1047.830444	-676.369568	-141.807007	1065.973633	-560.933228	295.391418	806.785339	-564.314453	-117.176659	829.730103	-607.313782	90.064537	965.866211	371.458679	-28.121586	926.548950	399.703522	153.527084
-605.956848	198.712891	872.604919	-621.010986	-5.367342	859.982605	-721.411133	250.536774	418.565613	-667.914124	-38.744846	470.231537	-707.267273	256.694366	65.183136	-733.429321	-32.571541	74.540848	-639.779297	296.245941	1283.060059	-642.869690	-93.645020	1295.420288	-598.998047	99.100601	1320.005859	-573.906738	97.235138	1584.047241	-675.836731	326.464783	1047.980591	-676.354675	-141.929825	1066.078979	-561.044861	295.352905	806.795776	-564.378479	-117.251694	829.749329	-607.287598	90.056198	965.882080	371.454437	-28.124670	926.582214	399.728241	153.501785
-606.419067	199.529556	872.710632	-622.319397	-3.562202	859.029785	-721.707092	250.798538	418.710846	-667.986023	-38.811878	469.925873	-707.621765	256.804352	65.202286	-733.449402	-32.594711	74.569107	-639.607605	296.211548	1283.141357	-642.747742	-93.670609	1295.516724	-598.890076	99.095909	1320.120605	-574.047485	97.146538	1584.132568	-675.754211	326.572357	1048.063354	-676.311096	-142.080231	1066.157349	-561.177368	295.362793	806.784485	-564.425720	-117.340996	829.789673	-607.740112	90.760818	965.388489	371.523438	-28.114544	926.573608	399.799377	153.524063
-605.661621	198.595825	872.634460	-620.477844	-6.031354	860.091492	-721.210754	250.479538	418.491547	-667.855652	-38.761703	470.334534	-707.185730	256.758942	65.196030	-733.416260	-32.625923	74.560188	-639.464172	296.188232	1283.236450	-642.588623	-93.702209	1295.628052	-598.800171	99.073769	1320.241821	-574.155884	97.071274	1584.214722	-675.649963	326.631714	1048.150391	-676.049438	-142.118378	1066.312012	-561.304260	295.596436	806.762573	-564.505554	-117.502167	829.779602	-606.900635	89.730766	965.957275	371.534821	-28.102322	926.566162	399.837891	153.548080
-605.546448	198.631638	872.627258	-620.355286	-6.206543	860.149597	-721.165161	250.460190	418.468048	-668.792236	-39.334148	470.512726	-707.130432	256.751221	65.159874	-733.829590	-32.627369	74.682945	-639.273376	296.154755	1283.313599	-642.453674	-93.735558	1295.719360	-598.843384	99.137970	1320.320435	-574.251099	96.995995	1584.291382	-675.515930	326.665314	1048.251343	-675.812927	-142.205048	1066.398926	-561.548706	295.721985	806.683533	-564.508728	-117.618690	829.758484	-606.781372	89.699608	965.985229	371.575348	-28.130045	926.587097	399.903046	153.527649
-605.470764	198.712952	872.649902	-620.328979	-6.171839	860.130005	-721.114685	250.447601	418.470245	-667.906921	-38.806770	470.348663	-707.205200	256.799805	65.166550	-733.409607	-32.630745	74.562737	-639.181030	296.150696	1283.405640	-642.429626	-93.760376	1295.803589	-598.627686	99.029938	1320.444946	-574.342834	96.945404	1584.382568	-675.344482	326.652191	1048.334839	-675.601196	-142.313309	1066.470703	-561.421204	295.885498	806.725403	-564.481140	-117.806892	829.734802	-606.681702	89.733826	965.982178	371.596985	-28.128103	926.585632	399.970520	153.535004
-605.374329	198.709625	872.643616	-620.268555	-6.254138	860.170349	-721.055420	250.434616	418.465546	-667.944031	-38.807114	470.388641	-707.071228	256.775940	65.178062	-733.376343	-32.643436	74.568604	-639.019348	296.117615	1283.454956	-642.314758	-93.809090	1295.886108	-598.531128	99.012535	1320.540039	-574.411133	96.886147	1584.479492	-675.217224	326.700684	1048.426025	-675.490662	-142.476089	1066.493530	-561.412292	296.089783	806.741577	-564.431396	-117.993248	829.699829	-606.582825	89.713608	965.999390	371.651154	-28.128420	926.605774	400.056763	153.560501
-605.296875	198.825089	872.665527	-620.239075	-6.274358	860.160767	-721.068481	250.448853	418.505371	-668.032532	-38.750462	470.385864	-707.110107	256.772339	65.180710	-733.417664	-32.638535	74.557877	-638.871948	296.124695	1283.572388	-642.202576	-93.823471	1295.978271	-598.429688	99.000603	1320.615845	-574.487183	96.833710	1584.573975	-675.065796	326.704559	1048.482422	-675.257507	-142.536301	1066.560791	-561.280640	296.199493	806.806458	-564.353088	-118.160980	829.692505	-606.492432	89.746315	966.002258	371.696381	-28.139866	926.630249	400.149414	153.545761
-605.217407	198.835953	872.676270	-620.146729	-6.356961	860.182434	-721.040955	250.451431	418.519897	-668.102051	-38.757359	470.420044	-707.082031	256.772491	65.175041	-733.225159	-32.621170	74.547142	-638.727478	296.087524	1283.630249	-642.145203	-93.884125	1296.034058	-598.341125	98.995903	1320.655273	-574.560181	96.788795	1584.691406	-674.975037	326.755249	1048.566284	-675.048767	-142.574997	1066.632935	-561.350647	296.357025	806.754333	-564.270569	-118.415131	829.686340	-606.386597	89.717690	966.017639	371.769409	-28.133900	926.645508	400.231934	153.534012
-605.172974	198.874878	872.686523	-620.093750	-6.434947	860.212463	-721.056274	250.456528	418.540131	-668.189941	-38.726688	470.456055	-707.089783	256.755707	65.163040	-733.183167	-32.612679	74.500755	-638.550842	296.085022	1283.693848	-642.040527	-93.949669	1296.067749	-598.223083	98.965378	1320.673828	-574.632690	96.723557	1584.797119	-674.805908	326.701385	1048.632202	-674.874817	-142.608276	1066.649780	-561.163635	296.520905	806.821899	-564.090698	-118.614136	829.681763	-606.312256	89.709930	966.036926	371.813202	-28.120029	926.653870	400.334961	153.523056
-605.234436	199.115067	872.725647	-620.551392	-5.818040	860.080078	-721.154114	250.506592	418.585815	-668.291687	-38.734528	470.363647	-707.193115	256.777161	65.162155	-733.166748	-32.606407	74.515686	-638.316895	296.044983	1283.702271	-641.894836	-94.037247	1296.088867	-598.152405	98.973755	1320.656250	-574.706238	96.677208	1584.897583	-674.619995	326.642914	1048.659302	-674.771362	-142.623596	1066.674683	-560.577271	296.618286	807.018188	-563.903564	-118.876961	829.733582	-606.470581	90.024223	965.976318	371.845062	-28.119759	926.652466	400.388519	153.510941
-605.196350	199.122299	872.723022	-620.544983	-5.873389	860.065735	-721.150696	250.548889	418.616364	-668.370605	-38.763535	470.347961	-707.223938	256.776337	65.186302	-733.230408	-32.630028	74.510368	-638.199951	296.035370	1283.759399	-641.840515	-94.090828	1296.094849	-597.986633	98.908806	1320.602417	-574.770203	96.629272	1584.998047	-674.459961	326.622131	1048.707275	-674.660645	-142.684830	1066.709595	-560.311768	296.673950	807.083984	-563.607727	-119.071693	829.826355	-606.415283	89.993217	965.965210	371.858551	-28.135735	926.675293	400.447540	153.500839
-605.317688	199.481735	872.780090	-620.885132	-5.304815	859.591003	-721.250000	250.639648	418.678986	-669.354004	-39.354160	470.416016	-707.421265	256.809357	65.187981	-733.723083	-32.633526	74.658386	-638.021118	296.006622	1283.783203	-641.736023	-94.151382	1296.106201	-597.789001	98.861000	1320.556274	-574.828857	96.577988	1585.074829	-674.300232	326.627686	1048.728760	-674.580872	-142.702179	1066.719238	-560.021606	296.750671	807.170410	-563.327087	-119.278015	829.921143	-606.445679	90.171852	965.723816	371.876129	-28.116049	926.641052	400.503723	153.520355
-605.226807	199.473068	872.808655	-620.829224	-5.334600	859.585510	-721.241272	250.692993	418.677399	-669.405090	-39.395710	470.423340	-707.507141	256.858063	65.181137	-733.873901	-32.630348	74.680748	-637.793884	295.965637	1283.840942	-641.579834	-94.236801	1296.123169	-597.613831	98.796700	1320.510620	-574.876160	96.536385	1585.137451	-674.137329	326.703674	1048.789917	-674.523560	-142.774979	1066.768311	-559.746826	296.783661	807.255737	-563.045044	-119.475906	830.011841	-606.364258	90.135117	965.733582	371.858093	-28.140926	926.639771	400.522430	153.492828
-605.535339	199.930466	872.849182	-621.761230	-4.159069	859.111328	-721.374878	250.842285	418.750916	-669.430237	-39.435650	470.204620	-707.647034	256.906830	65.209190	-733.867004	-32.632084	74.662773	-637.611938	295.923798	1283.878052	-641.460144	-94.304977	1296.169312	-597.404663	98.731445	1320.475952	-574.917969	96.470337	1585.192383	-673.938599	326.768280	1048.870361	-674.449036	-142.829956	1066.830688	-559.441833	296.645447	807.338928	-562.788330	-119.692787	830.152344	-606.743469	90.639259	965.478027	371.846008	-28.125048	926.624817	400.534607	153.502228
-605.476990	199.939697	872.865540	-621.775818	-4.152754	859.100952	-721.340820	250.893723	418.785065	-669.382263	-39.456043	470.197876	-707.697937	256.935089	65.189522	-733.849609	-32.616943	74.663956	-637.367371	295.894806	1283.934204	-641.362671	-94.385078	1296.217285	-597.199707	98.695755	1320.471313	-574.936768	96.408493	1585.221191	-673.670105	326.750732	1048.920410	-674.356079	-142.926956	1066.881470	-559.139404	296.669312	807.418762	-562.523254	-119.906219	830.256653	-606.703247	90.630333	965.478577	371.858582	-28.120665	926.620667	400.582062	153.513336
-605.498413	199.802841	872.855286	-621.746155	-4.252027	859.122192	-721.286194	250.926788	418.790924	-669.315674	-39.508343	470.247223	-707.696594	256.915710	65.198090	-733.852173	-32.634220	74.673355	-637.110229	295.845215	1284.003784	-641.262207	-94.436707	1296.249634	-597.030701	98.633934	1320.456909	-574.965454	96.343987	1585.278564	-673.400269	326.764801	1048.981689	-674.247131	-142.997589	1066.953369	-558.869324	296.756714	807.497925	-562.251282	-120.122284	830.403931	-606.702881	90.528229	965.485474	371.859680	-28.132694	926.600647	400.621704	153.492584
-605.442383	199.718536	872.875977	-621.679443	-4.327538	859.168457	-721.237244	250.966278	418.806305	-669.317383	-39.612373	470.259308	-707.633118	256.903778	65.202370	-733.854858	-32.628136	74.706383	-636.806824	295.755432	1284.063354	-641.156067	-94.508347	1296.315308	-596.829834	98.563316	1320.449829	-574.987610	96.251373	1585.340332	-673.114380	326.752411	1049.072510	-674.152466	-143.102570	1066.987671	-558.594055	296.639404	807.596069	-561.885681	-120.345566	830.558411	-606.645264	90.461075	965.520142	371.825378	-28.132982	926.614685	400.625610	153.499542
-605.409058	199.641174	872.898315	-621.664795	-4.378290	859.183228	-721.120117	250.917664	418.803833	-669.207458	-39.595585	470.236664	-707.649109	256.942261	65.216751	-733.790955	-32.622147	74.712334	-636.518921	295.689301	1284.095337	-641.053040	-94.577049	1296.333740	-596.650818	98.496483	1320.414063	-575.012329	96.173393	1585.410400	-672.825439	326.803314	1049.125732	-674.098938	-143.250946	1066.985718	-558.298462	296.572510	807.630676	-561.484009	-120.523407	830.740295	-606.626404	90.392128	965.538696	371.804413	-28.118631	926.610962	400.633667	153.499481
-606.021606	198.830322	872.754944	-621.765198	-4.600488	859.208679	-721.118652	250.938522	418.693878	-669.259094	-39.711361	470.282959	-707.656250	256.907745	65.197433	-733.644348	-32.618221	74.715340	-636.394653	295.480682	1284.066650	-640.956726	-94.615082	1296.367432	-596.365967	98.367661	1320.405029	-575.032593	96.076927	1585.499023	-672.535217	326.807861	1049.131958	-673.920227	-143.319931	1066.996094	-557.998962	296.490143	807.671753	-561.107849	-120.703293	830.861206	-606.912964	89.949181	965.480164	371.724030	-28.115635	926.616333	400.597687	153.512802
-605.388489	198.030624	872.674744	-620.356934	-6.519805	860.144226	-720.709900	250.663376	418.550079	-669.103149	-39.696411	470.562744	-707.378296	256.860840	65.174652	-733.706177	-32.615997	74.744911	-636.112854	295.428101	1284.100342	-640.878357	-94.659309	1296.376465	-596.199829	98.282562	1320.361816	-575.057312	95.986252	1585.616455	-672.146240	326.725128	1049.138672	-673.706116	-143.389816	1067.030151	-557.709717	296.434418	807.678772	-560.795471	-120.894424	830.962402	-606.295715	89.174812	965.975769	371.696503	-28.099184	926.598572	400.595123	153.509109
-604.668457	198.621933	872.818970	-620.117004	-6.572267	860.194458	-720.597473	250.625443	418.604919	-668.036987	-39.158924	470.387177	-707.316467	256.845795	65.201622	-733.199890	-32.637115	74.606331	-635.837524	295.360291	1284.064331	-640.826599	-94.705330	1296.395508	-596.016663	98.194389	1320.296875	-575.087341	95.878075	1585.745361	-671.822571	326.683289	1049.102173	-673.443115	-143.437103	1067.067139	-557.452454	296.377563	807.644531	-560.527405	-121.060730	831.020813	-605.870300	89.407928	966.074158	371.623657	-28.077091	926.590454	400.537445	153.539642
-604.652100	198.537323	872.845642	-620.097107	-6.605205	860.209412	-720.574768	250.593170	418.603516	-668.692078	-39.611408	470.508606	-707.359009	256.892303	65.185493	-733.531555	-32.629959	74.697945	-635.527588	295.335205	1284.071289	-640.716370	-94.758942	1296.431030	-595.837952	98.119339	1320.317993	-575.109741	95.773148	1585.884644	-671.548767	326.696075	1049.094727	-673.229858	-143.514694	1067.087402	-557.220398	296.391876	807.602661	-560.200073	-121.268677	831.085510	-605.827698	89.340210	966.092773	371.554932	-28.077066	926.579773	400.489441	153.535187
-604.643738	198.375595	872.827332	-620.051819	-6.735345	860.219788	-720.557983	250.544403	418.596069	-668.706848	-39.708424	470.528961	-707.360535	256.846008	65.212608	-733.706909	-32.650452	74.746178	-635.236572	295.285278	1284.057617	-640.625122	-94.812141	1296.453003	-595.834229	98.126030	1320.308838	-575.146790	95.650497	1586.018188	-671.275085	326.662415	1049.105225	-673.025208	-143.584167	1067.097046	-556.968567	296.467590	807.589722	-559.876709	-121.443428	831.156494	-605.799622	89.208214	966.089661	371.477478	-28.088137	926.577148	400.459381	153.518463
-604.533691	198.313782	872.825623	-619.988098	-6.825906	860.247375	-720.536743	250.541245	418.628845	-668.713318	-39.788086	470.559235	-707.416992	256.849518	65.205910	-733.709778	-32.637886	74.729958	-634.984863	295.268921	1284.083984	-640.587097	-94.878212	1296.513550	-595.626343	98.041374	1320.317017	-575.184326	95.516281	1586.150635	-670.970642	326.550171	1049.114990	-672.805847	-143.655304	1067.147095	-556.698059	296.396332	807.573181	-559.479004	-121.622490	831.281555	-605.694275	89.144310	966.102173	371.451538	-28.079510	926.562561	400.428497	153.540131
-604.432861	198.278854	872.873596	-619.940063	-6.912587	860.270264	-720.548462	250.513626	418.651550	-668.685608	-39.824108	470.543121	-707.442505	256.859283	65.216431	-733.715271	-32.649982	74.773743	-634.729004	295.238464	1284.092407	-640.528198	-94.951530	1296.570435	-595.360229	97.967278	1320.312134	-575.232300	95.379906	1586.309570	-670.670837	326.422974	1049.092163	-672.614014	-143.701324	1067.164063	-556.387329	296.290955	807.561218	-559.112305	-121.806709	831.372437	-605.618347	89.071259	966.136658	371.428741	-28.065029	926.576843	400.408020	153.544052
-604.448303	198.056503	872.856689	-619.893311	-6.986353	860.275146	-720.552368	250.464218	418.667358	-668.971863	-40.051365	470.635162	-707.359253	256.827911	65.245407	-733.657959	-32.648609	74.766167	-634.491455	295.182922	1284.066162	-640.734375	-94.897469	1296.590088	-595.004395	97.853928	1320.293945	-575.274475	95.247887	1586.474121	-670.341675	326.202026	1049.030273	-672.473145	-143.720200	1067.159424	-556.039551	296.181183	807.520447	-558.801392	-122.011230	831.434082	-605.572754	88.928802	966.129089	371.365814	-28.042929	926.577148	400.339600	153.542542
-605.165955	198.454468	872.870117	-621.238098	-5.363402	859.352600	-720.920837	250.669952	418.787842	-668.826538	-40.010967	470.286041	-707.765137	256.914581	65.212616	-733.526367	-32.660172	74.735283	-634.134155	295.147034	1284.045776	-640.326477	-95.109688	1296.662964	-594.753906	97.787849	1320.283813	-575.297119	95.110329	1586.616943	-670.021362	325.961273	1048.980225	-672.281555	-143.679169	1067.211914	-555.748169	296.038696	807.469299	-558.515808	-122.222214	831.482544	-606.118164	89.388496	965.603027	371.330292	-28.036766	926.568054	400.314819	153.515778
-604.363892	197.510391	872.785217	-619.363708	-7.820558	860.368591	-720.506958	250.312439	418.623077	-667.774170	-39.429710	470.516602	-707.382629	256.831024	65.223808	-733.146179	-32.667358	74.645599	-633.835999	295.079681	1284.032959	-640.239197	-95.211250	1296.693359	-594.468323	97.694031	1320.236572	-575.283447	94.979477	1586.748901	-669.744446	325.751862	1048.954346	-672.136841	-143.655411	1067.228882	-555.477112	295.843201	807.426819	-558.200745	-122.420074	831.543457	-605.207397	88.337807	966.142700	371.276245	-28.015760	926.573059	400.269440	153.543915
-604.583191	197.844757	872.836304	-620.039734	-6.874393	859.877258	-720.729919	250.403275	418.720398	-667.805176	-39.463566	470.357697	-707.557373	256.858063	65.241325	-733.183167	-32.657642	74.641731	-633.474243	295.018494	1284.041138	-640.322876	-95.161255	1296.664429	-594.191040	97.551460	1320.240356	-575.288635	94.841377	1586.906494	-669.537415	325.582001	1048.962769	-672.013794	-143.641907	1067.198608	-555.228516	295.675018	807.416443	-557.827393	-122.565643	831.636414	-605.381897	88.661858	965.882813	371.235168	-28.053028	926.580322	400.237915	153.517593
-604.512939	197.959091	872.849609	-620.196655	-6.604515	859.733093	-720.772339	250.370529	418.780609	-668.951721	-40.170715	470.498779	-707.634766	256.865417	65.235413	-733.803650	-32.654045	74.810532	-633.195435	294.921387	1284.025269	-640.195740	-95.263756	1296.694336	-593.963440	97.432426	1320.281616	-575.254272	94.713371	1587.074707	-669.272461	325.399475	1049.018921	-671.896423	-143.627090	1067.210571	-554.956177	295.500458	807.442749	-557.450073	-122.722191	831.748230	-605.326477	88.757751	965.803772	371.235992	-28.035725	926.549683	400.224579	153.495667
-604.344788	197.848587	872.855286	-620.050781	-6.738437	859.762756	-720.786682	250.297882	418.788696	-668.988892	-40.249012	470.536743	-707.581848	256.811371	65.249283	-733.812500	-32.680222	74.808014	-632.892700	294.826538	1284.081787	-640.108826	-95.403351	1296.715332	-593.734253	97.335220	1320.343506	-575.163574	94.568588	1587.260498	-669.048340	325.234406	1049.043579	-671.804688	-143.633270	1067.253296	-554.675720	295.238922	807.458008	-557.170105	-122.900612	831.839172	-605.145630	88.645454	965.820435	371.213043	-28.055576	926.543396	400.195740	153.499939
-603.777954	197.199097	872.790527	-618.851074	-8.329626	860.439514	-720.537659	250.058380	418.722565	-668.885986	-40.180386	470.782227	-707.468384	256.788269	65.256111	-733.764221	-32.715839	74.765144	-632.606445	294.755493	1284.125244	-639.883789	-95.603256	1296.822632	-593.544434	97.184204	1320.409668	-575.022827	94.420959	1587.425537	-668.761169	325.055389	1049.083984	-671.691772	-143.601181	1067.284180	-554.372986	294.768402	807.474670	-556.916931	-123.065895	831.921021	-604.530823	87.954353	966.173950	371.213165	-28.054703	926.539246	400.194183	153.476578
-603.628601	197.148224	872.789429	-618.688904	-8.448015	860.441162	-720.588806	250.030075	418.769104	-667.823608	-39.583420	470.576904	-707.503601	256.814301	65.239937	-733.277893	-32.721893	74.626846	-632.307190	294.660278	1284.189941	-639.912415	-95.659309	1296.825806	-593.403442	97.118225	1320.457031	-574.825134	94.282707	1587.588257	-668.391357	324.780090	1049.129883	-671.573853	-143.628723	1067.290527	-554.089600	294.752045	807.503235	-556.384949	-123.075096	832.172791	-604.332581	87.870651	966.171448	371.239990	-28.088518	926.535583	400.202667	153.437378
-603.498291	197.078110	872.744019	-618.559021	-8.552775	860.399719	-720.572327	249.977707	418.761749	-667.786743	-39.600143	470.583466	-707.495361	256.812622	65.234718	-733.249634	-32.734589	74.635101	-632.017395	294.565216	1284.256348	-639.840881	-95.772743	1296.889771	-593.251160	96.982460	1320.508667	-574.578613	94.148521	1587.752686	-668.107666	324.608154	1049.151611	-671.468262	-143.672760	1067.327026	-553.771179	294.446503	807.538086	-556.337708	-123.350403	832.123047	-604.138367	87.781807	966.123474	371.283478	-28.100834	926.518066	400.252716	153.410507
-603.335510	197.033096	872.751465	-618.448059	-8.629122	860.410889	-720.589966	249.968933	418.793945	-667.885986	-39.691380	470.588776	-707.403625	256.806305	65.249619	-733.287292	-32.718155	74.630257	-631.694702	294.506653	1284.320435	-639.767761	-95.881424	1296.960327	-593.125977	96.849777	1320.575073	-574.281738	94.041893	1587.890381	-667.800598	324.475311	1049.208618	-671.318542	-143.732407	1067.344849	-553.499023	294.296448	807.612183	-556.045410	-123.529472	832.212585	-603.912903	87.716042	966.126282	371.317932	-28.105888	926.527527	400.278656	153.406326
-603.287170	197.125610	872.738892	-618.794556	-8.040626	860.251282	-720.607727	249.915634	418.833954	-667.957642	-39.739101	470.465851	-707.459045	256.802551	65.253838	-733.298279	-32.684341	74.630707	-631.501892	294.371765	1284.412964	-639.762329	-95.957359	1297.021851	-592.909058	96.650940	1320.697266	-573.887817	93.899757	1588.029907	-667.409790	324.342102	1049.232056	-671.249634	-143.829926	1067.345703	-553.151550	293.907837	807.699829	-555.699402	-123.671272	832.325256	-603.952698	87.948738	966.025391	371.355408	-28.135437	926.536194	400.324554	153.398773
-603.087891	197.096100	872.764526	-618.689026	-8.070370	860.205872	-720.533691	249.818665	418.873566	-667.988037	-39.800957	470.465179	-707.395508	256.758575	65.276802	-733.288452	-32.698223	74.660477	-631.197510	294.320801	1284.521362	-639.725708	-96.053070	1297.105103	-592.782837	96.481178	1320.823608	-573.444214	93.751518	1588.157959	-666.965698	324.072723	1049.328857	-671.043396	-143.910339	1067.429077	-552.788452	293.604614	807.765808	-555.074890	-123.622086	832.643433	-603.754578	87.878311	966.009521	371.392212	-28.157284	926.572083	400.393890	153.351425
-603.103271	197.264465	872.808411	-618.922607	-7.598938	859.784973	-720.611023	249.822968	418.974731	-667.998840	-39.822876	470.396667	-707.538391	256.748779	65.324913	-733.234802	-32.677647	74.644028	-631.051941	294.153534	1284.604126	-639.693665	-96.127052	1297.197876	-592.734985	96.357147	1320.938354	-572.953064	93.601601	1588.292603	-666.641724	323.860077	1049.379028	-670.892151	-144.045105	1067.509766	-552.401978	293.203400	807.858459	-554.911804	-123.878387	832.713562	-603.657104	87.939987	965.787292	371.437347	-28.212790	926.593262	400.452271	153.290375
-602.990356	197.205032	872.833435	-618.939026	-7.489319	859.684204	-720.551636	249.743515	419.015747	-669.078186	-40.469280	470.526154	-707.540710	256.759766	65.303947	-733.694214	-32.688477	74.810997	-630.845154	293.990875	1284.643066	-639.619019	-96.187454	1297.308105	-592.857727	96.301613	1321.066528	-572.387695	93.459221	1588.391602	-666.304321	323.667999	1049.436035	-670.639099	-144.127594	1067.656250	-552.018921	292.851227	807.928467	-554.775635	-124.162605	832.752686	-603.524780	87.887810	965.737793	371.464569	-28.226603	926.614685	400.496246	153.296417
-602.767029	197.100540	872.852783	-618.816528	-7.522659	859.663940	-720.424866	249.659485	419.004913	-668.192566	-39.976795	470.366364	-707.528015	256.710114	65.295815	-733.263977	-32.724770	74.709572	-630.550903	294.010834	1284.768433	-639.534485	-96.169403	1297.410034	-592.840149	96.185204	1321.261475	-571.773438	93.261253	1588.435913	-665.960815	323.535217	1049.508301	-670.435364	-144.253616	1067.752563	-551.639893	292.546906	808.024109	-554.336792	-124.228027	832.977051	-603.309509	87.790573	965.732178	371.512939	-28.229767	926.607178	400.548492	153.276962
-602.092834	196.319046	872.771240	-617.418823	-9.368269	860.387390	-720.034851	249.333557	418.827911	-668.065491	-39.950459	470.635284	-707.246887	256.668671	65.287270	-733.083801	-32.730778	74.670601	-630.327454	293.872833	1284.820435	-639.349243	-96.147377	1297.573364	-592.784729	96.032532	1321.445313	-571.117188	93.056221	1588.441284	-665.552185	323.298096	1049.551270	-670.229919	-144.307678	1067.842163	-551.147644	292.331268	808.071472	-553.825867	-124.293289	833.247009	-602.547668	86.946121	966.105286	371.552673	-28.263447	926.619873	400.620239	153.252289
-601.875854	196.242813	872.778625	-617.199341	-9.525226	860.373657	-719.959045	249.301590	418.859589	-668.873169	-40.460537	470.804230	-707.316467	256.691376	65.305679	-733.407104	-32.723705	74.773170	-630.082092	293.760376	1284.873901	-639.048401	-96.172272	1297.745605	-592.755737	95.830330	1321.592773	-570.439880	92.824532	1588.359131	-665.140808	322.981201	1049.554932	-670.051453	-144.387329	1067.980591	-550.632385	292.075104	808.132507	-553.727783	-124.598885	833.255127	-602.292664	86.819427	966.098755	371.588196	-28.295437	926.631470	400.672546	153.219467
-601.744019	196.159119	872.763245	-617.038757	-9.653495	860.347351	-719.872253	249.251694	418.904449	-668.898193	-40.561337	470.804749	-707.306885	256.656097	65.314545	-733.570007	-32.721180	74.809425	-629.977966	293.477448	1284.818237	-638.770081	-96.150017	1297.906982	-592.822571	95.591141	1321.852905	-569.709045	92.579071	1588.199707	-664.932861	322.863098	1049.484253	-669.908569	-144.490143	1068.048096	-550.119263	291.752686	808.192505	-553.342285	-124.766998	833.438843	-602.093201	86.706886	966.073547	371.646393	-28.344931	926.632385	400.746460	153.219284
-601.701904	196.227798	872.808350	-617.389160	-9.063190	860.212769	-719.889893	249.266037	418.973785	-668.873535	-40.626522	470.692963	-707.428223	256.638397	65.326744	-733.563965	-32.721382	74.814751	-629.575012	293.428162	1284.936157	-638.501343	-96.114357	1298.100464	-592.912231	95.382195	1322.144287	-569.012146	92.320091	1588.053345	-664.507202	322.561920	1049.488892	-669.668274	-144.547348	1068.203857	-549.569397	291.387573	808.234680	-552.938171	-124.962860	833.645020	-602.148682	86.912117	966.013306	371.708160	-28.375534	926.629456	400.832458	153.162323
-601.519409	196.105377	872.810669	-617.184631	-9.164145	860.202026	-719.784546	249.211975	419.006805	-668.869141	-40.686970	470.679382	-707.389038	256.601196	65.345322	-733.594360	-32.727386	74.810905	-629.243164	293.196594	1284.980835	-638.559265	-95.973259	1298.053345	-592.920105	95.172478	1322.493774	-568.383057	92.346588	1587.897095	-663.957397	322.149933	1049.529663	-669.427307	-144.624496	1068.259521	-548.999695	290.961761	808.323914	-552.344055	-125.053810	833.988098	-601.944763	86.793465	966.007874	371.750580	-28.383699	926.657715	400.882904	153.138870
-601.851563	196.640213	872.891296	-618.255127	-7.624164	859.330383	-720.003235	249.410828	419.184662	-669.151367	-41.001675	470.470337	-707.749207	256.640137	65.360863	-733.723022	-32.721264	74.878273	-628.974243	292.953400	1285.006104	-638.316650	-95.982048	1298.200073	-592.821289	94.946762	1322.710815	-567.830444	92.072548	1587.736206	-663.589050	321.925140	1049.497559	-669.197083	-144.786346	1068.367554	-548.433472	290.569122	808.419495	-551.976501	-125.262039	834.142822	-602.240356	87.279419	965.542725	371.793610	-28.395144	926.670410	400.921722	153.109070
-601.769653	196.485458	872.856384	-618.225403	-7.659023	859.217590	-719.870117	249.381302	419.215027	-669.099670	-41.084518	470.455658	-707.770508	256.645355	65.379608	-733.726868	-32.721371	74.887146	-628.736633	292.710602	1284.991211	-638.261475	-96.047966	1298.143433	-592.589539	94.742805	1322.823853	-567.371643	91.513199	1587.574219	-663.278320	321.766418	1049.447388	-669.024109	-144.947693	1068.396240	-547.879639	290.177002	808.492737	-551.735046	-125.621910	834.147034	-602.117432	87.135628	965.460022	371.783844	-28.417519	926.669922	400.947021	153.071884
-601.574219	196.241791	872.838013	-618.051147	-7.867163	859.233826	-719.709656	249.334793	419.221619	-668.958130	-41.151920	470.484344	-707.682495	256.629120	65.389374	-733.715454	-32.721600	74.891296	-628.432556	292.477722	1284.958008	-638.185425	-96.156700	1298.061646	-592.363708	94.548820	1322.867554	-567.012451	91.259216	1587.430176	-662.933777	321.598145	1049.380249	-668.839539	-145.050949	1068.329590	-547.219055	289.863281	808.576904	-550.881287	-125.683228	834.512573	-601.942932	86.925194	965.460938	371.813751	-28.438135	926.664673	400.988739	153.075607
-600.684387	195.025986	872.697144	-615.944153	-10.691198	860.337036	-719.051636	248.931992	418.974823	-668.770691	-41.219791	470.918243	-707.319580	256.577515	65.379936	-733.687561	-32.719955	74.896980	-628.015625	292.215820	1284.898193	-638.010254	-96.312714	1298.005615	-592.077087	94.356636	1322.824951	-566.736633	90.991997	1587.378052	-662.499512	321.366180	1049.365723	-668.699036	-145.288651	1068.313721	-546.670166	289.716003	808.646240	-550.749756	-126.105087	834.380981	-600.957886	85.642509	966.032471	371.802643	-28.478144	926.669434	401.013641	153.033493
-600.939148	195.251007	872.694275	-616.744751	-9.691319	859.756104	-719.069580	249.024887	419.030426	-667.577332	-40.696323	470.517029	-707.568298	256.593323	65.402992	-733.040283	-32.769604	74.769157	-627.748474	291.828247	1284.777100	-637.869263	-96.500046	1297.882935	-591.747131	94.158707	1322.765747	-566.515015	90.755806	1587.377686	-662.106323	321.161926	1049.353027	-668.561951	-145.464066	1068.205444	-546.114380	289.275421	808.732300	-550.356262	-126.401924	834.405396	-601.222595	85.912453	965.697693	371.775818	-28.503763	926.658081	400.994934	152.983643
-600.948120	195.224686	872.711670	-616.986267	-9.507086	859.603088	-718.872986	248.988419	419.035553	-668.250793	-41.327606	470.589630	-707.523804	256.564392	65.436272	-733.324036	-32.780083	74.875969	-627.309082	291.672333	1284.760986	-637.635437	-96.764313	1297.759155	-591.356262	93.963837	1322.666382	-566.348022	90.556320	1587.435059	-661.743713	320.978180	1049.344604	-668.292053	-145.614746	1068.103394	-545.515320	288.863770	808.777100	-549.697388	-126.495605	834.585876	-601.276611	85.888130	965.617249	371.762115	-28.507473	926.647522	401.001038	152.977722
-600.842651	194.954605	872.698181	-616.762146	-9.946306	859.681519	-718.608521	248.901978	418.988373	-668.190369	-41.498871	470.667877	-707.462830	256.523468	65.455605	-733.353149	-32.782360	74.900452	-626.849304	291.500214	1284.744995	-637.361023	-97.074287	1297.580322	-590.882019	93.750046	1322.571899	-566.229187	90.345345	1587.537109	-661.376648	320.796082	1049.304565	-668.023315	-145.786560	1068.024048	-544.976624	288.361786	808.870422	-549.531555	-126.928841	834.392151	-601.142639	85.590286	965.656067	371.744263	-28.551458	926.654907	400.999268	152.936386
-600.333679	194.219345	872.635803	-615.595276	-11.666234	860.342102	-718.103333	248.639709	418.894623	-668.044617	-41.580872	470.901886	-707.197510	256.459167	65.483459	-733.335510	-32.781399	74.913170	-626.402100	291.281219	1284.707153	-637.086670	-97.371857	1297.451416	-590.403870	93.502075	1322.468994	-566.137451	90.173203	1587.675781	-660.942566	320.627167	1049.261719	-667.740479	-145.975494	1067.918335	-544.456177	287.831787	808.915588	-549.124573	-127.201668	834.354065	-600.612610	84.789215	966.007141	371.748016	-28.545513	926.654907	401.000336	152.929596
-600.373840	194.134094	872.624023	-615.996704	-11.418520	860.303345	-717.872192	248.543961	418.941406	-668.007568	-41.780693	470.852386	-707.135132	256.437195	65.501160	-733.341492	-32.794273	74.960915	-625.881226	291.029205	1284.701172	-636.667053	-97.695885	1297.343506	-590.004456	93.274254	1322.365723	-566.075500	90.016144	1587.821533	-660.503540	320.481842	1049.262451	-667.496338	-146.197495	1067.763916	-543.966309	287.722107	808.988708	-548.819641	-127.505272	834.229919	-600.770508	84.829613	965.974487	371.735046	-28.545109	926.643372	401.001099	152.926605
-600.326538	193.915802	872.632690	-616.000916	-11.613507	860.294250	-717.656860	248.444153	418.914703	-668.121399	-42.063595	470.876190	-707.099915	256.414703	65.526680	-733.352295	-32.821819	75.026672	-625.422485	290.788300	1284.699219	-636.355835	-98.034096	1297.171021	-589.598389	93.017494	1322.315063	-566.013184	89.840248	1587.948853	-660.133057	320.384460	1049.250244	-667.244995	-146.388519	1067.608276	-543.489746	287.377594	809.004883	-548.506836	-127.856621	834.086060	-600.706726	84.608810	965.970215	371.681213	-28.599382	926.650208	400.980438	152.899490
-600.751526	194.415176	872.715515	-617.304382	-10.052165	859.338623	-717.797974	248.599365	419.069305	-668.277283	-42.345066	470.620605	-707.323547	256.451355	65.556427	-733.428833	-32.824814	75.053467	-624.970764	290.472717	1284.669312	-636.000000	-98.422379	1297.071777	-589.134277	92.731636	1322.242065	-565.974976	89.666229	1588.056152	-659.694702	320.229156	1049.305054	-666.972351	-146.596649	1067.490967	-543.051575	286.644958	809.038940	-548.231201	-128.160522	833.940186	-601.088623	85.033897	965.454773	371.636780	-28.603672	926.644348	400.951141	152.882187
-599.934265	193.131699	872.611755	-615.412109	-12.741079	860.405029	-717.118225	248.100525	418.873657	-668.158752	-42.464066	471.010010	-706.928833	256.325714	65.571419	-733.340149	-32.862270	75.043823	-624.539124	290.158325	1284.728638	-635.715271	-98.759254	1296.914917	-588.696716	92.399803	1322.174438	-565.932129	89.466888	1588.145142	-659.094116	319.868134	1049.301758	-666.666809	-146.726410	1067.351929	-542.641174	286.501923	809.080688	-547.621521	-128.279953	834.039124	-600.177307	83.731590	966.017334	371.587036	-28.600704	926.651245	400.909149	152.868027
-600.136658	193.197311	872.678223	-616.125122	-11.943090	859.893005	-717.143372	248.116272	418.946228	-668.153015	-42.625782	470.818024	-707.086792	256.337982	65.612030	-733.333252	-32.873310	75.064842	-624.079285	289.774139	1284.739990	-635.329041	-99.125671	1296.851685	-588.305603	92.059448	1322.143799	-565.868103	89.277351	1588.215576	-658.716370	319.686035	1049.298950	-666.417725	-146.962524	1067.247192	-542.239380	286.118713	809.133972	-547.455566	-128.665115	833.870239	-600.345093	83.821304	965.749512	371.536804	-28.607607	926.647095	400.868164	152.838013
-600.139648	193.039017	872.693970	-616.315247	-11.909853	859.753784	-716.957703	247.966934	418.995789	-668.222412	-42.793934	470.738403	-707.055298	256.304443	65.630920	-733.439941	-32.880604	75.069016	-623.659607	289.557831	1284.894043	-634.961792	-99.475464	1296.800659	-587.867737	91.722618	1322.182007	-565.803528	89.068413	1588.275391	-658.217224	319.419128	1049.452637	-666.091125	-147.196838	1067.237305	-541.878662	285.798828	809.156738	-547.344177	-129.102173	833.736206	-600.307617	83.660583	965.670410	371.500793	-28.609623	926.658997	400.824219	152.841232
-600.061279	192.842163	872.749207	-616.325562	-12.060994	859.703003	-716.819031	247.835724	419.000000	-668.257751	-42.955769	470.712463	-707.110535	256.293274	65.659813	-733.529846	-32.913536	75.092873	-623.257141	289.208374	1284.934814	-634.361206	-99.906250	1296.949097	-587.347168	91.369949	1322.223389	-565.739624	88.867432	1588.320801	-657.746765	319.119629	1049.485229	-665.638184	-147.386093	1067.314453	-541.526001	285.695007	809.183716	-547.455444	-129.661255	833.433228	-600.201538	83.425087	965.662598	371.490692	-28.611977	926.638855	400.807068	152.829453
-599.447083	191.843979	872.679626	-614.998962	-14.106330	860.465637	-716.310608	247.434265	418.869232	-668.141052	-43.007851	470.979004	-706.800171	256.248413	65.683731	-733.553467	-32.934444	75.099670	-622.817261	288.851349	1284.948730	-633.896179	-100.311440	1297.007690	-586.850769	91.038620	1322.230347	-565.658691	88.560356	1588.390137	-657.213623	318.649414	1049.525024	-665.275024	-147.557556	1067.343506	-541.168091	285.422211	809.168579	-547.298035	-130.008804	833.364380	-599.513184	82.386238	966.064026	371.470490	-28.638472	926.634033	400.785645	152.829773
-599.395142	191.585632	872.716370	-615.337036	-13.881882	860.447937	-716.152771	247.281586	418.888031	-668.323975	-43.200962	470.912292	-706.785645	256.249817	65.717186	-733.600098	-32.930088	75.116402	-622.207153	288.655640	1285.064819	-633.219788	-100.705040	1297.181396	-586.402649	90.710480	1322.215820	-565.570984	88.371040	1588.363770	-656.831848	318.374969	1049.624634	-664.881897	-147.737411	1067.400391	-540.804993	285.114319	809.132446	-546.844604	-130.182434	833.567444	-599.538452	82.304710	966.060120	371.454468	-28.649067	926.642700	400.751160	152.812256
-599.239746	191.178986	872.727478	-615.241882	-14.143040	860.437378	-715.979065	247.101273	418.905487	-668.376404	-43.318058	470.906647	-706.806091	256.243500	65.736107	-733.589966	-32.935364	75.119263	-621.901428	288.119446	1285.007568	-632.659180	-101.052345	1297.296143	-585.925415	90.297829	1322.295410	-565.457031	88.102905	1588.359131	-656.412354	317.994873	1049.622437	-664.529602	-148.012070	1067.521973	-540.501709	284.708160	809.101074	-546.771057	-130.589706	833.527100	-599.329285	81.947365	966.052185	371.478271	-28.635777	926.636963	400.751190	152.792267
-599.411011	191.139618	872.744629	-615.657410	-13.798619	859.902161	-715.988708	247.042679	419.022125	-668.276428	-43.325256	470.743408	-706.964661	256.258789	65.762169	-733.453491	-32.956829	75.091011	-621.284485	287.875183	1285.095093	-632.311462	-101.326775	1297.305664	-585.522766	89.869637	1322.384277	-565.303345	87.816147	1588.322388	-655.933167	317.507324	1049.665283	-664.244263	-148.416428	1067.640869	-540.206787	284.157867	809.063599	-546.757751	-131.034927	833.481018	-599.304443	81.787773	965.746216	371.458557	-28.647911	926.648010	400.736725	152.768097
-599.355652	190.809677	872.745239	-615.628479	-14.054127	859.805786	-715.842468	246.831802	419.027100	-668.556702	-43.600071	470.784943	-706.933716	256.193939	65.825050	-733.517700	-32.977757	75.132271	-620.831421	287.468170	1285.108521	-631.827881	-101.706474	1297.372192	-585.267334	89.484299	1322.418579	-565.160400	87.550003	1588.290894	-655.570679	317.189484	1049.690674	-664.043213	-148.839539	1067.763306	-539.976440	283.806702	809.019897	-547.008118	-131.645355	833.235413	-599.188416	81.439148	965.688293	371.449921	-28.659006	926.640808	400.711334	152.749298
-598.791504	189.780396	872.675354	-614.322937	-16.051891	860.467041	-715.406189	246.420303	418.901886	-668.582520	-43.757336	471.064545	-706.703003	256.084015	65.836586	-733.525330	-32.955830	75.131554	-620.438232	287.024323	1285.113037	-631.099182	-102.016365	1297.635986	-585.011841	89.132378	1322.516113	-565.093262	87.120430	1588.247070	-655.212280	316.806946	1049.713745	-663.796265	-149.269745	1067.885254	-539.764832	283.497955	808.943726	-546.953186	-132.058121	833.194519	-598.522217	80.358536	966.035339	371.473328	-28.671326	926.639526	400.706299	152.734833
-598.977295	189.865082	872.722961	-615.059998	-15.138283	859.836426	-715.392395	246.322968	418.970703	-668.778198	-43.962723	470.889832	-706.893860	256.110931	65.852470	-733.577759	-33.025749	75.164024	-620.090271	286.589142	1285.085571	-630.839050	-102.351387	1297.659302	-584.657227	88.740425	1322.578857	-565.138916	86.663101	1588.179077	-654.762146	316.359283	1049.676147	-663.494202	-149.791855	1068.018555	-539.558228	283.193604	808.828613	-546.888794	-132.539993	833.208618	-598.687683	80.460701	965.692688	371.459564	-28.696520	926.640503	400.700317	152.732300
-599.125305	189.886917	872.764709	-615.876526	-14.251534	859.312012	-715.372253	246.213394	419.014282	-668.938538	-44.193104	470.679749	-707.057495	256.162933	65.905968	-733.600159	-33.025314	75.139877	-619.800781	286.130768	1285.005737	-630.582947	-102.699257	1297.691162	-584.200073	88.300453	1322.593018	-565.294128	86.396820	1588.096191	-654.359863	315.960938	1049.636963	-663.112671	-150.237152	1068.123413	-539.328369	282.880157	808.703247	-546.487549	-132.846039	833.460632	-598.905090	80.564163	965.403870	371.464417	-28.706518	926.637512	400.714233	152.721024
-598.995667	189.594559	872.813782	-615.763977	-14.556916	859.249817	-715.231934	246.041153	419.022888	-668.967834	-44.411797	470.680084	-707.159912	256.176605	65.925766	-733.598022	-33.089413	75.145676	-619.518677	285.743652	1284.886108	-630.105408	-103.147858	1297.810059	-583.676270	87.940651	1322.465332	-565.489746	85.620514	1588.076660	-654.127808	315.674866	1049.530884	-662.925354	-150.747070	1068.191406	-539.080322	282.578339	808.587952	-546.374878	-133.311996	833.505005	-598.750305	80.208580	965.390198	371.488007	-28.720781	926.623779	400.726105	152.716110
-598.186035	188.179596	872.687866	-613.587952	-17.683464	860.346741	-714.624512	245.547272	418.813416	-668.842102	-44.576771	471.154388	-706.755066	256.033386	65.906464	-733.562622	-33.092731	75.108116	-619.148987	285.343933	1284.761841	-629.814819	-103.651321	1297.703125	-583.165710	87.574753	1322.296753	-565.741394	84.951897	1588.118774	-653.882507	315.316772	1049.401001	-662.734985	-151.370651	1068.260498	-538.866516	282.258270	808.449646	-546.349426	-133.828690	833.509155	-597.777344	78.679260	965.971252	371.522583	-28.733004	926.628662	400.743134	152.704071
-598.155884	187.709457	872.677734	-613.399475	-18.254530	860.353821	-714.476685	245.339233	418.818176	-668.859558	-44.825790	471.177094	-706.747681	256.026031	65.939163	-733.568542	-33.120121	75.096977	-618.764771	284.907928	1284.614868	-629.649414	-104.183411	1297.540161	-582.652832	87.157936	1322.122192	-565.971069	84.324966	1588.233276	-653.563110	314.911682	1049.294189	-662.597778	-152.037750	1068.234619	-538.657776	281.886139	808.309387	-546.310608	-134.480438	833.475281	-597.658630	78.175705	965.970032	371.551514	-28.742281	926.642212	400.766113	152.702347
-598.152588	187.138458	872.627686	-613.360840	-18.656658	860.344910	-714.222473	245.065338	418.828186	-668.866272	-45.152653	471.181549	-706.554626	255.947998	65.954514	-733.624023	-33.157051	75.134544	-618.356445	284.476501	1284.459595	-629.047668	-104.655106	1297.496582	-582.192017	86.747795	1321.938965	-566.165527	83.718925	1588.372437	-653.228455	314.406464	1049.114136	-662.367004	-152.562500	1068.274902	-538.477661	281.527618	808.138428	-546.451538	-135.204453	833.320801	-597.586609	77.701462	965.937195	371.581177	-28.742760	926.656616	400.799713	152.689819
-598.794128	187.452591	872.644348	-615.068604	-16.820143	859.316650	-714.433655	245.130875	419.040192	-668.961670	-45.554321	470.793213	-706.893311	256.005280	65.978867	-733.654358	-33.216030	75.152031	-617.935974	283.997955	1284.336548	-628.626099	-105.184456	1297.402954	-581.823364	86.346001	1321.742432	-566.315796	83.120491	1588.509521	-653.061401	314.019897	1048.951904	-662.282166	-153.110901	1068.207275	-538.333313	281.085999	807.980713	-546.365967	-135.777710	833.262390	-598.293396	78.144806	965.348267	371.612335	-28.741091	926.664612	400.813782	152.692474
-598.827576	186.931702	872.596497	-615.103027	-17.293770	859.269348	-714.182068	244.869614	419.031097	-668.907288	-45.892963	470.761932	-706.864441	255.986359	66.025436	-733.690857	-33.251404	75.211792	-617.569946	283.534668	1284.240845	-628.182678	-105.722443	1297.326904	-581.453674	85.885223	1321.599243	-566.452332	82.496155	1588.739380	-652.926514	313.711060	1048.901489	-662.220703	-153.750595	1068.145142	-538.250732	280.686615	807.835693	-546.351440	-136.382004	833.163940	-598.228088	77.638824	965.291382	371.662384	-28.748062	926.668152	400.870911	152.672821
-598.540833	186.126236	872.544495	-614.229187	-18.887754	859.678284	-713.823364	244.549927	418.993744	-668.794617	-46.269382	470.943207	-706.722351	255.928436	66.038521	-733.689636	-33.314095	75.218269	-617.268250	282.945496	1284.161987	-627.785217	-106.277061	1297.244019	-581.132019	85.416931	1321.452881	-566.548828	81.911125	1588.911987	-652.751892	313.230377	1048.887085	-662.144897	-154.430130	1068.104980	-538.248352	280.283539	807.727966	-546.319092	-137.005554	833.074524	-597.801514	76.724792	965.503479	371.629120	-28.778435	926.670166	400.863617	152.686539
-598.129089	184.997192	872.414429	-613.008789	-21.030590	860.349365	-713.372253	244.120682	418.885651	-668.542358	-46.529480	471.159210	-706.571777	255.890289	66.070808	-733.655823	-33.362736	75.237366	-617.011047	282.404999	1284.168091	-627.475769	-106.884949	1297.188110	-580.849731	84.869308	1321.295166	-566.595703	81.327888	1589.089355	-652.594543	312.694946	1048.889893	-661.897217	-154.998734	1068.129150	-538.273682	279.889618	807.643005	-546.082947	-137.489532	833.159058	-597.232605	75.557747	965.826416	371.617188	-28.787155	926.689026	400.877747	152.677078
-598.387939	184.907333	872.419250	-613.737488	-20.373194	859.800049	-713.333435	244.000153	418.948090	-668.196716	-46.769642	470.927856	-706.695007	255.881165	66.117996	-733.317993	-33.404453	75.182358	-616.798279	281.759491	1284.128052	-627.179626	-107.521637	1297.148926	-580.540649	84.311935	1321.159058	-566.580933	80.785126	1589.248413	-652.449219	312.145233	1048.955444	-661.666565	-155.586166	1068.096436	-538.319214	279.445129	807.620605	-546.093872	-138.261826	833.030579	-597.446106	75.512444	965.508484	371.619995	-28.763687	926.669800	400.873810	152.680237
-598.156738	183.960678	872.367065	-613.274597	-21.504595	860.271545	-712.890625	243.529800	418.814270	-668.297546	-47.259579	471.061615	-706.510620	255.782471	66.168434	-733.659485	-33.475117	75.283615	-616.683105	281.196045	1284.314819	-626.984192	-108.124054	1297.080688	-580.265442	83.650208	1321.062012	-566.503174	80.220772	1589.397217	-652.349854	311.633759	1049.084229	-661.472046	-156.139435	1068.073608	-538.414917	278.983917	807.667053	-546.047241	-138.980286	832.905640	-597.228149	74.750282	965.747681	371.621521	-28.760054	926.674805	400.878418	152.672943
-598.563354	184.026505	872.438965	-614.338074	-20.360777	859.366882	-712.877441	243.372772	418.892334	-668.333069	-47.741161	470.786346	-706.746460	255.790497	66.225273	-733.727783	-33.483471	75.320663	-616.580322	280.604828	1284.463135	-626.879944	-108.856094	1297.077393	-580.022217	82.980247	1321.015137	-566.383179	79.713341	1589.543945	-652.244324	310.997772	1049.280884	-661.317444	-156.774048	1068.039307	-538.515930	278.675659	807.747864	-546.291992	-139.912888	832.582825	-597.541016	74.790840	965.255981	371.615540	-28.764526	926.667969	400.887817	152.644043
-597.878174	182.426529	872.336487	-612.319397	-23.498547	860.435303	-712.150208	242.728058	418.696838	-667.898071	-47.892567	471.198883	-706.294128	255.631332	66.254669	-733.619446	-33.547321	75.273331	-616.527710	279.938446	1284.643921	-626.847168	-109.602440	1297.059814	-579.775513	82.309898	1321.009644	-566.201721	79.236237	1589.673340	-652.174072	310.351135	1049.471802	-661.146057	-157.458725	1068.049561	-538.531982	278.019623	807.851685	-546.309570	-140.762177	832.467102	-596.648254	73.124352	965.826294	371.586578	-28.761850	926.672546	400.879486	152.671799
-597.746643	181.802612	872.370117	-612.102966	-24.164181	860.519836	-711.782166	242.335876	418.709595	-667.794312	-48.271439	471.198730	-706.257874	255.561523	66.272499	-733.604553	-33.570763	75.322166	-616.534363	279.293121	1284.801392	-626.800232	-110.357254	1297.068481	-579.461914	81.544754	1321.074707	-565.953247	78.947540	1589.784668	-652.172668	309.780518	1049.597900	-660.988770	-158.108185	1068.043945	-538.549316	277.588867	807.942200	-546.240417	-141.543442	832.391235	-596.477234	72.508995	965.887512	371.585815	-28.755222	926.680847	400.890533	152.678314
-597.659241	181.245148	872.409729	-611.958557	-24.770931	860.523743	-711.444824	241.936890	418.690826	-667.779602	-48.664898	471.219299	-706.175415	255.523117	66.306496	-733.626343	-33.621216	75.358459	-616.548889	278.611023	1284.939209	-626.747803	-111.104507	1297.062256	-579.280762	80.772362	1321.080566	-565.638916	78.142914	1589.903564	-652.137573	309.080505	1049.719971	-660.795837	-158.745422	1068.036255	-538.599121	277.093964	808.022705	-546.162842	-142.351883	832.333130	-596.295044	71.909309	965.902527	371.574158	-28.756750	926.693481	400.905243	152.703598
-597.719055	180.711975	872.450623	-612.279480	-24.804579	860.394165	-711.163879	241.631531	418.738892	-667.997498	-49.177685	471.193848	-706.163147	255.465271	66.407089	-733.735657	-33.660896	75.426117	-616.550476	277.848022	1285.037964	-626.675110	-111.954460	1297.096069	-579.153137	79.942940	1321.094727	-565.302673	77.592766	1589.971558	-652.141235	308.348755	1049.889282	-660.677185	-159.408676	1067.984985	-538.637756	276.538300	808.159424	-545.930603	-142.999924	832.381104	-596.365601	71.509735	965.840393	371.545868	-28.722593	926.681824	400.908844	152.728409
-597.555237	179.757233	872.442566	-611.586365	-26.196547	860.507690	-710.697266	241.153320	418.622528	-667.834900	-49.454979	471.288208	-706.002319	255.358658	66.438278	-733.684387	-33.722736	75.436539	-616.551392	277.104279	1285.181396	-626.654419	-112.815407	1297.036621	-579.134399	79.243370	1321.094482	-564.950562	77.025085	1590.012695	-652.197876	307.654297	1050.030396	-660.648193	-160.123367	1067.929443	-538.674011	275.933350	808.285828	-545.851013	-143.878540	832.306274	-595.958862	70.431969	965.901123	371.473938	-28.691233	926.673889	400.868256	152.744720
-597.511780	179.034973	872.469482	-611.474304	-26.807470	860.476501	-710.372559	240.831726	418.603119	-667.668701	-49.740940	471.245361	-705.969055	255.279419	66.548439	-733.649841	-33.759632	75.451958	-616.630554	276.284760	1285.242065	-626.588013	-113.597687	1296.976440	-578.864746	78.344154	1321.168457	-564.575684	76.400597	1590.013428	-652.248718	306.849091	1050.111206	-660.629150	-160.890686	1067.806519	-538.726257	275.342407	808.344360	-545.752014	-144.660461	832.212036	-595.833191	69.733856	965.892822	371.422241	-28.667221	926.667114	400.833771	152.769974
-597.630798	178.508636	872.502869	-611.833069	-26.905415	860.312622	-710.018127	240.526779	418.591187	-667.650513	-50.171024	471.126190	-705.968933	255.206833	66.625641	-733.675720	-33.837105	75.456055	-616.668884	275.506500	1285.287598	-626.538391	-114.429428	1296.856812	-578.740601	77.542099	1321.150513	-564.220520	75.791481	1589.965698	-652.315674	306.057068	1050.237305	-660.573914	-161.680374	1067.746460	-538.759399	274.809967	808.418518	-545.931641	-145.642334	831.988037	-595.953674	69.295746	965.809021	371.355072	-28.627047	926.663269	400.800171	152.787170
-597.575012	177.866653	872.566895	-611.716431	-27.580446	860.266052	-709.623291	240.107498	418.595856	-667.758118	-50.715137	471.153290	-705.854370	255.162048	66.680603	-733.747253	-33.873127	75.469719	-616.687317	274.648560	1285.323730	-626.305237	-115.348343	1296.763306	-578.730835	76.764771	1321.082520	-563.868347	75.168686	1589.862305	-652.409851	305.261780	1050.270752	-660.528381	-162.454422	1067.666870	-538.775452	274.216614	808.519104	-545.879150	-146.492157	831.883362	-595.836060	68.585587	965.811584	371.320770	-28.595463	926.637085	400.783264	152.812668
-597.349548	176.960175	872.596313	-610.993774	-29.005013	860.446960	-708.773132	239.377655	418.401062	-667.652710	-51.208576	471.299042	-705.372742	255.053268	66.697708	-733.745911	-33.945290	75.453506	-616.765625	273.839844	1285.322876	-626.084534	-116.174774	1296.673340	-578.577820	75.957977	1321.057739	-563.533569	74.482338	1589.770020	-652.610657	304.535950	1050.252441	-660.450317	-163.251755	1067.596558	-538.752197	273.595093	808.605530	-545.729065	-147.334793	831.873474	-595.467896	67.536934	965.933716	371.240448	-28.589523	926.644897	400.714722	152.848724
-597.545837	176.263626	872.553650	-611.364197	-29.319321	860.369812	-708.417969	238.971893	418.339996	-667.770203	-51.735565	471.262085	-705.327759	254.991776	66.727966	-733.859375	-33.988323	75.506340	-616.828796	272.905457	1285.293457	-625.962952	-117.064110	1296.555542	-578.322144	74.984482	1321.067139	-563.235840	73.826111	1589.618408	-652.770203	303.732422	1050.296875	-660.439636	-164.149323	1067.508667	-538.714661	273.004364	808.666931	-545.574280	-148.126297	831.864441	-595.643921	66.988991	965.861572	371.228394	-28.561266	926.629700	400.719635	152.885483
-598.163025	176.096329	872.604675	-612.634216	-28.323053	859.425354	-708.452148	238.856674	418.509827	-667.505554	-52.029057	470.910858	-705.580750	254.964828	66.784760	-733.779236	-34.051670	75.477402	-616.869629	272.025726	1285.301270	-625.583130	-117.966843	1296.535767	-578.315796	74.198341	1321.030640	-562.971497	73.133484	1589.489258	-652.843384	302.795319	1050.313477	-660.387756	-165.041382	1067.456665	-538.672913	272.393738	808.697754	-545.517273	-148.964996	831.822571	-596.118042	66.826431	965.332825	371.180573	-28.508930	926.630127	400.687073	152.915497
-597.710999	174.525757	872.521667	-611.287903	-30.873510	860.294739	-707.720337	238.174911	418.299561	-667.560669	-52.617043	471.203888	-705.269836	254.843185	66.854164	-733.944824	-34.115616	75.506157	-616.894897	271.069763	1285.267578	-625.199707	-118.876015	1296.518311	-578.267883	73.259171	1321.022827	-562.752869	72.410065	1589.357666	-652.967651	301.963257	1050.275757	-660.298950	-165.962036	1067.367065	-538.617126	271.712708	808.735535	-545.402527	-149.854782	831.782410	-595.586670	65.320564	965.797546	371.127655	-28.472540	926.642761	400.636322	152.968216
-597.601929	173.461823	872.488647	-610.547424	-32.484997	860.437927	-707.307678	237.719315	418.277710	-667.470215	-53.191719	471.327240	-705.209045	254.733368	66.891518	-733.947327	-34.180237	75.496117	-616.938354	270.053528	1285.195679	-625.030884	-119.803078	1296.416382	-578.107605	72.290802	1321.030518	-562.576050	71.635880	1589.238403	-653.048645	301.028687	1050.271118	-660.194824	-166.913071	1067.292236	-538.646301	271.049286	808.715637	-544.973083	-150.520859	831.963684	-595.290588	64.119423	965.872925	371.078430	-28.411684	926.625977	400.592896	152.983505
-597.908447	172.714630	872.483215	-610.994080	-32.783955	860.263733	-707.009277	237.345001	418.309784	-667.423767	-53.735729	471.158630	-705.233032	254.692642	66.952682	-733.971130	-34.227608	75.498306	-616.971436	269.102234	1285.159058	-624.719788	-120.772812	1296.332397	-578.173645	71.367683	1321.001953	-562.422729	70.790527	1589.122070	-653.151001	300.120422	1050.302002	-660.068665	-167.872025	1067.237915	-538.680786	270.357178	808.701355	-545.152161	-151.530090	831.717346	-595.561523	63.489079	965.766785	371.006104	-28.386650	926.629517	400.527161	153.023926
-597.884827	171.699402	872.439697	-610.486938	-34.316730	860.321167	-706.728882	236.953079	418.320557	-667.415405	-54.309334	471.250153	-705.210510	254.640976	66.990746	-734.049561	-34.288551	75.502419	-616.976624	268.042755	1285.081055	-624.509216	-121.819298	1296.213745	-578.173401	70.456032	1320.935425	-562.303406	70.084579	1589.027832	-653.201782	299.159363	1050.222534	-659.937744	-168.917969	1067.199341	-538.712158	269.670990	808.669250	-545.082520	-152.416977	831.621033	-595.363403	62.304325	965.785522	370.965729	-28.363756	926.613586	400.462860	153.053497
-598.000244	170.742157	872.426514	-610.442688	-35.222408	860.294312	-706.388062	236.505814	418.296265	-667.283203	-54.811188	471.229919	-705.243225	254.605713	67.018906	-734.066040	-34.396713	75.493004	-617.059814	267.051575	1285.044800	-624.195679	-122.790222	1296.199951	-578.185303	69.487854	1320.878174	-562.226624	69.074554	1589.016846	-653.304077	298.233398	1050.144165	-659.692993	-169.939056	1067.130615	-538.745239	268.955597	808.637268	-544.656433	-153.166519	831.759766	-595.408875	61.372063	965.766296	370.917389	-28.335140	926.606812	400.426788	153.056290
-598.128845	169.788040	872.401855	-610.379700	-36.177071	860.262146	-705.933411	236.041763	418.239563	-667.211121	-55.358147	471.235901	-705.213379	254.568863	67.095032	-734.073669	-34.464931	75.523666	-617.209473	265.987457	1284.989258	-624.154236	-123.834625	1296.030518	-578.176270	68.488113	1320.878174	-562.206421	68.081429	1588.996826	-653.395325	297.202118	1050.109741	-659.544861	-171.017670	1067.110596	-538.875122	268.229797	808.560791	-544.846558	-154.241074	831.497498	-595.452881	60.422840	965.739258	370.875488	-28.281324	926.597412	400.369507	153.120438
-598.434082	169.010834	872.459839	-610.851746	-36.538288	860.135925	-705.593506	235.634949	418.226440	-667.019775	-55.909435	471.123505	-705.266541	254.531494	67.221748	-734.068237	-34.567078	75.547714	-617.325073	264.897461	1284.927856	-623.955017	-124.922081	1295.972290	-578.221619	67.516747	1320.869385	-562.113525	67.192070	1589.008789	-653.528748	296.259521	1050.112305	-659.413086	-172.160126	1067.091187	-538.995117	267.450531	808.508057	-544.818848	-155.219101	831.395386	-595.764587	59.740696	965.690918	370.841705	-28.276529	926.589233	400.306000	153.150604
-598.447083	167.921463	872.508972	-610.379944	-38.119823	860.211365	-705.093079	235.076309	418.199249	-666.916443	-56.434158	471.174744	-705.296448	254.451553	67.369164	-734.037048	-34.615490	75.510727	-617.514709	263.856323	1284.961548	-623.728699	-125.920227	1295.929199	-578.270508	66.444786	1320.879272	-562.072266	66.225868	1589.069092	-653.645508	295.226807	1050.081543	-659.133667	-173.322861	1067.082520	-539.081604	266.683655	808.500366	-544.869446	-156.220154	831.267883	-595.637634	58.459515	965.765869	370.825684	-28.231167	926.570862	400.294128	153.173355
-598.952820	167.150803	872.517029	-611.062439	-38.263062	859.751038	-704.757263	234.633743	418.300629	-667.211243	-57.265915	471.112213	-705.404114	254.385315	67.448036	-734.233337	-34.684090	75.576332	-617.717285	262.724274	1284.986084	-623.483887	-126.989059	1295.905029	-578.251465	65.421852	1320.934326	-562.045776	65.206009	1589.142822	-653.740417	294.172424	1050.099487	-658.891052	-174.368103	1067.045532	-539.172791	265.831360	808.525879	-544.752441	-157.205124	831.207214	-596.016235	57.738274	965.502991	370.835754	-28.208872	926.563904	400.266418	153.202057
-599.225891	166.181885	872.566956	-611.168274	-39.147560	859.721436	-704.199524	234.015762	418.298889	-667.002380	-57.741837	471.081238	-705.313965	254.260345	67.581879	-734.166565	-34.753452	75.554100	-617.945740	261.596344	1285.008301	-623.341492	-128.153641	1295.865356	-578.266846	64.381981	1320.930176	-562.011841	64.174644	1589.220947	-653.929993	293.156860	1050.108765	-658.617004	-175.508163	1067.015991	-539.330078	264.976654	808.485229	-544.605225	-158.155197	831.128906	-596.175354	56.776196	965.507996	370.844727	-28.192585	926.547119	400.243561	153.228485
-599.906372	165.499466	872.606995	-612.140869	-39.163319	859.292664	-703.969543	233.626892	418.362488	-667.106506	-58.424923	470.866852	-705.397034	254.163635	67.704971	-734.240845	-34.844627	75.619080	-618.170349	260.459808	1285.011597	-623.218262	-129.263947	1295.808105	-578.281799	63.233444	1320.883789	-561.945862	63.179783	1589.300415	-654.058838	291.960388	1050.144409	-658.350281	-176.644363	1066.974976	-539.461975	264.143951	808.497620	-544.324829	-159.033325	831.155396	-596.732971	56.151421	965.269775	370.840607	-28.187506	926.540039	400.239075	153.231339
-599.617920	163.469284	872.487366	-610.437317	-42.635387	860.302002	-703.075500	232.840424	418.090118	-667.262451	-59.206928	471.281006	-705.007080	253.982071	67.793793	-734.384521	-34.921043	75.659767	-618.436218	259.321320	1285.025635	-622.942566	-130.452255	1295.785522	-578.284790	62.147732	1320.925293	-561.901306	62.107719	1589.366699	-654.253845	290.807922	1050.125732	-658.091675	-177.706238	1066.852417	-539.574280	263.259735	808.551208	-544.151917	-160.041641	831.018677	-596.185608	54.075687	965.800964	370.846649	-28.144524	926.528320	400.222778	153.292984
-600.222717	162.764053	872.561157	-611.140869	-42.821819	859.815247	-702.736755	232.286407	418.175568	-667.230774	-59.834118	471.083618	-705.014954	253.857010	67.873848	-734.406738	-35.001225	75.634346	-618.807678	258.074127	1285.053345	-622.909302	-131.684662	1295.706787	-578.406372	61.042217	1320.864746	-561.842102	61.043903	1589.479980	-654.518494	289.586304	1050.181885	-657.894287	-178.941437	1066.818726	-539.758301	262.336700	808.589722	-544.298950	-161.234970	830.745361	-596.616638	53.329174	965.554749	370.835236	-28.131069	926.531189	400.201660	153.291061
-600.471924	161.087006	872.490295	-610.647339	-44.992580	860.284912	-702.020996	231.430054	418.081787	-667.087891	-60.399349	471.172913	-704.764526	253.690125	67.994186	-734.375122	-35.117767	75.628113	-619.273804	256.660736	1284.997803	-622.530579	-132.857315	1295.713135	-578.547363	59.831329	1320.887085	-561.741333	60.001167	1589.573486	-654.800415	288.366241	1050.159912	-657.705383	-180.155106	1066.824951	-539.941406	261.336914	808.666809	-544.319214	-162.389557	830.575317	-596.641357	51.719727	965.787903	370.853851	-28.099106	926.530457	400.210968	153.304932
-600.716797	160.059540	872.589172	-610.620483	-46.154785	860.347534	-701.696472	230.888489	418.131622	-667.326233	-61.241676	471.192841	-704.863892	253.595871	68.205360	-734.205444	-35.213951	75.601814	-619.528137	255.626846	1285.280762	-622.506531	-134.149033	1295.614258	-578.654846	58.629105	1320.951172	-561.523010	58.723759	1589.665527	-655.085022	287.083496	1050.295776	-657.545898	-181.349625	1066.805054	-540.127014	260.359558	808.789795	-544.182861	-163.413437	830.522522	-596.785828	50.624813	965.871826	370.870819	-28.073786	926.536194	400.215027	153.363907
-601.161011	158.753723	872.615479	-610.683533	-47.430927	860.375427	-701.417664	230.317642	418.116455	-667.359192	-62.011829	471.219330	-704.944763	253.506348	68.355309	-734.244812	-35.319824	75.623756	-620.151978	254.146835	1285.200317	-622.360596	-135.443909	1295.560913	-578.891785	57.433453	1320.961182	-561.342651	57.634720	1589.784668	-655.501099	285.821869	1050.353149	-657.306091	-182.633469	1066.727539	-540.282410	259.352295	808.976563	-543.764587	-164.356216	830.711853	-597.036560	49.349953	965.899719	370.909851	-28.078066	926.537109	400.239777	153.375717
-601.581421	157.644562	872.671936	-610.748413	-48.777039	860.409058	-701.027771	229.608597	418.150146	-667.479614	-62.796246	471.238892	-704.859680	253.364883	68.457687	-734.625793	-35.417717	75.672668	-620.610413	252.837357	1285.349365	-622.227173	-136.778397	1295.555664	-579.129089	56.176334	1321.019287	-561.106262	56.535038	1589.873291	-655.906860	284.553009	1050.455566	-657.219727	-183.947281	1066.677124	-540.478149	258.313751	809.073242	-544.004822	-165.625397	830.419861	-597.293213	48.134369	965.946777	370.943909	-28.081583	926.567627	400.266968	153.381927
-602.065063	156.395462	872.690613	-610.848694	-50.070313	860.460083	-700.790588	228.886444	418.170837	-667.578125	-63.551754	471.221924	-704.805298	253.192169	68.599770	-734.739136	-35.558441	75.679024	-621.140259	251.524399	1285.500854	-622.128784	-138.119217	1295.521484	-579.324646	54.866837	1321.068237	-560.815735	55.426922	1589.966431	-656.327698	283.275208	1050.505249	-657.072632	-185.289169	1066.669312	-540.654541	257.231598	809.223206	-543.799438	-166.679886	830.400513	-597.565857	46.895733	965.981934	370.985382	-28.026785	926.531372	400.294678	153.413742
-602.613525	155.142822	872.688538	-611.073608	-51.221039	860.408569	-700.704346	228.365189	418.217010	-667.787659	-64.405289	471.199554	-704.834717	253.067825	68.705910	-734.891479	-35.671059	75.691002	-621.702515	250.157181	1285.576660	-621.964294	-139.483337	1295.562988	-579.584961	53.596329	1321.078857	-560.586426	54.471237	1589.970703	-656.693176	281.873901	1050.593994	-656.944336	-186.664536	1066.553833	-540.846375	256.146912	809.436462	-543.546021	-167.724319	830.427002	-597.891663	45.678936	965.948730	371.004272	-28.006531	926.529297	400.295959	153.459274
-603.336487	154.089355	872.706116	-611.717529	-51.903473	860.027405	-700.665161	227.687820	418.312164	-667.876709	-65.076111	471.007355	-704.932190	252.944839	68.883240	-734.908142	-35.794903	75.623253	-622.264282	248.784485	1285.671875	-621.996338	-140.908875	1295.463623	-579.824768	52.272820	1321.100342	-560.203125	53.331326	1590.000000	-657.139465	280.472870	1050.673950	-656.653442	-188.026016	1066.484497	-541.106934	255.063461	809.581421	-543.329834	-168.763107	830.438477	-598.378235	44.604607	965.735779	371.031342	-28.023689	926.543091	400.330231	153.448074
-603.656616	152.587814	872.772949	-611.378479	-53.835201	860.426453	-700.516907	226.851669	418.383820	-667.994263	-65.865738	471.017426	-704.832642	252.745560	69.001953	-734.964417	-35.947304	75.596748	-622.912170	247.341553	1285.743164	-621.892639	-142.358505	1295.473389	-580.014648	50.889275	1321.116455	-559.805237	52.159748	1589.971924	-657.624268	279.021912	1050.788086	-656.397339	-189.342468	1066.493652	-541.311096	253.914307	809.801636	-543.261292	-169.984100	830.334778	-598.521606	43.094734	965.995972	371.039917	-28.014935	926.565674	400.351471	153.466797
-604.181641	151.319092	872.830566	-611.537537	-55.164604	860.458496	-700.418640	226.008163	418.437561	-667.990112	-66.614403	470.984222	-704.738159	252.570618	69.155075	-734.947327	-36.143032	75.562317	-623.556335	245.848785	1285.819824	-621.921448	-143.841232	1295.407349	-580.316040	49.489403	1321.108643	-559.424805	50.975365	1589.953125	-658.148376	277.582855	1050.844971	-656.243225	-190.770035	1066.447754	-541.547485	252.814728	810.032898	-543.157776	-171.148987	830.279907	-598.858521	41.800995	966.040649	371.037354	-27.988300	926.574341	400.356445	153.494781
-604.866211	150.121124	872.898071	-611.914063	-56.449036	860.414795	-700.376648	225.153900	418.446167	-668.451599	-67.599213	470.929626	-704.585571	252.399704	69.293205	-735.176636	-36.374954	75.530945	-624.258972	244.325531	1285.819092	-621.798767	-145.336243	1295.434448	-580.547058	48.055656	1321.139282	-559.067017	49.778927	1589.870605	-658.755981	276.139801	1050.920166	-656.066467	-192.262146	1066.438843	-541.824585	251.577744	810.220459	-543.002930	-172.299774	830.291016	-599.318115	40.520439	966.043640	371.103394	-27.944708	926.588135	400.407227	153.476959
-605.501465	148.873108	872.983337	-612.163208	-57.829697	860.387878	-700.520325	224.515839	418.631866	-668.588013	-68.417839	470.818024	-704.631836	252.236038	69.436050	-735.304077	-36.598629	75.448776	-624.865662	242.828842	1285.815063	-621.657837	-146.807297	1295.429565	-580.799133	46.622353	1321.101318	-558.744202	48.525185	1589.764038	-659.388184	274.696869	1050.938721	-655.906128	-193.729111	1066.402466	-542.131958	250.508850	810.348145	-542.527344	-173.307770	830.485962	-599.713135	39.172039	966.066284	371.112274	-27.951937	926.581787	400.433167	153.501389
-606.143250	147.563278	873.082214	-612.466614	-59.036999	860.366455	-700.557800	223.754333	418.696777	-668.803772	-69.293716	470.685699	-704.499817	252.110275	69.595116	-735.405945	-36.876942	75.346802	-625.509949	241.215439	1285.705322	-621.538879	-148.310425	1295.426392	-581.081848	45.258724	1321.042969	-558.338745	47.320396	1589.661621	-660.087952	273.225159	1051.008789	-655.785400	-195.209930	1066.431519	-542.421753	249.388046	810.459778	-542.608337	-174.619675	830.352051	-600.173340	37.867260	966.100891	371.124542	-27.909592	926.576599	400.421692	153.567047
-606.765869	146.410431	873.190369	-612.807739	-60.238049	860.296326	-700.711060	223.200577	418.836029	-669.401917	-70.485565	470.591553	-704.374878	251.990814	69.767868	-735.684875	-37.168667	75.285362	-626.070618	239.701965	1285.668335	-621.416626	-149.863144	1295.393311	-581.273682	43.831898	1320.978027	-558.035522	46.019138	1589.563232	-660.764404	271.698944	1050.957886	-655.631531	-196.685104	1066.385132	-542.784302	248.217697	810.582581	-542.476563	-175.786224	830.338501	-600.595581	36.617386	966.109680	371.098541	-27.893505	926.570679	400.415039	153.561752
-607.512634	145.187256	873.397522	-613.082703	-61.536057	860.249268	-700.845642	222.591507	418.945557	-669.769409	-71.479668	470.475250	-704.295227	251.849518	69.937904	-735.802551	-37.447052	75.188972	-626.652039	238.123123	1285.614502	-621.249390	-151.347809	1295.392578	-581.424622	42.466652	1320.907715	-557.739807	44.780571	1589.464600	-661.488647	270.166260	1050.913086	-655.527283	-198.229965	1066.356079	-543.104797	247.038284	810.743469	-542.311829	-176.956360	830.358826	-601.053528	35.257217	966.178345	371.102386	-27.875246	926.544250	400.431366	153.583923
-608.281006	143.983673	873.561829	-613.413147	-62.757336	860.182800	-701.005798	221.642563	419.142731	-669.900024	-72.125359	470.216217	-704.149536	251.695923	70.141571	-735.805664	-37.681557	75.053070	-627.199951	236.494873	1285.523193	-621.004822	-152.900330	1295.437744	-581.531921	41.044682	1320.811401	-557.419617	43.538376	1589.361572	-662.308044	268.682922	1050.902100	-655.259399	-199.678909	1066.421387	-543.487000	245.903625	810.831421	-541.962952	-178.044556	830.517273	-601.554077	33.953506	966.216614	371.094849	-27.876902	926.543579	400.438599	153.599823
-609.103638	142.873047	873.843384	-613.825378	-63.888531	860.163696	-701.261841	221.067627	419.290863	-670.393616	-73.078568	470.094269	-704.114014	251.581940	70.426697	-735.895386	-37.934074	74.962448	-627.707397	234.931213	1285.447876	-620.724792	-154.403244	1295.502563	-581.534119	39.533939	1320.776489	-557.219055	42.284813	1589.226196	-663.083618	267.145844	1050.906128	-655.050537	-201.193970	1066.448486	-544.022949	244.730362	810.975403	-542.015869	-179.377487	830.429321	-602.123108	32.707005	966.334778	371.082153	-27.859896	926.558594	400.431305	153.590485
-609.979736	141.686234	874.078125	-614.204956	-65.089851	860.119934	-701.379272	220.274979	419.468231	-670.983154	-73.962196	469.953186	-703.969971	251.429871	70.692741	-736.032166	-38.144115	74.845612	-628.232239	233.276779	1285.359863	-620.373230	-155.958267	1295.605469	-581.604309	38.117794	1320.666382	-557.107056	40.954597	1589.134766	-663.918457	265.587921	1050.881958	-654.859314	-202.763428	1066.510742	-544.499573	243.649887	811.092224	-541.886780	-180.573212	830.517578	-602.648987	31.401159	966.412903	371.068787	-27.844856	926.549927	400.424347	153.603012
-610.793884	140.661179	874.375061	-614.600098	-66.189186	860.036926	-701.603149	219.536926	419.644928	-671.578491	-74.753128	469.816864	-703.757996	251.229187	70.904327	-736.166931	-38.374870	74.761948	-628.735901	231.642029	1285.231079	-619.989563	-157.476349	1295.684692	-581.541748	36.638832	1320.685425	-557.087769	39.569832	1589.034912	-664.744568	263.978790	1050.877075	-654.620239	-204.329803	1066.597656	-545.053406	242.536270	811.193970	-541.812927	-181.819901	830.560181	-603.193420	30.178204	966.502869	371.068542	-27.792645	926.530518	400.432983	153.624023
-611.692200	139.607330	874.672302	-615.059814	-67.213516	859.950989	-701.929260	218.848572	419.808624	-672.418274	-75.756226	469.648590	-703.509827	250.983963	71.070358	-736.403137	-38.562027	74.707809	-629.263794	230.069946	1285.094116	-619.602417	-158.920395	1295.768555	-581.677124	35.281906	1320.634888	-557.133484	38.215767	1588.962769	-665.587280	262.330872	1050.852295	-654.436096	-205.952408	1066.705200	-545.637451	241.455673	811.269592	-541.734802	-183.065567	830.585266	-603.785583	28.974316	966.588318	371.059570	-27.787540	926.529602	400.417694	153.628662
-612.606445	138.619614	874.980896	-615.523438	-68.147758	859.850952	-702.373413	218.107803	420.020111	-672.807617	-76.356567	469.462616	-703.429810	250.717651	71.216209	-736.452759	-38.765202	74.508507	-629.713440	228.455978	1285.019287	-619.115845	-160.454132	1295.877808	-581.571960	33.788227	1320.702881	-557.262878	36.837151	1588.910400	-666.480835	260.747131	1050.898071	-654.152893	-207.530197	1066.773804	-546.302673	240.386932	811.374756	-541.623230	-184.336960	830.693909	-604.354492	27.836323	966.667908	371.009369	-27.781450	926.533264	400.388489	153.663620
-613.531067	137.610413	875.262634	-616.003296	-69.123375	859.776917	-702.695435	217.311798	420.248840	-673.432617	-77.110535	469.319611	-703.069885	250.342514	71.425026	-736.561096	-38.929264	74.389465	-630.147888	226.829102	1284.958496	-618.632935	-161.994080	1296.003662	-581.549438	32.402798	1320.646606	-557.415527	35.446201	1588.903076	-667.362305	259.032623	1050.903198	-653.882080	-209.106644	1066.938599	-546.764526	239.349579	811.580750	-541.667419	-185.592987	830.710999	-604.931702	26.693075	966.748047	370.975830	-27.735043	926.525024	400.365295	153.660568
-614.498962	136.604507	875.578857	-616.474792	-70.049049	859.666321	-703.268555	216.581039	420.476563	-674.085022	-77.858582	469.175323	-702.962036	250.104813	71.718544	-736.636841	-39.091465	74.245567	-630.503113	225.257614	1284.923706	-618.134766	-163.461273	1296.062256	-581.431152	30.940147	1320.695068	-557.640564	34.042068	1588.925537	-668.285645	257.425018	1050.922119	-653.599182	-210.745117	1067.120850	-547.467285	238.372391	811.678772	-541.685852	-186.889084	830.777771	-605.516602	25.543854	966.823303	370.952545	-27.714422	926.520264	400.330322	153.699615
-615.344299	135.805252	875.920898	-616.965027	-70.889076	859.605896	-703.859314	215.873505	420.735016	-674.761414	-78.587929	469.008148	-702.868713	249.972275	72.038162	-736.776367	-39.251816	74.123734	-630.850342	223.725723	1284.958008	-617.591797	-164.911392	1296.186768	-581.345215	29.605001	1320.769409	-557.907104	32.698353	1588.979004	-669.249817	255.790649	1051.070435	-653.275757	-212.360977	1067.324829	-548.272827	237.383011	811.769226	-541.735352	-188.244934	830.863708	-606.051941	24.550816	966.937073	370.954041	-27.686762	926.510620	400.317230	153.717178
-616.301086	134.855972	876.226868	-617.467224	-71.773582	859.543030	-704.367432	215.122299	420.988525	-675.672913	-79.539490	468.879974	-702.579773	249.809158	72.302635	-736.993469	-39.442093	74.075378	-631.225403	222.262253	1284.949463	-616.928284	-166.297028	1296.388306	-581.240417	28.275497	1320.824707	-558.169373	31.293476	1589.034668	-670.159912	254.167114	1051.143677	-652.936035	-214.018021	1067.551025	-549.163696	236.467697	811.875366	-541.859009	-189.605789	830.892761	-606.644470	23.477991	967.031982	370.899994	-27.684420	926.521484	400.294556	153.712372
-617.088440	134.101700	876.582153	-617.841858	-72.559578	859.516541	-704.909241	214.517426	421.292023	-676.038635	-80.058372	468.773651	-702.245056	249.641937	72.563263	-736.960938	-39.586029	73.927353	-631.567566	220.675583	1284.899658	-616.388000	-167.638535	1296.436157	-581.141907	27.026335	1320.929077	-558.458191	29.909781	1589.146240	-671.159546	252.611877	1051.315918	-652.585449	-215.647812	1067.718140	-550.032715	235.637909	811.955200	-542.023438	-190.979065	830.873901	-607.138550	22.547903	967.174255	370.909180	-27.685629	926.511414	400.295990	153.732071
-618.028015	133.146927	876.837891	-618.371826	-73.460831	859.471191	-705.398438	213.945663	421.517487	-676.715454	-80.806915	468.667633	-702.082764	249.554276	72.793259	-737.057190	-39.713375	73.836441	-631.958313	219.265182	1284.905640	-615.852478	-168.881546	1296.576660	-581.053101	25.846457	1320.988403	-558.812927	28.502565	1589.253296	-672.034058	251.003326	1051.448608	-652.213745	-217.329346	1067.929199	-550.925049	234.794525	812.108154	-542.066589	-192.361893	830.928223	-607.688477	21.495989	967.249573	370.885712	-27.672024	926.510437	400.293945	153.749390
-618.874512	132.324600	877.131714	-618.797241	-74.189995	859.401489	-705.844116	213.411255	421.784943	-677.216064	-81.385231	468.446930	-702.100464	249.517227	73.017853	-737.069458	-39.857819	73.753334	-632.353333	217.917542	1284.900146	-615.335327	-170.013733	1296.661743	-580.978882	24.675653	1321.105713	-559.080933	27.203539	1589.368164	-673.021179	249.476776	1051.658691	-651.821106	-218.839005	1068.098633	-551.896790	234.111862	812.225037	-542.212219	-193.801178	830.926208	-608.186829	20.565903	967.333862	370.887329	-27.651424	926.506287	400.286255	153.752701
-619.713562	131.529541	877.369690	-619.235107	-74.947380	859.355591	-706.079407	212.945831	421.999390	-677.906616	-82.079033	468.349030	-702.220642	249.509048	73.290848	-737.217468	-39.961311	73.750381	-632.713074	216.614258	1284.919800	-614.868713	-171.117569	1296.756470	-580.939453	23.628513	1321.202026	-559.385254	25.878344	1589.463013	-673.905212	247.931778	1051.843994	-651.447449	-220.465485	1068.275024	-552.849060	233.555710	812.405457	-542.378235	-195.231918	830.901367	-608.662842	19.675396	967.402466	370.861023	-27.645966	926.505432	400.283875	153.756989
-620.562134	130.712540	877.629395	-619.693481	-75.671463	859.307007	-706.262085	212.627579	422.101715	-678.418823	-82.668320	468.284210	-702.432922	249.528610	73.465721	-737.310913	-40.091999	73.701157	-633.127014	215.399216	1284.933838	-614.435669	-172.167542	1296.801636	-580.818420	22.532970	1321.301880	-559.706848	24.572859	1589.547729	-674.912048	246.545486	1052.035278	-651.096619	-221.905197	1068.470825	-553.796387	233.077499	812.590576	-542.427185	-196.683517	830.942078	-609.188965	18.776257	967.482727	370.815338	-27.627949	926.505371	400.211639	153.776138
-621.288086	130.163589	877.907471	-620.137268	-76.281265	859.243408	-706.198303	212.323318	422.154083	-678.856628	-83.153336	468.121033	-702.753235	249.578583	73.505989	-737.330261	-40.152786	73.647354	-633.506470	214.334442	1285.000854	-614.104919	-173.231979	1296.870972	-580.850952	21.567327	1321.355103	-560.082886	23.276840	1589.601685	-675.848389	245.184891	1052.237061	-650.779846	-223.393005	1068.663818	-554.791199	232.723038	812.729675	-542.611938	-198.139084	830.901245	-609.641541	18.053757	967.562561	370.770782	-27.623714	926.503357	400.175720	153.762665
-622.072266	129.351212	877.988708	-620.505615	-76.957260	859.188293	-706.079407	212.160629	422.184021	-679.038940	-83.466675	467.997131	-703.346863	249.668839	73.555817	-737.278870	-40.233139	73.557701	-633.913330	213.192108	1285.049927	-613.696228	-174.193802	1296.919678	-580.834351	20.632013	1321.381958	-560.380676	22.052628	1589.638184	-676.806091	243.929321	1052.456177	-650.543091	-224.866364	1068.905396	-555.753479	232.419296	812.886719	-542.763611	-199.630478	830.864075	-610.089844	17.263243	967.557007	370.751892	-27.578983	926.502502	400.143768	153.785294
-622.725586	128.721405	878.064636	-620.817444	-77.615662	859.139709	-705.825684	212.072083	422.210388	-679.434448	-83.858627	467.937225	-703.913452	249.712204	73.628693	-737.327698	-40.303925	73.501480	-634.363831	212.221115	1285.172852	-613.358948	-175.096603	1296.979858	-580.802002	19.767603	1321.425049	-560.584717	20.924524	1589.685303	-677.809509	242.886002	1052.698730	-650.314819	-226.172226	1069.007813	-556.781189	232.316605	813.097656	-542.928223	-201.147934	830.823486	-610.488770	16.581152	967.557800	370.716705	-27.611046	926.506836	400.117706	153.806656
-623.265564	128.201233	878.202515	-621.050964	-78.191315	859.095520	-705.490723	212.062561	422.233643	-679.740479	-84.167305	467.851288	-704.483276	249.689758	73.661530	-737.335693	-40.369667	73.422974	-634.784668	211.386078	1285.306030	-613.038208	-175.876587	1296.957031	-580.793884	18.966196	1321.469116	-560.797791	19.849159	1589.718628	-678.727844	241.902649	1052.953613	-650.164429	-227.364777	1069.041870	-557.683777	232.178207	813.285828	-543.130859	-202.614426	830.745667	-610.817688	15.966897	967.591919	370.711395	-27.596796	926.493408	400.124084	153.834747
-623.776978	127.647095	878.220703	-621.240540	-78.753960	859.031189	-705.175842	212.126282	422.260498	-680.082336	-84.472649	467.791351	-705.038635	249.549973	73.609634	-737.390503	-40.453407	73.394447	-635.197266	210.627213	1285.418335	-612.817749	-176.657654	1296.895508	-580.861389	18.258455	1321.462646	-560.955017	18.787546	1589.690918	-679.634644	241.044586	1053.212036	-650.058777	-228.636917	1069.100342	-558.694031	232.298492	813.524841	-543.291321	-204.064590	830.666870	-611.118530	15.388309	967.561340	370.740753	-27.607359	926.483521	400.150726	153.792694
-624.331726	127.065849	878.170105	-621.468750	-79.304665	858.966858	-705.093750	212.283615	422.295044	-680.438721	-84.759651	467.722351	-705.667603	249.535172	73.659676	-737.436584	-40.477489	73.339035	-635.735229	209.907104	1285.539185	-612.779236	-177.317947	1296.745361	-581.054504	17.605619	1321.429443	-561.093262	17.788637	1589.670288	-680.566833	240.299179	1053.462769	-650.072266	-229.769821	1069.083862	-559.602966	232.397507	813.733093	-543.579590	-205.577789	830.501770	-611.430603	14.834313	967.495789	370.765961	-27.581007	926.488525	400.147919	153.818253
-624.722351	126.621544	878.164490	-621.629883	-79.746925	858.879944	-704.933716	212.373779	422.365753	-680.748169	-85.044571	467.663269	-706.248962	249.505981	73.845871	-737.495605	-40.534351	73.325569	-636.175598	209.272217	1285.653809	-612.674194	-177.979095	1296.601929	-581.150635	17.053394	1321.394775	-561.210449	16.907965	1589.589111	-681.491150	239.739731	1053.695190	-650.053467	-230.832443	1069.062622	-560.585327	232.691742	813.940125	-543.714355	-207.005524	830.410095	-611.670410	14.365849	967.442993	370.760834	-27.598139	926.483765	400.142395	153.812012
-624.975281	126.357567	878.154114	-621.758362	-80.111893	858.772766	-704.794678	212.439499	422.516876	-681.675110	-85.780502	467.725006	-706.875854	249.372070	74.096184	-737.843872	-40.620930	73.397415	-636.612305	208.603119	1285.735718	-612.614685	-178.546310	1296.379272	-581.313782	16.442444	1321.308228	-561.269531	16.072884	1589.514160	-682.425720	239.258667	1053.883667	-650.164795	-231.872574	1069.003052	-561.500427	233.064011	814.105591	-543.984253	-208.399673	830.213074	-611.834106	14.017390	967.377991	370.724731	-27.576832	926.473206	400.113892	153.839127
-625.173157	126.130402	878.149292	-621.858459	-80.410095	858.684692	-704.781799	212.487991	422.655151	-681.905823	-85.925079	467.702911	-707.964050	249.147568	74.259293	-737.844360	-40.621494	73.378113	-637.101746	208.098434	1285.820068	-612.728760	-179.072205	1296.141479	-581.547607	15.956828	1321.242432	-561.281860	15.314907	1589.437500	-683.310364	238.855728	1054.083374	-650.273865	-232.679138	1068.872559	-562.480713	233.596298	814.342651	-544.109253	-209.679276	830.065491	-611.968262	13.724081	967.326965	370.716522	-27.556213	926.458252	400.068298	153.844742
-625.318115	125.832588	878.149170	-621.911133	-80.647469	858.617737	-704.746643	212.486603	422.753876	-682.158264	-86.023369	467.715607	-708.976074	248.810974	74.494759	-737.903625	-40.631187	73.351379	-637.612061	207.688675	1285.926758	-612.850403	-179.429825	1295.938110	-581.845459	15.602310	1321.175781	-561.252625	14.580911	1589.361084	-684.217346	238.625381	1054.313843	-650.473877	-233.521408	1068.791504	-563.351379	234.160873	814.552856	-544.411438	-210.943115	829.925903	-612.090515	13.426575	967.293396	370.685211	-27.569679	926.479126	400.025208	153.849686
-625.328979	125.569305	878.151855	-621.876465	-80.867859	858.575500	-704.763977	212.454895	422.846405	-682.226746	-86.025459	467.754028	-710.137146	248.501419	74.685379	-737.888855	-40.630432	73.324928	-638.033081	207.292770	1286.024170	-612.946594	-179.832703	1295.842041	-582.106445	15.195891	1321.136475	-561.189758	13.991824	1589.237183	-685.134094	238.522552	1054.598145	-650.669678	-234.173416	1068.698730	-564.292603	234.875580	814.806152	-544.761353	-212.222183	829.740295	-612.127808	13.162689	967.277283	370.663818	-27.556402	926.487000	399.996704	153.856232
-625.269653	125.382156	878.153931	-621.849854	-81.019516	858.528503	-704.828125	212.337616	422.907623	-682.258972	-85.958260	467.767090	-711.250488	248.205673	74.880882	-737.884521	-40.620064	73.312531	-638.620239	206.991516	1286.148926	-613.218933	-180.077423	1295.685303	-582.410461	14.931643	1321.126465	-561.087036	13.436463	1589.137329	-685.904907	238.029602	1054.917969	-650.970032	-234.832840	1068.615479	-565.279907	235.762100	815.024719	-545.157898	-213.409302	829.583557	-612.166870	12.964369	967.261658	370.688599	-27.572054	926.478821	399.992554	153.818344
-624.603210	125.755814	878.319946	-621.566345	-81.014198	858.538635	-704.889587	212.151749	423.008209	-682.217163	-85.830399	467.805695	-712.358582	247.911102	75.039307	-737.811401	-40.571156	73.291557	-639.101196	206.805435	1286.348877	-613.588379	-180.324860	1295.516602	-582.757324	14.648211	1321.065063	-560.953430	12.945987	1589.033691	-686.863220	238.725204	1055.101318	-651.282043	-235.385925	1068.523315	-566.250488	236.676208	815.277527	-545.473938	-214.540543	829.510925	-611.873108	13.070704	967.362610	370.704895	-27.578285	926.494263	399.983246	153.827499
-624.218323	125.893806	878.342773	-621.363708	-81.055923	858.511047	-705.225586	212.017426	423.118164	-682.140198	-85.706551	467.868256	-713.678833	247.561935	75.046646	-737.746948	-40.540283	73.310966	-639.494385	206.653900	1286.466431	-613.952576	-180.569992	1295.346436	-583.127380	14.473596	1321.008911	-560.773376	12.558249	1588.909302	-687.728455	238.927734	1055.392578	-651.680115	-235.821915	1068.439575	-567.198120	237.686462	815.478088	-545.881836	-215.549896	829.402161	-611.705078	13.090092	967.371704	370.736481	-27.572796	926.485291	399.978455	153.822937
-623.847473	125.930092	878.352051	-621.131775	-81.079575	858.501465	-705.610596	211.839417	423.168030	-682.090820	-85.555038	467.938416	-714.760376	246.970047	75.052460	-737.703918	-40.496086	73.297256	-639.936523	206.542648	1286.587036	-614.432739	-180.730240	1295.179199	-583.540283	14.337716	1320.940552	-560.564331	12.249534	1588.772949	-688.492310	239.209702	1055.700806	-652.122192	-236.129913	1068.326050	-568.190186	238.825516	815.703552	-546.218872	-216.464798	829.306580	-611.545288	13.079428	967.385742	370.739197	-27.546888	926.476440	399.957062	153.824387
-623.521729	125.948700	878.307800	-620.892456	-81.092552	858.467102	-706.054077	211.638214	423.115417	-681.979675	-85.392578	467.948334	-715.830811	246.303375	75.057663	-737.619690	-40.426136	73.364700	-640.372559	206.491669	1286.733643	-614.908142	-180.824585	1295.064575	-583.975891	14.249195	1320.897217	-560.306702	11.988703	1588.649658	-689.322632	239.568253	1055.987915	-652.644470	-236.402145	1068.228394	-569.251160	240.075562	815.972229	-546.689331	-217.336548	829.140076	-611.393616	13.080839	967.360657	370.717896	-27.532572	926.481628	399.928131	153.838058
-623.218567	125.916954	878.195618	-620.609192	-81.082550	858.428711	-706.584290	211.438614	423.054932	-681.835754	-85.151924	468.001556	-717.040283	245.560791	74.950813	-737.520508	-40.377586	73.387535	-640.722961	206.501617	1286.854370	-615.472717	-180.870850	1294.889648	-584.417786	14.191286	1320.862061	-560.080322	11.764851	1588.501587	-690.119019	239.944260	1056.288696	-653.150085	-236.559494	1068.137817	-570.334106	241.336487	816.193420	-547.104248	-218.097290	829.012146	-611.222046	13.099261	967.301331	370.710663	-27.528521	926.479248	399.895905	153.826096
-622.883667	125.864189	878.027466	-620.332153	-81.050522	858.389893	-707.093872	211.148880	422.892395	-681.693054	-84.892433	468.059357	-717.983948	244.800766	74.791702	-737.437561	-40.305447	73.425987	-641.052795	206.555359	1286.963013	-616.110535	-180.879227	1294.677856	-584.880493	14.151301	1320.825562	-559.817261	11.646558	1588.334473	-690.965881	240.389877	1056.625366	-653.869324	-236.773865	1067.957764	-571.453003	242.711792	816.401306	-547.536499	-218.706329	828.894409	-611.059753	13.140248	967.218140	370.693481	-27.505665	926.465271	399.870636	153.845322
-622.530579	125.810600	877.825989	-620.010986	-80.965820	858.328796	-707.634583	210.827316	422.767761	-681.489685	-84.598763	468.153198	-719.011047	244.151276	74.660782	-737.401794	-40.217388	73.449005	-641.443665	206.735260	1287.109497	-616.831238	-180.756210	1294.483887	-585.365662	14.197475	1320.758179	-559.473083	11.667353	1588.164917	-691.906799	240.859787	1056.917236	-654.456970	-236.818665	1067.809326	-572.594788	244.124237	816.630554	-548.065002	-219.289322	828.774170	-610.863525	13.211609	967.106934	370.665131	-27.510841	926.475891	399.839172	153.814789
-622.153503	125.725121	877.503479	-619.661377	-80.794861	858.274475	-708.195984	210.418335	422.596680	-681.240662	-84.321068	468.243225	-719.762512	243.396255	74.506203	-737.338013	-40.160465	73.475960	-641.784363	207.006500	1287.210449	-617.618591	-180.593216	1294.241577	-585.915283	14.350945	1320.620239	-559.179077	11.732613	1587.929199	-692.793701	241.366241	1057.204102	-655.218445	-236.823776	1067.649536	-573.758179	245.625626	816.871216	-548.591736	-219.785156	828.642212	-610.602417	13.366922	966.939636	370.631958	-27.520910	926.478271	399.811676	153.815567
-621.643433	125.813210	877.185669	-619.244385	-80.531570	858.208130	-708.771606	209.806046	422.318115	-681.004333	-84.076691	468.302307	-719.961670	242.777725	74.302841	-737.303040	-40.099949	73.508484	-642.127808	207.457642	1287.372192	-618.385803	-180.333939	1294.108887	-586.507813	14.562441	1320.502930	-558.876587	11.886906	1587.648071	-693.775208	242.036865	1057.453735	-656.041870	-236.731415	1067.395996	-574.956116	247.212738	817.058960	-549.086304	-220.140030	828.535583	-610.285889	13.646946	966.772217	370.596039	-27.475548	926.461243	399.766174	153.860931
-621.089355	126.037865	876.874939	-618.744446	-80.233482	858.146912	-709.386047	209.188492	422.192596	-680.610962	-83.811142	468.372345	-719.631226	242.271118	73.948212	-737.237061	-40.079399	73.504570	-642.426575	207.894226	1287.499023	-619.330261	-180.060898	1293.839722	-586.932007	14.744109	1320.390747	-558.605652	12.056996	1587.337158	-694.728699	242.537582	1057.692383	-656.789124	-236.535233	1067.151611	-576.169739	248.770889	817.196167	-549.593628	-220.464447	828.428284	-609.903870	14.018414	966.610962	370.596954	-27.497190	926.467651	399.768707	153.859756
-620.466064	126.402405	876.643250	-618.213684	-79.884422	858.090271	-710.039612	208.421585	422.135742	-680.241150	-83.604332	468.444031	-718.965881	241.857056	73.550240	-737.218872	-40.082535	73.578468	-642.649780	208.450745	1287.607910	-620.315369	-179.785339	1293.493652	-587.245789	14.988600	1320.249390	-558.257263	12.366796	1586.982056	-695.242981	243.169174	1058.275757	-657.603699	-236.236832	1066.848022	-577.499207	250.334457	817.318176	-550.279236	-220.687607	828.220703	-609.476929	14.451881	966.488647	370.606628	-27.502790	926.470337	399.768860	153.811478
-619.721191	126.761162	876.364685	-617.686829	-79.416512	858.041626	-710.701477	207.728958	422.083160	-679.888611	-83.386002	468.476288	-718.002197	241.442307	73.164421	-737.160461	-40.069206	73.639114	-642.865784	209.030914	1287.691040	-621.203918	-179.462311	1293.167114	-587.548340	15.296567	1320.054321	-558.011536	12.690583	1586.606201	-696.176880	243.802322	1058.458618	-658.574219	-235.923508	1066.495605	-578.806702	251.861343	817.291687	-550.705872	-220.740494	828.014648	-608.979736	14.957332	966.346924	370.592621	-27.464409	926.468933	399.751343	153.812225
-619.007935	127.157547	876.046326	-617.191895	-78.916122	858.017761	-711.383118	207.115875	421.860260	-679.528992	-83.153008	468.524200	-717.482239	241.019424	72.604851	-737.070007	-40.053658	73.700104	-643.119995	209.674423	1287.689087	-622.211914	-179.061478	1292.744019	-587.805786	15.711923	1319.810425	-557.869263	13.043383	1586.220703	-697.183289	244.611313	1058.617310	-659.508179	-235.547470	1066.151245	-580.378601	253.266663	817.081543	-551.145630	-220.724243	827.803162	-608.456238	15.530351	966.194580	370.579895	-27.458033	926.456177	399.744904	153.828781
-618.208740	127.782639	875.802063	-616.719604	-78.292130	857.947205	-711.944092	206.731842	421.560211	-679.149780	-82.810226	468.539001	-716.977234	240.543503	72.143524	-736.992432	-39.989536	73.717888	-643.430664	210.337814	1287.568481	-623.060303	-178.564789	1292.336060	-588.090698	16.222744	1319.526855	-557.802307	13.447165	1585.846924	-698.030273	244.320633	1058.587891	-660.428284	-234.941956	1065.766968	-581.717468	254.760132	816.845947	-551.598083	-220.603073	827.585388	-607.913147	16.221294	966.051819	370.551514	-27.450882	926.442200	399.715027	153.830505
-617.424988	128.321655	875.550110	-616.231873	-77.744270	857.900452	-712.172913	206.502548	421.211975	-678.766296	-82.356873	468.630890	-716.196106	239.898026	71.501549	-736.950562	-39.932381	73.763206	-643.606934	211.129440	1287.420044	-623.898499	-178.094376	1291.920044	-588.301758	16.697895	1319.240112	-557.838745	13.870102	1585.529541	-699.121094	246.180344	1058.719971	-661.324036	-234.157410	1065.337280	-583.402527	256.762634	816.756409	-552.165649	-220.458923	827.317261	-607.397705	16.847151	965.921082	370.504944	-27.438791	926.444214	399.659546	153.834015
-616.691772	128.727570	875.223755	-615.793518	-77.148170	857.872131	-712.225891	206.386765	420.696289	-678.436157	-81.890221	468.710510	-715.926880	239.409103	70.936203	-736.896057	-39.850590	73.818459	-643.786560	211.856064	1287.226196	-624.726257	-177.604523	1291.477295	-588.437683	17.214497	1318.958496	-558.020874	14.273291	1585.251343	-700.103394	247.208206	1058.742554	-662.305420	-233.381119	1064.904419	-584.876221	258.398010	816.568054	-552.763123	-220.156723	827.061462	-606.899963	17.468472	965.762207	370.441101	-27.426291	926.443115	399.594421	153.843353
-615.878113	129.285446	874.931763	-615.309814	-76.575638	857.910217	-712.092407	206.352875	420.223358	-678.203552	-81.338242	468.857117	-716.010193	239.002151	70.453568	-736.867126	-39.760452	73.866348	-643.878113	212.704514	1287.076172	-625.294556	-176.988586	1291.085938	-588.609680	17.858366	1318.733643	-558.192017	14.823439	1585.043213	-700.894165	247.027908	1058.709595	-663.342224	-232.495544	1064.543457	-586.142212	259.557495	816.099304	-553.510925	-219.877670	826.749207	-606.357422	18.175104	965.656921	370.443909	-27.427780	926.445801	399.594269	153.824951
-615.081055	129.925842	874.712463	-614.886475	-76.006729	857.909058	-711.773804	206.336960	419.922028	-677.926453	-80.617920	469.029388	-716.166016	238.740494	70.059380	-736.776978	-39.589111	73.939568	-643.929260	213.636658	1286.937134	-625.828003	-176.291016	1290.729004	-588.781555	18.577658	1318.578613	-558.479126	15.298162	1584.903564	-701.979187	248.981766	1058.775757	-664.285400	-231.522537	1064.209351	-587.945129	261.544708	815.991882	-554.199280	-219.430725	826.471863	-605.876099	18.869272	965.565979	370.401611	-27.434032	926.463989	399.548248	153.818420
-614.420105	130.446640	874.429077	-614.540771	-75.355850	857.945740	-711.523071	206.424561	419.661011	-677.681091	-79.882454	469.232269	-716.042053	238.764984	69.744644	-736.694153	-39.405312	73.996758	-643.908630	214.656448	1286.905273	-626.258545	-175.547211	1290.365112	-588.895020	19.306089	1318.459717	-558.826721	15.819417	1584.775146	-702.823486	250.007019	1058.848267	-665.257324	-230.422653	1063.805786	-589.572815	263.049103	815.677856	-554.856384	-218.871750	826.166748	-605.470032	19.588882	965.462280	370.424927	-27.417374	926.445374	399.560822	153.811234
-613.752747	131.076645	874.118225	-614.260437	-74.655663	857.936462	-711.558289	206.532822	419.485565	-677.500183	-79.169624	469.441284	-716.051086	239.296860	69.505608	-736.549927	-39.194988	74.041969	-643.832275	215.628601	1286.797241	-626.643921	-174.751526	1289.975708	-589.012268	20.132483	1318.367188	-559.241455	16.404760	1584.696289	-703.367676	249.780685	1058.719849	-666.114441	-229.300064	1063.438599	-591.160095	264.509216	815.222351	-555.614014	-218.268860	825.841248	-605.038879	20.378881	965.316040	370.392975	-27.443493	926.459229	399.547852	153.799896
-613.071167	131.846191	873.916443	-614.007141	-73.898438	857.933838	-711.957214	206.920532	419.487640	-677.299866	-78.353111	469.540497	-716.287842	239.853714	69.334900	-736.377258	-38.948414	74.097038	-643.729065	216.643051	1286.718872	-626.924438	-173.896225	1289.683838	-589.072876	20.948851	1318.309448	-559.727966	16.962187	1584.663696	-704.144531	251.631317	1058.837158	-666.959778	-228.012680	1063.090332	-593.304810	266.658447	815.172302	-556.388794	-217.527802	825.460571	-604.648682	21.219479	965.226807	370.376099	-27.451788	926.453918	399.513123	153.802185
-612.492188	132.446579	873.715332	-613.813721	-73.145569	857.954468	-712.450012	207.548615	419.473572	-677.111328	-77.537178	469.617493	-716.589294	240.294815	69.248192	-736.182312	-38.691982	74.158684	-643.632324	217.645279	1286.664429	-627.190063	-173.019989	1289.371216	-589.176514	21.870041	1318.232056	-560.277283	17.525936	1584.660889	-704.770142	252.579926	1058.888428	-667.546265	-226.641373	1062.790771	-594.912231	267.942444	814.724243	-557.118225	-216.752228	825.082581	-604.332703	21.980301	965.149414	370.314850	-27.477367	926.450806	399.480255	153.767563
-611.857910	133.165329	873.475098	-613.622742	-72.521576	857.978943	-713.058899	208.355637	419.510986	-676.961731	-76.884735	469.781891	-716.945068	240.566360	69.162094	-736.126099	-38.481819	74.185051	-643.543030	218.697388	1286.614990	-627.411560	-172.115677	1289.180054	-589.214783	22.739319	1318.246582	-560.828918	18.138235	1584.716309	-705.145935	253.194412	1058.954590	-668.176514	-225.326660	1062.502563	-596.480103	269.163239	814.229126	-557.543152	-215.734299	824.878113	-603.976990	22.763449	965.055115	370.306854	-27.492130	926.434937	399.479950	153.750626
-611.165466	133.971146	873.358215	-613.367126	-71.803261	858.005005	-713.684937	209.042984	419.677643	-676.751282	-76.297318	469.882751	-717.262512	240.736374	69.033669	-736.015015	-38.365742	74.234299	-643.463013	219.729736	1286.630737	-627.558105	-171.144608	1289.026855	-589.284973	23.682974	1318.309692	-561.364319	18.839012	1584.832275	-705.595520	254.242508	1059.055054	-668.747314	-223.916962	1062.276855	-598.045227	270.319092	813.740295	-558.298340	-214.783646	824.518982	-603.627930	23.579329	965.024780	370.254211	-27.505535	926.432617	399.418579	153.753494
-610.553101	134.660263	873.275513	-613.212097	-70.999336	858.062988	-714.308716	209.623627	419.793640	-676.570313	-75.789536	469.986267	-717.606384	240.965530	68.996559	-735.935913	-38.309528	74.244583	-643.349976	220.801025	1286.734131	-627.755615	-170.165497	1288.857300	-589.385437	24.651793	1318.391602	-561.975342	19.485764	1584.966187	-705.910034	255.165070	1059.147705	-669.238647	-222.500336	1062.119629	-599.606140	271.482269	813.273254	-559.193787	-213.808395	824.047546	-603.349182	24.370848	965.024841	370.202850	-27.503288	926.430664	399.371887	153.721344
-609.912842	135.459579	873.250244	-613.133667	-70.111038	858.137817	-715.229675	210.248764	420.083740	-676.247437	-75.243767	470.062897	-718.048828	241.174042	68.986671	-735.825256	-38.250668	74.319443	-643.228943	221.926834	1286.862549	-627.885986	-169.175262	1288.735107	-589.434937	25.598942	1318.519531	-562.558533	20.195572	1585.107788	-706.310364	256.529602	1059.215454	-669.448303	-220.991196	1061.955444	-601.140137	272.683044	812.759766	-559.861328	-212.734909	823.773560	-603.083618	25.237270	965.059326	370.163605	-27.558142	926.436218	399.333588	153.678406
-608.157104	137.637970	874.032104	-612.599731	-68.713074	858.226746	-715.380676	210.373611	420.357483	-675.743652	-74.513008	470.021637	-717.922424	241.205780	68.929123	-735.587830	-38.181740	74.310280	-643.070251	223.018021	1287.031982	-628.004883	-168.134308	1288.689453	-589.518799	26.658640	1318.631104	-563.140564	20.904232	1585.290527	-706.353577	257.397736	1059.220825	-669.889221	-219.591339	1061.769653	-602.569946	273.875214	812.235657	-560.949951	-211.733490	823.148376	-602.342896	26.678095	965.501648	370.125946	-27.578991	926.420471	399.291229	153.645706
-607.577820	138.388046	874.086426	-612.486450	-67.877098	858.325623	-715.497253	210.441422	420.366455	-675.584778	-74.059174	470.090393	-717.716919	241.213654	68.883362	-735.436401	-38.114349	74.372810	-642.891907	224.104904	1287.233521	-628.095764	-167.084137	1288.618774	-589.577454	27.681704	1318.712646	-563.710205	21.649273	1585.399170	-706.276489	258.203583	1059.237427	-670.034058	-218.081146	1061.669800	-603.896912	275.027283	811.684021	-561.557251	-210.512390	822.770813	-602.079895	27.472643	965.585083	370.103180	-27.633083	926.429565	399.287323	153.615326
-607.087463	139.154037	874.137939	-612.463196	-67.035355	858.443665	-716.538635	211.046494	420.563599	-675.461121	-73.524040	470.177704	-718.184998	241.269043	68.847290	-735.301880	-37.982334	74.445198	-642.711182	225.219055	1287.406128	-628.207092	-166.043243	1288.604614	-589.596802	28.671133	1318.857422	-564.210571	22.418472	1585.524902	-706.051636	259.044189	1059.273804	-670.102295	-216.451447	1061.542725	-605.128479	276.169952	811.167847	-561.835205	-209.018158	822.605652	-601.913818	28.289448	965.678040	370.073425	-27.679848	926.429260	399.259644	153.582016
-606.649170	140.142700	874.284729	-612.844910	-65.619003	858.471497	-717.207336	211.346268	420.669006	-675.352112	-72.893433	470.208832	-718.160583	241.251846	68.775436	-735.164978	-37.873032	74.500511	-642.539673	226.266327	1287.538452	-628.283020	-164.977234	1288.565918	-589.626221	29.750227	1319.014160	-564.721375	23.189911	1585.605225	-705.551758	259.461792	1059.244141	-670.195984	-214.976227	1061.458740	-606.151184	277.290833	810.605103	-562.656738	-207.826218	822.056030	-601.943726	29.389023	965.761841	370.023468	-27.689926	926.432800	399.216309	153.544983
-605.995972	140.848724	874.303894	-612.343994	-65.169060	858.650879	-717.899780	211.707504	420.783691	-675.193298	-72.130737	470.342041	-718.187439	241.177963	68.698059	-735.083862	-37.720909	74.531296	-642.344055	227.370911	1287.647949	-628.390930	-163.922180	1288.542358	-589.745056	30.633705	1319.173218	-565.190308	23.992010	1585.686523	-705.213989	260.866333	1059.245728	-670.186523	-213.338623	1061.320923	-607.059814	278.399292	810.078369	-562.949707	-206.279465	821.825867	-601.520203	30.051657	965.879761	369.989868	-27.736515	926.429077	399.222351	153.520142
-605.498596	141.821625	874.332275	-612.279785	-64.221336	858.722595	-718.856201	212.314636	421.036407	-675.066956	-71.414734	470.470215	-718.587769	241.166718	68.618675	-734.959290	-37.556946	74.555298	-642.152100	228.396637	1287.750732	-628.527466	-162.846207	1288.535278	-589.734314	31.708824	1319.222412	-565.653625	24.801233	1585.761597	-704.586792	261.471985	1059.226563	-670.189758	-211.841278	1061.135742	-607.792542	279.529755	809.549377	-563.261475	-204.739822	821.567444	-601.305542	31.019464	965.935425	369.908569	-27.791456	926.446472	399.176178	153.446243
-605.082153	142.781189	874.294983	-612.296509	-63.221733	858.786011	-719.534729	212.772461	421.142487	-674.989685	-70.724167	470.541901	-718.784180	241.191956	68.496704	-734.874573	-37.390549	74.569878	-641.949402	229.479889	1287.801392	-628.708008	-161.816589	1288.472778	-589.888550	32.733826	1319.276123	-566.079590	25.642357	1585.785400	-703.976868	262.855103	1059.085449	-670.181824	-210.289978	1060.927734	-608.291687	280.622864	809.013306	-563.489441	-203.182373	821.245361	-601.177673	32.032116	965.956543	369.877838	-27.841690	926.450867	399.160858	153.402893
-604.632324	143.866791	874.262146	-612.213440	-62.262436	858.801086	-720.022522	213.130142	421.146545	-674.915710	-69.862556	470.583466	-718.836304	241.206802	68.347725	-734.729858	-37.237518	74.584435	-641.761292	230.529037	1287.778198	-628.971802	-160.758423	1288.405762	-590.009888	33.747704	1319.327148	-566.490356	26.482731	1585.824585	-703.205383	263.596741	1058.958374	-670.112793	-208.852707	1060.751587	-608.548157	281.747192	808.499146	-563.746887	-201.590210	820.929382	-600.964844	33.070637	965.952942	369.827972	-27.857548	926.445374	399.159821	153.345917
-604.443298	145.270996	874.249329	-612.662781	-60.518597	858.381409	-720.661804	213.752930	421.207001	-674.910156	-69.068764	470.536469	-718.957947	241.296097	68.224922	-734.653687	-37.014076	74.586151	-641.543945	231.629242	1287.794800	-629.080627	-159.660324	1288.383423	-590.104553	34.720058	1319.374634	-566.871277	27.346180	1585.835938	-702.489624	265.069733	1058.762329	-670.083679	-207.494385	1060.581909	-608.614014	282.881622	808.049744	-564.072205	-200.099792	820.521179	-600.935669	34.408199	965.705933	369.800781	-27.852434	926.424988	399.168549	153.346527
-605.019043	144.750671	873.439026	-612.497803	-60.504284	858.783508	-721.190430	214.339462	420.947296	-675.156677	-68.427422	470.778198	-719.046082	241.392990	68.142761	-734.693787	-36.851067	74.665199	-641.317444	232.648285	1287.770264	-629.463440	-158.636414	1288.314941	-590.255859	35.785679	1319.402466	-567.188965	28.199520	1585.877686	-701.397156	265.724976	1058.517578	-670.057861	-206.022797	1060.360962	-608.405212	284.029266	807.620911	-563.768188	-198.246140	820.496277	-601.095520	34.744335	965.543823	369.735260	-27.869629	926.464966	399.150116	153.329422
-604.816467	145.837677	873.380798	-612.453125	-59.412239	858.805298	-721.661194	214.800385	420.921082	-675.169128	-67.634216	470.891083	-718.910828	241.476166	68.025887	-734.613708	-36.691284	74.686363	-641.084839	233.787766	1287.785889	-629.756165	-157.580597	1288.262451	-590.258545	36.731823	1319.445068	-567.525879	29.110222	1585.868896	-700.148438	266.526459	1058.361816	-670.055664	-204.625671	1060.108276	-608.054016	285.111359	807.232422	-563.616394	-196.538376	820.291809	-600.995300	35.867153	965.529846	369.710144	-27.856281	926.466736	399.147736	153.311478
-604.661743	147.001083	873.330078	-612.380127	-58.334988	858.804382	-722.244873	215.348892	420.961121	-675.230469	-66.839218	470.986816	-718.823975	241.570923	67.945168	-734.534790	-36.523907	74.709152	-640.832092	234.865845	1287.714600	-630.042664	-156.450775	1288.194214	-590.377625	37.661282	1319.451660	-567.814392	30.010416	1585.843140	-698.911377	267.376099	1058.131836	-669.848938	-203.193222	1059.952515	-607.433960	286.180450	806.852783	-563.353821	-194.722122	820.195801	-600.892578	37.011852	965.506714	369.675659	-27.846029	926.474731	399.144226	153.309402
-604.553650	148.071701	873.240784	-612.363770	-57.152950	858.794922	-723.015503	215.927170	421.003265	-675.321838	-66.060089	471.071320	-718.841797	241.652328	67.894897	-734.419678	-36.362007	74.693466	-640.560974	235.895477	1287.613525	-630.337646	-155.430878	1288.124023	-590.486694	38.748672	1319.408813	-568.075134	30.912209	1585.812866	-697.853760	268.477631	1057.854004	-669.768555	-201.738632	1059.709351	-606.524475	287.266388	806.540222	-563.042114	-192.941528	820.093628	-600.821838	38.169037	965.458923	369.644836	-27.846443	926.460388	399.185974	153.283554
-604.604736	149.467682	873.256409	-612.791504	-55.427868	858.687195	-723.886108	216.502106	420.955139	-675.479614	-65.322586	470.990295	-718.948975	241.801743	67.787277	-734.427063	-36.206848	74.657768	-640.308044	237.007416	1287.524170	-630.603760	-154.360550	1288.047729	-590.553955	39.673584	1319.443237	-568.275574	31.814848	1585.749268	-696.700684	269.559418	1057.533813	-669.629822	-200.315048	1059.479736	-605.468079	288.362762	806.289063	-562.574890	-191.082108	820.018188	-600.988770	39.641930	965.400818	369.610382	-27.829069	926.462585	399.190277	153.304977
-604.454712	150.561020	873.282959	-612.316895	-54.738358	858.726624	-724.870728	217.152206	421.071075	-675.572021	-64.518173	471.038666	-719.061829	241.982086	67.667694	-734.343079	-36.063133	74.627831	-640.071899	238.082306	1287.482056	-630.917603	-153.236374	1287.968994	-590.627502	40.723228	1319.359253	-568.471985	32.783600	1585.706299	-695.511475	270.645508	1057.295288	-669.552002	-198.925751	1059.268555	-604.143555	289.324707	806.096802	-562.024780	-189.161667	820.055054	-600.737061	40.568073	965.441101	369.595428	-27.827377	926.470215	399.220337	153.308762
-604.415161	151.758240	873.274475	-612.371704	-53.451607	858.713074	-725.769165	217.590073	421.124634	-675.596497	-63.639767	471.054413	-718.934814	242.071960	67.580025	-734.344604	-35.918163	74.606544	-639.820618	239.114548	1287.463379	-631.136475	-152.169128	1287.936157	-590.729004	41.833279	1319.323364	-568.656738	33.682522	1585.688110	-694.869263	272.373352	1056.895386	-669.472656	-197.433517	1059.100098	-602.623657	290.181610	806.055908	-561.654175	-187.419678	819.946472	-600.735291	41.800625	965.428589	369.603363	-27.811970	926.482666	399.249664	153.311432
-604.459656	152.921570	873.301697	-612.369873	-52.286495	858.765198	-726.868408	218.179291	421.161743	-675.505859	-62.862179	471.127502	-719.000061	242.181778	67.467278	-734.233765	-35.825779	74.599342	-639.648193	240.257706	1287.497559	-631.489990	-151.047455	1287.895264	-590.778015	42.824768	1319.340210	-568.853699	34.641441	1585.672607	-693.803955	273.612000	1056.697998	-669.392578	-196.074661	1058.949951	-600.777222	290.781342	806.043701	-560.734009	-185.380219	820.318970	-600.780945	42.979286	965.471252	369.598175	-27.815393	926.511780	399.293121	153.292038
-604.768921	154.369003	873.277344	-612.982971	-50.433907	858.320435	-727.494629	218.352310	420.929108	-675.681885	-62.250076	471.072601	-718.784729	242.249649	67.318901	-734.317566	-35.726761	74.625130	-639.474365	241.337387	1287.507935	-631.660950	-149.945526	1287.941650	-590.940125	43.834538	1319.380249	-569.033264	35.600334	1585.670654	-692.582031	274.761505	1056.485718	-669.281433	-194.622635	1058.877563	-598.827209	291.538879	806.155823	-560.050964	-183.479568	820.480103	-601.046143	44.393921	965.203796	369.613647	-27.794907	926.545654	399.304993	153.273743
-604.536316	155.357834	873.262573	-612.516907	-49.762215	858.737000	-728.239319	218.683838	420.854523	-675.872925	-61.712841	471.264893	-718.505127	242.308823	67.206078	-734.404724	-35.653191	74.674385	-639.349365	242.355576	1287.555054	-631.885681	-148.844254	1287.932617	-591.046143	44.889797	1319.414429	-569.164124	36.551735	1585.668457	-691.518677	276.400055	1056.335205	-669.260742	-193.300308	1058.756592	-596.697449	292.364197	806.422546	-559.547241	-181.725037	820.490601	-600.876160	45.458588	965.436218	369.623810	-27.786789	926.566223	399.316895	153.305878
-604.700867	156.533112	873.240051	-612.599670	-48.626610	858.747986	-729.247498	219.084793	420.779419	-676.107605	-61.237259	471.335297	-718.500793	242.400223	67.064400	-734.471863	-35.564449	74.680534	-639.196777	243.500870	1287.694946	-632.124207	-147.695511	1287.920044	-591.103210	45.902790	1319.455811	-569.305115	37.748184	1585.649170	-690.173279	277.118408	1056.250854	-669.132751	-191.896255	1058.640869	-594.327820	292.958496	806.684875	-558.683838	-179.779678	820.761597	-600.970337	46.633636	965.429626	369.619629	-27.790956	926.589905	399.332397	153.310638
-604.900085	157.599136	873.088257	-612.781128	-47.388592	858.724182	-730.207642	219.580185	420.813751	-676.401428	-60.816730	471.365265	-718.576355	242.548904	66.969475	-734.635437	-35.495506	74.701340	-639.115601	244.614197	1287.812500	-632.247070	-146.562729	1287.877563	-591.234192	47.050377	1319.408325	-569.382629	38.552338	1585.650391	-689.094910	278.833160	1056.081421	-668.901062	-190.448135	1058.552246	-591.838989	293.449188	807.110840	-557.463318	-177.588776	821.249878	-601.060852	47.838711	965.337952	369.692810	-27.775764	926.589539	399.382660	153.318604
-604.961853	158.996750	873.156555	-612.818970	-46.151897	858.759155	-730.804016	219.899948	420.745270	-676.647827	-60.391033	471.422821	-718.431152	242.645844	66.881760	-734.730896	-35.373058	74.700195	-639.022522	245.705124	1287.997437	-632.455200	-145.401474	1287.872559	-591.313965	48.101086	1319.474487	-569.427795	39.520805	1585.668701	-687.933350	280.058441	1056.024902	-668.730957	-189.048096	1058.396240	-589.116333	293.710205	807.601746	-556.513428	-175.662369	821.541626	-601.162292	49.148037	965.393066	369.748077	-27.817339	926.604614	399.434082	153.290085
-605.237854	160.116745	873.068115	-613.046509	-44.999054	858.729858	-731.465515	220.296722	420.598267	-676.274048	-59.559994	471.372833	-718.304382	242.712021	66.814018	-734.565613	-35.310703	74.675423	-638.977722	246.868668	1288.194824	-632.637329	-144.279907	1287.849243	-591.397522	49.188988	1319.543701	-569.506165	40.758480	1585.662109	-686.658691	281.273438	1055.971680	-668.624390	-187.728561	1058.332397	-586.303955	294.251038	808.166748	-555.904846	-173.962082	821.628723	-601.328979	50.310894	965.329468	369.816589	-27.835852	926.610962	399.480072	153.278931
-605.530212	161.306442	873.079956	-613.230896	-43.691418	858.773987	-732.019592	220.699829	420.490967	-674.817993	-57.967735	471.112488	-718.133972	242.772644	66.741631	-733.990051	-35.256107	74.543877	-638.905151	248.003494	1288.448364	-632.789185	-143.185669	1287.832764	-591.542603	50.304001	1319.563965	-569.552917	41.759106	1585.689453	-685.426208	282.483398	1055.939697	-668.433289	-186.442230	1058.241943	-583.307617	294.444733	808.826355	-555.039490	-172.097870	821.918701	-601.533142	51.573971	965.355835	369.879791	-27.847862	926.623108	399.519287	153.253204
-605.673218	162.696335	873.171997	-613.356689	-42.416935	858.797791	-732.831299	221.326508	420.573578	-674.333557	-57.012333	471.040527	-718.363892	242.863708	66.720108	-733.793579	-35.173351	74.502029	-638.978149	249.069061	1288.648560	-632.944824	-142.031281	1287.823730	-591.661133	51.370449	1319.658813	-569.559814	42.487686	1585.737549	-684.106262	283.223541	1055.936401	-668.150024	-185.075043	1058.103516	-580.255188	294.839844	809.497375	-553.739075	-170.021484	822.478577	-601.641174	52.877125	965.409546	369.926910	-27.855904	926.642822	399.537750	153.225647
-606.198059	164.331070	873.295471	-614.125183	-40.446262	858.381287	-733.501282	222.046936	420.700745	-674.643860	-56.545513	470.958679	-718.497070	242.966904	66.699913	-733.910217	-35.083870	74.563194	-639.043457	250.206436	1288.888062	-633.093628	-140.860474	1287.790649	-591.791199	52.524982	1319.729126	-569.580627	43.704433	1585.750610	-682.961548	284.958679	1055.884521	-667.873169	-183.656937	1057.969971	-577.094360	295.053070	810.120178	-552.723206	-168.072372	822.812439	-602.042297	54.389896	965.221680	369.982910	-27.867498	926.653687	399.542877	153.240097
-606.251282	165.630524	873.363159	-614.155762	-39.261623	858.740356	-733.960571	222.659012	420.616547	-674.432556	-55.720379	470.979340	-718.526367	243.033691	66.669090	-733.647888	-34.960712	74.521912	-639.128784	251.272949	1289.115112	-633.125305	-139.629089	1287.810181	-591.898315	53.686790	1319.785645	-569.554993	44.738922	1585.767212	-681.676331	285.791351	1055.985962	-667.683655	-182.381912	1057.877563	-573.695496	294.978607	810.632751	-551.859924	-166.188126	822.933716	-602.161377	55.780140	965.452454	370.048553	-27.860174	926.658813	399.519775	153.235855
-606.197876	167.023056	873.580444	-613.774170	-38.521885	858.910950	-734.064087	223.036377	420.544891	-673.094910	-54.217278	470.830231	-718.315063	243.097214	66.636665	-733.289551	-34.871487	74.381195	-639.210938	252.467407	1289.379761	-633.126343	-138.446625	1287.837524	-592.051086	54.840523	1319.879395	-569.498535	45.487389	1585.821289	-680.520264	287.521271	1055.955688	-667.307129	-180.987595	1057.857178	-570.155579	294.897400	811.588135	-550.576843	-164.079819	823.529175	-602.030334	56.862637	965.654602	370.132446	-27.869062	926.670349	399.551483	153.235504
-606.303467	168.565140	873.777039	-613.962952	-37.070045	858.951172	-734.449097	223.692474	420.643982	-672.781189	-53.376534	470.752869	-718.423828	243.169174	66.581932	-733.191162	-34.760429	74.335655	-639.312439	253.548004	1289.626953	-633.161682	-137.254257	1287.889404	-592.181519	55.979836	1320.016968	-569.438416	46.480011	1585.861572	-679.330017	288.814148	1055.996948	-666.986023	-179.657608	1057.826416	-566.289490	294.335571	812.388428	-549.531189	-162.208282	823.957947	-602.166321	58.284088	965.766418	370.216217	-27.918671	926.670288	399.546326	153.221054
-606.474609	170.014984	874.001831	-614.110596	-35.820396	859.001404	-734.698608	224.190964	420.623932	-672.464111	-52.528923	470.699280	-718.449219	243.269791	66.536049	-733.076965	-34.697021	74.298874	-639.470337	254.695602	1289.981934	-633.231079	-136.045013	1287.904663	-592.368286	57.152061	1320.119141	-569.378235	47.440861	1585.918945	-678.011841	289.508759	1056.128662	-666.712341	-178.409988	1057.849365	-562.923828	294.124603	813.178711	-548.891357	-160.606979	824.072388	-602.356506	59.559086	965.900757	370.273285	-27.963030	926.682190	399.553589	153.189590
-606.748901	171.370361	874.237610	-614.315674	-34.420029	859.029968	-735.355225	225.076935	420.748260	-674.286133	-52.904999	470.982147	-718.708313	243.364883	66.532951	-733.899048	-34.589069	74.531898	-639.714111	255.714447	1290.221436	-633.314331	-134.972946	1287.942505	-592.470398	58.272186	1320.242188	-569.289063	48.376965	1585.951782	-676.842957	291.254150	1056.055908	-666.392944	-177.165024	1057.883911	-559.928711	294.576813	814.440430	-547.809204	-158.573853	824.615051	-602.607361	60.838795	966.026306	370.400787	-27.976555	926.665771	399.608490	153.135483
-607.252380	172.380081	874.399719	-614.522217	-33.236763	859.088379	-735.626526	225.734299	420.762329	-674.659424	-52.473366	471.045898	-718.663940	243.452225	66.510620	-734.001160	-34.480804	74.552818	-639.905823	256.780609	1290.493652	-633.345337	-133.769409	1287.993408	-592.562378	59.439087	1320.261230	-569.174438	49.362076	1585.952515	-675.483459	291.846130	1056.188110	-665.980591	-175.867844	1057.861328	-556.545410	294.177521	815.282349	-546.810608	-156.725235	824.969604	-602.966614	61.890537	966.133484	370.472565	-28.016088	926.665771	399.598663	153.142273
-608.523132	173.285370	874.367737	-615.478394	-31.447712	858.676392	-736.166016	226.471802	420.827454	-674.679077	-51.836765	470.947083	-718.778076	243.547562	66.508949	-733.942932	-34.397942	74.563408	-640.080200	257.803619	1290.718872	-633.300476	-132.589981	1288.054443	-592.701660	60.534275	1320.378784	-569.047913	50.314926	1585.965942	-674.438171	293.629272	1056.196777	-665.589966	-174.504303	1057.802734	-552.973694	293.508667	816.327209	-546.108215	-155.096436	825.051453	-603.769287	63.024918	965.869629	370.578125	-28.026037	926.672119	399.634277	153.086487
-608.694275	174.075180	874.379272	-615.176514	-30.939339	859.103210	-736.649475	227.281769	420.888489	-674.540405	-51.090019	471.031952	-719.042603	243.676285	66.488487	-733.622314	-34.281807	74.473511	-640.281250	258.892792	1290.957397	-633.185547	-131.430450	1288.125977	-592.820251	61.675442	1320.456543	-568.943604	51.267014	1585.957642	-673.103882	294.698364	1056.224121	-665.167908	-173.168106	1057.825195	-549.597717	293.348907	817.467896	-545.076416	-153.105133	825.520386	-603.859192	63.907669	966.119812	370.704193	-28.038034	926.682861	399.655487	153.098099
-609.059326	175.357224	874.443726	-615.380127	-29.854958	859.193054	-736.845215	227.879074	420.845520	-674.684448	-50.500053	471.023376	-719.053284	243.787170	66.464050	-733.592651	-34.216541	74.485832	-640.532898	259.889313	1291.163452	-633.199768	-130.286545	1288.188110	-592.947144	62.845814	1320.467041	-568.853271	52.233322	1585.969360	-671.941223	295.846741	1056.226440	-664.796936	-171.900391	1057.831543	-546.264221	293.149048	818.645996	-544.228821	-151.321854	825.858704	-604.132324	65.116493	966.197998	370.775696	-28.081499	926.687439	399.664459	153.073013
-609.530884	176.348038	874.492249	-615.782227	-28.616686	859.209106	-737.178162	228.719971	420.841064	-674.970337	-50.010708	471.061066	-719.229553	243.902435	66.433510	-733.783752	-34.101124	74.534988	-640.782043	260.921204	1291.348877	-633.144470	-129.152298	1288.243042	-593.109314	63.968334	1320.551880	-568.792908	53.179295	1585.979004	-670.737427	296.871796	1056.219971	-664.425842	-170.686951	1057.867065	-543.015320	292.960205	819.843750	-543.671204	-149.768723	825.878418	-604.531189	66.208023	966.225403	370.876160	-28.108976	926.721924	399.708557	153.036423
-609.978455	177.522812	874.520142	-616.063660	-27.556238	859.240906	-737.429138	229.331726	420.855682	-675.081116	-49.415188	471.078674	-719.257324	243.984589	66.379929	-734.099609	-34.049488	74.581444	-641.052002	261.955475	1291.531616	-632.924500	-127.986549	1288.330688	-593.369873	65.144455	1320.552979	-568.655151	54.015373	1585.994141	-669.510681	297.821320	1056.178955	-664.029053	-169.465805	1057.912109	-539.843994	292.752594	820.980347	-542.855225	-147.904160	826.274902	-604.890137	67.338150	966.255737	370.946320	-28.108334	926.723267	399.698120	153.029724
-610.249939	178.642990	874.606445	-616.336243	-26.303644	859.220642	-737.502441	229.754440	420.759583	-675.376343	-48.958549	471.110107	-719.220825	244.087204	66.303528	-734.259399	-33.970722	74.607605	-641.326599	262.890503	1291.644165	-632.826660	-126.853951	1288.399414	-593.615417	66.218643	1320.559326	-568.621704	54.947765	1585.965088	-668.452454	298.876648	1056.098633	-663.714355	-168.342010	1057.940430	-536.643127	292.392242	822.102600	-542.450989	-146.417603	826.186768	-605.174011	68.468498	966.285461	371.037720	-28.136862	926.724915	399.738251	153.003769
-610.627747	179.833984	874.728699	-616.604797	-25.241297	859.249512	-737.740845	230.455582	420.699188	-675.366516	-48.326366	471.084625	-719.288696	244.190933	66.334999	-734.235474	-33.914860	74.553856	-641.581177	263.905457	1291.754883	-632.735046	-125.729408	1288.397217	-593.676331	67.326897	1320.513062	-568.592041	55.906952	1585.913574	-667.300598	299.649445	1056.015015	-663.255676	-167.080719	1057.859253	-533.530640	292.130432	823.187988	-541.520630	-144.494217	826.609375	-605.509460	69.559555	966.359253	371.117584	-28.133986	926.713196	399.774872	153.018219
-611.166626	181.075150	874.800659	-617.483582	-23.433329	858.825928	-737.922424	231.105316	420.723389	-675.506958	-47.750565	470.945648	-719.296021	244.296036	66.286766	-734.227966	-33.840645	74.514786	-641.781067	264.865753	1291.806519	-632.649170	-124.638489	1288.346680	-593.879395	68.390694	1320.514893	-568.639893	57.156616	1585.903076	-666.272095	300.405640	1055.893799	-662.871277	-165.988373	1057.765503	-530.466980	291.775208	824.256287	-541.038818	-142.807617	826.676697	-606.001038	70.804848	966.143311	371.196381	-28.145632	926.713318	399.849823	152.981491
-611.327698	181.846268	874.796692	-617.210571	-23.103050	859.252747	-737.876953	231.637833	420.619568	-675.744080	-47.278484	471.071960	-719.047852	244.358475	66.289825	-734.294312	-33.757229	74.526253	-641.969482	265.864960	1291.851318	-632.613831	-123.544136	1288.333618	-593.933533	69.470146	1320.498779	-568.617432	58.057693	1585.863281	-665.226746	301.098480	1055.741211	-662.518066	-164.813934	1057.721802	-527.526245	291.468109	825.279663	-540.790588	-141.432159	826.519531	-606.119446	71.601624	966.388733	371.342377	-28.176483	926.713135	399.949371	152.939163
-611.518005	182.886948	874.888733	-617.450073	-22.031721	859.291931	-737.903015	232.062469	420.510101	-675.798340	-46.752148	471.059357	-718.875122	244.392715	66.187630	-734.107483	-33.708817	74.473969	-642.157104	266.813446	1291.832397	-632.482483	-122.425987	1288.342041	-594.116699	70.503700	1320.532349	-568.589600	58.988491	1585.823486	-664.292114	301.691986	1055.535645	-662.195007	-163.731918	1057.686157	-524.654907	291.137512	826.243103	-540.144958	-139.620010	826.785156	-606.340820	72.629189	966.452637	371.449799	-28.181566	926.721741	400.031952	152.975220
[truncated: 398 more rows]
[truncated: 40 more columns]
