# Supplementary material for: A dyadic stimulus set of audiovisual affective displays for the study of multisensory, emotional, social interactions
Source: Behav Res Methods. 2015 Nov 5;48(4):1285–95. doi: 10.3758/s13428-015-0654-4 (PMC5101291; doi:10.3758/s13428-015-0654-4)
Supplement: Supplementary file 1 — (ZIP 270 MB) [file 13428_2015_654_MOESM1_ESM.zip › supplementary_material_2_stimuli_set_files/A/A10.txt]

-604.070374	188.282715	874.827942	-617.730469	-10.861301	863.382751	-720.432129	218.725098	417.344452	-662.317566	-22.524580	469.336182	-715.132324	199.520477	65.495781	-723.648315	6.376297	73.147537	-633.473999	297.365692	1288.910278	-631.893738	-92.341743	1303.808838	-587.321594	95.155350	1327.774658	-573.904724	100.674011	1592.714844	-667.066956	323.687347	1054.762939	-672.640808	-151.719711	1078.800171	-556.185669	287.594147	810.549316	-567.377258	-129.369461	840.027466	-600.446289	82.289841	968.349915	376.984894	-25.974928	923.815979	395.708221	156.507553
-604.066345	188.223068	874.820618	-617.713562	-10.879648	863.378540	-720.397034	218.700150	417.350739	-662.321106	-22.552921	469.349487	-715.177368	199.528122	65.513107	-723.676392	6.374184	73.154274	-633.478333	297.305084	1288.957520	-631.808167	-92.400223	1303.807739	-587.328613	95.133850	1327.779907	-573.886963	100.647591	1592.696777	-667.130920	323.761780	1054.809326	-672.633118	-151.718094	1078.807251	-556.504272	287.980042	810.511963	-567.419495	-129.285767	840.014160	-600.438171	82.251877	968.344482	377.041107	-25.961054	923.822144	395.748932	156.476395
-604.090820	188.250900	874.830200	-617.726318	-10.882655	863.384888	-720.394958	218.487473	417.321503	-662.299316	-22.564341	469.329315	-715.118469	199.513168	65.493240	-723.691833	6.380555	73.167427	-633.513733	297.294586	1288.991455	-631.757507	-92.425522	1303.818604	-587.366394	95.100410	1327.807007	-573.850525	100.663719	1592.671387	-667.213196	323.808807	1054.888306	-672.594788	-151.720642	1078.816406	-556.738953	288.197815	810.495728	-567.456177	-129.207657	839.975342	-600.446045	82.263657	968.351257	377.063385	-25.959183	923.830505	395.763123	156.478226
-604.086670	188.203888	874.836365	-617.703125	-10.905781	863.384277	-720.391357	218.471863	417.305084	-662.275024	-22.581467	469.318329	-715.136414	199.512650	65.485176	-723.697632	6.375002	73.152000	-633.532104	297.257080	1289.023804	-631.761902	-92.485825	1303.817627	-587.362854	95.081413	1327.818359	-573.789368	100.859550	1592.673584	-667.312378	323.865295	1054.933960	-672.615601	-151.727463	1078.786987	-557.017944	288.441345	810.449036	-567.441956	-129.085052	839.964294	-600.443237	82.226089	968.355042	377.056183	-25.968470	923.835083	395.762360	156.453201
-604.090759	188.165466	874.857422	-617.690674	-10.898945	863.381653	-720.417297	218.710861	417.323303	-662.213867	-22.558615	469.292877	-715.215210	199.562531	65.518013	-723.705139	6.379109	73.153107	-633.596313	297.218536	1289.039673	-631.745667	-92.509583	1303.821899	-587.343750	95.052513	1327.833862	-573.794800	100.833336	1592.664307	-667.413574	323.912781	1054.988159	-672.563293	-151.696091	1078.736084	-557.305481	288.672424	810.375732	-567.397522	-128.950729	839.952698	-600.455444	82.198975	968.365234	377.094452	-25.961159	923.831848	395.783203	156.469467
-604.098267	188.173950	874.847412	-617.692444	-10.940817	863.388062	-720.407776	218.706299	417.326843	-662.242310	-22.654135	469.334412	-715.193359	199.541397	65.500656	-723.741577	6.372007	73.167816	-633.606873	297.201294	1289.067505	-631.690613	-92.548454	1303.800903	-587.402588	95.020393	1327.828735	-573.801208	100.803551	1592.653809	-667.519165	323.961700	1055.055176	-672.438416	-151.616455	1078.745117	-557.571594	288.833679	810.294678	-567.319519	-128.800735	839.959290	-600.454102	82.191971	968.363403	377.093842	-25.945807	923.835144	395.782623	156.457031
-604.110718	188.191132	874.849487	-617.714661	-10.896437	863.364929	-720.413025	218.768814	417.342712	-662.152954	-22.633753	469.307281	-715.258423	199.572983	65.522522	-723.729309	6.372794	73.164856	-633.671936	297.167694	1289.084839	-631.701599	-92.573776	1303.835571	-587.391052	94.996307	1327.852051	-573.798157	100.788452	1592.641724	-667.608093	324.010071	1055.104248	-672.398376	-151.613892	1078.695435	-557.847473	288.980743	810.216858	-567.199524	-128.614395	839.954712	-600.460144	82.208160	968.350769	377.136200	-25.973455	923.833862	395.803589	156.471512
-604.165283	188.115112	874.831482	-617.704956	-10.958282	863.384155	-720.339355	218.507416	417.314789	-662.178101	-22.666887	469.303833	-715.113098	199.562805	65.492630	-723.730774	6.360300	73.169632	-633.695557	297.136475	1289.095215	-631.685059	-92.608704	1303.796387	-587.416687	94.987167	1327.850464	-573.798584	100.752312	1592.636719	-667.753296	324.080383	1055.122070	-672.334045	-151.598633	1078.659302	-558.124329	289.193787	810.162231	-567.058105	-128.411011	839.948669	-600.493530	82.161278	968.353943	377.150787	-25.954365	923.836182	395.809631	156.477631
-604.154968	188.102325	874.853149	-617.689331	-10.950448	863.382080	-720.325989	218.508011	417.316284	-662.126282	-22.678780	469.287140	-715.105530	199.565598	65.498695	-723.704651	6.348747	73.160812	-633.716675	297.126587	1289.139893	-631.647217	-92.602303	1303.828491	-587.429626	94.979553	1327.874023	-573.790771	100.712616	1592.631836	-667.892761	324.125153	1055.182983	-672.215759	-151.506653	1078.591064	-558.454041	289.400818	810.090088	-566.751099	-128.074432	839.915222	-600.497498	82.147690	968.364807	377.164948	-25.965929	923.843567	395.824585	156.442276
-604.167542	188.102249	874.846802	-617.681641	-10.955177	863.373901	-720.349548	218.755051	417.348511	-662.084045	-22.680647	469.282806	-715.155579	199.548615	65.511055	-723.736938	6.353623	73.128296	-633.756897	297.127625	1289.176025	-631.634888	-92.639503	1303.817871	-587.442200	94.949181	1327.893188	-573.887024	100.403366	1592.624390	-667.997131	324.127899	1055.235596	-672.081177	-151.416245	1078.564087	-558.704773	289.449036	810.053589	-566.526794	-127.849960	839.939087	-600.513611	82.146416	968.359009	377.171631	-25.990479	923.850586	395.828339	156.421310
-604.186157	188.075806	874.846924	-617.687500	-10.958077	863.375610	-720.291077	218.507599	417.297424	-662.031189	-22.726690	469.285980	-715.070251	199.526352	65.488953	-723.710632	6.343967	73.144440	-633.807312	297.122864	1289.214966	-631.662292	-92.655525	1303.801025	-587.459290	94.947159	1327.912354	-573.839966	100.397903	1592.601440	-668.099731	324.129150	1055.288086	-671.945007	-151.312881	1078.508911	-558.945679	289.650970	810.038025	-566.298096	-127.585541	839.971619	-600.522278	82.132210	968.359619	377.177856	-25.984627	923.848694	395.828186	156.415848
-604.145325	188.116684	874.865112	-617.654907	-10.930263	863.377258	-720.325317	218.752884	417.331024	-661.966736	-22.768034	469.266388	-715.168762	199.551315	65.510796	-723.726990	6.347361	73.137016	-633.841980	297.116730	1289.207886	-631.626526	-92.629463	1303.786499	-587.470703	94.971161	1327.905884	-573.813843	100.353294	1592.598877	-668.230042	324.158691	1055.322144	-671.739685	-151.180191	1078.509155	-559.216248	289.835785	810.015991	-566.053406	-127.351654	840.034424	-600.513916	82.160088	968.372070	377.165527	-25.986429	923.854370	395.803101	156.431351
-604.130676	188.118164	874.857788	-617.639343	-10.880979	863.373901	-720.309387	218.727997	417.320251	-661.859680	-22.755436	469.247284	-715.176453	199.548553	65.502579	-723.719055	6.324859	73.146545	-633.878540	297.100891	1289.226807	-631.575195	-92.646469	1303.800781	-587.497314	94.981247	1327.928467	-573.808838	100.315567	1592.585693	-668.334717	324.122192	1055.343140	-671.599304	-151.112183	1078.485107	-559.485718	290.002594	809.974976	-565.779358	-127.109886	840.066895	-600.514465	82.186897	968.368469	377.176361	-26.003292	923.863953	395.804779	156.431351
-604.180115	188.149887	874.880249	-617.650452	-10.883432	863.378235	-720.302063	218.511444	417.307892	-661.865906	-22.809853	469.253601	-715.106934	199.520523	65.469421	-723.738281	6.324319	73.179901	-633.936768	297.128601	1289.237305	-631.554749	-92.631432	1303.808838	-587.499878	94.983109	1327.943970	-573.764221	100.273811	1592.589600	-668.450806	324.132629	1055.372803	-671.363098	-150.968018	1078.450684	-559.721741	290.163971	809.955200	-565.521851	-126.860710	840.099121	-600.542664	82.195496	968.381287	377.205444	-25.988844	923.846252	395.828003	156.438187
-604.199463	188.101700	874.850952	-617.664978	-10.898778	863.384338	-720.299072	218.742477	417.319794	-661.825195	-22.861519	469.259796	-715.194763	199.552551	65.503342	-723.764893	6.317663	73.173584	-633.896606	297.103516	1289.271362	-631.465332	-92.663200	1303.806885	-587.819092	95.179329	1327.883911	-573.747437	100.222313	1592.574463	-668.561218	324.134308	1055.394653	-671.161743	-150.834625	1078.447998	-559.931946	290.213501	809.917603	-565.267151	-126.638809	840.205078	-600.556458	82.180313	968.370422	377.183929	-26.008690	923.855225	395.812469	156.412827
-604.215759	188.130112	874.853516	-617.661987	-10.898541	863.375366	-720.304565	218.742554	417.324341	-661.808655	-22.916155	469.249359	-715.160950	199.579590	65.521797	-723.786987	6.312626	73.187729	-633.955200	297.106873	1289.287109	-631.425049	-92.650688	1303.788086	-587.826599	95.191895	1327.897827	-573.738647	100.177437	1592.565674	-668.662109	324.083832	1055.423950	-671.032715	-150.781067	1078.392822	-560.115540	290.211884	809.910706	-564.911194	-126.329727	840.267090	-600.559875	82.190636	968.366638	377.181854	-25.988674	923.845032	395.803497	156.426727
-604.248962	188.144913	874.843079	-617.672058	-10.909937	863.374695	-720.269226	218.467957	417.260010	-661.774536	-22.942898	469.245392	-715.110413	199.562408	65.490662	-723.791992	6.310673	73.168098	-633.989807	297.114197	1289.317871	-631.371582	-92.653275	1303.791016	-587.828308	95.206963	1327.911011	-573.739014	100.130119	1592.539551	-668.756653	324.082458	1055.454590	-670.955750	-150.757431	1078.336792	-560.297302	290.271973	809.918640	-564.533875	-125.936638	840.179321	-600.576477	82.198944	968.360962	377.183044	-25.986410	923.845337	395.779999	156.386536
-604.245361	188.138550	874.842407	-617.651794	-10.914135	863.377563	-720.322021	218.686340	417.276703	-660.505737	-22.163033	469.066071	-715.147095	199.565765	65.503227	-723.177795	6.344667	73.004700	-634.084473	297.166687	1289.324951	-631.387146	-92.613266	1303.793457	-587.541626	95.039139	1327.979492	-573.725525	100.065285	1592.535400	-668.885925	324.081909	1055.465820	-670.799377	-150.719864	1078.265625	-560.468872	290.316162	809.900452	-564.186890	-125.646507	840.250854	-600.565491	82.196259	968.362305	377.183380	-25.984287	923.830627	395.788818	156.401123
-604.243774	188.133301	874.843384	-617.646179	-10.898750	863.388672	-720.308594	218.686966	417.286346	-660.530396	-22.208492	469.085846	-715.103760	199.550507	65.498833	-723.249146	6.339934	73.019974	-634.121643	297.187805	1289.350464	-631.344604	-92.595627	1303.785400	-587.559875	95.049255	1327.982666	-573.734985	100.024010	1592.515137	-668.990417	324.080444	1055.503418	-670.620667	-150.642792	1078.222778	-560.623657	290.350800	809.912964	-563.857666	-125.367729	840.287476	-600.562805	82.205956	968.368774	377.182953	-25.976675	923.820435	395.762970	156.415451
-604.264954	188.170074	874.836792	-617.640869	-10.884250	863.397034	-720.397156	218.732498	417.309021	-660.786133	-22.385370	469.123322	-715.220825	199.571594	65.497139	-723.378174	6.330904	73.054977	-634.177551	297.192688	1289.362915	-631.276978	-92.563820	1303.770386	-587.557068	95.084061	1327.996216	-573.675476	99.995499	1592.515625	-669.103027	324.071747	1055.530762	-670.388000	-150.540482	1078.200195	-560.771912	290.352661	809.941101	-563.525208	-125.118073	840.346985	-600.564331	82.240723	968.369568	377.182922	-25.978306	923.825073	395.744659	156.419678
-604.299194	188.168213	874.828979	-617.637512	-10.867805	863.388000	-720.392395	218.627991	417.286285	-660.954163	-22.510847	469.144623	-715.197998	199.565628	65.487274	-723.474731	6.326670	73.079971	-634.223206	297.197021	1289.371094	-631.212341	-92.546165	1303.757324	-587.566589	95.109528	1328.003906	-573.692261	99.960655	1592.495850	-669.204041	324.084290	1055.551147	-670.058838	-150.392776	1078.190796	-560.881226	290.345154	809.964172	-563.150696	-124.797989	840.433777	-600.558960	82.247513	968.358948	377.164185	-25.978706	923.827515	395.720428	156.424454
-604.312195	188.193420	874.831909	-617.627014	-10.850555	863.388367	-720.424377	218.599152	417.309723	-661.114075	-22.614164	469.144165	-715.137085	199.539581	65.487823	-723.549744	6.321032	73.100243	-634.291931	297.228088	1289.404907	-631.123230	-92.517776	1303.781006	-587.550537	95.143631	1328.026855	-573.637878	99.938950	1592.493408	-669.347900	324.094818	1055.561768	-669.855347	-150.303696	1078.131470	-560.959290	290.286804	810.014099	-562.737488	-124.473579	840.488281	-600.560181	82.268944	968.360596	377.145294	-25.992926	923.825989	395.694183	156.405731
-604.449585	188.385147	874.841125	-618.082581	-10.210637	863.284302	-720.544006	218.629440	417.326782	-661.307373	-22.706152	469.051239	-715.190735	199.560532	65.473480	-723.649902	6.310590	73.124435	-634.351868	297.237671	1289.419312	-631.078552	-92.498100	1303.773560	-587.553101	95.173706	1328.041748	-573.620544	99.885551	1592.500122	-669.445984	324.135834	1055.591675	-669.634399	-150.231415	1078.090210	-561.022949	290.220154	810.037231	-562.366943	-124.152740	840.543823	-600.784180	82.592842	968.299561	377.155884	-26.002916	923.829712	395.694977	156.396027
-604.479797	188.389008	874.842651	-618.077209	-10.122152	863.275208	-720.573303	218.480942	417.314056	-661.473022	-22.776146	469.092041	-715.165955	199.547882	65.487793	-723.739746	6.299428	73.144447	-634.419983	297.289917	1289.448364	-631.015015	-92.447197	1303.757446	-587.568787	95.187286	1328.049561	-573.638306	99.873291	1592.465454	-669.506897	324.098480	1055.622437	-669.497375	-150.249176	1078.039795	-561.033264	290.273834	810.085632	-561.971436	-123.834595	840.609558	-600.789734	82.632408	968.294617	377.145386	-26.006582	923.836304	395.682892	156.404266
-604.535828	188.431290	874.839783	-618.081421	-10.129265	863.268066	-720.616943	218.448013	417.286560	-661.639404	-22.874802	469.128906	-715.122253	199.543930	65.477699	-723.836365	6.302781	73.151611	-634.486511	297.311371	1289.462158	-630.965454	-92.448837	1303.779785	-587.566589	95.235237	1328.064331	-573.590881	99.832947	1592.469116	-669.594177	324.136749	1055.647217	-669.367615	-150.263474	1077.997559	-561.070129	290.219147	810.122742	-561.586182	-123.578430	840.666260	-600.802917	82.651169	968.287903	377.153595	-25.998554	923.819397	395.664276	156.412109
-604.540222	188.438507	874.828613	-618.037537	-10.114738	863.259033	-720.702393	218.450806	417.315369	-661.711060	-22.890516	469.117920	-715.168030	199.550751	65.446564	-723.851318	6.306870	73.172768	-634.545654	297.337036	1289.499512	-630.875183	-92.412621	1303.789551	-587.546265	95.262520	1328.087402	-573.544067	99.817360	1592.466797	-669.628662	324.116333	1055.662842	-669.115417	-150.145462	1078.005371	-561.063171	290.196777	810.167114	-561.173401	-123.267662	840.742859	-600.772583	82.664757	968.276855	377.140076	-26.005339	923.827209	395.640442	156.390930
-604.544922	188.487076	874.839417	-618.006653	-10.072412	863.261658	-720.693115	218.439545	417.315460	-661.796570	-22.947973	469.141724	-715.115295	199.537903	65.446510	-723.912659	6.302895	73.210724	-634.617676	297.360992	1289.522461	-630.781860	-92.400757	1303.775269	-587.555542	95.321007	1328.081787	-573.518433	99.806099	1592.463989	-669.682617	324.130676	1055.666992	-668.921753	-150.061035	1077.958496	-561.025208	290.165833	810.192261	-560.777405	-122.960014	840.829773	-600.746704	82.707428	968.282043	377.127411	-26.019459	923.830994	395.605438	156.405991
-604.542847	188.495941	874.824646	-617.974854	-10.043629	863.258057	-720.749329	218.458084	417.329865	-661.864380	-22.953962	469.142334	-715.120056	199.543076	65.474617	-723.931519	6.299906	73.190720	-634.687927	297.379974	1289.525757	-630.715881	-92.366814	1303.771118	-587.523621	95.348541	1328.094360	-573.544739	99.797630	1592.442383	-669.718994	324.127228	1055.676025	-668.693481	-150.002045	1077.945557	-560.995361	290.099579	810.226074	-560.398926	-122.662865	840.897339	-600.729614	82.732719	968.273254	377.123199	-26.013201	923.829590	395.593567	156.399536
-604.582581	188.511230	874.832336	-617.941833	-10.039137	863.264893	-720.805542	218.418884	417.333740	-661.898193	-23.000154	469.138275	-715.141602	199.554565	65.476227	-723.945068	6.286822	73.192368	-634.766113	297.409088	1289.553833	-630.637756	-92.328819	1303.764038	-587.530273	95.390289	1328.102783	-573.521240	99.795952	1592.431274	-669.729919	324.113129	1055.694946	-668.472717	-149.922195	1077.906006	-560.947876	290.070801	810.298035	-560.036316	-122.366570	840.940491	-600.725464	82.745934	968.279968	377.109436	-26.006824	923.820068	395.576660	156.393188
-604.582581	188.565033	874.838684	-617.900085	-9.986946	863.250183	-720.844910	218.405579	417.341492	-661.910583	-23.001635	469.162720	-715.120239	199.540283	65.474228	-723.996704	6.294544	73.203949	-634.829712	297.433289	1289.584473	-630.506653	-92.295753	1303.788940	-587.525452	95.436996	1328.110229	-573.465698	99.781677	1592.453003	-669.748108	324.133942	1055.716797	-668.237427	-149.823410	1077.864990	-560.886902	290.021027	810.322083	-559.632996	-122.093292	840.999146	-600.696655	82.790207	968.274353	377.097931	-25.994175	923.816589	395.540070	156.382935
-604.610229	188.584564	874.822876	-617.877563	-9.930953	863.222473	-720.924805	218.442123	417.364655	-661.937927	-23.033659	469.150604	-715.166626	199.542740	65.469475	-724.028687	6.291960	73.211716	-634.895996	297.430176	1289.577881	-630.426331	-92.280914	1303.765137	-587.531738	95.471657	1328.109741	-573.488342	99.781128	1592.425293	-669.753845	324.118927	1055.708130	-668.029114	-149.760696	1077.775269	-560.832031	289.982971	810.330017	-559.262817	-121.831146	841.071289	-600.694824	82.823265	968.251770	377.088501	-25.992964	923.806580	395.521210	156.372253
-604.617004	188.655075	874.837097	-617.811096	-9.903652	863.227478	-720.951965	218.414581	417.359436	-661.896057	-22.978767	469.137177	-715.094116	199.527924	65.432610	-724.040100	6.286880	73.196632	-634.961487	297.459625	1289.585571	-630.286499	-92.231621	1303.782104	-587.491333	95.513382	1328.127197	-573.440186	99.788094	1592.442383	-669.753357	324.108856	1055.685059	-667.661133	-149.593399	1077.777832	-560.753479	289.977936	810.348328	-558.922546	-121.579353	841.138855	-600.679749	82.873734	968.263062	377.102966	-26.031233	923.818970	395.514008	156.361313
-604.642029	188.692215	874.835205	-617.776001	-9.891135	863.223999	-721.019775	218.447723	417.380249	-661.887939	-23.030287	469.153534	-715.123596	199.534897	65.432770	-724.021423	6.281703	73.230034	-635.004944	297.460236	1289.567017	-630.188843	-92.204971	1303.790527	-587.504700	95.552719	1328.121338	-573.433472	99.812546	1592.440796	-669.752319	324.116486	1055.658813	-667.372803	-149.492752	1077.749023	-560.667236	290.000336	810.377686	-558.575378	-121.308250	841.198792	-600.656738	82.900688	968.258606	377.096710	-26.031410	923.804932	395.476746	156.363815
-604.662231	188.727402	874.827698	-617.747192	-9.813725	863.220886	-721.064819	218.456192	417.397766	-661.841431	-23.015985	469.163452	-715.144470	199.550964	65.444756	-724.035583	6.280278	73.231956	-635.078308	297.486816	1289.585205	-630.089600	-92.169357	1303.788330	-587.479736	95.591949	1328.131592	-573.412537	99.838745	1592.451294	-669.731689	324.115112	1055.627808	-667.133911	-149.401306	1077.708984	-560.599854	289.992950	810.398438	-558.228271	-121.069054	841.222412	-600.638733	82.959579	968.252075	377.046906	-26.042942	923.803528	395.435974	156.329651
-604.707397	188.763214	874.820618	-617.721802	-9.783610	863.216675	-721.135132	218.473358	417.412262	-661.801941	-23.021881	469.154175	-715.163208	199.560638	65.485313	-724.041992	6.278817	73.237015	-635.129211	297.515137	1289.596313	-629.993164	-92.150261	1303.786499	-587.464600	95.643166	1328.131226	-573.427002	99.858337	1592.437866	-669.723389	324.105560	1055.621704	-667.015442	-149.406738	1077.653076	-560.532959	290.012909	810.391663	-557.858521	-120.803589	841.248413	-600.639526	82.997353	968.245789	377.033783	-26.033348	923.802734	395.385956	156.366501
-604.702576	188.765900	874.806641	-617.650391	-9.755416	863.228149	-721.195251	218.464905	417.417755	-661.739624	-22.960773	469.170135	-715.166809	199.548386	65.490685	-724.018616	6.278585	73.205246	-635.196777	297.520294	1289.598999	-629.839661	-92.108360	1303.834717	-587.432007	95.705658	1328.133301	-573.403564	99.882759	1592.448730	-669.687012	324.067505	1055.626465	-666.755676	-149.289459	1077.642578	-560.438843	290.001129	810.409363	-557.507263	-120.534546	841.301270	-600.603699	83.028282	968.245728	377.015900	-26.010401	923.795044	395.364929	156.348923
-604.692017	188.853836	874.835388	-617.585999	-9.686347	863.207703	-721.274963	218.520462	417.488892	-661.714783	-22.973721	469.148621	-715.154358	199.528534	65.475868	-724.044617	6.289347	73.242088	-635.248474	297.543060	1289.608154	-629.735535	-92.055023	1303.832642	-587.415466	95.743721	1328.147583	-573.394287	99.924164	1592.449219	-669.677429	324.056396	1055.619751	-666.534180	-149.272781	1077.646240	-560.375000	290.037537	810.416382	-557.184692	-120.298012	841.356140	-600.574463	83.086296	968.249451	376.988373	-26.014799	923.797974	395.342743	156.344788
-604.699158	188.873230	874.840698	-617.541504	-9.638466	863.215332	-721.324951	218.511414	417.480682	-661.635803	-22.936436	469.146576	-715.233887	199.558746	65.483047	-724.052368	6.286156	73.241898	-635.291504	297.577393	1289.596069	-629.622070	-92.038612	1303.849365	-587.398438	95.774529	1328.146606	-573.390686	99.956963	1592.448242	-669.687927	324.068329	1055.583130	-666.205994	-149.103439	1077.663330	-560.321899	290.044342	810.416565	-556.897644	-120.099358	841.403015	-600.555786	83.122894	968.256104	376.962585	-26.034164	923.790100	395.318481	156.348709
-604.734253	188.896042	874.830933	-617.474731	-9.645283	863.211975	-721.343445	218.504974	417.487091	-661.550598	-22.909544	469.146942	-715.159241	199.535126	65.493568	-724.025024	6.289102	73.259911	-635.343933	297.587585	1289.582764	-629.542358	-92.003319	1303.826904	-587.373657	95.828575	1328.154541	-573.398682	99.982674	1592.448242	-669.675293	324.064667	1055.579224	-666.045959	-149.092438	1077.610107	-560.262451	290.093384	810.424683	-556.595032	-119.931610	841.406555	-600.535278	83.140167	968.249634	376.962982	-26.029600	923.776123	395.295776	156.335907
-604.702209	189.000198	874.831604	-617.404663	-9.612845	863.194153	-721.395203	218.516815	417.512634	-661.304199	-22.785149	469.105530	-715.132568	199.528503	65.494118	-723.923706	6.290446	73.225754	-635.388733	297.603851	1289.561279	-629.455627	-91.984962	1303.801270	-587.374451	95.857277	1328.146240	-573.401367	100.024010	1592.456299	-669.666138	324.062988	1055.547974	-665.900146	-149.088547	1077.576660	-560.185303	290.139435	810.410278	-556.316162	-119.732880	841.416260	-600.488464	83.203835	968.241211	376.909637	-26.038712	923.781189	395.236572	156.366913
-604.689941	188.985138	874.832214	-617.325867	-9.565806	863.196899	-721.424927	218.507721	417.508301	-661.245544	-22.736092	469.101074	-715.129761	199.498657	65.485489	-723.944946	6.284278	73.205986	-635.442139	297.612793	1289.570923	-629.390930	-91.971779	1303.792358	-587.327576	95.895866	1328.149536	-573.389832	100.065308	1592.446899	-669.656067	324.106079	1055.532227	-665.717896	-149.054840	1077.510986	-560.161133	290.181549	810.413513	-556.024292	-119.557037	841.463135	-600.441711	83.222328	968.242920	376.886536	-26.040775	923.780884	395.199463	156.381531
-604.718262	189.050522	874.807983	-617.292358	-9.527002	863.163025	-721.460327	218.501755	417.522797	-661.208862	-22.725229	469.087402	-715.065430	199.474030	65.476250	-723.938354	6.301828	73.230751	-635.472168	297.616150	1289.551392	-629.307861	-91.960487	1303.754761	-587.321716	95.942825	1328.134399	-573.400269	100.109688	1592.459839	-669.646667	324.090759	1055.542358	-665.565552	-149.026291	1077.480713	-560.099609	290.228912	810.424500	-555.793701	-119.371544	841.477478	-600.423157	83.272842	968.212097	376.861694	-26.032251	923.761719	395.151550	156.410568
-604.682495	189.071869	874.837219	-617.203857	-9.507878	863.187134	-721.505127	218.621445	417.549164	-661.180908	-22.721729	469.087402	-715.068909	199.461151	65.511513	-723.972595	6.306820	73.245743	-635.495422	297.654022	1289.561890	-629.232361	-91.921799	1303.756714	-587.293823	95.969551	1328.157227	-573.397400	100.157547	1592.470215	-669.653625	324.087799	1055.527954	-665.257690	-148.898392	1077.475098	-560.076294	290.242828	810.415771	-555.518799	-119.159378	841.544434	-600.371155	83.293983	968.239868	376.846954	-26.022974	923.764832	395.137451	156.397675
-604.660706	189.110046	874.837280	-617.109436	-9.489595	863.176758	-721.547546	218.509995	417.555908	-661.046204	-22.651520	469.068909	-715.075928	199.474533	65.535690	-723.894043	6.309221	73.262581	-635.545715	297.664886	1289.542969	-629.139832	-91.880005	1303.758545	-587.244202	96.013611	1328.172729	-573.403931	100.212769	1592.471069	-669.696899	324.103149	1055.500000	-665.022705	-148.840164	1077.476318	-560.023132	290.263580	810.434143	-555.268250	-119.029213	841.579590	-600.320679	83.321960	968.235535	376.820496	-26.029013	923.767944	395.104492	156.387650
-604.649658	189.146179	874.826660	-617.054260	-9.425486	863.160339	-721.575073	218.598297	417.571960	-660.998718	-22.628571	469.089050	-715.063599	199.466705	65.501190	-723.918701	6.327800	73.253883	-635.582092	297.657623	1289.518799	-629.049377	-91.862480	1303.745239	-587.214050	96.053024	1328.185059	-573.404907	100.253944	1592.475952	-669.707520	324.100372	1055.473633	-664.837952	-148.767883	1077.440430	-560.004883	290.330261	810.413513	-555.028870	-118.870270	841.596436	-600.276001	83.369987	968.220642	376.803436	-26.016769	923.752380	395.089081	156.400208
-604.630798	189.222809	874.839905	-616.977539	-9.382387	863.152954	-721.607300	218.632797	417.583008	-660.901062	-22.589190	469.056000	-715.123657	199.492371	65.487167	-723.903137	6.329909	73.247856	-635.609436	297.690704	1289.487549	-628.957092	-91.829147	1303.744995	-587.186646	96.104759	1328.168701	-573.413086	100.294930	1592.471069	-669.718079	324.117126	1055.428833	-664.700073	-148.742722	1077.434204	-559.975830	290.341064	810.398926	-554.807922	-118.737915	841.622559	-600.240540	83.424400	968.224548	376.781830	-26.011147	923.749939	395.061371	156.381042
-604.603760	189.249191	874.824341	-616.903931	-9.355303	863.150391	-721.630371	218.689148	417.576935	-660.893860	-22.580307	469.061188	-715.129944	199.500366	65.511200	-723.946411	6.324177	73.235031	-635.639832	297.691315	1289.449707	-628.906555	-91.820297	1303.694946	-587.144653	96.157379	1328.168945	-573.413208	100.340775	1592.460938	-669.754822	324.170929	1055.412109	-664.624451	-148.801285	1077.384888	-559.958923	290.385803	810.387329	-554.622925	-118.623367	841.614502	-600.195007	83.460312	968.216553	376.775452	-26.004812	923.742737	395.037598	156.417969
-604.594482	189.264053	874.802917	-616.818665	-9.314691	863.120239	-721.586853	218.525360	417.551910	-660.828308	-22.587458	469.050171	-715.058533	199.478516	65.492416	-723.964111	6.300518	73.273476	-635.677124	297.718323	1289.416992	-628.850830	-91.771729	1303.686401	-587.129639	96.197655	1328.134399	-573.403320	100.385033	1592.455933	-669.792542	324.195496	1055.363770	-664.557007	-148.837509	1077.361084	-559.962036	290.426453	810.374390	-554.447632	-118.556213	841.611938	-600.151733	83.487122	968.191162	376.733582	-26.015871	923.743408	395.007721	156.390106
-604.553162	189.349075	874.830444	-616.723267	-9.291031	863.113953	-721.640625	218.548233	417.589844	-660.749268	-22.550776	469.037537	-715.063904	199.514191	65.509880	-723.945618	6.306886	73.234108	-635.704529	297.731812	1289.393677	-628.740540	-91.752907	1303.669922	-587.090210	96.237312	1328.135864	-573.404236	100.432594	1592.451172	-669.790710	324.162476	1055.362671	-664.467957	-148.847977	1077.330933	-559.979492	290.519958	810.368225	-554.293274	-118.463676	841.619263	-600.098938	83.530350	968.202698	376.705505	-26.010653	923.742554	394.989288	156.365616
-604.536865	189.365723	874.838196	-616.655334	-9.242887	863.113159	-721.651550	218.678085	417.622803	-660.706848	-22.577343	469.013580	-715.069946	199.471222	65.523621	-723.956421	6.308486	73.261452	-635.765686	297.748566	1289.383301	-628.651917	-91.715065	1303.653809	-587.029358	96.275162	1328.151978	-573.391785	100.483437	1592.444946	-669.851563	324.167633	1055.345825	-664.321045	-148.807465	1077.321167	-559.997742	290.421082	810.356018	-554.121277	-118.385826	841.606384	-600.044678	83.559502	968.204651	376.703094	-25.997398	923.746033	394.978638	156.371292
-604.510376	189.341919	874.829102	-616.567444	-9.206109	863.119690	-721.625244	218.635559	417.604309	-660.598267	-22.572910	469.041504	-715.045532	199.463089	65.541443	-723.948914	6.312716	73.260452	-635.792664	297.791229	1289.371460	-628.552368	-91.672310	1303.663818	-586.996399	96.343979	1328.121826	-573.377136	100.527969	1592.444824	-669.909851	324.177826	1055.340698	-664.199829	-148.775391	1077.316162	-560.013062	290.467377	810.343811	-553.974426	-118.301331	841.639771	-600.004028	83.575974	968.205811	376.682526	-26.022835	923.744080	394.979370	156.367004
-604.492920	189.455154	874.823547	-616.501648	-9.169081	863.111450	-721.646912	218.681046	417.610718	-660.599487	-22.566381	469.022003	-715.068176	199.465363	65.518280	-723.974304	6.294991	73.281029	-635.840881	297.842346	1289.367188	-628.461060	-91.613464	1303.626221	-586.949402	96.391846	1328.108154	-573.375244	100.581032	1592.425415	-669.958801	324.193848	1055.301025	-664.034485	-148.709305	1077.318970	-560.067322	290.537750	810.331726	-553.845215	-118.272758	841.639099	-599.951477	83.654190	968.197937	376.661011	-26.009430	923.729980	394.967499	156.350815
-604.437134	189.473419	874.821533	-616.430603	-9.168129	863.106018	-721.607788	218.622070	417.592865	-660.522095	-22.551931	469.015198	-715.102295	199.475540	65.506844	-723.968567	6.296464	73.303146	-635.861023	297.853210	1289.299438	-628.339539	-91.563774	1303.607544	-586.887024	96.422272	1328.099976	-573.352539	100.632492	1592.423706	-670.006287	324.176544	1055.266479	-663.843018	-148.660629	1077.346313	-560.109619	290.543610	810.312134	-553.740112	-118.219955	841.632446	-599.893616	83.663788	968.194824	376.637543	-26.025799	923.727234	394.960327	156.346024
-604.357910	189.544403	874.815369	-616.338379	-9.117496	863.089783	-721.564636	218.716766	417.598694	-660.445923	-22.542040	469.027008	-715.058472	199.479324	65.512199	-723.977966	6.303162	73.313904	-635.885864	297.907959	1289.276978	-628.262817	-91.523766	1303.598145	-586.861938	96.473763	1328.084961	-573.307739	100.650528	1592.418457	-670.057312	324.170410	1055.250732	-663.702637	-148.634857	1077.343750	-560.178955	290.627594	810.293091	-553.652222	-118.199478	841.621216	-599.816711	83.721397	968.184326	376.600098	-26.022415	923.736511	394.960907	156.360840
-604.326965	189.556488	874.814148	-616.247803	-9.093969	863.080444	-721.531433	218.601791	417.581818	-660.470947	-22.552992	469.042603	-715.075378	199.469635	65.507698	-724.015686	6.300148	73.320335	-635.898621	297.927246	1289.259033	-628.160767	-91.473633	1303.587646	-586.829895	96.505249	1328.066895	-573.289185	100.695839	1592.422363	-670.093445	324.167389	1055.216675	-663.574951	-148.640472	1077.349487	-560.253784	290.710449	810.241760	-553.580872	-118.209908	841.608276	-599.757568	83.738029	968.179138	376.578583	-26.016777	923.719543	394.968964	156.332886
-604.303162	189.582352	874.789429	-616.120605	-9.105147	863.092468	-721.502197	218.606201	417.622040	-660.368591	-22.500687	469.035553	-715.011536	199.456467	65.521011	-723.962219	6.340327	73.304558	-635.913330	297.961243	1289.214355	-628.111694	-91.437767	1303.556030	-586.762268	96.563026	1328.072632	-573.258240	100.743828	1592.420410	-670.149231	324.166077	1055.211792	-663.496033	-148.639542	1077.335205	-560.314697	290.681000	810.228577	-553.525391	-118.174629	841.589783	-599.681519	83.770279	968.174377	376.568268	-26.005747	923.712036	394.950165	156.355743
-604.266663	189.582718	874.781616	-616.079285	-9.072964	863.077393	-721.489624	218.591339	417.613831	-660.323181	-22.510147	469.031738	-714.988220	199.454941	65.547958	-723.965149	6.345679	73.323822	-635.939575	297.992126	1289.185669	-628.005432	-91.409683	1303.560059	-586.730103	96.602661	1328.060547	-573.265381	100.766464	1592.418701	-670.179810	324.144562	1055.199463	-663.504822	-148.705765	1077.320190	-560.394104	290.794464	810.192383	-553.469421	-118.169243	841.582947	-599.648743	83.782501	968.163330	376.514221	-25.995768	923.705994	394.933777	156.373703
-604.209961	189.628418	874.809143	-615.968201	-9.059353	863.087524	-721.491150	218.607651	417.640656	-660.299133	-22.525169	469.052734	-714.935425	199.439438	65.548515	-723.988586	6.343187	73.329453	-635.951721	298.027222	1289.151245	-627.931824	-91.379890	1303.551514	-586.719482	96.661011	1328.022339	-573.228210	100.818504	1592.423340	-670.262512	324.189423	1055.159912	-663.363159	-148.623718	1077.349609	-560.480164	290.802429	810.147766	-553.465332	-118.177849	841.546753	-599.577881	83.808105	968.183289	376.519196	-26.022713	923.699402	394.965546	156.364578
-604.136292	189.693924	874.812317	-615.857788	-9.017105	863.083008	-721.467651	218.568924	417.643982	-660.210999	-22.472324	469.050720	-715.029053	199.451096	65.551781	-723.955078	6.349028	73.319176	-635.987183	298.064911	1289.110962	-627.859924	-91.342117	1303.542114	-586.660645	96.709709	1328.035767	-573.133179	100.915733	1592.404053	-670.333496	324.218964	1055.116699	-663.378479	-148.685974	1077.344604	-560.585083	290.777039	810.096741	-553.439087	-118.203758	841.532837	-599.483826	83.860733	968.182312	376.486481	-26.001486	923.684143	394.941895	156.390289
-604.091736	189.729401	874.798096	-615.799255	-8.991671	863.069214	-721.471863	218.687744	417.646515	-660.229797	-22.517439	469.087494	-715.041748	199.483826	65.545418	-723.984131	6.330294	73.345108	-636.008057	298.091003	1289.066162	-627.758850	-91.327751	1303.558350	-586.633057	96.781662	1328.020630	-573.092896	100.967407	1592.390625	-670.397827	324.226929	1055.075806	-663.354492	-148.716064	1077.351440	-560.659119	290.842682	810.057617	-553.467529	-118.229530	841.511475	-599.429443	83.892319	968.168091	376.452423	-25.985989	923.670105	394.921967	156.376907
-604.014160	189.777863	874.812500	-615.697083	-8.984950	863.071045	-721.454163	218.570465	417.681183	-660.193176	-22.516367	469.107330	-714.991943	199.463623	65.525848	-724.005005	6.328047	73.348923	-636.024719	298.120758	1289.001221	-627.688843	-91.290977	1303.566895	-586.610107	96.833412	1328.017944	-573.073425	101.063301	1592.388428	-670.471375	324.229950	1055.034912	-663.278198	-148.687866	1077.391846	-560.708313	290.888153	810.013855	-553.456177	-118.254967	841.485352	-599.340454	83.916336	968.176025	376.441864	-25.982681	923.664124	394.924347	156.385696
-603.840393	189.585587	874.789124	-615.151733	-9.550276	863.171021	-721.382141	218.513077	417.652557	-660.164001	-22.535089	469.242889	-714.923401	199.440140	65.535301	-724.016296	6.333570	73.392822	-636.037109	298.149780	1288.965820	-627.605103	-91.246178	1303.582275	-586.608093	96.861969	1328.003052	-573.020386	101.122292	1592.380493	-670.548645	324.263031	1054.997192	-663.275879	-148.714157	1077.412476	-560.776306	290.857880	809.973877	-553.510376	-118.309151	841.469299	-599.048096	83.633835	968.227661	376.400116	-26.017349	923.664551	394.907349	156.376556
-603.781860	189.577560	874.775635	-615.028320	-9.540369	863.173950	-721.486023	218.597672	417.698639	-660.203125	-22.531309	469.248016	-715.025330	199.453171	65.525482	-724.034119	6.339628	73.389198	-636.062012	298.156219	1288.940186	-627.538635	-91.238602	1303.607300	-586.582336	96.905243	1328.014526	-572.990112	101.180534	1592.378296	-670.612732	324.283112	1054.965698	-663.281982	-148.719269	1077.386108	-560.856201	290.942352	809.918274	-553.534851	-118.340622	841.446899	-598.947571	83.645248	968.222046	376.355103	-26.005205	923.675842	394.888000	156.342865
-603.665833	189.631882	874.795471	-614.902649	-9.501894	863.169373	-721.300903	218.482315	417.655060	-660.146362	-22.538023	469.231842	-714.886108	199.439529	65.568573	-724.028687	6.340363	73.388794	-636.069336	298.200470	1288.892334	-627.449768	-91.194351	1303.604248	-586.531189	96.934029	1327.995361	-572.933716	101.254852	1592.368774	-670.695557	324.294128	1054.929443	-663.233826	-148.710297	1077.406738	-560.910645	290.908783	809.869568	-553.563843	-118.398811	841.417603	-598.848938	83.681633	968.231384	376.362396	-25.968266	923.645508	394.884949	156.348297
-603.597473	189.624451	874.763367	-614.814697	-9.514549	863.160522	-721.436768	218.617050	417.720337	-660.111145	-22.549650	469.268524	-715.000000	199.460724	65.584717	-724.017761	6.337964	73.394653	-636.071106	298.236084	1288.831421	-627.405151	-91.163353	1303.594360	-586.528320	96.986671	1327.970581	-572.870361	101.318512	1592.368408	-670.753723	324.305817	1054.888672	-663.210571	-148.739807	1077.394165	-560.969360	290.834473	809.811584	-553.617249	-118.500008	841.362244	-598.764832	83.684044	968.211121	376.306854	-25.970943	923.642151	394.868713	156.334869
-603.558350	189.625473	874.757385	-614.709229	-9.492614	863.159851	-721.424988	218.634109	417.708527	-660.061035	-22.503490	469.240692	-715.018433	199.464615	65.585800	-724.003662	6.342529	73.382454	-636.071167	298.253540	1288.780884	-627.305725	-91.121704	1303.577393	-586.514832	97.031113	1327.930542	-572.832886	101.406548	1592.339600	-670.804688	324.283966	1054.824707	-663.203430	-148.739731	1077.385254	-560.996033	290.992584	809.762390	-553.649109	-118.527695	841.324158	-598.702759	83.701500	968.209229	376.297546	-25.965969	923.626953	394.851074	156.377533
-603.500793	189.676941	874.752075	-614.624817	-9.460722	863.132019	-721.395691	218.654892	417.702850	-660.005493	-22.514582	469.238068	-715.000977	199.460754	65.589134	-724.009888	6.364588	73.396057	-636.086853	298.277863	1288.706787	-627.276306	-91.112770	1303.532959	-586.488342	97.079880	1327.917725	-572.781616	101.467812	1592.330322	-670.865173	324.290344	1054.765137	-663.193481	-148.761505	1077.390259	-561.026855	290.962585	809.718994	-553.728088	-118.607079	841.258972	-598.633118	83.734047	968.192200	376.265106	-25.952835	923.623169	394.829407	156.375671
-603.431030	189.752762	874.751892	-614.539246	-9.411845	863.115051	-721.414307	218.867294	417.730042	-659.973511	-22.514664	469.247345	-715.083130	199.480972	65.607948	-724.012207	6.349574	73.394547	-636.101624	298.296265	1288.647095	-627.197388	-91.063309	1303.517822	-586.464111	97.094742	1327.876221	-572.738281	101.555069	1592.311523	-670.904419	324.285767	1054.725830	-663.138611	-148.745590	1077.368774	-561.058472	290.915466	809.636597	-553.749634	-118.671837	841.244812	-598.552856	83.789612	968.182922	376.227753	-25.961798	923.626343	394.818665	156.364899
-603.323242	189.774414	874.754028	-614.418579	-9.397436	863.106812	-721.333984	218.827255	417.737000	-659.903931	-22.457737	469.237518	-715.095032	199.479050	65.599548	-724.036987	6.363916	73.419113	-636.108643	298.314880	1288.615723	-627.164795	-91.058533	1303.479980	-586.442078	97.117744	1327.868652	-572.690735	101.634712	1592.291626	-670.912354	324.283539	1054.671753	-663.158569	-148.782867	1077.363037	-561.072876	290.953918	809.591675	-553.849060	-118.786636	841.174866	-598.455627	83.804253	968.181396	376.216400	-25.974697	923.628296	394.818359	156.359207
-603.274414	189.801056	874.751160	-614.352722	-9.375507	863.074585	-721.321472	218.890289	417.746521	-659.852417	-22.448301	469.223053	-715.113464	199.499222	65.624245	-724.020996	6.365549	73.416603	-636.108459	298.331085	1288.554565	-627.090088	-91.025444	1303.470581	-586.424194	97.152000	1327.830200	-572.649841	101.928200	1592.274170	-670.907104	324.230347	1054.626587	-663.173645	-148.824753	1077.339966	-561.085693	290.977814	809.531799	-553.881836	-118.850067	841.130554	-598.395874	83.814888	968.162781	376.200317	-25.939888	923.608582	394.794006	156.364777
-603.210327	189.805435	874.729614	-614.253662	-9.372875	863.063660	-721.322021	218.901535	417.749237	-659.804871	-22.462690	469.238770	-715.115662	199.511871	65.623138	-723.991699	6.377868	73.395164	-636.097595	298.346130	1288.491333	-627.064270	-91.005066	1303.422729	-586.409302	97.183334	1327.785522	-572.592651	101.773071	1592.278320	-670.907837	324.244904	1054.556885	-663.151855	-148.819412	1077.326294	-561.095886	291.003845	809.477356	-553.956543	-118.924255	841.074280	-598.316650	83.825676	968.147217	376.179382	-25.939667	923.602966	394.785919	156.349915
-603.170593	189.781891	874.712769	-614.172119	-9.323751	863.043030	-721.227295	218.674484	417.740936	-659.759399	-22.461969	469.240082	-715.031311	199.491043	65.604362	-723.987000	6.352152	73.411896	-636.097229	298.391968	1288.443359	-627.010132	-90.967125	1303.394043	-586.394043	97.203918	1327.751465	-572.542419	101.841171	1592.266479	-670.915039	324.242401	1054.506836	-663.127380	-148.810013	1077.316040	-561.065613	290.987244	809.382507	-554.025879	-119.017487	841.020752	-598.243164	83.835815	968.127014	376.161652	-25.949837	923.612366	394.771118	156.360641
-603.116943	189.798691	874.694946	-614.107239	-9.301487	863.019531	-721.174072	218.881546	417.735718	-659.697693	-22.457104	469.238647	-715.083313	199.504227	65.625465	-723.977356	6.372891	73.408463	-636.094788	298.390900	1288.390747	-626.987854	-90.966141	1303.353394	-586.391113	97.239922	1327.710693	-572.493774	101.920135	1592.245850	-670.888000	324.227417	1054.458130	-663.171448	-148.851227	1077.292969	-561.060974	291.031647	809.315369	-554.095947	-119.118988	840.970154	-598.180359	83.852753	968.105774	376.159424	-25.956453	923.604675	394.758057	156.347641
-603.086853	189.803986	874.679688	-614.067017	-9.326154	863.018372	-721.148926	218.899765	417.739655	-659.554993	-22.358490	469.235443	-715.074646	199.506622	65.634041	-723.926270	6.378735	73.391609	-636.070679	298.411896	1288.342529	-626.934875	-90.934227	1303.330322	-586.374878	97.268898	1327.673462	-572.446655	101.987892	1592.236084	-670.868896	324.245270	1054.389893	-663.235046	-148.921494	1077.286011	-561.015137	291.057495	809.278687	-554.205505	-119.255165	840.903748	-598.146057	83.851585	968.098206	376.150452	-25.971209	923.609314	394.758942	156.342377
-602.998352	189.854965	874.686279	-613.955505	-9.311604	863.008789	-721.066162	218.902054	417.712799	-659.473572	-22.303595	469.202332	-715.066040	199.504807	65.636833	-723.896362	6.389909	73.421288	-636.079956	298.421875	1288.287231	-626.893372	-90.904900	1303.322510	-586.369690	97.295975	1327.637207	-572.416199	102.031136	1592.218750	-670.837036	324.234741	1054.322632	-663.194946	-148.883286	1077.310425	-560.958252	291.113922	809.242920	-554.275696	-119.341270	840.853394	-598.059509	83.879364	968.097778	376.145599	-25.948071	923.590332	394.756836	156.353638
-602.925537	189.881973	874.706970	-613.857361	-9.283935	863.012268	-721.049438	218.929489	417.724731	-659.404358	-22.292906	469.239044	-715.024841	199.441315	65.602341	-723.903198	6.392288	73.416069	-636.082214	298.434296	1288.240967	-626.872070	-90.890511	1303.310669	-586.350159	97.328934	1327.614136	-572.374695	102.097267	1592.211182	-670.827148	324.215790	1054.243042	-663.228638	-148.893631	1077.306641	-560.890686	291.089050	809.209473	-554.333496	-119.430214	840.834961	-597.991211	83.900284	968.111267	376.122467	-25.931383	923.584290	394.714539	156.372513
-602.886475	189.873032	874.687622	-613.809753	-9.286037	862.998474	-721.007080	218.918106	417.708313	-659.363525	-22.269981	469.249878	-715.033203	199.452194	65.613312	-723.913147	6.391780	73.415138	-636.071777	298.448334	1288.183105	-626.845825	-90.863655	1303.293701	-586.343018	97.342384	1327.593140	-572.338928	102.164497	1592.200195	-670.788635	324.197540	1054.220093	-663.213440	-148.867416	1077.309204	-560.842163	291.103516	809.180725	-554.428284	-119.531990	840.788269	-597.946838	83.897690	968.094788	376.108337	-25.943020	923.595581	394.687195	156.361618
-602.777588	189.898071	874.684509	-613.692261	-9.252478	862.976685	-720.950256	218.925156	417.693878	-659.308350	-22.250813	469.251556	-715.080322	199.507874	65.619171	-723.937073	6.397318	73.426888	-636.098999	298.482178	1288.147583	-626.845276	-90.809410	1303.276245	-586.296204	97.374290	1327.593750	-572.302917	102.224327	1592.193970	-670.781128	324.227905	1054.114624	-663.224304	-148.831558	1077.312256	-560.767700	291.140625	809.140625	-554.503784	-119.620872	840.731934	-597.854187	83.918884	968.083923	376.111359	-25.955551	923.594421	394.687103	156.340729
-602.737732	189.931900	874.674805	-613.646301	-9.267849	862.971924	-720.887634	218.959793	417.724518	-659.238831	-22.258251	469.233826	-715.006348	199.489487	65.640579	-723.924194	6.394227	73.427269	-636.075928	298.510834	1288.094238	-626.825439	-90.799324	1303.261719	-586.306274	97.423676	1327.555908	-572.281555	102.270119	1592.156494	-670.738342	324.225922	1054.108032	-663.265015	-148.859436	1077.296509	-560.729858	291.108368	809.093140	-554.590027	-119.694534	840.681274	-597.804199	83.932106	968.076233	376.110809	-25.957077	923.593201	394.676941	156.322845
-602.665588	189.925720	874.636841	-613.565674	-9.271550	862.958862	-720.865112	218.995361	417.738312	-659.194458	-22.257004	469.234161	-715.032898	199.499237	65.671730	-723.906982	6.397565	73.448647	-636.064148	298.528839	1288.067871	-626.807495	-90.764984	1303.228882	-586.305237	97.434082	1327.541504	-572.215393	102.337669	1592.177979	-670.710815	324.214874	1054.049438	-663.287354	-148.875290	1077.304932	-560.637512	291.044189	809.069397	-554.643372	-119.781380	840.669373	-597.729736	83.939995	968.051819	376.112122	-25.955473	923.594727	394.663727	156.331894
-602.623413	189.906189	874.632935	-613.479675	-9.307364	862.955505	-720.803894	218.993118	417.731140	-659.132446	-22.233610	469.222839	-715.051208	199.473969	65.661835	-723.922180	6.407170	73.437263	-636.007202	298.528412	1288.043579	-626.764954	-90.787659	1303.208008	-586.583313	97.633926	1327.430054	-572.183167	102.373703	1592.177002	-670.643372	324.198090	1054.012085	-663.294006	-148.856445	1077.323120	-560.573853	291.092682	809.068787	-554.728699	-119.873421	840.620300	-597.669006	83.915535	968.048706	376.111359	-25.950243	923.592163	394.657135	156.350784
-598.937622	196.212891	877.518799	-611.965820	-7.728021	862.985535	-721.174866	219.435226	418.681580	-658.283386	-21.728825	469.040070	-715.403564	199.549088	65.668510	-723.509094	6.421011	73.360092	-635.989319	298.547211	1288.005371	-626.731812	-90.775719	1303.200806	-586.588745	97.658974	1327.398560	-572.163208	102.414680	1592.155518	-670.601868	324.205566	1053.977539	-663.307678	-148.867722	1077.334229	-560.478088	291.103668	809.048889	-554.793579	-119.936935	840.607666	-596.202148	86.576942	969.527954	376.102264	-25.962015	923.601807	394.642761	156.332153
-598.843750	196.288422	877.544617	-611.914734	-7.698304	862.985046	-721.146423	219.465210	418.704254	-658.264343	-21.746635	469.037354	-715.412476	199.549515	65.658752	-723.539368	6.417801	73.367783	-635.956909	298.568756	1287.981812	-626.705872	-90.760506	1303.195435	-586.580872	97.674500	1327.370850	-572.162659	102.433990	1592.144897	-670.570618	324.173248	1053.957886	-663.361938	-148.888077	1077.331909	-560.385986	291.082245	809.052795	-554.854675	-119.979538	840.587158	-596.131409	86.616707	969.539795	376.118408	-25.953798	923.581665	394.628693	156.356262
-598.844421	196.225906	877.502014	-611.877075	-7.742344	862.960449	-721.050964	219.439545	418.671051	-658.182861	-21.769415	469.040863	-715.385254	199.542892	65.659431	-723.530518	6.421901	73.346390	-635.952026	298.580017	1287.942261	-626.718384	-90.741493	1303.180176	-586.567383	97.698097	1327.347168	-572.138062	102.490051	1592.135132	-670.518982	324.166199	1053.894775	-663.375061	-148.864212	1077.311157	-560.293152	291.086456	809.030273	-554.923035	-120.057518	840.542603	-596.110107	86.573036	969.506653	376.130646	-25.957520	923.584961	394.627441	156.332825
-598.902771	196.422256	877.521912	-612.299255	-7.173907	862.855042	-721.122864	219.494415	418.704895	-658.199585	-21.801258	468.933228	-715.502625	199.582870	65.672661	-723.549683	6.420459	73.352570	-635.938293	298.623199	1287.903320	-626.671326	-90.709595	1303.157715	-586.556641	97.724007	1327.308105	-572.080933	102.539825	1592.134155	-670.484863	324.199249	1053.843140	-663.359009	-148.824463	1077.326294	-560.213318	291.063110	808.997253	-554.972351	-120.129356	840.522766	-596.298218	86.861206	969.451721	376.124329	-25.977772	923.586548	394.623627	156.310776
-598.868958	196.391464	877.500671	-612.248535	-7.157226	862.844727	-721.094055	219.549789	418.715088	-658.106628	-21.767733	468.917358	-715.521790	199.601746	65.671722	-723.510986	6.438951	73.345703	-635.912659	298.647583	1287.864868	-626.653809	-90.706169	1303.134521	-586.544739	97.737991	1327.270020	-572.058594	102.578224	1592.121094	-670.434326	324.169373	1053.802368	-663.371521	-148.778748	1077.328125	-560.129456	291.105652	808.979431	-555.001099	-120.169800	840.507324	-596.255432	86.858414	969.436218	376.127930	-25.981417	923.592102	394.617279	156.315353
-598.768127	196.423187	877.502563	-612.165466	-7.184528	862.849548	-721.012390	219.514923	418.714111	-658.057800	-21.750307	468.914520	-715.426025	199.629333	65.727875	-723.523132	6.419966	73.351013	-635.878113	298.670959	1287.833252	-626.622070	-90.658272	1303.121460	-586.511292	97.766312	1327.250244	-572.025208	102.620125	1592.122192	-670.388916	324.175568	1053.772461	-663.429871	-148.783585	1077.301514	-560.049805	291.044739	808.952881	-555.021484	-120.165894	840.490173	-596.193115	86.865204	969.442749	376.149445	-25.960676	923.577881	394.623016	156.317245
-598.732361	196.424973	877.488770	-612.136047	-7.152677	862.815613	-720.998657	219.545212	418.739441	-658.010742	-21.739923	468.888153	-715.470764	199.598984	65.710022	-723.517578	6.442525	73.361458	-635.851868	298.698364	1287.799072	-626.636658	-90.626572	1303.095825	-586.499390	97.782242	1327.231201	-571.988159	102.671501	1592.131836	-670.340088	324.185333	1053.754639	-663.412598	-148.726013	1077.298218	-559.985718	291.019501	808.942688	-555.090393	-120.218254	840.462708	-596.149231	86.870193	969.416870	376.153168	-25.975512	923.579529	394.617462	156.305450
-598.680054	196.460373	877.505981	-612.098572	-7.187947	862.820374	-720.986084	219.534744	418.747650	-657.959961	-21.762682	468.900177	-715.446838	199.588333	65.665039	-723.491394	6.431902	73.376060	-635.818298	298.726257	1287.767456	-626.636841	-90.609833	1303.074829	-586.487732	97.791618	1327.207764	-571.991455	102.688118	1592.126831	-670.283997	324.175751	1053.740723	-663.455139	-148.747955	1077.297974	-559.926331	291.012909	808.928101	-555.123230	-120.232521	840.440125	-596.121155	86.867195	969.429199	376.158539	-25.980694	923.581909	394.612823	156.294022
-598.625244	196.427612	877.489380	-612.073730	-7.201342	862.816650	-720.973816	219.555481	418.756531	-657.911438	-21.789869	468.910919	-715.479431	199.595459	65.681358	-723.514221	6.430819	73.361847	-635.770935	298.751984	1287.747314	-626.653992	-90.605911	1303.051147	-586.462524	97.807465	1327.183228	-571.969849	102.713554	1592.124756	-670.244141	324.179840	1053.699829	-663.540222	-148.782883	1077.264038	-559.832764	291.016571	808.900085	-555.153503	-120.228180	840.427856	-596.075562	86.847931	969.418823	376.178650	-26.003838	923.611145	394.613312	156.260269
-598.595093	196.419724	877.472168	-612.040894	-7.193784	862.811218	-721.014832	219.596375	418.761444	-657.910339	-21.784237	468.886078	-715.485901	199.601074	65.673462	-723.557495	6.426985	73.369591	-635.724426	298.756592	1287.702881	-626.647888	-90.600418	1303.039429	-586.444397	97.820374	1327.147217	-571.964355	102.748070	1592.107666	-670.185730	324.161041	1053.680908	-663.587219	-148.775955	1077.244629	-559.794434	291.081665	808.895447	-555.192322	-120.244965	840.397156	-596.054993	86.853645	969.408997	376.186066	-26.001396	923.592957	394.610718	156.274399
-598.542175	196.416977	877.447876	-611.971680	-7.223865	862.812134	-720.975098	219.586075	418.739349	-657.852539	-21.805780	468.861816	-715.454163	199.592896	65.674004	-723.525146	6.397757	73.370995	-635.660645	298.786316	1287.669800	-626.606262	-90.583580	1303.004639	-586.430969	97.821388	1327.109497	-571.921143	102.770706	1592.114746	-670.127563	324.160553	1053.641968	-663.583252	-148.708633	1077.192871	-559.725098	291.048126	808.857483	-555.192322	-120.242683	840.366028	-596.000366	86.851601	969.398987	376.181854	-26.007694	923.603210	394.606750	156.269547
-598.472534	196.461060	877.463745	-611.943787	-7.215981	862.799133	-720.970703	219.601044	418.763367	-657.921387	-21.900114	468.887939	-715.474426	199.628159	65.686241	-723.554810	6.409843	73.385818	-635.591187	298.793243	1287.629761	-626.619080	-90.580070	1302.970703	-586.405518	97.834778	1327.089600	-571.904541	102.783951	1592.106689	-670.105957	324.203369	1053.594849	-663.601318	-148.673080	1077.181763	-559.688232	290.974731	808.808777	-555.212585	-120.219391	840.342896	-595.961426	86.863670	969.400269	376.210663	-25.999275	923.603149	394.612457	156.276184
-598.430054	196.432800	877.439575	-611.919189	-7.254234	862.789490	-720.941895	219.579041	418.757141	-657.899536	-21.916563	468.853851	-715.388428	199.594772	65.697220	-723.562073	6.409725	73.388603	-635.514709	298.828888	1287.606323	-626.623291	-90.560455	1302.933350	-586.363831	97.831490	1327.056885	-571.894409	102.818008	1592.099976	-670.044861	324.195160	1053.598267	-663.639343	-148.669266	1077.125122	-559.652710	290.957916	808.794128	-555.214905	-120.199265	840.323853	-595.933777	86.837357	969.384399	376.202362	-25.994267	923.598450	394.595093	156.267334
-598.377686	196.453186	877.431213	-611.879333	-7.241930	862.774780	-720.922058	219.553726	418.801666	-657.836914	-21.904606	468.863007	-715.400391	199.597260	65.724396	-723.569763	6.404963	73.389954	-635.449951	298.827332	1287.578369	-626.612183	-90.540115	1302.907593	-586.334106	97.871239	1327.033691	-571.831848	102.831894	1592.127686	-669.990173	324.205994	1053.595337	-663.633423	-148.606552	1077.117432	-559.636902	290.900269	808.744324	-555.221924	-120.208366	840.293701	-595.876526	86.849709	969.371582	376.224243	-26.005949	923.601990	394.607422	156.271332
-598.324097	196.433517	877.424011	-611.854858	-7.263604	862.776184	-720.888367	219.488708	418.796814	-657.752502	-21.889595	468.854889	-715.350647	199.555344	65.709618	-723.521362	6.413640	73.399475	-635.365723	298.864441	1287.539917	-626.611877	-90.509155	1302.884277	-586.323120	97.857132	1327.028198	-571.802551	102.819115	1592.143066	-669.939758	324.190796	1053.563965	-663.663391	-148.571564	1077.096924	-559.620911	290.905640	808.716309	-555.234070	-120.195969	840.266174	-595.849426	86.832718	969.370056	376.234009	-26.004965	923.607727	394.610992	156.271439
-598.263245	196.433029	877.404968	-611.805664	-7.292546	862.782471	-720.818787	219.444595	418.782776	-657.783630	-21.945261	468.866089	-715.373779	199.559906	65.705269	-723.533997	6.419858	73.416008	-635.302368	298.876923	1287.523438	-626.605896	-90.502769	1302.878662	-586.262817	97.880699	1327.003296	-571.772705	102.825066	1592.148438	-669.907654	324.226013	1053.526611	-663.716980	-148.553207	1077.062256	-559.585999	290.920990	808.687683	-555.239258	-120.142944	840.241150	-595.798157	86.831039	969.365051	376.265717	-25.994787	923.609131	394.619568	156.279129
-598.224976	196.403595	877.402710	-611.794250	-7.355574	862.800964	-720.817383	219.497513	418.766754	-657.796875	-21.944151	468.886047	-715.397583	199.582504	65.698601	-723.558411	6.418080	73.419579	-635.222351	298.901978	1287.490479	-626.596863	-90.503487	1302.879395	-586.262146	97.884392	1326.978516	-571.800232	102.839211	1592.123291	-669.859863	324.245331	1053.503418	-663.708252	-148.486969	1077.060791	-559.565613	290.922150	808.641357	-555.248962	-120.130493	840.229919	-595.777771	86.795197	969.374390	376.278687	-25.999233	923.616455	394.628296	156.268524
-598.179565	196.431549	877.395935	-611.768494	-7.362931	862.789917	-720.817078	219.483887	418.768860	-657.751587	-21.905363	468.882111	-715.414307	199.630295	65.700752	-723.550842	6.417915	73.396156	-635.133972	298.913483	1287.450684	-626.602112	-90.477028	1302.813477	-586.223511	97.895676	1326.946655	-571.770203	102.851196	1592.117432	-669.773743	324.228821	1053.496948	-663.719177	-148.437622	1077.016479	-559.557434	290.940033	808.591858	-555.239258	-120.069443	840.193054	-595.741394	86.803825	969.365295	376.284180	-26.009817	923.616577	394.634888	156.266357
-598.109802	196.455109	877.391479	-611.710510	-7.414842	862.794006	-720.801819	219.492126	418.786591	-657.787170	-21.941641	468.895599	-715.365845	199.593750	65.698517	-723.593140	6.422117	73.410866	-635.048767	298.928284	1287.442139	-626.595703	-90.465584	1302.799316	-586.218079	97.897858	1326.931641	-571.760437	102.825066	1592.123901	-669.727295	324.230988	1053.458008	-663.775635	-148.400391	1076.982666	-559.524109	290.917297	808.577454	-555.220581	-120.004395	840.176575	-595.684814	86.796509	969.366272	376.308685	-26.028112	923.615051	394.655914	156.237473
-598.082397	196.422195	877.382813	-611.703552	-7.412977	862.794373	-720.816345	219.518066	418.796509	-657.758850	-21.935259	468.892212	-715.436646	199.610168	65.697975	-723.547791	6.411467	73.407768	-634.976807	298.943359	1287.430664	-626.622192	-90.464188	1302.775146	-586.197815	97.897690	1326.913574	-571.683411	102.827385	1592.138184	-669.684998	324.235626	1053.465454	-663.708862	-148.304672	1076.956421	-559.517883	290.849213	808.543213	-555.212708	-119.950317	840.177246	-595.667725	86.783150	969.362305	376.331177	-26.015572	923.594116	394.668945	156.251343
-598.073975	196.452469	877.389587	-611.714722	-7.410802	862.771667	-720.806519	219.484940	418.842865	-657.752808	-21.931278	468.890320	-715.408813	199.597153	65.703697	-723.541748	6.419265	73.415863	-634.894653	298.948608	1287.414917	-626.646545	-90.452316	1302.759521	-586.146179	97.886742	1326.908447	-571.691650	102.800629	1592.128784	-669.605774	324.231415	1053.437134	-663.767517	-148.272034	1076.920288	-559.498047	290.868317	808.510803	-555.208740	-119.899567	840.141357	-595.656555	86.784492	969.352051	376.353546	-26.002722	923.597656	394.680176	156.237320
-597.993713	196.446777	877.388611	-611.649353	-7.453619	862.789978	-720.786865	219.481888	418.827606	-657.800110	-21.973671	468.918030	-715.434265	199.593674	65.707047	-723.574524	6.416352	73.425316	-634.875610	298.992554	1287.410400	-626.670349	-90.419342	1302.759155	-585.831299	97.730980	1326.973877	-571.600952	102.784248	1592.158081	-669.575562	324.260895	1053.452637	-663.810913	-148.202744	1076.876465	-559.475098	290.790009	808.501892	-555.175781	-119.801514	840.137756	-595.591125	86.770752	969.362183	376.366028	-26.003283	923.605713	394.679047	156.219589
-597.948364	196.465057	877.386536	-611.619751	-7.470214	862.790466	-720.778564	219.505936	418.833008	-657.813232	-22.020514	468.902649	-715.409058	199.607208	65.725891	-723.560791	6.418187	73.432388	-634.790039	299.020447	1287.400879	-626.665527	-90.414345	1302.758667	-585.811096	97.742462	1326.946655	-571.594116	102.769089	1592.134277	-669.509033	324.221954	1053.433228	-663.811340	-148.142044	1076.853638	-559.451843	290.778503	808.499329	-555.146973	-119.711159	840.123474	-595.563477	86.774055	969.362488	376.385193	-26.006596	923.606140	394.684875	156.216156
-597.927368	196.443207	877.369019	-611.603760	-7.483921	862.772400	-720.769836	219.497726	418.834381	-657.741882	-21.969614	468.883514	-715.468323	199.635529	65.715179	-723.553101	6.427242	73.431328	-634.695557	298.973511	1287.367676	-626.617920	-90.428513	1302.712280	-586.076477	97.907028	1326.851318	-571.578857	102.726540	1592.123779	-669.455688	324.215210	1053.396484	-663.847412	-148.091202	1076.824585	-559.437378	290.807800	808.463867	-555.136169	-119.639420	840.107666	-595.535156	86.754860	969.343689	376.391510	-26.007643	923.594055	394.676544	156.229721
-597.905762	196.465988	877.349670	-611.632935	-7.504287	862.755066	-720.785828	219.551788	418.833557	-657.767822	-21.985777	468.872528	-715.429749	199.603302	65.710884	-723.585876	6.428718	73.456131	-634.692322	299.033661	1287.350708	-626.683350	-90.401649	1302.688965	-585.762573	97.745132	1326.895020	-571.516479	102.702599	1592.121704	-669.403870	324.242279	1053.355469	-663.795410	-148.020584	1076.810791	-559.389954	290.837433	808.447144	-555.112732	-119.539032	840.092773	-595.521423	86.755318	969.323669	376.396790	-26.013330	923.595520	394.681854	156.220779
-597.869202	196.404434	877.345703	-611.568481	-7.586513	862.787537	-720.792480	219.552826	418.854340	-657.787415	-22.004454	468.901245	-715.435425	199.603745	65.709991	-723.585876	6.432639	73.456657	-634.624939	299.035065	1287.341309	-626.674805	-90.381897	1302.687012	-585.738281	97.726662	1326.898193	-571.446167	102.664146	1592.121582	-669.350159	324.228943	1053.344360	-663.829590	-147.975647	1076.788696	-559.335205	290.800323	808.458069	-555.098450	-119.439339	840.084229	-595.482300	86.703827	969.340576	376.417725	-26.002783	923.598511	394.696381	156.222336
-597.801575	196.449615	877.361145	-611.551758	-7.577608	862.775513	-720.772583	219.530518	418.880646	-657.726135	-21.975811	468.898254	-715.446350	199.617371	65.720474	-723.568359	6.430158	73.452538	-634.581604	299.036804	1287.343506	-626.702148	-90.377266	1302.658447	-585.722717	97.727188	1326.894897	-571.421814	102.620026	1592.121216	-669.296143	324.219635	1053.365234	-663.874817	-147.944275	1076.750854	-559.311401	290.743805	808.459961	-555.076904	-119.345665	840.078796	-595.450806	86.717285	969.342224	376.419769	-26.028299	923.600159	394.687256	156.199524
-597.749329	196.418564	877.348511	-611.527344	-7.621520	862.783691	-720.760254	219.500702	418.884186	-657.767517	-22.002823	468.911102	-715.412476	199.586655	65.745560	-723.581360	6.428797	73.456940	-634.532288	299.034729	1287.346436	-626.705750	-90.384911	1302.645264	-585.704041	97.716461	1326.873657	-571.425842	102.591995	1592.109009	-669.199341	324.219116	1053.380615	-663.888245	-147.866440	1076.712646	-559.251709	290.721680	808.458923	-555.047485	-119.251701	840.066406	-595.411499	86.689049	969.340637	376.435059	-25.996399	923.577393	394.694885	156.204712
-597.734375	196.411682	877.328857	-611.539978	-7.602386	862.766602	-720.747375	219.506393	418.888763	-657.793640	-22.019300	468.911560	-715.432617	199.577774	65.752998	-723.573730	6.429327	73.457054	-634.459839	299.028534	1287.325439	-626.704956	-90.381287	1302.648926	-585.679565	97.722778	1326.866577	-571.375061	102.561470	1592.105469	-669.151855	324.207977	1053.372803	-663.857544	-147.787613	1076.687866	-559.202454	290.689911	808.450562	-555.010498	-119.152267	840.047974	-595.400330	86.693588	969.321167	376.454132	-25.993464	923.594116	394.704803	156.201523
-597.723877	196.434174	877.329468	-611.535645	-7.604859	862.739380	-720.717407	219.525513	418.912140	-657.803650	-22.011404	468.925140	-715.445374	199.581085	65.755135	-723.578613	6.429026	73.456940	-634.402710	299.039642	1287.318115	-626.736938	-90.396149	1302.601807	-585.654724	97.705116	1326.847900	-571.297974	102.510040	1592.117798	-669.098572	324.218475	1053.350586	-663.853577	-147.736206	1076.656128	-559.147339	290.683990	808.430176	-554.980591	-119.054108	840.040710	-595.368713	86.689308	969.304504	376.451508	-26.015104	923.602539	394.698822	156.216385
-597.674133	196.421371	877.330688	-611.535583	-7.630763	862.733459	-720.729309	219.529297	418.911438	-657.844849	-21.991217	468.914795	-715.459290	199.602844	65.753662	-723.588562	6.432384	73.455864	-634.358765	299.025940	1287.298462	-626.735474	-90.392586	1302.606689	-585.620239	97.703705	1326.821411	-571.258728	102.474236	1592.111694	-669.005737	324.179291	1053.320923	-663.852783	-147.676178	1076.597778	-559.053772	290.723419	808.440491	-554.927856	-118.934288	840.042175	-595.331665	86.664024	969.300598	376.452606	-25.996813	923.598511	394.683838	156.259094
-597.606567	196.468536	877.344482	-611.493286	-7.671881	862.753052	-720.733948	219.550919	418.926971	-657.855835	-21.983150	468.934875	-715.496521	199.623505	65.737190	-723.594727	6.432094	73.455811	-634.308533	299.028961	1287.316040	-626.734497	-90.403435	1302.556763	-585.600708	97.705170	1326.823730	-571.224609	102.444565	1592.109741	-668.970581	324.204987	1053.304810	-663.850952	-147.598282	1076.584351	-559.000488	290.715790	808.431580	-554.874817	-118.843788	840.035767	-595.299500	86.673409	969.319885	376.450287	-25.982109	923.596375	394.686493	156.259048
-597.552979	196.434082	877.339233	-611.447937	-7.705819	862.773499	-720.688354	219.568680	418.931000	-657.868958	-22.008400	468.946716	-715.453430	199.597153	65.752731	-723.602112	6.431283	73.459236	-634.255920	299.024078	1287.306641	-626.754883	-90.419235	1302.535278	-585.594299	97.683052	1326.824829	-571.186096	102.391396	1592.110107	-668.936829	324.241669	1053.284424	-663.854980	-147.533661	1076.579468	-558.925171	290.712341	808.419250	-554.861206	-118.771591	840.027710	-595.259888	86.651863	969.329407	376.463531	-25.989412	923.603210	394.694489	156.248016
-597.524841	196.442291	877.335144	-611.446899	-7.707355	862.760071	-720.708435	219.584473	418.950562	-657.871704	-22.010754	468.965851	-715.494202	199.617447	65.765800	-723.612549	6.426506	73.461571	-634.205872	298.997589	1287.305298	-626.814575	-90.436417	1302.498291	-585.577698	97.662476	1326.812012	-571.131104	102.308167	1592.129150	-668.834045	324.205139	1053.334717	-663.887634	-147.511520	1076.515747	-558.873291	290.668365	808.431091	-554.826721	-118.652550	840.017273	-595.246155	86.649879	969.320313	376.491119	-25.978689	923.607971	394.707855	156.263550
-597.487671	196.427612	877.351135	-611.426514	-7.713805	862.765015	-720.671814	219.547394	418.954437	-657.815613	-22.036295	468.932526	-715.448730	199.600082	65.772842	-723.585266	6.428276	73.460236	-634.135193	298.979492	1287.318848	-626.853821	-90.448372	1302.464600	-585.569946	97.624207	1326.773804	-571.099182	102.268250	1592.123535	-668.758118	324.188080	1053.336182	-663.911133	-147.465988	1076.457520	-558.843384	290.698517	808.437317	-554.818604	-118.574890	839.989014	-595.220337	86.633095	969.330566	376.461151	-25.991528	923.600159	394.693390	156.257996
-597.451233	196.431580	877.343079	-611.414307	-7.759431	862.736694	-720.621887	219.530594	418.947083	-657.830261	-22.041353	468.928558	-715.437378	199.586624	65.759537	-723.621643	6.408195	73.440880	-634.094177	298.953735	1287.328857	-626.846375	-90.472916	1302.443237	-585.568298	97.625183	1326.748901	-571.095703	102.248940	1592.082764	-668.718323	324.233948	1053.356812	-663.851624	-147.359055	1076.422607	-558.770508	290.292847	808.411011	-554.778687	-118.479729	839.967712	-595.191284	86.602928	969.311218	376.483002	-25.970535	923.599304	394.709045	156.264938
-597.388306	196.477814	877.357788	-611.371582	-7.742926	862.739319	-720.604248	219.545975	418.935272	-657.782654	-22.004765	468.896210	-715.464905	199.598145	65.766113	-723.575928	6.426585	73.455597	-634.035095	298.967377	1287.345337	-626.869507	-90.489914	1302.381226	-585.537354	97.598511	1326.739014	-571.071716	102.129036	1592.110596	-668.627319	324.189941	1053.326416	-663.897400	-147.357239	1076.363037	-558.693970	290.638855	808.421448	-554.740967	-118.383469	839.940308	-595.134888	86.628464	969.319031	376.484070	-25.970167	923.598755	394.710114	156.265121
-597.373962	196.469223	877.323364	-611.360657	-7.778264	862.734375	-720.611389	219.562180	418.921692	-657.786438	-22.010036	468.917328	-715.488281	199.610550	65.759338	-723.574646	6.423539	73.463287	-634.000183	298.941803	1287.333862	-626.893860	-90.470993	1302.341309	-585.493469	97.583763	1326.724243	-571.047485	102.142464	1592.090088	-668.574829	324.209625	1053.346313	-663.842957	-147.273285	1076.300293	-558.659729	290.635742	808.420471	-554.700562	-118.311462	839.923401	-595.119629	86.621429	969.300293	376.487152	-25.968630	923.601929	394.713287	156.270798
-597.345459	196.441254	877.323242	-611.353943	-7.803069	862.744568	-720.607544	219.584396	418.952271	-657.793640	-22.039543	468.902344	-715.488953	199.610916	65.761368	-723.571350	6.429993	73.464584	-633.961304	298.921539	1287.327881	-626.906738	-90.503136	1302.326294	-585.475830	97.582939	1326.720215	-570.953064	102.114891	1592.081543	-668.554016	324.215912	1053.336670	-663.830078	-147.248230	1076.300781	-558.589111	290.589386	808.439575	-554.668945	-118.229866	839.909119	-595.097717	86.598663	969.305237	376.489990	-25.960897	923.590759	394.717987	156.293594
-597.310669	196.448456	877.317200	-611.331726	-7.821103	862.744873	-720.572510	219.594376	418.947571	-657.765564	-22.037333	468.930756	-715.465881	199.603561	65.751259	-723.555481	6.462639	73.459084	-633.930908	298.916138	1287.336792	-626.909485	-90.504150	1302.289185	-585.478943	97.537521	1326.721069	-570.922913	102.052948	1592.087891	-668.502747	324.232056	1053.323730	-663.755188	-147.119247	1076.268066	-558.519470	290.568390	808.437317	-554.664368	-118.175941	839.888550	-595.074158	86.597031	969.303101	376.477570	-25.931070	923.590576	394.713013	156.289719
-597.272888	196.422180	877.305542	-611.323242	-7.805391	862.733032	-720.565796	219.586319	418.983734	-657.766968	-22.038519	468.930420	-715.476929	199.616959	65.762611	-723.588440	6.459482	73.458771	-633.901794	298.909485	1287.364014	-626.933899	-90.511711	1302.242065	-585.470032	97.517761	1326.693115	-570.889648	101.988907	1592.089355	-668.461243	324.266815	1053.350830	-663.825684	-147.153366	1076.200684	-558.477173	290.601746	808.453796	-554.653381	-118.136276	839.862732	-595.043396	86.588280	969.290405	376.482788	-25.932085	923.593994	394.712769	156.288208
-597.213135	196.455292	877.320679	-611.269165	-7.831868	862.741211	-720.568237	219.603714	418.990051	-657.743835	-22.027693	468.932129	-715.470886	199.609528	65.773232	-723.562988	6.450875	73.450775	-633.870728	298.888458	1287.357178	-626.967346	-90.543480	1302.210327	-585.453491	97.516846	1326.670410	-570.859253	101.919670	1592.084961	-668.422180	324.236572	1053.379395	-663.811035	-147.118439	1076.161499	-558.398315	290.523865	808.465759	-554.638306	-118.073166	839.829102	-595.007568	86.591499	969.304016	376.461670	-25.920689	923.575623	394.716949	156.290558
-597.165894	196.494263	877.344055	-611.237793	-7.835872	862.720642	-720.565247	219.599533	419.002319	-657.739014	-22.035152	468.942627	-715.494568	199.615128	65.772057	-723.567200	6.427112	73.462921	-633.840942	298.882904	1287.392578	-626.998535	-90.550392	1302.176880	-585.464905	97.480133	1326.668823	-570.855713	101.849838	1592.077271	-668.371094	324.229187	1053.393555	-663.779419	-147.040558	1076.108154	-558.358337	290.521759	808.494690	-554.643860	-118.022026	839.793762	-594.977173	86.589241	969.304688	376.465485	-25.925261	923.580505	394.716705	156.288879
-597.149902	196.474762	877.335266	-611.238281	-7.834207	862.720398	-720.556763	219.590851	418.990112	-657.671631	-21.992054	468.915222	-715.491577	199.615601	65.784393	-723.542603	6.454873	73.439079	-633.788025	298.885345	1287.406250	-627.017395	-90.577614	1302.124023	-585.442749	97.438828	1326.671753	-570.800049	101.773201	1592.093262	-668.338440	324.253418	1053.396240	-663.811157	-147.034698	1076.060669	-558.287659	290.503143	808.504333	-554.633606	-117.959976	839.774475	-594.965332	86.582634	969.299988	376.451050	-25.938995	923.586609	394.713867	156.314377
-597.137268	196.491959	877.338318	-611.213074	-7.837286	862.703003	-720.570251	219.557602	418.987244	-657.727600	-22.027702	468.924988	-715.488098	199.628174	65.773964	-723.568726	6.453803	73.444626	-633.770691	298.849426	1287.412964	-627.009888	-90.602524	1302.098755	-585.450745	97.434074	1326.668579	-570.784424	101.715797	1592.070679	-668.317688	324.269165	1053.395996	-663.821411	-147.023590	1076.068604	-558.230957	290.476898	808.514404	-554.654236	-117.936440	839.747742	-594.943726	86.580978	969.291870	376.445923	-25.940590	923.570618	394.711243	156.320297
-597.127014	196.478531	877.332153	-611.225769	-7.846211	862.699646	-720.546509	219.556778	418.976105	-657.721375	-22.049767	468.929138	-715.442444	199.613525	65.745308	-723.588074	6.451857	73.450081	-633.748779	298.845795	1287.419922	-626.998108	-90.606270	1302.113037	-585.420166	97.415825	1326.666138	-570.768494	101.635902	1592.098755	-668.293030	324.265686	1053.407104	-663.829468	-146.943970	1076.024658	-558.208130	290.535492	808.531677	-554.655457	-117.893677	839.726868	-594.940002	86.569664	969.286621	376.418457	-25.910358	923.571167	394.693329	156.330521
-597.085938	196.516525	877.350708	-611.185974	-7.876777	862.715210	-720.523987	219.578064	418.975616	-657.705933	-22.059561	468.919647	-715.486084	199.632538	65.755119	-723.587524	6.425161	73.469482	-633.713623	298.833191	1287.442261	-627.027466	-90.638504	1302.103516	-585.423096	97.373940	1326.650146	-570.723877	101.555367	1592.106689	-668.248901	324.264374	1053.420898	-663.882690	-146.930542	1076.007446	-558.142090	290.501556	808.565735	-554.682678	-117.849388	839.711243	-594.906494	86.574905	969.304504	376.424622	-25.914959	923.574097	394.708618	156.339508
-597.059265	196.531662	877.348083	-611.174805	-7.865921	862.705200	-720.499573	219.559097	418.976166	-657.683350	-22.048819	468.895966	-715.463684	199.627914	65.755043	-723.586243	6.448161	73.457809	-633.716064	298.818695	1287.444336	-627.030884	-90.674377	1302.087280	-585.429077	97.362106	1326.647217	-570.687439	101.483604	1592.119141	-668.189636	324.248749	1053.442749	-663.885376	-146.909836	1076.007568	-558.081543	290.514343	808.601746	-554.711060	-117.829315	839.692993	-594.883362	86.583542	969.297424	376.423553	-25.888868	923.563477	394.704010	156.334518
-597.052979	196.500427	877.352417	-611.183105	-7.860147	862.711731	-720.512695	219.612274	419.011597	-657.667419	-22.089531	468.921051	-715.468872	199.625793	65.791580	-723.558350	6.415597	73.484421	-633.662659	298.786163	1287.465698	-627.017212	-90.702095	1302.072266	-585.422241	97.338326	1326.650391	-570.668762	101.416008	1592.117676	-668.197876	324.252014	1053.447754	-663.928162	-146.918365	1075.978149	-558.078674	290.469086	808.631653	-554.738708	-117.818336	839.678650	-594.871948	86.569023	969.301514	376.414154	-25.882677	923.556519	394.717957	156.341873
-597.038086	196.499634	877.360352	-611.147827	-7.888495	862.726074	-720.493530	219.588409	419.003357	-657.644531	-22.045712	468.903320	-715.480713	199.636734	65.798691	-723.546082	6.415700	73.479836	-633.661743	298.787964	1287.464478	-627.012207	-90.717583	1302.075195	-585.431702	97.322113	1326.630981	-570.680969	101.358704	1592.096924	-668.204468	324.278687	1053.453003	-663.944031	-146.902573	1075.969360	-558.022278	290.491241	808.653992	-554.767212	-117.782593	839.653748	-594.843018	86.559258	969.312683	376.394775	-25.870029	923.559631	394.698517	156.340836
-597.022095	196.504349	877.362061	-611.143738	-7.841715	862.685242	-720.500916	219.590698	419.013153	-657.666443	-22.083174	468.928040	-715.454651	199.614120	65.794441	-723.583923	6.424716	73.471909	-633.639954	298.752136	1287.478394	-627.038757	-90.739914	1302.047974	-585.415100	97.292580	1326.635620	-570.635010	101.296608	1592.115723	-668.196655	324.269714	1053.462891	-663.951233	-146.905518	1075.945313	-558.010254	290.468628	808.654663	-554.785400	-117.775658	839.629089	-594.824463	86.561829	969.290527	376.374817	-25.869951	923.572205	394.676819	156.338638
-597.016785	196.507660	877.360413	-611.143494	-7.838269	862.682983	-720.470825	219.595047	418.974640	-657.675415	-22.044609	468.912659	-715.424316	199.602066	65.768913	-723.574829	6.428370	73.464027	-633.630371	298.745361	1287.491821	-627.009216	-90.766762	1302.042480	-585.430115	97.271881	1326.630981	-570.620728	101.245331	1592.099731	-668.183350	324.237213	1053.479126	-663.981812	-146.913345	1075.912842	-558.018005	290.415863	808.664917	-554.817749	-117.783447	839.590088	-594.822144	86.564690	969.288574	376.348572	-25.853962	923.560608	394.654572	156.375488
-596.978882	196.548035	877.385803	-611.087524	-7.847558	862.681152	-720.483398	219.616470	418.982605	-657.669861	-22.039942	468.916260	-715.519714	199.636200	65.780571	-723.572632	6.437110	73.453079	-633.581970	298.700623	1287.502319	-626.959045	-90.821854	1302.020508	-585.734985	97.403946	1326.531128	-570.590942	101.194695	1592.113037	-668.151184	324.212616	1053.465210	-663.983215	-146.906876	1075.904785	-557.998840	290.477142	808.680176	-554.843262	-117.772377	839.578064	-594.784485	86.570335	969.300476	376.339844	-25.847679	923.552551	394.650696	156.385742
-596.964539	196.544205	877.383362	-611.062378	-7.862982	862.685791	-720.509094	219.639999	418.984802	-657.697021	-22.033440	468.925903	-715.557617	199.652710	65.773804	-723.580200	6.433331	73.475098	-633.548889	298.678986	1287.502686	-626.950378	-90.837303	1301.971680	-585.729919	97.359344	1326.527832	-570.566406	101.128876	1592.105713	-668.158691	324.226898	1053.493042	-663.982361	-146.917786	1075.884521	-558.003845	290.451630	808.682190	-554.850830	-117.757416	839.541992	-594.770081	86.565414	969.302429	376.345886	-25.821882	923.556885	394.662537	156.399002
-596.965332	196.540436	877.378418	-611.091187	-7.844769	862.661621	-720.449646	219.588425	418.962280	-657.754456	-22.039923	468.912323	-715.477295	199.632172	65.772179	-723.594421	6.424359	73.469208	-633.545410	298.668182	1287.507935	-626.927307	-90.858025	1301.962036	-585.737183	97.340302	1326.498535	-570.552368	101.094955	1592.107666	-668.152710	324.207306	1053.504761	-663.987366	-146.925034	1075.811523	-558.002441	290.498962	808.678650	-554.884155	-117.780388	839.505981	-594.765442	86.560051	969.285034	376.333984	-25.807388	923.550354	394.667236	156.399597
-596.953735	196.548386	877.386047	-611.069641	-7.882618	862.662354	-720.468201	219.624023	418.981537	-657.717346	-22.019007	468.928802	-715.550171	199.637177	65.780418	-723.589600	6.427985	73.459938	-633.519775	298.638367	1287.525146	-626.916992	-90.897072	1301.956787	-585.721863	97.312653	1326.495972	-570.576660	101.047577	1592.074097	-668.133972	324.205322	1053.536987	-663.992737	-146.966812	1075.801392	-558.014893	290.487305	808.690918	-554.917725	-117.771889	839.469116	-594.742920	86.543571	969.288574	376.349396	-25.817371	923.557861	394.682526	156.414795
-596.949951	196.520630	877.376343	-611.017639	-7.874744	862.659424	-720.481384	219.613739	418.971527	-657.729126	-22.010614	468.934174	-715.561646	199.639862	65.778839	-723.584106	6.425574	73.464287	-633.509827	298.620422	1287.531006	-626.935547	-90.900185	1301.897949	-585.713928	97.281143	1326.479248	-570.534058	100.994949	1592.084961	-668.143066	324.201935	1053.538940	-664.020569	-146.992691	1075.771729	-558.020691	290.533905	808.680969	-554.957214	-117.825073	839.420593	-594.722595	86.538208	969.283325	376.331970	-25.807241	923.541687	394.684723	156.416229
-596.929077	196.609970	877.386169	-611.019043	-7.874498	862.647339	-720.491272	219.655014	418.975006	-657.712891	-21.974926	468.907288	-715.521301	199.629959	65.783890	-723.570923	6.453331	73.441002	-633.566101	298.633331	1287.547241	-626.975342	-90.922989	1301.873657	-585.446411	97.107903	1326.545532	-570.507813	100.970345	1592.076294	-668.138977	324.205231	1053.562134	-664.080811	-147.024643	1075.706787	-558.038574	290.517334	808.686401	-554.974670	-117.841469	839.378845	-594.713257	86.574806	969.281616	376.330566	-25.787462	923.542236	394.693359	156.421143
-596.906555	196.600922	877.381775	-611.010925	-7.870838	862.643188	-720.453674	219.646729	418.972778	-657.672241	-21.978010	468.900543	-715.494263	199.646729	65.804161	-723.587402	6.429159	73.455582	-633.557190	298.609314	1287.560913	-626.987305	-90.937561	1301.840698	-585.436035	97.063889	1326.528198	-570.497681	100.923714	1592.071533	-668.167542	324.218567	1053.568237	-664.080505	-147.029633	1075.675049	-558.064697	290.544342	808.679565	-555.014526	-117.862114	839.330322	-594.704468	86.571503	969.277893	376.326141	-25.782078	923.544983	394.688080	156.437347
-596.894714	196.594269	877.375732	-610.972534	-7.872413	862.632690	-720.465271	219.674561	418.978363	-657.658813	-21.970282	468.902130	-715.507935	199.617218	65.774536	-723.602234	6.427143	73.458183	-633.540771	298.595642	1287.556030	-626.961853	-90.950798	1301.826172	-585.446167	97.045052	1326.503784	-570.483154	100.881134	1592.061035	-668.154541	324.182617	1053.580688	-664.064392	-147.051239	1075.639893	-558.074768	290.535065	808.679321	-555.039856	-117.896210	839.284546	-594.686951	86.566711	969.270264	376.323975	-25.784267	923.546143	394.689148	156.437027
-596.916687	196.618622	877.380371	-610.975769	-7.864395	862.610840	-720.464600	219.680466	418.975250	-657.639709	-21.979795	468.886047	-715.478943	199.621964	65.767540	-723.603027	6.450562	73.447792	-633.519531	298.559418	1287.556030	-626.993225	-90.981453	1301.785034	-585.425781	97.002151	1326.497681	-570.465820	100.860519	1592.050659	-668.163574	324.176239	1053.583496	-664.121765	-147.086914	1075.601563	-558.085327	290.516327	808.673096	-555.059143	-117.938011	839.256165	-594.684570	86.570648	969.259277	376.295715	-25.753244	923.542908	394.663940	156.462036
-596.924255	196.614487	877.366150	-610.972046	-7.835358	862.602417	-720.435791	219.311401	418.952576	-657.613037	-21.976698	468.894287	-715.418518	199.592117	65.739746	-723.581421	6.433956	73.470482	-633.530640	298.528931	1287.544556	-626.945923	-91.003967	1301.765015	-585.422729	96.995499	1326.498901	-570.445007	100.814735	1592.050415	-668.184509	324.200104	1053.578735	-664.145630	-147.090668	1075.574707	-558.130615	290.538239	808.671509	-555.088562	-117.967644	839.201111	-594.691162	86.585442	969.248596	376.292206	-25.746456	923.527710	394.666107	156.468231
-596.895447	196.607468	877.364136	-610.938477	-7.875113	862.619812	-720.393555	219.296768	418.938477	-657.610657	-21.975525	468.901306	-715.424744	199.632965	65.733421	-723.587524	6.432883	73.471672	-633.531677	298.497253	1287.552002	-626.971436	-91.048302	1301.737671	-585.445068	96.958076	1326.463989	-570.425964	100.789566	1592.048828	-668.196289	324.202515	1053.570313	-664.173523	-147.138931	1075.559570	-558.134338	290.513641	808.680908	-555.123718	-118.012291	839.176147	-594.670288	86.573517	969.258179	376.300385	-25.747885	923.532898	394.674408	156.466797
-596.909119	196.675201	877.409546	-610.941528	-7.872180	862.613525	-720.400208	219.348282	418.945801	-657.534729	-21.972733	468.885620	-715.463074	199.630280	65.744888	-723.551819	6.416258	73.453339	-633.525208	298.483734	1287.561035	-626.964478	-91.058861	1301.729858	-585.459595	96.927063	1326.477539	-570.410156	100.742943	1592.046387	-668.250977	324.215790	1053.572876	-664.217163	-147.191696	1075.540527	-558.164185	290.547485	808.669922	-555.147400	-118.039795	839.141113	-594.684509	86.587181	969.276550	376.313324	-25.735064	923.545837	394.686035	156.471313
-596.890503	196.684097	877.417175	-610.933105	-7.864946	862.610901	-720.415527	219.724319	418.964569	-657.534424	-21.981457	468.913208	-715.544006	199.652100	65.780655	-723.571167	6.414496	73.456924	-633.529297	298.456482	1287.576416	-626.976685	-91.100250	1301.696655	-585.471680	96.908432	1326.463379	-570.386169	100.724159	1592.041748	-668.229248	324.196411	1053.613159	-664.191223	-147.182037	1075.527588	-558.194824	290.569336	808.677124	-555.205261	-118.111176	839.111572	-594.678589	86.590393	969.279358	376.321930	-25.731865	923.540710	394.694824	156.475250
-596.896973	196.692078	877.418335	-610.948669	-7.841242	862.595032	-720.369568	219.337280	418.958710	-657.542847	-22.012531	468.912659	-715.427551	199.610504	65.732513	-723.556580	6.414768	73.460884	-633.506287	298.445160	1287.606934	-626.982361	-91.108368	1301.687012	-585.491699	96.870026	1326.476929	-570.359619	100.699356	1592.046631	-668.223022	324.160248	1053.632813	-664.258423	-147.224777	1075.468750	-558.185242	290.568115	808.718872	-555.224426	-118.130905	839.074951	-594.682312	86.596550	969.270569	376.330444	-25.733366	923.546204	394.703949	156.474350
-596.908569	196.674591	877.412476	-610.935425	-7.859538	862.587463	-720.413513	219.704346	418.974640	-657.524475	-22.000994	468.898682	-715.492920	199.612717	65.778252	-723.546936	6.415362	73.459183	-633.521667	298.412903	1287.638184	-626.979858	-91.155479	1301.666504	-585.515320	96.849289	1326.463135	-570.338989	100.652405	1592.040527	-668.262817	324.157318	1053.647949	-664.289612	-147.285233	1075.446045	-558.233276	290.533966	808.725159	-555.249573	-118.176781	839.044617	-594.680359	86.578896	969.263794	376.328674	-25.729237	923.538940	394.700592	156.469543
-596.910400	196.666214	877.420105	-610.927124	-7.848888	862.577148	-720.390137	219.662521	418.953857	-657.489990	-21.977282	468.878632	-715.488159	199.611237	65.775108	-723.574585	6.425416	73.465576	-633.522034	298.398682	1287.645264	-626.972168	-91.171036	1301.648804	-585.526550	96.831291	1326.453125	-570.305969	100.630188	1592.035889	-668.247253	324.138428	1053.680664	-664.283569	-147.283890	1075.443237	-558.238159	290.548431	808.737549	-555.286682	-118.192932	839.009338	-594.676208	86.571068	969.261658	376.323456	-25.717415	923.536743	394.703705	156.468124
-596.936707	196.673416	877.412964	-610.918457	-7.869314	862.568848	-720.402893	219.630356	418.961212	-657.481018	-21.971060	468.880646	-715.492188	199.612198	65.771286	-723.552307	6.438753	73.446007	-633.513672	298.374847	1287.637085	-626.980591	-91.178452	1301.595703	-585.531616	96.794975	1326.429199	-570.272827	100.616081	1592.028076	-668.249695	324.120697	1053.690796	-664.323425	-147.322342	1075.395874	-558.240784	290.548889	808.735046	-555.300476	-118.229950	838.982117	-594.676147	86.565987	969.253235	376.323364	-25.718334	923.531067	394.708923	156.470139
-596.932068	196.707947	877.423584	-610.906372	-7.861996	862.580627	-720.416809	219.657089	419.001984	-657.457214	-21.976986	468.884674	-715.506409	199.615921	65.773125	-723.557678	6.450694	73.450806	-633.522522	298.359161	1287.643433	-626.996826	-91.197441	1301.564697	-585.553467	96.796524	1326.430176	-570.232971	100.605164	1592.028687	-668.266296	324.136139	1053.693359	-664.348083	-147.344543	1075.382446	-558.277344	290.563385	808.755188	-555.337769	-118.240013	838.956482	-594.675293	86.589287	969.265320	376.331177	-25.730339	923.534912	394.708405	156.471237
-596.930298	196.718689	877.444458	-610.902039	-7.854560	862.582214	-720.444763	219.659195	419.018158	-657.442444	-21.959919	468.908325	-715.493286	199.636215	65.778671	-723.522217	6.425472	73.460991	-633.537720	298.335236	1287.673340	-626.998840	-91.220108	1301.578003	-585.541382	96.786270	1326.425171	-570.194946	100.588623	1592.024658	-668.272095	324.131042	1053.701660	-664.286377	-147.333603	1075.405762	-558.290588	290.610474	808.786926	-555.368469	-118.285172	838.962280	-594.677979	86.589661	969.276367	376.320770	-25.715977	923.535156	394.711548	156.467270
-596.915039	196.698196	877.441956	-610.858643	-7.888911	862.604370	-720.470337	219.676102	419.038086	-657.439148	-21.982735	468.912933	-715.547668	199.636917	65.785950	-723.542908	6.435228	73.470146	-633.547668	298.312195	1287.681030	-627.013977	-91.231239	1301.561279	-585.576538	96.751488	1326.426392	-570.178772	100.588531	1592.031616	-668.316101	324.132629	1053.722900	-664.381165	-147.411407	1075.381470	-558.287598	290.613678	808.797424	-555.390320	-118.289429	838.941528	-594.659241	86.576576	969.288330	376.324524	-25.718262	923.540222	394.718597	156.466232
-596.916687	196.697159	877.442993	-610.859192	-7.890931	862.606689	-720.481567	219.674301	419.033325	-657.434021	-21.972107	468.925598	-715.536560	199.627579	65.793541	-723.570984	6.425928	73.464554	-633.553162	298.316956	1287.693604	-626.983643	-91.246910	1301.571411	-585.625977	96.748756	1326.416138	-570.131836	100.575462	1592.040771	-668.332336	324.151703	1053.731567	-664.342590	-147.387299	1075.399536	-558.286133	290.556427	808.801270	-555.430481	-118.316566	838.932861	-594.658386	86.575653	969.289856	376.352142	-25.722975	923.531921	394.748627	156.491837
-596.928528	196.705734	877.463013	-610.862305	-7.876515	862.569641	-720.459900	219.657791	419.005310	-657.461426	-21.999744	468.918274	-715.509949	199.622406	65.779343	-723.598999	6.458552	73.443443	-633.572021	298.282715	1287.704712	-627.019714	-91.276466	1301.524414	-585.623352	96.724785	1326.424194	-570.068359	100.582039	1592.057129	-668.329102	324.140076	1053.722656	-664.392273	-147.430695	1075.351074	-558.286804	290.541992	808.805542	-555.478516	-118.336754	838.923340	-594.659058	86.559349	969.278564	376.360321	-25.715462	923.520081	394.755066	156.491821
-596.921387	196.670547	877.440002	-610.855408	-7.912465	862.570679	-720.461487	219.654770	418.993713	-657.460876	-22.016420	468.901459	-715.469727	199.606766	65.772743	-723.600098	6.436084	73.455154	-633.567200	298.279572	1287.698975	-627.010071	-91.277878	1301.510376	-585.653809	96.710876	1326.410889	-570.027649	100.588463	1592.071045	-668.314575	324.119354	1053.732910	-664.412170	-147.441910	1075.321899	-558.287048	290.542725	808.805969	-555.466064	-118.351547	838.877136	-594.653992	86.535530	969.268677	376.360382	-25.720602	923.514954	394.776886	156.487259
-596.918335	196.685043	877.430420	-610.838684	-7.908654	862.552795	-720.453125	219.653519	418.975494	-657.445313	-21.998192	468.857574	-715.494385	199.612640	65.772087	-723.600769	6.458321	73.444199	-633.585144	298.250793	1287.680420	-627.030090	-91.300392	1301.473877	-585.721375	96.701759	1326.386353	-569.983276	100.613754	1592.111572	-668.306702	324.112915	1053.713379	-664.419800	-147.488251	1075.296631	-558.284729	290.600220	808.814758	-555.497131	-118.369347	838.843933	-594.653137	86.542244	969.255554	376.357849	-25.726240	923.505188	394.764801	156.499359
-596.922241	196.712906	877.448486	-610.836060	-7.929674	862.546997	-720.483887	219.638611	418.984772	-657.421265	-21.976694	468.844421	-715.484131	199.610092	65.770126	-723.590515	6.436645	73.451523	-633.607239	298.215240	1287.668091	-627.048584	-91.308243	1301.443115	-585.762817	96.673523	1326.361084	-569.943481	100.654953	1592.152832	-668.313354	324.119965	1053.707520	-664.477844	-147.505447	1075.261963	-558.281677	290.595703	808.807068	-555.509094	-118.368675	838.807922	-594.650208	86.536087	969.260620	376.347748	-25.714029	923.499451	394.762695	156.498795
-596.919495	196.684464	877.452087	-610.831421	-7.919057	862.538879	-720.459473	219.621399	418.982269	-657.356567	-21.988585	468.868103	-715.502869	199.620361	65.775711	-723.574768	6.460363	73.439583	-633.627686	298.208344	1287.692749	-627.079712	-91.326279	1301.413330	-585.840881	96.638786	1326.374756	-569.925049	100.701942	1592.230103	-668.320068	324.095795	1053.715942	-664.454712	-147.490311	1075.258789	-558.269592	290.569153	808.808655	-555.504883	-118.374367	838.807129	-594.639954	86.519722	969.257141	376.352539	-25.705406	923.511475	394.756836	156.499069
-596.935913	196.685669	877.451416	-610.836670	-7.930648	862.546875	-720.465332	219.626236	418.983215	-657.360657	-21.992466	468.870514	-715.452393	199.608047	65.777748	-723.580566	6.426416	73.464165	-633.644592	298.181091	1287.708008	-627.099182	-91.356209	1301.381836	-585.923401	96.626106	1326.375977	-569.914429	100.784737	1592.334106	-668.301392	324.080109	1053.758057	-664.482361	-147.509247	1075.211792	-558.254150	290.540558	808.853210	-555.501526	-118.370529	838.785095	-594.659241	86.520187	969.262024	376.362366	-25.713125	923.515808	394.774353	156.477356
-596.934204	196.682190	877.458923	-610.806519	-7.941034	862.553040	-720.478088	219.640533	419.030457	-657.383484	-22.037363	468.898224	-715.462646	199.610504	65.778214	-723.588135	6.412399	73.466461	-633.675781	298.139038	1287.735962	-627.170044	-91.351326	1301.361938	-586.052490	96.572937	1326.422485	-569.887329	100.874939	1592.491455	-668.379639	324.161377	1053.780762	-664.486694	-147.518204	1075.176514	-558.239929	290.178925	808.858459	-555.509705	-118.363342	838.743835	-594.651428	86.514656	969.269714	376.393097	-25.741247	923.530579	394.813843	156.455338
-596.914612	196.681534	877.447388	-610.786377	-7.942037	862.541687	-720.458923	219.631012	419.014374	-657.339722	-22.040533	468.911377	-715.447266	199.606628	65.778168	-723.541077	6.438775	73.451317	-633.684265	298.098755	1287.768188	-627.267212	-91.442352	1301.317261	-586.253845	96.526039	1326.450195	-569.878601	101.051529	1592.627930	-668.324097	324.099121	1053.797241	-664.567383	-147.593048	1075.124146	-558.260010	290.529968	808.894897	-555.495544	-118.353065	838.716980	-594.652527	86.515251	969.260376	376.385986	-25.731388	923.526123	394.820496	156.460693
-596.935425	196.641312	877.430786	-610.789490	-7.949016	862.535828	-720.473694	219.636963	418.998779	-657.320068	-22.062162	468.880188	-715.435852	199.608429	65.784790	-723.570007	6.447388	73.418106	-633.698608	298.023682	1287.793701	-627.449524	-91.535400	1301.259888	-586.503296	96.475868	1326.523560	-569.913452	101.229988	1592.795898	-668.312378	324.082062	1053.852417	-664.559875	-147.606354	1075.047729	-558.253967	290.547241	808.927429	-555.508667	-118.353821	838.656067	-594.667358	86.496513	969.249817	376.377563	-25.751080	923.529480	394.819458	156.447296
-596.907227	196.631897	877.403992	-610.764099	-7.976936	862.543030	-720.470825	219.633392	419.004456	-657.307068	-22.048851	468.856506	-715.510437	199.622513	65.776520	-723.592773	6.424455	73.474472	-633.742371	297.953094	1287.811768	-627.631958	-91.617676	1301.224487	-586.744995	96.428940	1326.632324	-569.987610	101.471527	1592.904053	-668.319458	324.120728	1053.887451	-664.584839	-147.642807	1075.004395	-558.240845	290.519470	808.976257	-555.511047	-118.322090	838.601318	-594.655762	86.495766	969.242798	376.379272	-25.742458	923.511902	394.820801	156.461929
-596.943176	196.667908	877.404846	-610.793213	-7.958457	862.549988	-720.474487	219.612335	419.016327	-657.291077	-22.053514	468.886292	-715.538818	199.636429	65.774574	-723.567139	6.407939	73.464218	-633.764221	297.770782	1287.806641	-627.738342	-91.693291	1301.206421	-587.177063	96.515022	1326.715088	-570.117676	101.782608	1592.971191	-668.307007	324.113708	1053.953491	-664.569458	-147.634689	1074.975220	-558.223999	290.577362	809.075989	-555.523682	-118.314354	838.558838	-594.707703	86.528091	969.248901	376.368927	-25.756805	923.515625	394.829346	156.447830
-596.971252	196.648926	877.429504	-610.809082	-7.942395	862.559998	-720.503845	219.610870	419.019257	-657.242126	-22.076616	468.892853	-715.574524	199.629868	65.784439	-723.558350	6.410554	73.476219	-633.804626	297.571259	1287.803589	-627.929382	-91.774033	1301.186768	-587.355713	96.442741	1326.846802	-570.273926	102.122055	1592.987061	-668.389099	324.185089	1054.074585	-664.596069	-147.634598	1074.916260	-558.161072	290.550812	809.236450	-555.483215	-118.303429	838.546021	-594.741455	86.519478	969.266785	376.370148	-25.757780	923.516663	394.831116	156.447144
-596.979126	196.670334	877.430542	-610.826904	-7.950329	862.595642	-720.475586	219.600449	419.022766	-657.240967	-22.097399	468.899719	-715.552856	199.623993	65.784836	-723.582092	6.413629	73.499718	-633.784607	297.311096	1287.853394	-628.094604	-91.886742	1301.188232	-587.561829	96.309586	1326.952271	-570.469177	102.512520	1592.992676	-668.470215	324.253418	1054.215210	-664.575317	-147.537476	1074.917114	-558.109985	290.582733	809.400940	-555.459229	-118.276634	838.569153	-594.781616	86.545250	969.289124	376.395142	-25.733494	923.532166	394.841858	156.449066
-597.031494	196.658066	877.453796	-610.886353	-7.921999	862.639954	-720.449829	219.547699	419.006409	-657.185364	-22.068932	468.907288	-715.537231	199.619141	65.802002	-723.568420	6.417781	73.489746	-633.673523	297.024780	1287.894409	-628.230347	-92.068275	1301.228638	-587.692200	96.156525	1327.058105	-570.645447	103.020111	1592.932617	-668.561646	324.329376	1054.385254	-664.648438	-147.534851	1074.886230	-558.007690	290.587372	809.647766	-555.452026	-118.243797	838.585022	-594.857910	86.562820	969.325500	376.374023	-25.772280	923.544495	394.848267	156.447647
-597.061523	196.689560	877.467224	-610.940430	-7.933820	862.640564	-720.460388	219.604172	419.018066	-657.175537	-22.092279	468.920898	-715.566162	199.636536	65.772705	-723.576233	6.440470	73.481277	-633.523438	296.734894	1287.908325	-628.402771	-92.224670	1301.275269	-587.743225	95.963417	1327.138306	-570.876587	103.541824	1592.771851	-668.696167	324.359283	1054.608398	-664.726196	-147.536362	1074.888428	-557.834167	290.984619	809.935364	-555.429749	-118.205460	838.628540	-594.897522	86.566925	969.331848	376.369476	-25.788002	923.556152	394.841339	156.435913
-597.096985	196.677170	877.475464	-611.014648	-7.905869	862.662048	-720.464844	219.642365	419.021820	-657.174011	-22.094511	468.927917	-715.524658	199.615616	65.763573	-723.608337	6.418449	73.508179	-633.331421	296.445892	1287.898560	-628.594238	-92.429123	1301.306396	-587.728821	95.743607	1327.202026	-571.195679	104.149574	1592.582397	-668.959290	324.247467	1054.792725	-664.835754	-147.554886	1074.858521	-557.533936	291.621552	810.322693	-555.430908	-118.189362	838.660522	-594.954346	86.577942	969.347168	376.375519	-25.791372	923.532043	394.873444	156.435776
-597.168274	196.642517	877.456604	-611.095581	-7.918530	862.690674	-720.516602	219.697083	419.016235	-657.139709	-22.122225	468.921539	-715.560547	199.624557	65.766754	-723.604553	6.440771	73.500160	-633.028137	296.141632	1287.874756	-628.728210	-92.579369	1301.322632	-587.652771	95.538231	1327.234985	-571.471863	104.750572	1592.370361	-669.266235	323.908356	1054.950806	-664.997192	-147.616104	1074.799316	-557.131042	292.283081	810.743835	-555.414734	-118.165886	838.721313	-595.020325	86.575348	969.352783	376.372406	-25.793810	923.528137	394.865143	156.421280
-597.241943	196.578537	877.460876	-611.188782	-7.923519	862.683960	-720.537048	219.726013	418.982758	-657.154663	-22.132336	468.917450	-715.606873	199.652420	65.756668	-723.598816	6.454773	73.459900	-632.752502	295.831268	1287.856812	-628.912659	-92.761223	1301.341187	-587.208069	95.156136	1327.323853	-571.672058	105.379509	1592.222290	-669.818970	323.449493	1055.116455	-665.274658	-147.721603	1074.735107	-556.550964	292.946442	811.270752	-555.428162	-118.116272	838.761414	-595.081055	86.531044	969.348694	376.411224	-25.796961	923.519653	394.880402	156.451019
-597.342468	196.463318	877.456299	-611.321777	-7.926486	862.699341	-720.613464	219.832626	418.995789	-657.150635	-22.128979	468.907074	-715.667297	199.711975	65.767906	-723.623352	6.443163	73.478783	-632.450134	295.589447	1287.850586	-629.032410	-92.952576	1301.338989	-586.952332	94.863045	1327.309814	-571.893250	106.026527	1592.090210	-670.371521	322.640839	1055.250488	-665.432190	-147.793365	1074.746094	-555.812683	294.105377	811.851074	-555.416016	-118.089981	838.857544	-595.162354	86.473732	969.350952	376.408081	-25.803793	923.527039	394.877441	156.443039
-597.443481	196.293671	877.456543	-611.453979	-7.901124	862.692566	-720.574524	219.829010	418.974792	-657.177979	-22.156208	468.888519	-715.614258	199.683273	65.782303	-723.639832	6.450285	73.504913	-632.081360	295.307068	1287.780640	-629.104431	-93.148499	1301.338867	-586.687378	94.588440	1327.292480	-571.939453	106.469627	1592.049927	-671.096741	321.558411	1055.346680	-665.678955	-147.897736	1074.740479	-554.915222	295.523315	812.439697	-555.463135	-118.040237	838.933716	-595.255493	86.387932	969.344482	376.402374	-25.776388	923.529114	394.884094	156.431137
-597.510193	196.144379	877.465210	-611.584656	-7.928174	862.703613	-720.553833	219.802063	418.930969	-657.200378	-22.186026	468.918579	-715.558838	199.684937	65.785034	-723.641113	6.450098	73.507736	-631.682434	295.018799	1287.659302	-629.111633	-93.347069	1301.330322	-586.720154	94.463898	1327.293823	-572.028992	107.089394	1592.032104	-671.266602	319.681152	1055.231567	-665.786560	-147.927216	1074.803345	-551.006104	297.931671	815.709839	-555.496033	-118.013680	839.055847	-595.345337	86.292847	969.352966	376.412506	-25.795408	923.540405	394.886536	156.411682
-597.563110	195.975067	877.437744	-611.709961	-7.974766	862.719543	-720.527832	219.847580	418.907776	-657.251770	-22.199734	468.887634	-715.441589	199.668259	65.798058	-723.647583	6.457276	73.513458	-631.414368	294.910248	1287.548462	-629.167969	-93.505081	1301.385864	-586.385071	94.143669	1327.406006	-572.022339	107.685432	1592.049438	-672.042664	317.772705	1055.281250	-665.996704	-148.083038	1074.854126	-549.868164	300.030762	816.257080	-555.570618	-117.995399	839.156677	-595.409058	86.196434	969.345764	376.416199	-25.804972	923.544922	394.891632	156.388519
-597.562805	195.832779	877.409790	-611.831482	-8.045543	862.704407	-720.520691	219.846741	418.854492	-657.316895	-22.237677	468.888428	-715.285889	199.568069	65.783699	-723.652649	6.468746	73.521057	-631.237549	294.831970	1287.432373	-629.199097	-93.658363	1301.457886	-586.286133	93.957466	1327.480835	-571.896973	108.262337	1592.108643	-673.204285	316.979706	1055.132935	-666.319153	-148.293655	1074.894043	-549.340332	302.016693	816.459167	-555.670044	-117.986877	839.265076	-595.443665	86.086220	969.321472	376.386719	-25.801855	923.534119	394.858887	156.408142
-597.523926	195.754044	877.398010	-611.993774	-8.097053	862.670593	-720.515991	219.875992	418.858154	-657.428833	-22.272163	468.899780	-715.151672	199.510696	65.794846	-723.680969	6.461987	73.490829	-631.189331	294.805145	1287.349609	-629.023804	-93.787125	1301.686401	-586.251099	93.829102	1327.604736	-571.713928	108.824486	1592.213257	-674.146423	315.633850	1055.092285	-666.495178	-148.408371	1075.024170	-549.164551	304.723755	816.824463	-555.821960	-118.027985	839.384888	-595.490662	85.999390	969.295593	376.406891	-25.789650	923.524597	394.878754	156.403427
-597.422607	195.713257	877.418152	-612.061157	-8.145670	862.662720	-720.455383	219.904861	418.854309	-657.502441	-22.239262	468.892944	-714.967468	199.412827	65.809586	-723.664917	6.478884	73.460068	-631.223938	294.827820	1287.307129	-629.035828	-93.956627	1301.851563	-586.268433	93.705162	1327.788086	-571.416504	109.289909	1592.284790	-674.958618	313.998199	1055.063232	-666.576416	-148.518875	1075.175781	-548.483398	306.684723	817.059143	-555.974487	-118.075981	839.555908	-595.467590	85.933395	969.299500	376.379791	-25.836077	923.527527	394.874512	156.359192
-597.309387	195.672287	877.451538	-612.162048	-8.229962	862.662231	-720.349854	219.900604	418.887360	-657.612305	-22.283932	468.920959	-714.869629	199.369034	65.850258	-723.680603	6.451469	73.452072	-631.405212	294.837341	1287.289185	-629.022461	-94.109268	1302.041870	-586.375000	93.660599	1327.912476	-571.026978	109.734436	1592.340088	-675.669922	312.847504	1054.967529	-666.673523	-148.691925	1075.377075	-548.378479	309.717346	817.576904	-556.127930	-118.172012	839.723206	-595.458862	85.846176	969.313721	376.373871	-25.835609	923.520203	394.866455	156.352478
-597.186646	195.673615	877.492920	-612.212952	-8.328519	862.656494	-719.839783	219.595779	418.788971	-657.756897	-22.268276	468.914276	-714.474121	199.278091	65.842545	-723.645447	6.480314	73.425583	-631.672546	294.907440	1287.297729	-628.927368	-94.215080	1302.270386	-586.644714	93.715858	1327.989502	-570.570313	110.098656	1592.371582	-676.368164	311.929962	1054.853638	-666.690735	-148.878052	1075.604736	-548.021179	312.250031	818.002869	-556.268005	-118.278839	839.912964	-595.417603	85.770424	969.328918	376.388000	-25.843037	923.530090	394.871124	156.345718
-597.022095	195.679611	877.568909	-612.235779	-8.374249	862.676453	-719.719727	219.585739	418.813385	-657.878174	-22.287294	468.928925	-714.496155	199.328079	65.878571	-723.637817	6.480464	73.435219	-632.125977	295.048920	1287.284912	-629.040161	-94.298820	1302.436279	-586.627686	93.610451	1328.104736	-570.032410	110.432106	1592.399780	-677.002808	311.152374	1054.737061	-666.611145	-149.028091	1075.821411	-547.283447	314.424072	818.432373	-556.412659	-118.445648	840.077881	-595.358704	85.717758	969.375427	376.387390	-25.829477	923.532227	394.872650	156.337494
-596.766174	195.489548	877.629639	-611.750854	-9.092115	862.831177	-719.782837	219.720352	418.848236	-658.231873	-22.999853	469.604828	-714.685425	199.440384	65.950661	-723.814697	6.449923	73.510864	-632.492676	295.264771	1287.292969	-629.083313	-94.360634	1302.647461	-586.737671	93.644470	1328.175415	-569.455688	110.704727	1592.402832	-677.337219	310.494019	1054.553223	-666.569458	-149.263000	1076.033569	-546.806702	317.159271	819.103333	-556.518127	-118.651131	840.226135	-595.079651	85.345871	969.498108	376.386261	-25.840925	923.542725	394.867615	156.339310
-596.668579	195.412766	877.676147	-611.708557	-9.250641	862.874634	-719.761841	219.837769	418.885254	-658.406555	-22.472015	469.217072	-714.838013	199.494629	65.949020	-723.820435	6.445637	73.446648	-632.979187	295.362823	1287.199829	-629.209351	-94.416389	1302.800781	-586.850708	93.716789	1328.181885	-568.852783	110.900070	1592.340088	-677.238586	309.495636	1054.446777	-666.525330	-149.479553	1076.264404	-545.863708	319.605225	820.017883	-556.614258	-118.927734	840.370239	-595.025696	85.228447	969.544617	376.387238	-25.860430	923.534668	394.864624	156.362503
-596.627686	195.423843	877.781067	-611.731934	-9.347719	862.906738	-719.681763	219.888351	418.910126	-658.193970	-22.134766	468.898254	-714.811584	199.477600	65.918518	-723.673279	6.434227	73.382019	-633.547363	295.407043	1287.062866	-629.309021	-94.456711	1302.939087	-586.952087	93.817970	1328.163696	-568.253906	111.073593	1592.247437	-677.590149	309.290253	1054.244385	-666.441162	-149.782410	1076.460693	-544.871033	321.923981	820.856689	-556.698792	-119.195244	840.507263	-595.022339	85.151978	969.611023	376.377991	-25.866791	923.525269	394.862976	156.325180
-596.588867	195.371552	877.847046	-611.744568	-9.497970	862.923279	-719.601746	219.963364	418.958923	-658.069946	-22.554274	469.115570	-714.886536	199.487473	65.943962	-723.646301	6.419563	73.432953	-634.029968	295.561890	1286.991089	-629.360779	-94.480095	1303.103027	-586.989624	93.927361	1328.114990	-567.723877	111.148506	1592.143433	-677.688354	309.097382	1054.002075	-666.508301	-150.131577	1076.616699	-543.979553	324.535248	821.964111	-556.783875	-119.505913	840.607910	-595.041992	85.030548	969.653625	376.401093	-25.862097	923.527771	394.885712	156.327896
-596.601929	195.295456	877.923767	-611.737976	-9.663119	862.950195	-719.507385	219.982147	419.019104	-658.083069	-22.695694	469.140289	-714.918030	199.450638	65.961838	-723.599060	6.417480	73.416847	-634.549072	295.675018	1286.919434	-629.376709	-94.478394	1303.244873	-586.973389	94.033310	1328.015015	-567.112122	111.282906	1592.008057	-677.884949	309.219666	1053.839355	-666.454590	-150.409042	1076.787354	-542.707153	326.783661	823.042175	-556.805176	-119.797386	840.708374	-595.075562	84.892242	969.706787	376.370758	-25.866346	923.545715	394.826721	156.335709
-596.624329	195.233871	877.978149	-611.723511	-9.785966	862.967468	-719.400269	219.956558	419.007935	-658.071899	-22.744751	469.144958	-714.954529	199.472000	65.998528	-723.605591	6.386038	73.423607	-634.994812	295.818481	1286.868896	-629.359070	-94.462746	1303.322998	-586.928162	94.165245	1327.893311	-566.588257	111.355675	1591.873657	-677.927979	309.354370	1053.629761	-666.313660	-150.578232	1076.974609	-541.310120	328.910004	824.025208	-556.839355	-120.125267	840.808533	-595.124695	84.789139	969.745911	376.380157	-25.863379	923.554749	394.834686	156.326370
-596.706543	195.178543	878.022888	-611.778381	-9.898215	862.970337	-719.343323	219.973450	419.039642	-658.082520	-22.835466	469.140778	-715.002136	199.492462	66.017120	-723.653442	6.373281	73.446922	-635.422852	295.916199	1286.824463	-629.193970	-94.419319	1303.439087	-586.890381	94.346382	1327.750122	-566.108643	111.419235	1591.774658	-677.994080	309.700714	1053.510742	-666.191589	-150.706177	1077.164429	-539.980591	331.076843	824.815430	-556.858704	-120.500961	840.921021	-595.240906	84.691765	969.772949	376.375214	-25.873957	923.547607	394.839569	156.295883
-596.753845	195.071472	877.999390	-611.760315	-10.067582	862.983521	-719.247742	219.942917	419.007263	-657.969238	-22.902987	469.161804	-715.018005	199.515091	66.015228	-723.657532	6.336968	73.442093	-635.891663	296.037445	1286.814575	-629.047363	-94.370056	1303.474731	-586.831604	94.508514	1327.575073	-565.616333	111.463409	1591.680908	-677.990112	310.178253	1053.411743	-666.023804	-150.819351	1077.347168	-538.494080	333.140656	825.826111	-556.840271	-120.936424	841.023987	-595.326233	84.581131	969.776428	376.367554	-25.886988	923.554688	394.827850	156.283691
-596.848206	194.966919	877.975708	-611.752197	-10.251095	862.994446	-718.740967	219.561127	418.882111	-657.902771	-22.995928	469.243866	-714.645691	199.421463	65.987999	-723.673706	6.322762	73.444969	-636.260498	296.193298	1286.873047	-628.793396	-94.324684	1303.580078	-586.791504	94.642380	1327.448853	-565.246155	111.444878	1591.619629	-678.308167	311.139496	1053.169922	-666.008911	-150.993561	1077.495850	-537.125854	335.160522	826.794312	-556.857971	-121.400497	841.104187	-595.443848	84.466110	969.778992	376.377045	-25.883011	923.560120	394.830322	156.312531
-596.960327	194.896378	877.912598	-611.790222	-10.326410	862.966431	-718.678101	219.543304	418.870239	-657.764526	-23.096333	469.236847	-714.682556	199.393585	65.934769	-723.668884	6.266088	73.458908	-636.754883	296.231049	1286.903687	-628.604065	-94.277351	1303.568237	-586.729553	94.764679	1327.293091	-564.822998	111.402763	1591.506592	-678.153870	311.921082	1053.177856	-666.071167	-151.299591	1077.572876	-535.719666	337.110687	827.751404	-556.814575	-121.837440	841.190552	-595.566467	84.416496	969.739502	376.376862	-25.913132	923.558472	394.811493	156.297989
-597.113403	194.813843	877.860046	-611.836731	-10.481548	862.975830	-718.621338	219.494949	418.880890	-657.649048	-23.200161	469.253540	-714.706360	199.338760	65.918663	-723.691223	6.255110	73.481125	-637.202148	296.320068	1287.008789	-628.308105	-94.229759	1303.621704	-586.648071	94.888687	1327.126831	-564.413086	111.475189	1591.469482	-677.879272	312.824036	1053.241089	-666.081665	-151.567963	1077.673340	-534.511780	339.001648	828.533752	-556.784912	-122.216263	841.282776	-595.690002	84.336349	969.723145	376.379669	-25.909597	923.548706	394.817017	156.301910
-597.248108	194.752960	877.839111	-611.852844	-10.610365	862.985779	-718.624878	219.395111	418.887207	-657.489685	-23.319145	469.265656	-714.716064	199.329681	65.936508	-723.754517	6.226287	73.514702	-637.626892	296.370453	1287.157227	-628.447632	-94.088806	1303.532593	-586.522949	94.994911	1327.012085	-564.099609	111.510597	1591.441162	-677.564148	313.866669	1053.420898	-666.057556	-151.798706	1077.758911	-533.376160	340.808014	829.409058	-556.784546	-122.664474	841.328308	-595.796936	84.265984	969.722351	376.372406	-25.904211	923.539917	394.801666	156.307114
-597.390625	194.705109	877.825012	-611.851013	-10.726508	863.017639	-718.603821	219.303436	418.893616	-657.173584	-23.361761	469.225311	-714.720825	199.298004	65.965034	-723.691711	6.169466	73.509926	-638.052917	296.442566	1287.374268	-627.650757	-94.118568	1303.696655	-586.517700	95.198296	1326.876831	-563.856812	111.538612	1591.422974	-677.262268	315.156311	1053.685791	-665.918213	-151.882080	1077.922729	-532.262390	342.409332	830.247803	-556.807434	-123.105934	841.393860	-595.891235	84.216309	969.735840	376.348816	-25.908266	923.546997	394.763123	156.264389
-597.947021	195.184341	877.884399	-612.855652	-9.525685	862.491760	-718.861023	219.390457	418.936859	-656.972107	-23.465021	468.997040	-714.937500	199.309860	65.941101	-723.693237	6.173114	73.505600	-638.467957	296.520844	1287.642090	-627.478271	-94.080589	1303.725098	-586.207703	95.204407	1326.829346	-563.640137	111.578049	1591.420410	-676.919983	316.550262	1053.920288	-665.849731	-152.057144	1078.039673	-531.381165	343.920532	830.926086	-556.834167	-123.542130	841.435242	-596.385620	84.709053	969.449219	376.336945	-25.929150	923.564575	394.758057	156.253281
-598.121033	195.220734	877.869629	-612.963745	-9.530329	862.483582	-718.891541	219.292328	418.935120	-657.016724	-23.715792	468.978424	-715.021606	199.337418	65.938812	-723.791748	6.100838	73.542900	-638.774109	296.568359	1287.916748	-627.484863	-94.085457	1303.624634	-586.037659	95.304527	1326.768188	-563.448608	111.600296	1591.432007	-676.636719	318.234802	1054.326538	-665.803223	-152.219589	1078.119141	-530.591431	345.204742	831.550842	-556.839417	-123.944305	841.463257	-596.492554	84.730385	969.435120	376.318756	-25.913895	923.555359	394.738861	156.256454
-597.908691	194.692795	877.789429	-612.003662	-10.964595	863.111389	-718.741882	219.076599	418.801300	-656.800232	-23.806545	469.204926	-714.949951	199.302689	65.884010	-723.791626	6.090319	73.587364	-639.060242	296.576935	1288.187012	-627.344360	-94.076347	1303.651123	-585.856201	95.352676	1326.686279	-563.273865	111.618149	1591.452148	-676.366516	320.115845	1054.672119	-665.721497	-152.336609	1078.212280	-530.031921	346.366547	832.093872	-556.813538	-124.371048	841.498779	-596.162354	84.173134	969.765686	376.297424	-25.927589	923.562988	394.702637	156.259048
-598.345276	195.096512	877.830200	-612.802185	-10.022568	862.648621	-718.986877	218.790634	418.824310	-656.666809	-23.960901	468.998230	-715.010864	199.281387	65.822433	-723.816711	6.060836	73.626297	-639.226501	296.594635	1288.463013	-627.172546	-94.016083	1303.683960	-585.669861	95.384583	1326.659912	-563.114868	111.642601	1591.483154	-676.077942	322.091003	1055.141968	-665.613586	-152.437302	1078.306030	-529.663635	347.374908	832.475830	-556.826050	-124.795074	841.521667	-596.528259	84.552139	969.508850	376.290588	-25.920195	923.546387	394.689148	156.292877
-598.550659	195.186600	877.837097	-613.090637	-9.756541	862.531067	-719.105347	218.766525	418.814545	-656.532776	-24.028542	468.925842	-715.056763	199.270004	65.800018	-723.810669	6.051014	73.624252	-639.288208	296.486176	1288.754639	-626.976990	-94.066505	1303.719971	-585.469055	95.404297	1326.574463	-562.965698	111.657631	1591.530396	-675.815002	324.166504	1055.650879	-665.382080	-152.440140	1078.413330	-529.479614	348.129883	832.796936	-556.830322	-125.181824	841.546814	-596.679810	84.653763	969.438599	376.261261	-25.957161	923.545349	394.649414	156.263245
-598.197266	194.674164	877.791504	-612.030090	-11.149270	863.146301	-718.892456	218.454208	418.704224	-656.325562	-24.003458	469.130402	-714.943542	199.207001	65.821205	-723.772461	6.083586	73.611481	-639.275818	296.398743	1289.057251	-626.735168	-94.078674	1303.783081	-585.277466	95.400734	1326.579712	-562.833435	111.661598	1591.624512	-675.545654	326.236969	1056.166992	-665.159485	-152.471146	1078.546997	-529.505615	348.737488	832.977844	-556.846985	-125.521240	841.532471	-596.262817	84.101120	969.781372	376.239380	-25.958616	923.543640	394.638367	156.260483
-598.493713	195.207260	877.903564	-612.860229	-10.103261	862.648193	-719.154114	218.562408	418.781555	-656.245728	-24.023485	468.943451	-715.044373	199.223343	65.790695	-723.770996	6.077075	73.616486	-639.135742	296.269287	1289.298340	-626.483887	-94.064224	1303.844238	-585.110840	95.408569	1326.607666	-562.692749	111.680077	1591.734619	-675.354553	328.444672	1056.763916	-665.000732	-152.597412	1078.674805	-529.610535	349.077332	833.265503	-556.889465	-125.841263	841.530762	-596.590027	84.540459	969.539368	376.233917	-25.945938	923.544495	394.615784	156.251755
-598.442139	195.416397	877.965942	-612.915894	-9.990932	862.614502	-719.196472	218.817093	418.802917	-656.161011	-24.026367	468.946533	-715.237122	199.288406	65.838409	-723.754761	6.087403	73.648254	-638.923584	296.212372	1289.557129	-626.263550	-93.991814	1303.891724	-584.944824	95.413757	1326.666382	-562.531555	111.694870	1591.851685	-675.098450	330.540100	1057.349121	-664.863525	-152.698334	1078.745117	-530.030151	349.363373	833.274292	-556.896423	-126.136856	841.520264	-596.569153	84.652664	969.547668	376.173950	-25.963827	923.553040	394.576569	156.246002
-597.959290	195.061295	877.964539	-611.920715	-11.229503	863.197083	-719.099182	218.700287	418.744751	-656.002441	-23.906029	469.151031	-715.185181	199.293381	65.809113	-723.702881	6.080976	73.645042	-638.627319	296.103424	1289.820313	-626.053650	-93.971138	1303.949951	-584.836914	95.444992	1326.716309	-562.327209	111.719025	1591.953857	-674.861572	332.590393	1057.909302	-664.747925	-152.873032	1078.830444	-530.664551	349.543335	833.187683	-556.956177	-126.455101	841.473083	-596.117126	84.209503	969.892273	376.169739	-25.953278	923.555237	394.544159	156.251022
-597.840515	195.232346	878.014160	-611.861389	-11.235054	863.210510	-718.974731	218.603195	418.716431	-655.926941	-23.863745	469.159180	-715.093506	199.260132	65.745148	-723.688538	6.082171	73.639267	-638.285889	295.939484	1290.017578	-625.886963	-93.949081	1303.937012	-584.705688	95.435997	1326.703491	-562.112244	111.715652	1592.035645	-674.835938	335.091492	1058.394287	-664.640808	-153.014359	1078.889771	-531.513062	349.611572	832.990784	-557.004578	-126.700264	841.425415	-596.023193	84.278671	969.922302	376.105530	-25.975689	923.565247	394.513092	156.227585
-597.752625	195.407761	878.043274	-611.846069	-11.165394	863.207947	-718.902588	218.575546	418.671417	-655.875610	-23.855667	469.143829	-715.020630	199.256897	65.736397	-723.674133	6.086512	73.630440	-637.943115	295.837646	1290.154785	-625.752869	-93.890114	1303.909546	-584.614990	95.455124	1326.721680	-561.849670	111.699265	1592.108276	-674.656921	336.993927	1058.913818	-664.474792	-153.057861	1078.908936	-532.539063	349.536438	832.636536	-557.046326	-126.954369	841.332886	-595.942261	84.385109	969.931702	376.090179	-25.972626	923.551086	394.480011	156.231689
-597.671692	195.529633	878.076233	-611.786194	-11.167982	863.208496	-718.791931	218.521332	418.641998	-655.777466	-23.822231	469.102722	-714.984680	199.274017	65.697258	-723.637451	6.089756	73.622025	-637.472046	295.756256	1290.326660	-625.631409	-93.853569	1303.872437	-584.524780	95.457687	1326.730591	-561.569397	111.643036	1592.175049	-674.492981	338.700562	1059.414673	-664.256287	-153.112457	1078.937744	-533.696045	349.300140	832.239502	-557.078125	-127.166435	841.256897	-595.862183	84.432404	969.946655	376.040619	-25.992327	923.550842	394.432190	156.225571
-597.594055	195.658203	878.118896	-611.765625	-11.113941	863.207092	-718.756104	218.530838	418.629211	-655.767578	-23.815336	469.068420	-715.019287	199.295151	65.727501	-723.668335	6.099401	73.574852	-637.047180	295.681122	1290.444214	-625.491211	-93.803505	1303.833984	-584.479370	95.471077	1326.725830	-561.157104	111.642487	1592.187744	-674.414307	340.270203	1059.903809	-664.138489	-153.133560	1078.927734	-535.008728	348.923309	831.752625	-557.073547	-127.285080	841.196655	-595.791565	84.501678	969.963623	376.021576	-25.964878	923.545044	394.404114	156.231842
-597.557373	195.708801	878.140259	-611.735107	-11.050861	863.210205	-718.716919	218.558273	418.614380	-655.760437	-23.806810	469.064026	-715.010498	199.295944	65.696945	-723.650208	6.101856	73.569122	-636.588013	295.668610	1290.565430	-625.445984	-93.689232	1303.780762	-584.418762	95.459091	1326.797974	-560.708069	111.622566	1592.261230	-674.321960	341.576172	1060.295654	-663.980957	-153.149078	1078.897095	-536.506409	348.444702	831.169312	-557.071777	-127.405739	841.125549	-595.723816	84.546974	969.971924	375.981720	-25.974537	923.547424	394.368256	156.218613
-597.556274	195.780304	878.134705	-611.722534	-11.031559	863.230957	-718.888000	218.768295	418.643036	-655.832581	-23.818592	469.064148	-715.244812	199.401443	65.710159	-723.679993	6.085818	73.583954	-636.128052	295.559326	1290.635132	-625.396667	-93.684486	1303.747559	-584.325073	95.466042	1326.808350	-560.230652	111.577759	1592.292480	-674.278564	342.650208	1060.637695	-663.966309	-153.161713	1078.853638	-538.089050	347.832642	830.502502	-557.016724	-127.463837	841.084961	-595.689941	84.605698	969.978088	375.961182	-25.979961	923.545044	394.350189	156.181046
-597.515564	195.869278	878.135437	-611.724243	-10.954464	863.219604	-718.845581	218.842422	418.619751	-655.867676	-23.815975	469.054169	-715.244324	199.427765	65.695160	-723.652954	6.093485	73.565773	-635.616943	295.569275	1290.682007	-625.296814	-93.571030	1303.752075	-584.418030	95.521584	1326.838989	-559.716797	111.529793	1592.288330	-674.313904	343.503082	1060.961792	-663.905029	-153.154602	1078.812744	-539.778625	347.150757	829.743286	-556.965881	-127.524658	841.043152	-595.635986	84.679451	969.968994	375.921997	-25.988029	923.541992	394.307037	156.211197
-597.453064	195.942749	878.101685	-611.725281	-10.900435	863.216248	-718.789490	218.893539	418.595795	-655.954834	-24.161879	469.297913	-715.293945	199.497803	65.683540	-723.687500	6.083984	73.634758	-635.156982	295.479004	1290.652466	-625.231812	-93.541771	1303.760620	-584.319763	95.541321	1326.851318	-559.203674	111.464500	1592.226807	-674.475037	344.226837	1061.190063	-663.837830	-153.065643	1078.791382	-541.639099	346.349457	828.941223	-556.939514	-127.530823	840.995911	-595.564148	84.753143	969.947449	375.887207	-25.984716	923.542419	394.271851	156.203659
-597.388611	195.998505	878.061584	-611.733887	-10.872077	863.205261	-718.737000	219.005920	418.577728	-655.932434	-23.782930	469.036469	-715.317993	199.530304	65.631844	-723.684570	6.124314	73.570442	-634.698486	295.458160	1290.643555	-625.210205	-93.451584	1303.778809	-584.052002	95.517975	1326.938477	-558.677795	111.409897	1592.139160	-674.674072	344.612335	1061.346191	-663.730408	-152.910721	1078.766846	-543.604858	345.384155	828.068420	-556.850769	-127.483727	840.965454	-595.492126	84.804222	969.918579	375.841431	-25.977951	923.532043	394.231415	156.205734
-597.326233	196.052643	878.048767	-611.747925	-10.799335	863.210999	-718.675415	219.062943	418.515411	-655.962952	-23.737837	469.003204	-715.366638	199.570038	65.634064	-723.687988	6.125462	73.565483	-634.242615	295.439056	1290.578979	-625.189819	-93.353004	1303.792847	-583.823914	95.522354	1326.977295	-558.197021	111.309738	1592.050293	-674.876587	344.640533	1061.463867	-663.774963	-152.742233	1078.686035	-545.639832	344.386505	827.153381	-556.756653	-127.448799	840.948914	-595.425720	84.869820	969.911377	375.797089	-25.990955	923.537476	394.186432	156.202713
-597.248108	196.076889	877.983398	-611.743042	-10.774712	863.208435	-718.575134	219.164719	418.512054	-655.991760	-23.708551	468.996368	-715.307739	199.546661	65.636055	-723.687683	6.147277	73.575150	-633.777405	295.505005	1290.543457	-625.261475	-93.264778	1303.767212	-583.488159	95.521889	1327.004883	-557.796875	111.215111	1591.926514	-675.186401	344.489441	1061.556519	-663.813293	-152.583328	1078.643799	-547.796204	343.306915	826.196106	-556.659363	-127.369225	840.971313	-595.343140	84.918396	969.875488	375.741302	-26.000696	923.528809	394.124542	156.189651
-597.190308	196.109589	877.956177	-611.803162	-10.702344	863.216858	-718.501038	219.286072	418.486084	-656.090393	-23.692129	469.007324	-715.409607	199.613007	65.639305	-723.715393	6.145142	73.583481	-633.261108	295.556885	1290.409424	-625.319519	-93.221130	1303.701538	-583.310547	95.586403	1326.955688	-557.402832	111.065926	1591.943237	-675.638794	344.191498	1061.591553	-663.871582	-152.322311	1078.584106	-550.036621	342.152496	825.212952	-556.517639	-127.253082	840.992798	-595.291199	84.977921	969.861755	375.728058	-25.983585	923.525391	394.115448	156.174240
-597.159241	196.113754	877.921021	-611.851379	-10.657782	863.222717	-718.477112	219.436264	418.486328	-656.134033	-23.649294	469.007416	-715.504944	199.640350	65.666245	-723.708130	6.184173	73.569084	-632.698547	295.682648	1290.290039	-625.388794	-93.133461	1303.635742	-582.938171	95.617386	1326.967773	-557.074158	110.932907	1591.984131	-676.061279	343.595551	1061.566650	-664.012878	-152.073135	1078.541382	-552.332947	340.944031	824.152954	-556.388672	-127.098518	841.038086	-595.260559	85.014328	969.844421	375.681671	-25.969667	923.525452	394.076263	156.201797
-597.150513	196.082993	877.863647	-611.942993	-10.622691	863.253540	-718.375122	219.541092	418.443420	-656.209961	-23.639238	469.057037	-715.496033	199.674759	65.668892	-723.728699	6.218865	73.588913	-632.169067	295.838318	1290.152344	-625.401306	-93.036125	1303.628784	-582.413818	95.610649	1326.992432	-556.786499	110.773941	1592.044800	-676.590759	342.872253	1061.465088	-664.261841	-151.937881	1078.567383	-554.591736	339.572815	823.098633	-556.668579	-127.168617	840.896362	-595.247498	85.048210	969.828491	375.661591	-25.996315	923.529968	394.059387	156.192612
-597.207336	195.950317	877.772217	-612.054443	-10.630593	863.277527	-718.198242	219.581055	418.395538	-656.299744	-23.626501	469.056610	-715.497314	199.713669	65.668190	-723.766052	6.252292	73.648415	-631.544739	296.065857	1289.964355	-625.327454	-92.956100	1303.578369	-582.073914	95.764107	1326.892700	-556.550964	110.624168	1592.117310	-677.124756	342.007080	1061.354980	-664.384033	-151.614624	1078.559814	-556.898621	338.195435	822.015442	-556.192139	-126.668610	841.198486	-595.254150	85.020996	969.790771	375.646332	-25.969681	923.528748	394.028687	156.199448
-597.265564	195.838684	877.684326	-612.207031	-10.633536	863.287781	-718.158081	219.729294	418.408875	-656.360535	-23.569122	469.099579	-715.559021	199.764526	65.707062	-723.754456	6.292136	73.632080	-630.951538	296.278595	1289.749878	-625.236145	-92.842972	1303.566772	-581.464294	95.800774	1326.916626	-556.339294	110.422104	1592.224854	-677.679688	340.937622	1061.127808	-664.517334	-151.208420	1078.542847	-559.344177	336.685913	820.899292	-556.089355	-126.399712	841.283813	-595.271667	84.996628	969.746155	375.587708	-26.005011	923.537537	393.984802	156.185516
-597.323364	195.696320	877.608826	-612.314209	-10.615869	863.296631	-718.046875	219.829727	418.410217	-656.451599	-23.572971	469.087158	-715.626953	199.781525	65.706551	-723.778381	6.298107	73.640427	-630.266357	296.520508	1289.570435	-625.033508	-92.756027	1303.594238	-580.970947	95.894997	1326.899658	-556.234802	110.217300	1592.308350	-678.232849	339.774780	1060.991455	-664.532593	-150.815567	1078.574707	-562.193420	335.179199	819.622192	-556.042236	-126.092773	841.354004	-595.274963	84.961311	969.707336	375.554352	-26.001152	923.532043	393.971252	156.179077
-597.314453	195.594986	877.540649	-612.428833	-10.566353	863.300232	-717.917847	219.876923	418.372681	-656.450378	-23.546692	469.080322	-715.628296	199.772247	65.719276	-723.795593	6.331814	73.633682	-629.597778	296.703674	1289.324341	-624.833008	-92.665619	1303.590332	-580.433228	95.979469	1326.852661	-556.161560	110.003235	1592.425903	-678.771301	338.523041	1060.816772	-664.664063	-150.412750	1078.550659	-564.810059	333.474152	818.385559	-556.008667	-125.743050	841.400330	-595.246094	84.953140	969.668518	375.535767	-25.987188	923.523499	393.923676	156.188095
-597.239441	195.554718	877.508240	-612.492859	-10.517229	863.325500	-717.779480	219.897507	418.370026	-656.483826	-23.513346	469.059113	-715.627502	199.769501	65.729897	-723.828125	6.331636	73.657990	-628.941528	296.938141	1289.131592	-624.587708	-92.551643	1303.584351	-579.768921	96.044083	1326.837646	-556.221619	109.997559	1592.520752	-679.328247	337.253967	1060.611938	-664.721130	-150.023621	1078.560669	-567.574707	331.723572	817.117249	-556.031433	-125.418800	841.442505	-595.180908	84.971481	969.660156	375.494720	-25.984018	923.513245	393.881561	156.172989
-597.511414	196.077362	877.519836	-613.547058	-9.165504	862.750305	-717.891785	220.194000	418.468292	-656.528992	-23.533108	468.830933	-715.884583	199.842789	65.772141	-723.835815	6.332653	73.674683	-628.265076	297.203064	1288.945801	-624.295105	-92.409073	1303.589722	-579.106750	96.108940	1326.828735	-556.188354	109.769791	1592.644165	-679.829651	335.968262	1060.424683	-664.780640	-149.707764	1078.568604	-570.391296	329.966797	815.829651	-556.056458	-125.069183	841.491333	-595.514343	85.536247	969.316650	375.465790	-26.003893	923.503479	393.874573	156.170197
-597.445984	196.216721	877.507507	-613.835938	-8.779668	862.661255	-717.731140	220.283920	418.462097	-656.568665	-23.527040	468.767914	-715.877380	199.847046	65.792313	-723.795349	6.386595	73.686363	-627.531494	297.482635	1288.705322	-623.888184	-92.261810	1303.633545	-578.544617	96.272293	1326.840576	-556.188599	109.560455	1592.738525	-680.213074	334.583618	1060.219971	-664.876465	-149.480164	1078.556519	-573.136719	328.137177	814.541565	-556.092041	-124.653053	841.490479	-595.535156	85.728676	969.251099	375.458557	-26.016367	923.517212	393.853790	156.169113
-597.249817	196.270035	877.472961	-613.787415	-8.791301	862.728943	-717.736633	220.471390	418.507599	-656.586670	-23.557240	468.785309	-716.055908	199.923904	65.799667	-723.797974	6.394562	73.698463	-626.779236	297.796295	1288.512451	-623.496338	-92.099663	1303.638672	-578.108093	96.473251	1326.796509	-556.232788	109.339882	1592.845093	-680.646973	333.254089	1060.041382	-664.814331	-149.188843	1078.602051	-575.930054	326.195465	813.289734	-556.153381	-124.248329	841.481018	-595.365417	85.790497	969.266113	375.413757	-26.037067	923.540283	393.834900	156.147278
-597.263489	196.644379	877.486694	-614.389832	-7.966197	862.444458	-717.733521	220.710007	418.559143	-656.655640	-23.596113	468.643280	-716.245667	199.969772	65.824867	-723.760498	6.401948	73.714714	-626.021240	298.027618	1288.309570	-623.117188	-91.956650	1303.637085	-577.507568	96.601089	1326.741699	-556.234558	109.110382	1592.937866	-681.018616	331.942261	1059.840576	-664.775085	-148.949875	1078.627686	-578.744385	324.228027	812.073975	-556.224548	-123.811523	841.430420	-595.488403	86.186119	969.095032	375.423767	-26.034983	923.522400	393.838867	156.162949
-596.848206	196.440430	877.414978	-613.767883	-8.616394	862.754395	-717.563293	220.808319	418.543274	-656.645935	-23.549463	468.730011	-716.256836	199.990158	65.825676	-723.765015	6.398464	73.715782	-625.286011	298.273224	1288.081299	-622.738037	-91.780891	1303.628784	-576.764099	96.609581	1326.779419	-556.279846	108.896759	1593.015381	-681.319336	330.655701	1059.612061	-664.526428	-148.655792	1078.697754	-581.461304	322.279724	810.846191	-556.320923	-123.372978	841.364380	-595.071045	85.978043	969.242432	375.397186	-26.021915	923.525635	393.819519	156.139664
-596.594910	196.474167	877.391785	-613.594421	-8.704780	862.807617	-717.450378	220.971130	418.581848	-656.630493	-23.520864	468.760956	-716.371643	199.983337	65.831589	-723.748901	6.411763	73.714348	-624.449890	298.665619	1287.986938	-622.305054	-91.600952	1303.630127	-576.154480	96.682541	1326.777466	-556.308350	108.674095	1593.085815	-681.565430	329.461365	1059.452759	-664.235474	-148.291428	1078.726440	-584.179626	320.216888	809.668518	-556.396179	-122.892342	841.257751	-594.843750	85.987129	969.258850	375.345154	-26.031567	923.507751	393.766235	156.158646
-596.375488	196.591431	877.389526	-613.533386	-8.580827	862.789368	-716.992249	220.795288	418.502686	-656.658569	-23.456497	468.746338	-716.117065	199.927750	65.865791	-723.685059	6.442680	73.685280	-623.651184	298.935303	1287.756104	-621.812988	-91.428909	1303.655884	-575.721375	96.857407	1326.704224	-556.395020	108.428787	1593.130737	-681.707458	328.260223	1059.273804	-664.036377	-148.078247	1078.662231	-586.777283	318.137085	808.526489	-556.483154	-122.401764	841.115967	-594.667969	86.089226	969.243530	375.312012	-26.042709	923.507141	393.750061	156.127533
-596.154419	196.612305	877.375854	-613.364502	-8.644456	862.808838	-716.647400	220.730469	418.486176	-656.708984	-23.348227	468.772736	-716.023926	199.890137	65.871132	-723.679077	6.444784	73.690788	-622.914795	299.184570	1287.606445	-621.363647	-91.264053	1303.622681	-575.364014	97.070015	1326.606567	-556.371094	108.266045	1593.194336	-681.824829	327.139496	1059.047485	-663.769470	-147.912888	1078.612061	-589.166748	316.054291	807.488159	-556.586975	-121.903381	840.937012	-594.444824	86.082260	969.244629	375.293823	-26.028988	923.497437	393.730591	156.115356
-595.363464	196.394531	877.415283	-612.174805	-9.812874	863.384216	-715.172241	219.803452	418.120819	-656.638306	-23.165405	469.024597	-714.928406	199.609985	65.877113	-723.616150	6.461718	73.682152	-622.216614	299.390869	1287.372681	-620.885864	-91.101128	1303.610352	-574.928284	97.198204	1326.565552	-556.345581	108.105133	1593.238770	-681.833557	326.076080	1058.843140	-663.383850	-147.725220	1078.628540	-591.405457	314.025421	806.583130	-556.708008	-121.424393	840.794678	-593.744324	85.723068	969.607788	375.239807	-26.054077	923.493958	393.683746	156.115967
-595.329407	196.183258	877.297180	-612.067261	-9.841635	863.413452	-715.239990	219.992401	418.138702	-656.685486	-23.010786	469.056091	-715.134888	199.689362	65.907990	-723.624451	6.477849	73.722595	-621.546326	299.588409	1287.157471	-620.450073	-90.958893	1303.585693	-574.479370	97.352875	1326.569702	-556.272522	108.025337	1593.232544	-681.852112	325.152985	1058.666138	-662.990479	-147.544907	1078.669312	-593.793457	312.025818	805.668274	-556.837036	-120.927811	840.603455	-593.622375	85.666756	969.562988	375.245850	-26.059069	923.499756	393.676666	156.109863
-595.166138	196.195374	877.270874	-611.953674	-9.745909	863.390076	-714.781738	219.751236	418.044891	-656.791992	-22.918633	469.117706	-714.907349	199.644318	65.953773	-723.604065	6.525661	73.693886	-620.966492	299.771210	1286.987061	-619.952332	-90.789879	1303.634888	-573.887573	97.410637	1326.615479	-556.336548	107.749947	1593.123901	-681.786133	324.367462	1058.471558	-662.736145	-147.386917	1078.619995	-595.808411	309.913483	804.855103	-556.950806	-120.395485	840.381409	-593.452576	85.714287	969.534485	375.211395	-26.033840	923.489197	393.660889	156.122467
-594.957703	196.254105	877.251709	-611.757935	-9.716363	863.396362	-714.180420	219.397614	417.897980	-656.771545	-22.776596	469.122162	-714.436951	199.496246	65.931740	-723.585022	6.528913	73.673233	-620.356201	299.924225	1286.833862	-619.490234	-90.649651	1303.639282	-573.574402	97.577347	1326.539429	-556.145020	107.827682	1593.212158	-681.731018	323.692444	1058.330811	-662.408203	-147.176544	1078.584717	-598.060181	308.127350	804.035950	-557.026123	-119.905579	840.164856	-593.233459	85.769806	969.527161	375.213501	-26.018368	923.481079	393.645782	156.122681
-593.806152	197.397491	877.769104	-611.236206	-9.324844	863.376892	-714.503906	219.677475	418.171356	-656.559937	-22.529276	469.111481	-714.825073	199.561234	65.926392	-723.493225	6.579549	73.633881	-619.866516	300.051727	1286.670288	-619.066040	-90.557327	1303.631226	-573.023438	97.577927	1326.523071	-556.007446	107.760056	1593.241333	-681.567566	322.580200	1058.191040	-661.965454	-146.908295	1078.540161	-600.159363	306.094849	803.193359	-557.092529	-119.420250	839.985107	-592.597656	86.292892	969.777649	375.189545	-26.017958	923.491272	393.622345	156.116043
-593.947327	197.505173	877.726257	-611.608276	-8.652593	863.217529	-714.019470	219.314240	418.122314	-656.564026	-22.486553	468.984589	-714.484802	199.416122	65.945152	-723.495422	6.580444	73.630783	-619.263184	300.154175	1286.536255	-618.598389	-90.446915	1303.602417	-572.704102	97.661995	1326.456421	-556.022583	107.555687	1593.188599	-681.561035	322.373993	1058.000488	-661.559753	-146.639633	1078.475342	-601.339294	303.823730	802.745300	-557.143738	-118.918297	839.787109	-592.732605	86.585442	969.656616	375.175629	-26.034950	923.487244	393.609467	156.116272
-594.024475	197.390930	877.638428	-611.509277	-8.605705	863.158508	-714.277344	219.578323	418.273651	-656.532898	-22.418238	468.985687	-714.798584	199.456406	65.972862	-723.451660	6.588685	73.636353	-618.767456	300.250031	1286.399414	-618.138977	-90.366814	1303.583740	-572.423401	97.738861	1326.414673	-555.714355	107.713882	1593.341431	-681.317444	321.502869	1057.808350	-661.353638	-146.606689	1078.400879	-601.836914	302.742981	802.556580	-557.185303	-118.420647	839.593506	-592.654114	86.562759	969.577209	375.151642	-26.045895	923.487671	393.582245	156.120300
-594.019653	197.253418	877.563477	-611.328918	-8.663345	863.142273	-714.758179	220.130356	418.463226	-656.529419	-22.422636	468.989868	-715.330688	199.540802	66.044632	-723.502625	6.576319	73.669563	-618.275146	300.328186	1286.241821	-617.749268	-90.295990	1303.540894	-572.345398	97.904999	1326.341187	-555.520935	107.758034	1593.405762	-681.032959	320.140778	1057.760010	-661.057617	-146.490082	1078.366455	-602.504456	301.411926	802.184814	-557.247986	-118.004326	839.391602	-592.525574	86.496132	969.530396	375.141083	-26.054199	923.480164	393.561768	156.120346
-593.998657	197.188629	877.517395	-611.151001	-8.615294	863.137329	-714.540039	220.078674	418.484558	-656.410034	-22.326021	468.975677	-715.299072	199.509979	66.083931	-723.487854	6.573044	73.661186	-617.898499	300.434113	1286.137817	-617.454346	-90.251984	1303.467773	-571.949524	97.901268	1326.401978	-555.484497	107.600098	1593.356201	-680.740845	319.071442	1057.559814	-660.643738	-146.252457	1078.345459	-602.013306	300.539398	802.184021	-557.219910	-117.597450	839.233032	-592.389404	86.508133	969.502747	375.101257	-26.043020	923.482849	393.547974	156.117905
-593.945862	197.156555	877.504944	-610.948364	-8.565897	863.145142	-714.795227	220.407059	418.658142	-656.293030	-22.305573	468.994446	-715.690247	199.620438	66.162781	-723.431946	6.575784	73.705040	-617.611694	300.498413	1286.055908	-617.050537	-90.207756	1303.445435	-571.828796	98.033722	1326.309082	-555.280396	107.691681	1593.385376	-680.695923	318.712097	1057.407959	-660.263184	-145.984772	1078.309448	-601.949280	299.899780	802.050903	-557.134705	-117.218918	839.094055	-592.243958	86.529472	969.499573	375.095215	-26.063013	923.490845	393.523956	156.108612
-593.812378	197.135223	877.504272	-610.724792	-8.568143	863.135132	-714.255188	220.109909	418.616119	-656.218567	-22.253038	469.007507	-715.338562	199.547760	66.149826	-723.442078	6.587426	73.731758	-617.501221	300.507751	1285.994019	-616.725037	-90.207245	1303.436279	-571.535400	98.063446	1326.282349	-554.969543	108.089729	1593.456055	-680.321594	317.550262	1057.372070	-659.990540	-145.771530	1078.222046	-600.882202	299.663177	802.190552	-556.955505	-116.842209	838.976501	-592.058350	86.516426	969.493408	375.099091	-26.070198	923.477600	393.526855	156.115234
-594.119324	197.879074	877.613892	-611.744507	-6.890682	862.324707	-714.278992	220.286209	418.731476	-656.205078	-22.269096	468.775909	-715.588013	199.648712	66.202034	-723.455872	6.582588	73.747627	-617.492676	300.537384	1285.996826	-616.402832	-90.242928	1303.400635	-571.218140	98.056923	1326.232178	-554.849548	108.009567	1593.448853	-680.035278	317.030243	1057.343628	-659.806152	-145.647354	1078.112549	-599.890991	299.148926	802.291870	-556.700928	-116.544678	838.915039	-592.342163	87.184128	969.059143	375.079041	-26.060743	923.479065	393.511688	156.085648
-593.400513	197.296524	877.567200	-610.276794	-8.407683	863.080200	-713.592529	220.036346	418.592072	-656.000305	-22.184170	469.076385	-715.149719	199.531693	66.192314	-723.454590	6.568763	73.784378	-617.606934	300.564728	1286.011353	-616.139587	-90.286697	1303.357056	-570.709229	97.936089	1326.238770	-554.526733	108.341614	1593.553589	-679.649597	316.673218	1057.237549	-659.655640	-145.569122	1078.012085	-598.789063	299.470306	802.430176	-556.409546	-116.277184	838.854187	-591.655212	86.624619	969.496033	375.056152	-26.071621	923.484924	393.490295	156.061417
-593.587891	198.066452	877.724426	-611.149597	-6.865963	862.340393	-713.664856	220.363937	418.739227	-655.934082	-22.188639	468.815308	-715.453552	199.608322	66.263893	-723.449280	6.569419	73.770935	-617.714661	300.534271	1286.058594	-615.839966	-90.412239	1303.257568	-570.625427	98.007866	1326.093018	-554.352112	108.516602	1593.550537	-679.244812	316.602753	1057.174561	-659.474121	-145.442291	1077.947144	-597.454834	299.643829	802.616760	-556.097961	-116.103188	838.839050	-591.862305	87.260872	969.128662	375.036835	-26.061676	923.471375	393.460327	156.089569
-593.313599	198.335739	877.845215	-611.017273	-6.663885	862.238220	-713.534363	220.534180	418.792664	-655.827637	-22.172474	468.811127	-715.529968	199.637924	66.297951	-723.468262	6.513076	73.820457	-617.924133	300.508972	1286.129761	-615.610779	-90.514008	1303.150146	-570.210449	97.897354	1326.098022	-554.150574	108.718559	1593.571411	-678.838318	316.804382	1057.082642	-659.268066	-145.367569	1077.887939	-595.959534	299.989441	802.827332	-555.778870	-115.989586	838.846802	-591.652222	87.384399	969.127747	375.038391	-26.064848	923.473206	393.457672	156.090103
-592.486755	197.831314	877.813660	-609.443909	-8.355309	863.060120	-713.095947	220.363953	418.737366	-655.663452	-22.236485	469.132874	-715.310547	199.605118	66.311035	-723.442871	6.520594	73.840927	-618.104370	300.451660	1286.210815	-615.253479	-90.633293	1303.059082	-570.052795	97.880905	1326.057861	-554.114746	108.703941	1593.490112	-678.395203	317.337097	1057.021362	-659.055542	-145.306931	1077.855591	-594.305420	300.215790	803.087402	-555.444885	-115.870285	838.852783	-590.887512	86.812805	969.611633	375.044312	-26.076622	923.472412	393.481720	156.064529
-592.150208	197.947067	877.899170	-609.090271	-8.439767	863.114197	-712.971375	220.399445	418.791992	-655.513184	-22.232092	469.162170	-715.416565	199.647446	66.372070	-723.486755	6.515486	73.847610	-618.280762	300.327576	1286.280029	-614.777832	-90.763031	1302.954834	-570.019470	97.890236	1325.971069	-553.747742	109.161919	1593.597656	-677.788269	317.652618	1056.954468	-658.774658	-145.272278	1077.834595	-592.651611	301.200653	803.411621	-555.104675	-115.823311	838.875244	-590.591248	86.825539	969.686157	375.024933	-26.073025	923.475281	393.439056	156.040039
-593.013977	196.660095	877.375427	-608.716553	-9.365520	863.168152	-712.851990	220.455017	418.640503	-655.514465	-22.380075	469.334381	-715.448303	199.653900	66.433205	-723.507874	6.504110	73.899765	-618.433228	300.203796	1286.352417	-614.395935	-90.846588	1302.888550	-569.801453	97.801315	1325.992798	-553.651062	109.338524	1593.586060	-677.237183	318.397461	1056.947632	-658.487793	-145.375534	1077.817993	-590.865601	301.679565	803.671570	-554.760071	-115.784126	838.889709	-590.689941	86.031799	969.460876	375.018280	-26.073107	923.471008	393.442230	156.023865
-592.951538	196.621292	877.383423	-608.489685	-9.370733	863.149719	-712.037476	219.914948	418.442017	-655.399658	-22.400476	469.312592	-714.894714	199.467636	66.417442	-723.543762	6.469421	73.909187	-618.672852	299.903168	1286.317749	-614.048462	-90.940117	1302.820313	-569.651367	97.777145	1326.028564	-553.340454	109.634575	1593.595337	-676.480469	319.149963	1056.809937	-658.300720	-145.643784	1077.736938	-589.002197	302.966522	804.024780	-554.424438	-115.807076	838.924927	-590.532959	86.003151	969.453857	375.015686	-26.076475	923.465576	393.445740	156.025146
-592.879456	196.649109	877.406128	-608.252930	-9.350370	863.112366	-712.130432	220.077652	418.545776	-655.320984	-22.431429	469.320435	-715.024780	199.454391	66.440117	-723.565552	6.450795	73.933960	-618.700867	299.739319	1286.369629	-613.686707	-91.033165	1302.799194	-569.546814	97.707863	1326.046631	-553.143250	109.852760	1593.542603	-675.767517	320.164215	1056.783691	-658.012817	-145.884430	1077.691895	-587.604004	303.970673	804.171021	-554.076660	-115.850121	838.955688	-590.395081	86.007950	969.446777	374.994049	-26.093285	923.471069	393.428467	156.026108
-592.818787	196.620346	877.436584	-608.024658	-9.338474	863.084778	-712.185730	220.209610	418.675049	-655.264771	-22.431499	469.344482	-715.228271	199.470627	66.463181	-723.528870	6.458628	73.893097	-618.676758	299.546295	1286.432739	-613.255676	-91.106964	1302.841553	-569.412170	97.654915	1326.083374	-552.889954	110.032669	1593.542725	-674.997864	321.652802	1056.730103	-657.479858	-146.035233	1077.742676	-585.320984	304.620575	804.640625	-553.796570	-115.928978	838.963135	-590.257874	85.978928	969.447327	374.994873	-26.083807	923.460022	393.433777	156.012558
-592.759888	196.582809	877.427917	-607.789856	-9.382501	863.062012	-712.065308	220.221924	418.697357	-655.213074	-22.419493	469.345215	-715.248291	199.443710	66.505753	-723.520447	6.459826	73.911018	-618.647949	299.356567	1286.481812	-612.880493	-91.173569	1302.846191	-569.267822	97.599182	1326.133667	-552.636963	110.234749	1593.505127	-673.935852	322.237366	1056.784058	-657.142395	-146.387192	1077.721680	-583.678101	306.089661	804.891479	-553.511780	-116.053474	838.963989	-590.106018	85.939941	969.431274	374.960693	-26.088261	923.464355	393.419617	156.004745
-592.703735	196.622467	877.482361	-607.536316	-9.354175	863.027588	-711.756653	220.055588	418.642944	-655.158447	-22.371294	469.355621	-715.070923	199.378265	66.543457	-723.525208	6.450970	73.932770	-618.545227	299.164246	1286.527222	-612.461426	-91.218193	1302.867188	-569.138306	97.535965	1326.161499	-552.510864	110.248543	1593.383057	-672.884216	323.232697	1056.708252	-656.621765	-146.678818	1077.815186	-581.505005	307.232361	805.395203	-553.203796	-116.203362	838.949890	-589.948425	85.941315	969.438416	374.963928	-26.124250	923.465332	393.448700	155.971115
-592.800293	196.762634	877.495605	-607.778198	-8.805084	862.879089	-711.680542	220.099335	418.666199	-655.192200	-22.378139	469.292633	-715.049072	199.365021	66.561623	-723.533875	6.438254	73.951637	-618.258972	299.154663	1286.673462	-612.022461	-91.281166	1302.918945	-569.086975	97.526062	1326.145508	-552.104858	110.609192	1593.434082	-671.955139	324.913086	1056.611328	-656.001648	-146.859131	1077.930542	-579.444275	307.899933	805.549744	-552.913330	-116.420891	838.905457	-590.038452	86.180817	969.354431	374.965668	-26.136078	923.460876	393.455902	155.979996
-592.720764	196.766739	877.539124	-607.478027	-8.811533	862.857056	-711.564697	220.167877	418.650482	-655.161499	-22.312374	469.300903	-715.114563	199.388519	66.577454	-723.533386	6.469888	73.953423	-618.131775	298.961029	1286.729126	-611.692261	-91.350677	1302.937378	-568.930908	97.455688	1326.181519	-551.828430	110.764053	1593.396729	-670.970703	326.041412	1056.656982	-655.672607	-147.380295	1077.942261	-577.637573	308.775726	805.852417	-552.655090	-116.647705	838.871582	-589.852600	86.159752	969.364014	374.955750	-26.132050	923.455017	393.451416	155.996216
-592.611206	196.794510	877.564514	-607.156311	-8.871746	862.815430	-711.327698	220.107574	418.618195	-655.010315	-22.195578	469.280975	-715.084534	199.358994	66.615921	-723.073120	6.514002	73.870667	-618.037537	298.743347	1286.771851	-611.396362	-91.390678	1302.945435	-568.666077	97.336540	1326.242310	-551.787048	110.669403	1593.210205	-669.982178	327.057220	1056.610840	-655.069458	-147.645920	1077.978394	-575.657288	309.568207	806.243530	-552.328125	-116.889107	838.913452	-589.635010	86.125114	969.354248	374.936890	-26.137590	923.470581	393.435089	155.969818
-592.419006	196.910599	877.622498	-606.814819	-8.902872	862.806702	-710.237000	219.433060	418.330933	-654.981262	-22.179991	469.284943	-714.237305	199.112946	66.578705	-723.083374	6.520712	73.880722	-617.894226	298.532318	1286.851440	-610.996460	-91.452072	1302.986450	-568.532104	97.263306	1326.281860	-551.432129	110.840683	1593.174805	-668.974609	327.963074	1056.658203	-654.717590	-148.070023	1077.962891	-573.539429	310.419617	806.711609	-551.954407	-117.149963	838.931335	-589.388977	86.149918	969.379639	374.939331	-26.139378	923.472229	393.456268	155.977432
-592.267029	197.017914	877.673889	-606.494568	-8.926082	862.764282	-710.077942	219.413757	418.299255	-654.918518	-22.172468	469.278198	-714.194702	199.083267	66.578812	-723.058594	6.516217	73.886894	-617.809143	298.305542	1286.927002	-610.609253	-91.513695	1303.059814	-568.395996	97.221260	1326.327271	-551.002380	111.137360	1593.205811	-667.983337	328.722229	1056.599121	-654.184021	-148.269608	1078.012451	-571.166443	311.186859	807.347107	-551.588623	-117.416313	838.976257	-589.174133	86.161598	969.383911	374.937561	-26.136829	923.471680	393.449249	155.972000
-592.075989	197.159790	877.738220	-606.219543	-8.885975	862.749268	-710.254211	219.690567	418.402893	-654.855286	-22.172466	469.283508	-714.484131	199.120071	66.596069	-723.107117	6.515680	73.889328	-617.694336	298.139923	1287.006714	-610.309448	-91.549698	1303.109741	-568.299194	97.200272	1326.375000	-550.871216	111.074631	1593.042725	-667.027039	329.342987	1056.552979	-653.757385	-148.590240	1078.098267	-568.954712	311.887848	807.902527	-551.255798	-117.708267	838.994568	-588.954834	86.223473	969.407654	374.961487	-26.128428	923.448669	393.475342	155.963409
-591.861023	197.381271	877.797791	-605.916260	-8.814655	862.708252	-710.220032	219.781418	418.478424	-654.757507	-22.151964	469.242706	-714.584534	199.175095	66.623543	-723.075439	6.481950	73.861801	-617.626587	298.009033	1287.138306	-609.999329	-91.585968	1303.161743	-568.204468	97.190941	1326.380615	-550.579834	111.153900	1592.978271	-666.119385	329.476593	1056.685669	-653.331604	-148.809998	1078.106934	-566.700989	312.330475	808.416992	-550.848450	-117.988091	839.018311	-588.712769	86.332893	969.415710	374.940155	-26.132061	923.462158	393.470428	155.941544
-591.515198	197.358810	877.829590	-605.128052	-9.365746	862.773865	-710.166992	219.818771	418.499268	-654.605408	-22.140818	469.347595	-714.595093	199.188248	66.656075	-723.121704	6.473339	73.853485	-617.573486	297.895782	1287.232910	-609.702209	-91.586510	1303.188232	-568.062195	97.174545	1326.396606	-550.314880	111.246086	1592.894287	-665.416016	330.468323	1056.568115	-652.799438	-148.890091	1078.206909	-564.573853	312.618164	808.869080	-550.460266	-118.237679	839.045532	-588.263245	86.110939	969.481628	374.933533	-26.142519	923.482056	393.478821	155.936722
-591.335327	197.446503	877.865784	-604.831665	-9.404520	862.762329	-710.194702	219.923950	418.619141	-654.475220	-22.173088	469.377350	-714.721313	199.226364	66.693481	-723.101318	6.435287	73.888329	-617.555420	297.794586	1287.314941	-609.428406	-91.617165	1303.213867	-567.928650	97.151459	1326.376465	-550.087769	111.317551	1592.791138	-664.625793	330.748230	1056.488892	-652.466980	-149.096573	1078.198364	-562.566528	313.274536	809.357117	-550.008240	-118.504105	839.056213	-588.038696	86.123848	969.494385	374.930939	-26.142420	923.480408	393.476349	155.937073
-591.185852	197.566116	877.925354	-604.596313	-9.346259	862.731934	-710.264832	219.998856	418.676453	-654.345398	-22.188595	469.358368	-714.791626	199.226440	66.711128	-723.125183	6.433923	73.918968	-617.559143	297.708405	1287.367310	-609.145996	-91.641434	1303.202271	-567.777283	97.186363	1326.362305	-549.862976	111.366722	1592.711792	-663.950867	330.983002	1056.483765	-652.191406	-149.361618	1078.184204	-560.893311	313.713226	809.676514	-549.585327	-118.752739	839.079590	-587.867371	86.177597	969.508301	374.932312	-26.142437	923.481201	393.477600	155.936981
-591.050415	197.585922	877.965271	-604.351929	-9.366091	862.728577	-710.358032	220.089813	418.775696	-654.252563	-22.212152	469.379456	-714.901123	199.236938	66.747688	-723.083618	6.425518	73.930473	-617.547974	297.645630	1287.424438	-608.870789	-91.672333	1303.185791	-567.705383	97.239883	1326.323853	-549.651001	111.389153	1592.627808	-663.194763	331.019043	1056.393311	-651.729553	-149.415009	1078.268921	-558.544250	314.011017	810.244690	-549.171204	-119.016197	839.134583	-587.700928	86.165016	969.527954	374.931366	-26.156534	923.489746	393.495270	155.904266
-590.948547	197.558838	877.992065	-604.143372	-9.382093	862.707397	-710.425659	220.151428	418.839081	-654.185791	-22.258850	469.380524	-714.999268	199.269730	66.744576	-723.163147	6.415300	73.931946	-617.575073	297.597076	1287.429199	-608.586121	-91.695396	1303.183105	-567.492371	97.258850	1326.307617	-549.487488	111.419228	1592.564209	-662.447083	330.931549	1056.291260	-651.453735	-149.650467	1078.251099	-556.593750	314.606323	810.787109	-548.774231	-119.259117	839.189026	-587.553955	86.125809	969.530151	374.911896	-26.174864	923.497192	393.489075	155.888504
-590.198853	198.738541	878.429199	-603.761047	-9.117580	862.681396	-710.444092	220.238953	419.004303	-654.003845	-22.209772	469.358673	-715.093750	199.291138	66.758469	-723.500793	6.366935	73.997192	-617.580139	297.571716	1287.424316	-608.277466	-91.687752	1303.172241	-567.194702	97.228462	1326.294312	-549.333252	111.440224	1592.515259	-661.847778	330.858185	1056.186523	-651.225403	-149.832367	1078.228027	-554.519348	314.576416	811.050903	-548.482849	-119.524139	839.203491	-587.139160	86.654243	969.735107	374.916443	-26.180370	923.498840	393.504150	155.883408
-590.762939	197.575424	878.024475	-603.777771	-9.415194	862.670410	-710.197021	220.014282	418.784027	-653.986450	-22.293993	469.363495	-714.909546	199.253906	66.763985	-723.555664	6.349150	74.031860	-617.594116	297.545471	1287.369995	-607.985840	-91.687935	1303.164063	-566.961975	97.271523	1326.244019	-549.198120	111.445755	1592.492798	-661.414795	330.763824	1056.053589	-650.927551	-149.936768	1078.269775	-552.160400	313.514496	811.223083	-548.126831	-119.749023	839.229309	-587.293518	86.095871	969.527649	374.906342	-26.181906	923.491394	393.501373	155.870270
-590.739868	197.441162	877.989380	-603.623230	-9.451509	862.652283	-710.061462	219.954865	418.699554	-653.864929	-22.331005	469.373657	-714.872314	199.254578	66.744835	-723.571899	6.359318	74.043007	-617.564270	297.537628	1287.304688	-607.641479	-91.684929	1303.120850	-566.749756	97.295738	1326.183594	-549.073486	111.466736	1592.487549	-660.736328	330.340759	1055.840576	-650.537720	-149.963943	1078.313965	-550.467407	314.780975	811.940979	-547.734375	-119.894524	839.258667	-587.208801	86.021408	969.502319	374.914795	-26.193817	923.490479	393.522369	155.867355
-590.791626	197.564896	877.987671	-603.961792	-8.982966	862.545166	-709.989075	219.938934	418.705688	-653.818787	-22.394550	469.273193	-714.928101	199.269836	66.744545	-723.602966	6.367330	74.040535	-617.651611	297.329498	1287.099976	-607.287903	-91.672844	1303.082397	-566.524048	97.330391	1326.107056	-548.976318	111.464188	1592.489990	-660.091248	329.406342	1055.689209	-650.222717	-150.009827	1078.349976	-548.396484	314.921844	812.412842	-547.413513	-120.053482	839.274353	-587.334045	86.236351	969.434326	374.918121	-26.195915	923.497375	393.526337	155.837311
-590.801208	197.469299	877.934631	-603.852234	-9.031737	862.504272	-709.946167	219.937790	418.672577	-653.611267	-22.367577	469.204529	-714.861145	199.235977	66.728531	-723.561096	6.373408	74.053566	-617.586487	297.322784	1287.010132	-606.976807	-91.679909	1303.048950	-566.276855	97.351295	1326.058716	-548.864685	111.432800	1592.510620	-659.689392	329.597900	1055.390503	-650.052734	-150.159637	1078.336548	-546.586060	314.850677	812.735840	-547.134216	-120.146278	839.269531	-587.250671	86.172058	969.384583	374.916229	-26.178860	923.502686	393.512024	155.856384
-590.753662	197.386414	877.894714	-603.755920	-9.062329	862.481140	-709.921021	219.959625	418.676971	-653.384888	-22.363192	469.169922	-714.888428	199.214294	66.730095	-723.529541	6.391931	74.020050	-617.488831	297.315033	1286.927856	-606.630920	-91.653046	1303.016846	-566.056702	97.388512	1326.039185	-548.756714	111.433815	1592.506958	-659.340759	329.269012	1055.245239	-649.811584	-150.303070	1078.324219	-544.575500	313.858246	812.923340	-546.934265	-120.251610	839.263794	-587.157043	86.122482	969.351440	374.895325	-26.180202	923.514404	393.498718	155.839508
-590.706726	197.297241	877.850281	-603.661377	-9.096707	862.462463	-709.992126	220.060501	418.696686	-653.272034	-22.427685	469.144104	-714.890259	199.204803	66.742592	-723.473083	6.409529	74.002441	-617.333862	297.266815	1286.816650	-606.242737	-91.652855	1303.024780	-565.982788	97.484039	1325.969482	-548.633240	111.434593	1592.529663	-658.934143	328.805756	1055.059204	-649.523743	-150.334183	1078.360352	-543.007141	313.885681	813.208374	-546.747803	-120.341621	839.238525	-587.060913	86.071808	969.318176	374.915802	-26.175241	923.498962	393.515503	155.850250
-590.670654	197.208282	877.811707	-603.515686	-9.195199	862.453735	-709.973694	220.060547	418.677521	-653.237854	-22.506750	469.122833	-714.887817	199.231903	66.750717	-723.525452	6.390391	74.035866	-617.125732	297.416351	1286.809814	-605.890442	-91.640335	1303.069580	-565.752686	97.540359	1325.958618	-548.499023	111.429024	1592.550415	-658.543396	328.409943	1054.907959	-649.177795	-150.341324	1078.403198	-541.485352	313.811615	813.552002	-546.582153	-120.407112	839.221191	-586.952820	85.997108	969.294312	374.936249	-26.183107	923.514587	393.517822	155.793777
-590.687988	197.061768	877.737183	-603.437805	-9.229695	862.433960	-709.956909	220.016312	418.647736	-653.154297	-22.540295	469.093567	-715.019958	199.284592	66.736885	-723.543640	6.385222	74.060883	-617.033142	297.432251	1286.705444	-605.600159	-91.584328	1303.114014	-565.422241	97.510345	1325.979004	-548.346802	111.448570	1592.564087	-658.196838	328.005676	1054.716309	-648.907654	-150.386383	1078.430298	-540.107300	313.789429	813.879517	-546.763733	-120.724785	839.005249	-586.859985	85.929703	969.242615	374.932404	-26.176823	923.514526	393.506561	155.812286
-590.655090	196.929504	877.673767	-603.311646	-9.299606	862.429626	-709.886108	220.018372	418.637787	-653.122559	-22.575802	469.070557	-714.941223	199.284790	66.718399	-723.548828	6.384410	74.065727	-617.041504	297.267731	1286.484619	-605.299194	-91.582031	1303.142212	-565.249573	97.581696	1325.958374	-548.027161	111.657486	1592.678223	-657.907654	327.661896	1054.471313	-648.637878	-150.457138	1078.461060	-538.782288	313.674500	814.169922	-546.589233	-120.755798	838.973145	-586.745972	85.857239	969.207458	374.922119	-26.175730	923.505432	393.506683	155.831085
-590.702759	196.748413	877.609131	-603.186768	-9.385408	862.407654	-709.855957	220.000961	418.604523	-653.100952	-22.641069	469.102142	-714.912842	199.280258	66.730980	-723.547852	6.389482	74.053833	-616.931458	297.257843	1286.382080	-604.997070	-91.571770	1303.165894	-565.066589	97.627487	1325.937500	-547.824463	111.699577	1592.701538	-657.550415	327.268127	1054.284912	-648.312439	-150.413391	1078.471680	-537.520386	313.418182	814.443542	-546.006104	-120.462364	839.160706	-586.643555	85.745689	969.159363	374.930817	-26.210268	923.515808	393.514648	155.809128
-590.664917	196.567963	877.574219	-603.035400	-9.477546	862.407166	-709.811707	219.987823	418.580566	-653.192200	-22.724983	469.132019	-715.008911	199.323532	66.752045	-723.619629	6.361966	74.106003	-616.745544	297.344147	1286.353271	-604.724304	-91.562119	1303.210938	-564.880676	97.664017	1325.918945	-547.593079	111.737885	1592.729370	-657.179199	326.843109	1054.142822	-647.948792	-150.374741	1078.550659	-536.372253	313.227264	814.752441	-545.890930	-120.440384	839.143860	-586.522339	85.626732	969.140259	374.908447	-26.188368	923.521240	393.483795	155.783447
-590.571167	196.507980	877.558228	-602.877014	-9.537696	862.404541	-709.756958	220.011337	418.575165	-653.159729	-22.680157	469.126160	-715.004456	199.317291	66.764336	-723.632385	6.355116	74.103088	-616.734863	297.181915	1286.216187	-604.517639	-91.531075	1303.236816	-564.712158	97.687866	1325.901123	-547.342041	111.759735	1592.753418	-656.877197	326.469482	1053.976807	-647.694092	-150.432663	1078.590088	-535.235413	312.983032	815.041687	-545.757629	-120.385307	839.126526	-586.362122	85.574509	969.127991	374.908020	-26.177013	923.519958	393.467834	155.808167
-590.439209	196.413864	877.542664	-602.693665	-9.568213	862.362610	-709.589661	219.931152	418.558136	-653.139099	-22.656305	469.149933	-714.710693	199.214188	66.779312	-723.619385	6.320457	74.106689	-616.562134	297.225647	1286.169678	-604.282166	-91.533310	1303.309448	-564.541138	97.747482	1325.887817	-547.104126	111.796364	1592.764038	-656.597595	326.148956	1053.862427	-647.468933	-150.481613	1078.653564	-534.194336	312.590942	815.302551	-545.672913	-120.333519	839.104370	-586.172485	85.498085	969.094788	374.902344	-26.166010	923.519897	393.441895	155.806396
-590.173096	196.193176	877.515686	-602.009827	-10.188882	862.439636	-709.404907	219.848862	418.502350	-653.115356	-22.642052	469.258850	-714.822937	199.233505	66.794243	-723.610229	6.325195	74.123100	-616.528259	297.114136	1286.040771	-604.039673	-91.507118	1303.370117	-564.364990	97.752106	1325.887085	-546.814087	111.859734	1592.789307	-656.356995	325.885529	1053.738647	-647.135193	-150.445786	1078.727295	-533.277527	312.312683	815.576721	-545.563721	-120.229019	839.109680	-585.741699	85.165436	969.131409	374.880066	-26.200748	923.533752	393.438446	155.795013
-590.030640	196.098389	877.469360	-601.831604	-10.239923	862.424927	-709.223572	219.806183	418.464203	-653.133423	-22.655035	469.262756	-714.745300	199.208664	66.788246	-723.611206	6.340918	74.081955	-616.438660	297.090881	1285.943604	-603.800232	-91.499298	1303.475098	-564.192932	97.794388	1325.859131	-546.494568	111.937935	1592.808960	-656.162354	325.661469	1053.612183	-646.861694	-150.429108	1078.787354	-532.459778	311.919312	815.790527	-545.448181	-120.133873	839.134521	-585.551392	85.106293	969.098877	374.909821	-26.200958	923.533875	393.464996	155.793716
-589.815063	196.060181	877.469666	-601.603699	-10.230145	862.393188	-709.104248	219.802399	418.453705	-653.098633	-22.632971	469.258911	-714.648987	199.211624	66.820412	-723.615723	6.355121	74.106171	-616.356140	297.079926	1285.856079	-603.581177	-91.481361	1303.504395	-563.942383	97.777512	1325.862793	-546.257874	111.863869	1592.730225	-655.972839	325.456940	1053.514648	-646.639221	-150.428696	1078.804810	-531.685242	311.529236	816.024048	-545.386414	-120.000900	839.115967	-585.318604	85.075043	969.080627	374.902466	-26.220016	923.534851	393.452972	155.820526
-589.642151	195.984680	877.460815	-601.420715	-10.276658	862.401245	-708.947754	219.762665	418.446075	-653.090759	-22.693022	469.273193	-714.576965	199.205002	66.813599	-723.588684	6.356274	74.108932	-616.242004	297.036652	1285.800049	-603.329956	-91.525490	1303.570801	-563.933411	97.922279	1325.761841	-545.888611	111.939140	1592.729614	-655.715149	324.726685	1053.528442	-646.468384	-150.417679	1078.825562	-531.035950	311.145660	816.193420	-545.288940	-119.852112	839.128113	-585.106934	85.019836	969.077148	374.904999	-26.193632	923.532837	393.442810	155.827393
-589.500000	195.883514	877.439026	-601.240601	-10.333984	862.372131	-708.826294	219.720551	418.466400	-653.087952	-22.732492	469.311493	-714.441223	199.166473	66.846710	-723.587585	6.353589	74.111481	-616.181091	297.057892	1285.712646	-603.141296	-91.470551	1303.598511	-563.607422	97.831665	1325.759766	-545.618286	111.978241	1592.660767	-655.702209	325.127686	1053.340088	-646.345154	-150.454559	1078.879028	-530.484314	310.683319	816.372253	-545.179443	-119.676765	839.157654	-584.921387	84.936165	969.048828	374.882446	-26.218710	923.548523	393.412140	155.808044
-589.042725	196.174988	877.523804	-601.000610	-10.308442	862.332458	-708.700928	219.653702	418.540833	-653.011536	-22.688318	469.261841	-714.440674	199.125137	66.865204	-723.536743	6.347147	74.111717	-616.091370	297.025024	1285.647095	-602.916199	-91.512199	1303.625244	-563.585693	97.953873	1325.668457	-545.171814	112.137711	1592.654053	-655.617737	325.081482	1053.242065	-646.172119	-150.420120	1078.914063	-530.058899	310.237579	816.471680	-545.102112	-119.495056	839.191772	-584.581299	85.034805	969.067505	374.881104	-26.212715	923.553345	393.402100	155.805557
-589.112732	196.577759	877.536987	-601.562805	-9.455746	861.853516	-708.858948	219.807877	418.671631	-653.078308	-22.753361	469.128326	-714.699036	199.180862	66.880219	-723.601807	6.333187	74.123718	-616.013062	297.013550	1285.561279	-602.690308	-91.532295	1303.651367	-563.424988	97.983116	1325.598877	-544.769470	112.236832	1592.625488	-655.528442	324.972260	1053.166138	-645.995117	-150.319656	1078.955933	-529.751221	309.761993	816.557190	-544.979309	-119.289818	839.225403	-584.637268	85.371719	968.783264	374.879059	-26.219431	923.551819	393.401978	155.799057
-588.600891	196.207520	877.486572	-600.662842	-10.380575	862.322083	-708.648071	219.657211	418.631744	-653.036255	-22.781361	469.313232	-714.634277	199.150848	66.923637	-723.592041	6.334671	74.164658	-615.928528	297.024902	1285.469238	-602.453491	-91.520233	1303.674683	-563.242249	97.983437	1325.544800	-544.381958	112.346573	1592.577515	-655.475830	324.868011	1053.065308	-645.865784	-150.258850	1079.007690	-529.543091	309.251129	816.574280	-544.868164	-119.088936	839.289917	-584.125854	85.023247	969.037415	374.874451	-26.225031	923.563965	393.385254	155.788559
-588.316406	196.207764	877.477417	-600.426697	-10.504603	862.349304	-708.555420	219.634171	418.674194	-653.007385	-22.789751	469.339600	-714.459412	199.066650	66.940117	-723.561768	6.352789	74.167061	-615.892639	297.049103	1285.348511	-602.229614	-91.479958	1303.715576	-562.834656	97.920830	1325.540405	-544.008301	112.467346	1592.521118	-655.485107	324.808350	1052.954102	-645.669617	-150.147552	1079.079712	-529.445190	308.788116	816.550842	-544.770203	-118.868874	839.362549	-583.867249	84.981079	969.048218	374.872345	-26.217567	923.570984	393.370361	155.806702
-588.095764	196.212646	877.471069	-600.255554	-10.602030	862.340515	-708.526794	219.673264	418.740662	-652.939880	-22.774757	469.343231	-714.675598	199.144882	66.955658	-723.540405	6.344100	74.174149	-615.764771	297.037720	1285.239746	-601.982849	-91.485588	1303.747192	-562.675598	97.952782	1325.442749	-543.485107	112.769981	1592.569458	-655.478638	324.689819	1052.838623	-645.511353	-150.085846	1079.120239	-529.454834	308.376556	816.487854	-544.631897	-118.662132	839.408630	-583.661011	84.934479	969.039490	374.866882	-26.222818	923.565735	393.372131	155.815399
-587.854553	196.192596	877.477600	-600.094116	-10.682586	862.326660	-708.431274	219.675735	418.786438	-652.946533	-22.837234	469.347290	-714.666443	199.143616	66.986725	-723.520569	6.333209	74.193047	-615.663574	297.052490	1285.098633	-601.746033	-91.487587	1303.757813	-562.469910	97.964005	1325.335815	-543.129272	112.920921	1592.501343	-655.573730	324.618286	1052.761475	-645.449402	-150.109406	1079.143555	-529.576538	307.985748	816.387573	-544.868530	-118.761253	839.274048	-583.434265	84.871445	969.032104	374.851501	-26.218992	923.571411	393.364685	155.807892
-587.634216	196.110336	877.437134	-599.903259	-10.759653	862.310913	-708.369141	219.684586	418.832123	-652.934631	-22.910770	469.381531	-714.643127	199.145477	67.028114	-723.489624	6.346058	74.182091	-615.518921	297.071564	1285.005615	-601.492676	-91.462708	1303.827271	-562.246521	97.943359	1325.275879	-542.773193	113.016418	1592.440552	-655.668396	324.518860	1052.662720	-645.346191	-150.082870	1079.181885	-529.826538	307.561890	816.254272	-544.402344	-118.366821	839.511597	-583.208618	84.800819	969.002625	374.844727	-26.200865	923.565369	393.354950	155.841858
-587.339539	196.067108	877.416199	-599.703430	-10.867275	862.282227	-708.209229	219.652161	418.879639	-652.883667	-22.935396	469.373322	-714.740662	199.164505	67.090073	-723.440918	6.354444	74.189857	-615.373535	297.052765	1284.849121	-601.256348	-91.434990	1303.840454	-562.017883	97.961380	1325.213745	-542.620483	112.906784	1592.267212	-655.829285	324.369537	1052.583008	-645.239563	-150.135468	1079.206543	-530.142822	307.139252	816.086670	-544.270752	-118.224998	839.553040	-582.956726	84.719093	968.976807	374.829254	-26.190237	923.584473	393.351135	155.828781
-587.092712	195.910660	877.354553	-599.476929	-10.969676	862.285461	-708.028137	219.583252	418.899231	-652.771729	-22.926664	469.394470	-714.851318	199.194901	67.101685	-723.390747	6.348399	74.175858	-615.144348	297.044006	1284.721069	-600.962097	-91.451691	1303.884277	-562.027222	98.061737	1325.045166	-542.184082	113.069588	1592.233154	-655.988892	324.216095	1052.517822	-645.104187	-150.099350	1079.264038	-530.554565	306.778809	815.877014	-544.480164	-118.389099	839.400452	-582.701843	84.616554	968.947815	374.822449	-26.195938	923.583191	393.347839	155.845505
-586.871338	195.818878	877.299866	-599.270325	-11.104493	862.253174	-707.817200	219.525589	418.918854	-652.753784	-22.971642	469.430084	-714.703491	199.120544	67.112366	-723.319275	6.341171	74.237190	-614.972900	297.098877	1284.606689	-600.798645	-91.394264	1303.907471	-561.592346	97.970047	1325.056885	-541.715210	113.338837	1592.256348	-656.179932	323.993042	1052.431885	-644.921021	-150.069061	1079.281494	-531.093018	306.444305	815.641174	-544.045959	-118.054283	839.570679	-582.471130	84.513947	968.903381	374.789795	-26.167974	923.578918	393.316895	155.873245
-586.951050	196.164963	877.331970	-599.822693	-10.222235	861.776306	-707.814636	219.588562	419.004669	-652.770813	-23.063965	469.317780	-714.551270	199.090836	67.172775	-723.316528	6.341609	74.260849	-614.727051	297.077515	1284.503296	-600.560425	-91.464149	1303.913086	-561.641907	98.091484	1324.895630	-541.461792	113.288040	1592.124878	-656.393555	323.791870	1052.369995	-644.644348	-149.947754	1079.348145	-531.732788	306.180206	815.333130	-543.884521	-117.957870	839.601440	-582.558838	84.828407	968.632141	374.773956	-26.157623	923.579590	393.296539	155.889648
-586.767212	196.019821	877.259033	-599.647827	-10.329126	861.752563	-707.567627	219.447449	418.992493	-652.776733	-23.066839	469.346832	-714.439453	199.041183	67.205536	-723.232361	6.335680	74.325317	-614.538818	297.107361	1284.391602	-600.398682	-91.458603	1303.918701	-561.479187	98.121040	1324.863647	-541.127380	113.376244	1592.054688	-656.621399	323.570404	1052.290894	-644.346558	-149.806213	1079.417114	-532.402893	305.842346	815.015259	-543.751099	-117.962616	839.603271	-582.359863	84.722862	968.583313	374.780121	-26.117760	923.556763	393.307617	155.935242
-586.969116	196.354095	877.293396	-600.439209	-9.233871	861.296997	-707.652893	219.591797	419.100220	-652.929077	-23.155733	469.175842	-714.604309	199.068405	67.240318	-723.239807	6.322448	74.349731	-614.373657	297.148102	1284.282959	-600.236023	-91.445015	1303.946655	-561.297607	98.118141	1324.871094	-540.776611	113.474571	1592.007080	-656.828918	323.342651	1052.277100	-644.180054	-149.841248	1079.401245	-533.178101	305.580292	814.676147	-543.614990	-117.982033	839.586365	-582.601318	85.127823	968.318542	374.735748	-26.114578	923.568604	393.280548	155.923676
-586.314270	195.633087	877.186279	-599.069702	-10.896446	862.104248	-707.204163	219.300980	419.000366	-652.939514	-23.185787	469.512878	-714.313293	198.948395	67.255592	-723.190186	6.310956	74.382607	-614.135010	297.120087	1284.157593	-600.029724	-91.469009	1303.948975	-561.153015	98.115440	1324.812622	-540.438782	113.596397	1591.963745	-657.061951	323.092957	1052.230347	-644.088562	-149.917221	1079.400635	-534.041809	305.371399	814.329529	-543.466187	-118.040894	839.574280	-581.966370	84.468353	968.754028	374.702301	-26.118605	923.568359	393.267151	155.970581
-586.604004	196.043991	877.212280	-600.000854	-9.590890	861.359741	-707.331055	219.444687	419.132965	-653.083557	-23.198532	469.292816	-714.664856	199.041107	67.338196	-723.153564	6.318209	74.397400	-613.951660	297.105408	1284.041138	-599.894653	-91.507454	1303.953369	-561.001099	98.099068	1324.790527	-540.201233	113.650383	1591.877686	-657.310120	322.785248	1052.195557	-643.992981	-150.021851	1079.412598	-534.973938	305.138367	813.937622	-543.303833	-118.109970	839.590698	-582.195313	84.868706	968.315186	374.688385	-26.082939	923.570496	393.250977	156.002319
-585.996338	195.236710	877.066345	-598.718079	-11.178912	862.112122	-706.924561	219.171249	419.047058	-653.146790	-23.201778	469.591125	-714.402161	198.948929	67.353394	-723.122986	6.289778	74.409477	-613.761292	297.104736	1283.928345	-599.721375	-91.503342	1303.976807	-560.852600	98.113815	1324.756592	-539.814087	113.790436	1591.842896	-657.613098	322.527740	1052.149902	-643.829651	-150.030014	1079.408325	-535.968262	304.956604	813.579895	-543.102966	-118.192482	839.579773	-581.583496	84.184807	968.697205	374.662476	-26.078947	923.570068	393.226501	156.029770
-585.618347	194.818542	877.007935	-597.904358	-11.993079	862.275879	-706.655396	219.029633	419.018280	-653.234741	-23.173704	469.769470	-714.144104	198.871948	67.383080	-723.069458	6.287735	74.413727	-613.577393	297.115204	1283.828369	-599.603027	-91.531929	1303.975098	-560.686340	98.116577	1324.765503	-539.485901	113.888985	1591.792480	-657.906433	322.325043	1052.148193	-643.657166	-150.041504	1079.430664	-537.020142	304.817047	813.178589	-542.887695	-118.256721	839.603394	-581.086548	83.717117	968.772278	374.616455	-26.065046	923.569153	393.207581	156.066559
-585.583130	194.795334	876.960266	-598.180603	-11.551437	862.171997	-706.616211	219.067581	419.075287	-653.373596	-23.166256	469.723511	-714.245850	198.880600	67.420441	-723.006836	6.284481	74.453278	-613.353394	297.146606	1283.733521	-599.437317	-91.492996	1304.007690	-560.532043	98.113373	1324.732910	-539.154114	113.968468	1591.736450	-658.190063	322.037720	1052.111572	-643.460571	-150.035461	1079.494141	-538.077209	304.723877	812.774902	-543.018921	-118.634872	839.467102	-581.099731	83.860512	968.679688	374.588043	-26.050673	923.587097	393.193695	156.076614
-585.466187	194.581879	876.922180	-598.033875	-11.659919	862.145142	-706.466858	219.026306	419.103210	-653.545166	-23.198956	469.807922	-714.301819	198.903152	67.441986	-722.951294	6.276698	74.458710	-613.166077	297.174805	1283.661499	-599.282776	-91.486282	1304.046265	-560.380615	98.116585	1324.724243	-538.817627	114.034988	1591.689697	-658.520447	321.801483	1052.096802	-643.240295	-150.010635	1079.565796	-539.255493	304.639282	812.378601	-542.839417	-118.783600	839.496155	-580.924011	83.700211	968.642517	374.564667	-26.011160	923.587463	393.149231	156.143799
-585.133789	194.294800	876.864746	-597.342651	-12.322582	862.237915	-706.260742	218.920456	419.126709	-653.610168	-23.150341	469.964752	-714.160217	198.820526	67.455772	-722.924011	6.256779	74.508865	-612.988892	297.179260	1283.580444	-599.162598	-91.520401	1304.094482	-560.230530	98.116394	1324.697754	-538.509888	114.087433	1591.628662	-658.873230	321.574371	1052.100708	-643.087891	-150.054199	1079.587524	-540.763062	304.571350	811.810852	-542.387024	-118.698586	839.701111	-580.472473	83.332825	968.675110	374.525330	-25.990873	923.601318	393.115906	156.186813
-585.247375	194.470261	876.850403	-597.858704	-11.580215	861.815369	-706.302917	218.981461	419.212891	-653.791260	-23.129311	469.842438	-714.464966	198.934799	67.507210	-722.863403	6.278447	74.542984	-612.880249	297.227905	1283.499268	-599.089050	-91.501801	1304.124878	-559.785828	97.974709	1324.776611	-538.193665	114.125359	1591.558105	-659.056274	320.835907	1052.187622	-643.017395	-150.187317	1079.610718	-542.038574	304.632935	811.323486	-542.209534	-118.888588	839.757019	-580.553284	83.542229	968.411377	374.505463	-25.958115	923.600708	393.083313	156.237732
-584.926941	194.115295	876.766663	-597.530579	-11.960651	862.084900	-706.100037	218.861313	419.206665	-653.965149	-23.131750	469.936646	-714.406372	198.884064	67.518326	-722.810974	6.282279	74.532890	-612.723999	297.213074	1283.406982	-598.945251	-91.542923	1304.143188	-559.622864	97.957695	1324.710571	-537.910034	114.176537	1591.494995	-659.402039	320.676758	1052.171265	-642.855530	-150.272263	1079.653442	-543.360046	304.558044	810.786072	-542.026062	-119.087318	839.806213	-580.341553	83.350800	968.530640	374.457733	-25.978832	923.626587	393.057343	156.243454
-584.701782	193.911346	876.705261	-597.317505	-12.115237	862.090942	-705.980408	218.821808	419.262085	-654.103577	-23.070791	469.956482	-714.362366	198.882263	67.558815	-722.726929	6.313754	74.494186	-612.578735	297.222351	1283.302856	-598.798401	-91.554398	1304.181519	-559.480591	97.954132	1324.659302	-537.654419	114.226707	1591.416016	-659.805359	320.583069	1052.177612	-642.780273	-150.400787	1079.644775	-545.042786	304.493073	810.222778	-541.818237	-119.252350	839.853638	-580.115479	83.200935	968.504456	374.415619	-25.933968	923.620239	393.011139	156.316681
-584.494690	193.788620	876.653809	-597.166016	-12.202868	862.060486	-705.899353	218.796143	419.300629	-654.257141	-23.061239	469.957947	-714.338196	198.826416	67.572212	-722.696960	6.260386	74.522095	-612.410034	297.205933	1283.178833	-598.667175	-91.571335	1304.159058	-559.307373	97.940666	1324.618042	-537.408447	114.259201	1591.355835	-660.141724	320.490784	1052.153931	-642.640869	-150.528000	1079.673584	-546.382751	304.460022	809.701233	-541.588806	-119.403809	839.920532	-579.911560	83.100250	968.461182	374.379272	-25.929762	923.623352	392.978027	156.339157
-584.285461	193.637329	876.610352	-597.014343	-12.308936	862.016052	-705.779724	218.711349	419.304138	-654.403259	-22.948507	469.958740	-714.345947	198.836411	67.600342	-722.647217	6.285000	74.493546	-612.243835	297.210114	1283.071167	-598.529724	-91.594460	1304.187134	-559.157715	97.927269	1324.587402	-537.155151	114.282478	1591.303711	-660.580322	320.912994	1052.037231	-642.494141	-150.604858	1079.683594	-547.806580	304.596771	809.153992	-541.373596	-119.548958	839.982483	-579.705688	82.965027	968.413879	374.337769	-25.891350	923.597656	392.932068	156.386047
-583.910583	193.376663	876.561951	-596.378601	-12.962838	862.118347	-705.548950	218.596268	419.312927	-654.525330	-22.937195	470.091064	-714.206604	198.811340	67.649986	-722.621887	6.295016	74.522354	-612.094849	297.251343	1282.954712	-598.388672	-91.557533	1304.205078	-558.971741	97.900925	1324.586426	-536.953430	114.332535	1591.250488	-660.931213	320.925812	1052.003784	-642.302917	-150.666519	1079.773193	-549.205200	304.640015	808.647522	-541.170959	-119.682167	840.035461	-579.259155	82.611183	968.455261	374.262878	-25.896587	923.622925	392.867126	156.422394
-583.816406	193.508301	876.591003	-596.688293	-12.475253	862.015015	-705.563782	218.653046	419.387573	-654.676270	-22.936575	469.972595	-714.264099	198.812439	67.667969	-722.598083	6.284588	74.534599	-611.930176	297.222687	1282.843872	-598.248047	-91.581741	1304.222046	-558.795471	97.874641	1324.561523	-536.761841	114.378609	1591.206665	-661.218018	320.824402	1051.993530	-642.062256	-150.671539	1079.823853	-550.622070	304.734100	808.118774	-541.001892	-119.848221	840.103333	-579.293823	82.819199	968.402283	374.236725	-25.840954	923.609558	392.811584	156.457977
-583.610840	193.485489	876.605530	-596.589417	-12.498459	861.960999	-705.458008	218.607712	419.442993	-654.747742	-22.926121	470.006653	-714.200317	198.809708	67.683815	-722.560303	6.322048	74.546257	-611.747192	297.187073	1282.718750	-598.077637	-91.627342	1304.242065	-558.683167	97.868477	1324.497681	-536.591064	114.394997	1591.162231	-661.554504	320.761047	1051.967529	-641.925171	-150.773102	1079.880249	-552.040710	304.820587	807.588928	-540.840515	-120.033112	840.138855	-579.120178	82.756569	968.377075	374.155975	-25.828279	923.620911	392.749359	156.498123
-583.388367	193.425934	876.588196	-596.495056	-12.565937	861.944824	-705.417847	218.645996	419.502808	-654.826660	-22.888851	469.994202	-714.194885	198.810898	67.697342	-722.536133	6.339097	74.545273	-611.570618	297.130157	1282.630615	-597.934265	-91.704681	1304.256592	-558.533325	97.822662	1324.414429	-536.442444	114.424294	1591.124146	-661.838440	320.713104	1051.950684	-641.760620	-150.845367	1079.908203	-553.414063	304.933105	807.084045	-540.687256	-120.184616	840.187805	-578.932495	82.685486	968.356506	374.090485	-25.812971	923.612488	392.679779	156.528137
-583.177429	193.363403	876.571838	-596.366882	-12.627452	861.897034	-705.293274	218.566605	419.526154	-654.853760	-22.847912	469.985413	-714.169861	198.783173	67.715256	-722.464050	6.357304	74.538300	-611.384583	297.103149	1282.553589	-597.816101	-91.742722	1304.254761	-558.350586	97.772438	1324.396973	-536.310669	114.437317	1591.089844	-662.103271	320.660461	1051.959106	-641.634705	-150.978073	1079.934204	-554.796143	305.082947	806.563110	-540.533936	-120.360962	840.219055	-578.742371	82.602844	968.320496	374.024048	-25.825411	923.629883	392.597565	156.538956
-583.008240	193.277435	876.561829	-596.285095	-12.712758	861.863770	-705.255676	218.547760	419.544556	-654.869141	-22.842913	469.956451	-714.188965	198.782150	67.739418	-722.454224	6.375008	74.538063	-611.232178	297.053375	1282.464478	-597.710571	-91.815826	1304.270752	-558.226929	97.743225	1324.341553	-536.159058	114.463699	1591.058594	-662.388306	320.656952	1051.964233	-641.561279	-151.136276	1079.944580	-556.119507	305.219482	806.074341	-540.369019	-120.518654	840.240723	-578.591309	82.499977	968.294678	373.959991	-25.771914	923.621582	392.523834	156.575500
-582.811096	193.197311	876.538086	-596.176086	-12.758419	861.817383	-705.141968	218.443924	419.556854	-654.837036	-22.817417	469.952850	-714.258545	198.799637	67.768799	-722.384399	6.395106	74.472755	-611.091858	297.020813	1282.353149	-597.594849	-91.854752	1304.265869	-558.111694	97.706192	1324.292847	-536.105408	114.497047	1591.030884	-662.605774	320.516022	1051.963257	-641.568115	-151.363892	1079.905029	-557.444519	305.365875	805.599121	-540.218262	-120.688057	840.248962	-578.420166	82.419220	968.256165	373.905029	-25.789169	923.629700	392.476624	156.600677
-582.527222	192.908234	876.482056	-595.583252	-13.437659	861.920532	-704.913940	218.281113	419.511627	-654.808289	-22.814596	470.012817	-714.053894	198.742065	67.757309	-722.353760	6.399646	74.466431	-610.936462	296.992889	1282.285889	-597.506104	-91.882568	1304.278198	-557.969666	97.640610	1324.260620	-535.977173	114.502670	1590.992920	-662.821716	320.463318	1051.925049	-641.480408	-151.505844	1079.900269	-558.421814	305.573761	805.251709	-540.052734	-120.868599	840.259155	-578.059021	82.046494	968.296997	373.813263	-25.736404	923.603088	392.390900	156.629745
-582.382141	192.897415	876.464417	-595.490479	-13.447135	861.884216	-704.778381	218.149216	419.516663	-654.789001	-22.784510	470.022644	-713.917175	198.669815	67.719833	-722.355896	6.400389	74.491699	-610.820313	296.967163	1282.214722	-597.408691	-91.932777	1304.306641	-557.842590	97.604843	1324.212036	-535.960327	114.471268	1590.945801	-662.999512	320.350891	1051.940918	-641.383606	-151.594254	1079.898071	-559.661072	305.785065	804.812317	-539.915894	-121.006317	840.266418	-577.924805	82.023750	968.267395	373.735229	-25.724838	923.611755	392.332916	156.679138
-582.261780	192.845856	876.465454	-595.409790	-13.478095	861.896851	-704.669495	218.031677	419.517334	-654.821045	-22.791115	470.021179	-713.872681	198.656540	67.756310	-722.293335	6.471512	74.509476	-610.707153	296.934113	1282.164185	-597.337402	-91.994492	1304.284668	-557.765991	97.570442	1324.190063	-535.931274	114.493919	1590.930908	-663.231750	320.344788	1051.981934	-641.278687	-151.688995	1079.917236	-560.830383	305.843018	804.345337	-539.768066	-121.175339	840.265747	-577.821777	81.985016	968.274109	373.637421	-25.680225	923.606812	392.243500	156.711411
-582.176208	192.797440	876.440979	-595.331665	-13.496961	861.887573	-704.494263	217.871872	419.519501	-654.785034	-22.757132	470.065277	-713.680481	198.605408	67.744186	-722.208740	6.511677	74.513779	-610.623962	296.912415	1282.146240	-597.288574	-92.039177	1304.261963	-557.656128	97.494781	1324.180786	-535.864685	114.500084	1590.924438	-663.378662	320.288818	1052.020630	-641.181885	-151.749939	1079.898682	-562.047913	306.009064	803.977661	-539.608215	-121.296799	840.286011	-577.727112	81.956429	968.256226	373.507019	-25.663233	923.622253	392.163086	156.713669
-582.049866	192.800522	876.466248	-595.265381	-13.498821	861.912659	-704.257813	217.604523	419.490936	-654.805908	-22.764055	470.088287	-713.441040	198.529526	67.752197	-722.108704	6.543032	74.572090	-610.546509	296.888275	1282.144897	-597.211060	-92.090019	1304.268066	-557.606262	97.462669	1324.182739	-535.811096	114.469612	1590.920166	-663.540833	320.287994	1052.034668	-641.062195	-151.831100	1079.910522	-563.066895	306.108398	803.590088	-539.479431	-121.440712	840.288147	-577.633362	81.954094	968.281494	373.420776	-25.624735	923.621155	392.102051	156.754105
-581.976624	192.773361	876.444763	-595.182129	-13.514037	861.901550	-703.923828	217.330002	419.411469	-654.770996	-22.744970	470.071228	-713.145081	198.453125	67.730057	-722.093445	6.596571	74.581131	-610.509399	296.869507	1282.127808	-597.157349	-92.134933	1304.267090	-557.526672	97.415840	1324.189941	-535.756714	114.477982	1590.915161	-663.648376	320.174194	1052.048584	-640.893616	-151.822342	1079.909790	-564.347229	306.623932	803.285461	-539.338928	-121.557693	840.291504	-577.538879	81.937073	968.263672	373.328522	-25.621952	923.625061	392.021057	156.759872
-582.206787	193.176620	876.509766	-595.861267	-12.548656	861.418640	-703.798401	217.154419	419.403778	-654.537354	-22.571226	469.831421	-712.960327	198.380035	67.729355	-721.984619	6.661693	74.559105	-610.457642	296.856415	1282.132813	-597.073059	-92.153038	1304.250610	-557.503113	97.396988	1324.172729	-535.717163	114.449112	1590.893188	-663.785828	320.135742	1052.105347	-640.719299	-151.834198	1079.912720	-565.141968	306.306091	802.866272	-539.244263	-121.670853	840.238098	-577.756042	82.300400	968.002502	373.225067	-25.592640	923.609131	391.942902	156.795242
-581.875916	192.816116	876.456116	-595.070740	-13.447222	861.835815	-704.081421	217.321075	419.478302	-654.564758	-22.583946	469.942474	-713.249207	198.479355	67.764908	-722.065491	6.718271	74.526817	-610.434326	296.858490	1282.144043	-597.028564	-92.179108	1304.203735	-557.475098	97.362984	1324.169312	-535.633118	114.480080	1590.886719	-663.891785	320.035431	1052.163818	-640.662598	-151.918243	1079.882324	-566.077271	306.352264	802.531494	-539.107605	-121.766182	840.195923	-577.403015	81.953011	968.230103	373.094299	-25.552456	923.603455	391.852875	156.833725
-581.804993	192.836487	876.452759	-594.956604	-13.487243	861.811462	-704.815308	217.765228	419.694183	-654.503113	-22.528858	469.918854	-713.833801	198.585693	67.785889	-722.042908	6.730700	74.558990	-610.436218	296.860260	1282.139893	-597.025330	-92.205696	1304.159668	-557.479675	97.326027	1324.148438	-535.634338	114.466171	1590.851196	-663.960388	319.989075	1052.125000	-640.583252	-151.979172	1079.816040	-567.155457	306.959045	802.372681	-539.014771	-121.853439	840.126221	-577.302429	81.937241	968.214905	372.994354	-25.550564	923.594238	391.769470	156.855164
-581.794861	192.890579	876.435913	-594.904114	-13.448571	861.749146	-704.870300	217.791580	419.720215	-654.457275	-22.509083	469.865601	-713.742065	198.560745	67.797546	-721.992432	6.765298	74.529572	-610.444214	296.838715	1282.139404	-596.998596	-92.222984	1304.108154	-557.467102	97.290924	1324.130615	-535.645508	114.421822	1590.807373	-664.054810	319.903656	1052.178223	-640.542786	-152.067093	1079.749146	-567.652832	306.564148	802.042419	-538.901978	-121.933472	840.079468	-577.267029	81.964554	968.173401	372.891663	-25.522520	923.566772	391.691650	156.907089
-581.755859	192.889526	876.421875	-594.797607	-13.421133	861.715515	-704.857056	217.417847	419.638824	-654.395630	-22.484280	469.858948	-713.534119	198.504425	67.758430	-721.988647	6.776802	74.560280	-610.468262	296.830536	1282.161621	-596.991272	-92.267937	1304.064819	-557.513184	97.281815	1324.103638	-535.649597	114.374672	1590.786133	-664.133484	319.839417	1052.174438	-640.483643	-152.094406	1079.737427	-568.324524	306.584290	801.824463	-539.125427	-122.267586	839.860840	-577.204712	81.971512	968.150269	372.781372	-25.488441	923.555847	391.606689	156.925430
-581.743958	192.888855	876.412964	-594.709717	-13.426609	861.688171	-704.944092	217.605911	419.674194	-653.904236	-22.195007	469.798553	-713.577637	198.516769	67.775536	-721.820374	6.822103	74.490837	-610.516663	296.816254	1282.175293	-596.996765	-92.306671	1304.018677	-557.535339	97.248474	1324.096924	-535.648926	114.309990	1590.768555	-664.226013	319.813171	1052.188477	-640.413025	-152.135849	1079.652466	-568.938904	306.629059	801.642334	-538.730957	-122.075317	840.012329	-577.160522	81.964180	968.132446	372.671448	-25.486217	923.552368	391.530609	156.931229
-581.881226	193.056000	876.415222	-595.119324	-12.872120	861.578186	-705.102722	217.626831	419.719238	-654.258240	-22.470348	469.778503	-713.627686	198.464981	67.768059	-722.023376	6.773843	74.552574	-610.604919	296.795471	1282.192261	-597.021729	-92.352524	1303.983643	-557.593506	97.218483	1324.086792	-535.663818	114.238441	1590.736328	-664.274536	319.766052	1052.185913	-640.365784	-152.159195	1079.607178	-569.406189	306.634308	801.500671	-538.620361	-122.101784	839.961731	-577.372681	82.238777	968.064880	372.579773	-25.451811	923.552734	391.449829	156.931488
-581.758789	192.924088	876.379333	-594.570251	-13.365721	861.627930	-705.162720	217.547424	419.700409	-654.178589	-22.439590	469.831757	-713.624207	198.484909	67.758354	-722.039673	6.758555	74.521980	-610.676880	296.795990	1282.213623	-597.006958	-92.356705	1303.948364	-557.649475	97.209373	1324.044556	-535.686096	114.170387	1590.717529	-664.270935	319.318054	1052.230591	-640.281006	-152.132355	1079.549927	-569.755432	306.603149	801.342224	-538.522217	-122.138969	839.933960	-577.110352	82.007439	968.086487	372.485291	-25.427958	923.531250	391.362396	156.958054
-581.816406	192.895233	876.350098	-594.514648	-13.346920	861.593079	-705.279724	217.533264	419.720215	-654.092834	-22.461340	469.832153	-713.496948	198.440277	67.715477	-722.061707	6.750130	74.508286	-610.773987	296.761444	1282.203979	-597.028259	-92.389442	1303.881958	-557.732971	97.184212	1324.028687	-535.700317	114.086273	1590.673462	-664.426392	319.639832	1052.137085	-640.241760	-152.187180	1079.499146	-569.987061	306.552979	801.259338	-538.439331	-122.141228	839.884827	-577.109314	82.003891	968.054321	372.388855	-25.407228	923.504456	391.275360	156.997360
-581.849304	192.947678	876.350952	-594.443970	-13.294113	861.543823	-705.326233	217.208542	419.681580	-653.983765	-22.461506	469.803589	-713.216492	198.352432	67.637161	-722.057251	6.730156	74.518616	-610.890747	296.772034	1282.186890	-597.061157	-92.410446	1303.813477	-557.794739	97.138519	1323.986572	-535.735291	114.006264	1590.631104	-664.514709	319.648529	1052.111206	-640.222351	-152.219833	1079.427246	-570.126343	306.497101	801.219604	-538.693726	-122.410919	839.635803	-577.096863	82.038406	968.029358	372.291718	-25.365589	923.498718	391.168701	157.004730
-581.895386	193.034805	876.352783	-594.392456	-13.247971	861.514832	-705.606323	217.619919	419.763519	-653.916199	-22.521530	469.779724	-713.510986	198.438187	67.708405	-722.101440	6.713580	74.499107	-611.011841	296.753937	1282.172241	-597.070374	-92.452255	1303.772461	-557.903198	97.126511	1323.932495	-535.779907	113.927505	1590.604248	-664.746704	319.704712	1052.127808	-640.102905	-152.156677	1079.388306	-570.741943	306.301910	800.929932	-538.618408	-122.389595	839.603943	-577.117676	82.098305	968.017883	372.224060	-25.365149	923.496094	391.081726	157.039093
-581.979065	193.039780	876.338318	-594.339844	-13.228763	861.505737	-705.794495	217.643417	419.785156	-653.867432	-22.564035	469.775543	-713.511658	198.452682	67.653381	-722.087830	6.670769	74.518288	-611.198425	296.742401	1282.163818	-597.146057	-92.476891	1303.672852	-558.011658	97.096397	1323.885864	-535.853149	113.855705	1590.556396	-664.675232	319.539978	1052.036255	-640.097656	-152.171402	1079.278076	-569.996765	306.335999	801.247742	-538.224609	-122.095634	839.742432	-577.148071	82.120453	968.008545	372.145538	-25.310196	923.489990	391.002228	157.049683
-582.353210	193.551300	876.415527	-595.094849	-12.148682	860.984009	-706.255005	217.871017	419.911102	-653.815857	-22.593239	469.598358	-713.705994	198.511017	67.672356	-722.132996	6.671812	74.512604	-611.374451	296.735840	1282.170654	-597.174866	-92.485542	1303.618530	-558.073242	97.061218	1323.899780	-535.937317	113.774910	1590.527710	-664.821045	319.586182	1052.046875	-640.106323	-152.162170	1079.207886	-570.079163	306.110992	801.168945	-538.152893	-122.061127	839.696716	-577.492371	82.576065	967.734253	372.075958	-25.299847	923.481323	390.920776	157.085541
-582.770325	194.047897	876.493896	-595.968384	-10.963159	860.532227	-706.681763	218.083298	419.991821	-653.837219	-22.656397	469.399994	-713.923523	198.547699	67.669296	-722.188843	6.612357	74.526855	-611.545410	296.694244	1282.186035	-597.203735	-92.549683	1303.542236	-558.208679	97.055695	1323.867920	-536.027039	113.705162	1590.515625	-664.830261	319.514404	1052.007813	-640.030945	-152.132370	1079.148193	-569.612366	306.072296	801.399170	-538.092712	-121.988831	839.664063	-577.931946	83.099365	967.497437	372.022888	-25.260017	923.492920	390.860718	157.096176
-582.859253	194.077484	876.479065	-595.947021	-10.919265	860.521667	-706.824524	218.051178	419.993652	-653.803833	-22.653397	469.373352	-713.870850	198.569321	67.664520	-722.184082	6.597756	74.539078	-611.693420	296.658691	1282.206055	-597.171814	-92.584656	1303.491333	-558.562744	97.168571	1323.746582	-536.169678	113.626511	1590.488159	-664.920776	319.565369	1052.014893	-640.034363	-152.107117	1079.077026	-569.408020	305.745148	801.425232	-538.055603	-121.900497	839.631836	-577.991211	83.145073	967.488403	371.956116	-25.239311	923.484375	390.776489	157.138611
-582.975220	194.155136	876.474670	-595.948975	-10.897167	860.477417	-706.981323	217.739532	419.974182	-653.788086	-22.640366	469.387970	-713.764404	198.515976	67.597084	-722.188721	6.586008	74.506500	-611.959534	296.656952	1282.258179	-597.281799	-92.596931	1303.411377	-558.440430	97.043556	1323.841309	-536.289917	113.563957	1590.442383	-664.891296	319.479218	1051.972412	-640.087585	-152.168991	1078.936401	-569.229431	306.031860	801.710510	-538.012512	-121.796494	839.563904	-578.054749	83.184647	967.463745	371.923096	-25.229445	923.470947	390.722717	157.153732
-582.760010	193.886917	876.425964	-595.124146	-11.849444	860.846191	-706.988953	217.552048	419.893585	-653.703857	-22.636847	469.543549	-713.583435	198.482437	67.596062	-722.237488	6.564704	74.505180	-612.125183	296.627747	1282.290405	-597.254333	-92.626762	1303.295654	-558.823975	97.125916	1323.687622	-536.398376	113.469719	1590.412720	-664.879639	319.485077	1051.967651	-640.062500	-152.129486	1078.869385	-568.804504	305.829926	801.887085	-537.983521	-121.706734	839.501709	-577.765015	82.847267	967.672913	371.848450	-25.232460	923.467957	390.631317	157.145416
-582.832336	193.883026	876.405945	-595.000610	-11.982206	860.868408	-706.206055	216.769424	419.612091	-653.706543	-22.659006	469.606659	-712.768921	198.298401	67.486816	-722.259583	6.570409	74.476250	-612.370483	296.610565	1282.344360	-597.323364	-92.656090	1303.179077	-558.965881	97.133888	1323.673462	-536.540283	113.407692	1590.379395	-664.915710	319.601959	1051.948242	-640.065063	-152.117142	1078.756348	-568.061523	305.131317	801.887085	-537.963501	-121.577896	839.439758	-577.762268	82.815941	967.679688	371.781464	-25.223177	923.453735	390.545105	157.161942
-582.609802	193.568939	876.359436	-594.224182	-12.917005	861.330444	-706.302368	216.703064	419.550598	-653.661682	-22.641111	469.764008	-712.711792	198.263580	67.455078	-722.338501	6.525020	74.497215	-612.619629	296.609222	1282.383911	-597.344727	-92.665916	1303.082275	-559.120178	97.134308	1323.652344	-536.746765	113.278450	1590.336914	-664.849609	319.604126	1051.904175	-640.010803	-152.048126	1078.674438	-567.449829	304.900360	802.083862	-537.965149	-121.442421	839.359253	-577.523010	82.500504	967.941284	371.729004	-25.224691	923.439514	390.489197	157.158020
-582.696289	193.579971	876.342468	-594.212097	-12.952705	861.350281	-706.646851	216.770416	419.588867	-653.674866	-22.645166	469.759460	-712.938293	198.304291	67.444771	-722.318054	6.522485	74.470436	-612.872375	296.634918	1282.446777	-597.382080	-92.650917	1303.006714	-559.268066	97.110176	1323.639404	-536.902283	113.202293	1590.311279	-664.807190	319.688080	1051.897705	-640.105469	-152.121429	1078.549805	-566.878967	304.678009	802.298828	-537.906860	-121.278503	839.289185	-577.583862	82.513794	967.947327	371.678497	-25.219910	923.436584	390.420563	157.169540
-582.787354	193.633926	876.368286	-594.188843	-12.871053	861.337585	-706.840881	216.730865	419.610565	-653.673706	-22.643106	469.766479	-712.805420	198.292816	67.417336	-722.355286	6.501014	74.457336	-613.117432	296.603180	1282.503296	-597.457764	-92.664345	1302.910645	-559.388794	97.101585	1323.658569	-536.983643	113.195694	1590.318848	-664.664490	319.625061	1051.875000	-640.110718	-152.094162	1078.440552	-566.413757	304.790527	802.615601	-537.918518	-121.118790	839.187500	-577.641541	82.569290	967.955505	371.658386	-25.205431	923.424500	390.402405	157.170364
-582.910950	193.676025	876.367615	-594.220398	-12.847823	861.324463	-707.301208	216.920761	419.720551	-653.678833	-22.697821	469.774628	-712.944641	198.319687	67.411232	-722.402161	6.464522	74.449242	-613.334229	296.570740	1282.572266	-597.483093	-92.683052	1302.866455	-559.518921	97.110031	1323.632446	-537.145996	113.140785	1590.297974	-664.582581	319.651337	1051.836914	-640.126831	-152.070709	1078.321045	-565.532166	304.154663	802.813049	-537.902832	-120.925827	839.107666	-577.731812	82.602112	967.950012	371.635406	-25.182941	923.419006	390.348358	157.173141
-583.007813	193.712738	876.360352	-594.225830	-12.819137	861.337280	-707.773682	217.480637	419.813660	-653.436523	-22.536133	469.715515	-713.217957	198.366211	67.433754	-722.337463	6.476163	74.404472	-613.523193	296.538147	1282.604980	-597.525330	-92.673058	1302.769531	-559.670410	97.122887	1323.622559	-537.333130	113.083870	1590.266357	-664.457458	319.649506	1051.794067	-640.146545	-152.004669	1078.193481	-564.795166	303.802429	803.068665	-537.937622	-120.736137	838.980957	-577.806946	82.650589	967.956665	371.608490	-25.187031	923.411926	390.319641	157.178345
-583.144958	193.700104	876.325806	-594.264954	-12.801154	861.332825	-708.193787	217.604645	419.888641	-653.671509	-22.735319	469.757019	-713.316772	198.399384	67.403114	-722.449707	6.457390	74.400673	-613.710266	296.576019	1282.649902	-597.564148	-92.654152	1302.705078	-559.821289	97.106926	1323.601685	-537.530945	113.034958	1590.241577	-664.318787	319.654419	1051.738281	-640.159485	-151.936539	1078.069214	-563.983826	303.539917	803.319397	-537.959473	-120.524849	838.869873	-577.906311	82.672089	967.939880	371.571930	-25.202606	923.407593	390.276154	157.172256
-583.264038	193.775070	876.317383	-594.310852	-12.743793	861.300720	-708.537231	217.713791	419.965210	-653.678955	-22.781145	469.757294	-713.517639	198.479874	67.410042	-722.459412	6.476754	74.400169	-613.802185	296.690826	1282.827637	-597.627930	-92.653831	1302.600464	-559.965698	97.113281	1323.573853	-537.769531	112.991272	1590.207886	-664.144836	319.583527	1051.722168	-640.201355	-151.881577	1077.950195	-563.302734	303.310059	803.560486	-537.974915	-120.343987	838.752136	-578.000671	82.731934	967.920349	371.535370	-25.172813	923.377197	390.240112	157.220383
-583.398865	193.845062	876.295593	-594.332031	-12.757318	861.280151	-708.847839	217.819443	420.017944	-653.656982	-22.761864	469.742462	-713.701904	198.517441	67.366493	-722.508118	6.456563	74.365707	-614.107910	296.554962	1282.695801	-597.703552	-92.666939	1302.523804	-560.093384	97.106094	1323.525635	-538.026978	112.975800	1590.170654	-664.023926	319.617584	1051.628906	-640.212097	-151.781967	1077.815308	-562.488586	302.968231	803.773987	-537.998352	-120.132240	838.650513	-578.088196	82.770226	967.901062	371.500793	-25.170719	923.370544	390.195496	157.211273
-584.203125	194.699707	876.396484	-596.113708	-10.610991	860.366455	-709.570251	218.232956	420.197052	-653.765503	-22.843063	469.381378	-714.114990	198.593643	67.359863	-722.536194	6.434183	74.349686	-614.289124	296.562378	1282.742188	-597.778259	-92.620880	1302.419922	-560.048218	97.027847	1323.547119	-538.295898	112.968330	1590.147217	-663.837463	319.484375	1051.586548	-640.187073	-151.649002	1077.722656	-561.647156	302.636230	804.045959	-538.049438	-119.942841	838.520264	-578.916870	83.661674	967.393372	371.456055	-25.162127	923.360596	390.142975	157.247025
-584.381042	194.821198	876.395996	-596.291504	-10.448217	860.302307	-709.949219	218.394974	420.272675	-653.790344	-22.858589	469.335968	-714.214050	198.613144	67.360397	-722.562073	6.403903	74.384270	-614.395752	296.555969	1282.788574	-597.841248	-92.617195	1302.273438	-560.267456	97.092720	1323.469727	-538.637451	113.002365	1590.123779	-663.578552	318.974457	1051.625244	-640.312134	-151.607666	1077.576782	-560.856689	302.310730	804.305176	-538.466248	-120.007866	838.201599	-579.079651	83.770882	967.356567	371.398895	-25.170834	923.374084	390.126587	157.253525
-584.477051	194.823929	876.396118	-596.301331	-10.406170	860.331604	-710.117493	218.360458	420.241211	-653.800171	-22.839100	469.339325	-714.154785	198.614990	67.324471	-722.590881	6.412237	74.373779	-614.555481	296.513214	1282.826172	-597.982483	-92.672363	1302.116699	-560.341003	97.082375	1323.422974	-539.060486	113.060989	1590.121826	-663.382019	318.888824	1051.576172	-640.320984	-151.462677	1077.437134	-559.980774	301.934204	804.573486	-538.204224	-119.505829	838.267639	-579.171143	83.812225	967.377258	371.370850	-25.158699	923.364990	390.089844	157.268555
-584.119934	194.204712	876.294556	-595.130859	-11.990264	861.151855	-709.987793	218.155457	420.089905	-653.776428	-22.831121	469.612854	-713.988525	198.568848	67.319977	-722.620605	6.421505	74.378036	-614.655396	296.513367	1282.901855	-598.066528	-92.670540	1301.938965	-560.408936	97.076401	1323.373535	-539.501587	113.140976	1590.148193	-663.298340	318.919006	1051.599243	-640.362122	-151.328430	1077.303101	-559.659607	301.558350	804.627258	-538.268250	-119.227592	838.141602	-578.822815	83.252266	967.827209	371.328522	-25.137074	923.363342	390.054382	157.267578
-584.281067	194.225235	876.273071	-595.201050	-12.007800	861.176270	-710.158630	218.163605	420.077118	-653.768799	-22.802790	469.619751	-713.983582	198.577637	67.278984	-722.629089	6.421820	74.354851	-614.739929	296.500610	1282.976929	-598.127136	-92.689468	1301.790894	-560.432922	97.019669	1323.309570	-539.838379	113.030060	1590.209106	-663.103699	318.837097	1051.619019	-640.430054	-151.215744	1077.192017	-558.836975	301.099243	804.910950	-538.379272	-118.998718	838.024902	-578.947998	83.282303	967.831970	371.249176	-25.118904	923.371765	390.007507	157.264954
-584.452087	194.261902	876.261108	-595.311401	-11.961809	861.159119	-710.268921	218.203857	420.008057	-653.798157	-22.791393	469.590027	-714.075684	198.624664	67.249947	-722.662292	6.436275	74.326599	-614.808044	296.482117	1283.049683	-598.143799	-92.727158	1301.653320	-560.468811	96.982635	1323.267090	-540.365112	113.156082	1590.273193	-662.807617	318.637177	1051.575928	-640.449219	-151.032822	1077.037720	-557.418823	300.840393	805.474060	-538.463562	-118.742210	837.897217	-579.082031	83.323677	967.816711	371.181580	-25.103821	923.351624	389.966309	157.300613
-584.500610	194.169250	876.255005	-594.944763	-12.458076	861.228638	-710.294617	218.173752	419.959564	-653.772827	-22.790174	469.645203	-713.965149	198.613022	67.235161	-722.650940	6.453941	74.274544	-614.820313	296.444489	1283.146362	-598.092346	-92.736435	1301.561768	-560.474426	96.924179	1323.208374	-540.788208	113.454918	1590.419312	-662.585999	318.539764	1051.607056	-640.540039	-150.885284	1076.901489	-556.583496	300.447083	805.775574	-538.557434	-118.482414	837.790344	-578.990784	83.104935	967.861755	371.130768	-25.105356	923.338867	389.933014	157.303391
-584.701355	194.182892	876.246887	-595.082581	-12.413043	861.227234	-710.363464	217.764404	419.895874	-653.763306	-22.787361	469.625854	-713.882507	198.583954	67.194504	-722.683289	6.452422	74.279045	-614.835205	296.416016	1283.251465	-598.104858	-92.789978	1301.473389	-560.298523	96.789230	1323.245117	-541.433594	113.448479	1590.415039	-662.386902	318.440857	1051.615845	-640.657104	-150.801682	1076.773438	-555.733459	299.943329	806.039001	-538.673584	-118.236748	837.687378	-579.136169	83.138550	967.854736	371.067413	-25.078468	923.319763	389.894104	157.301300
-584.851318	194.267914	876.260376	-595.220642	-12.360883	861.228516	-710.415833	217.781540	419.862213	-653.826233	-22.739143	469.612305	-713.985046	198.602798	67.137627	-722.713135	6.444968	74.298004	-614.802551	296.374573	1283.353516	-598.029541	-92.811295	1301.421265	-560.291809	96.712975	1323.255981	-541.966919	113.575874	1590.537598	-662.256226	318.395050	1051.690674	-640.820251	-150.757751	1076.659668	-555.502808	299.504761	806.143616	-538.836365	-118.000648	837.573608	-579.273254	83.202873	967.860962	370.996765	-25.076588	923.314636	389.863464	157.331772
-585.161255	194.476227	876.308105	-595.850708	-11.754732	861.141907	-710.515991	217.804962	419.849548	-653.897583	-22.797289	469.521454	-713.865662	198.586395	67.164291	-722.752380	6.441633	74.311043	-614.745178	296.299408	1283.474365	-597.944092	-92.867096	1301.380493	-560.516541	96.744911	1323.221680	-542.493408	113.709908	1590.664307	-661.986694	318.263763	1051.769897	-640.973206	-150.718658	1076.592896	-554.686096	299.030640	806.408813	-539.018738	-117.718697	837.465698	-579.663879	83.510948	967.825073	370.910461	-25.044785	923.322266	389.803497	157.316040
-585.317017	194.541183	876.332703	-596.024536	-11.657334	861.129150	-710.560303	217.807587	419.829254	-653.910339	-22.780174	469.519653	-713.910522	198.589890	67.150436	-722.743286	6.442614	74.307114	-614.730042	296.261353	1283.605225	-597.986816	-92.883568	1301.355469	-560.336121	96.591072	1323.334961	-543.062683	113.758453	1590.761108	-661.707031	318.157440	1051.825073	-641.036499	-150.597885	1076.543335	-553.888977	298.566711	806.760376	-539.211792	-117.459679	837.368591	-579.798401	83.570808	967.826050	370.850830	-24.986645	923.279541	389.761780	157.361984
-585.431030	194.598907	876.387878	-596.128479	-11.618437	861.171875	-710.600830	217.826492	419.818481	-653.950012	-22.770563	469.516083	-713.803955	198.559128	67.123825	-722.748169	6.452691	74.304985	-614.674194	296.221649	1283.721802	-597.944580	-92.921669	1301.373413	-560.574036	96.650116	1323.331787	-543.360107	114.100708	1590.987305	-661.428833	318.034485	1051.865967	-641.118896	-150.490036	1076.511963	-553.127075	298.169647	807.018555	-539.415894	-117.184227	837.293274	-579.900574	83.614136	967.873840	370.740356	-25.005585	923.289185	389.715820	157.330673
-585.555603	194.656982	876.426086	-596.252136	-11.588834	861.196289	-710.640686	217.820282	419.781219	-654.002380	-22.738680	469.519623	-713.881165	198.577713	67.121635	-722.747925	6.453168	74.301956	-614.671997	296.190735	1283.840088	-597.962036	-92.901276	1301.402100	-560.460815	96.507507	1323.437378	-543.861206	114.187057	1591.089722	-661.256348	318.463715	1051.844971	-641.159668	-150.369049	1076.484375	-552.356384	297.720306	807.331848	-539.647034	-116.933571	837.216980	-580.009338	83.651848	967.902954	370.662445	-25.000967	923.274048	389.658417	157.350250
-585.673340	194.768860	876.467468	-596.391174	-11.522727	861.193787	-710.675903	217.864197	419.745514	-654.067810	-22.705484	469.515076	-713.862244	198.626862	67.144966	-722.745239	6.462115	74.288132	-614.622925	296.155396	1283.937134	-598.000732	-92.944519	1301.391846	-560.725952	96.557243	1323.447021	-544.281311	114.280388	1591.201538	-660.989014	318.441925	1051.854858	-641.165894	-150.196991	1076.510010	-551.617981	297.317291	807.626099	-539.876221	-116.666664	837.146545	-580.109985	83.719276	967.917664	370.569733	-24.983000	923.251953	389.595856	157.368973
-585.633118	194.628586	876.474304	-596.019470	-12.003510	861.295837	-710.663635	217.838104	419.707764	-654.117981	-22.685120	469.624176	-713.819031	198.617630	67.143921	-722.751953	6.443643	74.288940	-614.629333	296.103851	1284.021240	-598.063660	-92.968689	1301.408569	-560.818542	96.541878	1323.510986	-544.798462	114.161850	1591.224121	-660.695557	318.425079	1051.899536	-641.265564	-150.131989	1076.492554	-550.921692	296.861755	807.872070	-540.102905	-116.459923	837.103516	-579.944885	83.486214	967.982727	370.498962	-25.018042	923.242981	389.552673	157.352402
-585.722656	194.712662	876.522400	-596.140259	-11.988393	861.324463	-710.658875	217.838455	419.709290	-654.212830	-22.637913	469.627197	-713.867188	198.628708	67.143433	-722.757019	6.434621	74.303528	-614.698669	296.087280	1284.100708	-598.208984	-92.984489	1301.448486	-560.724670	96.403656	1323.648560	-545.196838	114.199539	1591.311401	-660.394470	318.364929	1051.946899	-641.369385	-150.062729	1076.484009	-550.224670	296.441162	808.088806	-540.274780	-116.267227	837.092102	-580.044373	83.527229	968.019775	370.403564	-25.034687	923.235352	389.485321	157.342529
-585.784668	194.753693	876.580444	-596.229614	-11.920337	861.346436	-710.719055	218.293182	419.730408	-654.231567	-22.532612	469.630585	-713.963074	198.668304	67.181862	-722.734924	6.450396	74.268456	-614.741638	296.069824	1284.178955	-598.267090	-92.992088	1301.484375	-560.868164	96.407845	1323.696655	-545.559570	114.247154	1591.399292	-660.083374	318.305298	1051.930298	-641.358459	-149.939987	1076.534302	-549.551697	296.071594	808.243347	-540.755249	-116.358658	836.899780	-580.117493	83.562057	968.057922	370.327911	-25.031395	923.208984	389.417542	157.368607
-585.830750	194.855392	876.617554	-596.326782	-11.905666	861.357117	-710.790710	218.348831	419.731232	-654.373291	-22.460987	469.631683	-713.958984	198.649582	67.185432	-722.706238	6.453366	74.255386	-614.832336	296.080933	1284.229858	-598.413635	-93.000267	1301.558594	-560.983032	96.412216	1323.780640	-545.856506	114.255264	1591.470459	-659.717163	317.826599	1052.007813	-641.430054	-149.822464	1076.565063	-548.917236	295.685120	808.423401	-540.903137	-116.195992	836.917786	-580.187317	83.608170	968.080688	370.244019	-25.019672	923.194641	389.348694	157.366791
-585.845398	194.903870	876.627197	-596.394287	-11.827732	861.366272	-710.781616	217.965073	419.704163	-654.529602	-22.440712	469.666779	-713.812866	198.619537	67.127113	-722.762024	6.504611	74.271255	-614.932556	296.092865	1284.270874	-598.593506	-92.978439	1301.581299	-561.128662	96.401627	1323.864258	-546.119263	114.242744	1591.513916	-659.381287	317.744202	1051.951782	-641.545776	-149.777390	1076.541016	-548.257690	295.308777	808.575256	-540.715149	-115.797203	837.111572	-580.219543	83.666885	968.088745	370.172485	-25.063520	923.176941	389.288422	157.380814
-585.880371	195.023834	876.672180	-596.485352	-11.773596	861.376953	-710.807068	217.992828	419.684784	-654.645630	-22.377575	469.679871	-713.915161	198.691727	67.146286	-722.765686	6.505733	74.265144	-615.059082	296.115967	1284.278809	-598.748352	-92.930862	1301.612549	-561.292419	96.417786	1323.921753	-546.360107	114.227646	1591.547241	-659.172302	318.143433	1051.788818	-641.646851	-149.734070	1076.570190	-547.603455	294.975677	808.747314	-540.802673	-115.695679	837.146973	-580.284729	83.737259	968.115479	370.063019	-25.090279	923.177979	389.219086	157.382858
-585.883423	195.070877	876.686340	-596.546753	-11.728020	861.372070	-710.874451	218.476166	419.720215	-654.771973	-22.377819	469.690186	-714.057556	198.723633	67.186089	-722.740601	6.515379	74.251129	-615.203735	296.135681	1284.293091	-598.943726	-92.918510	1301.645630	-561.444153	96.428520	1323.970703	-546.573730	114.195503	1591.548340	-658.936646	318.097900	1051.693359	-641.686218	-149.623520	1076.588257	-547.081055	294.668701	808.820618	-540.850830	-115.613350	837.190857	-580.322937	83.771744	968.119812	369.958282	-25.102913	923.173035	389.127563	157.349808
-585.894775	195.158005	876.705200	-596.647034	-11.712582	861.363464	-710.918091	218.539673	419.751648	-654.868103	-22.339523	469.688049	-714.089844	198.722565	67.176117	-722.712952	6.519981	74.239967	-615.277710	296.138611	1284.265991	-599.126770	-92.921898	1301.647217	-561.903687	96.538025	1323.902954	-546.844543	114.097473	1591.512207	-658.711365	317.960724	1051.623169	-641.841064	-149.623795	1076.589233	-546.505615	294.315674	808.897095	-540.882996	-115.605537	837.225769	-580.402161	83.809029	968.126404	369.873108	-25.107637	923.158997	389.053162	157.365311
-585.868164	195.189972	876.722717	-596.664001	-11.711551	861.374756	-710.924194	218.591843	419.765381	-654.891724	-22.298103	469.648132	-714.221191	198.750214	67.174225	-722.740601	6.547856	74.198059	-615.395813	296.152283	1284.247314	-599.340271	-92.884682	1301.658203	-562.104004	96.532410	1323.900269	-546.918945	114.108025	1591.524170	-658.540222	317.847046	1051.546021	-642.041748	-149.647964	1076.565063	-545.946472	294.027374	808.975586	-540.886963	-115.586311	837.243835	-580.421570	83.822540	968.143250	369.791138	-25.098972	923.127014	388.979034	157.307327
-585.868347	195.265640	876.729919	-596.759644	-11.641056	861.324890	-710.907715	218.588440	419.761719	-654.939819	-22.270060	469.639526	-714.226868	198.776718	67.166031	-722.734924	6.549272	74.193108	-615.516785	296.212524	1284.234009	-599.603333	-92.838776	1301.655640	-562.287598	96.529488	1323.890259	-547.081299	114.060211	1591.492920	-658.354431	317.747833	1051.434814	-642.231995	-149.670044	1076.510864	-545.441101	293.768341	809.050293	-540.852844	-115.616638	837.310852	-580.498108	83.864937	968.122620	369.711365	-25.121231	923.109619	388.886749	157.305634
-585.863281	195.324097	876.732971	-596.819824	-11.614008	861.323853	-710.945435	218.694153	419.773407	-654.974182	-22.266850	469.631561	-714.294678	198.795135	67.175507	-722.745300	6.553303	74.158218	-615.645447	296.241425	1284.187500	-599.910950	-92.817139	1301.648804	-562.498901	96.540428	1323.880371	-547.294922	113.951881	1591.424927	-658.225647	317.636627	1051.335571	-642.383423	-149.677078	1076.473877	-544.982666	293.549744	809.098633	-540.817078	-115.689995	837.329407	-580.560486	83.905098	968.127197	369.608643	-25.133400	923.120605	388.792114	157.270966
-585.844910	195.358139	876.727905	-596.849121	-11.614558	861.342651	-710.910583	218.750244	419.765656	-654.968933	-22.228428	469.639221	-714.115479	198.783279	67.199715	-722.692932	6.545301	74.141098	-615.769470	296.289917	1284.126587	-600.182434	-92.787720	1301.653076	-562.708252	96.570488	1323.858276	-547.354858	113.975906	1591.414673	-658.073486	317.519623	1051.216064	-642.526672	-149.640564	1076.451538	-544.523132	293.329956	809.142639	-540.766968	-115.793480	837.386414	-580.596375	83.933418	968.138245	369.527679	-25.138336	923.112610	388.691742	157.279617
-585.844238	195.397736	876.727722	-596.908569	-11.579899	861.355103	-710.901672	218.783722	419.748749	-654.951477	-22.179768	469.660248	-714.174683	198.811096	67.164818	-722.696472	6.556869	74.193596	-615.954712	296.344452	1284.089722	-600.545288	-92.730476	1301.692139	-562.683228	96.492203	1323.969238	-547.457275	113.933594	1591.377441	-657.994141	317.451263	1051.066040	-642.644165	-149.608261	1076.461792	-544.137390	293.057465	809.177429	-540.698792	-115.895569	837.478394	-580.675232	83.975883	968.150208	369.477783	-25.148582	923.112549	388.607697	157.275543
-585.875854	195.375519	876.702087	-596.968323	-11.564801	861.368286	-710.890259	218.834457	419.734894	-654.984558	-22.231722	469.681122	-714.156494	198.822174	67.157936	-722.725281	6.554566	74.204216	-616.099548	296.385437	1284.019775	-600.864380	-92.708313	1301.698364	-562.913635	96.509758	1323.965698	-547.568787	113.891701	1591.326660	-657.835938	316.823853	1051.085938	-642.786316	-149.576523	1076.444702	-543.789673	292.867035	809.187927	-540.656311	-116.012611	837.536743	-580.752319	83.989349	968.148682	369.356964	-25.182461	923.130737	388.487610	157.256454
-585.862305	195.370529	876.692810	-596.968994	-11.571793	861.399780	-710.869324	218.840164	419.723328	-654.894409	-22.202774	469.685486	-714.208679	198.832687	67.137634	-722.690002	6.564565	74.205070	-616.231750	296.408936	1283.986572	-601.223877	-92.681358	1301.665039	-563.196533	96.543404	1323.957886	-547.728149	113.791794	1591.260132	-657.775574	316.734161	1051.008423	-642.964600	-149.580429	1076.425659	-543.490723	292.674805	809.260132	-540.600769	-116.127670	837.599792	-580.801697	84.004662	968.167542	369.285522	-25.192886	923.137634	388.379974	157.262314
-585.858704	195.408859	876.690796	-597.023865	-11.574407	861.391235	-710.856140	218.872818	419.737244	-654.821960	-22.173830	469.641907	-714.299622	198.864624	67.154503	-722.671997	6.560926	74.184639	-616.334045	296.442780	1283.946045	-601.528809	-92.678879	1301.654785	-563.466064	96.554947	1323.963623	-547.733276	113.809364	1591.244873	-657.750305	316.675568	1050.918335	-643.205261	-149.669693	1076.421753	-543.231262	292.501068	809.321716	-540.905090	-116.557144	837.482666	-580.879578	84.020363	968.167664	369.177887	-25.231915	923.149780	388.258484	157.217316
-585.860962	195.408524	876.685303	-597.072327	-11.527731	861.379761	-710.814636	218.895126	419.721161	-654.811951	-22.179758	469.618988	-714.249756	198.850189	67.164314	-722.684448	6.562959	74.186951	-616.403320	296.450531	1283.925903	-601.802551	-92.656349	1301.639282	-563.928101	96.656685	1323.890991	-547.814819	113.775093	1591.196289	-657.734009	316.641846	1050.868652	-643.506104	-149.796661	1076.362305	-543.013855	292.343719	809.347046	-540.861389	-116.720947	837.548584	-580.949402	84.038628	968.163513	368.911102	-25.275440	923.281982	388.022003	157.181152
-586.026123	195.616592	876.720398	-597.639954	-10.936739	861.270386	-710.881348	218.945602	419.775909	-654.801758	-22.216122	469.524536	-714.255615	198.850311	67.163864	-722.669128	6.561007	74.194359	-616.570374	296.498749	1283.907593	-602.221924	-92.614807	1301.608765	-563.906921	96.538673	1323.984131	-547.905579	113.746269	1591.148926	-657.696533	316.558899	1050.809814	-643.754333	-149.825272	1076.332031	-542.835083	292.226257	809.383057	-540.490967	-116.591667	837.804504	-581.286560	84.332909	968.114807	369.292450	-25.316837	922.892700	388.376526	157.234161
-586.028076	195.672470	876.758179	-597.721863	-10.859424	861.266846	-710.855896	218.981476	419.786224	-654.755188	-22.184193	469.488678	-714.185669	198.829559	67.160011	-722.669739	6.553601	74.182663	-616.671692	296.501770	1283.887451	-602.551636	-92.616928	1301.611450	-564.366272	96.653481	1323.892822	-548.007935	113.713783	1591.088257	-657.711487	316.570068	1050.801880	-643.970886	-149.853088	1076.323242	-542.717590	292.102844	809.420044	-540.782166	-117.006203	837.702698	-581.364136	84.376610	968.133911	369.194275	-25.366201	922.897400	388.264984	157.180618
-586.036194	195.665222	876.756958	-597.745239	-10.887848	861.291199	-710.821167	219.014771	419.780945	-654.751160	-22.207474	469.507965	-714.447693	198.901596	67.163826	-722.671265	6.555932	74.217094	-616.801453	296.541748	1283.897827	-602.920593	-92.607643	1301.621460	-564.580994	96.622299	1323.912109	-548.116516	113.688240	1591.058594	-657.764587	316.607605	1050.751709	-644.064758	-149.750732	1076.375610	-542.597229	291.989288	809.456909	-540.454529	-116.919640	837.972656	-581.426819	84.373276	968.151550	369.049072	-25.412405	922.898865	388.113800	157.152939
-586.023926	195.661011	876.764893	-597.773621	-10.896772	861.334778	-710.781189	219.018661	419.767822	-654.730347	-22.199097	469.559509	-714.280823	198.879608	67.160805	-722.699829	6.564337	74.189583	-616.928772	296.561707	1283.881348	-603.309631	-92.608185	1301.602539	-564.798828	96.632843	1323.938843	-548.236694	113.662064	1591.019775	-657.802429	316.670746	1050.778442	-644.285889	-149.770874	1076.393066	-542.560486	291.906952	809.494812	-540.463745	-117.051262	838.065613	-581.493774	84.384712	968.184998	368.861420	-25.450344	922.917664	387.910065	157.127014
-586.040222	195.671280	876.786438	-597.833191	-10.914586	861.353821	-710.726440	219.015244	419.776581	-654.690369	-22.178312	469.559296	-714.118530	198.838318	67.162666	-722.659485	6.561507	74.210907	-617.059082	296.592377	1283.890381	-603.592041	-92.583191	1301.613403	-565.016968	96.608238	1323.941284	-548.351563	113.644485	1591.000732	-657.878845	316.752228	1050.745728	-644.656189	-149.958206	1076.398315	-542.539978	291.826752	809.538147	-540.854919	-117.480255	837.952148	-581.572754	84.380699	968.209534	368.653625	-25.336948	922.925842	387.574036	157.018692
-586.066711	195.669235	876.784851	-597.907288	-10.872516	861.347412	-710.739868	219.069244	419.779877	-654.667908	-22.204922	469.578979	-714.230896	198.871353	67.194740	-722.677307	6.567920	74.208107	-617.214783	296.603302	1283.885986	-603.898560	-92.575684	1301.636719	-565.232300	96.607529	1323.934814	-548.486755	113.634445	1590.968262	-657.940735	316.834503	1050.770752	-644.926453	-149.980713	1076.363525	-542.590332	291.800110	809.578674	-540.558594	-117.384117	838.204529	-581.646851	84.395508	968.207642	368.444061	-25.222971	922.917175	387.120483	156.978470
-586.101624	195.630142	876.780151	-597.961853	-10.883954	861.349731	-710.683533	219.065781	419.755646	-654.658936	-22.175030	469.565491	-714.428772	198.913727	67.162132	-722.704773	6.566731	74.209915	-617.365845	296.631805	1283.899536	-604.119385	-92.554665	1301.694580	-565.442810	96.589760	1323.954346	-548.627686	113.611763	1590.951416	-658.074768	316.957977	1050.771973	-645.148071	-149.985229	1076.371948	-542.672302	291.759094	809.603699	-540.611023	-117.499153	838.277954	-581.726807	84.373314	968.210327	368.314514	-25.272169	922.919617	386.984070	156.944580
-586.123108	195.653717	876.779663	-598.028198	-10.877111	861.334229	-710.720703	219.113678	419.774170	-654.626526	-22.212914	469.573730	-714.378235	198.910446	67.150986	-722.695190	6.582462	74.191116	-617.479370	296.757355	1283.959473	-604.492859	-92.522278	1301.672729	-565.379517	96.444130	1324.061401	-548.796082	113.590439	1590.915894	-658.174194	317.057587	1050.772827	-645.305542	-149.904266	1076.331421	-542.804504	291.746857	809.592957	-540.716736	-117.693901	838.333435	-581.805237	84.381454	968.205383	368.190979	-25.275858	922.906494	386.823181	156.917694
-586.155457	195.681198	876.794128	-598.105408	-10.873667	861.332397	-710.616150	218.652618	419.703949	-654.619080	-22.209120	469.567139	-714.153503	198.842346	67.099770	-722.701721	6.554049	74.205574	-617.548645	296.773743	1283.972290	-604.788086	-92.537033	1301.591431	-565.867249	96.565872	1323.963745	-548.967773	113.580467	1590.903931	-658.286499	317.154755	1050.802124	-645.475769	-149.871063	1076.363647	-542.949402	291.761169	809.586121	-540.830627	-117.864868	838.344666	-581.895874	84.389618	968.214783	368.022034	-25.318163	922.968811	386.800385	156.658447
-586.178223	195.636017	876.772400	-598.199219	-10.859430	861.328918	-710.684082	219.119766	419.761169	-654.604248	-22.208176	469.545959	-714.379395	198.904922	67.159927	-722.705017	6.575746	74.196274	-617.801880	296.701874	1283.899414	-605.101868	-92.510590	1301.616333	-565.836975	96.464851	1324.046631	-549.132324	113.566406	1590.892212	-658.511780	317.778290	1050.654419	-645.763062	-149.931427	1076.323242	-543.167969	291.811493	809.573303	-540.963196	-117.994446	838.360046	-581.978149	84.378288	968.204956	367.750427	-25.196295	923.055908	386.426422	156.672546
-586.200684	195.628754	876.769165	-598.268799	-10.883396	861.346436	-710.689575	219.145767	419.772858	-654.667480	-22.275694	469.563080	-714.394348	198.926544	67.153175	-722.728149	6.549296	74.222160	-617.925720	296.727936	1283.902954	-605.355347	-92.456337	1301.657837	-566.008606	96.483521	1324.071899	-549.314575	113.555176	1590.876953	-658.623291	317.867371	1050.651123	-646.074158	-150.038086	1076.332764	-543.393555	291.870514	809.535034	-541.108704	-118.110603	838.372437	-582.054932	84.372444	968.216125	367.427094	-25.138308	923.171753	386.083252	156.577682
-586.283203	195.581207	876.757568	-598.397156	-10.860589	861.351685	-710.737549	219.169052	419.768005	-654.640137	-22.257086	469.546509	-714.425110	198.923492	67.156197	-722.719666	6.554434	74.217163	-618.048645	296.739319	1283.887573	-605.535706	-92.444763	1301.719360	-566.224854	96.493469	1324.104980	-549.538635	113.545815	1590.872925	-658.752319	317.937531	1050.665283	-646.346375	-150.112442	1076.322754	-543.669617	291.931366	809.481873	-541.300232	-118.247658	838.377441	-582.178467	84.364082	968.215088	367.059753	-25.130306	923.269165	385.753113	156.369324
-586.303101	195.592560	876.768799	-598.470642	-10.853138	861.348206	-710.715820	219.149307	419.758606	-654.640137	-22.269281	469.538025	-714.327454	198.937332	67.163704	-722.727539	6.588637	74.192268	-618.163208	296.759613	1283.861206	-605.804260	-92.437439	1301.714233	-566.474426	96.526657	1324.118042	-549.752014	113.532936	1590.872314	-658.889832	318.015778	1050.673218	-646.559570	-150.104492	1076.361694	-543.937744	292.028564	809.420471	-541.500977	-118.393372	838.379578	-582.263184	84.365944	968.222290	366.672363	-25.107119	923.243103	385.454865	156.150848
-586.361877	195.550858	876.744751	-598.580261	-10.845607	861.347229	-710.799988	219.161423	419.739929	-654.664124	-22.281605	469.516479	-714.349854	198.944153	67.163231	-722.747192	6.590630	74.189827	-618.292969	296.782013	1283.862427	-606.056519	-92.421097	1301.712891	-566.662109	96.539818	1324.115356	-549.964539	113.517502	1590.878052	-659.019165	318.088470	1050.645386	-646.776917	-150.153320	1076.388062	-544.252563	292.125854	809.315613	-541.710388	-118.502808	838.372253	-582.360901	84.356194	968.211731	366.420624	-25.165047	923.111389	385.272095	156.021133
-586.416077	195.498001	876.723022	-598.651733	-10.880839	861.357910	-710.824097	219.180862	419.743408	-654.706787	-22.309464	469.525055	-714.491516	198.976959	67.136169	-722.794800	6.564112	74.211563	-618.435974	296.800201	1283.845825	-606.271118	-92.396248	1301.713135	-566.843506	96.542786	1324.120361	-550.198792	113.488602	1590.889282	-659.142334	318.167023	1050.644897	-646.933044	-150.114517	1076.417725	-544.622925	292.247040	809.196289	-541.911438	-118.619751	838.356079	-582.459717	84.327950	968.211182	366.267090	-25.237650	923.089355	385.234406	156.050125
-586.486877	195.474945	876.718018	-598.777588	-10.874988	861.352905	-710.908630	219.208725	419.734741	-654.741760	-22.357157	469.505371	-714.559631	198.996292	67.104210	-722.781311	6.586994	74.203285	-618.582397	296.832794	1283.839111	-606.479187	-92.389923	1301.722168	-567.067383	96.573097	1324.113892	-550.447205	113.464981	1590.888672	-659.283447	318.249817	1050.622070	-647.139465	-150.117020	1076.409302	-544.960999	292.361877	809.073059	-542.162415	-118.690292	838.349426	-582.576904	84.316551	968.207825	366.056458	-25.299072	923.106812	385.083344	156.014130
-586.542969	195.439056	876.702515	-598.849121	-10.862147	861.347046	-710.959717	219.188629	419.700897	-654.714172	-22.334063	469.509735	-714.648071	199.014084	67.095123	-722.765198	6.589774	74.169907	-618.600281	297.015381	1283.902344	-606.713318	-92.356796	1301.688354	-567.211121	96.560646	1324.109863	-550.689392	113.432549	1590.892822	-659.391357	318.276276	1050.625122	-647.376587	-150.135925	1076.420532	-545.330994	292.512115	808.934021	-542.423218	-118.793755	838.330994	-582.660461	84.308037	968.199341	365.881866	-25.307228	923.098572	384.940765	155.956726
-586.641724	195.419266	876.682861	-598.984131	-10.870856	861.345703	-711.028381	219.195389	419.715393	-654.736938	-22.373960	469.513885	-714.343628	198.937744	67.108826	-722.789124	6.557752	74.178505	-618.752747	297.029419	1283.899414	-606.914551	-92.348534	1301.694458	-567.375366	96.592606	1324.113281	-550.883240	113.414787	1590.919678	-659.529419	318.376221	1050.582764	-647.642700	-150.166565	1076.409180	-545.721069	292.682831	808.786926	-542.662598	-118.868507	838.320496	-582.781311	84.300568	968.189819	365.669830	-25.341475	923.115662	384.770752	155.893799
-587.235107	196.025238	876.752991	-600.325867	-9.284035	860.532349	-711.431030	219.462891	419.813202	-654.767395	-22.390484	469.235626	-714.846619	199.134903	67.111542	-722.772217	6.557369	74.176826	-618.927734	297.076233	1283.882446	-607.131592	-92.334938	1301.702148	-567.503174	96.609596	1324.126587	-551.151794	113.375359	1590.928467	-659.684021	318.439270	1050.575439	-647.847168	-150.144516	1076.410767	-546.150085	292.846161	808.645203	-542.889465	-118.897125	838.323730	-583.356995	84.877144	967.734619	365.474457	-25.343744	923.141663	384.656647	155.819748
-586.695740	195.151794	876.620972	-598.723328	-11.444518	861.455383	-711.106445	219.104843	419.681641	-654.750916	-22.368362	469.565796	-714.436646	199.022079	67.055855	-722.770081	6.563374	74.189964	-619.080566	297.104736	1283.871826	-607.351440	-92.297775	1301.682861	-567.673462	96.612625	1324.151001	-551.440125	113.350868	1590.939331	-659.825012	318.536499	1050.554932	-647.981384	-150.065445	1076.444946	-546.595581	293.014526	808.472595	-543.172729	-118.944260	838.311951	-582.772888	83.993614	968.232300	365.278534	-25.339010	923.176880	384.503296	155.747147
-586.770996	195.072342	876.610291	-598.787598	-11.573893	861.487305	-711.237732	219.115616	419.666656	-654.769104	-22.418499	469.585724	-714.479309	199.018539	67.058800	-722.791504	6.561769	74.177338	-619.256104	297.167999	1283.856079	-607.545959	-92.280083	1301.674927	-567.804993	96.615257	1324.182129	-551.692749	113.334412	1590.975464	-659.959534	318.636200	1050.523560	-648.188171	-149.996933	1076.434692	-547.034729	293.294556	808.321716	-543.450317	-118.984711	838.309082	-582.880005	83.913849	968.248657	365.054352	-25.339245	923.199646	384.344147	155.694260
-586.879211	195.054092	876.610596	-598.950378	-11.543394	861.495911	-711.238586	218.646652	419.576752	-654.795654	-22.443657	469.576782	-714.421936	199.000717	66.998779	-722.776917	6.555762	74.149155	-619.439026	297.204865	1283.826782	-607.728638	-92.259163	1301.666382	-568.009338	96.667946	1324.202026	-551.961670	113.286774	1591.001099	-660.084473	318.702301	1050.530029	-648.451172	-150.009216	1076.425903	-547.420898	293.376312	808.177307	-543.771423	-119.020050	838.283875	-583.007202	83.919075	968.252197	364.865295	-25.346409	923.217224	384.211609	155.651352
-587.001343	194.974686	876.595825	-599.067566	-11.588127	861.512817	-711.302673	218.615036	419.566071	-654.836670	-22.462646	469.570374	-714.294312	198.955933	66.968544	-722.805847	6.528348	74.140160	-619.581787	297.230835	1283.843872	-607.890564	-92.227486	1301.706787	-568.206604	96.686256	1324.202637	-552.302734	113.195572	1590.976074	-660.239319	318.813995	1050.526733	-648.728271	-150.025986	1076.450317	-547.860229	293.585541	808.025452	-544.091980	-119.035294	838.246033	-583.153503	83.872391	968.257141	364.698792	-25.353373	923.209412	384.099030	155.618683
-587.116516	194.955795	876.586853	-599.215698	-11.626984	861.515747	-711.464844	219.058365	419.633575	-654.886353	-22.510897	469.570557	-714.640259	199.024582	67.009590	-722.803101	6.533116	74.141418	-619.684753	297.244934	1283.818237	-608.027649	-92.237152	1301.681152	-568.645264	96.847740	1324.126221	-552.556152	113.169495	1591.001465	-660.356018	318.847656	1050.495728	-649.051147	-150.082077	1076.487183	-548.283325	293.976685	807.897705	-544.409851	-119.038788	838.195740	-583.301392	83.849213	968.256165	364.499329	-25.338367	923.174683	383.913635	155.568604
-587.222900	194.931702	876.597473	-599.333740	-11.658610	861.537476	-711.474243	218.570328	419.532623	-654.944580	-22.521221	469.552521	-714.551392	198.993546	66.933601	-722.843628	6.528862	74.126671	-619.817566	297.263489	1283.804443	-608.154785	-92.229698	1301.683350	-568.835205	96.851250	1324.114258	-552.806641	113.143692	1591.008301	-660.487305	318.924591	1050.503906	-649.228149	-150.027832	1076.484619	-548.675720	294.100739	807.757690	-544.714172	-119.025574	838.145020	-583.422241	83.826836	968.273621	364.324951	-25.346567	923.163086	383.753357	155.538879
-587.365112	194.929993	876.598389	-599.447327	-11.665718	861.536255	-711.549561	218.548599	419.543365	-654.927063	-22.490614	469.535736	-714.510620	198.998154	66.917236	-722.784302	6.538557	74.110382	-619.978821	297.276154	1283.816406	-608.310913	-92.219383	1301.682251	-569.036560	96.879837	1324.092529	-552.999268	113.172546	1591.032227	-660.662170	319.016998	1050.491455	-649.425842	-150.002060	1076.491089	-549.095703	294.163757	807.561951	-545.053345	-118.989861	838.116577	-583.563416	83.823654	968.274902	364.166382	-25.363628	923.124084	383.610748	155.558777
-587.481323	194.880234	876.592773	-599.524780	-11.661151	861.556763	-711.703064	219.012375	419.601379	-655.001465	-22.517658	469.551178	-714.579651	199.048111	66.970695	-722.811707	6.541458	74.126801	-620.149536	297.298492	1283.786255	-608.488159	-92.205994	1301.689819	-569.221863	96.929932	1324.105591	-553.243225	113.156677	1591.036743	-660.813416	319.066528	1050.490356	-649.583862	-149.913544	1076.524414	-549.519592	294.365326	807.455383	-545.376160	-118.946434	838.068787	-583.685913	83.814629	968.285950	364.057312	-25.367987	923.106018	383.493164	155.571991
-587.625671	194.831635	876.588623	-599.662476	-11.685361	861.566101	-711.792419	219.013550	419.600861	-655.054993	-22.552116	469.547180	-714.527100	198.994843	66.933609	-722.826050	6.537856	74.113785	-620.333435	297.324188	1283.775513	-608.627625	-92.164047	1301.717041	-569.443237	96.948654	1324.119995	-553.475159	113.141891	1591.028931	-660.971375	319.133331	1050.494629	-649.836304	-149.908615	1076.497681	-549.898010	294.589478	807.347717	-545.676331	-118.887489	838.028931	-583.845215	83.784973	968.290894	363.936707	-25.404642	923.087708	383.435913	155.549698
-587.756409	194.821747	876.599670	-599.784973	-11.731575	861.593262	-711.910522	219.006897	419.637695	-655.128418	-22.547707	469.548401	-714.640686	199.038071	66.944473	-722.783752	6.544240	74.101280	-620.579407	297.356628	1283.759277	-608.845703	-92.144279	1301.713623	-569.371643	96.840034	1324.214111	-553.701904	113.135155	1591.039673	-661.140747	319.189667	1050.499878	-650.100037	-149.895050	1076.475830	-550.316162	294.793152	807.232361	-545.968811	-118.836472	838.012085	-583.977722	83.766678	968.311401	363.793976	-25.410347	923.077942	383.302002	155.550629
-587.855469	194.789673	876.627869	-599.886658	-11.767726	861.617188	-712.008728	218.958099	419.609985	-655.148499	-22.519482	469.543182	-714.568420	199.015442	66.910934	-722.771301	6.537421	74.078720	-620.779663	297.363556	1283.772949	-608.998413	-92.110458	1301.730347	-569.540466	96.857529	1324.230347	-553.917175	113.129402	1591.040039	-661.320251	319.211884	1050.488525	-650.346252	-149.912811	1076.474731	-550.714600	294.973541	807.117676	-546.248657	-118.771339	837.982544	-584.118530	83.732613	968.341431	363.690491	-25.464317	923.072449	383.221832	155.482925
-587.981262	194.774353	876.622986	-600.046875	-11.786128	861.611328	-712.109436	218.945541	419.644775	-655.220764	-22.573784	469.536377	-714.765808	199.040268	66.895828	-722.827332	6.522118	74.069351	-620.974487	297.368164	1283.782837	-609.144104	-92.110672	1301.742188	-569.746643	96.871613	1324.259399	-554.100098	113.124313	1591.043457	-661.499756	319.216064	1050.514893	-650.522400	-149.866287	1076.499390	-551.084595	295.123993	807.005310	-546.529907	-118.708733	837.973206	-584.270264	83.714226	968.336792	363.557648	-25.495783	923.069397	383.138580	155.460052
-588.230652	194.929657	876.639771	-600.658936	-11.228158	861.510681	-712.318115	219.011185	419.663696	-655.329529	-22.595280	469.440125	-714.816406	199.053558	66.896187	-722.827026	6.521886	74.071327	-621.302917	297.196899	1283.687622	-609.327087	-92.110306	1301.760620	-569.948547	96.860878	1324.257446	-554.279053	113.114410	1591.025391	-661.721252	319.267700	1050.482422	-650.659607	-149.767334	1076.508789	-551.457092	295.285217	806.899414	-546.780090	-118.613495	837.937256	-584.642273	83.979431	968.281799	363.345490	-25.517496	923.091492	382.971649	155.382141
-588.383728	194.889832	876.666077	-600.810669	-11.246418	861.521240	-712.411499	218.984390	419.656921	-655.382690	-22.584459	469.427521	-714.792725	199.033279	66.897781	-722.850220	6.503045	74.047340	-621.535217	297.210815	1283.672729	-609.547241	-92.114861	1301.724121	-570.141724	96.858383	1324.262939	-554.449341	113.098892	1591.014771	-661.905823	319.278656	1050.485107	-650.761963	-149.663681	1076.515503	-551.812927	295.578979	806.829712	-547.030762	-118.535599	837.898499	-584.810486	83.942924	968.301270	363.175476	-25.581165	923.116516	382.867676	155.267258
-588.480591	194.835938	876.635132	-600.898132	-11.277823	861.527832	-712.544128	218.973480	419.648712	-655.435425	-22.573143	469.386902	-714.936890	199.071198	66.872917	-722.852844	6.502758	74.046410	-621.797729	297.226257	1283.681396	-609.744568	-92.105316	1301.719849	-570.335815	96.841568	1324.298828	-554.625977	113.091270	1590.996460	-662.124695	319.298737	1050.485229	-650.924500	-149.553131	1076.500488	-552.164185	295.802795	806.752136	-547.251709	-118.446442	837.863464	-584.923340	83.918900	968.292603	363.006317	-25.591185	923.124084	382.737518	155.180725
-588.632324	194.809891	876.637695	-601.064026	-11.327514	861.518372	-712.676025	218.957550	419.673737	-655.434143	-22.554535	469.403778	-714.959045	199.105728	66.863564	-722.837769	6.496534	74.032616	-622.081604	297.226837	1283.695068	-609.994324	-92.079453	1301.679688	-570.569397	96.840286	1324.329224	-554.869080	113.262650	1590.973633	-662.373108	319.390533	1050.515381	-651.119446	-149.498138	1076.456665	-552.509094	295.941559	806.722961	-547.432312	-118.376472	837.850098	-585.104553	83.876717	968.291016	362.865356	-25.615204	923.125854	382.648926	155.129135
-588.742981	194.709671	876.636108	-601.190125	-11.344572	861.538330	-712.753235	218.910446	419.637360	-655.474304	-22.601372	469.378845	-714.870178	199.097443	66.846359	-722.813599	6.484391	74.003036	-622.203674	297.388184	1283.835815	-610.182129	-92.063202	1301.693604	-570.819275	96.854370	1324.337524	-555.033264	113.272797	1590.951294	-662.571350	319.392334	1050.551758	-651.399475	-149.596558	1076.442749	-552.820374	295.980408	806.692749	-547.631409	-118.323196	837.824646	-585.256104	83.826248	968.304077	362.712830	-25.632692	923.140320	382.537384	155.023117
-588.903259	194.638275	876.614197	-601.356873	-11.379723	861.534180	-712.894531	218.912415	419.645020	-655.511108	-22.623344	469.387909	-714.940796	199.106552	66.808006	-722.815552	6.508285	74.016251	-622.453552	297.400299	1283.852173	-610.405884	-92.110222	1301.690674	-571.049561	96.857506	1324.362793	-555.168457	113.271042	1590.934570	-662.839294	319.422089	1050.558594	-651.674316	-149.621277	1076.404907	-553.125549	296.099731	806.673401	-547.779053	-118.255142	837.829712	-585.413879	83.779503	968.291016	362.565918	-25.626396	923.185242	382.413239	154.949600
-588.887268	194.405838	876.585510	-601.004272	-11.985272	861.655090	-712.935486	218.853775	419.605774	-655.616028	-22.684149	469.488342	-714.891418	199.097839	66.793472	-722.843994	6.489643	74.003532	-622.680664	297.392365	1283.872070	-610.628418	-92.103615	1301.682373	-571.271729	96.847580	1324.380005	-555.292725	113.277328	1590.933594	-663.086853	319.417999	1050.575928	-651.803589	-149.548447	1076.424072	-553.399109	296.193665	806.670532	-547.886841	-118.190338	837.848694	-585.325867	83.466866	968.354858	362.341187	-25.616068	923.228027	382.284943	154.848328
-589.139343	194.469406	876.599060	-601.572144	-11.482370	861.600281	-713.122498	218.859680	419.631317	-655.737061	-22.742243	469.396423	-714.918274	199.112152	66.797234	-722.869141	6.487319	74.012917	-622.950928	297.368500	1283.865601	-610.875183	-92.126167	1301.645508	-571.519531	96.861389	1324.387451	-555.443665	113.267014	1590.906494	-663.361023	319.468231	1050.574951	-651.854675	-149.452118	1076.437256	-553.665955	296.315826	806.691467	-548.012512	-118.163010	837.866577	-585.693298	83.683975	968.324890	362.163239	-25.637890	923.287781	382.150208	154.751617
-589.310242	194.437881	876.575623	-601.778076	-11.485885	861.589783	-713.233032	218.843994	419.617096	-655.848633	-22.808203	469.413483	-714.998230	199.142090	66.782837	-722.895081	6.486508	73.989029	-623.193542	297.377747	1283.903442	-611.109375	-92.126541	1301.654785	-571.774475	96.880234	1324.359619	-555.565491	113.248604	1590.889404	-663.634949	319.491486	1050.624756	-652.007446	-149.407623	1076.405029	-553.905579	296.435211	806.716370	-548.078064	-118.107323	837.891541	-585.876526	83.669678	968.307678	361.987305	-25.621906	923.304321	382.055603	154.664383
-589.446655	194.339325	876.534790	-601.908936	-11.524885	861.589600	-713.319580	218.808609	419.576263	-655.889160	-22.806669	469.392242	-715.002563	199.158783	66.746559	-722.868958	6.471680	73.958946	-623.433105	297.377716	1283.918945	-611.312561	-92.137032	1301.653931	-572.013489	96.906219	1324.351563	-555.729431	113.258301	1590.858521	-663.898804	319.521088	1050.644775	-652.177856	-149.411484	1076.378906	-554.156372	296.493896	806.742493	-548.152527	-118.092918	837.904419	-586.024414	83.619171	968.289978	362.444550	-25.844288	922.886658	382.205536	154.963623
-589.594604	194.274765	876.506775	-602.047974	-11.599160	861.612549	-713.434204	218.789108	419.569672	-655.974854	-22.857620	469.395111	-715.003601	199.168869	66.723061	-722.935303	6.452236	73.970070	-623.667664	297.366089	1283.941528	-611.498779	-92.132782	1301.655640	-572.250427	96.927895	1324.369507	-555.896301	113.251053	1590.822144	-664.096741	319.041443	1050.776733	-652.316650	-149.417404	1076.367798	-554.378784	296.592438	806.741882	-548.201416	-118.048561	837.927979	-586.191650	83.576225	968.291870	362.465668	-25.891508	922.841553	382.174896	154.993073
-589.754272	194.193497	876.487183	-602.218201	-11.623072	861.609863	-713.485596	218.736710	419.571106	-655.954651	-22.828773	469.372772	-715.003784	199.162003	66.731285	-722.925110	6.442837	73.938118	-623.885437	297.316956	1283.936890	-611.647644	-92.145538	1301.666626	-572.739258	97.035370	1324.277954	-556.089417	113.264297	1590.796021	-664.457581	319.569824	1050.679932	-652.538269	-149.498856	1076.328369	-554.636353	296.674896	806.772339	-548.243469	-118.038544	837.969543	-586.372314	83.529915	968.282715	362.419891	-25.961166	922.861145	382.142975	154.945511
-589.798523	193.970627	876.441833	-601.970398	-12.124613	861.693542	-713.554565	218.683243	419.510742	-655.961792	-22.837936	469.471771	-714.944397	199.138199	66.677063	-722.912170	6.446239	73.954025	-624.141235	297.334045	1283.961670	-611.871033	-92.149315	1301.656860	-572.959045	96.999680	1324.296875	-556.273071	113.254486	1590.760986	-664.706299	319.566437	1050.704468	-652.662537	-149.522263	1076.307861	-554.857178	296.726257	806.810364	-548.279419	-118.022552	837.988037	-586.326477	83.256371	968.314209	362.328125	-25.971275	922.893188	382.043976	154.919327
-589.932068	193.877670	876.424072	-602.113708	-12.226776	861.734863	-713.657471	218.654404	419.520966	-656.061584	-22.915596	469.510284	-714.899048	199.129425	66.683754	-722.936218	6.433116	73.956726	-624.395020	297.295349	1283.965210	-612.090393	-92.146812	1301.646484	-573.182129	96.986214	1324.316650	-556.418457	113.243065	1590.735840	-664.976074	319.626343	1050.688599	-652.848328	-149.569809	1076.291626	-555.055725	296.768585	806.840210	-548.310425	-118.025345	838.037109	-586.490723	83.188354	968.330750	361.479095	-25.644650	923.336121	381.660309	154.505981
-590.134033	193.789902	876.398499	-602.347351	-12.214787	861.750488	-713.817078	218.628571	419.484741	-656.131897	-22.981398	469.478363	-714.890564	199.142609	66.652855	-722.953003	6.429712	73.943405	-624.662964	297.342987	1283.987915	-612.329834	-92.131493	1301.679932	-573.151489	96.857742	1324.416260	-556.630798	113.237946	1590.708008	-665.237244	319.654388	1050.731689	-652.931885	-149.614883	1076.300903	-555.253845	296.822998	806.911011	-548.330872	-118.020103	838.088074	-586.703003	83.164787	968.326355	362.261292	-26.018719	922.907471	381.940155	154.933517
-590.271057	193.738586	876.366333	-602.507324	-12.246382	861.764526	-713.883362	218.123840	419.441833	-656.195129	-23.010529	469.485962	-714.775635	199.157196	66.580246	-722.960510	6.429328	73.946480	-624.971069	297.182617	1283.902344	-612.453247	-92.149811	1301.695923	-573.651306	96.981277	1324.291382	-556.809265	113.197426	1590.669434	-665.543518	319.715454	1050.723145	-653.046814	-149.612946	1076.319824	-555.443176	296.843811	806.955444	-548.342285	-118.044769	838.146606	-586.870911	83.144691	968.320740	361.900543	-25.948626	923.084900	381.720612	154.752441
-590.440247	193.646729	876.344360	-602.686707	-12.301226	861.781372	-714.149292	218.606216	419.447083	-656.284180	-23.054018	469.479919	-714.946777	199.195847	66.627251	-722.949951	6.429604	73.948715	-625.267578	297.234100	1283.937866	-612.679565	-92.130402	1301.735962	-573.628418	96.869919	1324.361572	-557.081543	113.082497	1590.621094	-665.844482	319.749298	1050.757813	-653.141235	-149.649231	1076.318481	-555.654053	296.892731	806.998535	-548.359497	-118.051315	838.209045	-587.044373	83.088066	968.319397	362.177826	-26.061569	922.895325	381.716248	154.940704
-590.575989	193.582626	876.312988	-602.850464	-12.315591	861.801453	-714.334534	218.624710	419.446472	-656.350525	-23.099810	469.491394	-715.004333	199.224060	66.586021	-722.984802	6.391327	73.961418	-625.410400	297.399994	1284.015259	-612.880493	-92.128326	1301.733643	-573.850098	96.865456	1324.347046	-557.194580	113.104401	1590.631714	-666.073120	319.742462	1050.816528	-653.229309	-149.683777	1076.356079	-555.855164	296.891479	807.063416	-548.424622	-118.086342	838.283203	-587.206055	83.071014	968.316589	362.177521	-26.054976	922.867920	381.612183	155.009857
-591.017273	193.929123	876.365356	-603.720642	-11.490346	861.388184	-714.681885	218.743576	419.537872	-656.443970	-23.137297	469.337830	-715.115906	199.274170	66.583473	-723.023254	6.385058	73.905281	-625.632690	297.408264	1284.045654	-613.049011	-92.130417	1301.762817	-574.102417	96.906311	1324.285034	-557.449585	113.087029	1590.625732	-666.317261	319.705292	1050.853516	-653.345825	-149.654068	1076.397827	-556.024048	296.904419	807.137024	-548.447449	-118.116432	838.374084	-587.665222	83.385193	968.096069	362.038605	-25.966913	922.863770	381.350464	155.038620
-590.899963	193.541397	876.328796	-603.215576	-12.365097	861.853638	-714.735901	218.592789	419.489746	-656.461365	-23.145187	469.480682	-715.110596	199.264328	66.537056	-723.020325	6.386145	73.902618	-625.854919	297.396149	1284.068115	-613.229797	-92.138191	1301.767700	-574.335327	96.915199	1324.244263	-557.682983	113.028633	1590.627319	-666.456848	319.230225	1051.006958	-653.428528	-149.684814	1076.440430	-556.223938	296.878815	807.194519	-548.516418	-118.178902	838.455139	-587.566895	83.042397	968.353455	361.883301	-25.830158	922.854614	381.054260	155.120911
-591.055969	193.493210	876.338135	-603.375610	-12.427458	861.881653	-714.903931	218.575394	419.513733	-656.523682	-23.195707	469.485443	-715.144714	199.269089	66.558624	-723.013367	6.390729	73.904808	-626.065857	297.410400	1284.091919	-613.396973	-92.147484	1301.829956	-574.542053	96.916176	1324.237305	-557.954346	112.984665	1590.627563	-666.694397	319.202515	1051.066895	-653.560791	-149.731750	1076.492188	-556.413147	296.874329	807.247009	-548.592224	-118.227303	838.521057	-587.731201	82.996735	968.373413	361.969116	-26.086660	922.850708	381.260559	155.053314
-591.233948	193.463287	876.322937	-603.547058	-12.460573	861.919128	-715.139099	218.593536	419.511536	-656.618225	-23.253237	469.501617	-715.226868	199.287796	66.512482	-723.043762	6.397152	73.890961	-626.267883	297.427185	1284.137939	-613.573975	-92.137215	1301.847778	-574.725525	96.929886	1324.204712	-558.220215	112.930672	1590.627441	-667.039246	319.743622	1050.981079	-653.781799	-149.873322	1076.519775	-556.559631	296.857147	807.336914	-548.651001	-118.287666	838.612061	-587.917114	82.991478	968.387634	361.941071	-26.113338	922.804993	381.206329	155.083557
-591.398254	193.440369	876.330017	-603.737549	-12.513925	861.929321	-715.261963	218.550598	419.505707	-656.670898	-23.275923	469.493988	-715.210388	199.303452	66.507202	-723.032471	6.384028	73.839485	-626.496216	297.454041	1284.177002	-613.763367	-92.133537	1301.856934	-574.910950	96.959953	1324.179443	-558.371948	113.047691	1590.711426	-667.279236	319.799988	1051.002808	-653.889587	-149.885712	1076.579224	-556.698730	296.832642	807.431335	-548.737244	-118.357452	838.696838	-588.099487	82.955009	968.396851	361.850586	-26.047243	922.789246	381.062866	155.083817
-591.718140	193.556274	876.341125	-604.405640	-11.963300	861.851868	-715.525208	218.580368	419.528870	-656.770935	-23.350534	469.387085	-715.332703	199.329788	66.462852	-723.030029	6.371663	73.841858	-626.830811	297.361603	1284.153320	-613.915894	-92.108665	1301.910767	-575.096252	96.976982	1324.183960	-558.623901	112.981934	1590.737793	-667.531738	319.797028	1051.014648	-654.041382	-149.996353	1076.659424	-556.855347	296.812805	807.479492	-548.842163	-118.407417	838.756714	-588.521240	83.210014	968.350830	361.803772	-26.010189	922.751221	380.964783	155.088104
-592.427368	194.217194	876.423462	-605.867554	-10.331218	861.017883	-716.013794	218.805466	419.616455	-656.919800	-23.431175	469.114929	-715.617004	199.399673	66.456856	-723.080322	6.340572	73.852074	-626.999146	297.370911	1284.191406	-614.028748	-92.125679	1301.909790	-575.527466	97.106827	1324.099609	-559.096497	112.671722	1590.638184	-667.755981	319.859924	1051.030396	-654.189514	-150.051483	1076.722290	-557.000549	296.795868	807.555481	-548.938965	-118.480049	838.829102	-589.197937	83.820099	967.892395	361.776703	-26.002743	922.728699	380.911865	155.081879
-592.111023	193.557785	876.349060	-604.873535	-11.899518	861.843445	-715.896423	218.537888	419.504547	-656.952942	-23.461704	469.340057	-715.419189	199.353622	66.434357	-723.072205	6.331511	73.819710	-627.185547	297.393799	1284.242554	-614.157532	-92.133453	1301.943970	-575.691101	97.124031	1324.118652	-559.190735	112.862862	1590.776733	-667.963379	319.857635	1051.063232	-654.410095	-150.165497	1076.763672	-557.178833	296.786438	807.608276	-549.041504	-118.545776	838.885864	-588.931335	83.227913	968.347473	361.714233	-26.035917	922.711426	380.866180	155.087173
-592.303162	193.470810	876.322021	-605.025818	-11.992203	861.905029	-715.949829	218.050217	419.367065	-657.108093	-23.556620	469.384003	-715.278992	199.322006	66.381088	-723.132446	6.311218	73.830864	-627.352478	297.389801	1284.285400	-614.241760	-92.159927	1302.022705	-575.861877	97.155571	1324.124146	-559.438171	112.815414	1590.824707	-668.136902	319.844574	1051.101929	-654.517944	-150.250671	1076.845825	-557.346497	296.808319	807.652527	-549.181396	-118.629051	838.945435	-589.101257	83.182617	968.367981	361.657318	-26.039145	922.695679	380.816101	155.070236
-592.378967	193.229874	876.293396	-604.768677	-12.562901	862.033203	-716.143005	218.343750	419.428436	-657.185547	-23.582521	469.454681	-715.351685	199.322968	66.411400	-723.146606	6.309770	73.835030	-627.529663	297.432800	1284.318726	-614.361572	-92.152740	1302.108887	-576.031250	97.175636	1324.155762	-559.690247	112.761650	1590.854614	-668.300232	319.808258	1051.139526	-654.686218	-150.362030	1076.933472	-557.505005	296.808716	807.706909	-549.628723	-118.968193	838.817993	-589.055176	82.881844	968.429932	361.679016	-26.057957	922.700256	380.841766	155.090683
-592.683472	193.313370	876.288940	-605.418396	-12.041603	861.984558	-716.297485	217.998093	419.355347	-657.256287	-23.607178	469.364349	-715.277405	199.305588	66.329315	-723.130920	6.313806	73.805061	-627.703003	297.445251	1284.348999	-614.484192	-92.140717	1302.164185	-576.190247	97.177460	1324.190552	-559.950195	112.706345	1590.896118	-668.496338	319.777130	1051.217285	-654.761597	-150.384369	1076.982666	-557.688354	296.822540	807.740417	-549.435364	-118.809113	839.048706	-589.452759	83.126900	968.391418	361.446960	-25.791534	922.684204	380.087952	154.526978
-593.371948	193.971252	876.378113	-606.828247	-10.468225	861.193481	-716.774841	218.226028	419.463501	-657.405151	-23.671444	469.091278	-715.533630	199.391891	66.324211	-723.133240	6.310474	73.788834	-627.873962	297.465668	1284.387451	-614.618164	-92.139091	1302.243896	-576.360718	97.188370	1324.250977	-560.182678	112.650986	1590.950195	-668.578552	319.236511	1051.370850	-654.871277	-150.424866	1077.049438	-557.865112	296.861755	807.784241	-549.571289	-118.887749	839.102600	-590.096619	83.726952	967.960083	361.215759	-25.485683	922.702759	379.578461	154.433014
-593.085815	193.316269	876.296265	-605.911377	-11.965212	861.986023	-716.742188	218.267502	419.436157	-657.475769	-23.660435	469.333710	-715.479980	199.409058	66.330452	-723.143738	6.294681	73.784782	-627.984314	297.590912	1284.511597	-614.724915	-92.142303	1302.328735	-576.496155	97.207001	1324.322144	-560.426636	112.592857	1590.997925	-668.710571	319.173492	1051.426025	-654.918640	-150.406174	1077.102905	-558.020508	296.872986	807.814941	-549.730225	-118.986748	839.154358	-589.832886	83.153091	968.388245	361.534088	-26.062757	922.740601	380.579681	155.179871
-593.230103	193.227982	876.296875	-606.015442	-12.077190	862.058838	-716.902283	218.245193	419.415924	-657.538025	-23.698204	469.321411	-715.479370	199.401199	66.323364	-723.134583	6.291823	73.787514	-628.288635	297.524658	1284.484375	-614.916565	-92.121048	1302.400146	-576.390076	97.076668	1324.467285	-560.771484	112.360321	1590.954834	-668.918640	319.218475	1051.459473	-655.023132	-150.477570	1077.167236	-558.168579	296.904816	807.853577	-549.882507	-119.081749	839.191589	-589.972046	83.091255	968.429321	362.542938	-26.060589	922.158569	380.776062	155.860107
-593.283936	193.008331	876.257080	-605.803589	-12.597374	862.149048	-716.925110	218.105011	419.378448	-657.603210	-23.672733	469.383850	-715.356506	199.350861	66.307053	-723.133728	6.289985	73.759766	-628.455811	297.522400	1284.535767	-615.081116	-92.151566	1302.496948	-576.489014	97.040344	1324.543091	-560.996765	112.298668	1590.986816	-669.134338	319.710327	1051.423096	-655.103943	-150.466370	1077.248169	-558.329346	296.923767	807.940857	-550.035461	-119.202705	839.236023	-589.919434	82.808487	968.463623	362.184479	-26.357416	922.602417	380.828003	155.378204
-593.480896	192.967941	876.276611	-606.005127	-12.612469	862.170227	-717.041687	218.047729	419.362366	-657.726990	-23.704325	469.374603	-715.291687	199.309448	66.279167	-723.105896	6.282765	73.724831	-628.517822	297.652191	1284.637817	-615.188354	-92.144318	1302.593262	-576.664795	97.042236	1324.567261	-561.182739	112.247314	1591.021484	-669.249329	319.667969	1051.493896	-655.198792	-150.513092	1077.307007	-558.465027	296.932526	807.952759	-550.204407	-119.301598	839.273010	-590.085144	82.778618	968.480591	361.958038	-26.462353	922.856628	380.890778	155.465027
-593.621704	192.937592	876.284546	-606.187073	-12.612210	862.193054	-717.038269	217.618973	419.228973	-657.791626	-23.676216	469.378448	-715.092834	199.258011	66.241753	-723.102722	6.278169	73.734283	-628.665710	297.637695	1284.674072	-615.387817	-92.134743	1302.637085	-576.807251	97.035324	1324.617432	-561.381226	112.188644	1591.041382	-669.359497	319.682404	1051.537964	-655.281494	-150.573380	1077.409424	-558.582275	296.979004	807.988281	-550.343567	-119.388084	839.350891	-590.239075	82.767296	968.495483	361.882690	-26.444096	922.869934	380.800140	155.522446
-593.778992	192.904495	876.276184	-606.351929	-12.649837	862.215149	-717.109497	217.532776	419.212128	-657.974976	-23.680769	469.384827	-714.970764	199.234650	66.221313	-723.126404	6.280818	73.736961	-628.804138	297.630798	1284.727051	-615.530640	-92.152908	1302.697021	-576.945801	97.028130	1324.665771	-561.563904	112.175911	1591.059448	-669.468140	319.667419	1051.582642	-655.363647	-150.566330	1077.516357	-558.666138	296.997620	808.025879	-550.480408	-119.505394	839.399780	-590.388367	82.745735	968.502197	361.860962	-26.481770	922.894714	380.849426	155.476654
-593.889038	192.853104	876.289246	-606.498108	-12.653018	862.263123	-717.254761	217.514725	419.225433	-658.056885	-23.660477	469.375824	-714.957825	199.218399	66.225777	-723.100220	6.277840	73.712112	-628.965698	297.653992	1284.778198	-615.653259	-92.146973	1302.771118	-577.125061	97.038246	1324.708130	-561.744995	112.138214	1591.084961	-669.563416	319.684296	1051.595337	-655.528564	-150.668976	1077.569824	-558.762024	297.032410	808.041321	-550.614746	-119.589546	839.441406	-590.514587	82.731728	968.533569	361.789337	-26.340811	922.903015	380.675568	155.604889
-594.042236	192.838455	876.289673	-606.679993	-12.631341	862.268372	-717.452576	217.516342	419.235107	-658.166931	-23.624210	469.406647	-715.023499	199.211975	66.193123	-723.119385	6.311220	73.692863	-629.087036	297.644806	1284.823120	-615.813660	-92.156555	1302.837646	-577.270996	97.023766	1324.769897	-561.758911	112.254951	1591.192017	-669.667847	319.695038	1051.617310	-655.617065	-150.684448	1077.685181	-558.853760	297.052094	808.074097	-550.740601	-119.673347	839.495789	-590.658936	82.733620	968.533997	361.702454	-26.212635	922.908875	380.563171	155.738419
-594.161926	192.812881	876.301758	-606.838074	-12.648784	862.297302	-717.596802	217.492920	419.260101	-658.307922	-23.594746	469.407684	-715.055115	199.211349	66.205467	-723.122009	6.301252	73.693077	-629.214783	297.627930	1284.848877	-615.983643	-92.188576	1302.878662	-577.422546	97.009445	1324.797119	-561.937134	112.210999	1591.184570	-669.730713	319.681488	1051.668335	-655.777039	-150.786224	1077.719360	-558.949402	297.057343	808.082703	-550.851807	-119.765869	839.550110	-590.797424	82.718094	968.554932	361.673584	-26.121363	922.906860	380.540375	155.774765
-594.279724	192.823242	876.308960	-607.023804	-12.670761	862.303589	-717.737793	217.507706	419.303650	-658.419739	-23.574118	469.402985	-715.045044	199.204330	66.198051	-723.118469	6.305314	73.684998	-629.324585	297.607574	1284.885986	-616.151428	-92.189209	1302.904907	-577.595215	96.992699	1324.824829	-562.091980	112.169250	1591.175537	-669.758850	319.698914	1051.680542	-655.876831	-150.824478	1077.783447	-558.771545	297.110046	808.061890	-550.987122	-119.874908	839.596375	-590.945313	82.709587	968.561096	361.651550	-26.069427	922.915588	380.527985	155.828217
-594.674377	193.163101	876.355957	-607.884888	-11.774668	861.874573	-718.040344	217.614304	419.382263	-658.576721	-23.600012	469.248596	-715.169556	199.221954	66.204712	-723.172852	6.284958	73.665657	-629.446228	297.579987	1284.924927	-616.312378	-92.218376	1302.953125	-577.730286	96.956070	1324.850830	-562.246155	112.139862	1591.177734	-669.794983	319.637360	1051.721558	-656.079590	-150.942780	1077.782715	-558.831970	297.169159	808.065063	-551.081970	-119.952888	839.643311	-591.348816	83.043594	968.326355	361.619049	-26.023741	922.908569	380.499207	155.870087
-594.537415	192.779953	876.320679	-607.360657	-12.630794	862.328735	-717.934326	217.450058	419.334473	-658.615845	-23.525560	469.387238	-715.031921	199.182693	66.166389	-723.158020	6.286320	73.654709	-629.550659	297.553406	1284.941284	-616.505798	-92.228836	1302.946289	-577.881165	96.922745	1324.886475	-562.389954	112.129524	1591.177734	-669.892639	319.675873	1051.735962	-656.264587	-151.001923	1077.772095	-558.865234	297.216766	808.097229	-551.185425	-120.018723	839.688660	-591.225830	82.706787	968.577759	361.643890	-26.060154	922.918701	380.582916	155.838242
-594.628113	192.728638	876.330688	-607.495239	-12.703934	862.368469	-718.089355	217.523788	419.319092	-658.765381	-23.571089	469.401154	-715.041077	199.224167	66.199738	-723.175232	6.279023	73.622574	-629.681091	297.535889	1284.969604	-616.670410	-92.238663	1303.006714	-577.976990	96.881195	1324.908203	-562.522583	112.110222	1591.169678	-669.959106	319.714355	1051.761353	-656.417603	-151.081223	1077.788452	-559.151184	297.248322	808.208313	-551.274719	-120.124725	839.732056	-591.351929	82.658295	968.605042	361.664673	-26.085861	922.917480	380.684082	155.812820
-594.769653	192.732620	876.333191	-607.709167	-12.691707	862.363098	-718.208252	217.535507	419.339813	-658.882874	-23.576860	469.414398	-715.139648	199.255386	66.158241	-723.173218	6.280865	73.626389	-629.800903	297.513641	1284.989136	-616.875122	-92.268295	1303.031006	-578.127869	96.840874	1324.930420	-562.651550	112.109138	1591.185059	-670.038208	319.750610	1051.770142	-656.561584	-151.127396	1077.794922	-559.210571	297.283661	808.229370	-551.363892	-120.184875	839.776672	-591.522888	82.658508	968.602295	361.634399	-26.008287	922.916992	380.613617	155.904495
-594.896729	192.692673	876.335815	-607.866882	-12.696216	862.381958	-718.249695	217.545288	419.341522	-659.017761	-23.587599	469.433502	-715.076965	199.239044	66.158257	-723.228821	6.296509	73.622444	-629.912903	297.503967	1285.045654	-617.057678	-92.297043	1303.078491	-578.273987	96.797913	1324.956299	-562.767761	112.114555	1591.195801	-670.099365	319.786560	1051.795532	-656.718750	-151.216980	1077.824341	-559.250305	297.335754	808.261536	-551.444153	-120.252708	839.839600	-591.668579	82.641602	968.613770	361.581757	-25.901718	922.938110	380.550323	156.055405
-594.992920	192.697006	876.340637	-608.061523	-12.628459	862.383667	-718.314209	217.559509	419.312683	-659.111877	-23.612316	469.448761	-715.108093	199.246811	66.157860	-723.240906	6.295935	73.625671	-630.008728	297.462646	1285.085938	-617.211487	-92.323486	1303.114746	-578.433289	96.761841	1325.000122	-562.895386	112.085846	1591.183350	-670.156494	319.786194	1051.833130	-656.834961	-151.248901	1077.868164	-559.266602	297.390045	808.301147	-551.541138	-120.328484	839.914429	-591.809998	82.669014	968.616028	361.562408	-25.833441	922.942139	380.536438	156.120712
-595.100586	192.664551	876.349487	-608.183838	-12.616014	862.395020	-718.372986	217.583054	419.329742	-659.160400	-23.565481	469.420868	-715.110779	199.261169	66.151794	-723.221069	6.297400	73.618340	-630.106750	297.442596	1285.123901	-617.462036	-92.367744	1303.144897	-578.568298	96.718430	1325.013794	-563.016479	112.074234	1591.193726	-670.183044	319.799927	1051.877319	-656.959778	-151.248016	1077.866089	-559.270386	297.404694	808.348633	-551.645874	-120.422897	839.976807	-591.953796	82.659538	968.628967	361.510101	-25.801435	922.958435	380.541473	156.180786
-595.188538	192.659607	876.393066	-608.333069	-12.607340	862.422546	-718.412903	217.593796	419.332977	-659.207764	-23.558182	469.441437	-715.150330	199.295502	66.155792	-723.228699	6.291773	73.600502	-630.175476	297.394623	1285.178345	-617.651367	-92.399849	1303.187256	-578.687927	96.659271	1325.055176	-563.110657	112.055084	1591.199463	-670.228821	319.817169	1051.898560	-657.015137	-151.210449	1077.917358	-559.286804	297.481750	808.404358	-551.774475	-120.508705	840.023560	-592.098755	82.651848	968.666382	361.504395	-25.739706	922.972534	380.570587	156.266510
-595.344299	192.643066	876.422729	-608.516663	-12.571075	862.425537	-718.459778	217.608994	419.308411	-659.256409	-23.540152	469.441467	-715.133850	199.262711	66.146523	-723.211853	6.288368	73.580017	-630.263184	297.369049	1285.219360	-617.905029	-92.436043	1303.227661	-578.809814	96.610901	1325.087158	-563.347229	111.868187	1591.108643	-670.258057	319.855194	1051.928589	-657.147400	-151.236984	1077.963989	-559.310852	297.505493	808.443298	-551.859314	-120.592995	840.118835	-592.258606	82.645096	968.680481	361.441254	-25.662075	922.950134	380.564667	156.322861
-595.428223	192.648666	876.442993	-608.658386	-12.556787	862.438843	-718.501465	217.658157	419.285065	-659.310547	-23.585329	469.447418	-715.154663	199.316299	66.154579	-723.212585	6.292066	73.583260	-630.333984	297.358093	1285.289185	-618.100586	-92.462822	1303.287842	-578.958191	96.562469	1325.112915	-563.451843	111.839828	1591.111816	-670.256348	319.862793	1052.007446	-657.319641	-151.263382	1077.999878	-559.284302	297.576080	808.523499	-551.942566	-120.676613	840.169739	-592.387329	82.649620	968.698425	361.396790	-25.580671	922.934937	380.555298	156.470764
-595.536865	192.633270	876.473816	-608.791138	-12.529468	862.452026	-718.525269	217.662628	419.283020	-659.433167	-23.615997	469.481262	-715.190552	199.321991	66.148438	-723.259155	6.284968	73.593323	-630.414124	297.311401	1285.326660	-618.307373	-92.507347	1303.336914	-579.106262	96.526085	1325.173706	-563.410034	111.998238	1591.202881	-670.272705	319.915070	1052.018066	-657.554443	-151.374603	1078.042236	-559.284241	297.601624	808.577515	-552.060303	-120.733109	840.226440	-592.521423	82.645195	968.721008	361.369873	-25.452940	922.932556	380.554626	156.573807
-595.760437	192.793884	876.511841	-609.400391	-12.005225	862.406555	-718.617310	217.696518	419.270874	-659.491272	-23.603451	469.349365	-715.216614	199.332687	66.154900	-723.282898	6.302374	73.589478	-630.513245	297.268738	1285.379639	-618.552185	-92.537743	1303.407227	-579.260254	96.465393	1325.224609	-563.482422	111.988480	1591.210693	-670.208313	319.431946	1052.156982	-657.792297	-151.444519	1078.042847	-559.240173	297.650970	808.620605	-552.112793	-120.792564	840.309387	-592.884033	82.913010	968.706421	361.339966	-25.351933	922.924377	380.550995	156.719986
-595.849243	192.792160	876.547729	-609.557007	-11.951433	862.426514	-718.641602	217.710480	419.269104	-659.592346	-23.641775	469.340332	-715.218872	199.318481	66.166855	-723.285767	6.303658	73.597878	-630.585693	297.246643	1285.451172	-618.747131	-92.587303	1303.471436	-579.437500	96.410042	1325.279175	-563.566589	111.946098	1591.208130	-670.248718	319.496826	1052.220825	-658.007568	-151.541870	1078.098999	-559.224426	297.671204	808.666870	-552.221130	-120.878662	840.368835	-593.016052	82.926712	968.734314	361.331207	-25.247931	922.924744	380.583496	156.810242
-595.936035	192.794678	876.578186	-609.666870	-11.981809	862.457092	-718.606140	217.681519	419.251831	-659.606018	-23.651251	469.384216	-715.183044	199.308884	66.166077	-723.245361	6.307448	73.558990	-630.688904	297.221497	1285.484863	-619.003052	-92.627289	1303.493042	-579.591797	96.376411	1325.338867	-563.643188	111.893219	1591.204834	-670.249390	319.516998	1052.276489	-658.148499	-151.536026	1078.168701	-559.173279	297.704407	808.744324	-552.308777	-120.953674	840.433350	-593.134155	82.914108	968.766846	361.316833	-25.152349	922.938965	380.615662	156.939972
-596.028442	192.802567	876.587280	-609.804016	-11.964496	862.465515	-718.652832	217.681595	419.253937	-659.673462	-23.661247	469.353577	-715.223694	199.334290	66.152550	-723.276428	6.299821	73.581444	-630.790405	297.179932	1285.508057	-619.214294	-92.667061	1303.543091	-579.738159	96.322861	1325.389282	-563.704590	111.866302	1591.197754	-670.264648	319.571289	1052.303467	-658.342590	-151.625107	1078.191528	-559.114075	297.728058	808.814270	-552.395874	-121.016762	840.500061	-593.262634	82.924782	968.776794	361.315186	-25.043552	922.940002	380.696320	156.997955
-596.130737	192.806992	876.615112	-609.964233	-11.978932	862.469238	-718.708740	217.720154	419.244629	-659.715942	-23.662140	469.343506	-715.218994	199.326233	66.146347	-723.253662	6.300784	73.578781	-630.851135	297.146240	1285.546875	-619.389160	-92.719803	1303.588745	-580.208618	96.414268	1325.338745	-563.760559	111.846725	1591.197754	-670.263489	319.587952	1052.326172	-658.390259	-151.584641	1078.279053	-559.094849	297.768158	808.850037	-552.519470	-121.109543	840.546631	-593.396851	82.906319	968.791870	361.357788	-24.963696	922.936462	380.779266	157.093628
-596.076294	192.645859	876.608215	-609.617065	-12.497730	862.543518	-718.681824	217.633301	419.199005	-659.228638	-23.299629	469.357758	-715.184814	199.316727	66.138901	-723.029175	6.317214	73.511574	-630.988037	297.126923	1285.595337	-619.632751	-92.767281	1303.654663	-580.093140	96.245384	1325.470825	-563.828857	111.819260	1591.146973	-670.296997	319.616150	1052.312378	-658.492615	-151.588776	1078.315308	-559.026367	297.796204	808.899536	-552.628906	-121.166008	840.607605	-593.275391	82.636810	968.838562	361.359436	-24.847040	922.925781	380.884277	157.175598
-596.445068	193.002365	876.655945	-610.399170	-11.633928	862.127258	-718.838257	217.754074	419.238281	-659.700806	-23.582832	469.275909	-715.329651	199.348450	66.111427	-723.218872	6.303718	73.566292	-631.055176	297.088715	1285.606079	-619.777161	-92.794838	1303.667725	-580.538635	96.332710	1325.436157	-563.884399	111.755302	1591.164307	-670.316711	319.679718	1052.348389	-658.664856	-151.669525	1078.351929	-558.970703	297.818359	808.943970	-552.754089	-121.268196	840.656250	-593.655579	82.973633	968.614380	361.453003	-24.760290	922.939148	381.057068	157.229675
-596.252808	192.615570	876.603333	-609.867798	-12.481377	862.560791	-718.717773	217.596939	419.142944	-659.762451	-23.573704	469.389374	-715.154602	199.302948	66.102615	-723.218140	6.302720	73.540779	-631.148926	297.034821	1285.653809	-619.995972	-92.838554	1303.693359	-580.712158	96.285896	1325.456055	-563.956604	111.721504	1591.150757	-670.341003	319.692413	1052.382690	-658.881958	-151.756577	1078.363770	-558.906921	297.835571	809.002014	-552.859436	-121.335381	840.700867	-593.515320	82.636986	968.847778	361.521515	-24.695978	922.947021	381.222473	157.243591
-596.290710	192.621628	876.634338	-609.914795	-12.537781	862.588562	-718.771057	217.645447	419.168335	-659.817444	-23.586267	469.434235	-715.163879	199.311432	66.098335	-723.237488	6.296456	73.525780	-631.254700	297.031677	1285.695801	-620.217041	-92.865959	1303.707642	-580.870728	96.247452	1325.493530	-564.044800	111.676392	1591.121338	-670.327515	319.674713	1052.395142	-659.202576	-151.926895	1078.321655	-558.852234	297.843781	809.042603	-553.329285	-121.689842	840.542419	-593.586365	82.613770	968.880066	361.619659	-24.661999	922.950256	381.384888	157.252167
-596.411621	192.580521	876.609802	-610.055481	-12.503148	862.592468	-718.816528	217.639282	419.171844	-659.864990	-23.590576	469.417175	-715.157104	199.318665	66.083282	-723.274841	6.290214	73.513130	-631.421936	297.048401	1285.719360	-620.500000	-92.883362	1303.748169	-580.738159	96.048073	1325.621094	-564.245850	111.449036	1591.007813	-670.356445	319.694489	1052.405029	-659.375793	-151.983459	1078.280518	-558.787109	297.862061	809.087341	-553.098145	-121.483200	840.756409	-593.713867	82.620377	968.870178	361.716034	-24.613554	922.948853	381.560272	157.275650
-596.485107	192.542328	876.612244	-610.142212	-12.497647	862.608398	-718.820618	217.616470	419.132050	-659.932800	-23.596025	469.425568	-715.120422	199.310684	66.077606	-723.270752	6.306529	73.509598	-631.510437	297.008270	1285.741455	-620.693115	-92.903175	1303.766357	-580.884399	96.022255	1325.646606	-564.322998	111.401459	1590.987793	-670.362610	319.705322	1052.404175	-659.547241	-152.031265	1078.294434	-558.725220	297.864929	809.120117	-553.160583	-121.543533	840.826904	-593.805725	82.609062	968.880859	361.782318	-24.581146	922.937134	381.691254	157.292847
-596.561035	192.583679	876.632690	-610.250732	-12.507819	862.622131	-718.867859	217.597733	419.070374	-659.962769	-23.567734	469.381714	-715.119995	199.320175	66.040405	-723.239380	6.314905	73.484779	-631.636292	297.011322	1285.757324	-620.917114	-92.909172	1303.773071	-581.045898	95.975990	1325.661255	-564.417114	111.345627	1590.966797	-670.368835	319.721313	1052.419067	-659.728577	-152.118149	1078.282715	-558.646545	297.873718	809.161255	-553.321960	-121.648537	840.838989	-593.917542	82.622932	968.899719	361.851837	-24.557610	922.942383	381.808228	157.357910
-596.649048	192.563477	876.614441	-610.357178	-12.531998	862.608093	-718.917908	217.601883	419.088745	-659.997864	-23.577774	469.387909	-715.139526	199.311005	66.045830	-723.271729	6.310173	73.501396	-631.727539	296.997864	1285.803955	-621.106384	-92.919907	1303.804077	-581.159729	95.896317	1325.710449	-564.552917	111.223244	1590.929565	-670.464417	320.271118	1052.305420	-659.845825	-152.124466	1078.311768	-558.599243	297.855713	809.214478	-553.440857	-121.736443	840.872253	-594.014160	82.602020	968.883606	361.949097	-24.622332	922.936279	382.031708	157.350464
-596.716370	192.555206	876.630371	-610.467712	-12.534196	862.627380	-718.954285	217.603256	419.063416	-660.018555	-23.558819	469.382721	-715.130005	199.347046	66.043343	-723.232361	6.304838	73.484657	-631.817200	296.982605	1285.837158	-621.322327	-92.947891	1303.793701	-581.314331	95.870476	1325.743896	-564.660828	111.169312	1590.897949	-670.473511	320.331482	1052.322998	-659.976074	-152.183609	1078.343628	-558.503540	297.835510	809.288025	-553.576233	-121.794182	840.879883	-594.129272	82.597771	968.903748	362.024689	-24.550632	922.925293	382.158875	157.384781
-596.811584	192.556137	876.636230	-610.576050	-12.509916	862.602478	-719.009399	217.616913	419.071808	-659.912781	-23.450951	469.335266	-715.161682	199.342316	66.049873	-723.191833	6.313095	73.410889	-631.911438	296.971924	1285.876465	-621.484375	-92.980736	1303.796631	-581.437988	95.822556	1325.768066	-564.739075	111.102669	1590.892456	-670.360901	319.750671	1052.472290	-660.139954	-152.226212	1078.339722	-558.436523	297.804626	809.315491	-553.714233	-121.897247	840.890930	-594.244507	82.594925	968.894409	362.017273	-24.421143	922.933105	382.170959	157.548264
-596.882324	192.572952	876.660461	-610.683472	-12.508274	862.600769	-718.995972	217.589005	419.043549	-659.901184	-23.442823	469.325165	-715.124084	199.355789	66.034317	-723.159790	6.310597	73.399155	-631.997070	296.921143	1285.898682	-621.702332	-93.007729	1303.823120	-581.572388	95.778770	1325.786865	-564.826660	111.034767	1590.874023	-670.455444	320.295593	1052.378662	-660.308838	-152.248413	1078.340454	-558.384460	297.773743	809.398743	-553.830811	-121.938545	840.904907	-594.348816	82.591469	968.906128	362.099304	-24.353430	922.916016	382.282654	157.645599
-596.965576	192.532257	876.645569	-610.800171	-12.544220	862.620300	-719.023193	217.595932	419.029816	-659.946289	-23.507278	469.319122	-715.098083	199.334198	66.042160	-723.186646	6.319138	73.397133	-632.076355	296.922882	1285.944824	-621.871521	-93.031647	1303.846191	-581.705444	95.770020	1325.815918	-564.925598	110.976387	1590.812378	-670.452454	320.319641	1052.388184	-660.465088	-152.290329	1078.360962	-558.288696	297.729523	809.469788	-553.971619	-122.029259	840.919373	-594.453003	82.568291	968.909973	362.164093	-24.301777	922.917175	382.394257	157.709656
-597.029419	192.516312	876.642700	-610.913513	-12.576795	862.641907	-719.015564	217.570557	419.006073	-659.831360	-23.411207	469.306458	-715.065186	199.342728	66.007805	-723.122314	6.317326	73.390137	-632.165894	296.883942	1285.968750	-622.060608	-93.049614	1303.851318	-581.836731	95.740463	1325.853394	-565.016785	110.932594	1590.830566	-670.484070	320.389801	1052.384277	-660.672424	-152.396286	1078.355103	-558.225586	297.690521	809.518921	-554.088684	-122.100067	840.952881	-594.553650	82.554901	968.921326	362.272186	-24.217033	922.908325	382.553711	157.767212
-597.112183	192.556458	876.655884	-611.018066	-12.554160	862.663147	-719.046936	217.566452	418.964874	-660.028870	-23.532438	469.325714	-715.055359	199.336426	65.979584	-723.214600	6.310603	73.415352	-632.207520	296.854950	1286.016968	-622.176086	-93.112831	1303.863770	-582.305542	95.865013	1325.781738	-565.113708	110.866905	1590.813599	-670.392578	319.852386	1052.538574	-660.866516	-152.482773	1078.366333	-558.148621	297.677002	809.552368	-554.244812	-122.175163	840.960144	-594.668396	82.591042	968.940918	362.338654	-24.165369	922.888245	382.670288	157.839218
-597.221985	192.545105	876.663635	-611.139282	-12.554218	862.658142	-719.136169	217.620407	418.977112	-659.407898	-23.158388	469.239960	-715.108826	199.340088	65.967842	-722.898743	6.319427	73.330376	-632.342041	296.851379	1286.028320	-622.384766	-93.082245	1303.891357	-582.128174	95.682968	1325.893066	-565.206177	110.826096	1590.806396	-670.492126	320.396698	1052.434326	-660.968933	-152.480957	1078.365845	-558.073853	297.591675	809.522461	-554.372742	-122.231926	840.965759	-594.788940	82.578583	968.942261	362.384613	-24.110918	922.893921	382.763947	157.919373
-597.301941	192.518600	876.678589	-611.225464	-12.592553	862.686462	-719.138306	217.599335	418.979523	-659.542114	-23.250311	469.222260	-715.095947	199.336563	65.965820	-722.965454	6.302440	73.340813	-632.414246	296.850403	1286.083252	-622.532349	-93.120010	1303.877441	-582.255493	95.645615	1325.918823	-565.309998	110.765083	1590.793091	-670.507813	320.436951	1052.452637	-661.077026	-152.532150	1078.385620	-557.980042	297.565002	809.618225	-554.508118	-122.325645	840.973328	-594.904236	82.554726	968.967590	362.401154	-23.855047	923.040283	382.826721	157.897552
-597.401550	192.518387	876.705017	-611.369507	-12.577498	862.698059	-719.165222	217.589584	418.915588	-659.620911	-23.295168	469.222015	-715.091736	199.326675	65.931511	-722.980103	6.307991	73.316376	-632.505249	296.824585	1286.118042	-622.691223	-93.139069	1303.916016	-582.368347	95.610168	1325.931763	-565.319824	110.754822	1590.807129	-670.491028	320.381683	1052.483154	-661.157715	-152.523376	1078.439453	-557.914795	297.503479	809.681824	-554.665100	-122.380295	840.972351	-595.029846	82.552673	968.986206	362.253815	-23.836517	923.113403	382.848785	157.823456
-597.496277	192.498962	876.699280	-611.477295	-12.575436	862.691406	-719.206299	217.582550	418.918030	-659.620911	-23.315010	469.187256	-715.104553	199.329391	65.928642	-723.041382	6.279913	73.307724	-632.593079	296.819824	1286.170166	-622.828003	-93.154076	1303.925903	-582.471313	95.589706	1325.955811	-565.409790	110.709793	1590.779907	-670.519531	320.404083	1052.503418	-661.290222	-152.565201	1078.433105	-557.856079	297.442963	809.746033	-554.816895	-122.432823	840.970032	-595.134277	82.542366	968.980164	362.304718	-23.903212	923.012390	383.003204	157.879349
-597.584656	192.492294	876.690979	-611.600586	-12.560885	862.712280	-719.252625	217.604492	418.875214	-660.236023	-23.731121	469.272095	-715.177979	199.370682	65.925949	-723.327332	6.256639	73.394226	-632.671082	296.816620	1286.211426	-622.960693	-93.172905	1303.932251	-582.608765	95.555260	1325.991089	-565.494568	110.645874	1590.766357	-670.557495	320.424225	1052.532349	-661.360840	-152.525726	1078.457520	-557.819824	297.397034	809.789978	-554.957581	-122.486916	840.997803	-595.237793	82.557884	968.987122	363.091705	-23.803576	922.586487	383.431366	158.261841
-597.695129	192.489792	876.692017	-611.722778	-12.559615	862.717712	-719.306519	217.622635	418.857178	-659.837524	-23.489847	469.200989	-715.189209	199.412781	65.942543	-723.129395	6.249982	73.330643	-632.741455	296.804169	1286.237671	-623.070984	-93.210831	1303.986938	-582.724182	95.574791	1326.019897	-565.573669	110.584892	1590.751221	-670.572144	320.427856	1052.542358	-661.468323	-152.575333	1078.540894	-557.751526	297.340973	809.867249	-555.106201	-122.532646	841.018127	-595.364990	82.559395	968.991577	363.371674	-23.729519	922.430786	383.653381	158.380707
-597.822937	192.483322	876.702515	-611.848633	-12.582208	862.738281	-719.347290	217.638382	418.805237	-659.813049	-23.498446	469.198486	-715.189453	199.415314	65.892288	-723.128784	6.249764	73.331261	-632.842041	296.827118	1286.307861	-623.217163	-93.214203	1304.010132	-582.811829	95.550797	1326.032837	-565.661438	110.500252	1590.728394	-670.600220	320.431549	1052.566162	-661.653564	-152.666489	1078.565430	-557.722229	297.300293	809.913086	-555.255493	-122.597168	841.032104	-595.482422	82.549797	969.006531	363.614380	-23.682394	922.334778	383.839783	158.445892
-598.021545	192.674973	876.730042	-612.420471	-12.031721	862.650085	-719.466431	217.698013	418.813446	-659.956909	-23.598036	469.111176	-715.282166	199.437820	65.891472	-723.189392	6.245503	73.350128	-632.928589	296.808838	1286.327026	-623.262939	-93.220276	1304.063110	-582.931702	95.554451	1326.079590	-565.721619	110.418571	1590.711670	-670.647583	320.425476	1052.596924	-661.799744	-152.696625	1078.631226	-557.677612	297.212341	809.974609	-555.424561	-122.643547	841.059875	-595.809143	82.831429	968.963989	363.804657	-23.654596	922.274048	383.987579	158.507202
-597.986633	192.454315	876.683411	-612.047546	-12.616513	862.761963	-719.422729	217.607407	418.757843	-659.958374	-23.645760	469.191254	-715.191040	199.420822	65.878136	-723.185852	6.245399	73.353424	-633.011475	296.804779	1286.375000	-623.361328	-93.234993	1304.114990	-583.047485	95.562073	1326.096191	-565.783325	110.312965	1590.682373	-670.677734	320.422546	1052.629883	-661.872986	-152.706177	1078.691895	-557.617981	297.125397	810.023926	-555.575562	-122.712250	841.107788	-595.667175	82.537544	969.010620	363.942871	-23.691942	922.247986	384.087646	158.516098
-598.103088	192.453476	876.708313	-612.169250	-12.606253	862.762085	-719.477417	217.590317	418.739960	-660.336975	-23.861925	469.215057	-715.175415	199.393036	65.853271	-723.346130	6.236878	73.390373	-633.098206	296.815582	1286.420410	-623.401733	-93.242149	1304.167358	-583.149597	95.562302	1326.139893	-565.845947	110.197800	1590.651489	-670.713196	320.391541	1052.644409	-662.061829	-152.808945	1078.721313	-557.595154	297.049011	810.098816	-555.730408	-122.752754	841.128723	-595.787170	82.529747	969.022278	364.066315	-23.762106	922.214111	384.175018	158.518250
-598.211243	192.445236	876.706360	-612.302307	-12.598750	862.765015	-719.550232	217.631058	418.737488	-660.421204	-23.951286	469.221497	-715.232300	199.421799	65.842171	-723.358582	6.241500	73.382530	-633.152954	296.805817	1286.469360	-623.414795	-93.284393	1304.211670	-583.542664	95.728630	1326.108154	-565.894165	110.058449	1590.616455	-670.766724	320.400696	1052.674072	-662.184326	-152.854248	1078.806396	-557.591858	297.015869	810.149170	-555.899109	-122.807510	841.172485	-595.893982	82.529175	969.021484	364.145782	-23.828651	922.218872	384.206818	158.485413
-598.576477	192.802139	876.747437	-613.063293	-11.769643	862.335388	-719.789307	217.765381	418.813171	-660.490112	-23.972244	469.083099	-715.357849	199.440186	65.827263	-723.396851	6.233073	73.408218	-633.304749	296.881226	1286.502808	-623.544128	-93.230789	1304.253906	-583.346985	95.611458	1326.228638	-565.950806	109.920921	1590.584473	-670.811584	320.434052	1052.707397	-662.253052	-152.881897	1078.865234	-557.610962	296.934235	810.204407	-556.034607	-122.867599	841.214661	-596.242126	82.846252	968.785706	364.207123	-23.962246	922.232788	384.251526	158.452377
-598.564087	192.644043	876.733032	-613.011292	-12.049474	862.688171	-719.759216	217.670746	418.737091	-660.518066	-24.009832	469.122711	-715.281799	199.415924	65.792969	-723.382690	6.234092	73.373909	-633.423706	296.920593	1286.544556	-623.581299	-93.209419	1304.346680	-583.428223	95.623001	1326.231934	-565.997070	109.772461	1590.546631	-670.904114	320.495605	1052.707886	-662.371765	-152.929184	1078.932129	-557.599243	296.894623	810.264465	-556.197205	-122.926704	841.263916	-596.339783	82.819031	968.982056	364.277771	-24.072250	922.275574	384.248444	158.377243
-598.642395	192.592865	876.707825	-613.070190	-12.160227	862.750549	-719.807434	217.626251	418.716888	-660.582397	-24.024836	469.140778	-715.302429	199.443253	65.783798	-723.427856	6.237163	73.381760	-633.523193	296.954010	1286.575928	-623.617249	-93.188156	1304.391357	-583.521790	95.667252	1326.276001	-566.043640	109.603683	1590.516235	-670.977722	320.506165	1052.737549	-662.450989	-152.994232	1079.000732	-557.631042	296.835785	810.311890	-556.356995	-122.994331	841.300171	-596.431335	82.784821	969.006287	364.349030	-24.180521	922.344849	384.263916	158.311615
-598.747131	192.581940	876.713135	-613.173096	-12.157593	862.766785	-719.932373	217.679535	418.732971	-660.654480	-24.081285	469.143646	-715.372437	199.433167	65.802910	-723.436340	6.236024	73.388420	-633.640381	296.990662	1286.619507	-623.648010	-93.157051	1304.451416	-583.613098	95.719894	1326.284668	-566.075867	109.428375	1590.486328	-671.044861	320.540680	1052.751099	-662.467285	-152.981567	1079.063477	-557.656128	296.780640	810.358704	-556.499451	-123.039040	841.332642	-596.536865	82.785637	969.017578	364.422882	-24.338232	922.436890	384.254761	158.209839
-598.856018	192.578430	876.726318	-613.288574	-12.158502	862.770386	-719.936035	217.623810	418.727997	-660.335754	-23.876038	469.089844	-715.379822	199.435410	65.782906	-723.271240	6.232657	73.343613	-633.717041	297.036133	1286.676758	-623.648071	-93.133224	1304.485229	-583.686035	95.736130	1326.322632	-566.099365	109.228348	1590.460938	-671.127808	320.529755	1052.810059	-662.547913	-153.089783	1079.125977	-557.675842	296.709686	810.435791	-556.605957	-123.078415	841.356079	-596.641418	82.777962	969.024841	364.530823	-24.411911	922.516602	384.229492	158.104721
-598.975281	192.562805	876.723022	-613.409607	-12.169673	862.786194	-719.994507	217.604095	418.727661	-660.690979	-24.071726	469.104034	-715.390137	199.434021	65.751289	-723.401917	6.222685	73.324120	-633.825195	297.049347	1286.701782	-623.666626	-93.095802	1304.521606	-583.728882	95.772957	1326.352661	-566.127136	109.009567	1590.437866	-671.186584	320.537964	1052.824097	-662.510010	-153.082916	1079.189087	-557.735962	296.687592	810.488586	-556.714111	-123.119995	841.389771	-596.753967	82.773048	969.031006	364.631989	-24.492016	922.600159	384.197723	158.031570
-599.104614	192.558731	876.720520	-613.543396	-12.169698	862.782166	-720.059021	217.598404	418.713745	-660.517822	-23.958380	469.076630	-715.419739	199.429367	65.750542	-723.304932	6.231895	73.297615	-633.935730	297.067688	1286.738770	-623.651428	-93.062057	1304.538818	-583.798889	95.813805	1326.355713	-566.136047	108.795082	1590.412231	-671.303467	320.567230	1052.852295	-662.550537	-153.112839	1079.233398	-557.789978	296.619812	810.536804	-556.836975	-123.186302	841.414917	-596.879395	82.769539	969.027100	364.738922	-24.557007	922.665527	384.137207	157.932526
-599.093140	192.362823	876.689331	-613.157715	-12.754686	862.890381	-720.069763	217.566452	418.676361	-660.477966	-23.955976	469.193390	-715.373901	199.412735	65.742783	-723.248108	6.238105	73.288002	-634.025208	297.104126	1286.740845	-623.643982	-93.038925	1304.566650	-583.844666	95.839561	1326.352661	-566.139709	108.571793	1590.378174	-671.423523	320.613007	1052.859375	-662.573486	-153.188110	1079.266968	-557.869751	296.600708	810.556396	-556.918274	-123.250916	841.400513	-596.744507	82.481308	969.079224	364.881012	-24.606270	922.712585	384.095276	157.875351
-599.192871	192.329803	876.671204	-613.261841	-12.805308	862.911865	-720.076660	217.521729	418.609039	-660.473267	-23.935886	469.161743	-715.382446	199.406693	65.720749	-723.245300	6.219562	73.281036	-634.107849	297.133820	1286.789917	-623.653687	-93.017365	1304.579468	-583.886963	95.872490	1326.363281	-566.159302	108.359917	1590.354614	-671.520203	320.618042	1052.882813	-662.581177	-153.220978	1079.292725	-557.950806	296.566223	810.589600	-557.016785	-123.324120	841.412292	-596.843506	82.458794	969.082031	365.008209	-24.708220	922.744019	384.076843	157.809647
-599.294128	192.307602	876.682617	-613.386658	-12.834791	862.940918	-720.132935	217.542618	418.617554	-660.517517	-23.933573	469.152527	-715.427673	199.417923	65.719841	-723.262634	6.212059	73.301193	-634.152222	297.100647	1286.817871	-623.591003	-93.014854	1304.598145	-584.197693	96.040649	1326.301636	-566.171143	108.130379	1590.339600	-671.543579	320.070862	1053.043213	-662.612488	-153.280167	1079.322876	-558.054321	296.548157	810.596802	-557.109253	-123.397751	841.420227	-596.959167	82.440804	969.103088	365.108734	-24.783915	922.792664	384.004608	157.734299
-599.438599	192.289429	876.683228	-613.508911	-12.843497	862.940125	-720.159790	217.543442	418.601501	-660.581726	-23.984814	469.168823	-715.400269	199.405365	65.696938	-723.287476	6.210031	73.309883	-634.217224	297.133972	1286.860352	-623.595093	-92.994263	1304.609985	-584.228943	96.051804	1326.344116	-566.174500	107.903770	1590.331055	-671.659302	320.087097	1053.073730	-662.605103	-153.300674	1079.347046	-558.149475	296.549652	810.661377	-557.170288	-123.474396	841.411560	-597.078247	82.426460	969.101563	365.257385	-24.866940	922.820374	383.978607	157.682373
-599.548828	192.243347	876.684265	-613.596497	-12.830280	862.964050	-720.212524	217.548309	418.595062	-660.636719	-23.970800	469.132813	-715.463501	199.417068	65.713722	-723.298218	6.227190	73.275696	-634.272888	297.139587	1286.915649	-623.595886	-92.992195	1304.617920	-584.234436	96.076469	1326.366211	-566.173584	107.694489	1590.330811	-671.767029	320.119141	1053.113281	-662.581116	-153.320969	1079.396484	-558.269714	296.559265	810.703186	-557.237061	-123.523239	841.419678	-597.176697	82.419983	969.114746	365.359650	-24.925962	922.821777	383.916595	157.650024
-599.654480	192.222321	876.693237	-613.688904	-12.881366	862.991638	-720.225952	217.545578	418.608978	-660.654785	-24.020845	469.155243	-715.459534	199.412994	65.692848	-723.271790	6.227907	73.251686	-634.355713	297.140106	1286.939575	-623.557617	-92.955132	1304.631470	-584.247131	96.076012	1326.368774	-566.176880	107.489632	1590.314697	-671.892517	320.144592	1053.183350	-662.558472	-153.298798	1079.393066	-558.435669	296.564728	810.735840	-557.260437	-123.576637	841.409302	-597.274231	82.394447	969.133667	366.144226	-24.335426	922.532532	384.094391	157.893692
-599.790588	192.181656	876.673645	-613.823181	-12.913223	863.006042	-720.313721	217.603882	418.579163	-661.005310	-24.217041	469.163605	-715.536987	199.447830	65.682617	-723.442322	6.195278	73.299759	-634.406372	297.146973	1286.975220	-623.559875	-92.949287	1304.631958	-584.268799	96.092018	1326.389648	-566.266479	107.244377	1590.298096	-672.049011	320.202972	1053.211182	-662.592712	-153.381790	1079.435181	-558.561218	296.587036	810.755859	-557.322021	-123.641304	841.395020	-597.379089	82.372482	969.129211	365.531677	-25.113707	922.780884	383.797363	157.533218
-599.889404	192.186539	876.659668	-613.932800	-12.957233	863.013000	-720.385010	217.628952	418.584290	-661.077881	-24.308958	469.166718	-715.555786	199.498001	65.682938	-723.487183	6.185734	73.297348	-634.472839	297.150513	1287.004517	-623.527954	-92.950256	1304.659424	-584.267090	96.078011	1326.400635	-566.259583	107.066154	1590.302979	-672.160828	320.219879	1053.255127	-662.579651	-153.387268	1079.435913	-558.730530	296.642029	810.777527	-557.343567	-123.709312	841.374390	-597.471436	82.363495	969.125366	365.587921	-25.246788	922.770996	383.738098	157.462112
-600.004639	192.181274	876.671143	-614.029358	-12.946310	863.010132	-720.402527	217.611526	418.562134	-661.185974	-24.380716	469.202423	-715.585815	199.501770	65.674652	-723.521851	6.179681	73.297966	-634.519165	297.155701	1287.049194	-623.531555	-92.971710	1304.660767	-584.278992	96.071487	1326.427612	-566.272522	106.889595	1590.300781	-672.290161	320.255920	1053.294067	-662.475037	-153.345413	1079.482788	-558.901672	296.700623	810.819397	-557.353394	-123.770233	841.398438	-597.556091	82.358376	969.127075	366.420990	-24.599443	922.445984	383.927277	157.749268
-600.098694	192.150467	876.679138	-614.116455	-12.975066	863.024353	-720.419312	217.545380	418.537476	-661.136047	-24.341949	469.147003	-715.512024	199.466583	65.680321	-723.463440	6.183865	73.286049	-634.559326	297.124298	1287.092896	-623.517517	-92.966171	1304.681152	-584.276367	96.076950	1326.456909	-566.259766	106.724640	1590.310791	-672.472107	320.807709	1053.210693	-662.494263	-153.444839	1079.487061	-559.098816	296.729889	810.839539	-557.402039	-123.811501	841.387634	-597.638123	82.331345	969.137573	366.554657	-24.641216	922.411194	383.907043	157.708496
-600.161316	192.149368	876.694641	-614.205200	-12.975229	863.035950	-720.490051	217.549377	418.568817	-661.219238	-24.414124	469.164063	-715.566406	199.486481	65.669182	-723.485901	6.154415	73.290085	-634.590515	297.101715	1287.167236	-623.529053	-92.981262	1304.674927	-584.294495	96.052734	1326.464478	-566.264343	106.583809	1590.318848	-672.573120	320.824738	1053.294067	-662.413635	-153.425827	1079.513062	-559.269653	296.806519	810.869141	-557.403870	-123.841782	841.399292	-597.704041	82.326973	969.149902	366.617218	-24.717604	922.384277	383.845032	157.690567
-600.261536	192.123138	876.715088	-614.283447	-12.970311	863.059814	-720.552979	217.548492	418.555786	-661.194458	-24.390495	469.161194	-715.568909	199.495377	65.676079	-723.442444	6.172356	73.283661	-634.601563	297.059174	1287.218628	-623.540649	-93.009293	1304.671753	-584.295776	96.020538	1326.513062	-566.260315	106.458778	1590.325195	-672.658020	320.844910	1053.375366	-662.442566	-153.497940	1079.510498	-559.479187	296.885651	810.883240	-557.403564	-123.841835	841.399597	-597.784546	82.317345	969.171326	365.919617	-25.528522	922.739075	383.542755	157.252197
-600.331055	192.072449	876.710388	-614.354187	-13.026272	863.078613	-720.552185	217.499298	418.554657	-661.305908	-24.432964	469.160065	-715.512512	199.477127	65.645378	-723.509888	6.164816	73.298676	-634.624207	297.038513	1287.283203	-623.518494	-93.037903	1304.708008	-584.277832	95.997047	1326.528320	-566.258667	106.352745	1590.345581	-672.731079	320.856018	1053.435547	-662.388855	-153.486984	1079.536621	-559.642029	296.943512	810.892334	-557.414307	-123.847084	841.403381	-597.830872	82.274010	969.176819	365.975677	-25.580774	922.734619	383.467010	157.214081
-600.410522	192.068390	876.716064	-614.441101	-13.035084	863.085571	-720.612427	217.505875	418.538483	-661.367676	-24.445398	469.163086	-715.558838	199.476807	65.662735	-723.505859	6.152658	73.295464	-634.627930	297.000336	1287.316650	-623.505127	-93.052719	1304.733154	-584.276611	95.956551	1326.560913	-566.244324	106.274490	1590.350708	-672.827271	320.886932	1053.482788	-662.350037	-153.506958	1079.542358	-559.854553	297.036102	810.853821	-557.412720	-123.844307	841.422668	-597.892395	82.266685	969.180969	366.079498	-25.567705	922.719299	383.424683	157.140991
-600.500793	192.123932	876.744141	-614.527466	-13.024158	863.072571	-720.663574	217.492935	418.535217	-661.324951	-24.409285	469.156036	-715.532410	199.484665	65.671883	-723.461365	6.157569	73.256081	-634.683350	296.982544	1287.335083	-623.541565	-93.069504	1304.737183	-583.983704	95.784767	1326.655884	-566.217529	106.206726	1590.371460	-672.913330	320.934631	1053.534668	-662.292236	-153.513275	1079.549805	-560.061401	297.122772	810.825439	-557.386963	-123.859650	841.414917	-597.950562	82.280014	969.184204	366.141083	-25.642714	922.729980	383.371674	157.068802
-600.568604	192.087906	876.734802	-614.594910	-13.058093	863.076660	-720.656555	217.433487	418.519257	-661.453735	-24.439465	469.156433	-715.462891	199.458832	65.634949	-723.526794	6.177251	73.253975	-634.699951	296.925903	1287.364502	-623.543823	-93.128357	1304.729980	-583.946533	95.730873	1326.673096	-566.193420	106.144745	1590.379395	-672.990234	320.985748	1053.571411	-662.241699	-153.500504	1079.572266	-560.292908	297.220062	810.771545	-557.353516	-123.806252	841.437256	-598.001038	82.250404	969.180298	366.197113	-25.708824	922.751221	383.307220	157.000305
-600.627197	192.094650	876.773804	-614.629517	-13.047297	863.075806	-720.685486	217.394012	418.492157	-661.495544	-24.436493	469.140991	-715.469421	199.422440	65.629982	-723.572266	6.166704	73.242828	-634.684021	296.850006	1287.381470	-623.567261	-93.201202	1304.724976	-583.913208	95.663620	1326.704224	-566.176086	106.101486	1590.388184	-673.048706	320.974365	1053.644897	-662.219910	-153.538422	1079.579102	-560.526672	297.307983	810.718811	-557.325989	-123.808083	841.454712	-598.044556	82.240730	969.197693	366.992126	-25.151875	922.389038	383.539093	157.276825
-600.673584	192.103104	876.781006	-614.677002	-13.028547	863.062988	-720.725647	217.382614	418.513458	-661.541016	-24.412113	469.139221	-715.499084	199.435303	65.618797	-723.584595	6.158253	73.232605	-634.618652	296.770996	1287.401611	-623.497314	-93.262291	1304.729370	-584.155701	95.737480	1326.675537	-566.141418	106.066589	1590.413818	-673.095825	320.929199	1053.691650	-662.288696	-153.620850	1079.541016	-560.720886	297.368225	810.664978	-557.291077	-123.763634	841.448914	-598.076294	82.243347	969.192627	367.085236	-25.232311	922.397461	383.500031	157.218384
-600.748840	192.070786	876.807068	-614.710571	-13.052588	863.062561	-720.747803	217.376221	418.532684	-661.576538	-24.385727	469.134064	-715.447815	199.407318	65.630409	-723.569336	6.151401	73.240036	-634.597290	296.674377	1287.402100	-623.485840	-93.347351	1304.719849	-584.123230	95.653885	1326.681885	-566.099487	106.038445	1590.408936	-673.113525	320.922882	1053.741211	-662.251953	-153.629822	1079.541748	-560.917725	297.461823	810.621826	-557.224731	-123.726166	841.488220	-598.123962	82.203651	969.203918	367.118958	-25.340437	922.442261	383.447205	157.127350
-600.782837	192.047043	876.809814	-614.726379	-13.058614	863.069153	-720.754395	217.339859	418.531555	-661.543457	-24.347460	469.141418	-715.365906	199.400711	65.631393	-723.535461	6.150909	73.232376	-634.656006	296.626129	1287.387207	-623.541199	-93.366661	1304.729736	-583.761719	95.433113	1326.769775	-566.065552	106.028305	1590.416504	-673.189392	320.928528	1053.745605	-662.252563	-153.674774	1079.514526	-561.129028	297.599915	810.576294	-557.159607	-123.682770	841.509155	-598.135803	82.190041	969.207458	367.127472	-25.486038	922.490479	383.393555	157.038696
-600.825500	192.087616	876.816284	-614.787354	-13.040009	863.064331	-720.800049	217.345276	418.493439	-661.573059	-24.336107	469.126740	-715.368530	199.396805	65.625175	-723.530151	6.151385	73.230370	-634.633667	296.573395	1287.386597	-623.537476	-93.439369	1304.728760	-583.693176	95.352852	1326.783936	-566.027893	106.033867	1590.414307	-673.227173	320.903168	1053.754395	-662.217773	-153.674835	1079.509277	-561.343323	297.761230	810.482239	-557.120605	-123.638451	841.505249	-598.154053	82.212067	969.204468	367.181396	-25.566399	922.480286	383.361511	156.978012
-600.898560	192.106644	876.832092	-614.817688	-13.061972	863.061951	-720.845154	217.335190	418.492645	-661.611694	-24.334787	469.112671	-715.385742	199.422440	65.602966	-723.552795	6.149953	73.233559	-634.627197	296.494080	1287.349976	-623.480774	-93.480705	1304.705566	-583.626526	95.286842	1326.793579	-565.913330	106.123009	1590.428955	-673.303284	320.914825	1053.713379	-662.185791	-153.725204	1079.495850	-561.541382	297.872528	810.398010	-557.054626	-123.593353	841.520081	-598.190125	82.204346	969.209167	367.233673	-25.698471	922.521606	383.331177	156.886154
-600.962219	192.053970	876.824707	-614.862000	-13.096735	863.064148	-720.889465	217.350983	418.489716	-661.187073	-24.068871	469.068420	-715.389648	199.410324	65.610268	-723.342957	6.168936	73.178978	-634.643982	296.426727	1287.317627	-623.420654	-93.540192	1304.695068	-583.575806	95.237495	1326.788452	-565.882324	106.137024	1590.418457	-673.363281	320.869354	1053.724976	-662.091003	-153.648941	1079.514160	-561.725281	297.973877	810.324280	-557.000244	-123.527649	841.519165	-598.219421	82.164001	969.204407	367.305298	-25.761089	922.527283	383.297150	156.829910
-600.991333	192.026962	876.835144	-614.876526	-13.098402	863.071960	-720.894226	217.312637	418.463623	-661.486877	-24.233978	469.089478	-715.375671	199.401596	65.601158	-723.462646	6.163400	73.204796	-634.642944	296.348938	1287.299927	-623.385193	-93.584099	1304.663574	-583.492310	95.176140	1326.771973	-565.831909	106.167725	1590.426147	-673.298584	320.226563	1053.847778	-662.058777	-153.683151	1079.486328	-561.864807	298.088226	810.230347	-556.934937	-123.498871	841.528076	-598.228882	82.147415	969.212158	367.381500	-25.834715	922.528809	383.284973	156.782486
-601.058594	192.020737	876.857849	-614.900269	-13.098092	863.056885	-720.972107	217.311844	418.468750	-661.236389	-24.056911	469.046875	-715.411804	199.416473	65.610718	-723.302612	6.162523	73.161850	-634.607910	296.255981	1287.277832	-623.309875	-93.639412	1304.648560	-583.422363	95.121742	1326.785156	-565.779297	106.178139	1590.436035	-673.463074	320.766785	1053.722290	-662.011719	-153.711014	1079.454956	-562.010986	298.120819	810.173035	-556.877319	-123.443787	841.511292	-598.266357	82.127609	969.213989	367.407074	-25.909895	922.552124	383.228119	156.704391
-601.118896	191.985352	876.851318	-614.912598	-13.106878	863.052856	-721.036011	217.294083	418.494629	-661.176086	-24.004740	469.015808	-715.460144	199.458405	65.617493	-723.280823	6.176025	73.157631	-634.579712	296.193115	1287.243896	-623.256042	-93.686798	1304.636963	-583.318237	95.061806	1326.769531	-565.744995	106.205200	1590.439331	-673.527771	320.714874	1053.706055	-662.010559	-153.765442	1079.423462	-562.159973	298.201141	810.087830	-556.841797	-123.410431	841.494873	-598.288635	82.107193	969.207458	367.483368	-26.005293	922.564758	383.239075	156.633026
-601.158386	191.970352	876.839233	-614.936401	-13.093118	863.032288	-721.064026	217.292816	418.497101	-661.099976	-23.930016	469.005219	-715.413086	199.443405	65.591011	-723.264160	6.172799	73.129494	-634.546814	296.137238	1287.209595	-623.156799	-93.713799	1304.601440	-583.244324	95.026588	1326.753784	-565.770996	106.180283	1590.416382	-673.574402	320.656769	1053.704468	-661.973022	-153.820419	1079.393677	-562.327332	298.239044	810.006042	-556.808105	-123.336716	841.464783	-598.299011	82.100952	969.188599	367.570496	-26.031754	922.528259	383.240570	156.567139
-601.189880	191.944092	876.846497	-614.934814	-13.139679	863.050537	-721.093811	217.280426	418.480042	-661.168030	-23.941051	469.023651	-715.428711	199.418884	65.572144	-723.279175	6.153184	73.135117	-634.505249	296.077728	1287.163818	-623.072754	-93.745293	1304.595825	-583.149353	94.973259	1326.720337	-565.656250	106.281006	1590.436890	-673.629700	320.622498	1053.708252	-661.878967	-153.833588	1079.369019	-562.448242	298.257416	809.923401	-556.736816	-123.270622	841.432495	-598.298279	82.071129	969.200317	367.645874	-26.104548	922.527527	383.245270	156.505798
-601.212219	191.955124	876.831665	-614.939087	-13.180243	863.024719	-721.130127	217.243484	418.493500	-661.174805	-23.941402	469.033691	-715.402832	199.411667	65.567734	-723.250305	6.134413	73.142960	-634.477356	296.001770	1287.113647	-622.911316	-93.785973	1304.559937	-583.069824	94.953186	1326.697754	-565.590393	106.310509	1590.457886	-673.672363	320.546265	1053.673096	-661.835449	-153.878098	1079.345947	-562.609558	298.311157	809.838806	-556.712097	-123.229546	841.393616	-598.288025	82.052391	969.177368	367.722046	-26.158089	922.490295	383.248077	156.463013
-601.263000	191.929871	876.860291	-614.964966	-13.155432	863.027100	-721.133057	217.193130	418.467346	-661.587280	-24.201664	469.084717	-715.365234	199.402664	65.563652	-723.456177	6.104403	73.194672	-634.441406	295.943512	1287.065186	-622.793701	-93.816238	1304.535278	-582.979309	94.929710	1326.687988	-565.547729	106.348984	1590.462280	-673.721558	320.448120	1053.667603	-661.732605	-153.865250	1079.324219	-562.779724	298.318024	809.760681	-556.683533	-123.170982	841.351990	-598.306213	82.037689	969.189819	367.842224	-26.187872	922.423096	383.272797	156.427551
-601.276245	191.921799	876.878357	-614.943970	-13.179332	863.022339	-721.202148	217.163223	418.495972	-661.706177	-24.253912	469.106964	-715.394836	199.382294	65.572380	-723.505676	6.108658	73.218788	-634.453796	295.897156	1287.021729	-622.688232	-93.860939	1304.532715	-582.901001	94.903847	1326.678467	-565.477966	106.375008	1590.482178	-673.807861	320.399994	1053.637817	-661.643066	-153.859085	1079.287354	-562.909058	298.344391	809.706787	-556.642700	-123.111656	841.329102	-598.303955	82.013023	969.195984	367.972748	-26.260128	922.361572	383.328674	156.440094
-601.328308	191.856750	876.880005	-614.962402	-13.214852	863.023376	-721.222656	217.150375	418.535065	-661.926880	-24.402010	469.132080	-715.458069	199.403152	65.575249	-723.589172	6.096327	73.201897	-634.440369	295.834137	1286.998291	-622.537354	-93.871895	1304.523071	-582.856934	94.862419	1326.674194	-565.389771	106.414063	1590.515381	-673.859924	320.340820	1053.626099	-661.555481	-153.865738	1079.275391	-563.028870	298.310272	809.665405	-556.636780	-123.093567	841.262756	-598.313171	81.961441	969.194641	368.122406	-26.267134	922.290833	383.367889	156.407791
-601.359314	191.820541	876.889648	-614.937622	-13.220709	863.014893	-721.242371	217.109375	418.530182	-661.782654	-24.288509	469.108612	-715.421387	199.384720	65.606964	-723.490479	6.108827	73.194916	-634.426331	295.783325	1286.955688	-622.418030	-93.904686	1304.519531	-582.759155	94.843285	1326.672485	-565.315796	106.445129	1590.538574	-673.944519	320.291107	1053.605835	-661.497864	-153.894913	1079.244995	-563.145569	298.279510	809.614258	-556.612061	-123.053131	841.237488	-598.303711	81.932526	969.193420	368.211151	-26.280893	922.215942	383.411621	156.401505
-601.386414	191.796234	876.893188	-614.947388	-13.241508	863.029602	-721.286743	217.132721	418.549835	-661.936584	-24.387421	469.145355	-715.437683	199.402191	65.601044	-723.604126	6.091888	73.202499	-634.411255	295.724823	1286.917236	-622.270874	-93.945656	1304.499268	-582.699646	94.838867	1326.648682	-565.218262	106.489304	1590.562012	-673.996216	320.205078	1053.590454	-661.434509	-153.904480	1079.229980	-563.280884	298.239746	809.562073	-556.591125	-123.000198	841.191772	-598.308044	81.915199	969.201477	368.347717	-26.296759	922.122620	383.465027	156.413498
-601.404907	191.786438	876.885193	-614.920105	-13.252511	863.014893	-721.315918	217.088394	418.539856	-661.799988	-24.296721	469.114594	-715.437317	199.382690	65.589134	-723.529053	6.097438	73.183182	-634.407837	295.667908	1286.860352	-622.141846	-93.971954	1304.490723	-582.611023	94.803963	1326.628906	-565.121216	106.543045	1590.570313	-674.090332	320.189972	1053.525146	-661.298401	-153.913071	1079.205933	-563.368591	298.149170	809.495483	-556.568787	-122.976570	841.139893	-598.279846	81.902428	969.187622	367.806824	-26.304205	922.310425	383.300415	156.096329
-601.403625	191.722153	876.875122	-614.882935	-13.311146	863.011780	-721.296753	217.083450	418.535950	-661.734619	-24.255072	469.100769	-715.422180	199.378403	65.589363	-723.498291	6.098148	73.204536	-634.388123	295.597687	1286.811401	-622.008850	-93.993622	1304.453979	-582.569580	94.815170	1326.594727	-565.042419	106.586937	1590.563110	-674.140808	320.108032	1053.481812	-661.195923	-153.883942	1079.174438	-563.437073	298.064514	809.446106	-556.568604	-122.934753	841.039551	-598.251709	81.845284	969.180420	367.731323	-26.387239	922.372314	383.302826	155.976364
-601.430115	191.685760	876.887756	-614.841980	-13.278095	863.002258	-721.320190	217.052689	418.550629	-661.736267	-24.268812	469.098267	-715.448730	199.391678	65.576607	-723.466675	6.103150	73.201950	-634.361328	295.573059	1286.768188	-621.862610	-94.008698	1304.409058	-582.503723	94.805305	1326.558350	-564.919617	106.640976	1590.569580	-674.195190	319.971527	1053.448730	-661.057434	-153.877777	1079.152466	-563.527100	297.968994	809.387756	-556.536377	-122.879868	840.989441	-598.222290	81.832413	969.178955	368.911011	-26.280632	921.716797	383.758453	156.543457
-601.443970	191.639359	876.874207	-614.816162	-13.322938	862.991150	-721.381287	217.032608	418.579498	-661.950073	-24.398657	469.123779	-715.474426	199.401886	65.599533	-723.569641	6.088349	73.218315	-634.356567	295.523254	1286.719604	-621.746948	-94.030693	1304.358032	-582.456665	94.782257	1326.534058	-564.817627	106.671486	1590.563110	-674.252258	319.867126	1053.429688	-660.912781	-153.843094	1079.101929	-563.595459	297.876770	809.359741	-556.529907	-122.846909	840.930908	-598.201660	81.788979	969.165344	368.133636	-26.395996	922.210938	383.474762	156.067001
-601.439453	191.621277	876.876953	-614.773621	-13.339256	862.977478	-721.387451	217.007858	418.593811	-661.772461	-24.263468	469.112152	-715.443481	199.378540	65.609779	-723.449097	6.095444	73.181633	-634.344299	295.474884	1286.675659	-621.600281	-94.075005	1304.334229	-582.391846	94.778816	1326.499512	-564.704102	106.720123	1590.555054	-674.298828	319.724060	1053.365967	-660.772888	-153.809906	1079.073242	-563.652100	297.718475	809.332092	-556.526917	-122.797035	840.833008	-598.166077	81.764946	969.158142	368.724640	-26.305704	921.823975	383.735413	156.381927
-601.419189	191.565277	876.859009	-614.713257	-13.400515	862.974976	-721.410461	216.957733	418.612915	-662.008179	-24.425653	469.147125	-715.409485	199.358109	65.607071	-723.559692	6.076110	73.202324	-634.356628	295.431244	1286.617920	-621.462708	-94.087555	1304.278198	-582.325195	94.782372	1326.468506	-564.569824	106.758980	1590.543945	-674.339844	319.602570	1053.301392	-660.661987	-153.821442	1079.029785	-563.701477	297.610565	809.271851	-556.510132	-122.763115	840.775757	-598.131897	81.716240	969.149292	366.085236	-27.123009	923.964355	382.581177	154.700455
-601.419434	191.571671	876.839478	-614.684753	-13.375285	862.928711	-721.416443	216.898926	418.596222	-661.996582	-24.413616	469.113922	-715.426086	199.397110	65.610695	-723.538208	6.087680	73.201904	-634.278076	295.356415	1286.522217	-621.263245	-94.139015	1304.175171	-582.547302	94.909966	1326.319092	-564.427795	106.800316	1590.520264	-674.390991	319.464386	1053.249756	-660.580200	-153.846085	1078.976318	-563.770325	297.449646	809.203308	-556.465759	-122.691330	840.679321	-598.093811	81.718460	969.112976	366.203949	-27.018148	923.917480	382.636749	154.760117
-601.369629	191.565277	876.834351	-614.598755	-13.387839	862.921387	-721.430969	216.863297	418.618500	-661.824890	-24.289831	469.091187	-715.421936	199.356232	65.583000	-723.449524	6.091733	73.183838	-634.319458	295.356934	1286.466919	-621.158508	-94.088043	1304.093018	-582.237610	94.783691	1326.358765	-564.273438	106.838844	1590.492920	-674.362061	318.830994	1053.313354	-660.482544	-153.863342	1078.929932	-563.783325	297.304993	809.114075	-556.442871	-122.650368	840.606567	-598.022522	81.709740	969.106445	366.644867	-26.902111	923.618591	382.849274	154.978851
-601.354919	191.517212	876.827209	-614.503967	-13.430017	862.904785	-721.491882	216.843002	418.647125	-661.975586	-24.390499	469.125763	-715.432068	199.365250	65.610954	-723.521790	6.086222	73.203323	-634.309204	295.336212	1286.406860	-621.005920	-94.089745	1304.049194	-582.130676	94.757980	1326.322388	-564.124573	106.891830	1590.463501	-674.376221	318.661774	1053.231812	-660.370056	-153.834015	1078.879150	-563.809082	297.141083	809.059448	-556.390381	-122.586967	840.516846	-597.961853	81.663361	969.093933	367.382904	-26.697514	923.016174	383.237030	155.406540
-601.336182	191.514587	876.801636	-614.461914	-13.404230	862.858582	-721.475281	216.798691	418.648590	-661.673523	-24.192348	469.089355	-715.325500	199.326248	65.626945	-723.369873	6.101881	73.187050	-634.294067	295.297089	1286.316284	-620.881836	-94.111237	1303.951904	-582.088867	94.756081	1326.258179	-563.974182	106.926437	1590.428589	-674.413452	318.537476	1053.151733	-660.358398	-153.895020	1078.816772	-563.844910	296.991608	809.004944	-556.367615	-122.548157	840.428162	-597.914001	81.664131	969.055481	368.596375	-26.361286	922.097900	383.811554	156.131165
-601.328613	191.438690	876.806580	-614.407593	-13.457667	862.864502	-721.496643	216.748764	418.664886	-661.989258	-24.356939	469.135437	-715.386902	199.315552	65.629356	-723.518250	6.091247	73.223526	-634.294373	295.257782	1286.257080	-620.758301	-94.127724	1303.890747	-582.008301	94.758240	1326.226318	-563.812134	106.969437	1590.412476	-674.434082	318.372833	1053.077759	-660.292358	-153.927628	1078.746094	-563.885864	296.795044	808.924744	-556.344482	-122.505928	840.362915	-597.866272	81.600426	969.059265	368.466858	-26.506260	922.293884	383.860016	155.983871
-601.427856	191.579514	876.818604	-614.829285	-12.901577	862.737671	-721.623596	216.781326	418.723602	-662.081482	-24.415304	469.050415	-715.432495	199.281143	65.627861	-723.572510	6.099422	73.240517	-634.293091	295.241241	1286.177979	-620.660339	-94.146744	1303.846558	-581.966797	94.740181	1326.163086	-563.669128	106.999992	1590.370361	-674.475769	318.234589	1053.020264	-660.226013	-153.970520	1078.693481	-563.940308	296.620453	808.860657	-556.312256	-122.483505	840.291870	-598.054565	81.847046	968.986938	368.368958	-26.710876	922.415710	384.005157	155.861450
-601.355286	191.605820	876.813843	-614.732361	-12.864434	862.709167	-721.620667	216.749588	418.751953	-661.957458	-24.364670	469.036194	-715.481873	199.330246	65.642708	-723.527405	6.087314	73.225937	-634.292664	295.203644	1286.102051	-620.569641	-94.130066	1303.798706	-581.910400	94.720650	1326.100708	-563.500061	107.024277	1590.347534	-674.601013	318.622131	1052.815308	-660.139099	-153.943893	1078.610474	-564.021301	296.442139	808.907776	-556.270508	-122.438690	840.213318	-597.971191	81.868179	968.969604	368.372589	-26.676889	922.452820	384.050201	155.887695
-601.322571	191.551819	876.806885	-614.654602	-12.902072	862.677124	-721.620850	216.757462	418.772736	-661.879272	-24.363190	469.056549	-715.462585	199.301239	65.654892	-723.491089	6.100248	73.207443	-634.296143	295.189636	1286.035767	-620.458679	-94.147324	1303.747437	-581.825439	94.685081	1326.069702	-563.325684	107.055542	1590.326904	-674.638367	318.495819	1052.701050	-660.021484	-153.926147	1078.549805	-564.079163	296.281952	808.851379	-556.227417	-122.374702	840.154785	-597.912842	81.811707	968.949036	366.684998	-26.751799	923.274292	382.791656	155.088867
-601.284546	191.516922	876.771606	-614.569092	-12.935304	862.680298	-721.611084	216.747055	418.783203	-661.848572	-24.320536	469.045502	-715.466309	199.304993	65.681061	-723.508423	6.088989	73.219002	-634.279236	295.154327	1285.963501	-620.379883	-94.176239	1303.682861	-581.769409	94.696556	1326.011597	-563.103088	107.108299	1590.295898	-674.641357	318.346924	1052.640991	-659.955872	-153.895416	1078.493896	-564.061768	296.073029	808.805542	-556.193054	-122.308998	840.092346	-597.843811	81.798035	968.933777	367.834625	-26.006199	922.522705	383.099213	155.815948
-601.256104	191.470490	876.776733	-614.477661	-12.964437	862.669556	-721.549866	216.670364	418.759613	-661.828552	-24.351669	469.039276	-715.384399	199.289703	65.683868	-723.506653	6.101311	73.234177	-634.203125	295.126556	1285.887085	-620.227600	-94.210052	1303.662842	-581.970276	94.783592	1325.907227	-563.025696	107.076630	1590.258057	-674.620544	318.164215	1052.572144	-659.842834	-153.848068	1078.440308	-564.110474	295.871765	808.739990	-556.132263	-122.283607	840.038879	-597.772156	81.754387	968.929321	368.282379	-26.178596	922.351807	383.631042	155.826416
-601.228821	191.412735	876.756042	-614.431641	-12.976924	862.684021	-721.531128	216.655670	418.784607	-661.801819	-24.368460	469.059479	-715.332520	199.268723	65.675247	-723.494934	6.109847	73.243469	-634.209900	295.142944	1285.832642	-620.171753	-94.194168	1303.622681	-581.656860	94.651443	1325.949341	-562.846924	107.108597	1590.241211	-674.645386	318.045654	1052.513306	-659.808533	-153.827286	1078.380615	-564.102722	295.641327	808.692688	-556.069092	-122.214264	840.009949	-597.710876	81.734077	968.924866	366.809998	-26.645529	923.648804	383.046326	154.853928
-601.166016	191.415924	876.767944	-614.341125	-13.024285	862.670837	-721.534363	216.642227	418.800507	-661.810791	-24.399342	469.071838	-715.420715	199.286469	65.718117	-723.520752	6.115605	73.242676	-634.187866	295.115112	1285.776978	-620.117920	-94.236389	1303.579712	-581.585693	94.619133	1325.925781	-562.669922	107.141289	1590.237549	-674.648743	317.916504	1052.450317	-659.776611	-153.854889	1078.354492	-564.130676	295.464935	808.658325	-556.035034	-122.154243	839.954285	-597.640625	81.703461	968.924194	366.808685	-26.563757	923.641113	383.120636	154.891266
-601.113953	191.352524	876.761963	-614.234741	-13.029610	862.667114	-721.546509	216.650650	418.844879	-661.758667	-24.395788	469.090759	-715.420349	199.272629	65.718903	-723.479553	6.106734	73.252769	-634.120056	295.103577	1285.731567	-620.001160	-94.256180	1303.556396	-581.512451	94.596413	1325.899414	-562.430298	107.246780	1590.247559	-674.626587	317.728058	1052.409058	-659.745422	-153.853378	1078.324951	-564.120789	295.221588	808.631714	-555.985107	-122.091492	839.926392	-597.570251	81.671219	968.920410	367.427795	-26.718868	923.697693	383.337646	155.081223
-601.079346	191.314560	876.729919	-614.146912	-13.113261	862.699707	-721.481323	216.606216	418.815399	-661.720337	-24.417364	469.082489	-715.392883	199.265076	65.716232	-723.477539	6.102348	73.255714	-634.083679	295.078461	1285.673828	-619.903015	-94.273621	1303.529419	-581.475464	94.568069	1325.858887	-562.280212	107.268486	1590.229248	-674.638184	317.628723	1052.352661	-659.708984	-153.861679	1078.265137	-564.132263	295.005524	808.594910	-555.916321	-122.017784	839.898926	-597.503601	81.645607	968.922791	367.536926	-26.722895	923.554688	383.402313	155.112061
-601.006958	191.311203	876.744751	-614.022583	-13.128664	862.678528	-721.455933	216.579315	418.839142	-661.598633	-24.338104	469.061920	-715.403320	199.247986	65.715858	-723.433289	6.105800	73.242195	-634.004456	295.063568	1285.618286	-619.831665	-94.308655	1303.510254	-581.404053	94.555061	1325.816772	-562.119751	107.303352	1590.229004	-674.624634	317.503510	1052.300537	-659.626160	-153.794739	1078.234497	-564.123474	294.784851	808.538940	-555.868408	-121.963661	839.871765	-597.413147	81.622299	968.919373	367.657501	-26.790051	923.533936	383.712646	155.303970
-600.917175	191.274048	876.730774	-613.947388	-13.158248	862.666931	-721.437622	216.546997	418.830872	-661.310669	-24.205238	469.049774	-715.406006	199.256790	65.746101	-723.325073	6.113526	73.214722	-633.905884	295.063507	1285.560059	-619.723633	-94.318275	1303.464600	-581.312500	94.537704	1325.799683	-561.962585	107.326286	1590.224365	-674.587036	317.356720	1052.265381	-659.532654	-153.728165	1078.230835	-564.110046	294.571136	808.504883	-555.803833	-121.874763	839.859558	-597.333313	81.589226	968.906860	367.693115	-26.831964	923.520508	383.928040	155.457367
-600.891907	191.232986	876.720398	-613.866821	-13.130364	862.655701	-721.398254	216.505508	418.833313	-661.244629	-24.140671	469.022827	-715.343750	199.220413	65.764793	-723.315735	6.112953	73.237061	-633.824219	295.026672	1285.510254	-619.633057	-94.324272	1303.445801	-581.242310	94.516418	1325.756836	-561.821106	107.369431	1590.216064	-674.566162	317.239532	1052.235718	-659.520508	-153.776382	1078.202637	-564.104370	294.360962	808.462036	-555.763123	-121.817871	839.837219	-597.258118	81.581200	968.893677	367.720184	-26.810608	923.507874	384.043793	155.486389
-600.838074	191.167816	876.722778	-613.771301	-13.182349	862.668457	-721.401672	216.482803	418.864014	-661.245850	-24.163664	469.029205	-715.362610	199.224396	65.761528	-723.317505	6.123835	73.244873	-633.724365	295.009552	1285.461426	-619.552246	-94.365906	1303.438232	-581.176880	94.497955	1325.761353	-561.693176	107.398491	1590.218994	-674.541931	317.101898	1052.170166	-659.480896	-153.735184	1078.189453	-564.105957	294.154694	808.425964	-555.716309	-121.748650	839.821472	-597.179626	81.528984	968.901367	367.746307	-26.743191	923.468140	384.120758	155.578842
-600.776123	191.175461	876.727905	-613.697754	-13.206206	862.679504	-721.377563	216.480591	418.868744	-661.240356	-24.180614	469.057556	-715.403564	199.234879	65.760094	-723.329529	6.124531	73.271194	-633.643799	294.995667	1285.416626	-619.457275	-94.367188	1303.444946	-581.118530	94.483505	1325.739990	-561.560669	107.437386	1590.224243	-674.517090	317.059998	1052.127930	-659.388672	-153.681671	1078.222168	-564.087585	293.957245	808.371948	-555.677063	-121.719643	839.830200	-597.104858	81.525040	968.908997	367.832642	-26.720755	923.501526	384.270691	155.615021
-600.746521	191.143936	876.726624	-613.659485	-13.250854	862.669434	-721.358521	216.469162	418.881378	-661.203369	-24.192116	469.075562	-715.391968	199.244125	65.766037	-723.312744	6.127975	73.269661	-633.671631	294.794739	1285.255005	-619.361633	-94.407295	1303.421875	-581.042297	94.472198	1325.714478	-561.446106	107.478378	1590.213989	-674.507813	317.018921	1052.057007	-659.360474	-153.692322	1078.179321	-564.096008	293.755005	808.325256	-555.619568	-121.653923	839.809937	-597.047424	81.482292	968.900574	367.825958	-26.650759	923.419800	384.298615	155.691132
-600.662720	191.089264	876.696899	-613.559082	-13.263146	862.653687	-721.338501	216.464218	418.890564	-661.144409	-24.192942	469.069763	-715.427551	199.223297	65.754005	-723.305176	6.116937	73.285515	-633.457947	294.931213	1285.308350	-619.273560	-94.442314	1303.397095	-580.975342	94.431122	1325.687134	-561.320190	107.494728	1590.197510	-674.416809	316.886780	1052.068359	-659.278625	-153.620010	1078.176147	-564.117004	293.550812	808.231506	-555.606445	-121.645493	839.768311	-596.954224	81.454796	968.878235	367.843872	-26.637022	923.418152	384.366302	155.724182
-600.591248	191.034546	876.684387	-613.476257	-13.321825	862.661255	-721.290894	216.423019	418.871643	-661.420654	-24.421469	469.100281	-715.388489	199.212494	65.751556	-723.441162	6.122276	73.332047	-633.328796	294.909637	1285.247681	-619.204041	-94.483025	1303.359253	-580.899597	94.411560	1325.622925	-561.190491	107.525398	1590.189819	-674.325439	316.821350	1052.030640	-659.251587	-153.654266	1078.135742	-564.092773	293.360168	808.206299	-555.549194	-121.641113	839.751709	-596.882385	81.408806	968.877075	367.134674	-26.541164	923.746094	384.143738	155.418488
-600.503357	191.037643	876.680542	-613.379211	-13.362924	862.645813	-721.295227	216.425568	418.905579	-661.365479	-24.432768	469.067444	-715.326050	199.176605	65.797699	-723.443420	6.108011	73.330711	-633.219360	294.886719	1285.202881	-619.077698	-94.482430	1303.358765	-580.779541	94.380310	1325.614502	-561.047485	107.559799	1590.187256	-674.271606	316.752838	1052.021118	-659.209900	-153.631195	1078.112793	-564.082886	293.181152	808.167236	-555.509216	-121.609619	839.713684	-596.788147	81.386169	968.867004	367.317291	-26.491438	923.653503	384.269409	155.553177
-600.442444	190.984680	876.673279	-613.288452	-13.383588	862.638733	-721.253906	216.386826	418.910217	-661.270264	-24.423452	469.082184	-715.351501	199.190430	65.803047	-723.442749	6.125391	73.323578	-633.139038	294.858215	1285.169800	-619.028381	-94.510551	1303.330688	-580.722046	94.365578	1325.591309	-560.920898	107.570305	1590.179932	-674.152893	316.630951	1051.952026	-659.197205	-153.643158	1078.071289	-564.059692	293.018829	808.123352	-555.462219	-121.558151	839.689453	-596.724731	81.350426	968.861145	367.243103	-26.470568	923.777222	384.259827	155.548416
-600.251526	190.753403	876.644287	-612.730591	-14.017530	862.756714	-721.141907	216.288834	418.858063	-661.169250	-24.419544	469.192963	-715.256104	199.159256	65.789970	-723.400818	6.133888	73.334274	-632.969177	294.820770	1285.134155	-618.901428	-94.572609	1303.283203	-580.891968	94.473404	1325.463379	-560.800293	107.602928	1590.170288	-674.092102	316.575104	1051.931396	-659.125916	-153.619125	1078.086670	-564.053162	292.884888	808.054810	-555.432434	-121.532417	839.658569	-596.410828	81.024574	968.919800	367.774261	-26.541407	923.652283	384.486298	155.784714
-600.169861	190.720108	876.639709	-612.637573	-14.048871	862.754333	-721.152405	216.282730	418.909821	-660.852234	-24.260923	469.150299	-715.294983	199.168289	65.787247	-723.262146	6.140541	73.306808	-632.875061	294.776367	1285.092041	-618.806519	-94.594795	1303.280640	-580.809570	94.450302	1325.438232	-560.684448	107.624039	1590.172485	-673.899719	315.961792	1051.993774	-659.051086	-153.577545	1078.072632	-563.996460	292.765137	807.994568	-555.377563	-121.510277	839.650269	-596.317505	80.993477	968.915771	367.943085	-26.057005	923.504761	384.039642	155.689606
-600.117371	190.704498	876.626831	-612.585022	-14.072967	862.748901	-721.092834	216.264877	418.887146	-660.793457	-24.251007	469.169861	-715.239380	199.158600	65.816582	-723.211548	6.142456	73.323761	-632.753967	294.758789	1285.072388	-618.726196	-94.619843	1303.249878	-580.749268	94.418785	1325.407471	-560.561523	107.646187	1590.161987	-673.933655	316.486694	1051.863770	-658.980225	-153.551605	1078.055664	-563.977295	292.662476	807.984375	-555.332336	-121.498344	839.621094	-596.254028	80.976944	968.905762	368.303345	-26.273891	923.426514	384.689850	156.103561
-600.071899	190.683990	876.630737	-612.525879	-14.067387	862.730896	-721.082520	216.259521	418.894989	-661.122925	-24.512383	469.232208	-715.275391	199.147858	65.818230	-723.407532	6.112618	73.374550	-632.668518	294.716919	1285.040527	-618.700317	-94.663612	1303.213135	-580.641968	94.419037	1325.403442	-560.458618	107.698380	1590.159668	-673.874695	316.499939	1051.826538	-658.919983	-153.534637	1078.027954	-563.938049	292.593048	807.944946	-555.256470	-121.495056	839.595825	-596.175415	80.957237	968.895081	368.528748	-26.353264	923.349915	385.073792	156.145950
-600.000183	190.646729	876.614319	-612.425476	-14.139255	862.726990	-721.091614	216.261002	418.900818	-661.092896	-24.524237	469.228760	-715.359863	199.176117	65.823418	-723.379700	6.115126	73.378754	-632.566101	294.691162	1285.008789	-618.611816	-94.667969	1303.182129	-580.571106	94.401260	1325.348877	-560.347412	107.710838	1590.153076	-673.788208	316.420624	1051.839355	-658.884338	-153.522125	1077.990601	-563.886414	292.522919	807.917969	-555.222046	-121.479622	839.555603	-596.083374	80.911057	968.884949	368.543945	-26.200783	923.285400	384.950836	156.472794
-599.924622	190.584396	876.609497	-612.350220	-14.171938	862.720764	-721.056213	216.266312	418.905090	-661.050110	-24.526354	469.208313	-715.333130	199.162354	65.817322	-723.423523	6.091783	73.383797	-632.463562	294.664703	1284.984985	-618.556885	-94.691139	1303.138428	-580.477539	94.349937	1325.349121	-560.225342	107.728867	1590.170166	-673.701904	316.407623	1051.823120	-658.808289	-153.526703	1077.958008	-563.851074	292.452820	807.895630	-555.163757	-121.480980	839.541321	-596.013794	80.862099	968.879944	368.540314	-26.118460	923.251404	384.937378	156.555649
-599.846558	190.577972	876.604614	-612.306824	-14.197546	862.708618	-721.134399	216.458054	419.002899	-661.011597	-24.536844	469.238617	-715.403076	199.158737	65.851471	-723.421631	6.092527	73.407906	-632.390320	294.645752	1285.005127	-618.513489	-94.686234	1303.112915	-580.159607	94.202377	1325.381470	-560.091003	107.750961	1590.172119	-673.611023	316.405792	1051.806030	-658.735046	-153.516479	1077.943237	-563.798218	292.419098	807.848022	-555.129028	-121.477859	839.493713	-595.939087	80.840813	968.869629	368.478271	-25.907566	923.212891	384.746857	156.641876
-599.771912	190.557785	876.619446	-612.225830	-14.244221	862.711731	-721.125549	216.572815	419.065216	-661.089539	-24.624535	469.243958	-715.483826	199.191223	65.897049	-723.469971	6.088645	73.423523	-632.303711	294.635590	1284.985474	-618.482483	-94.731667	1303.109253	-580.071472	94.201859	1325.371826	-560.030273	107.761429	1590.173218	-673.532043	316.402466	1051.815430	-658.608826	-153.425507	1077.941772	-563.746826	292.405731	807.816284	-555.066284	-121.492683	839.487366	-595.857666	80.802795	968.877869	368.563263	-25.927504	923.175537	385.029541	156.652390
-599.719299	190.522034	876.609192	-612.186401	-14.264890	862.705261	-720.991455	216.225266	418.949646	-661.066650	-24.655279	469.251251	-715.294006	199.140320	65.869057	-723.480103	6.085007	73.428291	-632.202148	294.604218	1284.974731	-618.421936	-94.736893	1303.069092	-580.006592	94.180313	1325.343384	-559.916382	107.778587	1590.177979	-673.433289	316.406555	1051.781250	-658.648621	-153.526703	1077.923828	-563.658630	292.365265	807.801575	-555.363464	-121.758301	839.278442	-595.799561	80.774536	968.868225	368.464081	-25.689644	923.150635	384.623932	156.967743
-599.636414	190.511475	876.593323	-612.122620	-14.299151	862.702393	-721.086792	216.563828	419.056763	-661.031616	-24.662764	469.248322	-715.463074	199.183319	65.895950	-723.457947	6.089170	73.425278	-632.106750	294.571167	1284.948730	-618.356140	-94.737099	1303.090698	-579.916870	94.162277	1325.323120	-559.885376	107.736229	1590.139160	-673.335999	316.434143	1051.761108	-658.639465	-153.577286	1077.882446	-563.614929	292.384796	807.771057	-555.285583	-121.754662	839.248718	-595.717285	80.757828	968.858398	368.478821	-25.657511	923.117432	384.726868	157.058670
-599.540283	190.508560	876.599670	-612.041016	-14.335670	862.691711	-721.072021	216.558029	419.100647	-660.978394	-24.674109	469.256836	-715.457397	199.181931	65.895767	-723.422302	6.104356	73.448608	-631.957825	294.509766	1284.928345	-618.241394	-94.802628	1303.059082	-580.083923	94.283737	1325.223999	-559.795837	107.755066	1590.121582	-673.235352	316.432098	1051.748779	-658.485229	-153.464127	1077.886841	-563.504089	292.396179	807.769714	-554.900330	-121.508827	839.413330	-595.635925	80.730835	968.856445	368.560333	-25.666241	923.106384	385.001465	157.060913
-599.490173	190.484955	876.592529	-612.004211	-14.390813	862.695435	-720.901001	216.171707	418.977905	-660.957825	-24.656073	469.233856	-715.303223	199.151169	65.878609	-723.413391	6.117805	73.431740	-631.868286	294.504303	1284.925903	-618.187988	-94.814857	1303.036011	-580.027771	94.249657	1325.202026	-559.688660	107.765091	1590.113037	-673.148132	316.434021	1051.725464	-658.394592	-153.441483	1077.908447	-563.448364	292.433197	807.756409	-554.829895	-121.514877	839.396240	-595.571838	80.696030	968.852966	368.620178	-25.698343	923.093872	385.249939	157.046677
-599.398254	190.462418	876.592102	-611.965759	-14.427665	862.691956	-720.852417	216.127930	419.006012	-660.955627	-24.693516	469.237946	-715.211914	199.117050	65.887062	-723.421814	6.127801	73.438919	-631.831787	294.491821	1284.919067	-618.179077	-94.777519	1303.021362	-579.707092	94.106316	1325.254028	-559.593933	107.769333	1590.104492	-673.060974	316.439911	1051.705200	-658.352417	-153.471176	1077.858276	-563.318604	292.443756	807.770081	-554.793823	-121.541771	839.405884	-595.513306	80.663101	968.851440	368.701935	-25.712431	923.081604	385.485718	157.077484
-599.351074	190.410767	876.606567	-611.921204	-14.452202	862.679871	-720.849426	216.141800	419.012756	-660.917786	-24.721006	469.256805	-715.273132	199.097137	65.913139	-723.372803	6.108748	73.447662	-631.754822	294.467072	1284.912964	-618.125732	-94.802650	1302.997681	-579.640259	94.083565	1325.262939	-559.422424	107.827278	1590.122192	-672.958374	316.396759	1051.736084	-658.343079	-153.510101	1077.820435	-563.213257	292.490936	807.754761	-554.736755	-121.560928	839.383972	-595.462524	80.610847	968.851074	368.727325	-25.686489	923.081726	385.586578	157.132050
-599.262695	190.446518	876.610046	-611.866455	-14.472982	862.667908	-720.825134	216.115875	419.019775	-660.886536	-24.725317	469.232910	-715.287476	199.150482	65.923668	-723.348816	6.116234	73.433640	-631.679138	294.458252	1284.883423	-618.080566	-94.807976	1302.986084	-579.600464	94.079659	1325.222656	-559.311646	107.829712	1590.107910	-672.881836	316.410248	1051.707642	-658.327820	-153.536774	1077.807251	-563.122742	292.526917	807.749512	-554.694824	-121.581474	839.376648	-595.390686	80.611244	968.846313	368.779846	-25.583508	923.050232	385.653290	157.195084
-599.187622	190.410049	876.609985	-611.825806	-14.503444	862.670593	-720.776611	216.101837	419.024780	-660.888000	-24.751667	469.249023	-715.272217	199.111511	65.904785	-723.379517	6.103563	73.452850	-631.562805	294.428009	1284.864868	-617.968018	-94.841370	1302.991943	-579.772461	94.196068	1325.133301	-559.203674	107.837006	1590.091187	-672.756226	316.380615	1051.690308	-658.322021	-153.551804	1077.809082	-562.996399	292.582520	807.749512	-554.621643	-121.586815	839.372009	-595.331299	80.577103	968.847412	368.811737	-25.511839	923.021057	385.704590	157.263657
-599.128174	190.403076	876.606262	-611.794556	-14.513512	862.657959	-720.885498	216.401382	419.127777	-660.872192	-24.767691	469.270294	-715.409546	199.150314	65.933128	-723.372925	6.112264	73.486275	-631.511475	294.411957	1284.831055	-617.931946	-94.856468	1302.958740	-579.710876	94.165443	1325.112183	-559.110474	107.838684	1590.085693	-672.688538	316.395233	1051.647705	-658.289856	-153.575485	1077.778931	-562.852844	292.647430	807.747925	-554.571960	-121.591675	839.370789	-595.280457	80.562683	968.838196	368.844940	-25.431231	923.002563	385.780060	157.333176
-599.020996	190.376785	876.594849	-611.719299	-14.599554	862.701050	-720.845764	216.439743	419.135956	-660.839355	-24.776524	469.289124	-715.399231	199.163513	65.927475	-723.359070	6.105921	73.479912	-631.490906	294.414764	1284.828003	-617.924866	-94.826401	1302.967407	-579.375427	94.031250	1325.187988	-559.011230	107.847336	1590.083740	-672.624756	316.481140	1051.616089	-658.200134	-153.555054	1077.816040	-562.773132	292.720978	807.732971	-554.522400	-121.620506	839.389465	-595.194824	80.533638	968.856628	368.889038	-25.348032	922.984375	385.844360	157.454285
-598.948914	190.404343	876.604309	-611.693665	-14.619595	862.684326	-720.822571	216.389801	419.171661	-660.858398	-24.814157	469.276581	-715.397461	199.134460	65.941048	-723.357117	6.109934	73.481819	-631.431824	294.397980	1284.803711	-617.887207	-94.842697	1302.978638	-579.295776	94.028999	1325.198730	-558.929138	107.846466	1590.072510	-672.508667	316.453217	1051.607422	-658.220825	-153.608597	1077.783813	-562.632019	292.750946	807.750122	-554.478455	-121.638596	839.386169	-595.148376	80.524323	968.852295	368.985931	-25.219341	922.940430	385.938782	157.533585
-598.890076	190.387299	876.611511	-611.642334	-14.645687	862.665955	-720.767700	216.389328	419.157410	-660.849243	-24.808458	469.281952	-715.419434	199.153610	65.948868	-723.353394	6.110397	73.480644	-631.334106	294.410736	1284.792358	-617.813843	-94.825523	1302.954224	-579.235840	94.010208	1325.165649	-558.847656	107.846062	1590.066162	-672.416199	316.472076	1051.611816	-658.180237	-153.606430	1077.782104	-562.525696	292.838501	807.752014	-554.469360	-121.665672	839.383911	-595.085754	80.489998	968.844971	369.051758	-25.121634	922.925293	386.032471	157.619781
-598.833313	190.363998	876.593079	-611.591797	-14.672704	862.646179	-720.761169	216.387497	419.170441	-660.329407	-24.473375	469.215851	-715.417236	199.173615	65.965721	-723.156128	6.142586	73.387634	-631.260681	294.389435	1284.779785	-617.787842	-94.859032	1302.923706	-579.168091	93.987869	1325.163208	-558.774780	107.835312	1590.050537	-672.317749	316.480499	1051.599854	-658.194214	-153.662201	1077.772705	-562.385376	292.868256	807.766052	-554.440369	-121.703186	839.381348	-595.031311	80.463951	968.825745	369.159241	-25.039860	922.921265	386.153320	157.709015
-598.889709	190.529343	876.619568	-612.019714	-14.120368	862.539429	-720.813110	216.499054	419.228485	-660.237366	-24.429789	469.099823	-715.475525	199.189423	65.974014	-723.104126	6.146517	73.375870	-631.188232	294.375580	1284.773560	-617.772827	-94.858162	1302.921875	-579.110046	93.999611	1325.140625	-558.697021	107.838089	1590.037476	-672.230408	316.477081	1051.573608	-658.168945	-153.642273	1077.745850	-562.272400	292.935791	807.748474	-554.413513	-121.726875	839.354065	-595.208313	80.722603	968.771362	369.255371	-24.913122	922.898193	386.246277	157.818771
-598.836121	190.569839	876.609070	-612.021179	-14.078776	862.516602	-720.803284	216.468216	419.232758	-660.168335	-24.418884	469.041931	-715.502380	199.191010	65.964165	-723.074768	6.140593	73.405197	-631.113831	294.369324	1284.751953	-617.706604	-94.855026	1302.904175	-579.064941	93.980453	1325.108521	-558.614807	107.827278	1590.019897	-672.140869	316.478394	1051.554565	-658.116394	-153.650925	1077.738525	-562.190247	292.990265	807.740112	-554.391846	-121.727982	839.342896	-595.173523	80.754379	968.753113	369.365814	-24.836226	922.881714	386.371063	157.913635
-598.767212	190.556305	876.609375	-611.947449	-14.125774	862.497253	-720.759216	216.447433	419.210419	-660.134460	-24.451227	469.092987	-715.500671	199.206848	65.944237	-723.079163	6.146262	73.397644	-631.016052	294.315094	1284.727783	-617.637817	-94.887215	1302.899292	-579.265747	94.094955	1325.010132	-558.548645	107.825058	1589.998291	-672.045166	316.510040	1051.533203	-658.081665	-153.620697	1077.757690	-562.065552	293.039490	807.752502	-554.398254	-121.787773	839.333191	-595.109741	80.716545	968.743835	369.504028	-24.743839	922.891357	386.499237	157.961731
-598.709106	190.522232	876.594299	-611.897766	-14.155592	862.507324	-720.589172	216.110336	419.132263	-660.153870	-24.465214	469.104156	-715.347473	199.146896	65.923904	-723.083862	6.141761	73.421577	-630.929932	294.334045	1284.720093	-617.594666	-94.866112	1302.871094	-579.234131	94.106239	1324.968140	-558.479736	107.814133	1589.993286	-671.976563	316.522522	1051.549072	-658.105652	-153.689407	1077.748291	-561.956604	293.108185	807.740417	-554.397888	-121.820457	839.314819	-595.057312	80.696236	968.742371	369.654114	-24.654518	922.889526	386.654419	158.017456
-598.631470	190.532501	876.604431	-611.822449	-14.193689	862.508301	-720.699585	216.414185	419.223785	-660.082092	-24.473890	469.118988	-715.480469	199.186188	65.954277	-723.063110	6.127251	73.433960	-630.894409	294.324280	1284.718506	-617.587769	-94.903404	1302.870361	-579.176575	94.092819	1324.980469	-558.405884	107.805771	1589.991211	-671.916870	316.555054	1051.536011	-658.106384	-153.700668	1077.726563	-561.872375	293.109772	807.732788	-554.376221	-121.838394	839.311462	-594.997437	80.680496	968.749512	369.831238	-24.570284	922.875549	386.826263	158.078110
-598.580994	190.510513	876.599976	-611.788879	-14.225699	862.503723	-720.642029	216.384460	419.228851	-660.137451	-24.509995	469.115509	-715.443726	199.177017	65.953873	-723.102112	6.134086	73.407547	-630.815247	294.328400	1284.723511	-617.558167	-94.888824	1302.860229	-579.092224	94.086838	1324.974121	-558.350220	107.801094	1589.970459	-671.839172	316.525940	1051.529907	-658.100891	-153.692993	1077.726440	-561.785461	293.147125	807.736450	-554.357361	-121.854836	839.272461	-594.956421	80.653015	968.745056	370.002136	-24.504642	922.879944	386.993164	158.106079
-598.538269	190.509079	876.611755	-611.752136	-14.203202	862.480103	-720.651123	216.409195	419.272125	-660.146851	-24.514847	469.116943	-715.491455	199.183212	65.979538	-723.085266	6.141076	73.422020	-630.763367	294.328857	1284.724976	-617.523132	-94.882034	1302.815430	-579.036316	94.076920	1324.966675	-558.251587	107.788063	1589.978271	-671.776001	316.496094	1051.513428	-658.067566	-153.693329	1077.678467	-561.702942	293.173126	807.715881	-554.353943	-121.896080	839.259033	-594.898865	80.644302	968.735779	370.153900	-24.480568	922.899536	387.157806	158.127228
-598.480408	190.557724	876.606934	-611.703186	-14.227696	862.478882	-720.645081	216.406387	419.274506	-660.132507	-24.534798	469.156891	-715.469910	199.172638	65.994217	-723.050964	6.137711	73.414413	-630.673401	294.334656	1284.698730	-617.511963	-94.885048	1302.787598	-578.998352	94.075806	1324.937012	-558.193542	107.774117	1589.950439	-671.602600	315.973389	1051.622192	-658.042480	-153.708435	1077.678467	-561.589600	293.192719	807.685486	-554.355896	-121.914978	839.230225	-594.849121	80.660530	968.733521	370.340332	-24.445984	922.914368	387.330444	158.146118
-598.475769	190.555939	876.598145	-611.700073	-14.249720	862.463989	-720.628113	216.367279	419.262970	-660.104126	-24.512131	469.147888	-715.419861	199.176620	65.985397	-723.049133	6.150094	73.422478	-630.615234	294.334900	1284.701294	-617.473816	-94.895889	1302.789185	-578.929443	94.076530	1324.937134	-558.136230	107.751801	1589.945435	-671.532227	315.941589	1051.596436	-657.997620	-153.664215	1077.693115	-561.544067	293.219330	807.674866	-554.359558	-121.929100	839.209839	-594.826904	80.645302	968.719482	370.514221	-24.416933	922.940857	387.529022	158.172043
-598.421875	190.548752	876.597778	-611.632874	-14.252949	862.444397	-720.648438	216.384537	419.274200	-660.132813	-24.530001	469.156769	-715.448059	199.182388	65.980751	-723.063599	6.138319	73.439224	-630.545959	294.341553	1284.669800	-617.475403	-94.894035	1302.749756	-578.877014	94.081322	1324.914063	-558.060608	107.730659	1589.945923	-671.461182	315.918579	1051.589844	-657.985840	-153.656708	1077.683716	-561.466919	293.221497	807.664001	-554.388550	-121.957634	839.189087	-594.774780	80.631813	968.709778	370.726257	-24.371267	922.951538	387.724640	158.250992
-598.364624	190.562454	876.604675	-611.589722	-14.237805	862.464722	-720.648315	216.384415	419.277435	-660.047058	-24.479462	469.159302	-715.474548	199.194351	65.966064	-723.040649	6.133623	73.449112	-630.506470	294.347473	1284.662842	-617.416138	-94.881401	1302.761719	-578.841064	94.083778	1324.906738	-557.988342	107.713974	1589.946045	-671.428528	315.934570	1051.584106	-658.037964	-153.663696	1077.673462	-561.422180	293.234650	807.651794	-554.392090	-121.960190	839.183594	-594.718018	80.651619	968.723083	370.945099	-24.315454	922.960327	387.919281	158.269409
-598.303589	190.606293	876.610657	-611.550110	-14.271642	862.484619	-720.679565	216.418427	419.301392	-660.116699	-24.524557	469.157593	-715.498047	199.185120	65.979507	-723.102173	6.135375	73.431923	-630.455872	294.342438	1284.660034	-617.419250	-94.909393	1302.751099	-578.775269	94.084999	1324.903564	-557.932800	107.699509	1589.948242	-671.372620	315.922485	1051.563110	-658.039856	-153.651657	1077.681519	-561.345825	293.210266	807.656067	-554.422668	-121.978477	839.158936	-594.677673	80.665642	968.737732	371.203430	-24.268217	922.977966	388.173615	158.289566
-598.148132	190.428040	876.587646	-611.027710	-14.845859	862.573486	-720.568176	216.327423	419.266541	-660.021423	-24.493629	469.232605	-715.400513	199.148193	66.015396	-723.061462	6.132730	73.452469	-630.396851	294.346130	1284.658691	-617.359558	-94.879997	1302.772217	-578.744995	94.089371	1324.909302	-557.864685	107.680206	1589.949097	-671.330078	315.910797	1051.556030	-658.038208	-153.647522	1077.669922	-561.291138	293.200195	807.660217	-554.440918	-121.988922	839.154846	-594.397888	80.379112	968.783508	371.505768	-24.185160	922.965698	388.436676	158.375092
-598.094727	190.431915	876.575500	-610.964294	-14.859795	862.592834	-720.521240	216.265274	419.293121	-660.069458	-24.537012	469.266571	-715.356201	199.119598	66.022400	-723.085571	6.141500	73.448158	-630.337646	294.348053	1284.653564	-617.346924	-94.885399	1302.757813	-578.690979	94.096085	1324.895630	-557.804688	107.656059	1589.966309	-671.390076	316.437225	1051.461060	-657.991699	-153.592300	1077.690186	-561.253723	293.166473	807.682373	-554.483337	-122.005920	839.140015	-594.347412	80.390785	968.789185	371.786194	-24.126604	922.977905	388.684937	158.412582
-598.356323	190.834381	876.642456	-611.724609	-13.845715	862.121094	-720.708374	216.458038	419.367340	-660.256531	-24.647736	469.121033	-715.526062	199.174866	66.029213	-723.174377	6.124859	73.484619	-630.305725	294.353638	1284.632568	-617.298279	-94.893600	1302.785034	-578.657166	94.094345	1324.892700	-557.740967	107.654816	1589.968628	-671.262817	315.961639	1051.557129	-657.988525	-153.581223	1077.719482	-561.204712	293.141846	807.643127	-554.531372	-122.026047	839.134338	-594.617249	80.778809	968.537354	371.997192	-23.930782	922.992859	388.703644	158.631042
-598.383972	190.931122	876.656372	-611.805176	-13.717669	862.052979	-720.716553	216.495483	419.377960	-660.085693	-24.541246	469.074280	-715.544250	199.195480	66.020638	-723.099182	6.140564	73.451942	-630.275146	294.365326	1284.612915	-617.263611	-94.875908	1302.776611	-578.608765	94.095146	1324.889526	-557.696350	107.634529	1589.960449	-671.324341	316.449371	1051.396851	-658.022156	-153.587234	1077.716309	-561.166260	293.116943	807.653748	-554.570190	-122.054031	839.104370	-594.636719	80.845825	968.503052	372.365692	-24.078979	923.040649	389.237396	158.437653
-598.350098	190.940552	876.651428	-611.783264	-13.710837	862.057007	-720.689270	216.476578	419.366821	-660.333984	-24.710556	469.100281	-715.542786	199.202972	65.999184	-723.222351	6.132444	73.484940	-630.279907	294.390656	1284.604980	-617.265137	-94.858871	1302.794800	-578.362610	93.984138	1324.921021	-557.632935	107.618561	1589.964478	-671.291077	316.477783	1051.398926	-658.002319	-153.568649	1077.736572	-561.128845	293.101257	807.655029	-554.593018	-122.041763	839.095947	-594.603882	80.857475	968.502319	372.518158	-23.891027	923.085632	389.145325	158.701447
-598.342102	190.918304	876.633362	-611.770996	-13.719912	862.049438	-720.701904	216.497528	419.374725	-659.975464	-24.491659	469.069397	-715.555298	199.190872	66.011650	-723.050232	6.144067	73.439796	-630.203613	294.354919	1284.594604	-617.185181	-94.885483	1302.783447	-578.548218	94.102715	1324.854858	-557.581543	107.607788	1589.950806	-671.285339	316.474182	1051.396118	-658.028320	-153.585068	1077.750244	-561.105652	293.045959	807.655518	-554.644714	-122.033058	839.103088	-594.584595	80.846054	968.488892	372.809143	-23.884445	923.138733	389.475372	158.693848
-597.975769	190.501907	876.590027	-610.907959	-14.842396	862.578430	-720.472473	216.289444	419.289948	-659.882446	-24.445494	469.264923	-715.314453	199.118011	66.021271	-723.020996	6.135183	73.442551	-630.167297	294.361359	1284.585449	-617.129700	-94.904846	1302.817261	-578.514343	94.099083	1324.861572	-557.506897	107.589531	1589.956787	-671.250977	316.462494	1051.390259	-658.019409	-153.572418	1077.755615	-561.118896	293.015198	807.639160	-554.650146	-122.066200	839.110046	-594.223450	80.417336	968.784241	373.129303	-23.891779	923.190430	389.883484	158.624634
-598.245911	190.923035	876.666931	-611.645264	-13.834179	862.108459	-720.708557	216.558594	419.399048	-660.029236	-24.505013	469.105957	-715.564819	199.182999	66.035263	-723.077026	6.131135	73.457893	-630.160339	294.357666	1284.603394	-617.107361	-94.884171	1302.818359	-578.480957	94.100266	1324.852905	-557.464783	107.587715	1589.953735	-671.251465	316.449402	1051.408569	-657.990967	-153.543854	1077.779785	-561.074524	292.942078	807.655579	-554.674316	-122.030579	839.117126	-594.511414	80.811691	968.540771	373.489624	-23.854856	923.205139	390.289429	158.628052
-598.270447	191.050552	876.703186	-611.735840	-13.608498	862.017761	-720.746338	216.601746	419.446533	-660.156311	-24.583839	469.090698	-715.609924	199.194946	66.037086	-723.146423	6.160560	73.474205	-630.137695	294.355865	1284.600464	-617.078003	-94.913567	1302.827515	-578.475220	94.097984	1324.826538	-557.406921	107.573837	1589.953369	-671.217407	316.408142	1051.400269	-658.039429	-153.568558	1077.766113	-561.076660	292.914551	807.684998	-554.687683	-122.002228	839.140015	-594.541931	80.918526	968.505249	373.891113	-23.836208	923.244202	390.733917	158.610703
-598.256470	191.038498	876.706848	-611.690125	-13.687445	862.059998	-720.696106	216.609238	419.425262	-660.531860	-24.807928	469.165985	-715.594177	199.190933	66.039719	-723.338318	6.147734	73.522011	-630.132751	294.359711	1284.580200	-617.020813	-94.874969	1302.831177	-578.445129	94.117119	1324.831421	-557.352112	107.570702	1589.949097	-671.215515	316.385254	1051.401733	-658.049561	-153.566345	1077.799438	-561.081177	292.859802	807.645020	-554.687683	-122.001945	839.140808	-594.515808	80.895981	968.530396	374.272919	-23.824633	923.290588	391.150940	158.592438
-598.294983	191.093887	876.711914	-611.806030	-13.514771	862.005859	-720.699707	216.619965	419.441315	-660.544495	-24.789396	469.114410	-715.579712	199.202515	66.029549	-723.353577	6.146511	73.523163	-630.126404	294.373596	1284.571289	-617.030701	-94.890862	1302.827881	-578.416382	94.118477	1324.811523	-557.305237	107.575989	1589.927490	-671.226318	316.343658	1051.411377	-658.027283	-153.563522	1077.782104	-561.079041	292.834717	807.656555	-554.688232	-121.982712	839.143799	-594.568604	80.971687	968.500244	374.650879	-23.808580	923.315430	391.537994	158.649216
-598.261841	191.105499	876.699036	-611.721436	-13.577105	862.013367	-720.692383	216.608475	419.431091	-660.513794	-24.769405	469.122986	-715.596191	199.207016	66.028061	-723.337280	6.147700	73.518890	-630.107178	294.373138	1284.564209	-617.010681	-94.908157	1302.834717	-578.397949	94.127663	1324.801147	-557.257690	107.570984	1589.914795	-671.231750	316.339172	1051.389893	-658.015442	-153.570969	1077.784302	-561.091492	292.791107	807.651184	-554.698120	-122.001541	839.133423	-594.524170	80.962418	968.500366	375.005951	-23.782408	923.346802	391.906036	158.673920
-597.918579	190.633774	876.627319	-610.817200	-14.770374	862.545166	-720.477112	216.433548	419.344391	-660.487122	-24.766510	469.339294	-715.444946	199.167404	66.020386	-723.340088	6.147690	73.517426	-630.108765	294.379730	1284.552979	-616.977112	-94.904869	1302.818604	-578.386658	94.117653	1324.777954	-557.218628	107.562057	1589.902344	-671.248718	316.319427	1051.388428	-657.993896	-153.549561	1077.776245	-561.117676	292.733917	807.653625	-554.685364	-121.999809	839.131287	-594.159363	80.489723	968.785034	375.126495	-23.904100	923.428101	392.174133	158.655899
-597.883728	190.672363	876.648926	-610.769592	-14.777634	862.571289	-720.476013	216.471268	419.347168	-660.487854	-24.767210	469.358826	-715.439697	199.150955	66.035904	-723.344666	6.147406	73.518021	-630.104431	294.377686	1284.561768	-616.984802	-94.907715	1302.804443	-578.381836	94.116951	1324.769043	-557.164185	107.562332	1589.896606	-671.276978	316.297638	1051.400391	-658.047729	-153.626801	1077.752563	-561.140564	292.670990	807.657043	-554.683838	-121.983902	839.110291	-594.128662	80.510452	968.810364	375.652618	-23.690092	923.377930	392.601532	158.785416
-597.890320	190.712250	876.653198	-610.779480	-14.753487	862.561035	-720.442627	216.475204	419.348419	-660.455444	-24.692076	469.340942	-715.415527	199.144577	66.037933	-723.303162	6.147617	73.511093	-630.101746	294.371429	1284.548340	-616.927307	-94.897758	1302.794922	-578.359924	94.107529	1324.758057	-557.128174	107.561630	1589.892578	-671.295593	316.264893	1051.406860	-657.970886	-153.576553	1077.755981	-561.180969	292.629486	807.638062	-554.672180	-121.982307	839.085205	-594.138672	80.535957	968.807068	375.993591	-23.617249	923.384338	392.962555	158.864395
-597.892151	190.704437	876.641174	-610.749634	-14.727005	862.556213	-720.425720	216.457642	419.337982	-660.465759	-24.677969	469.372162	-715.423767	199.146729	66.036354	-723.273376	6.138124	73.521591	-630.074890	294.374603	1284.526245	-616.897034	-94.899033	1302.803223	-578.348694	94.150620	1324.736450	-557.082031	107.558014	1589.879639	-671.343201	316.246826	1051.402954	-657.957886	-153.583771	1077.725342	-561.240112	292.567596	807.654114	-554.663269	-121.990501	839.076843	-594.126221	80.549202	968.799133	376.350922	-23.503408	923.422119	393.310822	158.984192
-598.040527	190.932846	876.675293	-611.243591	-14.113040	862.448792	-720.502686	216.538498	419.349091	-660.536377	-24.718857	469.275116	-715.510437	199.169205	66.040245	-723.334656	6.148047	73.512939	-630.074036	294.390808	1284.533081	-616.877380	-94.894890	1302.789917	-578.366699	94.143707	1324.714844	-557.040222	107.564842	1589.862061	-671.385315	316.230560	1051.410278	-657.931580	-153.581757	1077.709717	-561.262329	292.554077	807.658264	-554.661133	-121.989601	839.069580	-594.375000	80.867142	968.747192	376.675842	-23.402431	923.435913	393.654053	159.106064
-598.041992	190.944153	876.673584	-611.257568	-14.085073	862.434204	-720.497131	216.581100	419.355774	-660.519897	-24.684975	469.264832	-715.519043	199.186752	66.033318	-723.338867	6.149880	73.533066	-630.087097	294.372894	1284.519775	-616.869690	-94.891296	1302.766235	-578.354797	94.153755	1324.708984	-557.022766	107.566544	1589.836670	-671.417664	316.221436	1051.412231	-657.953003	-153.603897	1077.689941	-561.322327	292.511078	807.642456	-554.621277	-121.955666	839.032776	-594.383667	80.879379	968.738586	376.991791	-23.296749	923.442932	393.994049	159.191620
-598.034790	190.945602	876.681274	-611.230286	-14.085226	862.441833	-720.469177	216.561829	419.344727	-660.471130	-24.624622	469.233917	-715.467285	199.169540	66.005913	-723.291016	6.176239	73.509895	-630.117004	294.369263	1284.522095	-616.869507	-94.889915	1302.757446	-578.341431	94.147247	1324.694946	-556.981201	107.566490	1589.830078	-671.496033	316.254242	1051.415894	-657.921143	-153.616653	1077.671509	-561.417358	292.480316	807.632324	-554.606934	-121.975716	839.041077	-594.377136	80.881668	968.747498	377.291901	-23.254072	923.476868	394.382019	159.277649
-597.912781	190.793839	876.666504	-610.750061	-14.634239	862.537231	-720.397522	216.503586	419.316559	-660.445251	-24.615879	469.345184	-715.375305	199.149826	66.030998	-723.292175	6.176979	73.507698	-630.126404	294.385162	1284.526489	-616.843323	-94.908859	1302.723267	-578.359375	94.130386	1324.665771	-556.941895	107.564430	1589.817749	-671.549133	316.253021	1051.439209	-657.880310	-153.603699	1077.645630	-561.511414	292.420746	807.628845	-554.586731	-121.937424	839.011414	-594.140869	80.620087	968.801208	377.607330	-23.250179	923.515320	394.791534	159.341522
-598.557373	191.653183	876.789612	-612.441895	-12.463750	861.621216	-720.714111	216.584503	419.419922	-660.582703	-24.679264	468.976501	-715.644836	199.204269	66.035599	-723.316956	6.173068	73.496780	-630.134399	294.384552	1284.537109	-616.825378	-94.896797	1302.697632	-578.340698	94.129227	1324.656982	-556.907532	107.561729	1589.809937	-671.597412	316.278564	1051.434326	-657.828491	-153.580353	1077.619995	-561.626648	292.422729	807.648621	-554.559326	-121.953796	839.001343	-594.860779	81.506462	968.308350	378.066132	-23.297659	923.537659	395.523926	159.122498
-598.094604	191.028961	876.691040	-611.301086	-13.965093	862.385498	-720.515381	216.656570	419.381561	-660.569641	-24.659092	469.232788	-715.549927	199.182159	66.053871	-723.328613	6.172861	73.494133	-630.137878	294.393799	1284.546875	-616.768799	-94.885170	1302.682983	-578.351929	94.151756	1324.645508	-556.898071	107.563919	1589.789673	-671.651489	316.277222	1051.489746	-657.813477	-153.605728	1077.630615	-561.701843	292.413177	807.640747	-554.523254	-121.927750	838.984314	-594.429565	80.948982	968.720215	378.379272	-23.046982	923.520203	395.739624	159.397522
-598.243103	191.237106	876.723694	-611.501648	-13.649235	862.056885	-720.610291	216.713425	419.408722	-660.586853	-24.641123	469.165863	-715.560425	199.183044	66.053841	-723.340576	6.188379	73.497505	-630.156494	294.388733	1284.541626	-616.757751	-94.882706	1302.642334	-578.364990	94.140625	1324.632446	-556.858765	107.567635	1589.780029	-671.735413	316.330200	1051.481812	-657.793152	-153.604813	1077.589233	-561.821533	292.420380	807.635498	-554.505066	-121.929115	838.989258	-594.465210	81.022591	968.543213	378.760071	-23.016193	923.522583	396.319763	159.323715
-598.631287	191.695480	876.770142	-612.509766	-12.424014	861.588867	-720.811035	216.865051	419.460052	-660.651245	-24.661564	468.968323	-715.742676	199.245895	66.047318	-723.348267	6.187875	73.501801	-630.190002	294.384094	1284.564819	-616.766724	-94.895226	1302.641724	-578.349731	94.159485	1324.643677	-556.826355	107.579826	1589.779541	-671.791077	316.345795	1051.497681	-657.711548	-153.534134	1077.580322	-561.942932	292.418640	807.643433	-554.472290	-121.892029	838.943359	-594.905457	81.540115	968.279053	379.046356	-22.966007	923.548401	396.740295	159.408310
-598.713867	191.775757	876.775574	-612.640442	-12.280637	861.526428	-720.762939	216.595093	419.391479	-660.673767	-24.650711	468.935364	-715.663513	199.230026	66.015564	-723.367676	6.184913	73.528000	-630.233704	294.385742	1284.566040	-616.741821	-94.895973	1302.633423	-578.363831	94.151749	1324.634277	-556.821777	107.580437	1589.766846	-671.866333	316.377228	1051.527222	-657.737061	-153.554398	1077.544678	-562.067444	292.444427	807.623779	-554.441650	-121.862907	838.944031	-594.977234	81.612114	968.243530	379.367371	-22.876055	923.603271	397.154877	159.475449
-598.050781	190.885132	876.656128	-610.841736	-14.585428	862.496521	-720.371521	216.268463	419.233795	-660.597107	-24.626055	469.351837	-715.320740	199.137054	65.974770	-723.335449	6.178058	73.514084	-630.256348	294.396729	1284.582031	-616.726074	-94.886002	1302.618896	-578.366821	94.152924	1324.634644	-556.809937	107.573784	1589.756836	-671.950134	316.411346	1051.558350	-657.695618	-153.582367	1077.570801	-562.177368	292.476288	807.624329	-554.436279	-121.831772	838.929688	-594.232971	80.678139	968.772400	379.691223	-22.802008	923.622314	397.550568	159.557159
-598.709778	191.703491	876.773438	-612.505005	-12.469368	861.620422	-720.755859	216.590912	419.382202	-660.677063	-24.662724	469.013916	-715.643799	199.214584	65.995682	-723.390076	6.197568	73.515022	-630.292114	294.381500	1284.595093	-616.711426	-94.894615	1302.576538	-578.365967	94.157715	1324.621826	-556.791687	107.575783	1589.756714	-672.017761	316.410370	1051.567871	-657.672913	-153.567078	1077.548218	-562.332825	292.492371	807.632141	-554.408936	-121.809769	838.920471	-594.948425	81.541870	968.298767	380.014313	-22.707722	923.662659	397.941376	159.675797
-598.780151	191.815109	876.790100	-612.670898	-12.262644	861.512146	-720.778625	216.610352	419.394623	-660.719421	-24.629925	468.938385	-715.667969	199.228470	66.005371	-723.337524	6.175388	73.517326	-630.336304	294.384277	1284.605347	-616.697815	-94.901894	1302.570801	-578.376038	94.148506	1324.609985	-556.775146	107.575188	1589.751099	-672.089722	316.388397	1051.588013	-657.648315	-153.580627	1077.513062	-562.434387	292.561218	807.609375	-554.399353	-121.785080	838.901489	-595.022339	81.629402	968.242371	380.325317	-22.620850	923.680603	398.317169	159.774948
-598.271423	191.082596	876.678467	-611.369141	-13.964668	862.370605	-720.476563	216.343369	419.267548	-660.652405	-24.586189	469.220612	-715.385437	199.142883	65.980049	-723.329895	6.184741	73.491791	-630.382568	294.381134	1284.609131	-616.657776	-94.905914	1302.570068	-578.387634	94.171074	1324.605957	-556.775085	107.579651	1589.730103	-672.149963	316.410675	1051.598633	-657.632629	-153.588760	1077.516968	-562.578552	292.622803	807.585022	-554.390503	-121.731522	838.896667	-594.542603	80.981735	968.705933	380.636810	-22.551241	923.697449	398.727295	159.855087
-598.281982	191.069855	876.690186	-611.308167	-14.054679	862.430969	-720.479797	216.338760	419.236267	-660.650330	-24.575514	469.245239	-715.386841	199.142624	65.978981	-723.304260	6.179625	73.480980	-630.411377	294.384979	1284.606689	-616.625122	-94.885742	1302.570435	-578.402344	94.172699	1324.600464	-556.746887	107.587410	1589.733643	-672.210632	316.378113	1051.615112	-657.541626	-153.483749	1077.523804	-562.684326	292.709625	807.603455	-554.354980	-121.679321	838.892395	-594.536804	80.961250	968.746399	380.874207	-22.511448	923.733765	399.086029	159.953201
-598.322815	191.102570	876.690430	-611.327942	-13.979126	862.409668	-720.465027	216.306686	419.230804	-660.660828	-24.556408	469.242401	-715.318298	199.140869	65.966400	-723.325867	6.189880	73.465683	-630.464233	294.397247	1284.610107	-616.581726	-94.871681	1302.586792	-578.402893	94.199089	1324.593140	-556.732666	107.599022	1589.746826	-672.316772	316.426605	1051.619995	-657.554504	-153.521912	1077.517944	-562.784607	292.777130	807.587158	-554.360901	-121.635612	838.880371	-594.562500	81.004257	968.734497	381.088074	-22.465237	923.772278	399.429871	160.021057
-598.380310	191.100586	876.694153	-611.359009	-13.959569	862.394165	-720.483276	216.316650	419.200928	-660.599609	-24.524921	469.241150	-715.323425	199.148392	65.958862	-723.311462	6.194357	73.454407	-630.517334	294.384003	1284.631836	-616.582092	-94.870659	1302.575195	-578.418884	94.209312	1324.583008	-556.729980	107.596390	1589.742188	-672.388611	316.410095	1051.658447	-657.497314	-153.457596	1077.510376	-562.890686	292.841492	807.574402	-554.340271	-121.592537	838.870178	-594.593079	81.003525	968.726501	381.358917	-22.382639	923.838196	399.802216	160.122818
-598.392761	191.121658	876.703003	-611.339905	-13.972679	862.403870	-720.513733	216.309708	419.233154	-660.684448	-24.576912	469.258362	-715.329712	199.132721	65.964104	-723.363220	6.175033	73.509743	-630.564575	294.376770	1284.626221	-616.562500	-94.874535	1302.573120	-578.426453	94.205894	1324.605469	-556.720093	107.600662	1589.749146	-672.478882	316.421692	1051.645142	-657.499573	-153.497269	1077.495361	-562.954224	292.902802	807.579712	-554.348511	-121.552513	838.870605	-594.587646	81.010658	968.735779	381.631104	-22.275675	923.906494	400.182617	160.191727
-598.457397	191.137115	876.701599	-611.376160	-13.935568	862.398132	-720.542236	216.331726	419.224304	-660.696350	-24.584986	469.250000	-715.301575	199.117950	65.957672	-723.360291	6.198674	73.478256	-630.610657	294.385254	1284.635742	-616.500610	-94.853043	1302.548584	-578.444153	94.201126	1324.604858	-556.727234	107.604698	1589.740723	-672.542908	316.409058	1051.679565	-657.438538	-153.446442	1077.523315	-563.047729	292.955322	807.583435	-554.332581	-121.498337	838.872925	-594.626709	81.034843	968.730896	381.904449	-22.200129	923.952759	400.531281	160.261017
-598.484192	191.165756	876.705444	-611.378113	-13.938615	862.394348	-720.574036	216.320618	419.226379	-660.700989	-24.591301	469.266724	-715.359924	199.149078	65.975960	-723.354614	6.177553	73.485016	-630.698059	294.374451	1284.639526	-616.509644	-94.856041	1302.551270	-578.473267	94.223320	1324.578857	-556.727539	107.617943	1589.737793	-672.671692	316.442719	1051.660645	-657.364014	-153.368973	1077.505249	-563.113403	293.020477	807.578369	-554.339966	-121.427086	838.858765	-594.646667	81.046669	968.731384	382.137604	-22.082186	923.986755	400.851410	160.317581
-598.537964	191.176895	876.703369	-611.377136	-13.938708	862.402710	-720.622009	216.323441	419.215851	-660.680908	-24.574091	469.266052	-715.402222	199.146973	65.981773	-723.349854	6.161788	73.481644	-630.749756	294.383545	1284.642090	-616.485046	-94.867477	1302.535156	-578.476257	94.221794	1324.576904	-556.734375	107.635696	1589.738281	-672.741150	316.467621	1051.675415	-657.406738	-153.429932	1077.494873	-563.156250	293.069611	807.589600	-554.324036	-121.382042	838.825378	-594.668762	81.060127	968.734680	382.357971	-22.019117	924.055420	401.143127	160.384598
-598.423462	191.012512	876.674927	-610.884338	-14.497388	862.482971	-720.655762	216.543060	419.223328	-660.622803	-24.536737	469.330475	-715.419189	199.180817	65.983971	-723.330444	6.155706	73.465591	-630.844238	294.373108	1284.626587	-616.469482	-94.859291	1302.521851	-578.500183	94.243210	1324.577515	-556.747314	107.640091	1589.716187	-672.815430	316.492096	1051.666138	-657.364868	-153.404831	1077.455078	-563.215210	293.123627	807.577759	-554.326111	-121.337013	838.798767	-594.436157	80.787827	968.774719	382.531830	-21.945444	924.118347	401.428711	160.477097
-598.466248	191.039032	876.679016	-610.891724	-14.486482	862.476868	-720.657227	216.493668	419.207611	-660.664246	-24.543219	469.325592	-715.384766	199.157089	65.994202	-723.359741	6.156666	73.464264	-630.900513	294.377258	1284.631714	-616.455811	-94.853523	1302.488159	-578.527954	94.258553	1324.563110	-556.743164	107.667572	1589.722534	-672.885315	316.479736	1051.685791	-657.342468	-153.361938	1077.458740	-563.275696	293.179718	807.579468	-554.338684	-121.285858	838.773987	-594.460999	80.803963	968.773499	382.720276	-21.919340	924.171265	401.726379	160.514465
-598.519592	191.079559	876.682556	-610.926941	-14.465808	862.461853	-720.654480	216.259354	419.188324	-660.744934	-24.566738	469.336121	-715.320740	199.139740	65.972435	-723.394226	6.166848	73.473801	-630.966858	294.398346	1284.639526	-616.422424	-94.853447	1302.476196	-578.540466	94.263809	1324.568481	-556.755432	107.690964	1589.716431	-672.984680	316.546021	1051.707642	-657.292847	-153.317261	1077.453369	-563.363770	293.231049	807.573364	-554.333191	-121.237907	838.756104	-594.491028	80.826500	968.765686	382.883301	-21.870508	924.215393	401.967072	160.612579
-598.543457	191.048843	876.675232	-610.929688	-14.465097	862.475403	-720.707764	216.271255	419.197662	-660.744019	-24.530758	469.353699	-715.327087	199.105484	65.972794	-723.387573	6.162884	73.476013	-631.044556	294.381012	1284.632813	-616.424072	-94.850677	1302.470337	-578.569397	94.273422	1324.567383	-556.772705	107.695061	1589.713013	-673.059082	316.574921	1051.709473	-657.214417	-153.277222	1077.456055	-563.435669	293.270905	807.585388	-554.325256	-121.183945	838.755432	-594.513733	80.821938	968.770569	383.060730	-21.784565	924.242493	402.221344	160.704987
-598.585205	191.091965	876.683899	-610.931519	-14.451757	862.460693	-720.716553	216.259888	419.171570	-660.739624	-24.527372	469.351501	-715.276428	199.103668	65.969719	-723.382751	6.189333	73.464561	-631.080566	294.391846	1284.642578	-616.368774	-94.844681	1302.468384	-578.599426	94.274590	1324.546875	-556.770813	107.718857	1589.709229	-673.095337	316.530396	1051.702759	-657.229858	-153.297058	1077.430542	-563.472351	293.355560	807.579834	-554.353088	-121.157745	838.722168	-594.535461	80.841972	968.766907	383.264771	-21.682373	924.272034	402.470642	160.759781
-598.611572	191.108261	876.694275	-610.943542	-14.427839	862.454651	-720.760803	216.264816	419.195770	-660.752869	-24.513445	469.346313	-715.322876	199.100021	65.943619	-723.387268	6.173159	73.482704	-631.293640	294.204620	1284.520142	-616.363159	-94.848183	1302.441284	-578.628296	94.296776	1324.541016	-556.793884	107.741310	1589.693604	-673.208374	316.569336	1051.677979	-657.246033	-153.324158	1077.411987	-563.543518	293.380707	807.579773	-554.323242	-121.074341	838.682129	-594.564270	80.855148	968.769531	383.458435	-21.645657	924.310608	402.729401	160.804077
-598.630859	191.127655	876.692688	-610.944641	-14.423416	862.450806	-720.748230	216.241135	419.170776	-660.753235	-24.513226	469.345581	-715.263000	199.099625	65.931297	-723.390564	6.170519	73.468628	-631.377747	294.199341	1284.531128	-616.356995	-94.850830	1302.429688	-578.666870	94.305855	1324.518677	-556.799744	107.765388	1589.685059	-673.278320	316.629120	1051.666992	-657.190735	-153.307648	1077.372314	-563.617798	293.439941	807.581665	-554.330078	-121.044434	838.650024	-594.578735	80.867645	968.767334	383.680634	-21.479588	924.358398	402.948608	160.839951
-598.822998	191.293991	876.701782	-611.434875	-13.892161	862.360840	-720.857971	216.346054	419.209198	-660.789063	-24.493284	469.244354	-715.322510	199.115234	65.937622	-723.425537	6.142391	73.458130	-631.415283	294.218475	1284.522461	-616.309998	-94.817375	1302.404053	-578.705017	94.314552	1324.498169	-556.821533	107.793777	1589.662598	-673.333252	316.637177	1051.672241	-657.118469	-153.234024	1077.362183	-563.664124	293.489655	807.584290	-554.315857	-120.997932	838.615295	-594.847290	81.136894	968.713318	383.817993	-21.326630	924.470154	403.133942	160.873749
-598.854004	191.316193	876.714294	-611.441528	-13.855827	862.359192	-720.896362	216.339813	419.220947	-660.757141	-24.491676	469.242584	-715.348816	199.121597	65.935280	-723.422485	6.144866	73.451515	-631.510681	294.206329	1284.549194	-616.307556	-94.805092	1302.391479	-578.725708	94.331810	1324.504639	-556.827576	107.808281	1589.662109	-673.408081	316.627380	1051.672852	-657.090088	-153.263931	1077.350830	-563.751831	293.529694	807.566956	-554.309753	-120.955208	838.589600	-594.863647	81.159897	968.718018	383.755127	-21.404068	924.557617	403.256958	160.864639
-598.897766	191.290863	876.687805	-611.445007	-13.853810	862.350037	-720.889465	216.312180	419.180115	-660.783264	-24.513809	469.244202	-715.340088	199.114410	65.927193	-723.434814	6.144187	73.455200	-631.570251	294.197357	1284.538086	-616.303528	-94.829094	1302.364136	-578.773438	94.365425	1324.491943	-556.848572	107.833252	1589.646240	-673.474365	316.635773	1051.673950	-657.062744	-153.246124	1077.329468	-563.812073	293.569275	807.570679	-554.286865	-120.912209	838.560669	-594.890564	81.157776	968.701294	383.755768	-21.521725	924.598877	403.408295	160.877289
-598.948547	191.293045	876.697693	-611.471069	-13.838846	862.350830	-720.903320	216.319901	419.178162	-660.791931	-24.519136	469.241608	-715.351685	199.117233	65.927162	-723.438538	6.143871	73.456314	-631.647827	294.208649	1284.549316	-616.283569	-94.816353	1302.346680	-578.792847	94.364052	1324.503784	-556.867310	107.854965	1589.642090	-673.517822	316.583832	1051.669067	-657.044006	-153.235657	1077.316895	-563.863831	293.602112	807.586792	-554.252319	-120.851074	838.538513	-594.922974	81.162399	968.705688	384.052612	-21.478039	924.497375	403.646729	161.023941
-598.976807	191.308319	876.701965	-611.462036	-13.838849	862.358154	-720.926758	216.334915	419.186554	-660.785767	-24.515190	469.208405	-715.384216	199.111832	65.934128	-723.449829	6.143119	73.457985	-631.719360	294.214539	1284.561890	-616.254333	-94.792915	1302.351563	-578.850220	94.373596	1324.470459	-556.880371	107.869705	1589.629150	-673.625000	316.638275	1051.656006	-657.001526	-153.265152	1077.292114	-563.926331	293.628113	807.576233	-554.246399	-120.804016	838.527649	-594.944824	81.174606	968.713135	384.215729	-21.447840	924.478760	403.817383	161.090973
-599.024048	191.316177	876.685730	-611.479248	-13.833289	862.357544	-720.958862	216.340790	419.155609	-660.761597	-24.549635	469.219971	-715.380310	199.126083	65.892082	-723.455933	6.163674	73.458229	-631.803528	294.228333	1284.577637	-616.246704	-94.789246	1302.329956	-578.863159	94.376022	1324.481567	-556.900269	107.898033	1589.636230	-673.678467	316.635101	1051.665649	-656.962585	-153.214890	1077.282959	-564.001465	293.647247	807.580994	-554.232605	-120.802620	838.506165	-594.982300	81.190666	968.705933	384.347046	-21.416088	924.497498	403.974152	161.116272
-599.087158	191.334946	876.681580	-611.544434	-13.788670	862.329773	-720.960876	216.362213	419.156372	-660.772522	-24.557470	469.212433	-715.371521	199.168732	65.892998	-723.458008	6.150152	73.477989	-631.858459	294.233673	1284.567383	-616.236694	-94.773849	1302.322510	-578.907593	94.425255	1324.465698	-556.928833	107.911552	1589.626953	-673.730103	316.635925	1051.647339	-656.923340	-153.241852	1077.270874	-564.057007	293.672913	807.591187	-554.217407	-120.775375	838.487976	-595.035645	81.209373	968.687866	384.429688	-21.424265	924.521667	404.089355	161.135117
-599.113831	191.376114	876.706482	-611.538879	-13.784757	862.325073	-720.986450	216.382187	419.153656	-660.725464	-24.533434	469.219421	-715.365234	199.168289	65.895393	-723.446655	6.145754	73.459297	-631.919434	294.260895	1284.583008	-616.235107	-94.769188	1302.322021	-578.924377	94.419174	1324.458618	-556.969116	107.925934	1589.623901	-673.677368	316.083282	1051.752441	-656.896301	-153.225189	1077.285278	-564.129517	293.689026	807.574890	-554.188660	-120.720268	838.474976	-595.061951	81.221474	968.698853	384.522583	-21.418825	924.537048	404.192596	161.094589
-599.166748	191.360397	876.694580	-611.553772	-13.811719	862.336304	-721.031860	216.388840	419.148804	-660.748230	-24.523779	469.226624	-715.371338	199.139832	65.883667	-723.450195	6.116636	73.476685	-631.988403	294.276611	1284.598755	-616.218201	-94.746597	1302.299561	-578.946411	94.444466	1324.458496	-556.988647	107.929832	1589.618774	-673.728455	316.078003	1051.759155	-656.848877	-153.245834	1077.255371	-564.176147	293.707977	807.583435	-554.147156	-120.677032	838.472717	-595.096741	81.213615	968.699585	384.605194	-21.410898	924.534546	404.291718	161.106171
-599.198975	191.398712	876.698364	-611.574463	-13.765676	862.324463	-721.046692	216.421127	419.147003	-660.784851	-24.542852	469.241608	-715.378540	199.170395	65.896767	-723.470703	6.120119	73.475288	-632.050415	294.285217	1284.612915	-616.182495	-94.719070	1302.292725	-578.997742	94.464195	1324.441528	-557.024658	107.939011	1589.614258	-673.779602	316.089691	1051.764038	-656.810486	-153.208557	1077.245239	-564.251343	293.694611	807.584961	-554.110779	-120.687897	838.457703	-595.126221	81.248741	968.695374	384.653870	-21.417328	924.545349	404.334106	161.105698
-599.234009	191.386032	876.705933	-611.580627	-13.767608	862.324158	-721.084290	216.418274	419.145630	-660.803040	-24.529562	469.228210	-715.379517	199.156494	65.907440	-722.920654	6.150708	73.389870	-632.117432	294.301697	1284.615356	-616.195496	-94.722221	1302.284546	-579.024231	94.462585	1324.435059	-557.049866	107.950287	1589.627808	-673.822449	316.133514	1051.803467	-656.776367	-153.218414	1077.232056	-564.345764	293.684784	807.597290	-554.072815	-120.638412	838.467041	-595.147766	81.238724	968.698853	384.720612	-21.411942	924.546570	404.377594	161.111588
-599.263855	191.406250	876.695313	-611.605713	-13.762494	862.327942	-721.115051	216.427811	419.144470	-660.812012	-24.534302	469.241364	-715.382446	199.171890	65.896248	-722.765198	6.158263	73.366562	-632.170715	294.303589	1284.631470	-616.206299	-94.706665	1302.269653	-579.053406	94.483788	1324.449463	-557.092896	107.960320	1589.635010	-673.885193	316.178101	1051.809937	-656.741333	-153.215317	1077.240967	-564.411682	293.658142	807.603638	-554.017761	-120.598312	838.467468	-595.173157	81.259026	968.695801	384.791687	-21.416691	924.519531	404.411774	161.143112
-599.285522	191.431305	876.707397	-611.616333	-13.731874	862.323181	-721.105286	216.428619	419.151581	-660.816040	-24.476006	469.218689	-715.370422	199.169113	65.897209	-722.737122	6.160059	73.356949	-632.224182	294.301575	1284.640259	-616.169800	-94.697128	1302.291260	-579.082764	94.513931	1324.447021	-557.142090	107.969292	1589.634277	-673.946838	316.266663	1051.808472	-656.731995	-153.251221	1077.205322	-564.476135	293.637909	807.633667	-553.981995	-120.606880	838.474976	-595.187317	81.278984	968.698669	384.838318	-21.432077	924.502136	404.442139	161.109268
-599.331360	191.446899	876.710876	-611.657410	-13.689396	862.304199	-721.146423	216.421555	419.123566	-660.886841	-24.493666	469.219421	-715.395020	199.175064	65.894920	-722.752686	6.190276	73.358727	-632.273254	294.325409	1284.658936	-616.175659	-94.693718	1302.298584	-579.085266	94.517242	1324.471558	-557.191345	107.977310	1589.653442	-674.016541	316.367920	1051.817017	-656.715088	-153.286224	1077.223633	-564.560303	293.627960	807.618713	-553.933899	-120.574371	838.488098	-595.234070	81.296654	968.690369	384.886963	-21.455309	924.494263	404.449341	161.101089
-599.359619	191.457047	876.709961	-611.649475	-13.681250	862.309631	-721.172302	216.434143	419.136749	-660.687866	-24.366484	469.206909	-715.394592	199.160706	65.876434	-722.638733	6.192390	73.319611	-632.307068	294.323914	1284.673950	-616.165894	-94.654289	1302.298218	-579.109558	94.521904	1324.488892	-557.242065	107.987526	1589.643799	-674.071899	316.450012	1051.846313	-656.656128	-153.249725	1077.201782	-564.641174	293.611694	807.610718	-553.885437	-120.575066	838.482361	-595.244873	81.310768	968.693054	384.914490	-21.495285	924.451904	404.467377	161.070572
-599.395447	191.502808	876.739319	-611.655212	-13.649439	862.304688	-721.158325	216.440720	419.110779	-660.863403	-24.478619	469.212189	-715.376221	199.163544	65.885788	-723.447144	6.146456	73.453041	-632.345764	294.328918	1284.691040	-616.189148	-94.661705	1302.280151	-579.150818	94.542656	1324.463135	-557.275024	107.992889	1589.654053	-674.094116	316.487396	1051.856567	-656.635315	-153.240448	1077.171875	-564.689697	293.563049	807.628906	-553.829651	-120.539825	838.488037	-595.271973	81.335396	968.704895	384.924927	-21.514578	924.428955	404.438019	161.038086
-599.436584	191.548386	876.739380	-611.680908	-13.636683	862.303101	-721.212341	216.461365	419.123322	-660.814453	-24.420168	469.182098	-715.372009	199.163071	65.887154	-722.707092	6.162210	73.347107	-632.371948	294.315460	1284.707031	-616.204102	-94.666580	1302.257568	-579.163269	94.540802	1324.462402	-557.339294	107.998360	1589.658569	-674.136902	316.593658	1051.890625	-656.531677	-153.199310	1077.191528	-564.759705	293.533539	807.635437	-553.750793	-120.516838	838.503845	-595.298340	81.365387	968.703430	384.964783	-21.559380	924.400024	404.442261	161.026535
-599.471741	191.557617	876.735291	-611.685913	-13.605010	862.282410	-721.226196	216.449356	419.091705	-660.775574	-24.404699	469.180328	-715.380127	199.160782	65.857994	-722.652527	6.164106	73.338051	-632.368713	294.319733	1284.706299	-616.224548	-94.646606	1302.247925	-579.184387	94.539169	1324.460205	-557.380859	107.995216	1589.674561	-674.254883	317.188904	1051.811523	-656.565552	-153.242203	1077.157349	-564.830322	293.522308	807.681946	-553.712219	-120.529945	838.519226	-595.315430	81.378365	968.690125	385.012817	-21.598757	924.370605	404.424347	160.980713
-599.503296	191.600998	876.752625	-611.735352	-13.551524	862.277405	-721.287598	216.492752	419.127014	-660.865662	-24.428421	469.183807	-715.418396	199.170166	65.858940	-722.712891	6.164442	73.348373	-632.367798	294.321777	1284.727295	-616.200806	-94.637871	1302.285278	-579.195923	94.550697	1324.457031	-557.421875	108.019974	1589.694946	-674.212952	316.731781	1051.928711	-656.527222	-153.246140	1077.153076	-564.867249	293.496643	807.648193	-553.637146	-120.499199	838.539368	-595.362061	81.415108	968.696045	385.040710	-21.647358	924.366394	404.436951	160.934021
-599.549561	191.645248	876.752625	-611.751404	-13.529578	862.268738	-721.312134	216.494141	419.130951	-660.864868	-24.413731	469.181183	-715.457458	199.196945	65.831886	-722.739258	6.159431	73.328178	-632.406677	294.332794	1284.730225	-616.232300	-94.626457	1302.288208	-579.197937	94.559563	1324.473145	-557.481262	108.015114	1589.692749	-674.241516	316.773041	1051.937622	-656.538025	-153.292618	1077.162476	-564.913452	293.462067	807.678101	-553.952271	-120.766548	838.327759	-595.391235	81.446259	968.691406	385.082153	-21.681189	924.352112	404.426208	160.888626
-599.571350	191.644409	876.736938	-611.755371	-13.544140	862.290222	-721.298035	216.476196	419.115112	-660.907654	-24.406612	469.200348	-715.324890	199.168655	65.840218	-722.765137	6.158391	73.330681	-632.412476	294.325928	1284.741333	-616.228027	-94.590637	1302.268555	-579.184387	94.566551	1324.472290	-557.525635	108.025475	1589.711914	-674.266846	316.809875	1051.943481	-656.553650	-153.286133	1077.119629	-564.952881	293.465027	807.669617	-553.546570	-120.485916	838.538696	-595.407410	81.457993	968.696106	385.132660	-21.689905	924.322937	404.435455	160.861526
-599.655029	191.690353	876.740479	-611.826782	-13.497046	862.280884	-721.347046	216.476212	419.103149	-660.922729	-24.418888	469.207703	-715.365906	199.208359	65.849228	-722.758545	6.164621	73.313568	-632.416199	294.351715	1284.753662	-616.238770	-94.582619	1302.241577	-579.200684	94.585579	1324.474365	-557.568604	108.021851	1589.721069	-674.281677	316.839020	1051.976440	-656.556152	-153.329132	1077.146118	-565.000427	293.458771	807.689331	-553.815002	-120.738037	838.355347	-595.464111	81.497803	968.690552	385.187714	-21.711613	924.304749	404.450958	160.847183
-599.673218	191.703171	876.743103	-611.822815	-13.508234	862.283875	-721.368286	216.496185	419.096985	-660.914307	-24.410269	469.207245	-715.410217	199.215546	65.844055	-722.772217	6.164363	73.314362	-632.432068	294.353149	1284.760376	-616.239563	-94.578201	1302.237793	-579.184387	94.602173	1324.447510	-557.593384	108.025589	1589.733154	-674.322205	316.877533	1051.984131	-656.453369	-153.227570	1077.137207	-565.058044	293.424255	807.684998	-553.419556	-120.456459	838.565063	-595.491699	81.501831	968.695679	385.223999	-21.766071	924.321594	404.454315	160.778519
-599.703247	191.755524	876.744751	-611.854553	-13.464176	862.279236	-721.443848	216.528748	419.093140	-660.931274	-24.424393	469.218079	-715.392700	199.213196	65.859360	-722.792358	6.163132	73.318855	-632.443054	294.379242	1284.765381	-616.259644	-94.572838	1302.238159	-579.159058	94.618248	1324.466309	-557.648254	108.030891	1589.742676	-674.334473	316.850800	1052.005615	-656.479980	-153.275177	1077.109009	-565.081421	293.434326	807.689819	-553.711548	-120.712463	838.378784	-595.509827	81.546600	968.692627	385.306396	-21.780083	924.303528	404.493896	160.764160
-599.742371	191.796280	876.753723	-611.860229	-13.468591	862.276855	-721.502930	216.557541	419.111542	-660.896118	-24.347086	469.168243	-715.451904	199.214844	65.865952	-722.789734	6.150137	73.319786	-632.443298	294.397858	1284.759644	-616.278809	-94.540451	1302.199951	-579.147461	94.613808	1324.447388	-557.676575	108.012421	1589.759766	-674.377808	316.860504	1052.017212	-656.467346	-153.218704	1077.073853	-565.123840	293.436371	807.687317	-553.310364	-120.412010	838.546387	-595.535889	81.562805	968.696167	385.369232	-21.844271	924.305664	404.529327	160.725357
-599.807617	191.859604	876.748718	-611.948425	-13.378170	862.238159	-721.508301	216.523758	419.116150	-660.758545	-24.230894	469.145935	-715.442383	199.208038	65.834946	-722.701538	6.158715	73.295975	-632.436279	294.392914	1284.765625	-616.278870	-94.539200	1302.204834	-579.163025	94.641441	1324.425293	-557.711121	107.998322	1589.771484	-674.379150	316.849243	1052.013550	-656.432190	-153.194763	1077.056641	-565.142395	293.429321	807.686951	-553.252136	-120.401978	838.568787	-595.587463	81.620049	968.670227	385.401733	-21.905754	924.315430	404.565125	160.676559
-599.816956	191.843964	876.742004	-611.951050	-13.372913	862.257751	-721.538940	216.517746	419.100525	-660.919006	-24.323694	469.188385	-715.403748	199.198151	65.834053	-722.773499	6.154982	73.314568	-632.420349	294.437561	1284.784790	-616.313293	-94.527199	1302.183594	-579.160645	94.648933	1324.423950	-557.731201	107.993431	1589.780029	-674.411255	316.842468	1052.029541	-656.421997	-153.186188	1077.039673	-565.157166	293.450287	807.678162	-553.220520	-120.377640	838.576782	-595.587708	81.626793	968.676941	385.510803	-21.929281	924.319885	404.626007	160.651047
-599.852112	191.871185	876.752441	-611.975159	-13.332316	862.277771	-721.589966	216.519928	419.108002	-661.012390	-24.311579	469.190887	-715.393250	199.195465	65.834045	-722.827393	6.179492	73.319641	-632.428223	294.443298	1284.770752	-616.298340	-94.488632	1302.194092	-579.146606	94.655701	1324.446411	-557.760681	107.986511	1589.802979	-674.498047	317.373108	1051.915527	-656.445618	-153.167175	1077.020264	-565.204590	293.449432	807.706848	-553.204041	-120.340927	838.565002	-595.616333	81.665291	968.692444	385.557434	-21.962059	924.326538	404.662231	160.631546
-599.877747	191.901642	876.749023	-612.011719	-13.325687	862.272583	-721.622314	216.534134	419.127899	-661.031677	-24.300714	469.214233	-715.350037	199.190903	65.827888	-722.825623	6.155537	73.310562	-632.420288	294.463379	1284.779907	-616.313965	-94.459137	1302.168701	-579.176270	94.674194	1324.435669	-557.771667	107.980194	1589.817139	-674.399170	316.830139	1052.024536	-656.437622	-153.126984	1077.017090	-565.210388	293.470703	807.678345	-553.170776	-120.305405	838.562866	-595.637512	81.682816	968.687012	385.662323	-22.013725	924.297180	404.762848	160.606934
-599.896667	191.921906	876.764343	-612.030212	-13.298577	862.289795	-721.639038	216.504532	419.105530	-661.038269	-24.279127	469.209808	-715.363342	199.182602	65.826897	-722.795898	6.156449	73.304253	-632.428955	294.472504	1284.798462	-616.310730	-94.460693	1302.226196	-579.173706	94.699265	1324.448730	-557.784424	107.973167	1589.841064	-674.484497	317.354797	1051.900513	-656.427734	-153.079941	1077.031738	-565.240540	293.484406	807.681091	-553.171570	-120.284805	838.570007	-595.645874	81.706657	968.702209	385.729309	-22.055195	924.317139	404.838074	160.592896
-599.925049	191.991577	876.794373	-612.048157	-13.263760	862.291626	-721.695740	216.544083	419.133179	-661.023010	-24.243437	469.203857	-715.380432	199.186676	65.828926	-722.812805	6.191181	73.275009	-632.431702	294.478821	1284.791748	-616.374695	-94.461411	1302.202148	-579.162842	94.712166	1324.461670	-557.814758	107.971352	1589.848389	-674.487793	317.366638	1051.898804	-656.481445	-153.122162	1077.041992	-565.245850	293.493805	807.680298	-553.168762	-120.268570	838.569031	-595.658997	81.746651	968.716187	385.753082	-22.130468	924.366760	404.870514	160.518539
-599.964355	191.966827	876.767517	-612.071167	-13.279635	862.295227	-721.677490	216.549957	419.120575	-661.082825	-24.271082	469.204987	-715.324036	199.158554	65.812744	-722.815857	6.174501	73.329956	-632.445435	294.499084	1284.795532	-616.351685	-94.445763	1302.232178	-579.175171	94.719894	1324.464966	-557.827820	107.966583	1589.858521	-674.487183	317.364532	1051.909180	-656.476746	-153.041260	1077.029541	-565.253052	293.515656	807.675781	-553.168518	-120.243141	838.590088	-595.669189	81.740356	968.703430	385.831970	-22.123308	924.356628	404.940308	160.517853
-599.954041	192.016586	876.779846	-612.113525	-13.217653	862.288391	-721.670532	216.533630	419.115479	-661.114136	-24.291195	469.213806	-715.341858	199.187454	65.811844	-722.861267	6.180138	73.319778	-632.448730	294.504364	1284.789063	-616.348999	-94.436859	1302.250244	-579.184875	94.728165	1324.475220	-557.813171	107.948967	1589.878906	-674.494751	317.385742	1051.892090	-656.471191	-153.039368	1077.040283	-565.252869	293.529846	807.674683	-553.181396	-120.219154	838.590088	-595.692078	81.784286	968.705994	385.825287	-22.211479	924.472961	404.988007	160.449127
-599.820923	191.873688	876.771667	-611.622253	-13.790690	862.389465	-721.629639	216.506378	419.097839	-661.034851	-24.254959	469.296326	-715.291626	199.166168	65.799301	-722.807251	6.195520	73.291046	-632.447754	294.521515	1284.782837	-616.363770	-94.428261	1302.249390	-579.187927	94.749908	1324.473022	-557.831482	107.957611	1589.882568	-674.503723	317.414734	1051.896362	-656.492126	-153.046158	1077.086060	-565.273193	293.533417	807.669983	-553.176392	-120.196693	838.596741	-595.461975	81.516586	968.767822	385.861359	-22.235497	924.497009	405.038666	160.415741
-599.833801	191.890640	876.773132	-611.631042	-13.786452	862.379028	-721.617981	216.502899	419.071167	-661.018250	-24.215574	469.266998	-715.261353	199.169754	65.796890	-722.811951	6.207596	73.291840	-632.438538	294.540039	1284.776489	-616.366211	-94.417587	1302.243652	-579.222046	94.750145	1324.453735	-557.841309	107.959656	1589.879150	-674.410278	316.911133	1052.020874	-656.505066	-152.976303	1077.069458	-565.262390	293.544952	807.649536	-553.182861	-120.165588	838.606995	-595.465698	81.521782	968.762207	385.892792	-22.262506	924.522400	405.113403	160.410904
-599.845764	191.906250	876.774902	-611.676880	-13.739024	862.370789	-721.649475	216.554352	419.087585	-661.031311	-24.148716	469.252991	-715.275513	199.173767	65.801071	-722.775818	6.213990	73.275352	-632.430969	294.541046	1284.776855	-616.400940	-94.415176	1302.227417	-579.217773	94.757919	1324.464111	-557.852112	107.966934	1589.873413	-674.403992	316.898926	1052.022217	-656.520020	-152.990631	1077.040405	-565.266357	293.550568	807.642700	-553.205139	-120.124161	838.594421	-595.489014	81.545364	968.757813	385.921387	-22.260584	924.535706	405.168457	160.420151
-599.824402	191.980301	876.792053	-611.668274	-13.700657	862.373535	-721.637329	216.548065	419.086945	-661.046143	-24.157112	469.251007	-715.242126	199.150192	65.813103	-722.823242	6.207563	73.288170	-632.427551	294.541748	1284.786499	-616.393860	-94.409302	1302.253662	-579.244263	94.756088	1324.455200	-557.850586	107.960556	1589.891235	-674.401428	316.899475	1052.021240	-656.571777	-153.024170	1077.017212	-565.260010	293.577545	807.651062	-553.222778	-120.092728	838.584351	-595.481567	81.595726	968.768066	385.954437	-22.232859	924.544312	405.220093	160.426315
-599.825317	191.984833	876.793457	-611.667847	-13.700452	862.373901	-721.657227	216.566101	419.127594	-661.013123	-24.129143	469.290436	-715.256165	199.182785	65.824966	-722.756104	6.215967	73.293854	-632.425537	294.548462	1284.776001	-616.398254	-94.381172	1302.222168	-579.264954	94.761757	1324.447021	-557.851868	107.973633	1589.892578	-674.394653	316.871429	1052.019043	-656.555725	-152.986725	1076.999634	-565.223145	293.600250	807.648804	-553.240479	-120.074081	838.566895	-595.481995	81.597832	968.768982	386.009766	-22.203907	924.535889	405.279266	160.438385
-599.821472	191.976654	876.769043	-611.654480	-13.682116	862.377319	-721.662048	216.590500	419.136932	-660.720581	-23.934185	469.250336	-715.306519	199.211624	65.814964	-722.622742	6.225491	73.247803	-632.442566	294.556427	1284.770630	-616.413696	-94.369896	1302.210815	-579.294983	94.773712	1324.452271	-557.862915	107.979813	1589.886108	-674.396912	316.876251	1052.018311	-656.521484	-152.960098	1077.012329	-565.224121	293.613037	807.645569	-553.280579	-120.047386	838.557922	-595.471252	81.615639	968.759216	386.025909	-22.180822	924.537781	405.293640	160.504013
-599.816345	191.987015	876.765137	-611.656738	-13.688068	862.381104	-721.673157	216.607269	419.101196	-660.525085	-23.758747	469.215118	-715.318665	199.214600	65.815842	-722.548279	6.222388	73.210785	-632.465698	294.571808	1284.768677	-616.444824	-94.368752	1302.202271	-579.317627	94.773819	1324.447998	-557.875305	107.990463	1589.878418	-674.396423	316.875641	1052.017822	-656.558655	-153.004608	1077.004395	-565.219788	293.630554	807.638611	-553.320190	-120.025139	838.527039	-595.478394	81.622185	968.760376	386.049286	-22.188925	924.531738	405.333252	160.536682
-599.807739	192.036942	876.781250	-611.698975	-13.636875	862.379272	-721.680176	216.633499	419.108429	-660.663025	-23.845919	469.224915	-715.352722	199.222931	65.817337	-722.567200	6.226322	73.239769	-632.463135	294.597290	1284.780151	-616.482056	-94.360970	1302.169312	-579.341187	94.774811	1324.433472	-557.882324	108.003265	1589.874634	-674.406128	316.927307	1051.988647	-656.561340	-152.958527	1076.955566	-565.220520	293.630768	807.640076	-553.344543	-119.996315	838.503662	-595.498901	81.661751	968.767029	386.063873	-22.172983	924.509033	405.353180	160.537598
-599.788879	192.072327	876.769836	-611.684814	-13.633549	862.363220	-721.658447	216.634918	419.106140	-660.486389	-23.726521	469.216431	-715.337646	199.219254	65.818504	-722.511475	6.229426	73.221001	-632.474854	294.618011	1284.773193	-616.513794	-94.356346	1302.158569	-579.372070	94.776566	1324.395508	-557.876099	108.009201	1589.857910	-674.411072	316.938477	1051.998169	-656.547363	-152.944656	1076.958008	-565.195679	293.641754	807.635620	-553.351868	-119.955971	838.484314	-595.487122	81.680061	968.753723	386.080231	-22.182692	924.479736	405.360321	160.583221
-599.774292	192.060165	876.774658	-611.677856	-13.632078	862.367859	-721.645813	216.636963	419.110168	-660.482605	-23.723824	469.216248	-715.382751	199.230392	65.817665	-722.522949	6.228997	73.222351	-632.491638	294.616302	1284.766724	-616.544189	-94.353844	1302.130249	-579.398315	94.797867	1324.380127	-557.859741	108.016975	1589.850098	-674.411804	316.946747	1051.980591	-656.607056	-152.969421	1076.922485	-565.164795	293.673584	807.649841	-553.391418	-119.933922	838.449585	-595.492432	81.674568	968.760071	386.126556	-22.155449	924.454224	405.368805	160.601593
-599.764709	192.129257	876.786804	-611.671021	-13.587030	862.356750	-721.611328	216.642136	419.089325	-660.512634	-23.742952	469.215759	-715.287598	199.195679	65.809738	-722.532410	6.267441	73.216103	-632.530334	294.650665	1284.778564	-616.599426	-94.308022	1302.134399	-579.225769	94.687851	1324.476563	-557.857910	108.022240	1589.843506	-674.412231	316.959595	1051.985229	-656.643311	-152.913910	1076.892456	-565.158386	293.696686	807.657715	-553.399414	-119.910362	838.447693	-595.498779	81.721931	968.761414	386.130463	-22.235800	924.473633	405.328461	160.565903
-599.759583	192.143311	876.775757	-611.666748	-13.589040	862.351685	-721.579102	216.693527	419.108246	-660.467224	-23.713730	469.238953	-715.322998	199.233688	65.825233	-722.498108	6.274926	73.222931	-632.540466	294.660522	1284.781982	-616.637329	-94.325783	1302.128418	-579.249268	94.702698	1324.458008	-557.863281	108.034004	1589.827393	-674.403442	316.962799	1051.984253	-656.668396	-152.939865	1076.903320	-565.126587	293.705688	807.662292	-553.439026	-119.902107	838.424866	-595.498962	81.731636	968.754089	386.149292	-22.240356	924.460938	405.328674	160.537155
-599.768188	192.150513	876.772949	-611.689392	-13.549701	862.343079	-721.585388	216.722824	419.109375	-660.428345	-23.694208	469.215698	-715.370667	199.246613	65.827415	-722.481873	6.275250	73.219467	-632.566040	294.675934	1284.777344	-616.672363	-94.325851	1302.124878	-579.294556	94.702782	1324.456055	-557.862793	108.045288	1589.821289	-674.398865	317.015747	1051.982422	-656.645203	-152.860855	1076.899048	-565.091370	293.700592	807.680115	-553.459229	-119.903458	838.415222	-595.510315	81.750046	968.747559	386.181030	-22.270306	924.440674	405.306793	160.550186
-599.753906	192.155533	876.784241	-611.676147	-13.529678	862.352234	-721.562317	216.759796	419.081512	-660.422180	-23.718117	469.223907	-715.406921	199.255447	65.830627	-722.500977	6.274297	73.224487	-632.570068	294.681702	1284.780518	-616.717834	-94.325867	1302.107056	-579.335510	94.717415	1324.425415	-557.854065	108.042305	1589.817261	-674.373535	317.010681	1051.982056	-656.672058	-152.817108	1076.875854	-565.068176	293.712097	807.679871	-553.465271	-119.869820	838.418762	-595.505615	81.761421	968.758667	386.224060	-22.301750	924.435242	405.277985	160.510834
-599.756104	192.160736	876.784424	-611.682068	-13.542473	862.342102	-721.536316	216.787292	419.079315	-660.379028	-23.715107	469.225189	-715.478455	199.273453	65.831978	-722.510986	6.273920	73.225838	-632.593994	294.677887	1284.771118	-616.734558	-94.310814	1302.103149	-579.356384	94.704521	1324.439331	-557.849365	108.036064	1589.812012	-674.372437	317.046692	1051.985229	-656.702393	-152.821457	1076.880493	-565.046387	293.736053	807.692627	-553.482910	-119.861641	838.391968	-595.507629	81.753006	968.753113	386.258087	-22.321909	924.425720	405.243805	160.493164
-599.741516	192.161880	876.788452	-611.672668	-13.538545	862.338501	-721.497253	216.801865	419.081207	-660.408630	-23.741261	469.224915	-715.458862	199.268646	65.835060	-722.496643	6.286078	73.221306	-632.600403	294.711426	1284.779297	-616.789490	-94.307663	1302.086304	-579.359497	94.693443	1324.445435	-557.853149	108.041786	1589.804077	-674.380249	317.098694	1051.991333	-656.752380	-152.819809	1076.873291	-565.028748	293.735016	807.706970	-553.832458	-120.122688	838.200562	-595.504944	81.752029	968.754028	386.304016	-22.374708	924.449036	405.230011	160.436142
-599.720459	192.158188	876.796814	-611.625427	-13.525604	862.352051	-721.481628	216.785645	419.064667	-660.350159	-23.703880	469.206726	-715.415222	199.249939	65.826622	-722.508667	6.277668	73.202179	-632.610779	294.704529	1284.791626	-616.804565	-94.280502	1302.081909	-579.388367	94.713120	1324.429932	-557.860046	108.046257	1589.798828	-674.361633	317.150513	1052.009277	-656.762207	-152.787003	1076.868042	-565.016418	293.715179	807.714172	-553.867920	-120.132538	838.190002	-595.497375	81.761169	968.768066	386.374603	-22.426399	924.446960	405.250427	160.382858
-599.686218	192.241547	876.821533	-611.609436	-13.479893	862.342041	-721.439697	216.811951	419.093964	-660.291626	-23.647018	469.224640	-715.468872	199.271088	65.836411	-722.468140	6.275988	73.216545	-632.598999	294.707184	1284.801880	-616.854614	-94.288170	1302.038696	-579.431030	94.744606	1324.412476	-557.864319	108.047668	1589.785767	-674.334961	317.203705	1052.009399	-656.768127	-152.734909	1076.847290	-564.989563	293.722321	807.727295	-553.536133	-119.850433	838.381226	-595.492371	81.810524	968.776306	386.433441	-22.404430	924.455505	405.208862	160.375305
-599.676819	192.232162	876.806946	-611.605164	-13.481695	862.336914	-721.432800	216.807281	419.092468	-660.349976	-23.684246	469.233765	-715.413208	199.231140	65.818977	-722.511475	6.273766	73.227257	-632.595093	294.729645	1284.816895	-616.867065	-94.274216	1302.058350	-579.445374	94.725693	1324.428223	-557.874268	108.054962	1589.790527	-674.330811	317.279236	1052.044922	-656.837769	-152.747604	1076.840942	-564.965881	293.718719	807.745544	-553.560120	-119.838478	838.379700	-595.489563	81.809151	968.767212	386.509888	-22.419304	924.472046	405.221985	160.355316
-599.675171	192.242203	876.815002	-611.598572	-13.478874	862.335083	-721.447754	216.818939	419.097809	-660.371460	-23.698204	469.236908	-715.396362	199.210754	65.820091	-722.507935	6.273925	73.227654	-632.586731	294.734161	1284.834106	-616.880737	-94.267876	1302.075195	-579.472473	94.735878	1324.412231	-557.883972	108.053772	1589.793091	-674.338440	317.379211	1052.065186	-656.889771	-152.746735	1076.873535	-564.958008	293.726593	807.786438	-553.938538	-120.099220	838.193542	-595.493042	81.811722	968.770813	386.574799	-22.478151	924.502991	405.239441	160.319183
-599.666870	192.237732	876.811890	-611.586853	-13.466619	862.342041	-721.388672	216.779068	419.077148	-660.339722	-23.676125	469.268646	-715.349487	199.216629	65.808189	-722.480530	6.267275	73.233559	-632.592285	294.730255	1284.831665	-616.910522	-94.260315	1302.076660	-579.476990	94.734245	1324.422241	-557.896118	108.052048	1589.780518	-674.388123	317.966309	1051.911987	-656.943726	-152.795013	1076.875244	-564.955261	293.769897	807.813843	-553.974304	-120.100624	838.193298	-595.491516	81.820435	968.773926	386.659302	-22.495352	924.542725	405.256195	160.268341
-599.657410	192.227844	876.809204	-611.569397	-13.486081	862.354675	-721.451782	216.833954	419.107025	-660.368408	-23.714128	469.263519	-715.407593	199.214096	65.821320	-722.483215	6.279935	73.243820	-632.589783	294.740082	1284.841553	-616.914917	-94.255257	1302.077393	-579.495178	94.745102	1324.432495	-557.902893	108.061859	1589.789551	-674.377686	318.029694	1051.940430	-656.926086	-152.705704	1076.850464	-564.932556	293.737030	807.835938	-553.622803	-119.831497	838.394653	-595.486633	81.814285	968.780457	386.735657	-22.539995	924.579468	405.281433	160.236130
-599.661011	192.232635	876.809753	-611.576721	-13.499766	862.345093	-721.445129	216.819855	419.107880	-660.364319	-23.722076	469.254028	-715.400330	199.229507	65.809448	-722.463562	6.284062	73.240868	-632.574158	294.760651	1284.872803	-616.940979	-94.245857	1302.059204	-579.521423	94.765022	1324.406494	-557.904114	108.048820	1589.784424	-674.367493	318.102234	1051.963501	-656.992737	-152.765701	1076.833252	-564.932068	293.753998	807.871582	-553.634644	-119.839012	838.413330	-595.488770	81.805290	968.775269	386.822113	-22.575459	924.610596	405.341919	160.181824
-599.642029	192.254776	876.811523	-611.569702	-13.495958	862.342529	-721.430420	216.794159	419.108276	-660.323486	-23.670944	469.250122	-715.354797	199.218689	65.808044	-722.459351	6.281539	73.236053	-632.559998	294.771912	1284.877441	-616.969727	-94.247169	1302.055054	-579.546387	94.769638	1324.396362	-557.929016	108.053215	1589.781372	-674.372559	318.179535	1051.969360	-656.964050	-152.742233	1076.863281	-564.913879	293.777222	807.892029	-553.672974	-119.850479	838.398926	-595.481262	81.816544	968.775269	386.884460	-22.621887	924.651245	405.397095	160.126923
-599.641846	192.243729	876.802002	-611.573975	-13.498614	862.343506	-721.439453	216.780945	419.119049	-660.349854	-23.687387	469.253845	-715.373352	199.224838	65.822617	-722.475403	6.283697	73.239487	-632.554565	294.775543	1284.879150	-616.964661	-94.215157	1302.045288	-579.532593	94.757690	1324.390503	-557.931396	108.049149	1589.788208	-674.361938	318.221985	1051.986450	-657.033203	-152.719284	1076.804932	-564.907349	293.802368	807.895813	-553.699463	-119.834236	838.379883	-595.477417	81.813934	968.770752	386.985474	-22.685879	924.692200	405.472839	160.080032
-599.659302	192.242538	876.789917	-611.594421	-13.485314	862.329224	-721.416199	216.762360	419.110779	-660.329895	-23.674608	469.248077	-715.318542	199.211441	65.823387	-722.466248	6.281226	73.237465	-632.567261	294.779205	1284.882080	-617.000916	-94.224976	1302.055054	-579.529480	94.763000	1324.401367	-557.943115	108.051712	1589.780396	-674.366272	318.313873	1052.001099	-657.006287	-152.693420	1076.843384	-564.925049	293.819458	807.895325	-553.730469	-119.850426	838.379028	-595.485352	81.817711	968.756287	387.028839	-22.753138	924.751587	405.542084	159.987152
[truncated: 360 more rows]
[truncated: 40 more columns]
