# Supplementary material for: A dyadic stimulus set of audiovisual affective displays for the study of multisensory, emotional, social interactions
Source: Behav Res Methods. 2015 Nov 5;48(4):1285–95. doi: 10.3758/s13428-015-0654-4 (PMC5101291; doi:10.3758/s13428-015-0654-4)
Supplement: Supplementary file 1 — (ZIP 270 MB) [file 13428_2015_654_MOESM1_ESM.zip › supplementary_material_2_stimuli_set_files/A/A11.txt]

-521.531433	154.499557	864.379272	-514.234802	-48.873558	861.802490	-636.921204	186.480682	422.201965	-559.850647	-77.135933	474.735504	-616.003784	189.906647	67.853210	-617.845398	-68.645836	77.587685	-572.881104	251.052872	1292.962646	-530.250122	-138.425766	1299.332764	-500.415344	56.757034	1325.023438	-486.072845	64.809242	1591.112671	-604.513794	277.947174	1057.208984	-550.145508	-187.453674	1066.837280	-484.470673	256.926666	816.334229	-434.880829	-138.331879	835.119263	-508.005493	51.906609	962.597717	472.303253	-27.885885	931.002075	511.951233	150.070419
-521.511658	154.479568	864.354675	-514.236877	-48.900539	861.792297	-636.908752	186.485031	422.205688	-560.033447	-77.136261	474.705627	-615.977417	189.932953	67.852341	-617.870972	-68.600441	77.559921	-572.916931	251.050659	1292.960693	-530.156860	-138.416611	1299.321289	-500.323334	56.794353	1325.022217	-486.039551	64.871292	1591.114136	-604.596375	277.924927	1057.226440	-550.029480	-187.467346	1066.836548	-484.551575	256.976166	816.323486	-434.829590	-138.339569	835.099915	-507.979614	51.889797	962.578674	472.240997	-27.859190	930.993042	511.881653	150.131027
-521.515259	154.438705	864.365479	-514.208008	-48.886425	861.797668	-636.930420	186.507675	422.204468	-560.106567	-77.103775	474.730133	-615.988586	189.923599	67.854805	-617.800781	-68.580620	77.521645	-572.952454	251.041519	1292.950928	-530.054688	-138.442947	1299.327759	-500.259003	56.822769	1325.021851	-485.991760	64.930389	1591.107422	-604.689270	277.876007	1057.221313	-549.909119	-187.477676	1066.857178	-484.653534	257.032654	816.323914	-434.782684	-138.332642	835.092834	-507.952393	51.875629	962.585327	472.188477	-27.848166	930.992798	511.820251	150.140762
-521.518127	154.398682	864.363831	-514.193481	-48.871716	861.797668	-636.912537	186.530075	422.183075	-560.164795	-77.011070	474.691376	-615.970886	189.921356	67.844582	-617.792725	-68.538559	77.500938	-572.959900	251.015305	1292.939331	-529.916931	-138.423706	1299.331055	-500.199158	56.853184	1325.012451	-485.928894	65.010399	1591.117676	-604.751038	277.836212	1057.233521	-549.756104	-187.463684	1066.842773	-484.782959	257.055878	816.304138	-434.691132	-138.300659	835.062378	-507.937622	51.864735	962.583618	472.107666	-27.801840	930.970520	511.743561	150.179367
-521.563416	154.580688	864.495667	-514.179993	-48.818790	861.801270	-636.997375	186.573944	422.206696	-560.198303	-76.944984	474.668671	-616.081909	189.920380	67.865242	-617.783813	-68.507729	77.476707	-572.952209	251.011719	1292.938354	-529.804138	-138.435730	1299.364502	-500.148682	56.876415	1325.017090	-485.893768	65.061523	1591.113403	-604.796814	277.808228	1057.230469	-549.622925	-187.482040	1066.850830	-484.845184	257.073608	816.289246	-434.613129	-138.270996	835.066956	-507.966217	51.922417	962.652039	472.050018	-27.786919	930.961548	511.675110	150.203018
-521.558044	154.365189	864.354980	-514.199951	-48.887943	861.802795	-636.941528	186.556000	422.168488	-560.275085	-76.942917	474.678955	-615.982361	189.925934	67.856606	-617.795715	-68.509026	77.459358	-572.915344	251.010452	1292.942749	-529.672058	-138.429184	1299.363403	-500.076050	56.863983	1325.019653	-485.848724	65.120323	1591.127686	-604.835754	277.787292	1057.242188	-549.503113	-187.489136	1066.861206	-484.928314	257.107208	816.300537	-434.507935	-138.266006	835.064392	-507.914917	51.849979	962.577271	471.960632	-27.755722	930.959778	511.570709	150.252975
-521.571228	154.356400	864.358582	-514.212708	-48.890591	861.810242	-636.951477	186.549438	422.142792	-560.267883	-76.880791	474.654663	-615.969849	189.948929	67.865074	-617.787231	-68.504387	77.472313	-572.885742	251.017075	1292.932739	-529.537231	-138.421127	1299.368896	-500.000793	56.868984	1325.007324	-485.781006	65.165085	1591.137207	-604.881714	277.803192	1057.259888	-549.379395	-187.482498	1066.870117	-485.005524	257.097443	816.292175	-434.415344	-138.226044	835.061218	-507.913666	51.846680	962.581360	471.894165	-27.704231	930.929138	511.507446	150.281082
-521.607178	154.559189	864.504150	-514.187988	-48.837383	861.825989	-637.072205	186.620529	422.214264	-560.324036	-76.937843	474.670441	-616.088318	189.954865	67.880409	-617.771301	-68.491898	77.458702	-572.853516	251.005814	1292.952637	-529.438110	-138.430634	1299.381348	-499.939026	56.859020	1325.015503	-485.765594	65.199127	1591.132568	-604.912842	277.817810	1057.284180	-549.270874	-187.502945	1066.890137	-485.090759	257.114105	816.276184	-434.332214	-138.216934	835.077087	-507.951630	51.913582	962.664734	471.810455	-27.667669	930.921509	511.401917	150.319977
-521.631165	154.341309	864.355530	-514.223999	-48.891888	861.833130	-637.005249	186.559647	422.134583	-560.312317	-76.905296	474.675140	-616.033569	189.944321	67.863457	-617.750061	-68.471062	77.451202	-572.791504	251.012573	1292.955322	-529.325989	-138.407120	1299.408325	-499.955170	56.819130	1324.991577	-485.696503	65.240440	1591.147339	-604.933533	277.829559	1057.282471	-549.173950	-187.514587	1066.906860	-485.166534	257.129456	816.275879	-434.242828	-138.182663	835.085449	-507.925049	51.854420	962.588989	471.739990	-27.660248	930.925415	511.328888	150.347076
-521.659973	154.344223	864.359863	-514.223755	-48.878334	861.834473	-637.046387	186.541397	422.134003	-560.309326	-76.902306	474.672882	-616.032654	189.943451	67.815422	-617.777588	-68.488541	77.453865	-572.739746	250.997452	1292.980225	-529.246582	-138.419434	1299.401733	-499.789368	56.900448	1324.997925	-485.631409	65.267471	1591.156128	-604.920349	277.784851	1057.315552	-549.068604	-187.540207	1066.925049	-485.239746	257.099365	816.237671	-434.145020	-138.131424	835.124756	-507.923553	51.863171	962.590271	471.679169	-27.622049	930.924194	511.233185	150.366547
-521.715454	154.595642	864.527039	-514.173706	-48.790295	861.852478	-637.139282	186.572205	422.184875	-560.247375	-76.841995	474.626434	-616.078552	189.953613	67.865807	-617.733215	-68.456581	77.440033	-572.683960	250.988052	1292.984253	-529.137329	-138.417953	1299.451050	-499.712006	56.871391	1325.004883	-485.553192	65.301552	1591.166016	-604.923401	277.789185	1057.335083	-548.948425	-187.519165	1066.925659	-485.292572	257.115723	816.211853	-434.039612	-138.112564	835.143799	-507.956635	51.964649	962.685303	471.577637	-27.596796	930.912659	511.149353	150.365341
-521.721558	154.632965	864.555542	-514.139832	-48.747028	861.869873	-637.207336	186.552933	422.165527	-560.182678	-76.816460	474.611542	-616.045105	189.953049	67.843292	-617.708679	-68.417091	77.397575	-572.596558	250.989990	1293.010010	-529.017700	-138.400436	1299.465820	-499.625793	56.900982	1324.994751	-485.463379	65.321198	1591.165771	-604.893860	277.762268	1057.340698	-548.846313	-187.482269	1066.924316	-485.319550	257.123627	816.217468	-433.905243	-138.054855	835.184143	-507.935211	52.001743	962.707458	471.492004	-27.575224	930.899048	511.027771	150.440079
-521.761292	154.675491	864.557739	-514.142151	-48.747894	861.886475	-637.290588	186.529160	422.184082	-560.153320	-76.825233	474.612030	-616.055237	189.960831	67.857513	-617.708923	-68.451981	77.426422	-572.507935	250.989792	1293.016724	-528.940735	-138.393509	1299.481934	-499.536469	56.902580	1325.020630	-485.356201	65.357895	1591.195313	-604.872559	277.794495	1057.365356	-548.765930	-187.494324	1066.954834	-485.376129	257.072632	816.207520	-433.810425	-138.013626	835.202942	-507.950500	52.031853	962.716370	471.126678	-26.998737	930.876282	510.261353	152.684799
-521.778992	154.455490	864.413269	-514.147339	-48.770119	861.905823	-637.357300	186.474899	422.183228	-560.252502	-76.959602	474.647675	-616.043518	189.962509	67.869629	-617.770813	-68.455750	77.446587	-572.444946	250.985229	1293.038208	-528.853943	-138.371292	1299.514160	-499.455292	56.903233	1325.035767	-485.284332	65.340508	1591.190918	-604.818542	277.751648	1057.386475	-548.669983	-187.474304	1066.941895	-485.384308	257.082947	816.207520	-433.702942	-137.970993	835.241089	-507.900330	51.993050	962.648315	471.025299	-26.962914	930.882690	510.154114	152.782822
-521.812866	154.480682	864.403687	-514.145142	-48.746868	861.886292	-637.439697	186.428421	422.189758	-560.252808	-76.958519	474.633026	-616.009277	189.952942	67.869034	-617.775879	-68.458328	77.452789	-572.371826	251.010239	1293.076050	-528.786804	-138.360168	1299.531128	-499.402710	56.896893	1325.005371	-485.194244	65.344612	1591.190552	-604.787842	277.749695	1057.424072	-548.607727	-187.472458	1066.969116	-485.394318	257.055542	816.188721	-433.597992	-137.917465	835.282471	-507.893616	52.015072	962.631470	470.934113	-26.930502	930.863708	510.031372	152.773544
-521.846741	154.447128	864.400635	-514.122498	-48.759747	861.903503	-637.504578	186.369003	422.218079	-560.211609	-76.980591	474.652985	-615.951843	189.952240	67.869324	-617.757080	-68.427773	77.455544	-572.301392	251.014465	1293.079102	-528.762695	-138.348236	1299.526367	-499.348114	56.892109	1325.027710	-485.086121	65.320114	1591.185547	-604.716003	277.718292	1057.427979	-548.556519	-187.475281	1066.964844	-485.390900	257.056183	816.179871	-433.513062	-137.870041	835.300781	-507.889069	52.004879	962.637634	470.804993	-26.904886	930.856812	509.899353	152.800140
-521.863281	154.498749	864.395447	-514.082764	-48.755009	861.892029	-637.604370	186.319611	422.222717	-560.183289	-77.026031	474.660797	-615.945435	189.926620	67.832115	-617.774536	-68.431267	77.468292	-572.229614	250.988159	1293.065430	-528.713623	-138.358414	1299.496704	-499.283722	56.888390	1325.008057	-484.980743	65.284142	1591.173096	-604.671326	277.748810	1057.440918	-548.479370	-187.461731	1066.967529	-485.363770	257.036743	816.182678	-433.396057	-137.832642	835.321106	-507.860840	52.033653	962.627625	470.673706	-26.912481	930.862122	509.750427	152.827667
-521.882568	154.497116	864.383667	-514.052246	-48.772987	861.885986	-637.661194	186.265381	422.233124	-560.124390	-76.948090	474.606384	-615.942444	189.926254	67.874306	-617.752625	-68.431953	77.464874	-572.175415	251.003998	1293.089478	-528.666870	-138.382721	1299.492188	-499.210205	56.909496	1325.013306	-484.863281	65.275826	1591.155762	-604.609985	277.726593	1057.423950	-548.413147	-187.456467	1066.945068	-485.330170	257.025238	816.178284	-433.323425	-137.797379	835.319214	-507.840668	52.029774	962.617310	470.510406	-26.862066	930.847961	509.577423	152.861816
-521.917297	154.555542	864.381104	-514.039612	-48.719616	861.859680	-637.777893	186.251236	422.248962	-560.084778	-76.938957	474.596161	-615.898621	189.929398	67.839233	-617.715576	-68.419983	77.461693	-572.109558	251.005295	1293.082153	-528.562317	-138.358765	1299.485352	-499.141663	56.914925	1324.981445	-484.743835	65.249191	1591.133545	-604.548767	277.682281	1057.423218	-548.317749	-187.422714	1066.915039	-485.292114	257.037781	816.151794	-433.238159	-137.754364	835.307068	-507.825287	52.077473	962.600098	470.410400	-26.865007	930.839111	509.467743	152.916824
-521.906921	154.613052	864.401672	-513.970459	-48.689114	861.870239	-637.815430	186.205170	422.268097	-560.043457	-76.953835	474.628571	-615.899963	189.923462	67.855484	-617.757202	-68.431602	77.481171	-572.091980	250.998718	1293.075806	-528.478943	-138.337463	1299.489502	-499.071716	56.922054	1324.972412	-484.612823	65.234100	1591.113159	-604.509094	277.713257	1057.418213	-548.246643	-187.409607	1066.891724	-485.289459	257.030334	816.127380	-433.135620	-137.688416	835.316101	-507.792664	52.119366	962.616333	470.236389	-26.834436	930.838196	509.285126	152.924988
-521.900696	154.582520	864.390076	-513.895752	-48.706623	861.882263	-637.850952	186.139114	422.229828	-560.040527	-76.931267	474.615082	-615.846375	189.899567	67.874039	-617.742249	-68.434204	77.470772	-572.036377	250.996658	1293.093018	-528.424866	-138.337311	1299.447510	-499.017944	56.923336	1324.985474	-484.467682	65.205421	1591.104492	-604.449890	277.685730	1057.408447	-548.186829	-187.396011	1066.894531	-485.208130	257.016602	816.137451	-433.074677	-137.660767	835.303589	-507.747589	52.110439	962.616211	470.076416	-26.817640	930.820984	509.128937	152.915451
-521.854004	154.636154	864.391785	-513.849426	-48.653900	861.870544	-637.869080	186.132660	422.252136	-559.982544	-76.876205	474.628021	-615.849365	189.909790	67.886765	-617.726074	-68.432129	77.462982	-571.999329	250.973495	1293.080200	-528.346619	-138.329895	1299.450684	-498.955322	56.926479	1324.963379	-484.342957	65.162361	1591.079712	-604.407715	277.699463	1057.422852	-548.105408	-187.379395	1066.877075	-485.138428	257.000031	816.151794	-433.012817	-137.595428	835.294250	-507.701965	52.157013	962.611206	469.919281	-26.807480	930.806702	508.970367	152.973557
-521.847534	154.619705	864.404419	-513.787109	-48.642952	861.878418	-637.899048	186.089752	422.241974	-559.966248	-76.893997	474.616730	-615.898438	189.929138	67.886795	-617.803467	-68.431328	77.466125	-571.970886	250.961914	1293.075439	-528.273865	-138.344604	1299.420654	-498.904724	56.920238	1324.960205	-484.206085	65.136353	1591.054688	-604.356628	277.720276	1057.404541	-548.040100	-187.375305	1066.857788	-485.111328	257.007477	816.151855	-432.963715	-137.553009	835.260010	-507.671906	52.154434	962.621948	469.765137	-26.778391	930.807800	508.813416	152.988419
-521.859802	154.680435	864.415344	-513.769287	-48.620392	861.854797	-637.935669	186.084839	422.270844	-559.927490	-76.897934	474.611267	-615.836792	189.919937	67.872078	-617.781860	-68.429276	77.463448	-571.926270	250.943573	1293.076782	-528.181702	-138.345398	1299.415283	-498.848541	56.930302	1324.924316	-484.053406	65.081841	1591.020630	-604.319702	277.717407	1057.421509	-547.963989	-187.347015	1066.838013	-485.057312	256.974487	816.153809	-432.906647	-137.504105	835.219238	-507.662170	52.181122	962.614746	469.838593	-27.290028	930.784119	509.221558	150.876114
-521.821228	154.683426	864.401367	-513.712463	-48.606323	861.839905	-637.940979	186.076492	422.273895	-559.891602	-76.888252	474.617523	-615.831909	189.897568	67.862129	-617.737122	-68.419823	77.440002	-571.912842	250.933945	1293.067139	-528.082153	-138.342514	1299.381592	-498.782959	56.919819	1324.908813	-483.921295	65.033340	1590.983887	-604.267578	277.705444	1057.413452	-547.889465	-187.320541	1066.783203	-485.019531	256.976715	816.157043	-432.864838	-137.470856	835.169312	-507.616119	52.190006	962.600464	469.672668	-27.297653	930.781189	509.097992	150.747620
-521.815430	154.673431	864.399902	-513.678955	-48.609245	861.830627	-637.946228	186.046707	422.279572	-559.850647	-76.895554	474.601471	-615.848999	189.895752	67.857826	-617.737061	-68.416161	77.460556	-571.905701	250.915329	1293.074097	-528.018494	-138.354614	1299.323853	-498.738098	56.919590	1324.912720	-483.780396	64.988548	1590.967407	-604.158386	277.216644	1057.443359	-547.803284	-187.325562	1066.754639	-484.935516	256.958771	816.149658	-432.841644	-137.436127	835.107666	-507.581573	52.181656	962.593567	469.469421	-27.275589	930.761536	508.905945	150.836258
-521.806885	154.651093	864.403442	-513.651306	-48.607574	861.828552	-638.019226	186.061798	422.301575	-559.824158	-76.881889	474.594025	-615.879089	189.875824	67.864914	-617.754578	-68.429436	77.465141	-571.873718	250.918335	1293.084595	-527.905945	-138.357056	1299.322998	-498.733612	56.841618	1324.889282	-483.652039	64.924248	1590.943359	-604.135498	277.175385	1057.458008	-547.734985	-187.334534	1066.750610	-484.893250	256.959839	816.168701	-432.811066	-137.396225	835.072144	-507.553375	52.169868	962.593323	469.268982	-27.230225	930.773315	508.675934	150.884583
-521.751953	154.713943	864.425171	-513.615479	-48.572891	861.816956	-638.018433	186.055038	422.318726	-559.789490	-76.870010	474.611237	-615.900208	189.869446	67.887505	-617.758545	-68.429665	77.450371	-571.870972	250.887177	1293.116089	-527.825684	-138.390610	1299.312012	-498.601410	56.899899	1324.915405	-483.531830	64.887650	1590.918335	-604.107300	277.128357	1057.482910	-547.652344	-187.303177	1066.717041	-484.827972	256.914734	816.213074	-432.800018	-137.345764	835.001953	-507.515808	52.201149	962.598999	468.831726	-26.624702	930.737915	507.856934	153.192673
-521.719604	154.675064	864.415588	-513.559265	-48.586479	861.836853	-637.995667	186.028458	422.327301	-559.758484	-76.877869	474.591492	-615.883972	189.859802	67.883369	-617.776001	-68.426880	77.504089	-571.865173	250.853531	1293.115112	-527.705200	-138.384354	1299.255371	-498.561066	56.869614	1324.894409	-483.410828	64.843147	1590.898193	-604.108765	277.129456	1057.479614	-547.605957	-187.284470	1066.693726	-484.819275	256.913391	816.210754	-432.771790	-137.291153	834.952148	-507.485077	52.189884	962.605652	468.910034	-27.134815	930.735779	508.276764	151.030640
-521.674561	154.634338	864.382813	-513.531799	-48.633209	861.819214	-638.003479	186.046371	422.339478	-559.708679	-76.879745	474.611633	-615.913635	189.859680	67.909561	-617.789429	-68.420464	77.485313	-571.834290	250.832962	1293.135010	-527.629822	-138.382126	1299.220337	-498.485504	56.856129	1324.908936	-483.280426	64.792068	1590.867432	-604.100708	277.068054	1057.515869	-547.524658	-187.282333	1066.645996	-484.797241	256.906067	816.230774	-432.769836	-137.240891	834.898743	-507.445007	52.152889	962.580139	468.760864	-27.104727	930.724792	508.115753	150.958572
-521.624573	154.619415	864.403870	-513.486206	-48.614281	861.838501	-637.969788	186.051010	422.361298	-559.691650	-76.882019	474.622345	-615.887817	189.862335	67.911942	-617.742554	-68.413643	77.471756	-571.792236	250.787994	1293.156738	-527.529602	-138.410553	1299.207520	-498.453094	56.841183	1324.874634	-483.159424	64.735962	1590.847046	-604.169006	277.479553	1057.501587	-547.463928	-187.292664	1066.620239	-484.794159	256.896027	816.272644	-432.779755	-137.214508	834.834900	-507.411346	52.153061	962.601746	468.355560	-26.566689	930.687744	507.338959	153.042252
-521.564148	154.624710	864.401978	-513.444397	-48.639435	861.822815	-637.939453	186.053024	422.380219	-559.643372	-76.903923	474.597626	-615.918152	189.873901	67.925751	-617.695496	-68.381058	77.454819	-571.760620	250.793076	1293.176758	-527.475098	-138.455246	1299.146118	-498.395386	56.809879	1324.876221	-483.048767	64.672112	1590.832642	-604.174561	277.519409	1057.516724	-547.395447	-187.296005	1066.563232	-484.785309	256.875427	816.284973	-432.780701	-137.163879	834.759888	-507.368408	52.135250	962.593689	468.180481	-26.464882	930.653992	507.093018	153.388504
-521.521118	154.550568	864.378296	-513.437744	-48.654762	861.826477	-637.855652	186.000580	422.374725	-559.633179	-76.901955	474.613220	-615.821777	189.854767	67.923515	-617.710876	-68.389954	77.479012	-571.720947	250.750641	1293.191162	-527.397522	-138.468918	1299.132202	-498.355560	56.761139	1324.869995	-482.918976	64.625404	1590.816895	-604.091064	277.018860	1057.562866	-547.360168	-187.259430	1066.518799	-484.781158	256.863098	816.285583	-432.780487	-137.105133	834.706543	-507.329193	52.102421	962.582336	468.008514	-26.440165	930.641418	506.893433	153.411758
-521.437195	154.543259	864.406921	-513.373718	-48.648891	861.835144	-637.817444	186.003647	422.381287	-559.578735	-76.892456	474.627411	-615.906006	189.834656	67.935219	-617.680664	-68.366600	77.459503	-571.673584	250.725174	1293.213501	-527.321228	-138.503479	1299.113770	-498.313507	56.734638	1324.876831	-482.811920	64.558411	1590.810059	-604.153381	277.445862	1057.580688	-547.313965	-187.245453	1066.492432	-484.808075	256.850220	816.346191	-432.808929	-137.050552	834.665405	-507.278076	52.089947	962.603210	467.846802	-26.378532	930.611938	506.694244	153.428787
-521.388611	154.497238	864.401184	-513.371338	-48.691925	861.829285	-637.753357	185.952118	422.381592	-559.552734	-76.894615	474.615295	-615.886536	189.825272	67.940025	-617.725586	-68.362709	77.512039	-571.617920	250.684006	1293.242676	-527.291138	-138.543655	1299.089844	-498.295990	56.671680	1324.876465	-482.705200	64.498276	1590.799072	-604.076477	277.017456	1057.638672	-547.299133	-187.230881	1066.477295	-484.790924	256.819092	816.346680	-432.829315	-137.024490	834.601746	-507.232391	52.043869	962.595337	467.705475	-26.441912	930.618469	506.610809	152.802155
-521.347595	154.463058	864.401001	-513.338257	-48.684818	861.816772	-637.723511	185.936127	422.399933	-559.550049	-76.892365	474.616638	-615.857056	189.828995	67.960785	-617.714478	-68.372314	77.521255	-571.572021	250.644699	1293.248779	-527.246216	-138.578979	1299.058594	-498.274750	56.641762	1324.857056	-482.651337	64.396065	1590.780273	-604.135010	277.418640	1057.621704	-547.289551	-187.223877	1066.426147	-484.799164	256.841248	816.392517	-432.835876	-136.996719	834.558533	-507.193481	52.023804	962.588745	467.494202	-26.407873	930.605896	506.396545	152.773758
-521.233337	154.419479	864.401855	-513.279053	-48.723373	861.841370	-637.612671	185.900253	422.399445	-559.514771	-76.892197	474.646912	-615.844177	189.825455	67.964012	-617.697266	-68.366570	77.542763	-571.484863	250.589706	1293.271729	-527.194824	-138.634796	1299.049683	-498.211670	56.593346	1324.872437	-482.558746	64.334969	1590.768677	-604.129700	277.411133	1057.645508	-547.280029	-187.255295	1066.434082	-484.808929	256.845459	816.399109	-432.862366	-136.969284	834.533447	-507.118408	51.991123	962.602722	467.489441	-26.807068	930.617493	506.740173	151.305603
-521.161499	154.382462	864.401428	-513.242859	-48.767216	861.845886	-637.541992	185.871658	422.389038	-559.521484	-76.899574	474.636597	-615.885376	189.788025	67.946968	-617.670105	-68.350380	77.531761	-571.423096	250.562927	1293.264893	-527.163269	-138.668060	1299.028564	-498.164032	56.531975	1324.859619	-482.414825	64.321236	1590.760498	-604.125183	277.437439	1057.660889	-547.258301	-187.239349	1066.401489	-484.826630	256.851105	816.392639	-432.850250	-136.928558	834.500977	-507.062195	51.951435	962.604553	467.121765	-26.391878	930.587158	506.067810	152.598572
-521.062012	154.353180	864.409607	-513.195190	-48.763893	861.828430	-637.483398	185.849030	422.394379	-559.505371	-76.877014	474.645996	-615.811462	189.784470	67.976067	-617.669922	-68.345573	77.513054	-571.359253	250.512573	1293.277832	-527.156982	-138.710754	1298.991577	-498.125397	56.482948	1324.858643	-482.387024	64.221138	1590.751099	-604.111450	277.461212	1057.663940	-547.298401	-187.233139	1066.385376	-484.831879	256.849762	816.396973	-432.860077	-136.923004	834.485474	-506.993683	51.922997	962.600281	467.073853	-26.754278	930.596375	506.318878	151.379974
-520.981750	154.264297	864.390686	-513.163330	-48.813679	861.833313	-637.432617	185.828918	422.402374	-559.521729	-76.934242	474.669586	-615.848938	189.769272	67.971550	-617.657349	-68.355522	77.513939	-571.278870	250.474457	1293.287964	-527.127441	-138.762314	1298.997925	-498.086090	56.430691	1324.867798	-482.262726	64.197479	1590.748901	-604.079163	277.436279	1057.680298	-547.300415	-187.257187	1066.351807	-484.818359	256.844543	816.396545	-432.872040	-136.912842	834.461060	-506.934052	51.862865	962.593018	466.898254	-26.730328	930.560852	506.169464	151.345474
-520.883423	154.268951	864.387939	-513.094727	-48.853176	861.815552	-637.365906	185.834641	422.462341	-559.521362	-76.935776	474.659546	-615.853027	189.768646	67.971016	-617.656982	-68.335060	77.517975	-571.177185	250.434570	1293.303467	-527.132385	-138.815048	1298.959473	-498.052368	56.341331	1324.869141	-482.202759	64.135590	1590.742554	-604.026917	277.451721	1057.727905	-547.305786	-187.271149	1066.312256	-484.822998	256.855957	816.389954	-432.852325	-136.907104	834.454407	-506.857910	51.836529	962.583435	466.694092	-26.743677	930.561829	505.992035	151.354080
-520.820190	154.192368	864.390625	-513.064941	-48.906071	861.814636	-637.317871	185.807159	422.467499	-559.499023	-76.917480	474.663513	-615.864014	189.755630	67.989761	-617.661255	-68.345619	77.509682	-571.089417	250.372467	1293.289917	-527.172668	-138.894562	1298.932739	-498.030273	56.264156	1324.842285	-482.147217	64.079170	1590.721924	-603.976501	277.426941	1057.721924	-547.307495	-187.276093	1066.271484	-484.831390	256.880310	816.356995	-432.876465	-136.909790	834.417847	-506.804657	51.768505	962.583557	466.492340	-26.701120	930.553040	505.810944	151.402451
-520.716736	154.132690	864.355164	-513.022888	-48.933815	861.792908	-637.260803	185.803146	422.449493	-559.502502	-76.937386	474.668518	-615.863953	189.768875	67.997505	-617.613037	-68.329483	77.511917	-571.028564	250.362198	1293.307007	-527.172974	-138.910202	1298.916748	-498.012299	56.226852	1324.855469	-482.094513	64.015602	1590.708496	-603.897522	277.376556	1057.752686	-547.352295	-187.296494	1066.213379	-484.797638	256.898651	816.364563	-432.852661	-136.929855	834.383179	-506.723358	51.728638	962.554138	466.311615	-26.691607	930.535767	505.731384	151.353119
-520.596985	154.115952	864.348755	-512.934387	-48.982914	861.802063	-637.217163	185.793350	422.471893	-559.479065	-76.918152	474.645203	-615.846985	189.774780	68.021797	-617.651489	-68.341850	77.529488	-570.942444	250.323578	1293.308716	-527.231445	-138.994385	1298.868896	-497.984467	56.144150	1324.847412	-482.066162	63.946106	1590.697510	-603.766724	276.941711	1057.803711	-547.374084	-187.323898	1066.189941	-484.748566	256.917236	816.338196	-432.840088	-136.949997	834.364990	-506.640167	51.701107	962.557678	465.911285	-26.183146	930.505371	504.899170	153.071869
-520.515808	154.082123	864.338745	-512.890198	-49.015053	861.773804	-637.187561	185.782578	422.474640	-559.469055	-76.960831	474.667053	-615.861938	189.747482	67.999168	-617.678650	-68.333649	77.544456	-570.858276	250.276733	1293.320190	-527.253906	-139.055466	1298.855957	-497.953461	56.076569	1324.833618	-482.019684	63.864037	1590.690796	-603.658264	276.918060	1057.773193	-547.412842	-187.338120	1066.171021	-484.678284	256.915100	816.350708	-432.838715	-137.025146	834.353638	-506.567932	51.657696	962.537476	465.910248	-26.563519	930.511475	505.317291	151.473877
-520.437073	154.049332	864.335815	-512.828552	-49.079700	861.765076	-637.181458	185.782272	422.527588	-559.444519	-76.961807	474.684265	-615.890320	189.728012	68.001625	-617.650696	-68.325500	77.550262	-570.724426	250.211578	1293.321899	-527.255554	-139.146835	1298.825073	-497.921265	55.970757	1324.826538	-481.993683	63.775200	1590.683594	-603.617004	277.305786	1057.748901	-547.436707	-187.401337	1066.161255	-484.611023	256.904114	816.325317	-432.825958	-137.070389	834.338318	-506.505524	51.605133	962.532471	465.770447	-26.597946	930.507935	505.217926	151.290665
-520.347534	154.030060	864.341553	-512.781494	-49.126667	861.767700	-637.146912	185.745346	422.540405	-559.460022	-76.983566	474.687347	-615.899048	189.731339	68.019997	-617.647400	-68.320328	77.550217	-570.632874	250.178894	1293.329102	-527.278625	-139.237762	1298.813599	-497.909607	55.898834	1324.868530	-481.968719	63.676598	1590.673828	-603.495911	277.278381	1057.761108	-547.466492	-187.414261	1066.117798	-484.520691	256.854919	816.313904	-432.794373	-137.154297	834.344360	-506.437439	51.568497	962.536621	465.324982	-26.005600	930.463501	504.288757	153.331161
-520.266113	153.997238	864.327148	-512.729736	-49.151680	861.741333	-637.136719	185.727463	422.558044	-559.460510	-77.035576	474.683502	-615.892822	189.719986	68.013611	-617.627625	-68.324440	77.531891	-570.564148	250.160828	1293.342041	-527.348755	-139.269974	1298.807739	-497.896027	55.830368	1324.859009	-481.955322	63.578526	1590.669189	-603.366577	277.283386	1057.760498	-547.502563	-187.470642	1066.089111	-484.377655	256.844574	816.345398	-432.777405	-137.217590	834.344421	-506.379303	51.531883	962.517029	465.126221	-25.822084	930.419067	503.987213	153.957077
-520.153381	154.018036	864.348389	-512.684082	-49.206402	861.708313	-637.137817	185.730331	422.610809	-559.441711	-77.039307	474.668854	-615.945862	189.733063	68.060585	-617.620300	-68.355103	77.533546	-570.456299	250.107971	1293.330078	-527.446594	-139.362808	1298.741211	-497.867004	55.759480	1324.848999	-481.949982	63.471565	1590.658813	-603.135498	276.783325	1057.804077	-547.532227	-187.550552	1066.057739	-484.254700	256.817902	816.293701	-432.756012	-137.310547	834.346497	-506.301819	51.485279	962.510986	464.919922	-25.805019	930.385132	503.804688	153.991196
-520.040588	154.000137	864.324158	-512.620972	-49.252041	861.694824	-637.093445	185.713455	422.610840	-559.411377	-77.042336	474.692871	-615.957092	189.732971	68.058838	-617.601929	-68.354431	77.531761	-570.352783	250.063019	1293.326294	-527.472229	-139.406464	1298.723389	-497.850769	55.687820	1324.818604	-481.968475	63.367222	1590.645752	-603.091980	277.222015	1057.740601	-547.561096	-187.605026	1066.007446	-484.113861	256.773804	816.295471	-432.735565	-137.409454	834.321777	-506.218109	51.456242	962.492615	464.710052	-25.783436	930.365295	503.602905	154.020477
-519.966309	153.940491	864.314087	-512.566345	-49.299789	861.667419	-637.063965	185.675293	422.598328	-559.367554	-77.039406	474.674103	-615.967163	189.730087	68.015083	-617.588013	-68.336243	77.511070	-570.252625	250.022690	1293.295532	-527.518005	-139.481171	1298.697144	-497.836945	55.600475	1324.815308	-481.963043	63.263912	1590.636475	-602.965271	277.232758	1057.748047	-547.594177	-187.654327	1065.986206	-483.934509	256.731689	816.307739	-432.679504	-137.482025	834.324280	-506.158966	51.392838	962.474304	464.746002	-26.285009	930.360107	504.019714	151.778046
-519.851685	153.944656	864.318359	-512.524109	-49.338303	861.647278	-637.011292	185.681000	422.616852	-559.339600	-77.042702	474.683594	-615.887939	189.708084	68.036888	-617.563049	-68.322067	77.513603	-570.123413	249.976791	1293.289063	-527.537659	-139.535690	1298.683960	-497.815063	55.538376	1324.802124	-481.985931	63.149826	1590.627441	-602.806702	277.240112	1057.735596	-547.607849	-187.738113	1065.987305	-483.749420	256.674774	816.308655	-432.661469	-137.601288	834.342285	-506.089508	51.359989	962.467163	464.576019	-26.289734	930.335449	503.883026	151.670319
-519.768982	153.878510	864.318970	-512.472229	-49.388008	861.641602	-637.015503	185.681610	422.650970	-559.310547	-77.054214	474.684845	-615.912292	189.686844	68.033295	-617.615295	-68.353447	77.561249	-570.032349	249.926224	1293.280762	-527.600281	-139.581833	1298.668213	-497.763855	55.477840	1324.813354	-482.012299	63.030560	1590.634888	-602.643127	277.242432	1057.724121	-547.635742	-187.813599	1065.981445	-483.561066	256.568909	816.338684	-432.618713	-137.714935	834.353271	-506.023560	51.297329	962.464722	464.335388	-26.270912	930.346558	503.661072	151.719528
-519.654724	153.871109	864.342896	-512.401306	-49.428268	861.646057	-636.986877	185.666626	422.667236	-559.304688	-77.111763	474.681488	-615.977478	189.673004	68.028221	-617.580566	-68.337891	77.554672	-569.903931	249.840271	1293.286255	-527.619202	-139.667679	1298.647217	-497.728943	55.392574	1324.827881	-482.032684	62.928066	1590.645508	-602.499817	277.217010	1057.720337	-547.681702	-187.877274	1065.996338	-483.357391	256.472321	816.373718	-432.579773	-137.796326	834.373108	-505.955933	51.261047	962.481323	464.114166	-26.222734	930.337463	503.462128	151.742599
-519.573547	153.813828	864.321838	-512.358765	-49.497917	861.657104	-636.928284	185.663269	422.692566	-559.284119	-77.125618	474.696198	-616.003845	189.657074	68.049271	-617.592957	-68.343819	77.573402	-569.814148	249.793030	1293.317261	-527.636414	-139.724533	1298.658691	-497.705048	55.325172	1324.843262	-482.061523	62.805145	1590.650635	-602.341248	277.204742	1057.727173	-547.690613	-187.989105	1066.009399	-483.165344	256.387238	816.395142	-432.574188	-137.945419	834.388855	-505.895508	51.211384	962.476624	463.923737	-26.201138	930.339539	503.248810	151.750717
-519.469299	153.765350	864.340759	-512.337036	-49.527596	861.623230	-636.906372	185.628113	422.714050	-559.253784	-77.180199	474.704407	-616.011475	189.668716	68.051010	-617.564087	-68.354889	77.545570	-569.724976	249.741150	1293.323486	-527.688354	-139.768906	1298.644165	-497.683624	55.232498	1324.853882	-482.104004	62.675728	1590.661743	-602.142883	277.149536	1057.723267	-547.744690	-188.085098	1066.015747	-482.944153	256.295197	816.397827	-432.546906	-138.065002	834.397766	-505.841309	51.141998	962.469727	463.711792	-26.167776	930.317749	503.029877	151.825470
-519.407837	153.754700	864.334412	-512.313171	-49.607479	861.616455	-636.867126	185.639435	422.723206	-559.245544	-77.201263	474.702759	-616.002502	189.660431	68.038254	-617.559937	-68.354378	77.546257	-569.627136	249.696625	1293.308838	-527.742859	-139.846069	1298.642334	-497.665375	55.174633	1324.858154	-482.133850	62.562550	1590.683350	-601.959778	277.126923	1057.712158	-547.755493	-188.170547	1065.997559	-482.727356	256.225128	816.435852	-432.527100	-138.176376	834.417542	-505.793945	51.095158	962.462646	463.521118	-26.141186	930.302734	502.829346	151.899338
-519.320740	153.703995	864.322266	-512.269592	-49.643951	861.606506	-636.795654	185.603134	422.715149	-559.198547	-77.251801	474.701355	-615.950378	189.677185	68.017570	-617.549072	-68.364548	77.547768	-569.522095	249.646454	1293.321167	-527.767578	-139.887558	1298.635376	-497.618896	55.100704	1324.870605	-482.171143	62.447685	1590.689697	-601.770813	277.061859	1057.707397	-547.793579	-188.236694	1065.999634	-482.520782	256.129547	816.437073	-432.510132	-138.310440	834.424072	-505.742310	51.049938	962.453003	463.344666	-26.095135	930.286682	502.633972	151.974579
-519.231323	153.690140	864.341858	-512.257568	-49.717167	861.589966	-636.768921	185.563873	422.717407	-559.191589	-77.283676	474.692078	-615.954346	189.657379	68.007004	-617.537109	-68.358040	77.532837	-569.429077	249.593460	1293.304810	-527.789978	-139.935715	1298.611694	-497.600830	55.018410	1324.847534	-482.210266	62.334179	1590.695557	-601.591980	276.993683	1057.708008	-547.806030	-188.318420	1065.999146	-482.323914	256.017670	816.463501	-432.502319	-138.461960	834.418030	-505.692200	50.985153	962.454346	463.147217	-26.081764	930.274719	502.420044	152.007889
-519.123413	153.664124	864.320923	-512.212341	-49.779587	861.572876	-636.715881	185.567291	422.736969	-559.176270	-77.358490	474.719208	-615.926331	189.687042	68.045517	-617.508362	-68.368210	77.553314	-569.328918	249.525528	1293.301270	-527.791626	-139.997406	1298.616821	-497.573029	54.953339	1324.851318	-482.261749	62.199749	1590.719482	-601.438171	276.932770	1057.668579	-547.838562	-188.384094	1066.003174	-482.109558	255.905548	816.475220	-432.487701	-138.625961	834.447510	-505.624725	50.939590	962.436218	462.971527	-26.010258	930.257446	502.237610	152.075607
-519.059814	153.572388	864.329529	-512.186157	-49.827595	861.573059	-636.662720	185.527054	422.731476	-559.150146	-77.332390	474.675079	-615.929626	189.664810	68.048714	-617.478577	-68.366264	77.547844	-569.258301	249.487350	1293.304688	-527.823181	-140.065948	1298.635376	-497.562286	54.885071	1324.848999	-482.345703	62.050198	1590.731201	-601.303589	276.928345	1057.660522	-547.862183	-188.482254	1066.007690	-481.883820	255.762344	816.518799	-432.465271	-138.738922	834.470154	-505.576050	50.863651	962.440186	462.536743	-25.467928	930.218384	501.435730	154.202240
-518.968933	153.509125	864.320862	-512.156067	-49.895958	861.555237	-636.605225	185.499954	422.729431	-559.183044	-77.396065	474.709473	-615.932190	189.671844	68.079269	-617.497437	-68.367767	77.555695	-569.168762	249.438507	1293.298340	-527.854065	-140.119202	1298.622803	-497.508179	54.821388	1324.860962	-482.376770	61.943836	1590.773438	-601.083374	276.358276	1057.716431	-547.883667	-188.519958	1066.022095	-481.699890	255.640518	816.503357	-432.469513	-138.911575	834.476501	-505.518616	50.790272	962.427185	462.341156	-25.364429	930.211182	501.177277	154.456223
-518.876892	153.446793	864.323914	-512.159058	-49.959015	861.585632	-636.533142	185.472092	422.726807	-559.224609	-77.390854	474.690247	-615.881836	189.661148	68.065933	-617.472656	-68.365707	77.551353	-569.052795	249.401764	1293.299927	-527.881470	-140.173035	1298.632935	-497.497681	54.766903	1324.877319	-482.411926	61.848774	1590.799805	-600.934326	276.321777	1057.714966	-547.909790	-188.588776	1066.036133	-481.528992	255.515533	816.520020	-432.504944	-139.069061	834.476624	-505.472809	50.736317	962.443848	462.156555	-25.326424	930.192932	501.010254	154.484100
-518.853760	153.362122	864.314026	-512.165894	-50.022820	861.587280	-636.560791	185.473724	422.725616	-559.233826	-77.423431	474.731354	-615.929993	189.656616	68.062820	-617.488159	-68.356239	77.558815	-568.976013	249.350067	1293.287720	-527.890747	-140.221558	1298.635620	-497.462646	54.690041	1324.889160	-482.461090	61.746235	1590.830444	-600.803650	276.268951	1057.672363	-547.945435	-188.638351	1066.034180	-481.359070	255.386948	816.495544	-432.535309	-139.235687	834.476318	-505.458405	50.666351	962.439148	461.971252	-25.292011	930.175049	500.829254	154.490189
-518.786743	153.339081	864.312988	-512.174683	-50.077885	861.577759	-636.481445	185.456757	422.715698	-559.290222	-77.442459	474.723846	-615.923157	189.656052	68.035515	-617.476868	-68.345268	77.546417	-568.867981	249.296204	1293.296753	-527.901917	-140.274124	1298.644775	-497.436401	54.625431	1324.863770	-482.524872	61.634975	1590.827759	-600.645935	276.234070	1057.671875	-547.976074	-188.754181	1066.062500	-481.175568	255.262894	816.529907	-432.580963	-139.388901	834.440613	-505.415924	50.620026	962.432434	462.064026	-25.827509	930.169189	501.307037	152.286072
-518.743286	153.268509	864.304199	-512.171997	-50.166447	861.554016	-636.484619	185.446960	422.726959	-559.302429	-77.497551	474.733673	-615.942505	189.658325	68.039505	-617.514648	-68.359756	77.558594	-568.766785	249.232361	1293.277954	-527.940002	-140.372116	1298.646973	-497.408203	54.548954	1324.850464	-482.555176	61.545010	1590.855835	-600.495605	276.141937	1057.644653	-547.986023	-188.813370	1066.046265	-481.012543	255.120758	816.545349	-432.589111	-139.544144	834.414673	-505.379822	50.531651	962.414795	461.907349	-25.832088	930.159851	501.152069	152.211075
-518.672302	153.244965	864.318665	-512.151428	-50.196285	861.550781	-636.497009	185.436218	422.732391	-559.341614	-77.508095	474.713287	-615.979553	189.618011	68.030655	-617.530823	-68.384674	77.572929	-568.662231	249.192291	1293.294189	-527.942932	-140.434845	1298.639648	-497.370453	54.482792	1324.860596	-482.535950	61.501362	1590.874878	-600.447449	276.628052	1057.600098	-548.004211	-188.854904	1066.046387	-480.883148	255.000717	816.568542	-432.605927	-139.672562	834.397217	-505.340942	50.493591	962.420959	461.501007	-25.374256	930.134521	500.423706	153.881897
-518.630005	153.196396	864.325928	-512.121704	-50.287743	861.562683	-636.457031	185.433792	422.748688	-559.365234	-77.539955	474.723846	-615.971863	189.641190	68.064301	-617.536438	-68.393425	77.586967	-568.588318	249.139008	1293.293335	-527.962158	-140.515686	1298.637573	-497.323608	54.424412	1324.863770	-482.570801	61.422878	1590.895386	-600.322449	276.563202	1057.594360	-548.029358	-188.934341	1066.053101	-480.770508	254.874496	816.588379	-432.620422	-139.798523	834.375122	-505.313110	50.425159	962.431396	461.508575	-25.757568	930.135498	500.750397	152.374435
-518.620483	153.120773	864.315002	-512.148560	-50.325508	861.549805	-636.463562	185.404846	422.728455	-559.385132	-77.596451	474.712097	-615.980530	189.641541	68.061775	-617.540039	-68.415871	77.546562	-568.498291	249.087936	1293.281860	-527.979980	-140.574341	1298.620972	-497.293854	54.339024	1324.850464	-482.600281	61.331928	1590.903320	-600.212769	276.518005	1057.602173	-548.048035	-189.012894	1066.028320	-480.664185	254.808228	816.598511	-432.656921	-139.937500	834.353821	-505.308228	50.365986	962.418152	461.347656	-25.798002	930.142700	500.620728	152.257675
-518.619263	153.062363	864.308777	-512.179077	-50.402691	861.538208	-636.419983	185.378906	422.703064	-559.414246	-77.602669	474.690063	-615.965027	189.642517	68.059196	-617.551880	-68.425797	77.566452	-568.400574	249.046814	1293.278198	-527.987610	-140.657501	1298.642090	-497.251556	54.286373	1324.838501	-482.623169	61.263714	1590.914551	-600.109070	276.445190	1057.578613	-548.067261	-189.103302	1066.027222	-480.556030	254.708511	816.575806	-432.663147	-140.048126	834.352600	-505.317474	50.294281	962.408569	461.170166	-25.769011	930.116516	500.466156	152.299759
-518.555115	153.040344	864.323059	-512.180603	-50.450935	861.539673	-636.424927	185.389389	422.720795	-559.382385	-77.616417	474.688995	-615.992432	189.651764	68.049294	-617.466309	-68.411667	77.512299	-568.326538	249.015396	1293.264526	-528.002930	-140.717178	1298.635254	-497.195038	54.214668	1324.850952	-482.665131	61.177036	1590.914429	-600.025391	276.438141	1057.563721	-548.118652	-189.191238	1066.045166	-480.474274	254.613449	816.563904	-432.726501	-140.191940	834.326233	-505.283752	50.249828	962.416138	460.966858	-25.767237	930.089539	500.323334	152.323990
-518.548523	152.938812	864.306519	-512.225220	-50.511360	861.535156	-636.423462	185.373718	422.706696	-559.422058	-77.632858	474.686890	-615.986450	189.667419	68.042297	-617.466125	-68.413948	77.513718	-568.287354	248.981445	1293.266235	-528.030884	-140.758591	1298.637207	-497.167450	54.179504	1324.845947	-482.684753	61.095516	1590.921143	-599.932190	276.395081	1057.543335	-548.149597	-189.261917	1066.038818	-480.385986	254.541824	816.565552	-432.741760	-140.290588	834.327820	-505.274811	50.172901	962.402832	460.809998	-25.728096	930.102112	500.169220	152.341705
-518.497803	152.876160	864.300537	-512.202393	-50.600292	861.547913	-636.436890	185.369537	422.717712	-559.446899	-77.669174	474.688385	-616.014771	189.658569	68.017532	-617.495056	-68.428497	77.524147	-568.182678	248.913651	1293.254150	-528.015930	-140.853195	1298.629883	-497.113068	54.077950	1324.815063	-482.701019	61.037849	1590.929077	-599.841248	276.310181	1057.547485	-548.198853	-189.314804	1066.037842	-480.342255	254.456329	816.548035	-432.762970	-140.397766	834.340088	-505.249481	50.104630	962.407471	460.849701	-26.129400	930.084473	500.645996	151.216553
-518.500244	152.822144	864.281677	-512.230591	-50.636780	861.530701	-636.442383	185.379959	422.729218	-559.502869	-77.708824	474.685486	-616.025269	189.657333	68.017570	-617.507568	-68.435143	77.505882	-568.097961	248.850891	1293.239990	-528.030884	-140.911469	1298.609497	-497.037262	54.010712	1324.828735	-482.701508	60.959625	1590.934814	-599.696594	275.719177	1057.585449	-548.223328	-189.387817	1066.030029	-480.279816	254.343094	816.510498	-432.782043	-140.485992	834.338257	-505.239746	50.059616	962.386841	460.503967	-25.700411	930.080139	499.901123	152.329956
-518.486206	152.734940	864.297607	-512.260864	-50.715950	861.541565	-636.455017	185.326538	422.721008	-559.563782	-77.730354	474.678802	-616.048889	189.644211	68.020355	-617.455078	-68.419899	77.506630	-567.988708	248.797913	1293.260254	-528.018250	-140.961014	1298.616455	-496.994354	53.954826	1324.824463	-482.687836	60.897564	1590.953979	-599.715698	276.174469	1057.567383	-548.239563	-189.454697	1066.066284	-480.241028	254.236465	816.514221	-432.835663	-140.588516	834.353638	-505.227783	49.972370	962.398193	460.315643	-25.642349	930.068848	499.694214	152.418289
-518.477295	152.687866	864.308105	-512.265869	-50.770115	861.535339	-636.447937	185.314041	422.703430	-559.637085	-77.764862	474.723602	-616.045654	189.644348	68.019249	-617.502502	-68.433807	77.539169	-567.934937	248.773529	1293.261230	-528.063049	-140.986908	1298.643555	-496.951416	53.888206	1324.840088	-482.674683	60.831253	1590.951172	-599.629395	276.094727	1057.565063	-548.277466	-189.555023	1066.063599	-480.204437	254.151993	816.495728	-432.863190	-140.652359	834.348328	-505.224213	49.912960	962.400024	459.943573	-25.057171	930.036377	498.915527	154.784805
-518.208862	153.319275	864.589417	-512.140015	-50.649246	861.539246	-636.492249	185.301102	422.810883	-559.609863	-77.712662	474.693207	-616.080811	189.626831	68.031502	-617.422363	-68.404900	77.512909	-567.854614	248.706543	1293.240112	-528.072021	-141.036560	1298.621460	-496.901978	53.838272	1324.834961	-482.636444	60.781010	1590.958008	-599.567017	276.059723	1057.544189	-548.296997	-189.570877	1066.056885	-480.192596	254.091476	816.489807	-432.883118	-140.711807	834.345032	-505.126953	50.146206	962.551208	459.761627	-25.042826	930.040588	498.728302	154.854645
-518.464478	152.580734	864.302490	-512.293945	-50.910145	861.548828	-636.445679	185.243408	422.699890	-559.787109	-77.840149	474.739319	-616.032104	189.648544	68.031677	-617.481567	-68.438499	77.530312	-567.759766	248.674408	1293.238525	-528.039124	-141.094086	1298.645020	-496.865875	53.771130	1324.822388	-482.606567	60.713772	1590.946655	-599.524902	276.002289	1057.547607	-548.323486	-189.643433	1066.075806	-480.173828	254.034744	816.467590	-432.923706	-140.797714	834.340759	-505.211090	49.797474	962.401978	459.635193	-25.019152	930.033203	498.578064	154.840210
-518.464355	152.471863	864.282471	-512.303833	-50.979481	861.555969	-636.454590	185.207260	422.682495	-559.888062	-77.843018	474.746277	-616.007690	189.654953	68.036095	-617.505493	-68.457191	77.532906	-567.679260	248.634583	1293.247803	-528.051697	-141.145752	1298.636353	-496.819794	53.712486	1324.818848	-482.572540	60.670982	1590.951904	-599.491150	276.000854	1057.549927	-548.385132	-189.729538	1066.056763	-480.151611	253.952682	816.446289	-432.973389	-140.873169	834.328491	-505.208435	49.721210	962.394897	459.518097	-24.963402	929.999329	498.459473	154.912643
-518.475586	152.472122	864.296265	-512.315125	-51.059105	861.562988	-636.515625	185.185181	422.736511	-559.982056	-77.867302	474.758240	-616.038147	189.640762	68.032288	-617.485718	-68.458916	77.533585	-567.617126	248.584396	1293.234375	-528.040222	-141.191544	1298.639648	-496.779419	53.655834	1324.792236	-482.528046	60.609268	1590.949341	-599.450012	275.915588	1057.567017	-548.391052	-189.798401	1066.087280	-480.170715	253.897797	816.416321	-433.037262	-140.919891	834.320923	-505.211151	49.678902	962.404358	459.370697	-24.974625	929.990845	498.327576	154.889084
-518.474976	152.381119	864.282654	-512.336548	-51.131660	861.544434	-636.520142	185.125809	422.723663	-560.032227	-77.883156	474.770660	-616.045349	189.651733	68.025780	-617.458435	-68.465111	77.522423	-567.554199	248.554337	1293.246338	-528.071716	-141.260437	1298.647827	-496.733795	53.580086	1324.811890	-482.472351	60.555000	1590.939819	-599.444336	275.928925	1057.568359	-548.428894	-189.849594	1066.084839	-480.189423	253.817917	816.416016	-433.063507	-140.998871	834.335632	-505.209747	49.593887	962.387085	459.233948	-24.935919	929.986084	498.188660	154.929794
-518.465515	152.348541	864.280640	-512.335754	-51.165646	861.526672	-636.510925	185.067230	422.742554	-560.096436	-77.909027	474.771576	-616.035400	189.603287	68.046082	-617.498047	-68.450256	77.501244	-567.502319	248.495667	1293.238647	-528.018066	-141.311996	1298.633423	-496.690094	53.527897	1324.790161	-482.420441	60.498135	1590.932617	-599.417175	275.852020	1057.548584	-548.428650	-189.912125	1066.074585	-480.218750	253.795364	816.380310	-433.093903	-141.029938	834.324402	-505.182861	49.553150	962.374817	459.107513	-24.910900	929.956787	498.072815	154.940582
-518.485474	152.275955	864.272583	-512.348328	-51.241726	861.535461	-636.562866	185.018524	422.730591	-560.186829	-77.917610	474.785553	-616.062256	189.581833	68.043259	-617.497925	-68.443680	77.514793	-567.448975	248.446838	1293.223022	-527.997803	-141.344025	1298.619873	-496.654572	53.472301	1324.774658	-482.336517	60.453705	1590.942383	-599.404907	275.812866	1057.557373	-548.449524	-189.953354	1066.072632	-480.222992	253.750443	816.392029	-433.148865	-141.104568	834.306458	-505.187866	49.487797	962.374146	458.958954	-24.909203	929.934937	497.937866	154.932632
-518.502136	152.183350	864.271423	-512.370300	-51.313503	861.523193	-636.565308	184.963272	422.718567	-560.250366	-77.944229	474.805908	-616.043579	189.588333	68.031479	-617.524231	-68.435043	77.523170	-567.407959	248.400070	1293.195435	-527.970581	-141.409958	1298.627319	-496.611176	53.428654	1324.783569	-482.269684	60.411247	1590.927979	-599.409973	275.751770	1057.557251	-548.476318	-190.007767	1066.081665	-480.256836	253.719055	816.363281	-433.202972	-141.120102	834.272339	-505.187500	49.400444	962.365356	458.829987	-24.931746	929.948975	497.846527	154.922791
-518.557983	152.224716	864.274414	-512.627197	-51.137810	861.506836	-636.649475	184.960251	422.737976	-560.328857	-77.940048	474.755188	-616.097961	189.584305	68.028625	-617.518677	-68.426857	77.514267	-567.361450	248.352356	1293.198486	-527.903137	-141.445740	1298.632813	-496.601837	53.387760	1324.763306	-482.187012	60.372082	1590.918457	-599.400024	275.686157	1057.540527	-548.474854	-190.025864	1066.066040	-480.275085	253.670761	816.336548	-433.250641	-141.160126	834.264099	-505.312897	49.489635	962.355286	458.743195	-24.895826	929.925598	497.749329	155.007782
-518.511353	152.091064	864.260803	-512.396606	-51.445297	861.539246	-636.621582	184.879852	422.731934	-560.396545	-77.964859	474.825409	-616.069702	189.582855	68.024765	-617.528137	-68.436699	77.535255	-567.351685	248.321732	1293.177612	-527.868835	-141.477219	1298.626221	-496.553589	53.339436	1324.748291	-482.159515	60.290241	1590.896729	-599.405396	275.659058	1057.554810	-548.483459	-190.054718	1066.091553	-480.295898	253.649200	816.349731	-433.294098	-141.221756	834.260498	-505.180542	49.301537	962.365662	458.638367	-24.909132	929.905334	497.662781	154.954498
-518.529846	152.022751	864.258240	-512.411621	-51.526894	861.551086	-636.656860	184.839630	422.741180	-560.477905	-77.968529	474.826447	-616.054749	189.571976	68.021484	-617.501465	-68.435341	77.501488	-567.333984	248.289871	1293.191040	-527.864502	-141.522598	1298.632690	-496.527161	53.304535	1324.760132	-482.018616	60.301929	1590.898193	-599.425293	275.635803	1057.558472	-548.497742	-190.093323	1066.082520	-480.345703	253.626831	816.343018	-433.342010	-141.234375	834.237183	-505.190033	49.234097	962.369629	458.512970	-24.884708	929.907593	497.549744	154.941895
-518.500610	151.965179	864.258606	-512.394897	-51.584549	861.563965	-636.635742	184.798523	422.748871	-560.561646	-77.969963	474.859283	-616.030945	189.591248	68.050720	-617.511536	-68.433914	77.501183	-567.340088	248.240799	1293.198364	-527.825012	-141.567871	1298.622192	-496.517517	53.255997	1324.760132	-481.942657	60.259472	1590.881836	-599.418823	275.587402	1057.546997	-548.507629	-190.135849	1066.086914	-480.390717	253.591110	816.321045	-433.398865	-141.279282	834.202271	-505.169647	49.181877	962.376587	458.402557	-24.879238	929.885986	497.447144	154.973862
-518.537231	151.912491	864.260315	-512.424744	-51.668034	861.553040	-636.684082	184.764694	422.750946	-560.669800	-78.010910	474.877655	-616.054260	189.573700	68.063240	-617.511169	-68.434250	77.504608	-567.308960	248.192291	1293.208740	-527.809265	-141.606400	1298.601685	-496.502686	53.226395	1324.749268	-481.844421	60.234810	1590.871582	-599.454285	275.530762	1057.566528	-548.492493	-190.161011	1066.086304	-480.436218	253.552353	816.288757	-433.439728	-141.315857	834.194153	-505.193237	49.108429	962.370911	458.326813	-24.888750	929.883972	497.363983	154.958694
-518.585388	151.942963	864.266296	-512.694397	-51.515350	861.527893	-636.696289	184.734070	422.769958	-560.768738	-78.024818	474.844727	-616.062561	189.538330	68.050125	-617.391663	-68.449455	77.479126	-567.307007	248.159332	1293.182983	-527.775452	-141.669250	1298.580322	-496.476318	53.175922	1324.732178	-481.766235	60.200356	1590.841309	-599.480408	275.527130	1057.565918	-548.476685	-190.204239	1066.065063	-480.457428	253.531036	816.292786	-433.470367	-141.373734	834.149597	-505.315369	49.174072	962.357239	458.465485	-25.496323	929.890381	497.989166	152.534393
-518.584839	151.816711	864.271057	-512.455872	-51.791840	861.543030	-636.689270	184.697952	422.775574	-560.832764	-78.049622	474.882721	-616.061401	189.549332	68.036362	-617.369019	-68.455017	77.513512	-567.318420	248.099533	1293.174561	-527.729187	-141.699753	1298.578125	-496.463104	53.127087	1324.707397	-481.661163	60.191936	1590.816284	-599.487976	275.484344	1057.547241	-548.452576	-190.262177	1066.063599	-480.508698	253.519424	816.272034	-433.517609	-141.388855	834.103210	-505.196808	48.990566	962.367493	458.389618	-25.520679	929.866699	497.944153	152.408005
-518.633484	151.761093	864.261353	-512.477234	-51.871490	861.543030	-636.688416	184.653778	422.750031	-560.913330	-78.054230	474.897919	-616.002747	189.547211	68.069252	-617.349731	-68.433121	77.511124	-567.329468	248.062805	1293.163574	-527.700867	-141.737839	1298.587036	-496.445953	53.111885	1324.701782	-481.551422	60.174538	1590.800781	-599.515320	275.432526	1057.562012	-548.418884	-190.274124	1066.068237	-480.547882	253.482574	816.254517	-433.541809	-141.392166	834.096985	-505.214386	48.929733	962.360901	458.272491	-25.522150	929.864441	497.830505	152.485397
-518.606506	151.705139	864.261414	-512.468018	-51.882301	861.551331	-636.656311	184.602737	422.764069	-560.984253	-78.088615	474.933746	-616.006226	189.547058	68.064056	-617.426636	-68.427094	77.526245	-567.329651	248.014236	1293.174072	-527.618103	-141.777176	1298.613403	-496.405334	53.072372	1324.696411	-481.458374	60.168739	1590.780884	-599.537231	275.412994	1057.550049	-548.392639	-190.276352	1066.079102	-480.569305	253.460251	816.272400	-433.558655	-141.402832	834.097107	-505.197784	48.899208	962.365295	458.188904	-25.511627	929.859436	497.744476	152.488678
-518.660034	151.636963	864.267029	-512.472717	-51.941692	861.569519	-636.673523	184.559174	422.765259	-561.046265	-78.072662	474.950531	-616.017822	189.534424	68.068253	-617.367432	-68.422798	77.516090	-567.354065	247.958862	1293.194458	-527.591370	-141.816620	1298.613770	-496.397278	53.030838	1324.714355	-481.369873	60.146442	1590.764160	-599.579407	275.358398	1057.551514	-548.377380	-190.339767	1066.104492	-480.611084	253.435211	816.274109	-433.584778	-141.435272	834.090820	-505.230957	48.843868	962.377686	458.089081	-25.509554	929.860413	497.664734	152.491577
-518.678101	151.605469	864.278442	-512.468079	-51.985661	861.562805	-636.669861	184.508011	422.794800	-561.062988	-78.080734	474.971252	-616.102661	189.464035	68.050842	-617.337463	-68.423386	77.518509	-567.375427	247.900665	1293.171753	-527.555237	-141.852707	1298.619751	-496.403534	52.999401	1324.719360	-481.290100	60.146706	1590.740967	-599.600037	275.298920	1057.553955	-548.374268	-190.333267	1066.073364	-480.670044	253.396851	816.257019	-433.600616	-141.421387	834.071655	-505.247681	48.798183	962.380981	458.006531	-25.507456	929.850342	497.623444	152.438354
-518.722839	151.570129	864.293518	-512.479492	-51.991127	861.567383	-636.636780	184.470718	422.781586	-561.124329	-78.110466	474.957794	-616.074890	189.469223	68.054237	-617.396545	-68.421265	77.534325	-567.403809	247.854599	1293.170166	-527.524963	-141.893295	1298.616821	-496.401398	52.964680	1324.685059	-481.185974	60.136429	1590.710693	-599.634521	275.274933	1057.558960	-548.361206	-190.423126	1066.088257	-480.685425	253.360031	816.262695	-433.623138	-141.411469	834.066772	-505.270935	48.774361	962.390259	457.919647	-25.477539	929.833252	497.538361	152.471466
-518.762146	151.517593	864.307251	-512.489441	-52.068851	861.570923	-636.632202	184.457108	422.790802	-561.139221	-78.088570	474.955811	-616.061707	189.466171	68.060646	-617.385742	-68.399529	77.525940	-567.449829	247.812134	1293.170288	-527.512695	-141.930191	1298.617065	-496.372131	52.946857	1324.683105	-481.096069	60.137676	1590.680298	-599.669556	275.228333	1057.539307	-548.329224	-190.452194	1066.076172	-480.759552	253.325485	816.215698	-433.624908	-141.411819	834.069214	-505.302032	48.705643	962.399536	457.826202	-25.502096	929.826172	497.477448	152.450699
-518.774475	151.491486	864.296631	-512.479858	-52.092903	861.584473	-636.615906	184.428192	422.755798	-561.143738	-78.091393	474.960052	-616.036804	189.468063	68.058937	-617.385193	-68.408020	77.516144	-567.493835	247.760941	1293.162842	-527.454468	-141.948456	1298.622559	-496.380920	52.911297	1324.643799	-481.014221	60.132790	1590.654297	-599.728699	275.206848	1057.520264	-548.299866	-190.501373	1066.107666	-480.790039	253.291962	816.223633	-433.621368	-141.404083	834.054443	-505.307922	48.693325	962.401611	457.760681	-25.519608	929.821533	497.409607	152.476135
-518.835571	151.457458	864.323364	-512.519836	-52.108292	861.573181	-636.600891	184.402924	422.757568	-561.145386	-78.117989	474.958557	-616.048767	189.478699	68.045891	-617.374084	-68.410011	77.523026	-567.578674	247.703949	1293.141724	-527.412476	-141.998993	1298.616455	-496.387665	52.881435	1324.633057	-480.914581	60.143520	1590.634155	-599.793945	275.117462	1057.511719	-548.258545	-190.521744	1066.088989	-480.839233	253.282013	816.201538	-433.620514	-141.402542	834.058044	-505.344604	48.651478	962.407715	457.695587	-25.507235	929.798706	497.367798	152.430344
-518.869995	151.448700	864.347717	-512.519897	-52.113514	861.575867	-636.558899	184.367599	422.759308	-561.111938	-78.135254	474.962921	-615.999512	189.467499	68.072556	-617.424377	-68.397484	77.530220	-567.647278	247.629166	1293.137451	-527.380737	-142.046356	1298.607178	-496.388977	52.849201	1324.625610	-480.832703	60.135529	1590.602173	-599.863586	275.067963	1057.502319	-548.231201	-190.554581	1066.078247	-480.886108	253.257355	816.199585	-433.600555	-141.428741	834.062439	-505.382050	48.634956	962.423218	457.335785	-24.885965	929.759521	496.566284	154.903519
-518.933228	151.383957	864.335083	-512.552856	-52.166119	861.582581	-636.555054	184.347122	422.767181	-561.090393	-78.147179	474.965210	-615.992310	189.445908	68.062416	-617.331238	-68.399666	77.534668	-567.726990	247.596542	1293.130005	-527.376648	-142.062637	1298.621582	-496.407715	52.817039	1324.611816	-480.768555	60.127491	1590.574463	-599.929810	274.992340	1057.492310	-548.221680	-190.636215	1066.079956	-480.932953	253.220886	816.203857	-433.600555	-141.430328	834.046936	-505.432556	48.587139	962.420654	457.237244	-24.902536	929.764343	496.458557	154.955841
-518.992432	151.338318	864.345276	-512.568787	-52.190697	861.578979	-636.564331	184.318924	422.767242	-561.059021	-78.181694	474.959045	-615.996643	189.433624	68.068298	-617.349243	-68.401421	77.541046	-567.817505	247.531738	1293.130615	-527.328918	-142.104462	1298.633179	-496.418274	52.796413	1324.624634	-480.693756	60.129669	1590.556152	-599.998657	274.893982	1057.495483	-548.157349	-190.626663	1066.066528	-480.982758	253.182968	816.204956	-433.586121	-141.437912	834.053467	-505.486115	48.546867	962.425537	457.193390	-24.890919	929.745178	496.403900	154.903214
-519.027100	151.291397	864.360718	-512.566772	-52.194305	861.581726	-636.559631	184.307892	422.760986	-561.028442	-78.201584	474.972565	-616.015808	189.432220	68.066193	-617.379700	-68.406166	77.552979	-567.896851	247.476974	1293.139648	-527.353149	-142.150070	1298.603149	-496.445435	52.767147	1324.607056	-480.642853	60.119438	1590.529297	-600.088745	274.829529	1057.494507	-548.144043	-190.700943	1066.070557	-481.042999	253.140747	816.219360	-433.564545	-141.430069	834.052551	-505.519928	48.516449	962.436401	457.143036	-24.915686	929.729309	496.368896	154.880249
-519.085205	151.263000	864.344055	-512.566589	-52.248734	861.595581	-636.577637	184.273056	422.764252	-560.978821	-78.198265	474.952484	-616.028381	189.408707	68.096725	-617.316345	-68.381866	77.565186	-567.974365	247.439545	1293.137451	-527.332275	-142.175919	1298.603882	-496.474304	52.738007	1324.600464	-480.575104	60.105736	1590.502686	-600.160156	274.762665	1057.483521	-548.110352	-190.743103	1066.060791	-481.108124	253.102875	816.225220	-433.544739	-141.426376	834.054138	-505.553497	48.492855	962.435608	457.100433	-24.889570	929.720093	496.302612	154.900925
-519.103088	151.261307	864.373596	-512.595947	-52.269829	861.603516	-636.561951	184.222137	422.768677	-560.974426	-78.221916	474.969971	-615.995178	189.427216	68.090599	-617.329773	-68.387039	77.565559	-568.062317	247.381683	1293.135254	-527.362854	-142.223801	1298.592773	-496.525940	52.714863	1324.599487	-480.535156	60.094692	1590.474731	-600.250916	274.722015	1057.481934	-548.092285	-190.788651	1066.052124	-481.204102	253.076004	816.216736	-433.530457	-141.421844	834.065613	-505.594208	48.469852	962.455994	457.085754	-24.895916	929.699097	496.264313	154.882095
-519.177734	151.252609	864.403442	-512.613953	-52.283340	861.614258	-636.582336	184.226578	422.782074	-560.958008	-78.240601	474.966797	-615.985168	189.416565	68.090019	-617.250061	-68.374588	77.574577	-568.150574	247.346924	1293.134155	-527.373840	-142.272324	1298.586914	-496.560089	52.678398	1324.607422	-480.479126	60.085785	1590.459961	-600.337708	274.642517	1057.487305	-548.067078	-190.797791	1066.040405	-481.292664	253.026840	816.195801	-433.529816	-141.426086	834.048706	-505.646057	48.452118	962.476807	456.998535	-24.899326	929.705566	496.191162	154.871017
-519.230591	151.194244	864.392517	-512.629395	-52.284332	861.613770	-636.595459	184.187790	422.755005	-560.940491	-78.255714	474.969269	-615.965027	189.417480	68.129448	-617.229370	-68.376869	77.559769	-568.244019	247.297638	1293.147583	-527.388367	-142.299637	1298.600830	-496.611938	52.655262	1324.603882	-480.436768	60.090179	1590.439453	-600.420654	274.575500	1057.486206	-548.054749	-190.816956	1066.053345	-481.376038	252.998703	816.198730	-433.520294	-141.452637	834.053162	-505.693268	48.428665	962.472534	456.936707	-24.910376	929.710754	496.126251	154.859085
-519.307678	151.193634	864.393860	-512.644348	-52.301727	861.615051	-636.623474	184.180939	422.761200	-560.933044	-78.247749	474.956268	-616.021362	189.406998	68.117668	-617.299988	-68.387016	77.570198	-568.358398	247.269287	1293.134521	-527.391174	-142.326294	1298.613770	-496.611359	52.654640	1324.605347	-480.410248	60.077755	1590.415527	-600.523865	274.510742	1057.503174	-548.048157	-190.832703	1066.049072	-481.497681	252.964386	816.190308	-433.491516	-141.422913	834.068726	-505.736542	48.422951	962.473572	456.890594	-24.923397	929.687134	496.083832	154.863663
-519.375916	151.134323	864.398376	-512.633301	-52.293972	861.622070	-636.675293	184.170395	422.766418	-560.912170	-78.237755	474.951721	-616.035583	189.394379	68.136795	-617.343079	-68.398003	77.592606	-568.430542	247.211060	1293.138916	-527.380798	-142.359665	1298.622559	-496.715149	52.593479	1324.572998	-480.420776	60.037041	1590.398926	-600.563965	273.954468	1057.520508	-548.015747	-190.863327	1066.075439	-481.555511	252.917007	816.182922	-433.459534	-141.430008	834.091919	-505.778595	48.401600	962.480774	456.811615	-24.937250	929.680115	496.032043	154.822250
-519.427063	151.149597	864.401428	-512.659424	-52.319550	861.605408	-636.644531	184.129944	422.755737	-560.947998	-78.259880	474.959290	-615.973206	189.391418	68.118134	-617.368958	-68.400124	77.598320	-568.586121	247.151993	1293.127930	-527.423340	-142.410233	1298.615112	-496.717987	52.597874	1324.604858	-480.410431	60.020763	1590.365967	-600.692017	273.904816	1057.496338	-548.016418	-190.896545	1066.061523	-481.667542	252.878052	816.199890	-433.453186	-141.437180	834.100952	-505.813232	48.388405	962.473450	457.058289	-25.622282	929.708618	496.763397	152.284958
-519.498718	151.138351	864.415955	-512.677063	-52.337231	861.617004	-636.693298	184.124817	422.763458	-560.937256	-78.267197	474.948395	-616.019836	189.397385	68.083641	-617.308411	-68.403816	77.582077	-568.717407	247.116760	1293.118164	-527.457092	-142.449356	1298.627197	-496.773590	52.573704	1324.613892	-480.398010	60.011692	1590.361084	-600.835632	273.857666	1057.484131	-548.031250	-190.917847	1066.069336	-481.729401	252.845352	816.232849	-433.444550	-141.485840	834.109253	-505.882172	48.374382	962.489014	457.035950	-25.666313	929.717041	496.770782	152.125015
-519.546692	151.101120	864.408203	-512.690125	-52.357750	861.622070	-636.662842	184.092880	422.714447	-560.954773	-78.281471	474.952484	-615.940674	189.387390	68.090576	-617.288208	-68.401482	77.565117	-568.834717	247.075623	1293.113037	-527.493530	-142.494598	1298.641602	-496.868408	52.554317	1324.603271	-480.411469	59.996822	1590.333008	-600.976196	273.814484	1057.474243	-548.053467	-190.966293	1066.051025	-481.872711	252.805237	816.221802	-433.429749	-141.468002	834.126953	-505.918335	48.353241	962.488342	456.969055	-25.653723	929.709473	496.693909	152.189392
-519.663879	151.110870	864.419434	-512.751587	-52.370316	861.613220	-636.716003	184.107727	422.728180	-560.972778	-78.297890	474.964294	-615.973022	189.404434	68.070061	-617.340088	-68.413353	77.596054	-568.983887	247.036224	1293.110718	-527.549744	-142.543182	1298.633057	-496.924652	52.533279	1324.609985	-480.426758	59.993252	1590.322266	-601.137817	273.769745	1057.491211	-548.051331	-191.053406	1066.063965	-481.984406	252.801010	816.212402	-433.409454	-141.457687	834.145325	-506.000244	48.345215	962.488708	456.942474	-25.657154	929.691223	496.658997	152.191315
-519.701782	151.137024	864.428406	-512.741516	-52.368237	861.600830	-636.744873	184.081924	422.716492	-560.956909	-78.309143	474.929596	-615.947266	189.399948	68.071815	-617.306335	-68.409302	77.565430	-569.099304	247.002655	1293.102539	-527.561218	-142.558975	1298.626587	-497.027435	52.498539	1324.607666	-480.439941	59.987679	1590.313965	-601.271484	273.709564	1057.489136	-548.059937	-191.094772	1066.063477	-482.113403	252.776169	816.191345	-433.412842	-141.464340	834.159790	-506.024078	48.351063	962.487915	456.884064	-25.694626	929.715698	496.583557	152.156418
-519.823914	151.061737	864.413940	-512.778503	-52.379139	861.592224	-636.760193	184.066635	422.675201	-560.972046	-78.321190	474.929657	-615.952026	189.394821	68.082687	-617.275574	-68.401649	77.559929	-569.243530	246.960022	1293.086670	-527.597412	-142.594833	1298.607666	-497.151825	52.455894	1324.592285	-480.472717	59.972836	1590.293945	-601.402527	273.655609	1057.464722	-548.064819	-191.150055	1066.023682	-482.253418	252.784149	816.179443	-433.391174	-141.452850	834.159119	-506.098206	48.314957	962.475891	456.847076	-25.712650	929.710022	496.561615	152.100403
-519.884460	151.078629	864.412109	-512.803528	-52.367947	861.573181	-636.809937	184.055099	422.682800	-560.966248	-78.314278	474.912994	-615.914612	189.390350	68.066010	-617.319580	-68.396477	77.543053	-569.364319	246.934845	1293.094849	-527.609680	-142.610001	1298.598755	-497.174530	52.464661	1324.582642	-480.439972	60.008976	1590.278320	-601.626831	274.086578	1057.438232	-548.047485	-191.135010	1065.998535	-482.417450	252.790619	816.164246	-433.363251	-141.471405	834.146057	-506.148376	48.322140	962.466187	456.792664	-25.703571	929.697021	496.490356	152.122940
-519.971008	151.070709	864.411682	-512.831360	-52.372597	861.598267	-636.820679	184.061127	422.679230	-560.980042	-78.315353	474.922089	-615.904175	189.424500	68.066124	-617.387817	-68.393112	77.560417	-569.510254	246.914948	1293.093384	-527.666382	-142.605789	1298.571167	-497.288422	52.450569	1324.577026	-480.436829	60.012993	1590.289795	-601.760010	274.037048	1057.456299	-548.060730	-191.186157	1065.978760	-482.536804	252.791107	816.175964	-433.348999	-141.464752	834.145752	-506.212921	48.330978	962.479370	456.763031	-25.746874	929.706543	496.474426	152.083527
-520.048523	151.039932	864.416565	-512.855469	-52.372158	861.592834	-636.839844	184.046143	422.639404	-560.996399	-78.328545	474.923035	-615.912476	189.420288	68.058098	-617.448547	-68.406303	77.562080	-569.640442	246.889938	1293.084229	-527.701599	-142.650940	1298.579468	-497.432678	52.410057	1324.563843	-480.506409	59.997932	1590.254883	-601.880676	274.017242	1057.446655	-548.072998	-191.245438	1065.963745	-482.665100	252.803543	816.184570	-433.351349	-141.468704	834.153198	-506.277832	48.312775	962.480530	456.700775	-25.774736	929.717590	496.424072	152.065369
-520.162598	151.031128	864.404785	-512.918091	-52.397980	861.584473	-636.839050	184.075165	422.609131	-561.040161	-78.375511	474.931763	-615.957336	189.431641	68.030319	-617.495056	-68.439606	77.569511	-569.782043	246.857559	1293.119263	-527.743408	-142.664612	1298.572266	-497.491211	52.425861	1324.569092	-480.552979	59.989853	1590.248047	-602.021362	273.991760	1057.446045	-548.086121	-191.262054	1065.972534	-482.810486	252.816055	816.193298	-433.356537	-141.467957	834.155334	-506.371155	48.299587	962.471069	456.704651	-25.810329	929.708679	496.422638	152.009018
-520.273132	151.025848	864.428406	-512.975220	-52.379696	861.573486	-636.824463	184.101135	422.567291	-561.046204	-78.380508	474.925995	-615.906128	189.443771	68.042816	-617.422119	-68.447243	77.530502	-569.919128	246.857697	1293.135864	-527.795227	-142.686447	1298.565186	-497.593079	52.390762	1324.552002	-480.617889	59.962795	1590.230103	-602.175110	274.005646	1057.449341	-548.102478	-191.296371	1065.958984	-482.964600	252.856888	816.171631	-433.384399	-141.512482	834.132324	-506.472839	48.291069	962.479004	456.652496	-25.809999	929.713501	496.345978	152.024536
-520.388428	150.975815	864.413269	-513.031494	-52.381268	861.576477	-636.879456	184.118759	422.562988	-561.047424	-78.381180	474.921295	-615.879272	189.457596	68.033173	-617.366943	-68.450851	77.513855	-570.083923	246.810852	1293.131836	-527.834167	-142.701309	1298.565186	-497.681000	52.404476	1324.556152	-480.672729	59.951569	1590.233154	-602.328857	273.992737	1057.442139	-548.125122	-191.337082	1065.965088	-483.086334	252.838379	816.183777	-433.425049	-141.530258	834.119141	-506.561615	48.276699	962.473328	456.623901	-25.814495	929.706665	496.305389	152.012527
-520.511902	150.952148	864.414551	-513.085388	-52.393929	861.558350	-636.805298	184.117157	422.528137	-561.091492	-78.430687	474.895233	-615.911682	189.478195	67.990944	-617.399109	-68.479622	77.537918	-570.213684	246.798767	1293.125854	-527.896057	-142.716583	1298.554810	-497.776672	52.396690	1324.548340	-480.732788	59.934223	1590.215088	-602.481812	274.014313	1057.449951	-548.134460	-191.352417	1065.960815	-483.244324	252.896469	816.202087	-433.437531	-141.526001	834.089783	-506.653534	48.252331	962.465210	456.568542	-25.839247	929.709351	496.260437	152.021912
-520.652283	150.946518	864.434387	-513.160889	-52.379581	861.556885	-636.814941	184.169601	422.482635	-561.110107	-78.465675	474.883575	-615.894409	189.501999	68.005928	-617.390137	-68.476372	77.506561	-570.374756	246.779510	1293.147949	-527.926331	-142.741959	1298.558716	-497.862793	52.382900	1324.543335	-480.800232	59.924477	1590.207886	-602.651184	273.972046	1057.458862	-548.154724	-191.341354	1065.949585	-483.394653	252.903549	816.205322	-433.454285	-141.534775	834.087036	-506.756409	48.249611	962.473816	456.236694	-25.173536	929.681824	495.402100	154.639572
-520.750549	150.946762	864.431885	-513.212280	-52.360405	861.556702	-636.771545	184.188782	422.456238	-561.101685	-78.456879	474.863281	-615.884949	189.507309	68.001137	-617.386902	-68.471313	77.489639	-570.523315	246.768448	1293.169678	-527.964844	-142.731201	1298.570679	-497.939209	52.396828	1324.541626	-480.851013	59.926476	1590.206055	-602.833984	273.970032	1057.480713	-548.184387	-191.351486	1065.931519	-483.551788	252.941620	816.213257	-433.502899	-141.525513	834.085754	-506.844604	48.262169	962.473816	456.207947	-25.155989	929.669373	495.353455	154.715683
-520.911316	150.916412	864.433716	-513.304016	-52.386242	861.563843	-636.768005	184.265533	422.430603	-561.127625	-78.479523	474.874695	-615.903870	189.521606	67.991539	-617.445374	-68.502487	77.512558	-570.681396	246.737183	1293.151245	-527.977417	-142.716080	1298.579712	-498.031555	52.411045	1324.532715	-480.902100	59.929192	1590.215088	-602.991943	273.937988	1057.491333	-548.207275	-191.363892	1065.942749	-483.687286	252.981232	816.226379	-433.530701	-141.522461	834.100586	-506.975800	48.239918	962.478943	456.177734	-25.174435	929.678894	495.323486	154.699249
-521.064636	150.922897	864.432373	-513.361023	-52.396828	861.569458	-636.738403	184.312592	422.385406	-561.136902	-78.497513	474.870880	-615.899902	189.519745	67.950500	-617.460449	-68.501930	77.511139	-570.800171	246.707916	1293.166382	-528.010254	-142.762878	1298.555298	-498.107819	52.406651	1324.565186	-480.955994	59.876575	1590.243164	-603.166809	273.927368	1057.505127	-548.233093	-191.393204	1065.976685	-483.862244	253.038910	816.255737	-433.605957	-141.534912	834.087219	-507.084564	48.246040	962.481506	456.156219	-25.168549	929.663879	495.295715	154.692184
-521.096497	151.391907	864.678284	-513.383179	-52.282059	861.566284	-636.802917	184.431992	422.452881	-561.130005	-78.484650	474.855591	-615.971741	189.549835	67.953835	-617.490295	-68.512619	77.505730	-570.952454	246.682037	1293.195801	-528.029602	-142.771683	1298.585571	-498.185364	52.409916	1324.558716	-481.027222	59.919765	1590.227051	-603.296631	273.895874	1057.504761	-548.282410	-191.396271	1065.967407	-483.982117	253.079712	816.311523	-433.682617	-141.521317	834.103394	-507.187286	48.415520	962.609192	456.131927	-25.177330	929.675232	495.281708	154.637146
-521.322571	150.981354	864.477234	-513.522949	-52.396442	861.567993	-636.685181	184.440750	422.325470	-561.211365	-78.552376	474.835815	-615.989258	189.554031	67.946358	-617.557983	-68.512665	77.462082	-571.102478	246.651978	1293.202637	-528.080078	-142.771774	1298.575195	-498.285065	52.414959	1324.557739	-481.105164	59.920147	1590.227417	-603.428833	273.845490	1057.531738	-548.318970	-191.420731	1065.975708	-484.121002	253.122604	816.339844	-433.740997	-141.495071	834.097717	-507.301147	48.257572	962.503662	456.098755	-25.144829	929.657898	495.190979	154.695724
-521.505127	150.922485	864.459900	-513.628967	-52.420670	861.582703	-636.671753	184.502563	422.306824	-561.284546	-78.615318	474.864868	-615.934692	189.579483	67.906433	-617.572021	-68.531784	77.473335	-571.262512	246.657898	1293.237305	-528.122437	-142.748398	1298.588989	-498.389099	52.446930	1324.563477	-481.177307	59.902748	1590.231934	-603.569092	273.883698	1057.557251	-548.363037	-191.484100	1066.010620	-484.270477	253.155640	816.360657	-433.835144	-141.459030	834.091736	-507.444214	48.235413	962.502441	456.375122	-25.818752	929.676758	496.023376	152.071838
-521.656616	150.936737	864.474365	-513.736877	-52.415653	861.585632	-636.649475	184.534927	422.280182	-561.307617	-78.601143	474.824646	-615.992004	189.574722	67.905510	-617.536316	-68.561913	77.469124	-571.413757	246.615036	1293.237305	-528.120544	-142.789444	1298.595093	-498.444153	52.443939	1324.564453	-481.232422	59.909698	1590.235352	-603.725708	273.844879	1057.584839	-548.415100	-191.471863	1066.019409	-484.444580	253.172760	816.366333	-433.924225	-141.467148	834.103577	-507.565765	48.241951	962.510254	456.365082	-25.858503	929.667542	496.034271	151.951279
-521.845215	150.949356	864.477295	-513.814270	-52.458015	861.600098	-636.604675	184.590881	422.211792	-561.357422	-78.609856	474.863922	-615.941772	189.612488	67.913704	-617.541077	-68.568871	77.456474	-571.562195	246.603607	1293.238281	-528.133423	-142.782425	1298.615601	-498.542969	52.463985	1324.564209	-481.275574	59.920303	1590.244507	-603.916992	273.839813	1057.586304	-548.464722	-191.482559	1066.039917	-484.606476	253.227905	816.386292	-434.020264	-141.426407	834.099731	-507.704010	48.238304	962.519592	456.344879	-25.848438	929.664063	496.002502	152.004761
-522.033508	150.992294	864.493652	-513.930176	-52.421738	861.583618	-636.631165	184.660416	422.205414	-561.408508	-78.628853	474.822510	-615.994629	189.607468	67.892624	-617.640991	-68.582512	77.457237	-571.730408	246.602692	1293.254150	-528.168945	-142.777420	1298.637207	-498.635864	52.500187	1324.552979	-481.336182	59.938545	1590.238892	-604.099670	273.810944	1057.590088	-548.516541	-191.490158	1066.064697	-484.771088	253.265182	816.399414	-434.122467	-141.407608	834.093018	-507.845856	48.265911	962.518372	456.302216	-25.827797	929.658752	495.935913	152.057449
-522.224182	150.967667	864.511780	-514.042847	-52.402565	861.583496	-636.609497	184.680191	422.185028	-561.464661	-78.586632	474.804321	-616.049805	189.638031	67.857124	-617.881897	-68.590462	77.468307	-571.901550	246.560089	1293.253784	-528.177185	-142.775665	1298.628052	-498.717804	52.509262	1324.574341	-481.355896	59.965195	1590.243408	-604.306152	273.810699	1057.602173	-548.554321	-191.478485	1066.086792	-484.937164	253.313385	816.421814	-434.210846	-141.361435	834.104858	-507.986603	48.258369	962.526245	456.294800	-25.846630	929.654663	495.939636	152.035965
-522.360535	150.963989	864.531250	-514.132263	-52.384930	861.596619	-636.605774	184.720139	422.161987	-561.495972	-78.580154	474.832977	-616.055908	189.637970	67.860748	-617.939087	-68.598961	77.457344	-572.029724	246.568466	1293.276489	-528.138123	-142.732483	1298.666504	-498.869904	52.476402	1324.556885	-481.390686	60.001171	1590.251709	-604.500854	273.793701	1057.641724	-548.591064	-191.466156	1066.088989	-485.082825	253.334991	816.450562	-434.332642	-141.329407	834.087097	-508.113007	48.263924	962.543884	456.273804	-25.844776	929.647827	495.898712	152.034698
-522.512817	150.976151	864.565247	-514.205872	-52.390015	861.608643	-636.590515	184.721710	422.135986	-561.566833	-78.606331	474.816467	-616.063599	189.637177	67.860504	-617.942444	-68.599297	77.459541	-572.200623	246.546234	1293.300293	-528.172424	-142.758575	1298.693481	-498.871552	52.542542	1324.592407	-481.427063	60.019600	1590.252441	-604.673462	273.770416	1057.692871	-548.635376	-191.479385	1066.128784	-485.271423	253.394287	816.484680	-434.441864	-141.283798	834.080261	-508.243927	48.259972	962.568665	456.242249	-25.820974	929.651855	495.847565	152.057785
-522.639526	150.981262	864.590515	-514.298157	-52.383533	861.638733	-636.566223	184.724930	422.106628	-561.622864	-78.594406	474.810913	-616.028625	189.613190	67.858704	-617.967834	-68.604881	77.463715	-572.356140	246.535690	1293.341309	-528.214966	-142.773026	1298.706055	-498.968933	52.566822	1324.598145	-481.475250	60.038651	1590.252808	-604.868958	273.815521	1057.702393	-548.709961	-191.474960	1066.157959	-485.424011	253.453674	816.496521	-434.565338	-141.229660	834.084290	-508.369385	48.269142	962.597961	456.245392	-25.838610	929.661865	495.868988	151.997620
-522.824646	151.016693	864.596924	-514.462646	-52.323528	861.632385	-636.570129	184.754578	422.090332	-561.699646	-78.580460	474.822998	-616.025818	189.628296	67.858849	-617.984131	-68.622437	77.463104	-572.487793	246.527664	1293.337036	-528.222229	-142.748352	1298.703857	-499.051514	52.568783	1324.623047	-481.498993	60.082645	1590.271973	-605.030029	273.790314	1057.729492	-548.747192	-191.458542	1066.165283	-485.615692	253.529266	816.517578	-434.707703	-141.205215	834.068542	-508.527832	48.312206	962.596313	456.225342	-25.832386	929.659607	495.825745	152.054932
-522.977966	150.993347	864.607727	-514.561096	-52.319515	861.654541	-636.544617	184.753662	422.045807	-561.781067	-78.583801	474.806854	-615.996521	189.653458	67.869278	-617.967712	-68.602104	77.459549	-572.675293	246.556595	1293.379517	-528.265076	-142.722427	1298.735962	-499.144501	52.619144	1324.612915	-481.532654	60.111012	1590.259155	-605.172668	273.775818	1057.712769	-548.798523	-191.493484	1066.187622	-485.771393	253.562668	816.514160	-434.843689	-141.127136	834.049133	-508.654907	48.310623	962.612976	456.207092	-25.813124	929.638306	495.808228	152.047150
-523.133484	150.977493	864.594788	-514.660400	-52.353088	861.678711	-636.600769	184.769028	422.030334	-561.847473	-78.587021	474.837463	-616.028931	189.662445	67.860428	-617.991333	-68.628555	77.449310	-572.820557	246.555283	1293.361572	-528.276184	-142.703476	1298.759033	-499.226044	52.632370	1324.624268	-481.548767	60.160477	1590.254272	-605.363037	273.778748	1057.720459	-548.846680	-191.483826	1066.217896	-485.930420	253.619324	816.497070	-435.007629	-141.097137	834.021667	-508.782074	48.306969	962.618835	456.171234	-25.809223	929.657227	495.792603	152.041397
-523.265015	151.003326	864.618225	-514.796814	-52.298149	861.688660	-636.642456	184.762756	422.008942	-561.929443	-78.589462	474.832977	-616.022461	189.678055	67.846413	-618.001526	-68.630196	77.450508	-572.965881	246.551788	1293.376709	-528.290710	-142.692123	1298.748047	-499.305328	52.654602	1324.603882	-481.572693	60.202129	1590.234131	-605.554443	273.749969	1057.712402	-548.891357	-191.493622	1066.227173	-486.125793	253.672241	816.471436	-435.137848	-141.070679	833.982178	-508.918152	48.340279	962.635620	456.136047	-25.801403	929.668335	495.745056	152.087585
-523.395996	151.054733	864.648254	-514.906616	-52.261948	861.705444	-636.684021	184.775192	422.006195	-562.004333	-78.564957	474.789490	-615.963013	189.687653	67.844872	-618.014160	-68.636726	77.435066	-573.118591	246.555038	1293.373291	-528.283875	-142.687302	1298.750854	-499.383545	52.654171	1324.593750	-481.577209	60.257416	1590.229370	-605.744263	273.749481	1057.742676	-548.944580	-191.457413	1066.206665	-486.296265	253.693954	816.489441	-435.271667	-141.006989	833.949402	-509.046356	48.378414	962.659790	456.115265	-25.775452	929.643311	495.721741	152.099472
-523.598267	151.063660	864.668274	-515.046143	-52.230236	861.719482	-636.786560	184.771896	421.976563	-562.081665	-78.563591	474.764893	-615.991943	189.674515	67.826759	-618.010742	-68.643867	77.399429	-573.279724	246.560944	1293.384155	-528.294739	-142.658585	1298.756470	-499.450775	52.687717	1324.608643	-481.578918	60.319721	1590.220337	-605.916077	273.691406	1057.761230	-549.000671	-191.454163	1066.211670	-486.517700	253.777679	816.491882	-435.419495	-140.971481	833.917969	-509.208649	48.399174	962.675903	456.112457	-25.779543	929.653381	495.715240	152.101791
-523.775818	151.059753	864.664490	-515.177917	-52.242756	861.744202	-636.889465	184.770340	421.961395	-562.158508	-78.546227	474.755157	-615.966614	189.684387	67.834488	-618.019043	-68.648346	77.401360	-573.403870	246.570511	1293.408203	-528.314636	-142.669418	1298.748047	-499.520508	52.706959	1324.593018	-481.572510	60.386929	1590.213623	-606.089417	273.720795	1057.803345	-549.051575	-191.448547	1066.228882	-486.701477	253.809204	816.506531	-435.558868	-140.918076	833.890930	-509.361877	48.407272	962.686401	456.111877	-25.776264	929.644165	495.713837	152.101364
-523.905273	151.096512	864.692688	-515.289551	-52.178104	861.754272	-637.013855	184.778061	421.943115	-562.236389	-78.523636	474.751862	-615.949890	189.720261	67.847206	-618.039368	-68.653625	77.403831	-573.531250	246.574814	1293.422974	-528.314453	-142.624542	1298.769165	-499.592499	52.721958	1324.608154	-481.576172	60.445061	1590.200317	-606.298889	273.739716	1057.810425	-549.085938	-191.468674	1066.246582	-486.929108	253.825867	816.492554	-435.710541	-140.896088	833.884277	-509.487762	48.449650	962.705994	456.088593	-25.755583	929.644531	495.672546	152.112610
-524.072327	151.094345	864.675293	-515.401123	-52.182735	861.772644	-637.104309	184.740189	421.867432	-562.352112	-78.562943	474.751678	-615.910400	189.725082	67.833252	-618.104431	-68.669014	77.382629	-573.665894	246.578384	1293.422485	-528.375122	-142.605103	1298.751343	-499.661774	52.743244	1324.601929	-481.570923	60.499981	1590.176758	-606.446716	273.735199	1057.823730	-549.161316	-191.412262	1066.232178	-487.112030	253.883530	816.490784	-435.796417	-140.837128	833.864136	-509.618103	48.466934	962.705811	456.083923	-25.743811	929.641479	495.674194	152.112900
-524.288635	151.142258	864.680420	-515.549072	-52.130295	861.764465	-637.312683	184.766373	421.858368	-562.418945	-78.613182	474.750092	-615.926575	189.746048	67.815735	-618.126221	-68.676910	77.405815	-573.778992	246.595123	1293.420288	-528.387207	-142.572998	1298.762207	-499.730103	52.759052	1324.602905	-481.559723	60.565117	1590.155640	-606.612732	273.728271	1057.816772	-549.212158	-191.401932	1066.240601	-487.304810	253.893906	816.458740	-435.922363	-140.800659	833.846191	-509.780884	48.514797	962.702271	456.065857	-25.721941	929.643616	495.652283	152.119797
-524.433960	151.181259	864.691345	-515.679138	-52.078411	861.774780	-637.461304	184.797089	421.865204	-562.479553	-78.572128	474.700836	-615.987915	189.727173	67.820480	-618.115051	-68.669090	77.394180	-573.881836	246.618225	1293.432495	-528.429077	-142.551193	1298.761963	-499.791901	52.802334	1324.586426	-481.533722	60.633980	1590.132446	-606.761597	273.733856	1057.830200	-549.287659	-191.383408	1066.252441	-487.526672	253.929810	816.448120	-436.041962	-140.737701	833.815918	-509.913116	48.560917	962.712341	456.052826	-25.731152	929.639343	495.639221	152.113235
-524.598145	151.185013	864.687744	-515.772278	-52.079044	861.777344	-637.606262	184.768341	421.846039	-562.568298	-78.584862	474.703522	-615.954651	189.737946	67.809425	-618.177368	-68.653915	77.357735	-573.975952	246.644974	1293.445679	-528.458679	-142.522461	1298.782715	-499.855682	52.832470	1324.569946	-481.495422	60.703957	1590.120361	-606.887695	273.718323	1057.827759	-549.334045	-191.342606	1066.255737	-487.715607	253.958984	816.435242	-436.123810	-140.720383	833.820679	-510.019104	48.570065	962.709595	456.011627	-25.693327	929.635254	495.610107	152.142883
-524.785400	151.232208	864.694092	-515.909485	-52.025024	861.762085	-637.747681	184.753662	421.835144	-562.633423	-78.599632	474.675537	-615.892212	189.728348	67.815697	-618.202515	-68.653572	77.355766	-574.085449	246.659134	1293.455933	-528.492981	-142.478714	1298.767456	-499.916992	52.867599	1324.566772	-481.472473	60.765957	1590.099365	-607.054810	273.691589	1057.857056	-549.414734	-191.309296	1066.229126	-487.905487	254.001801	816.425903	-436.215363	-140.710785	833.792297	-510.165985	48.613270	962.703491	456.011261	-25.684669	929.637756	495.600739	152.136307
-524.932068	151.290161	864.703430	-516.027527	-52.022213	861.784241	-637.861084	184.733612	421.837463	-562.695557	-78.597443	474.681519	-615.894897	189.762054	67.800575	-618.186157	-68.655197	77.342957	-574.167053	246.676849	1293.452271	-528.519897	-142.449615	1298.772095	-499.979767	52.917049	1324.574463	-481.421753	60.820717	1590.103394	-607.218323	273.742188	1057.871582	-549.467224	-191.276611	1066.240112	-488.109070	254.045654	816.450073	-436.306580	-140.661087	833.806152	-510.290222	48.651974	962.718506	456.013916	-25.684471	929.635254	495.593048	152.157501
-525.095947	151.294022	864.690857	-516.173035	-51.972603	861.765015	-637.913147	184.678299	421.768677	-562.729553	-78.589523	474.650604	-615.888733	189.773605	67.794022	-618.183594	-68.662361	77.332390	-574.247498	246.714081	1293.461304	-528.577209	-142.412689	1298.770996	-500.048859	52.934586	1324.574463	-481.405182	60.878330	1590.077759	-607.393921	273.780182	1057.911865	-549.550110	-191.231522	1066.233521	-488.300537	254.041412	816.436340	-436.401733	-140.607117	833.798035	-510.415771	48.677460	962.699585	456.009918	-25.659931	929.626892	495.581573	152.170731
-525.273254	151.286407	864.688965	-516.288025	-51.958439	861.788452	-638.034607	184.672134	421.750580	-562.812622	-78.590462	474.663971	-615.845764	189.797775	67.782234	-618.229431	-68.669853	77.339897	-574.344482	246.753586	1293.452148	-528.612000	-142.352020	1298.782104	-500.164978	52.915081	1324.577026	-481.371979	60.934013	1590.060059	-607.541565	273.780212	1057.931519	-549.607849	-191.220612	1066.250610	-488.553558	254.090515	816.439636	-436.502808	-140.572800	833.806641	-510.554962	48.696491	962.709778	455.996033	-25.651031	929.623901	495.570465	152.172729
-525.431763	151.305328	864.698425	-516.405701	-51.899391	861.793640	-638.121460	184.668289	421.736084	-562.844788	-78.593544	474.665802	-615.801575	189.802017	67.785347	-618.195862	-68.657372	77.316612	-574.406921	246.747910	1293.475830	-528.638489	-142.367493	1298.790894	-500.142822	52.984581	1324.572266	-481.322937	60.998386	1590.048584	-607.688721	273.844849	1057.944824	-549.689697	-191.175690	1066.297729	-488.749847	254.054337	816.418030	-436.604492	-140.536026	833.813721	-510.676941	48.735996	962.715515	455.659363	-24.967539	929.618164	494.716827	154.823517
-525.599854	151.301453	864.683655	-516.513489	-51.888912	861.789978	-638.208191	184.659454	421.703522	-562.926697	-78.638069	474.661621	-615.792236	189.803101	67.761055	-618.246033	-68.681198	77.327904	-574.488708	246.780334	1293.480835	-528.684387	-142.326736	1298.798828	-500.208374	53.028133	1324.566406	-481.289490	61.043652	1590.031250	-607.837097	273.837250	1057.950928	-549.750000	-191.133926	1066.301147	-488.968079	254.049149	816.400940	-436.686890	-140.490387	833.824768	-510.806519	48.748074	962.705505	455.960083	-25.599348	929.639465	495.526459	152.268768
-525.781372	151.335312	864.716919	-516.658386	-51.844158	861.813599	-638.297607	184.656479	421.682007	-562.969238	-78.654068	474.676727	-615.830383	189.778595	67.771278	-618.276733	-68.676323	77.323090	-574.593628	246.799606	1293.511597	-528.753418	-142.286835	1298.819946	-500.248260	53.075191	1324.575195	-481.297913	61.044102	1590.015869	-607.976563	273.812378	1057.977783	-549.810242	-191.127914	1066.315918	-489.148041	254.025604	816.389954	-436.798798	-140.448532	833.837158	-510.964050	48.784763	962.733337	455.985809	-25.638018	929.638428	495.584686	152.119385
-525.927917	151.374680	864.726440	-516.766052	-51.794640	861.824768	-638.337158	184.643051	421.681793	-562.956665	-78.617844	474.650604	-615.768005	189.785126	67.756180	-618.269043	-68.677605	77.319923	-574.678528	246.854584	1293.525635	-528.793274	-142.216644	1298.836670	-500.365906	53.079956	1324.578369	-481.194092	61.142338	1590.005371	-608.097656	273.813446	1058.003418	-549.901550	-191.060806	1066.326050	-489.343140	254.045792	816.390259	-436.877655	-140.378372	833.842163	-511.084198	48.832218	962.742981	455.685516	-24.914677	929.614197	494.715088	154.844788
-526.112732	151.398819	864.742737	-516.898132	-51.745705	861.845337	-638.450684	184.644547	421.634094	-563.002441	-78.601707	474.622009	-615.827332	189.778885	67.738007	-618.299438	-68.698181	77.305206	-574.772217	246.882767	1293.512817	-528.817810	-142.151413	1298.837769	-500.376129	53.175888	1324.573486	-481.131348	61.201763	1589.991943	-608.220032	273.773987	1057.996094	-549.953491	-191.044556	1066.332764	-489.511536	254.058670	816.399048	-436.975983	-140.316635	833.848877	-511.232941	48.873856	962.760437	455.663910	-24.846937	929.617859	494.643738	154.996521
-526.273987	151.513474	864.781677	-517.008118	-51.698551	861.868835	-638.495605	184.662796	421.644043	-563.033325	-78.619232	474.612671	-615.797974	189.815338	67.740326	-618.321594	-68.688812	77.312965	-574.884888	246.922791	1293.516113	-528.850037	-142.103836	1298.865234	-500.417969	53.253151	1324.569214	-481.079010	61.250919	1589.974365	-608.341003	273.800995	1057.994263	-550.007507	-191.011826	1066.376465	-489.647461	254.076828	816.396790	-437.082489	-140.285248	833.852051	-511.365997	48.950199	962.791382	455.975220	-25.553139	929.649658	495.504242	152.289383
-526.441040	151.544037	864.779236	-517.126953	-51.684795	861.879456	-638.549133	184.667709	421.626251	-563.067505	-78.619499	474.612671	-615.799133	189.839340	67.732735	-618.314453	-68.700768	77.282143	-574.965027	246.962662	1293.525146	-528.874023	-142.054077	1298.889160	-500.537933	53.271599	1324.579224	-481.022156	61.293175	1589.957764	-608.462708	273.768646	1057.999756	-550.067444	-190.978149	1066.407715	-489.821228	254.077927	816.373230	-437.188782	-140.228027	833.858215	-511.504578	48.981495	962.795044	455.686676	-24.884844	929.626953	494.706451	154.833191
-526.598694	151.937134	864.956543	-517.220337	-51.568932	861.897400	-638.674805	184.734070	421.658813	-563.104614	-78.622772	474.613922	-615.866943	189.829971	67.711166	-618.323181	-68.694336	77.275764	-575.097961	246.995209	1293.525513	-528.929260	-142.023331	1298.910767	-500.540314	53.367931	1324.570068	-480.973267	61.342972	1589.930908	-608.579895	273.781342	1058.004028	-550.131958	-190.971985	1066.442261	-489.959320	254.098328	816.383972	-437.294769	-140.167618	833.870056	-511.674713	49.160526	962.896545	455.992676	-25.492897	929.642090	495.488464	152.416092
-526.815063	151.633408	864.814636	-517.394348	-51.618084	861.930115	-638.667297	184.737045	421.604218	-563.173523	-78.651543	474.596863	-615.808899	189.841675	67.694374	-618.334900	-68.698135	77.285599	-575.153931	247.023529	1293.539185	-528.936829	-141.973587	1298.930542	-500.587219	53.439030	1324.583618	-480.909271	61.401409	1589.927490	-608.713562	273.831238	1058.008911	-550.184937	-190.952469	1066.460938	-490.117920	254.160217	816.392334	-437.399841	-140.124069	833.871216	-511.808502	49.073311	962.836487	455.726349	-24.864517	929.630188	494.731750	154.878922
-526.985718	151.616241	864.788147	-517.506653	-51.604328	861.943665	-638.710754	184.782623	421.562317	-563.160767	-78.633041	474.608215	-615.828979	189.834213	67.687744	-618.294678	-68.702690	77.270309	-575.265442	247.074982	1293.547974	-528.989685	-141.953369	1298.921875	-500.666565	53.488270	1324.571655	-480.861755	61.453083	1589.898926	-608.851746	273.855438	1058.049194	-550.229736	-190.940506	1066.492676	-490.292297	254.181122	816.372986	-437.516266	-140.075729	833.882019	-511.939880	49.094498	962.829224	455.712891	-24.800867	929.630493	494.651520	155.053421
-527.132507	151.651352	864.808838	-517.637756	-51.587086	861.959839	-638.734619	184.804688	421.548431	-563.233948	-78.628586	474.606750	-615.823792	189.834534	67.690559	-618.328186	-68.706566	77.274002	-575.366760	247.107010	1293.547974	-529.001038	-141.908890	1298.938843	-500.716156	53.561329	1324.584839	-480.782166	61.523613	1589.890137	-608.994568	273.914581	1058.034668	-550.275452	-190.906845	1066.521729	-490.454285	254.252762	816.356201	-437.614838	-140.012222	833.898926	-512.075806	49.119495	962.847290	455.735260	-24.787909	929.637146	494.682373	155.027756
-527.268127	151.629715	864.816895	-517.733215	-51.560169	861.984680	-638.778320	184.837357	421.556030	-563.308411	-78.627678	474.601929	-615.888916	189.827744	67.678757	-618.393494	-68.685135	77.261307	-575.466736	247.138519	1293.567505	-528.988586	-141.844940	1298.982300	-500.761627	53.611954	1324.577393	-480.724396	61.590405	1589.868774	-609.123962	273.915131	1058.057495	-550.316162	-190.872208	1066.534424	-490.582092	254.296463	816.363953	-437.730957	-139.980972	833.870361	-512.186890	49.132389	962.863403	456.056030	-25.460615	929.650574	495.529419	152.404922
-527.384094	151.662766	864.831604	-517.857483	-51.510811	861.981812	-638.797241	184.847137	421.543213	-563.402344	-78.662956	474.619476	-615.884766	189.856735	67.699104	-618.392639	-68.695808	77.259094	-575.567932	247.174927	1293.567627	-529.031738	-141.809387	1298.975342	-500.807861	53.682747	1324.585327	-480.680298	61.654976	1589.839233	-609.276123	273.935822	1058.080444	-550.372192	-190.857361	1066.557983	-490.747620	254.356674	816.350647	-437.828369	-139.929108	833.875488	-512.297058	49.164986	962.868225	455.747314	-24.804901	929.651794	494.722992	154.944382
-527.556091	151.661331	864.840454	-518.007446	-51.478745	861.992554	-638.842651	184.916565	421.547852	-563.430115	-78.652733	474.621246	-615.900696	189.861130	67.667786	-617.968994	-68.642891	77.198311	-575.663147	247.208008	1293.581787	-529.044983	-141.753204	1298.995239	-500.861053	53.733116	1324.576050	-480.616058	61.733452	1589.821045	-609.423035	274.002136	1058.076660	-550.424866	-190.818848	1066.572021	-490.857727	254.420197	816.382568	-437.929871	-139.886002	833.874573	-512.444214	49.182850	962.876587	455.770782	-24.729666	929.650818	494.694458	155.101227
-527.611145	151.986099	865.033264	-518.042542	-51.348045	862.024170	-638.868591	184.942917	421.544952	-563.474365	-78.619614	474.583130	-615.939941	189.860397	67.658737	-617.931885	-68.661896	77.175758	-575.752869	247.251770	1293.597412	-529.055542	-141.712555	1299.012573	-500.909485	53.791332	1324.585205	-480.559143	61.822247	1589.809570	-609.541321	274.000549	1058.078369	-550.450439	-190.782867	1066.617676	-490.984039	254.465134	816.375488	-438.018829	-139.846924	833.888123	-512.544861	49.330898	962.993835	455.802856	-24.699492	929.646545	494.716278	155.068222
-527.725220	152.039139	865.056763	-518.156616	-51.320480	862.024902	-638.895569	184.985443	421.566742	-563.524841	-78.567871	474.604797	-615.922791	189.866730	67.661964	-617.965942	-68.665077	77.175079	-575.836609	247.276215	1293.606689	-529.069458	-141.643433	1299.026367	-501.042725	53.781979	1324.553223	-480.523193	61.898190	1589.782227	-609.659180	274.007355	1058.103027	-550.502136	-190.764282	1066.641602	-491.094513	254.532516	816.383911	-438.095703	-139.798523	833.877075	-512.657104	49.360287	963.005615	455.829163	-24.694506	929.656128	494.756897	155.091400
-527.829102	152.079407	865.074280	-518.268188	-51.281113	862.031189	-638.926270	184.995361	421.527039	-563.596863	-78.560989	474.594452	-615.888489	189.894852	67.659668	-617.991333	-68.649544	77.157883	-575.956970	247.313232	1293.624390	-529.127136	-141.636139	1299.046875	-500.994751	53.883575	1324.568970	-480.450439	61.991234	1589.773560	-609.186340	273.559540	1057.982056	-550.542358	-190.735886	1066.633423	-488.532227	255.203568	818.963318	-438.194946	-139.746643	833.880981	-512.774231	49.393764	963.018433	455.862061	-24.655687	929.657776	494.754913	155.099884
-527.953552	152.085754	865.086121	-518.360535	-51.279003	862.059692	-638.964417	185.040619	421.536102	-563.642334	-78.598015	474.624603	-615.911377	189.893051	67.663422	-617.964905	-68.646942	77.156830	-576.023376	247.360443	1293.635498	-529.122742	-141.572998	1299.035767	-501.139526	53.874962	1324.555542	-480.410339	62.071701	1589.758057	-609.290283	273.544067	1057.963501	-550.585205	-190.703079	1066.661255	-488.627899	255.265427	818.962219	-438.271118	-139.742157	833.893616	-512.882690	49.407799	963.038696	455.904694	-24.612648	929.653198	494.778564	155.162643
-528.076416	152.109085	865.086914	-518.466309	-51.230770	862.048340	-639.039917	185.067642	421.552490	-563.664673	-78.559616	474.608795	-615.975830	189.873535	67.641518	-617.961609	-68.646271	77.152428	-576.123962	247.397263	1293.613159	-529.149048	-141.541199	1299.040527	-501.181732	53.921516	1324.535767	-480.373474	62.157177	1589.724609	-609.393372	273.585175	1057.961914	-550.639893	-190.671768	1066.673584	-488.737915	255.325104	818.954285	-438.379822	-139.696899	833.863464	-512.990845	49.438698	963.032715	455.938751	-24.587069	929.654358	494.819427	155.128754
-528.203979	151.819641	864.922485	-518.620361	-51.289078	862.064636	-638.994446	185.047577	421.447479	-563.737122	-78.553818	474.618134	-615.968384	189.897125	67.634239	-617.984070	-68.658737	77.166122	-576.218506	247.441803	1293.618286	-529.164734	-141.471786	1299.047852	-501.217072	53.959820	1324.514160	-480.331970	62.246880	1589.706665	-609.510742	273.622833	1057.964233	-550.694153	-190.662659	1066.688354	-488.844788	255.399948	818.954651	-438.454742	-139.643143	833.855530	-513.066895	49.353985	962.952820	455.957642	-24.577847	929.660645	494.851715	155.188614
-528.265808	151.875168	864.921570	-518.697571	-51.234375	862.062805	-639.059814	185.090698	421.474243	-563.762024	-78.515228	474.575104	-615.934937	189.878510	67.633163	-618.044312	-68.648575	77.146332	-576.304932	247.446854	1293.614502	-529.186951	-141.432907	1299.058594	-501.175354	54.059200	1324.525269	-480.279816	62.332211	1589.677856	-609.532959	273.273590	1057.986206	-550.724426	-190.578613	1066.661743	-488.956573	255.459839	818.925720	-438.485504	-139.583389	833.849731	-513.131348	49.408096	962.950928	456.000275	-24.522043	929.668884	494.855316	155.241516
-528.347473	151.914795	864.939392	-518.789429	-51.204803	862.052917	-639.118042	185.099609	421.449677	-563.798218	-78.505981	474.583282	-615.968201	189.905716	67.634705	-617.983276	-68.648140	77.144974	-576.372742	247.496964	1293.617310	-529.204102	-141.378815	1299.040039	-501.291718	54.035694	1324.510498	-480.232025	62.429581	1589.650757	-609.632202	273.310242	1057.990723	-550.783508	-190.537491	1066.657959	-489.072021	255.510529	818.930237	-438.576050	-139.552124	833.841614	-513.211487	49.428989	962.954041	456.039276	-24.508739	929.665405	494.927032	155.224060
-528.451111	151.933426	864.937683	-518.891235	-51.156693	862.061951	-639.140869	185.112778	421.446930	-563.848328	-78.517693	474.591522	-615.944275	189.908752	67.638329	-618.045044	-68.638626	77.130463	-576.420349	247.544937	1293.632446	-529.228333	-141.337280	1299.059204	-501.332153	54.080002	1324.503296	-480.235901	62.437164	1589.649170	-609.727051	273.357544	1058.021851	-550.822876	-190.496307	1066.682617	-489.179413	255.598038	818.945557	-438.624542	-139.512283	833.865356	-513.317200	49.467442	962.958069	456.071838	-24.468159	929.671753	494.929474	155.273804
-528.544128	151.969955	864.933411	-518.985291	-51.139362	862.089905	-639.215881	185.146088	421.422119	-563.886963	-78.511986	474.602478	-615.996399	189.903595	67.638969	-618.038757	-68.653732	77.160393	-576.467896	247.578751	1293.621582	-529.276489	-141.309708	1299.065186	-501.368286	54.117649	1324.528809	-480.124695	62.561424	1589.638428	-609.824890	273.423706	1058.035156	-550.880249	-190.465210	1066.696045	-489.296112	255.650330	818.934387	-438.730988	-139.444702	833.869202	-513.411072	49.510147	962.970093	456.143646	-24.422136	929.671143	494.976349	155.293243
-528.629517	152.022507	864.945618	-519.066711	-51.085308	862.092773	-639.215698	185.147034	421.427368	-563.932251	-78.509895	474.603210	-615.936096	189.909149	67.621803	-618.041565	-68.654716	77.161278	-576.517090	247.622162	1293.629150	-529.335632	-141.255325	1299.053101	-501.402008	54.161114	1324.540649	-480.080261	62.651989	1589.625488	-609.899841	273.482605	1058.048462	-550.953491	-190.444946	1066.694580	-489.413361	255.700424	818.931458	-438.805023	-139.408035	833.865906	-513.492615	49.559174	962.977417	456.199463	-24.409641	929.691040	495.031311	155.309586
-528.639832	152.454132	865.155823	-519.074158	-50.942341	862.104065	-639.314758	185.233841	421.478607	-563.915039	-78.457878	474.593231	-616.004089	189.925903	67.609756	-618.019409	-68.648079	77.152618	-576.556946	247.662170	1293.629761	-529.346008	-141.199905	1299.089355	-501.440369	54.204697	1324.517090	-480.102356	62.720207	1589.581543	-609.972290	273.523621	1058.029663	-551.023315	-190.381775	1066.728516	-489.513550	255.766922	818.944031	-438.899475	-139.361526	833.877808	-513.569214	49.747391	963.094238	456.262756	-24.356386	929.676208	495.063965	155.354156
-528.783447	152.118347	864.961426	-519.198120	-50.990650	862.113159	-639.276245	185.182251	421.398163	-563.957458	-78.492393	474.594818	-615.992798	189.919296	67.605698	-618.031189	-68.649033	77.157005	-576.633789	247.683640	1293.619751	-529.420776	-141.187546	1299.101807	-501.417542	54.301365	1324.516357	-480.008179	62.831387	1589.566284	-610.051208	273.587402	1058.034912	-551.073669	-190.317108	1066.725952	-489.636047	255.826233	818.945068	-438.957886	-139.320908	833.890076	-513.630005	49.658089	962.994995	456.310547	-24.345438	929.688049	495.101624	155.370438
-528.862183	152.110580	864.952576	-519.275024	-50.979759	862.131836	-639.313721	185.202087	421.393616	-563.955872	-78.445602	474.617798	-615.989502	189.919296	67.608406	-618.045959	-68.638496	77.158028	-576.675781	247.748367	1293.633789	-529.445801	-141.130402	1299.129639	-501.429779	54.328430	1324.520630	-479.947449	62.919922	1589.555542	-610.180054	273.658264	1058.055542	-551.125610	-190.274765	1066.749390	-490.139404	255.816528	818.710022	-439.031738	-139.281281	833.894836	-513.704163	49.673290	962.999634	456.368530	-24.297527	929.698792	495.139343	155.419418
-528.957581	152.166946	864.969727	-519.352417	-50.911209	862.129456	-639.303223	185.210373	421.388580	-563.958923	-78.447273	474.604156	-615.981018	189.920135	67.609772	-618.043518	-68.649864	77.154427	-576.706787	247.794403	1293.624023	-529.517456	-141.098663	1299.143677	-501.466766	54.385410	1324.510132	-479.909576	62.996414	1589.534058	-610.242798	273.701996	1058.048828	-551.193542	-190.215988	1066.760376	-490.243988	255.855209	818.706055	-439.100189	-139.227768	833.910583	-513.784241	49.727379	963.006287	456.448914	-24.233006	929.701355	495.194122	155.454849
-529.042480	152.210526	864.971497	-519.440613	-50.860786	862.135742	-639.383972	185.248932	421.368317	-563.970642	-78.403542	474.564270	-616.014648	189.947449	67.627342	-618.030090	-68.648788	77.148560	-576.740540	247.850693	1293.622437	-529.541138	-141.035400	1299.155273	-501.511749	54.423328	1324.513672	-479.862518	63.074532	1589.518555	-610.295471	273.722076	1058.038940	-551.270020	-190.157059	1066.794067	-490.336823	255.881012	818.695984	-439.181030	-139.198364	833.919312	-513.859558	49.776947	963.009155	456.509216	-24.199247	929.700623	495.236969	155.519150
-529.083557	152.251328	864.996521	-519.476563	-50.814774	862.147339	-639.355835	185.230270	421.348083	-563.962952	-78.395874	474.553955	-616.016418	189.943787	67.618767	-618.042725	-68.631607	77.135994	-576.771851	247.892319	1293.626831	-529.580383	-140.993408	1299.163452	-501.541504	54.464996	1324.508911	-479.811401	63.150990	1589.506226	-610.352478	273.765778	1058.043701	-551.346008	-190.108856	1066.816162	-490.390900	255.942322	818.701477	-439.257324	-139.151001	833.924805	-513.913696	49.813240	963.029053	456.553467	-24.149954	929.692261	495.272614	155.506638
-529.151001	152.283356	864.995789	-519.533447	-50.781689	862.161499	-639.381409	185.240601	421.331879	-563.974121	-78.404236	474.567566	-616.040833	189.937225	67.593636	-618.035095	-68.642197	77.131676	-576.809387	247.945099	1293.616089	-529.620911	-140.948364	1299.190186	-501.572174	54.505657	1324.513306	-479.783020	63.217278	1589.492798	-610.418640	273.810638	1058.044067	-551.396179	-190.066864	1066.832153	-490.453522	255.944473	818.689209	-439.355743	-139.145889	833.919983	-513.975525	49.853642	963.035767	456.603912	-24.123161	929.716980	495.307037	155.557541
-529.165710	152.315460	864.992920	-519.569702	-50.725697	862.151428	-639.366760	185.277679	421.327820	-563.955627	-78.342621	474.579071	-615.950500	189.952103	67.595512	-618.073486	-68.640404	77.151932	-576.827698	247.997360	1293.606934	-529.676270	-140.920135	1299.173096	-501.598480	54.568008	1324.501587	-479.734955	63.304050	1589.470215	-610.463745	273.863678	1058.064697	-551.461060	-190.056793	1066.832642	-490.499176	255.982208	818.688782	-439.422180	-139.104248	833.922852	-514.015686	49.892223	963.030823	456.682709	-24.136829	929.724792	495.409302	155.558716
-529.217590	152.348801	865.001404	-519.626953	-50.701984	862.173950	-639.397766	185.311768	421.333008	-563.968628	-78.327019	474.564087	-615.984985	189.949036	67.597275	-618.041016	-68.625862	77.132004	-576.866089	248.041977	1293.606934	-529.707153	-140.846786	1299.189453	-501.617950	54.601727	1324.513550	-479.692078	63.378429	1589.460449	-610.516724	273.889862	1058.063721	-551.524536	-189.990417	1066.843750	-490.584595	256.002472	818.665405	-439.494293	-139.076492	833.951172	-514.070007	49.927410	963.046387	456.727783	-24.122553	929.730530	495.495392	155.523438
-529.279053	152.356613	865.003723	-519.658264	-50.677036	862.174255	-639.408020	185.316879	421.329010	-563.970947	-78.328560	474.558563	-615.937927	189.953445	67.601135	-618.039001	-68.625168	77.131187	-576.891357	248.101074	1293.607422	-529.752075	-140.810898	1299.190063	-501.663910	54.650982	1324.503540	-479.660461	63.452801	1589.449585	-610.538452	273.907928	1058.057861	-551.583130	-189.960571	1066.847778	-490.626068	256.038391	818.654785	-439.553741	-139.054520	833.963074	-514.115173	49.944347	963.047546	456.790100	-24.090555	929.740845	495.512207	155.595352
-529.314636	152.380707	864.993469	-519.720337	-50.612431	862.169128	-639.417847	185.331543	421.318970	-563.972412	-78.321404	474.560822	-616.005066	189.942139	67.586372	-618.021790	-68.617477	77.111267	-576.932007	248.139999	1293.601196	-529.783264	-140.780640	1299.175537	-501.694489	54.695923	1324.502441	-479.626770	63.517757	1589.440674	-610.567627	273.929352	1058.040161	-551.639709	-189.955536	1066.864990	-490.668060	256.046661	818.646729	-439.636749	-139.021362	833.942139	-514.163574	49.989681	963.039795	456.847076	-24.036587	929.742859	495.575165	155.656891
-529.364990	152.458054	864.997192	-519.774475	-50.582920	862.161682	-639.459167	185.362564	421.314026	-564.004456	-78.266922	474.566681	-616.022583	189.940292	67.588585	-618.029724	-68.617630	77.106506	-576.967407	248.199371	1293.586060	-529.823853	-140.747055	1299.200928	-501.747345	54.742496	1324.487305	-479.585205	63.596214	1589.417480	-610.607727	273.973663	1058.009888	-551.692749	-189.974930	1066.870483	-490.698639	256.076447	818.632629	-439.942291	-139.048492	833.873352	-514.207275	50.038082	963.036987	456.896454	-24.019236	929.756348	495.655426	155.622849
-529.386841	152.468475	864.992920	-519.796875	-50.528641	862.148438	-639.471680	185.391510	421.303314	-563.990112	-78.251892	474.543457	-616.006714	189.949905	67.592003	-618.059082	-68.620750	77.109917	-576.997742	248.240082	1293.565918	-529.840576	-140.681519	1299.212280	-501.761261	54.780155	1324.467041	-479.551056	63.659031	1589.389404	-610.618896	274.001251	1057.995483	-551.698792	-189.867615	1066.860352	-490.741547	256.120453	818.600647	-439.750793	-139.005295	833.908142	-514.232910	50.065659	963.028564	456.959625	-24.009212	929.759155	495.723145	155.651962
-529.372192	152.547745	864.996399	-519.789734	-50.472317	862.154602	-639.441223	185.377609	421.279022	-563.982422	-78.230423	474.529968	-615.992004	189.949997	67.552635	-618.058655	-68.613213	77.098114	-577.021851	248.300919	1293.562500	-529.851807	-140.619415	1299.209106	-501.778534	54.840328	1324.464355	-479.517517	63.733429	1589.365723	-610.669678	274.048981	1057.983398	-551.772888	-189.916214	1066.871948	-490.746643	256.135284	818.591858	-440.036896	-139.012726	833.850891	-514.250061	50.133099	963.036316	456.999268	-23.975290	929.758240	495.775177	155.719131
-529.407898	152.596970	865.002258	-519.846008	-50.438175	862.144714	-639.496155	185.434113	421.294312	-564.034485	-78.191765	474.534637	-616.015625	189.959061	67.547256	-618.066711	-68.620995	77.104729	-577.040100	248.335571	1293.536377	-529.885071	-140.578247	1299.207520	-501.819885	54.894337	1324.447876	-479.475250	63.804562	1589.343750	-610.681335	274.111816	1057.951294	-551.765564	-189.797180	1066.873291	-490.766174	256.149323	818.576477	-439.817749	-138.953613	833.927368	-514.286865	50.166557	963.033264	457.092499	-23.955282	929.772766	495.868500	155.728500
-529.424377	152.605682	864.997864	-519.846375	-50.418499	862.160095	-639.533630	185.455109	421.298553	-564.073364	-78.193199	474.552277	-616.017029	189.970154	67.567184	-618.116455	-68.616806	77.122917	-577.086731	248.373169	1293.537598	-529.925964	-140.516357	1299.211548	-501.871002	54.948059	1324.427734	-479.446930	63.873951	1589.328613	-610.711853	274.147034	1057.955811	-551.805847	-189.767761	1066.878418	-490.752380	256.204651	818.606628	-439.851868	-138.914825	833.942017	-514.304749	50.190739	963.039856	457.175598	-23.917177	929.772156	495.936615	155.748184
-529.411682	152.691345	865.017090	-519.889893	-50.355473	862.163940	-639.556396	185.487137	421.321930	-564.097229	-78.149796	474.551147	-616.025208	189.959839	67.572128	-618.088379	-68.625839	77.111465	-577.113220	248.407715	1293.543945	-529.956238	-140.474564	1299.222656	-501.904785	54.989902	1324.428101	-479.412323	63.948746	1589.311279	-610.715820	274.192169	1057.931885	-551.833557	-189.750885	1066.898682	-490.761261	256.221130	818.603149	-439.913269	-138.895126	833.952820	-514.322998	50.254673	963.051575	457.216614	-23.896051	929.783569	496.010742	155.792038
-529.438538	152.698090	865.005188	-519.884460	-50.342903	862.178101	-639.547791	185.487869	421.305634	-564.135071	-78.109406	474.584930	-616.017883	189.956680	67.560165	-618.102295	-68.630089	77.117867	-577.143250	248.471634	1293.536621	-530.007751	-140.426880	1299.236328	-501.925629	55.041210	1324.435547	-479.382874	64.010979	1589.301636	-610.723572	274.214050	1057.928833	-551.870300	-189.702988	1066.917236	-490.747833	256.216156	818.586365	-439.957916	-138.915527	833.944092	-514.344910	50.278152	963.053955	457.285431	-23.874958	929.792236	496.061829	155.809219
-529.469727	152.733185	865.006409	-519.949280	-50.275307	862.162354	-639.559204	185.494415	421.305023	-564.163757	-78.055878	474.562012	-616.019165	189.970215	67.583664	-618.090088	-68.617172	77.114708	-577.178345	248.493317	1293.517578	-530.036499	-140.390106	1299.275024	-501.949280	55.087433	1324.433105	-479.351837	64.085945	1589.279663	-610.741699	274.255005	1057.893799	-551.877014	-189.704269	1066.932495	-490.750854	256.257507	818.562744	-439.990662	-138.871109	833.933777	-514.383972	50.319767	963.045715	457.360291	-23.838236	929.791138	496.140686	155.810059
-529.493042	152.777512	865.008728	-519.969727	-50.261051	862.135986	-639.601135	185.537018	421.306458	-564.165649	-78.039070	474.563995	-616.030701	189.971481	67.580246	-618.110840	-68.618736	77.115807	-577.187744	248.543121	1293.492920	-530.047546	-140.361420	1299.258789	-501.974701	55.134396	1324.414429	-479.312012	64.157204	1589.254517	-610.745178	274.288208	1057.882202	-551.905334	-189.633774	1066.936646	-490.707916	256.282837	818.573547	-440.001648	-138.878113	833.945435	-514.391968	50.335983	963.032104	457.386261	-23.817137	929.815613	496.151184	155.893799
-529.474426	152.801575	865.000366	-519.967896	-50.209610	862.143250	-639.615295	185.533951	421.281464	-564.143982	-77.951218	474.529266	-616.050415	189.983521	67.551224	-618.089355	-68.616661	77.104965	-577.206543	248.571243	1293.482544	-530.058044	-140.291183	1299.283936	-501.992096	55.174728	1324.406616	-479.270935	64.220291	1589.242554	-610.765015	274.352142	1057.876221	-551.919250	-189.625839	1066.932739	-490.711487	256.318512	818.579895	-440.016724	-138.833557	833.952515	-514.388123	50.380085	963.032288	457.801880	-24.512266	929.837097	497.191254	153.084061
-529.496399	152.831146	864.998535	-519.997925	-50.170479	862.144409	-639.653076	185.591919	421.317963	-564.144897	-77.915161	474.551422	-616.085632	189.997131	67.567001	-618.020203	-68.604233	77.075157	-577.212952	248.632721	1293.466431	-530.096130	-140.249802	1299.256226	-502.007721	55.222862	1324.403809	-479.245911	64.305069	1589.213867	-610.758850	274.390167	1057.870361	-551.946655	-189.582489	1066.931885	-490.679535	256.350891	818.577576	-440.033569	-138.818115	833.950500	-514.406799	50.415791	963.031189	457.858521	-24.525356	929.850220	497.277496	152.998611
-529.482056	152.879028	865.001343	-519.998535	-50.163666	862.155273	-639.635193	185.600616	421.320465	-564.153259	-77.894508	474.533569	-616.065063	189.988129	67.561729	-618.014404	-68.594093	77.106827	-577.214355	248.671997	1293.476074	-530.098511	-140.196167	1299.292969	-502.022552	55.277149	1324.416992	-479.214264	64.371078	1589.209229	-610.767761	274.421661	1057.849854	-551.971741	-189.539658	1066.940796	-490.680573	256.379089	818.576843	-440.017151	-138.778809	833.964050	-514.414795	50.445812	963.039612	457.583466	-23.698923	929.823425	496.361938	155.919159
-529.451355	152.911957	865.009399	-520.012695	-50.130135	862.182556	-639.603699	185.614700	421.287598	-564.158508	-77.898682	474.553284	-616.047241	189.988052	67.571274	-618.011047	-68.585411	77.098778	-577.236267	248.714600	1293.466431	-530.139282	-140.156860	1299.297974	-502.028778	55.339100	1324.440430	-479.258789	64.385902	1589.196289	-610.767395	274.468842	1057.841187	-551.990723	-189.509995	1066.950195	-490.677856	256.388397	818.567566	-440.063690	-138.766098	833.978760	-514.429688	50.485062	963.059753	457.682678	-23.645258	929.821533	496.398743	156.047195
-529.483215	152.975449	865.015564	-520.034729	-50.102753	862.168335	-639.613525	185.640778	421.302338	-564.163086	-77.852554	474.565552	-616.001038	189.988190	67.577797	-618.015137	-68.601364	77.093605	-577.221069	248.777664	1293.482422	-530.139160	-140.097809	1299.312866	-502.051666	55.375740	1324.420654	-479.160583	64.502190	1589.206543	-610.768921	274.514740	1057.850952	-552.004333	-189.511429	1066.982910	-490.670380	256.394012	818.552490	-440.091003	-138.760391	834.000244	-514.460144	50.521019	963.055969	457.752136	-23.668671	929.845764	496.517365	156.012512
-529.504883	152.962601	865.014893	-520.050110	-50.078785	862.198547	-639.679138	185.652740	421.313690	-564.195007	-77.868896	474.575531	-616.036194	189.987381	67.563049	-618.094299	-68.608635	77.105721	-577.211243	248.825562	1293.461304	-530.170898	-140.054047	1299.315796	-502.066498	55.423615	1324.426270	-479.139587	64.580170	1589.192749	-610.829102	274.976410	1057.810669	-552.037598	-189.456070	1066.969482	-490.647949	256.431244	818.578857	-440.056641	-138.720764	834.021790	-514.467773	50.542351	963.069763	457.829163	-23.604202	929.852844	496.592590	156.045410
-529.533386	153.028915	865.008484	-520.108154	-50.054527	862.175598	-639.704529	185.655594	421.288483	-564.214539	-77.883339	474.591461	-616.049377	189.981873	67.555786	-618.070740	-68.590401	77.104385	-577.182373	248.882614	1293.472534	-530.177124	-140.024017	1299.325439	-502.055237	55.486126	1324.425049	-479.103607	64.652603	1589.184448	-610.816772	275.049286	1057.811279	-552.040100	-189.456299	1066.972046	-490.662842	256.474396	818.557129	-440.114746	-138.688538	834.018188	-514.507935	50.578392	963.054688	457.920868	-23.589970	929.858582	496.673370	156.072525
-529.554443	153.033997	865.012268	-520.124939	-50.013367	862.195862	-639.735474	185.687653	421.294037	-564.229431	-77.812096	474.548828	-616.068481	190.011566	67.571487	-618.080688	-68.589706	77.125336	-577.156738	248.928619	1293.458740	-530.199585	-139.973404	1299.332642	-502.045319	55.520088	1324.433228	-479.136719	64.668648	1589.176880	-610.779968	275.057465	1057.802002	-552.055054	-189.389008	1066.994629	-490.672455	256.493011	818.545959	-440.111298	-138.670975	834.017273	-514.509949	50.610447	963.065063	457.956726	-23.508286	929.842834	496.720520	156.157700
-529.565552	153.106339	865.014282	-520.149719	-49.972603	862.183472	-639.761536	185.686218	421.308228	-564.244873	-77.821404	474.555817	-616.076721	189.991226	67.565948	-618.093140	-68.584740	77.111237	-577.145081	248.981903	1293.451416	-530.185547	-139.931778	1299.356201	-502.031281	55.557846	1324.447998	-479.046387	64.788399	1589.180420	-610.756714	275.054016	1057.795898	-552.047241	-189.340393	1067.014160	-490.681335	256.495178	818.534485	-440.127045	-138.636826	834.030579	-514.525085	50.659519	963.059509	458.047150	-23.479229	929.864319	496.816193	156.186157
-529.581970	153.140381	865.015564	-520.153381	-49.954910	862.184509	-639.787964	185.674637	421.312988	-564.264038	-77.778152	474.543396	-616.091614	189.994110	67.556938	-618.052673	-68.595512	77.109818	-577.106995	249.023911	1293.452515	-530.184814	-139.878647	1299.374512	-502.029877	55.585854	1324.450317	-479.023010	64.856277	1589.184570	-610.749023	275.151123	1057.797974	-552.048218	-189.328873	1067.024780	-490.673828	256.530090	818.525818	-440.141510	-138.613541	834.033752	-514.529846	50.686237	963.060120	458.451538	-24.192673	929.881775	497.851074	153.387878
-529.599609	153.170441	865.015076	-520.197815	-49.910732	862.186951	-639.838623	185.677048	421.304596	-564.329163	-77.745247	474.542847	-616.082703	189.986862	67.552147	-618.034729	-68.585579	77.112244	-577.064270	249.078369	1293.456055	-530.204712	-139.847809	1299.390747	-502.024170	55.637901	1324.444946	-478.989349	64.923920	1589.185425	-610.746216	275.188843	1057.837036	-552.065613	-189.280457	1067.066650	-490.678711	256.537750	818.516357	-440.157684	-138.581177	834.053955	-514.553162	50.723705	963.060303	458.237396	-23.438253	929.869995	497.069885	156.098343
-529.601440	153.189636	865.010254	-520.224609	-49.875992	862.193604	-639.859253	185.689590	421.303070	-564.315857	-77.724541	474.542999	-616.049438	190.009415	67.571457	-618.064148	-68.604317	77.113937	-577.030212	249.121689	1293.452393	-530.192017	-139.794617	1299.429810	-501.996399	55.677525	1324.459229	-478.948975	64.986969	1589.190674	-610.705933	275.236847	1057.831299	-552.067932	-189.186905	1067.055420	-490.687408	256.567871	818.499573	-440.161713	-138.562561	834.078430	-514.565491	50.755070	963.061035	458.629211	-24.145775	929.916870	498.051910	153.394699
-529.632019	153.236237	865.016052	-520.241028	-49.849182	862.202942	-639.852966	185.691971	421.312561	-564.364685	-77.706116	474.561737	-615.945129	190.013733	67.595062	-618.069763	-68.589066	77.113403	-576.990723	249.176788	1293.441895	-530.219238	-139.750763	1299.437500	-501.999603	55.727180	1324.454224	-478.927185	65.053787	1589.185181	-610.692322	275.284210	1057.834839	-552.081970	-189.196869	1067.083252	-490.681976	256.600342	818.485413	-440.178833	-138.531525	834.081116	-514.581421	50.794682	963.067871	458.743042	-24.172396	929.922668	498.238098	153.185287
-529.600891	153.293198	865.033203	-520.239868	-49.797421	862.202881	-639.885986	185.693710	421.298523	-564.412720	-77.684578	474.542572	-615.835327	189.998566	67.584190	-618.088745	-68.590096	77.113350	-576.976013	249.218689	1293.421021	-530.206543	-139.703979	1299.448608	-501.967316	55.774887	1324.464355	-478.887024	65.121742	1589.200928	-610.666016	275.358765	1057.810669	-552.092041	-189.148453	1067.108154	-490.671906	256.644989	818.508667	-440.201202	-138.500671	834.089783	-514.568726	50.838951	963.076660	458.823883	-24.096445	929.912964	498.300079	153.285843
-529.649597	153.342331	865.029602	-520.281006	-49.777363	862.206848	-639.927063	185.687408	421.289642	-564.438049	-77.661461	474.563629	-615.646973	190.008926	67.619308	-618.086548	-68.603409	77.103981	-576.930481	249.268692	1293.418213	-530.184570	-139.661011	1299.494263	-501.931641	55.811211	1324.466309	-478.839966	65.188034	1589.198242	-610.632690	275.370575	1057.802856	-552.079712	-189.130951	1067.142578	-490.673370	256.672913	818.480835	-440.182983	-138.492676	834.105286	-514.602295	50.878300	963.075684	458.552277	-23.307564	929.907104	497.391754	156.244675
-529.655396	153.340240	865.028320	-520.299438	-49.746044	862.204834	-639.934326	185.691177	421.258240	-564.455750	-77.618927	474.553955	-615.513733	189.933105	67.614029	-618.044067	-68.599968	77.094307	-576.894226	249.306549	1293.413940	-530.157898	-139.620865	1299.490234	-501.911377	55.853046	1324.469727	-478.799774	65.247253	1589.201660	-610.536621	274.979340	1057.834229	-552.097595	-189.071625	1067.126709	-490.654785	256.684204	818.433167	-440.226837	-138.468842	834.109253	-514.605591	50.892189	963.073120	458.963013	-24.006037	929.952515	498.424561	153.507797
-529.673706	153.385284	865.024963	-520.331116	-49.728291	862.204346	-639.937744	185.711639	421.260773	-564.522339	-77.618736	474.586212	-615.429199	189.915329	67.608040	-618.057190	-68.600914	77.095398	-576.846924	249.382156	1293.432007	-530.137146	-139.559341	1299.498169	-501.871857	55.904900	1324.468872	-478.762421	65.321930	1589.199951	-610.514526	274.982605	1057.859131	-552.091003	-189.024475	1067.145508	-490.661743	256.694122	818.429688	-440.238647	-138.423843	834.119141	-514.611023	50.925381	963.069214	459.093079	-24.084063	929.967102	498.621674	153.253815
-529.716675	153.410690	865.013428	-520.379272	-49.713669	862.201721	-639.940735	185.778549	421.247681	-564.574951	-77.606529	474.554382	-615.435669	189.923462	67.636566	-618.081238	-68.638832	77.100006	-576.811218	249.414642	1293.425415	-530.081970	-139.505249	1299.520996	-501.840485	55.954365	1324.464600	-478.717346	65.384239	1589.198242	-610.490051	275.043823	1057.846924	-552.083862	-189.018036	1067.180420	-490.664795	256.708496	818.386169	-440.256744	-138.435837	834.112427	-514.635071	50.950535	963.059937	459.307892	-24.394337	930.003662	499.156189	152.484451
-529.697510	153.486664	865.039673	-520.379333	-49.646233	862.209961	-639.934998	185.824646	421.238159	-564.594971	-77.563194	474.556274	-615.422913	189.956116	67.657593	-617.972595	-68.728416	77.132698	-576.765076	249.470993	1293.404175	-530.064331	-139.456085	1299.525391	-501.805328	55.997578	1324.476685	-478.662842	65.442902	1589.196777	-610.462830	275.073364	1057.847290	-552.088074	-188.965347	1067.188232	-490.685120	256.741547	818.372864	-440.263550	-138.386063	834.123718	-514.624634	51.012505	963.076965	459.265503	-23.986486	929.994690	498.764557	153.421936
-529.727905	153.504120	865.028076	-520.435608	-49.639988	862.209900	-639.882080	185.868088	421.229645	-564.640015	-77.576263	474.570862	-615.490967	190.004181	67.669556	-617.780945	-68.836166	77.216255	-576.697998	249.532074	1293.408936	-530.016052	-139.397034	1299.547974	-501.784668	56.047562	1324.468262	-478.611938	65.504074	1589.206299	-610.437073	275.084229	1057.846558	-552.076721	-188.950653	1067.212646	-490.667236	256.755157	818.368652	-440.258606	-138.363052	834.137146	-514.654846	51.029335	963.069824	459.504730	-24.291296	930.017822	499.310150	152.634109
-529.743591	153.495468	865.039978	-520.466858	-49.625458	862.246887	-639.854309	185.985535	421.255066	-564.712280	-77.570610	474.570221	-615.565674	190.047104	67.702049	-617.870850	-68.933197	77.267723	-576.654053	249.575714	1293.413086	-529.990112	-139.364700	1299.566162	-501.798096	56.042282	1324.479492	-478.540253	65.563110	1589.227783	-610.343567	275.067932	1057.835815	-552.054321	-188.901306	1067.230469	-490.238220	256.819244	818.587585	-440.304962	-138.364441	834.152832	-514.665405	51.044270	963.093018	459.483643	-23.924175	930.026672	498.949829	153.529602
-529.716187	153.567383	865.078430	-520.504883	-49.571404	862.267090	-639.825073	186.044678	421.270386	-564.729980	-77.578300	474.596832	-615.580200	190.089279	67.729080	-617.857971	-68.987633	77.300934	-576.590942	249.629745	1293.424438	-529.952454	-139.296432	1299.586304	-501.715729	56.121334	1324.492798	-478.483887	65.630844	1589.241455	-610.382446	275.171570	1057.834229	-552.043396	-188.835052	1067.264893	-490.659790	256.773254	818.356628	-440.340027	-138.351700	834.149170	-514.667725	51.095169	963.121887	459.742401	-24.240192	930.031189	499.536346	152.678131
-529.728394	153.571136	865.106201	-520.551697	-49.553181	862.298706	-639.852844	186.114685	421.283844	-564.736938	-77.622650	474.612305	-615.671082	190.135635	67.735039	-617.954834	-69.054916	77.329430	-576.531677	249.672363	1293.435547	-529.925781	-139.248306	1299.619873	-501.681763	56.174442	1324.514648	-478.401428	65.693634	1589.263794	-610.355408	275.186920	1057.870972	-552.041260	-188.803696	1067.273193	-490.677765	256.780426	818.340210	-440.369812	-138.331863	834.151855	-514.674377	51.107262	963.149170	459.706146	-23.842390	930.022888	499.130280	153.613190
-529.758789	153.582321	865.118347	-520.632202	-49.524918	862.311890	-639.879028	186.249329	421.311371	-564.726440	-77.637993	474.597443	-615.690552	190.157227	67.755989	-618.090027	-69.178711	77.348045	-576.492188	249.727264	1293.460449	-529.886353	-139.192444	1299.657104	-501.647736	56.221062	1324.543335	-478.317535	65.758781	1589.274292	-610.339600	275.224731	1057.906250	-552.028137	-188.786392	1067.345459	-490.694031	256.803131	818.357422	-440.403778	-138.312729	834.167236	-514.708618	51.125843	963.159607	459.788483	-23.800730	930.033508	499.177032	153.690247
-529.738159	153.650604	865.167053	-520.633850	-49.494709	862.362793	-639.893921	186.302582	421.349854	-564.669434	-77.653412	474.622681	-615.691589	190.178940	67.770683	-618.188477	-69.259880	77.354851	-576.422729	249.770798	1293.486450	-529.882324	-139.145233	1299.670288	-501.596558	56.255661	1324.561890	-478.310181	65.767204	1589.275879	-610.323547	275.264893	1057.924316	-552.019836	-188.749359	1067.377197	-490.701813	256.801849	818.378845	-440.437378	-138.294098	834.198120	-514.690491	51.175575	963.208496	459.904846	-23.772617	930.034546	499.291321	153.728867
-529.739929	153.637970	865.198853	-520.678833	-49.474892	862.398621	-639.901245	186.343628	421.341614	-564.642395	-77.720078	474.631989	-615.726501	190.175797	67.772835	-618.321838	-69.345924	77.385696	-576.359863	249.824097	1293.528198	-529.828918	-139.101395	1299.747070	-501.573669	56.287354	1324.591309	-478.202393	65.835556	1589.290039	-610.283020	275.274841	1057.974121	-552.033142	-188.687073	1067.442505	-490.667816	256.827515	818.421997	-440.466888	-138.298080	834.215820	-514.712097	51.178844	963.242126	460.196808	-24.134880	930.056946	499.937836	152.690262
-529.721741	153.665802	865.214111	-520.679504	-49.442242	862.448547	-639.927612	186.356445	421.351624	-564.610962	-77.811966	474.670746	-615.749451	190.181503	67.766533	-618.356689	-69.438271	77.466476	-576.312988	249.856110	1293.542114	-529.815063	-139.040848	1299.762939	-501.540680	56.315144	1324.620117	-478.128296	65.887299	1589.306396	-610.257813	275.337555	1057.990845	-552.033447	-188.655533	1067.497314	-490.670074	256.831207	818.432800	-440.519470	-138.276413	834.261841	-514.703186	51.225060	963.274841	459.955170	-23.316084	930.040771	498.993256	155.133194
-529.732544	153.686966	865.212891	-520.713623	-49.449116	862.480469	-639.937012	186.376465	421.376404	-564.618591	-77.865013	474.669403	-615.718750	190.184540	67.770805	-618.426819	-69.507347	77.467621	-576.267090	249.900024	1293.576294	-529.845093	-139.002563	1299.788208	-501.498840	56.367195	1324.630615	-478.036865	65.945076	1589.326660	-610.231750	275.380585	1058.029297	-552.065125	-188.621780	1067.516235	-490.654602	256.821014	818.445679	-440.538788	-138.249115	834.271973	-514.711304	51.248016	963.288879	459.932281	-22.980398	930.032837	498.708557	156.580582
-529.691772	153.738937	865.209778	-520.753662	-49.417198	862.500061	-640.023315	186.386444	421.400543	-564.618835	-77.945457	474.702332	-615.721069	190.188751	67.779190	-618.471130	-69.554703	77.478561	-576.200134	249.946930	1293.614868	-529.821045	-138.967026	1299.802124	-501.458252	56.410530	1324.646606	-477.963074	65.996017	1589.318115	-610.187988	275.446716	1058.062744	-552.068909	-188.570419	1067.526123	-490.620361	256.858917	818.474060	-440.563141	-138.233139	834.302002	-514.701599	51.297382	963.296143	460.075073	-22.977556	930.034119	498.856201	156.573975
-529.694519	153.760941	865.224609	-520.775818	-49.374584	862.510376	-640.034790	186.366806	421.395905	-564.644592	-78.008301	474.712555	-615.670654	190.194412	67.797028	-618.512817	-69.613098	77.491814	-576.139465	249.992889	1293.616333	-529.820190	-138.923996	1299.813354	-501.420258	56.454475	1324.665649	-477.875000	66.044235	1589.340454	-610.158569	275.484283	1058.077271	-552.108337	-188.553787	1067.558838	-490.608002	256.897522	818.482056	-440.579041	-138.235489	834.293274	-514.694885	51.327255	963.306702	460.221649	-23.016783	930.052429	499.021790	156.483536
-529.653503	153.806122	865.209656	-520.761047	-49.358669	862.545288	-640.091370	186.370895	421.407654	-564.486633	-77.870522	474.713989	-615.771301	190.198059	67.815086	-618.458801	-69.697678	77.467102	-576.087036	250.056870	1293.620605	-529.782227	-138.874252	1299.842896	-501.372131	56.502789	1324.654785	-477.733398	66.147171	1589.342773	-610.119568	275.560822	1058.106812	-552.119934	-188.508453	1067.582275	-490.612732	256.900757	818.493530	-440.587433	-138.222382	834.330505	-514.662537	51.381184	963.316406	460.323486	-23.014044	930.062866	499.168121	156.468079
-529.626038	153.868973	865.217529	-520.785339	-49.287521	862.521118	-640.072754	186.334229	421.437042	-564.537109	-77.877029	474.726227	-615.666931	190.193954	67.788155	-618.492920	-69.703255	77.495926	-576.014954	250.109680	1293.628418	-529.813354	-138.840317	1299.835938	-501.315033	56.549717	1324.674927	-477.640869	66.190102	1589.326660	-610.051147	275.626099	1058.141235	-552.155640	-188.470474	1067.584717	-490.558411	256.943359	818.521423	-440.584686	-138.221542	834.328125	-514.641541	51.430649	963.306030	460.450317	-22.972855	930.056580	499.254272	156.536728
-529.605225	153.919952	865.215759	-520.778381	-49.235790	862.515442	-640.173584	186.317535	421.438324	-564.645752	-77.912491	474.753418	-615.739746	190.181763	67.774811	-618.523010	-69.740082	77.527626	-575.927612	250.158783	1293.632568	-529.778015	-138.785828	1299.819214	-501.289154	56.593338	1324.658691	-477.573975	66.224991	1589.314453	-610.005249	275.716522	1058.150635	-552.155457	-188.442734	1067.594482	-490.548645	256.971039	818.514526	-440.602722	-138.234299	834.338989	-514.601257	51.480553	963.299500	460.554504	-22.987671	930.083374	499.355042	156.524460
-529.556580	153.977356	865.210815	-520.754700	-49.223011	862.528381	-640.183899	186.286041	421.433807	-564.618958	-77.824150	474.725983	-615.666321	190.203308	67.791618	-618.478333	-69.716652	77.513649	-575.841736	250.246338	1293.635620	-529.792664	-138.718307	1299.812378	-501.236725	56.639362	1324.652466	-477.474670	66.270638	1589.309326	-609.911255	275.758575	1058.157227	-552.178894	-188.384796	1067.580078	-490.515015	257.010376	818.496643	-440.607117	-138.219513	834.330444	-514.554016	51.523792	963.302368	460.719391	-22.969446	930.078918	499.497498	156.561844
-529.528442	154.035202	865.204224	-520.737000	-49.189510	862.519775	-640.251343	186.279449	421.448914	-564.678589	-77.812653	474.740479	-615.713135	190.187134	67.765518	-618.515930	-69.668983	77.516853	-575.761536	250.301727	1293.625977	-529.771790	-138.672623	1299.833862	-501.188995	56.692543	1324.638062	-477.415649	66.294991	1589.270264	-609.837280	275.851868	1058.168579	-552.202148	-188.336792	1067.566162	-490.453156	257.073029	818.500366	-440.586975	-138.228516	834.333496	-514.528320	51.568146	963.294434	460.817322	-22.927925	930.105652	499.572144	156.670013
-529.504517	154.054214	865.186218	-520.695496	-49.180168	862.508423	-640.345581	186.218185	421.466187	-564.843628	-77.880447	474.805023	-615.719543	190.160309	67.759407	-618.560242	-69.639534	77.522896	-575.669373	250.366821	1293.613037	-529.778809	-138.624969	1299.818481	-501.147888	56.739552	1324.631104	-477.333984	66.328270	1589.263672	-609.745117	275.902039	1058.145874	-552.201477	-188.295685	1067.593262	-490.418182	257.126740	818.450195	-440.581207	-138.239639	834.316956	-514.473083	51.587566	963.277405	461.308014	-23.668415	930.126038	500.677612	153.862259
-529.427368	154.108353	865.157715	-520.657043	-49.171562	862.503906	-640.390015	186.166199	421.471039	-564.840515	-77.811378	474.789001	-615.678223	190.155075	67.736107	-618.455200	-69.589813	77.470398	-575.565552	250.407516	1293.589722	-529.765442	-138.591339	1299.799194	-501.095306	56.796246	1324.606689	-477.250610	66.362648	1589.215210	-609.750977	276.458618	1058.082886	-552.223267	-188.226700	1067.561157	-490.400085	257.173920	818.445068	-440.583130	-138.249420	834.300171	-514.416992	51.628738	963.261169	461.107544	-22.915096	930.106262	499.857147	156.666016
-529.370544	154.185852	865.135742	-520.618958	-49.142597	862.477844	-640.444275	186.104660	421.460541	-564.755066	-77.647011	474.754974	-615.661987	190.111862	67.737869	-618.329529	-69.523201	77.449242	-575.456604	250.483795	1293.581909	-529.742737	-138.538406	1299.781860	-501.015900	56.847836	1324.603394	-477.168518	66.401840	1589.194702	-609.653625	276.505341	1058.060303	-552.226318	-188.171066	1067.537476	-490.363464	257.231140	818.400574	-440.558990	-138.252899	834.257019	-514.354187	51.679890	963.235535	461.281128	-22.995672	930.149780	500.262848	156.341461
-529.336304	154.206085	865.081848	-520.596924	-49.095718	862.435669	-640.565247	186.061401	421.500824	-564.906677	-77.690353	474.749817	-615.757263	190.066544	67.714577	-618.293457	-69.439697	77.449944	-575.351379	250.521362	1293.554932	-529.741760	-138.509216	1299.732178	-500.982849	56.886570	1324.562500	-477.044250	66.405228	1589.188965	-609.569946	276.575287	1058.036865	-552.240906	-188.134201	1067.516235	-490.322083	257.265808	818.339722	-440.588928	-138.275192	834.202087	-514.304749	51.719372	963.185242	461.807373	-23.757580	930.181274	501.289825	153.531174
-529.294556	154.275635	865.074646	-520.567993	-49.080818	862.415527	-640.668579	186.014481	421.523804	-564.888184	-77.581207	474.755737	-615.752808	190.009384	67.699677	-618.204468	-69.311867	77.397324	-575.244568	250.576584	1293.520508	-529.735901	-138.424744	1299.713623	-500.880310	56.946018	1324.548950	-476.969116	66.424423	1589.155762	-609.466553	276.652863	1058.009399	-552.220642	-188.055649	1067.486450	-490.237549	257.336060	818.297241	-440.590302	-138.255966	834.182251	-514.264038	51.755077	963.170959	461.990814	-23.803946	930.193970	501.528809	153.363373
-529.240051	154.266449	865.020874	-520.513916	-49.055069	862.397949	-640.740051	185.973740	421.527832	-564.839233	-77.502228	474.729309	-615.801025	189.987381	67.674965	-618.157837	-69.202660	77.374550	-575.129333	250.634171	1293.483276	-529.702332	-138.394104	1299.699707	-500.809418	56.997269	1324.531982	-476.891235	66.461708	1589.125977	-609.379211	276.687653	1057.973267	-552.198120	-188.010620	1067.456787	-490.174988	257.377258	818.244202	-440.569275	-138.242004	834.157837	-514.212769	51.780750	963.135742	462.139160	-23.791971	930.216309	501.650177	153.431763
-529.173828	154.312881	864.999084	-520.507874	-49.033585	862.350159	-640.843445	185.964966	421.565948	-564.786072	-77.370796	474.665222	-615.837036	189.973190	67.661026	-618.087097	-69.082054	77.307671	-575.034302	250.700211	1293.444092	-529.656738	-138.340591	1299.669312	-500.754120	57.037937	1324.474854	-476.818817	66.488594	1589.084229	-609.269958	276.752167	1057.925049	-552.200500	-187.930695	1067.426880	-490.106567	257.446838	818.205322	-440.559113	-138.226059	834.117065	-514.158630	51.799744	963.098877	462.060242	-23.306265	930.220459	501.110901	154.984344
-529.105103	154.324631	864.971741	-520.459106	-49.028805	862.324524	-640.900696	185.964111	421.541107	-564.787964	-77.285515	474.619354	-615.891663	189.992966	67.635414	-618.067993	-68.987152	77.280006	-574.909668	250.750854	1293.399292	-529.643860	-138.297577	1299.662231	-500.657501	57.083591	1324.462280	-476.751312	66.525337	1589.044434	-609.157837	276.847260	1057.874634	-552.190186	-187.896240	1067.405884	-490.013275	257.489319	818.133545	-440.588226	-138.210693	834.079712	-514.099976	51.807819	963.072388	462.027832	-22.971279	930.223938	500.777710	156.593658
-529.029785	154.366760	864.944580	-520.457397	-49.014210	862.281921	-640.936157	185.978043	421.546051	-564.706482	-77.194878	474.586029	-615.939575	189.991318	67.619759	-618.080383	-68.892738	77.228836	-574.827209	250.803970	1293.352051	-529.591553	-138.260834	1299.639893	-500.595001	57.129810	1324.410034	-476.687439	66.565292	1589.031006	-609.067627	276.910278	1057.831299	-552.200195	-187.896515	1067.407104	-489.920105	257.515869	818.084595	-440.852142	-138.242401	833.974426	-514.048950	51.825405	963.036072	462.528381	-23.660963	930.264465	501.833740	153.881302
-528.977234	154.346954	864.927734	-520.448242	-49.007816	862.277832	-641.009583	185.987762	421.568817	-564.719055	-77.212845	474.618317	-615.946106	190.015961	67.643875	-618.055786	-68.829208	77.228554	-574.739624	250.836212	1293.319336	-529.555725	-138.207199	1299.608154	-500.531158	57.175213	1324.371094	-476.716431	66.563744	1588.984009	-608.981018	276.993195	1057.786377	-552.163696	-187.831497	1067.393433	-489.854340	257.543365	818.040833	-440.628021	-138.160339	834.013245	-514.019775	51.822479	963.025818	462.699066	-23.728867	930.278748	502.059357	153.677429
-528.857910	154.408279	864.935242	-520.381165	-48.950066	862.272034	-641.026062	186.018173	421.594696	-564.703186	-77.181656	474.606140	-615.999023	190.025070	67.643456	-618.098816	-68.781349	77.246262	-574.660156	250.887283	1293.292480	-529.514038	-138.157898	1299.619263	-500.475098	57.198177	1324.377808	-476.576111	66.658691	1588.976807	-608.897034	277.050018	1057.745605	-552.147705	-187.755203	1067.388550	-489.751740	257.566467	818.017944	-440.618195	-138.111542	834.000793	-513.945068	51.871979	963.028564	462.898804	-23.699001	930.294739	502.201843	153.770096
-528.818665	154.409363	864.897278	-520.352051	-48.934017	862.256042	-641.089233	186.052002	421.594910	-564.698608	-77.168114	474.614471	-616.023743	190.019043	67.620796	-618.070984	-68.770187	77.249298	-574.589172	250.921341	1293.264526	-529.485291	-138.125259	1299.599365	-500.414398	57.236740	1324.342285	-476.493835	66.710075	1588.973999	-608.809448	277.066345	1057.725098	-552.127686	-187.722961	1067.370605	-489.656982	257.554718	817.990417	-440.627899	-138.061111	833.989380	-513.896912	51.891289	963.000244	463.030975	-23.700716	930.315735	502.348785	153.777740
-528.725037	154.466644	864.931946	-520.288147	-48.872910	862.265808	-641.015991	186.054474	421.610382	-564.478271	-76.958397	474.571503	-616.036804	190.025497	67.630844	-618.064087	-68.724060	77.205750	-574.497253	250.970016	1293.245972	-529.437683	-138.061783	1299.587158	-500.338013	57.244732	1324.343994	-476.434235	66.756271	1588.943359	-608.703918	277.019135	1057.721924	-552.088806	-187.658859	1067.357910	-489.586121	257.539673	817.941223	-440.614563	-138.008499	833.973145	-513.830200	51.936211	963.023560	463.199127	-23.736954	930.330078	502.504242	153.769516
-528.639465	154.476105	864.923767	-520.217468	-48.861012	862.262878	-641.021179	186.057541	421.597900	-564.472290	-76.941063	474.571533	-616.096863	190.028564	67.634033	-618.074768	-68.713112	77.206985	-574.414734	250.996643	1293.224854	-529.359802	-138.029434	1299.611084	-500.315369	57.261330	1324.312744	-476.371918	66.811066	1588.945313	-608.608948	277.066315	1057.679077	-552.055237	-187.590225	1067.372070	-489.486847	257.536316	817.957581	-440.589569	-137.923004	833.960266	-513.743530	51.949051	963.017151	463.018738	-23.001408	930.323303	501.735168	156.517685
-528.586670	154.499146	864.881714	-520.160095	-48.836605	862.260864	-641.013245	186.079300	421.608856	-564.442566	-76.915573	474.579895	-616.123413	190.009293	67.617004	-618.068481	-68.681671	77.183441	-574.334106	251.050552	1293.222900	-529.359192	-138.001740	1299.614990	-500.244568	57.286495	1324.324829	-476.308472	66.848938	1588.931641	-608.544373	277.089111	1057.666748	-552.049255	-187.587143	1067.352173	-489.418396	257.519165	817.926941	-440.546997	-137.853027	833.968262	-513.690186	51.992496	962.995483	463.220337	-23.010267	930.344971	501.938416	156.564911
-528.532593	154.534454	864.885620	-520.128357	-48.826263	862.254211	-640.963196	186.087753	421.590820	-564.494385	-76.963661	474.589813	-616.123169	190.031860	67.629257	-618.163696	-68.661682	77.178665	-574.263672	251.101227	1293.230347	-529.341309	-137.958252	1299.601196	-500.182159	57.315441	1324.323364	-476.251526	66.900070	1588.937012	-608.438538	277.070618	1057.682861	-552.022461	-187.525574	1067.364380	-489.324219	257.494293	817.909241	-440.546021	-137.810165	833.973083	-513.655334	52.008736	962.994873	463.371887	-23.070330	930.368042	502.149170	156.435944
-528.443848	154.577454	864.885986	-520.065308	-48.757015	862.232788	-640.946228	186.102386	421.630096	-564.404175	-76.928116	474.581207	-616.161560	190.028076	67.629745	-618.127380	-68.619080	77.160988	-574.188477	251.137939	1293.233521	-529.316711	-137.939255	1299.589844	-500.111908	57.337944	1324.335449	-476.202484	66.942871	1588.926514	-608.363892	277.092346	1057.673828	-552.017456	-187.523178	1067.349731	-489.238007	257.470886	817.917542	-440.537720	-137.779190	833.955872	-513.581482	52.052673	962.984497	463.531891	-23.111359	930.399780	502.318420	156.405945
-528.367920	154.640427	864.875854	-520.041687	-48.728436	862.229370	-640.911011	186.105728	421.625549	-564.312500	-76.881210	474.557281	-616.198120	190.017227	67.626778	-618.136963	-68.608604	77.180046	-574.116943	251.185196	1293.230591	-529.275146	-137.904480	1299.608643	-500.069153	57.358807	1324.312500	-476.141602	66.998756	1588.928711	-608.266785	277.129456	1057.640625	-551.988098	-187.463806	1067.353394	-489.146179	257.437561	817.914856	-440.509125	-137.723709	833.961792	-513.519104	52.099659	962.976379	463.701996	-23.167564	930.420166	502.511292	156.353867
-528.304993	154.668716	864.888916	-519.975952	-48.727818	862.236511	-640.835083	186.106094	421.613770	-564.445740	-77.038376	474.568054	-616.195374	190.010391	67.612106	-618.224182	-68.581604	77.199310	-574.044006	251.212784	1293.220093	-529.261108	-137.880447	1299.589722	-500.016266	57.386761	1324.315186	-476.069336	67.037155	1588.914795	-608.111511	276.660706	1057.672241	-551.962708	-187.433044	1067.330566	-489.062195	257.405762	817.879700	-440.466797	-137.679657	833.950439	-513.464417	52.111092	962.987488	463.908447	-23.155762	930.419617	502.737610	156.315811
-528.222290	154.672546	864.883667	-519.902161	-48.655079	862.225464	-640.784668	186.115250	421.640137	-564.376526	-76.984558	474.568848	-616.167969	190.021637	67.632362	-618.149170	-68.521835	77.180695	-573.965881	251.269547	1293.217407	-529.198181	-137.847031	1299.589966	-499.932861	57.401752	1324.326904	-476.035797	67.123657	1588.912842	-608.125366	277.170380	1057.627075	-551.916565	-187.374619	1067.323486	-488.999908	257.381592	817.889526	-440.384857	-137.638092	833.985046	-513.393311	52.145462	962.980042	464.476135	-24.020586	930.466675	504.026947	153.112000
-528.145874	154.729767	864.882202	-519.854675	-48.642231	862.234802	-640.724854	186.135056	421.667358	-564.335144	-76.917313	474.556183	-616.191406	190.013931	67.640480	-618.158142	-68.506195	77.167946	-573.909363	251.296005	1293.207153	-529.156799	-137.818420	1299.595459	-499.872742	57.455528	1324.320557	-475.944061	67.137466	1588.919678	-608.043579	277.148193	1057.597046	-551.857727	-187.347260	1067.345703	-488.921143	257.367737	817.886108	-440.306122	-137.573486	834.002625	-513.316162	52.185085	962.982422	464.676910	-24.046574	930.501648	504.240662	153.031830
-527.798950	155.374542	865.186340	-519.599304	-48.440327	862.260498	-640.740356	186.153183	421.762787	-564.191406	-76.776573	474.540710	-616.183289	190.034180	67.671249	-618.110046	-68.460419	77.164207	-573.854065	251.319183	1293.202026	-529.107605	-137.800430	1299.618652	-499.792725	57.469131	1324.325195	-475.949249	67.120758	1588.901123	-607.953796	277.152374	1057.577148	-551.827148	-187.277954	1067.340454	-488.823853	257.374451	817.889709	-440.256805	-137.540512	834.009399	-513.148438	52.464108	963.160217	464.966675	-24.282501	930.534363	504.677521	152.494675
-527.959900	154.805801	864.909363	-519.668274	-48.561958	862.253357	-640.647888	186.142593	421.701324	-564.219604	-76.766113	474.569336	-616.153259	190.025925	67.642998	-618.174866	-68.464035	77.197861	-573.795593	251.339249	1293.185547	-529.063416	-137.769989	1299.615479	-499.755066	57.497524	1324.328491	-475.892303	67.160873	1588.905029	-607.888367	277.167969	1057.555908	-551.780823	-187.302887	1067.362915	-488.729858	257.361664	817.889099	-440.188934	-137.521805	834.011475	-513.159363	52.257790	963.008362	465.178528	-24.287106	930.541687	504.925446	152.460068
-527.907715	154.783676	864.883911	-519.614502	-48.561676	862.235352	-640.654968	186.183640	421.680939	-564.212585	-76.766754	474.618347	-616.176636	190.013489	67.645988	-618.157837	-68.459137	77.216545	-573.730896	251.366531	1293.166992	-529.004150	-137.746368	1299.619629	-499.701904	57.508766	1324.323120	-475.842834	67.204262	1588.891724	-607.819580	277.198212	1057.517944	-551.718933	-187.284042	1067.363770	-488.644470	257.359802	817.875549	-440.130463	-137.506729	834.005188	-513.109558	52.250381	962.987000	465.225128	-23.923513	930.550598	504.644318	153.426056
-527.822998	154.835281	864.889221	-519.550049	-48.515972	862.234070	-640.623352	186.194504	421.685211	-564.216858	-76.767120	474.621704	-616.187683	190.017761	67.633202	-618.139526	-68.451546	77.197357	-573.680847	251.409454	1293.139404	-528.987122	-137.728165	1299.605103	-499.656982	57.542484	1324.312012	-475.791077	67.236938	1588.869019	-607.742859	277.196564	1057.530273	-551.643250	-187.271927	1067.352295	-488.577637	257.349335	817.856445	-440.047058	-137.479599	834.006714	-513.025940	52.295162	962.988037	465.296356	-23.691473	930.572815	504.544281	154.158417
-527.779114	154.897980	864.877869	-519.650330	-48.345795	862.234497	-640.624817	186.237946	421.678802	-564.202332	-76.751732	474.596313	-616.200989	190.011185	67.645035	-618.102661	-68.450928	77.196609	-573.619568	251.434448	1293.128174	-528.935242	-137.713867	1299.586060	-499.607819	57.569443	1324.286743	-475.869812	67.099197	1588.739258	-607.676025	277.249207	1057.505127	-551.562866	-187.259033	1067.337158	-488.468658	257.374084	817.835754	-439.931183	-137.455307	834.012146	-513.049683	52.409508	962.982056	465.483490	-23.658569	930.585449	504.730194	154.275574
-527.622131	154.897675	864.865417	-519.363647	-48.471222	862.217834	-640.520081	186.228226	421.664276	-564.160461	-76.692001	474.586548	-616.157349	190.018585	67.659187	-618.093079	-68.410751	77.180283	-573.562744	251.451401	1293.097534	-528.892517	-137.692047	1299.587524	-499.559357	57.577477	1324.290283	-475.830139	67.116516	1588.709351	-607.597778	277.286530	1057.493896	-551.481812	-187.246902	1067.306396	-488.385468	257.387146	817.835205	-439.825714	-137.451279	834.017883	-512.833130	52.351696	962.968079	465.687164	-23.702761	930.593079	504.996216	154.118439
-527.544006	154.943802	864.850403	-519.272827	-48.453167	862.226746	-640.442322	186.247131	421.681793	-564.110840	-76.698662	474.597870	-616.119568	190.023087	67.662102	-618.097229	-68.438423	77.193474	-573.498413	251.468552	1293.092041	-528.847534	-137.687729	1299.541748	-499.520264	57.604916	1324.270874	-475.666870	67.338234	1588.827637	-607.516846	277.286163	1057.468262	-551.412781	-187.254898	1067.290039	-488.291901	257.393616	817.852295	-439.719757	-137.420486	834.009399	-512.758179	52.395882	962.966187	465.844696	-23.587841	930.615479	505.070892	154.532593
-527.448975	154.961014	864.862122	-519.172729	-48.402821	862.217773	-640.407410	186.264313	421.686829	-564.046265	-76.644669	474.595642	-616.191162	190.016693	67.658142	-618.070618	-68.416473	77.181396	-573.446838	251.485245	1293.073975	-528.791504	-137.642014	1299.538208	-499.477783	57.628418	1324.283569	-475.643158	67.368248	1588.823853	-607.434937	277.284363	1057.460693	-551.329651	-187.247345	1067.283081	-488.198212	257.461121	817.840576	-439.615021	-137.413422	834.007935	-512.663757	52.419533	962.967773	466.062195	-23.658991	930.637268	505.366974	154.359390
-527.311523	154.977844	864.855225	-519.048950	-48.391666	862.228943	-640.316162	186.228851	421.692413	-564.028503	-76.664551	474.620575	-616.150269	190.020264	67.656662	-618.048706	-68.407913	77.193298	-573.403198	251.511063	1293.059814	-528.748108	-137.618988	1299.506470	-499.424683	57.618755	1324.272461	-475.604401	67.406151	1588.807739	-607.360779	277.305145	1057.452881	-551.249268	-187.270477	1067.292847	-488.120422	257.476074	817.836853	-439.489166	-137.425293	834.017273	-512.552673	52.440842	962.972107	466.490601	-24.166307	930.687134	506.275818	152.875229
-527.226868	155.000778	864.837219	-518.943176	-48.348572	862.210815	-640.277710	186.228455	421.712616	-564.023132	-76.671173	474.627197	-616.117065	190.032776	67.655045	-618.050476	-68.425568	77.255547	-573.371582	251.518906	1293.047974	-528.687439	-137.622681	1299.509033	-499.379913	57.664997	1324.267700	-475.565613	67.415764	1588.810791	-607.288635	277.325897	1057.448486	-551.152649	-187.255737	1067.262695	-488.021606	257.509766	817.830078	-439.378082	-137.395630	834.027344	-512.458923	52.474781	962.954224	466.739258	-24.203720	930.710571	506.544769	152.821548
-527.114319	155.045364	864.814514	-518.827515	-48.342880	862.196533	-640.201111	186.220764	421.681000	-563.998779	-76.664017	474.668396	-616.040466	190.042801	67.659607	-618.085693	-68.421539	77.269684	-573.337158	251.528107	1293.027710	-528.630127	-137.588928	1299.489624	-499.337952	57.673134	1324.250000	-475.549408	67.435066	1588.783325	-607.234375	277.368225	1057.411377	-551.073608	-187.245193	1067.246582	-487.957642	257.540588	817.803345	-439.279388	-137.413208	833.990967	-512.356873	52.503826	962.937012	466.943939	-24.227932	930.726685	506.798615	152.776886
-527.017273	155.030991	864.803833	-518.724609	-48.310337	862.176819	-640.182617	186.222687	421.686188	-563.915344	-76.630928	474.626801	-616.058289	190.009521	67.652786	-617.935242	-68.447678	77.299507	-573.293884	251.550537	1293.012451	-528.593506	-137.591217	1299.465332	-499.325409	57.675858	1324.246582	-475.520325	67.465622	1588.772461	-607.163757	277.403442	1057.414429	-550.983093	-187.268234	1067.256592	-487.833038	257.589478	817.822449	-439.156342	-137.431244	834.001038	-512.255859	52.508667	962.921692	466.968903	-23.732872	930.704407	506.402710	154.214447
-526.896667	155.060867	864.800354	-518.645569	-48.270710	862.170959	-640.141907	186.236710	421.709961	-563.855103	-76.597900	474.654144	-616.059082	190.017136	67.681236	-617.844666	-68.504440	77.329224	-573.285278	251.553604	1292.994995	-528.551514	-137.592850	1299.443481	-499.294189	57.680988	1324.221924	-475.429199	67.544296	1588.787354	-607.102478	277.381409	1057.392212	-550.887756	-187.228821	1067.234009	-487.738495	257.609863	817.817993	-439.045502	-137.432190	833.991089	-512.163757	52.539730	962.917786	467.008179	-23.249788	930.691956	506.067017	156.091660
-526.818420	155.089264	864.793091	-518.552917	-48.273220	862.161621	-640.134399	186.260605	421.741791	-563.772949	-76.613197	474.679352	-616.057861	190.015030	67.682816	-617.755066	-68.527344	77.386414	-573.234802	251.567856	1292.979492	-528.504822	-137.580856	1299.444580	-499.243500	57.711292	1324.227661	-475.424408	67.550461	1588.784058	-607.035889	277.421021	1057.387451	-550.794434	-187.211624	1067.215820	-487.646027	257.672119	817.826477	-438.918732	-137.422424	834.010071	-512.075684	52.552631	962.909241	467.272491	-23.267708	930.714661	506.385223	156.040665
-526.710510	155.114731	864.819031	-518.408936	-48.241264	862.172241	-640.106750	186.235382	421.785675	-563.652344	-76.574905	474.682739	-616.043457	190.008743	67.696747	-617.767578	-68.571953	77.422546	-573.220520	251.564468	1292.967529	-528.447510	-137.562332	1299.433716	-499.200897	57.707493	1324.231689	-475.494019	67.411926	1588.719849	-607.006104	277.471466	1057.374023	-550.701721	-187.218857	1067.213501	-487.545349	257.688110	817.833008	-438.796539	-137.418732	834.008972	-511.975372	52.574646	962.930176	467.777069	-23.963165	930.732971	507.450775	153.284195
-526.612610	155.120544	864.803467	-518.312988	-48.205208	862.161804	-640.085083	186.262497	421.795471	-563.516052	-76.553062	474.690521	-616.012878	189.990860	67.731018	-617.811401	-68.631821	77.464043	-573.194275	251.580139	1292.963989	-528.364014	-137.540192	1299.431763	-499.158752	57.734489	1324.238403	-475.480164	67.418999	1588.723877	-606.943420	277.453827	1057.361694	-550.610901	-187.186844	1067.234131	-487.461914	257.746918	817.853394	-438.639191	-137.385773	834.039612	-511.883423	52.597630	962.917725	468.181274	-24.389742	930.783813	508.276825	152.135254
-526.533936	155.147369	864.800964	-518.203186	-48.179802	862.152344	-640.098083	186.286423	421.819031	-563.313354	-76.543854	474.680847	-615.864197	189.975372	67.749390	-617.878601	-68.713875	77.525116	-573.156860	251.578476	1292.959717	-528.300903	-137.534805	1299.439697	-499.138916	57.726849	1324.233521	-475.485260	67.415321	1588.719482	-606.885315	277.426910	1057.354980	-550.518555	-187.171539	1067.220093	-487.346405	257.799713	817.875732	-438.528076	-137.365814	834.046631	-511.796722	52.621620	962.912537	468.376312	-24.432072	930.778687	508.540955	152.119476
-526.426636	155.162994	864.798218	-518.068604	-48.146893	862.141113	-640.023926	186.282913	421.825958	-563.066833	-76.581688	474.695831	-615.745911	189.939056	67.773132	-617.982300	-68.786949	77.562408	-573.147766	251.566406	1292.934570	-528.289001	-137.538208	1299.407593	-499.078400	57.754215	1324.225952	-475.576813	67.336411	1588.647827	-606.871948	277.498505	1057.322021	-550.425476	-187.167038	1067.202148	-487.268463	257.836365	817.875000	-438.354736	-137.318115	834.067444	-511.700378	52.642052	962.908142	468.410065	-24.135450	930.815430	508.307434	152.956589
-526.351990	155.146667	864.766968	-517.934448	-48.141411	862.138672	-639.973572	186.294281	421.825623	-562.822571	-76.600754	474.657013	-615.667053	189.900101	67.783493	-618.033325	-68.824303	77.576553	-573.137512	251.566406	1292.941406	-528.225220	-137.555283	1299.401245	-499.059723	57.776260	1324.225952	-475.483643	67.439194	1588.726563	-606.838379	277.497192	1057.338013	-550.316467	-187.155960	1067.172119	-487.230804	257.873932	817.867065	-438.226318	-137.268784	834.092773	-511.610291	52.653122	962.892944	468.632843	-24.164984	930.852600	508.563416	152.927536
-526.272583	155.164200	864.767761	-517.816650	-48.129368	862.127686	-639.894897	186.292358	421.851624	-562.620911	-76.667648	474.631744	-615.542603	189.862061	67.772522	-618.111694	-68.901917	77.623528	-573.111877	251.581207	1292.960083	-528.142090	-137.529327	1299.399780	-499.034698	57.775562	1324.229614	-475.474426	67.436951	1588.751953	-606.777161	277.495331	1057.335327	-550.231689	-187.149170	1067.171387	-487.170990	257.909607	817.892090	-438.085876	-137.247070	834.092163	-511.519226	52.663822	962.888611	468.809448	-24.181765	930.884888	508.778015	152.917282
-526.190979	155.174957	864.770203	-517.660828	-48.113598	862.140198	-639.794861	186.317322	421.846283	-562.332825	-76.700035	474.614441	-615.449097	189.911530	67.824623	-618.087524	-68.949081	77.598824	-573.101685	251.576813	1292.961670	-528.096069	-137.538162	1299.389038	-499.022644	57.767933	1324.257568	-475.416321	67.571045	1588.808472	-606.754517	277.510406	1057.335693	-550.132751	-187.151886	1067.145996	-487.094147	257.915466	817.898132	-437.960754	-137.218628	834.076111	-511.422577	52.684875	962.898499	468.984192	-24.251411	930.926270	509.009491	152.850769
-526.095764	155.208221	864.779175	-517.505859	-48.073055	862.140686	-639.666992	186.334229	421.856720	-562.202271	-76.777184	474.606720	-615.385681	189.915268	67.828644	-618.156982	-69.001579	77.632103	-573.113159	251.577255	1292.970825	-528.056824	-137.526215	1299.350830	-498.978760	57.779015	1324.248169	-475.503967	67.507767	1588.798340	-606.701294	277.464966	1057.361694	-550.043579	-187.142441	1067.128418	-487.071472	257.950592	817.915283	-437.846069	-137.191681	834.078247	-511.325409	52.719486	962.906128	469.150848	-24.298061	930.942688	509.247559	152.790497
-526.002014	155.213699	864.770569	-517.356384	-48.062447	862.154419	-639.545959	186.401810	421.864929	-562.045227	-76.837410	474.614716	-615.438660	189.950134	67.867393	-618.186890	-69.018059	77.689651	-573.101929	251.595169	1292.988892	-527.964294	-137.516403	1299.367188	-498.980621	57.788097	1324.264404	-475.495392	67.508972	1588.812134	-606.666260	277.453094	1057.360962	-549.945190	-187.105881	1067.103638	-486.970123	257.954132	817.928894	-437.657959	-137.119095	834.105408	-511.220886	52.740543	962.910583	469.336090	-24.289221	930.952820	509.515625	152.712341
-525.916809	155.239151	864.770203	-517.198975	-48.045860	862.140015	-639.380066	186.424377	421.848785	-561.894043	-76.863724	474.640717	-615.485291	189.949814	67.854698	-618.170532	-68.999878	77.738914	-573.128174	251.570084	1292.968262	-527.889771	-137.521881	1299.375488	-498.956665	57.819481	1324.255615	-475.515137	67.497726	1588.811523	-606.635803	277.464020	1057.340698	-549.815002	-187.093277	1067.092773	-486.955505	257.993744	817.920105	-437.517456	-137.082275	834.100647	-511.114502	52.757797	962.904724	469.626190	-24.629217	930.992004	510.187836	151.858688
-525.824768	155.262024	864.784973	-517.036011	-48.035027	862.127380	-639.251221	186.518585	421.882507	-561.732178	-76.841980	474.648590	-615.463806	189.948273	67.880356	-618.140747	-68.958488	77.730476	-573.152161	251.568466	1292.968384	-527.839417	-137.486267	1299.343994	-498.935211	57.842819	1324.263184	-475.533691	67.490700	1588.820190	-606.634888	277.481018	1057.320190	-549.715210	-187.072083	1067.061768	-486.878845	257.993103	817.948853	-437.377014	-137.050293	834.096558	-511.012238	52.763809	962.908386	469.565308	-24.374750	931.031189	510.000092	152.519562
-525.726135	155.221069	864.779724	-516.865601	-48.068695	862.122375	-639.129395	186.592484	421.906403	-561.638672	-76.791290	474.666046	-615.475525	189.989822	67.902260	-618.146851	-68.962585	77.785591	-573.182861	251.551559	1292.963379	-527.772461	-137.503403	1299.337891	-498.918152	57.854843	1324.273682	-475.549500	67.491028	1588.838379	-606.561646	277.047668	1057.356689	-549.601990	-187.040009	1067.060425	-486.831482	258.011414	817.932556	-437.217499	-136.993484	834.123535	-510.902649	52.729164	962.905884	469.591125	-24.596085	931.134094	510.494843	151.715988
-525.619629	155.203186	864.776184	-516.710327	-48.070911	862.099670	-638.966675	186.614731	421.910095	-561.534058	-76.749168	474.692566	-615.525024	190.025009	67.924828	-618.088074	-68.911591	77.767921	-573.217712	251.557266	1292.962036	-527.701416	-137.500839	1299.348145	-498.926178	57.849075	1324.295654	-475.576752	67.485519	1588.846802	-606.624512	277.465790	1057.308716	-549.478821	-187.036209	1067.016113	-486.755371	257.997101	817.980286	-437.080231	-136.952209	834.113464	-510.799927	52.710869	962.895630	469.384125	-24.535730	931.287659	510.541199	151.550491
-525.504150	155.175735	864.783630	-516.526428	-48.082272	862.092529	-638.843079	186.723114	421.935852	-561.408325	-76.700584	474.703766	-615.536011	190.058685	67.955391	-618.062561	-68.857590	77.759010	-573.262085	251.537308	1292.970825	-527.633545	-137.503876	1299.349243	-498.897827	57.868416	1324.328979	-475.624237	67.465477	1588.851929	-606.632996	277.413208	1057.278442	-549.357666	-186.985367	1067.018433	-486.714966	258.002930	817.981567	-436.921661	-136.926758	834.131531	-510.666321	52.687012	962.897400	469.507385	-24.517574	931.269958	510.708679	151.586197
-525.393616	155.114426	864.770386	-516.362244	-48.082775	862.065979	-638.759644	186.758621	421.960388	-561.347229	-76.645264	474.711731	-615.613464	190.115021	67.977745	-617.971802	-68.807106	77.746941	-573.317932	251.497940	1292.952637	-527.583862	-137.540451	1299.321167	-498.880707	57.875469	1324.323975	-475.660309	67.463943	1588.861084	-606.626221	277.398193	1057.262329	-549.228394	-186.978958	1066.994629	-486.648651	258.008514	817.988953	-436.766357	-136.873611	834.148926	-510.546753	52.651253	962.879333	469.301666	-23.995392	931.303345	510.135559	152.416153
-525.261169	155.075485	864.760071	-516.180176	-48.096836	862.051270	-638.646240	186.789993	421.986389	-561.285828	-76.639946	474.763306	-615.568237	190.128342	68.014404	-617.859802	-68.754211	77.766167	-573.356567	251.487885	1292.950439	-527.506653	-137.557800	1299.332520	-498.907806	57.876167	1324.320801	-475.686310	67.467209	1588.864380	-606.633972	277.362488	1057.253418	-549.078796	-186.977600	1066.996216	-486.569519	258.033356	817.989258	-436.580902	-136.786758	834.158020	-510.402771	52.624401	962.868225	469.194733	-24.238985	931.423401	510.286804	151.696701
-525.117981	155.049637	864.771240	-515.998718	-48.070457	862.036133	-638.599060	186.820847	422.019653	-561.223572	-76.555992	474.770386	-615.604919	190.122101	68.029259	-617.773499	-68.692108	77.764267	-573.420288	251.440125	1292.920410	-527.425354	-137.569504	1299.324341	-498.902466	57.876095	1324.331543	-475.728546	67.460167	1588.855957	-606.637817	277.310486	1057.203857	-548.951477	-186.980240	1066.982178	-486.480560	258.014954	818.007141	-436.377960	-136.724655	834.218140	-510.262695	52.612503	962.868408	469.896271	-23.809996	931.071960	510.111450	152.359970
-524.978882	155.028458	864.742554	-515.781860	-48.094337	862.035034	-638.550232	186.826324	422.042847	-561.155151	-76.464371	474.783600	-615.597778	190.091812	68.031242	-617.766907	-68.631248	77.740356	-573.489075	251.425659	1292.878662	-527.387268	-137.586121	1299.290527	-498.887634	57.866165	1324.324585	-475.735504	67.447571	1588.874146	-606.647461	277.279510	1057.161255	-548.803467	-187.018524	1066.950562	-486.416138	258.061615	818.004150	-436.204193	-136.669037	834.200745	-510.112183	52.606155	962.856506	470.041931	-24.316500	931.155823	510.826935	152.133011
-524.848572	155.021698	864.722107	-515.638611	-48.087158	862.003662	-638.519531	186.836884	422.098114	-561.121094	-76.381355	474.773254	-615.590698	190.052185	68.029694	-617.707336	-68.527840	77.717110	-573.573242	251.395142	1292.849487	-527.327393	-137.595337	1299.270996	-498.899841	57.841831	1324.328369	-475.809875	67.472740	1588.850830	-606.637451	277.234375	1057.125122	-548.644714	-187.068130	1066.931641	-486.303223	258.073517	817.985352	-436.014893	-136.599365	834.203430	-509.991119	52.600876	962.832153	470.385529	-24.520775	931.104614	511.337189	151.856339
-524.671570	155.026855	864.705933	-515.424683	-48.066090	861.985168	-638.404907	186.792328	422.109039	-561.089905	-76.336525	474.774231	-615.526794	190.071381	68.031250	-617.710144	-68.463333	77.696838	-573.619812	251.362854	1292.804321	-527.224670	-137.625534	1299.254517	-498.927765	57.828453	1324.321411	-475.804016	67.533905	1588.850586	-606.575623	276.781433	1057.108154	-548.490723	-187.069183	1066.873657	-486.222351	258.099426	817.952393	-435.795990	-136.513443	834.211182	-509.826569	52.613178	962.817993	470.592346	-24.697903	931.137024	512.153137	151.098389
-524.541992	155.036682	864.683655	-515.271545	-48.058186	861.942505	-638.368530	186.780029	422.119415	-561.075439	-76.280006	474.786255	-615.479858	190.022110	68.050026	-617.728882	-68.441071	77.682655	-573.724976	251.320663	1292.764160	-527.138794	-137.628677	1299.208252	-498.918610	57.818760	1324.299072	-475.932251	67.489792	1588.807495	-606.570374	276.731506	1057.055420	-548.337402	-187.090881	1066.801514	-486.109039	258.091736	817.948975	-435.595856	-136.470337	834.191223	-509.706116	52.612282	962.787598	470.584106	-24.423779	931.163452	511.917877	151.431854
-524.408936	155.046906	864.666382	-515.087341	-48.040672	861.901550	-638.352234	186.761597	422.165710	-561.051208	-76.175316	474.806091	-615.486755	190.027802	68.038513	-617.699768	-68.380951	77.650024	-573.771973	251.282394	1292.700439	-527.088562	-137.657013	1299.165894	-498.919464	57.823406	1324.286865	-475.896027	67.524834	1588.830811	-606.561340	276.695831	1057.004028	-548.168396	-187.130020	1066.756348	-485.998993	258.123749	817.948730	-435.398163	-136.450516	834.152527	-509.565521	52.616215	962.760254	470.606812	-24.390413	931.202454	511.937653	151.494476
-524.282898	155.046082	864.652954	-514.920410	-48.018028	861.877991	-638.309692	186.739059	422.170563	-561.000977	-76.070862	474.789612	-615.440552	190.052444	68.031693	-617.654907	-68.316200	77.643272	-573.825378	251.259003	1292.660767	-527.001831	-137.663940	1299.126587	-498.910553	57.810989	1324.273926	-476.012848	67.559448	1588.776001	-606.547485	276.661377	1056.942749	-548.002869	-187.134888	1066.690063	-485.889069	258.133392	817.931091	-435.214294	-136.406998	834.135925	-509.431427	52.623528	962.742981	470.662842	-24.399157	931.236511	512.038635	151.488373
-524.153137	155.055313	864.628784	-514.772949	-48.024849	861.860413	-638.253784	186.713379	422.174835	-560.989258	-75.963951	474.781311	-615.339294	190.005051	68.050652	-617.650574	-68.272331	77.623398	-573.888367	251.224075	1292.624023	-526.952515	-137.705185	1299.063965	-498.906830	57.823643	1324.257935	-476.088806	67.563934	1588.754639	-606.524963	276.642273	1056.898193	-547.832947	-187.209229	1066.647827	-485.785309	258.152954	817.909363	-435.016968	-136.405411	834.088440	-509.313629	52.627922	962.724243	470.789001	-24.425768	931.255798	512.170105	151.495636
-524.020813	155.045044	864.605713	-514.584106	-48.012054	861.847595	-638.189453	186.642075	422.163422	-560.953186	-75.911911	474.809937	-615.356445	189.951706	68.013123	-617.687927	-68.274300	77.649849	-573.924194	251.191071	1292.639038	-526.900757	-137.707642	1299.022827	-498.916168	57.803020	1324.246826	-476.139069	67.574181	1588.744263	-606.501282	276.585846	1056.875244	-547.663391	-187.199539	1066.594238	-485.705841	258.172974	817.905212	-434.822754	-136.381836	834.080444	-509.180267	52.635628	962.709167	470.858917	-24.425013	931.308838	512.374817	151.221634
-523.945557	155.221237	864.734131	-514.405579	-47.930592	861.814453	-638.216492	186.624405	422.184937	-560.949829	-75.907982	474.804382	-615.343018	189.840317	67.978233	-617.698181	-68.252197	77.640587	-573.944763	251.199768	1292.607544	-526.833618	-137.714066	1298.960815	-498.982147	57.748142	1324.253418	-476.192322	67.580208	1588.734497	-606.469238	276.515991	1056.834229	-547.512268	-187.193542	1066.546387	-485.627197	258.150635	817.871033	-434.601196	-136.377609	834.060852	-509.101349	52.688610	962.760925	470.889282	-24.302073	931.332886	512.352844	151.144226
-523.838013	155.237793	864.710388	-514.255493	-47.929001	861.783630	-638.215576	186.567993	422.212402	-560.910889	-75.882904	474.825531	-615.356506	189.791153	67.930687	-617.706299	-68.240318	77.642227	-573.999451	251.158417	1292.587769	-526.799133	-137.730652	1298.930664	-498.927002	57.777096	1324.244507	-476.230042	67.594513	1588.729370	-606.464111	276.475128	1056.814331	-547.333435	-187.218872	1066.477783	-485.534515	258.141144	817.870300	-434.394348	-136.364273	834.014404	-508.979675	52.696033	962.734375	470.887573	-24.153011	931.358154	512.350403	151.066849
-523.735352	155.229233	864.668335	-514.102295	-47.905258	861.737854	-638.227417	186.525238	422.235748	-560.846497	-75.893120	474.813965	-615.375610	189.793823	67.934166	-617.729553	-68.238586	77.647156	-574.044495	251.123276	1292.582886	-526.757629	-137.771896	1298.871338	-498.924652	57.754715	1324.231445	-476.278931	67.605278	1588.708862	-606.486084	276.818542	1056.749512	-547.174866	-187.212158	1066.421753	-485.445404	258.127411	817.887695	-434.143036	-136.371216	833.995422	-508.853546	52.704071	962.690674	470.884155	-24.175646	931.397583	512.318542	150.992401
-523.644714	155.208115	864.654663	-513.919861	-47.904419	861.724182	-638.220459	186.488251	422.234009	-560.749878	-75.869156	474.791504	-615.398315	189.802032	67.937523	-617.725342	-68.232643	77.605896	-574.026794	251.117981	1292.565186	-526.668640	-137.757996	1298.812500	-499.004425	57.682384	1324.198853	-476.302887	67.627876	1588.696045	-606.456909	276.790802	1056.741821	-547.010681	-187.204163	1066.343750	-485.353729	258.105408	817.901733	-433.879730	-136.307419	833.957275	-508.745789	52.696953	962.679932	470.638672	-24.140543	931.528259	512.225037	150.886841
-523.503906	155.087082	864.515320	-513.790100	-47.941311	861.700989	-638.229980	186.438477	422.211914	-560.694336	-75.860947	474.808105	-615.425659	189.807266	67.932640	-617.743652	-68.217491	77.578613	-574.056946	251.086212	1292.553833	-526.592102	-137.765182	1298.778198	-499.007263	57.678246	1324.190186	-476.335938	67.638527	1588.688843	-606.414734	276.731293	1056.719727	-546.840149	-187.211258	1066.298584	-485.278259	258.119812	817.901794	-433.653168	-136.293762	833.937317	-508.563568	52.676270	962.594421	470.371521	-24.038536	931.685669	512.138794	150.774780
-523.402222	155.105911	864.519714	-513.625305	-47.914764	861.687195	-638.240051	186.383560	422.221436	-560.606689	-75.884262	474.812897	-615.448914	189.841537	67.962044	-617.730652	-68.219414	77.632347	-574.082886	251.057632	1292.545898	-526.573914	-137.785477	1298.714722	-498.986908	57.683563	1324.198853	-476.362549	67.647942	1588.691650	-606.395142	276.712311	1056.726196	-546.698792	-187.186218	1066.276733	-485.194427	258.095886	817.930481	-433.417358	-136.244766	833.928406	-508.443451	52.692509	962.591003	470.025208	-23.857243	931.846130	511.816437	150.830627
-523.371216	155.072922	864.510193	-513.500610	-47.942402	861.686768	-638.310303	186.370651	422.240479	-560.532471	-75.853302	474.804749	-615.471802	189.852798	67.968300	-617.743347	-68.227318	77.609062	-574.115173	251.037857	1292.570557	-526.559143	-137.807785	1298.695801	-498.911255	57.729782	1324.230713	-476.400970	67.641647	1588.700806	-606.354675	276.681305	1056.734253	-546.570007	-187.154907	1066.243286	-485.131714	258.045074	817.948425	-433.209991	-136.242844	833.946594	-508.367584	52.671162	962.586304	469.651550	-23.676952	931.981201	511.631165	150.721329
-523.290771	155.085175	864.511353	-513.373047	-47.908268	861.687378	-638.331848	186.331650	422.259521	-560.456299	-75.843109	474.821777	-615.529846	189.843353	67.978676	-617.712280	-68.256081	77.666855	-574.129456	251.027542	1292.575317	-526.461365	-137.804321	1298.728271	-498.981018	57.655807	1324.255371	-476.424927	67.621223	1588.713379	-606.325684	276.693237	1056.741943	-546.447998	-187.160034	1066.241577	-485.054840	258.019653	817.999634	-433.000946	-136.179489	834.007141	-508.280670	52.695480	962.588928	469.550934	-23.752943	932.067566	511.869476	150.394806
-523.246155	155.057220	864.508179	-513.253296	-47.941853	861.714783	-638.342163	186.277390	422.245575	-560.414795	-75.933952	474.878784	-615.523071	189.831573	67.951523	-617.736572	-68.280128	77.690079	-574.161499	250.988464	1292.605225	-526.438599	-137.827957	1298.711548	-498.971649	57.643738	1324.272339	-476.440979	67.601959	1588.725708	-606.302307	276.647491	1056.735840	-546.302612	-187.160934	1066.240601	-484.998474	257.992004	818.014099	-432.806091	-136.145493	834.034424	-508.198120	52.683437	962.601196	470.441345	-24.013874	931.500671	512.109497	151.055588
-523.224548	155.025528	864.506409	-513.144958	-47.938881	861.716614	-638.347473	186.246948	422.241638	-560.361023	-75.958435	474.868622	-615.569153	189.834641	67.934479	-617.689880	-68.285881	77.724800	-574.177795	250.991592	1292.610474	-526.350525	-137.823380	1298.729492	-498.972015	57.633453	1324.285156	-476.449005	67.598068	1588.727783	-606.269226	276.588135	1056.744751	-546.179138	-187.121872	1066.222168	-484.946625	257.968750	818.015686	-432.610931	-136.089172	834.082153	-508.129913	52.675171	962.600952	470.618439	-24.232487	931.506897	512.552368	151.189194
-523.229370	155.033386	864.494568	-513.075439	-47.925865	861.693542	-638.380859	186.197174	422.212463	-560.306885	-75.988098	474.864044	-615.580933	189.845245	67.937523	-617.700684	-68.327904	77.731339	-574.217896	250.960556	1292.609131	-526.325500	-137.835037	1298.691528	-498.942963	57.628422	1324.282227	-476.443176	67.596298	1588.724731	-606.279297	276.637848	1056.742432	-546.063538	-187.110001	1066.177246	-484.902466	257.930115	818.046326	-432.436493	-136.005997	834.103027	-508.076294	52.684856	962.581299	470.739746	-24.603157	931.520630	513.210266	151.204498
-523.207947	155.042526	864.502014	-512.983459	-47.907085	861.677612	-638.354309	186.153107	422.216217	-560.233032	-75.976601	474.820557	-615.547607	189.856873	67.941154	-617.661804	-68.349068	77.741966	-574.236633	250.950363	1292.611816	-526.261536	-137.846558	1298.691406	-498.933472	57.623394	1324.281860	-476.451508	67.572945	1588.725952	-606.241882	276.538269	1056.750488	-545.943176	-187.107422	1066.143921	-484.854431	257.956573	818.090210	-432.250641	-135.933411	834.127563	-508.006348	52.691502	962.575684	470.772919	-24.669609	931.545471	513.226013	151.186844
-523.175537	155.048889	864.514648	-512.862122	-47.885136	861.678955	-638.359619	186.086533	422.215363	-560.179871	-76.009491	474.808746	-615.516174	189.882446	67.980370	-617.614502	-68.415802	77.769135	-574.262817	250.908539	1292.617432	-526.213989	-137.878830	1298.673584	-498.904022	57.621864	1324.308228	-476.429443	67.560890	1588.749756	-606.248718	276.549988	1056.770508	-545.841431	-187.082016	1066.118042	-484.791504	257.920441	818.101746	-432.100250	-135.863052	834.166077	-507.949615	52.703396	962.584656	470.706085	-24.552946	931.572388	513.062012	151.191574
-523.154297	155.075104	864.538452	-512.773743	-47.884548	861.678467	-638.389587	186.065125	422.250977	-560.075928	-76.037521	474.811157	-615.577271	189.875931	67.972282	-617.593811	-68.483398	77.829781	-574.281555	250.903702	1292.632080	-526.133728	-137.874130	1298.689087	-498.891724	57.608505	1324.320068	-476.421173	67.552834	1588.760864	-606.238892	276.493561	1056.784790	-545.711792	-187.072144	1066.115845	-484.785736	257.927277	818.135437	-431.971100	-135.798019	834.190613	-507.894867	52.708363	962.596252	470.539337	-24.561821	931.714722	512.864624	151.094193
-523.162170	155.011993	864.530823	-512.703613	-47.881218	861.702637	-638.420776	186.005142	422.223572	-559.981628	-76.102943	474.819519	-615.547119	189.892014	67.966927	-617.676208	-68.495613	77.848709	-574.315979	250.856705	1292.649536	-526.080933	-137.896072	1298.680176	-498.790253	57.673103	1324.344971	-476.417389	67.533997	1588.776611	-606.261841	276.521454	1056.781494	-545.609985	-187.061371	1066.111694	-484.767975	257.937805	818.169556	-431.854401	-135.719177	834.208740	-507.862335	52.697708	962.604614	470.135406	-24.584070	931.979797	512.558777	150.917801
-523.139160	154.991150	864.525452	-512.620239	-47.867981	861.705994	-638.456665	185.983398	422.220795	-559.797363	-76.115341	474.774231	-615.563171	189.864426	67.948547	-617.717468	-68.541534	77.874802	-574.362427	250.849777	1292.646118	-526.039856	-137.925659	1298.689575	-498.750458	57.681370	1324.378906	-476.401306	67.528572	1588.791748	-606.273926	276.489502	1056.757568	-545.502991	-187.091599	1066.110352	-484.762970	257.944702	818.161377	-431.722504	-135.637756	834.228516	-507.820129	52.700439	962.604736	469.600281	-24.701811	932.381897	512.226074	150.653168
-523.159485	154.966919	864.502075	-512.562439	-47.889214	861.711304	-638.479492	185.967209	422.245056	-559.576660	-76.161728	474.789551	-615.552734	189.856659	67.948227	-617.736511	-68.604774	77.874008	-574.393250	250.816498	1292.637085	-525.962341	-137.955521	1298.706543	-498.715729	57.686058	1324.372681	-476.366516	67.539688	1588.804932	-606.289490	276.445007	1056.747681	-545.402100	-187.062439	1066.099121	-484.762146	257.949402	818.148254	-431.607635	-135.535172	834.239441	-507.797272	52.695881	962.595459	469.057831	-24.864620	932.764587	511.872955	150.400360
-523.167175	154.961990	864.489197	-512.528687	-47.898247	861.691589	-638.486572	185.938065	422.213623	-559.415894	-76.255531	474.760345	-615.562073	189.849701	67.920273	-617.754272	-68.646294	77.843575	-574.421509	250.778168	1292.617188	-525.851501	-137.949661	1298.708008	-498.678101	57.670345	1324.348389	-476.353241	67.514740	1588.793213	-606.314941	276.457520	1056.736572	-545.268738	-187.086166	1066.089844	-484.770142	258.004181	818.145874	-431.508148	-135.454651	834.225830	-507.779266	52.687881	962.578613	468.339020	-25.225344	933.246887	511.492584	150.110580
-523.186646	154.904495	864.488037	-512.482117	-47.881725	861.687866	-638.505981	185.903534	422.183136	-559.325684	-76.368362	474.730164	-615.578857	189.878403	67.930206	-617.808716	-68.706146	77.870972	-574.435242	250.748520	1292.601074	-525.671631	-137.931015	1298.701904	-498.648804	57.663662	1324.342285	-476.384125	67.437721	1588.753052	-606.325928	276.416199	1056.735229	-545.137207	-187.104477	1066.081055	-484.785522	257.974121	818.127747	-431.386505	-135.335251	834.223755	-507.756561	52.669579	962.575317	467.355713	-25.862394	933.978271	510.981201	149.660172
-523.181274	154.851028	864.493103	-512.392273	-47.917519	861.712402	-638.538269	185.896149	422.196289	-559.203674	-76.484489	474.731750	-615.620300	189.859955	67.912895	-617.861511	-68.742630	77.888931	-574.462463	250.709167	1292.619507	-525.644714	-137.995636	1298.687866	-498.607147	57.657673	1324.352417	-476.294342	67.494568	1588.775757	-606.356567	276.376434	1056.725342	-545.017395	-187.113281	1066.072998	-484.825348	258.022827	818.113037	-431.284821	-135.222137	834.217651	-507.724182	52.637802	962.591736	466.145660	-26.568964	934.725403	510.423737	149.157990
-523.188171	154.854172	864.515808	-512.334961	-47.925182	861.721436	-638.522766	185.861679	422.219299	-559.052063	-76.478668	474.683868	-615.580933	189.879150	67.976723	-617.910522	-68.809883	77.910271	-574.492859	250.661758	1292.621826	-525.529785	-138.018738	1298.691528	-498.568207	57.657146	1324.337402	-476.249634	67.483276	1588.782715	-606.388672	276.285583	1056.736694	-544.895386	-187.093216	1066.076904	-484.884918	258.034241	818.113342	-431.192444	-135.124161	834.214783	-507.710663	52.631405	962.608765	471.985107	-24.006510	930.435181	513.182617	151.974899
-523.212830	154.796219	864.515320	-512.283447	-47.945042	861.751038	-638.498718	185.849457	422.204590	-559.038330	-76.585464	474.737457	-615.457458	189.862808	67.965576	-617.973450	-68.883110	77.963051	-574.564087	250.621521	1292.605469	-525.416687	-138.026718	1298.697021	-498.537994	57.651073	1324.324463	-476.218445	67.466774	1588.775146	-606.461243	276.329041	1056.736450	-544.752563	-187.087509	1066.056152	-484.937744	258.060944	818.118164	-431.092651	-135.029709	834.199585	-507.705139	52.610474	962.624268	471.948730	-23.979090	930.468384	513.130432	151.947189
-523.223816	154.749313	864.517578	-512.194641	-47.972500	861.769104	-638.468384	185.834763	422.189728	-559.000305	-76.625687	474.779419	-615.327087	189.855118	67.997459	-617.998291	-68.903122	77.972496	-574.597351	250.589890	1292.606323	-525.299683	-138.052963	1298.723633	-498.507263	57.649681	1324.326294	-476.176208	67.474602	1588.770264	-606.452698	275.913849	1056.742920	-544.629150	-187.073837	1066.072876	-484.997284	258.095581	818.092468	-431.030731	-134.970261	834.185852	-507.681702	52.585060	962.636047	471.934998	-23.966848	930.463501	513.097534	151.995148
-523.246277	154.718033	864.526794	-512.161560	-47.965130	861.786133	-638.424194	185.830765	422.161499	-558.947632	-76.647034	474.803223	-615.137878	189.822662	67.968613	-618.061462	-68.926300	77.961380	-574.654785	250.562759	1292.589600	-525.174805	-138.049530	1298.728027	-498.470398	57.651703	1324.323486	-476.116882	67.479424	1588.768066	-606.548706	275.857544	1056.728271	-544.514282	-187.089722	1066.078857	-485.089233	258.099762	818.074829	-430.972961	-134.881851	834.167786	-507.677185	52.579491	962.649353	471.822021	-23.985025	930.514221	513.054382	151.933441
-523.247620	154.673828	864.523682	-512.087585	-48.000713	861.797363	-638.380127	185.805145	422.146271	-558.923340	-76.661163	474.788940	-615.073242	189.784760	67.982597	-618.090576	-68.987122	77.985870	-574.717834	250.539703	1292.604248	-524.953735	-138.022659	1298.773438	-498.444885	57.654781	1324.327759	-476.061859	67.480644	1588.769775	-606.641785	275.808533	1056.736328	-544.403992	-187.060730	1066.096802	-485.178375	258.127228	818.078552	-430.898712	-134.816147	834.172241	-507.641968	52.550259	962.653564	471.833710	-23.968903	930.484802	513.059448	151.966049
-523.272095	154.596436	864.501282	-512.055420	-48.022171	861.798035	-638.302979	185.809555	422.142792	-558.905090	-76.684662	474.788483	-614.947632	189.763855	67.950142	-618.108521	-69.017540	78.005569	-574.773010	250.510056	1292.592773	-524.819580	-138.007370	1298.792358	-498.400574	57.640324	1324.335083	-476.007568	67.478897	1588.755127	-606.794067	276.108032	1056.729858	-544.304932	-187.046768	1066.118164	-485.292725	258.139465	818.094727	-430.851288	-134.781418	834.129639	-507.624908	52.515499	962.641479	471.809540	-23.926607	930.507874	513.022095	152.004898
-523.263916	154.571869	864.502136	-511.968781	-48.090733	861.802795	-638.230103	185.834869	422.124603	-558.928833	-76.741829	474.815186	-614.902161	189.773483	67.966125	-618.190369	-69.051575	78.004707	-574.815979	250.490204	1292.618530	-524.745056	-138.043915	1298.749634	-498.361542	57.641766	1324.338867	-475.960541	67.475189	1588.737793	-606.909302	276.039612	1056.729492	-544.220886	-187.055634	1066.099365	-485.412628	258.111877	818.083557	-430.794189	-134.720612	834.118103	-507.578949	52.474827	962.644531	471.808685	-23.937660	930.514404	513.024841	151.996750
-523.277405	154.499298	864.485779	-511.916290	-48.117550	861.805847	-638.130737	185.852905	422.097900	-558.895508	-76.748550	474.808075	-614.972168	189.779999	67.992058	-618.248291	-69.093285	78.022072	-574.869751	250.452011	1292.638062	-524.640808	-138.063538	1298.738037	-498.330841	57.644123	1324.353638	-475.928680	67.453873	1588.738770	-607.002808	275.941406	1056.755859	-544.136658	-187.059418	1066.088257	-485.541931	258.115021	818.076050	-430.751465	-134.679977	834.103882	-507.546204	52.438507	962.636597	471.773560	-23.910776	930.540222	513.021606	152.009018
-523.298706	154.448013	864.493469	-511.865326	-48.151176	861.807861	-637.996094	185.888824	422.089325	-558.920593	-76.787483	474.826508	-615.001099	189.827728	67.985771	-618.298279	-69.129379	78.028534	-574.905762	250.420609	1292.647705	-524.564819	-138.063614	1298.746582	-498.314087	57.626049	1324.364380	-475.849426	67.466072	1588.750977	-607.001526	275.818024	1056.762207	-544.066284	-187.076508	1066.095459	-485.251038	258.161987	818.289307	-430.717438	-134.630234	834.092834	-507.524902	52.397167	962.640808	471.781189	-23.898094	930.563843	512.997925	152.030762
-523.287903	154.363312	864.496765	-511.820160	-48.226891	861.826660	-637.917175	185.942596	422.104828	-558.983459	-76.820595	474.861755	-615.086975	189.863419	68.035805	-618.319763	-69.159843	78.038857	-574.957397	250.384964	1292.672729	-524.517395	-138.101349	1298.705688	-498.282196	57.637859	1324.382813	-475.805481	67.458206	1588.764038	-607.108948	275.772400	1056.763916	-543.991333	-187.098877	1066.122192	-485.360199	258.142578	818.306030	-430.703613	-134.623154	834.100464	-507.486084	52.326862	962.650818	471.786072	-23.852757	930.560303	513.028931	152.085297
-523.277283	154.291168	864.490417	-511.770935	-48.260147	861.830872	-637.835449	186.015030	422.113068	-559.006653	-76.821823	474.928253	-615.085693	189.922455	68.048798	-618.361511	-69.171577	78.085953	-575.015381	250.359589	1292.675537	-524.449646	-138.116409	1298.733643	-498.272644	57.637375	1324.394897	-475.771240	67.447548	1588.774170	-607.218994	275.778168	1056.770020	-543.920715	-187.096542	1066.131958	-485.493744	258.134644	818.317322	-430.665375	-134.605499	834.109680	-507.441284	52.281979	962.648315	471.758850	-23.828712	930.593750	513.023926	152.064362
-523.256104	154.244171	864.521912	-511.726410	-48.305328	861.845825	-637.810120	186.088348	422.137329	-559.051086	-76.834305	474.925110	-615.090942	189.953140	68.071289	-618.396057	-69.191902	78.087685	-575.067627	250.332169	1292.696411	-524.338318	-138.123688	1298.762573	-498.245850	57.624557	1324.420898	-475.728241	67.442474	1588.784180	-607.325806	275.762390	1056.775879	-543.865112	-187.138962	1066.147095	-485.590546	258.104462	818.325806	-430.665741	-134.603928	834.117249	-507.404907	52.229137	962.671143	471.738678	-23.836773	930.582275	513.025269	152.080276
-523.414001	154.002945	864.542725	-511.716278	-48.364155	861.839478	-637.801575	186.127228	422.121460	-559.091553	-76.876884	474.932709	-615.197815	189.948105	68.079857	-618.404480	-69.198441	78.077530	-575.110352	250.292068	1292.703857	-524.282288	-138.152756	1298.777710	-498.235413	57.610970	1324.430786	-475.676331	67.450249	1588.809570	-607.412292	275.638031	1056.800293	-543.776611	-187.188400	1066.179932	-485.704132	258.098236	818.334412	-430.642181	-134.616333	834.121216	-507.460175	52.074562	962.676453	471.704315	-23.810951	930.606750	513.009583	152.061417
-523.202148	154.042526	864.534607	-511.635712	-48.392464	861.867920	-637.732544	186.137070	422.157104	-559.126648	-76.868416	474.934601	-615.174194	189.985641	68.108238	-618.405518	-69.181435	78.050545	-575.178528	250.241104	1292.705688	-524.162109	-138.174408	1298.803101	-498.181091	57.596210	1324.449219	-475.644104	67.451317	1588.830933	-607.506470	275.616211	1056.830322	-543.699341	-187.236923	1066.213013	-485.785583	258.081787	818.364502	-430.573273	-134.600800	834.145569	-507.304138	52.092430	962.685730	471.679810	-23.818033	930.591125	513.012878	152.074722
-523.163940	153.944489	864.528870	-511.596069	-48.430195	861.863037	-637.692993	186.151718	422.181946	-559.122437	-76.808823	474.924896	-615.211426	189.988266	68.126907	-618.381409	-69.147331	78.023079	-575.228577	250.203415	1292.712036	-524.123596	-138.222122	1298.824097	-498.185486	57.561573	1324.452759	-475.627075	67.443062	1588.833130	-607.527649	275.207977	1056.854858	-543.622375	-187.262039	1066.229858	-485.848267	258.071472	818.365173	-430.565613	-134.641006	834.149292	-507.252686	52.025578	962.679138	471.678894	-23.809662	930.589417	513.011658	152.087692
-523.109314	153.867599	864.539001	-511.562531	-48.468300	861.864746	-637.686646	186.128479	422.210266	-559.162903	-76.803802	474.924164	-615.230774	189.977509	68.134125	-618.364746	-69.124451	78.030815	-575.246887	250.159485	1292.721436	-524.022827	-138.256149	1298.876343	-498.142548	57.542233	1324.471313	-475.593994	67.445129	1588.851074	-607.610535	275.171692	1056.872070	-543.539673	-187.309692	1066.245850	-485.926270	258.063049	818.370056	-430.539764	-134.681213	834.171448	-507.195343	51.963516	962.683655	471.686279	-23.810745	930.593323	513.027222	152.089645
-523.064270	153.756638	864.520752	-511.519104	-48.528332	861.879272	-637.651917	186.125031	422.191925	-559.130371	-76.751053	474.921661	-615.200134	189.969055	68.128242	-618.278137	-69.078636	78.005867	-575.267517	250.121826	1292.726685	-523.949768	-138.297684	1298.903198	-498.138031	57.501934	1324.478638	-475.583191	67.449753	1588.880493	-607.687134	275.118042	1056.896118	-543.469177	-187.394913	1066.310913	-485.973175	258.033630	818.363098	-430.484772	-134.727127	834.203491	-507.147491	51.894058	962.681519	471.700623	-23.821352	930.600952	513.059631	152.102539
-522.982361	153.675079	864.508240	-511.485168	-48.565079	861.874573	-637.605530	186.096527	422.188690	-559.206726	-76.815254	474.953491	-615.209351	189.964859	68.122177	-618.200562	-69.026474	77.996140	-575.259216	250.081543	1292.732544	-523.905457	-138.361237	1298.915405	-498.128326	57.478619	1324.502808	-475.562195	67.465797	1588.906494	-607.726135	275.045807	1056.891357	-543.407349	-187.450806	1066.295532	-486.009705	258.029877	818.374451	-430.452148	-134.769791	834.224426	-507.082428	51.836605	962.672241	471.708893	-23.795462	930.597717	513.078430	152.113251
-522.909058	153.623688	864.479614	-511.447571	-48.566170	861.854797	-637.572083	186.094986	422.197388	-559.207397	-76.788673	474.970764	-615.180786	189.949677	68.121353	-618.076721	-68.953827	77.998375	-575.269409	250.027100	1292.717407	-523.844543	-138.405319	1298.934937	-498.125580	57.439709	1324.504028	-475.561523	67.448578	1588.923340	-607.770874	275.028748	1056.893188	-543.352112	-187.541916	1066.351807	-486.015015	258.038849	818.383789	-430.393127	-134.821533	834.228088	-507.026917	51.812740	962.648010	471.720062	-23.797956	930.607117	513.100098	152.112717
-522.847290	153.605865	864.473633	-511.392670	-48.600639	861.828674	-637.561829	186.058121	422.213409	-559.186218	-76.706696	474.921173	-615.211548	189.949448	68.116653	-617.952454	-68.895020	77.973450	-575.254883	249.984573	1292.706787	-523.809937	-138.450150	1298.928223	-498.113495	57.386776	1324.482178	-475.566345	67.441231	1588.933594	-607.772400	274.975555	1056.895996	-543.266418	-187.620621	1066.334717	-485.999817	258.015381	818.362854	-430.316864	-134.913391	834.213379	-506.962219	51.776794	962.631287	471.615784	-23.757118	930.645264	512.910583	152.352982
-522.783569	153.561264	864.454956	-511.343079	-48.657562	861.809998	-637.546265	186.018692	422.191620	-559.154907	-76.652382	474.881042	-615.125610	189.964127	68.106125	-617.882813	-68.798607	77.923027	-575.241760	249.919769	1292.675781	-523.788086	-138.499008	1298.864014	-498.088196	57.346436	1324.475098	-475.583466	67.439133	1588.927246	-607.770630	274.947632	1056.873047	-543.194763	-187.685349	1066.297485	-485.990112	258.014832	818.346863	-430.248657	-135.026382	834.198303	-506.900909	51.725616	962.612122	469.806519	-24.306137	932.106812	512.179016	151.170334
-522.702759	153.517578	864.435608	-511.266266	-48.708378	861.778442	-637.544434	185.990952	422.185516	-559.148254	-76.603622	474.834717	-615.102844	189.965149	68.136154	-617.771790	-68.710716	77.846634	-575.201233	249.885513	1292.669189	-523.743896	-138.541458	1298.861938	-498.092804	57.286179	1324.446289	-475.622009	67.418739	1588.919556	-607.737549	274.899475	1056.857178	-543.129883	-187.749100	1066.248291	-485.965576	258.013550	818.314514	-430.140594	-135.097260	834.179565	-506.824982	51.672020	962.586914	470.215881	-24.290539	931.828979	512.491638	151.317047
-522.649109	153.493774	864.407593	-511.232910	-48.776215	861.752319	-637.532776	185.916595	422.173767	-559.180237	-76.605209	474.850464	-615.070923	189.954071	68.105209	-617.747925	-68.644958	77.826881	-575.173889	249.833344	1292.640259	-523.719788	-138.591248	1298.850098	-498.073303	57.233768	1324.423096	-475.719818	67.344276	1588.871582	-607.667358	274.889648	1056.831909	-543.065735	-187.841492	1066.229004	-485.903778	258.007172	818.305054	-430.043549	-135.211624	834.152100	-506.767181	51.627113	962.558350	470.298035	-24.408695	931.818848	512.652771	151.293762
-522.575623	153.455597	864.362427	-511.163727	-48.795021	861.730591	-637.563293	185.870483	422.185333	-559.202637	-76.542641	474.867310	-615.063232	189.919830	68.095474	-617.719666	-68.582397	77.826027	-575.115845	249.799438	1292.616943	-523.710144	-138.639969	1298.808228	-498.049683	57.189762	1324.394165	-475.746033	67.333496	1588.884644	-607.595581	274.887207	1056.799561	-543.008545	-187.904709	1066.201538	-485.850433	258.002197	818.266541	-429.924286	-135.363922	834.166321	-506.690308	51.610191	962.524475	470.374634	-24.495037	931.766846	512.763245	151.318573
-522.810425	153.007706	864.265442	-511.168182	-48.961411	861.716919	-637.597351	185.780045	422.085388	-559.273682	-76.522354	474.893646	-615.043152	189.881424	68.051147	-617.730286	-68.576736	77.869118	-575.030762	249.735458	1292.592163	-523.753601	-138.706772	1298.783691	-498.041901	57.142632	1324.397949	-475.794617	67.305046	1588.873779	-607.548340	275.161743	1056.757568	-542.961792	-187.944275	1066.150513	-485.783569	257.990631	818.252869	-429.817596	-135.491257	834.151733	-506.765015	51.357315	962.464905	470.165802	-24.161898	931.520935	512.057922	151.231216
-522.433899	153.459152	864.342529	-511.011963	-48.837833	861.710815	-637.576294	185.681396	422.130463	-559.316162	-76.480682	474.920715	-614.971924	189.797684	68.036499	-617.695007	-68.558044	77.891045	-574.945923	249.677658	1292.571045	-523.746216	-138.755798	1298.763306	-498.026886	57.068989	1324.395386	-475.842407	67.277870	1588.875732	-607.440369	275.161346	1056.731079	-542.911194	-187.971939	1066.120728	-485.688477	257.952057	818.214294	-429.680206	-135.644974	834.167664	-506.547333	51.591030	962.505005	468.740540	-24.688324	932.408569	511.393341	150.622665
-522.392029	153.466888	864.320618	-510.961517	-48.820164	861.671021	-637.623535	185.608505	422.146515	-559.378601	-76.443703	474.939575	-614.975281	189.722946	68.009972	-617.708374	-68.590538	77.884087	-574.872009	249.639084	1292.552246	-523.741882	-138.826355	1298.774414	-498.009766	57.000736	1324.380371	-475.876404	67.255798	1588.879883	-607.298401	275.065369	1056.722412	-542.853516	-188.035324	1066.124878	-485.569977	257.940247	818.181519	-429.571777	-135.733307	834.200806	-506.486755	51.596199	962.472656	469.633728	-24.126028	932.179443	511.711517	150.903717
-522.340271	153.485306	864.304932	-510.890076	-48.842148	861.670776	-637.661011	185.491608	422.131744	-559.378479	-76.433624	474.956940	-614.953735	189.676498	68.009438	-617.761841	-68.630859	77.887733	-574.810364	249.594727	1292.544189	-523.758972	-138.878296	1298.764526	-497.971130	56.956219	1324.362793	-475.909546	67.218201	1588.891602	-607.174255	274.997314	1056.726318	-542.817139	-188.087402	1066.104004	-485.426483	257.860992	818.170654	-429.471649	-135.881210	834.191345	-506.424835	51.603168	962.464661	469.564545	-23.783043	932.120850	511.653259	150.923080
-522.265991	153.532532	864.320374	-510.810944	-48.826832	861.666138	-637.712219	185.392792	422.145020	-559.292480	-76.469521	474.934509	-614.996765	189.650742	67.994682	-617.819336	-68.673531	77.907463	-574.717407	249.563721	1292.551025	-523.770264	-138.932632	1298.757202	-497.965607	56.914692	1324.368530	-475.959045	67.169098	1588.909912	-607.027405	274.999573	1056.704956	-542.781616	-188.130981	1066.092407	-485.278168	257.830566	818.181702	-429.344421	-135.983932	834.189331	-506.354797	51.624531	962.470703	469.993591	-23.866970	931.829773	511.674744	151.356842
-522.221558	153.519531	864.312866	-510.754547	-48.795902	861.661377	-637.794800	185.321274	422.168518	-559.192139	-76.504372	474.887817	-615.018311	189.639343	68.014427	-617.950928	-68.755295	77.915298	-574.666687	249.530991	1292.555420	-523.809814	-138.974365	1298.749756	-497.936310	56.880047	1324.380371	-476.011108	67.126015	1588.916504	-606.919312	275.019989	1056.697754	-542.780457	-188.208435	1066.086060	-485.125793	257.767273	818.166687	-429.258789	-136.063171	834.207764	-506.288147	51.636230	962.462891	468.916290	-23.456179	932.364197	511.112640	150.883133
-522.162048	153.562271	864.314392	-510.687683	-48.785263	861.650940	-637.829895	185.286713	422.186432	-559.050354	-76.574715	474.895813	-615.073975	189.670044	68.023552	-618.086182	-68.838875	77.922874	-574.576050	249.501251	1292.536865	-523.803345	-139.023346	1298.761841	-497.908508	56.803062	1324.392090	-476.045197	67.076065	1588.939331	-606.768921	274.947296	1056.707397	-542.748840	-188.230072	1066.072266	-484.945343	257.679443	818.178528	-429.141815	-136.171432	834.233154	-506.234436	51.656986	962.459412	468.996094	-23.490673	932.294189	511.059021	150.982635
-522.123840	153.586044	864.317627	-510.629517	-48.797619	861.636719	-637.937256	185.249557	422.228333	-558.910645	-76.678261	474.892487	-615.117859	189.688034	67.999832	-618.247437	-68.971970	78.021019	-574.515869	249.481644	1292.569336	-523.834961	-139.065384	1298.734009	-497.907013	56.788475	1324.431519	-476.003540	67.098251	1589.021240	-606.551636	274.635010	1056.689209	-542.727844	-188.311646	1066.081909	-484.754456	257.590149	818.194275	-429.053833	-136.290588	834.240906	-506.181671	51.655499	962.453369	468.883850	-22.631857	932.072693	509.140167	152.455734
-522.084229	153.628967	864.336731	-510.572784	-48.785217	861.649841	-637.964355	185.203308	422.194794	-558.790344	-76.797783	474.899750	-615.149170	189.675171	67.990471	-618.369202	-69.093849	78.020813	-574.448486	249.456741	1292.590698	-523.815552	-139.090073	1298.764160	-497.878235	56.739899	1324.462891	-476.063049	67.016075	1589.042725	-606.385864	274.548492	1056.717163	-542.697937	-188.398438	1066.092773	-484.556732	257.512512	818.233337	-428.940247	-136.342621	834.307068	-506.136597	51.681015	962.469788	469.083191	-22.481684	931.922180	508.936890	152.801697
-522.022522	153.626907	864.343872	-510.461029	-48.812347	861.698730	-638.000977	185.194138	422.205750	-558.729370	-76.905167	474.946625	-615.205322	189.694336	67.987724	-618.477722	-69.205238	78.090897	-574.345154	249.440445	1292.618530	-523.795898	-139.119339	1298.779419	-497.954926	56.619366	1324.477783	-476.082977	66.966682	1589.093384	-606.239014	274.542206	1056.739136	-542.671692	-188.447006	1066.105957	-484.396912	257.417389	818.280945	-428.860596	-136.448059	834.326355	-506.070038	51.688366	962.500000	469.560730	-22.918011	931.787720	509.472809	152.893616
-521.996399	153.633636	864.340088	-510.417145	-48.775810	861.694702	-637.971313	185.159088	422.210999	-558.721619	-77.054054	474.976288	-615.140686	189.737350	68.022659	-618.644836	-69.318794	78.106804	-574.295532	249.412109	1292.667725	-523.793457	-139.148865	1298.789185	-497.855133	56.624950	1324.542725	-476.149445	66.861794	1589.129517	-606.138977	274.565338	1056.788696	-542.619446	-188.501266	1066.102173	-484.659058	257.316467	818.115356	-428.768921	-136.520462	834.362122	-506.029694	51.710983	962.495544	470.131287	-23.741919	931.715637	510.951050	152.022095
-521.978027	153.601456	864.360107	-510.364960	-48.799404	861.732910	-637.990601	185.098984	422.208679	-558.693970	-77.211418	475.000793	-615.249878	189.730484	68.026093	-618.746338	-69.415817	78.150314	-574.225098	249.387207	1292.702759	-523.799561	-139.203934	1298.813843	-497.837616	56.585598	1324.589966	-476.202393	66.748146	1589.163940	-606.002563	274.539276	1056.820435	-542.601440	-188.563019	1066.122681	-484.493622	257.202393	818.159729	-428.700867	-136.619720	834.375061	-505.997314	51.693539	962.525085	470.146118	-23.817629	931.681458	511.031982	152.249649
-521.950195	153.597717	864.373962	-510.298401	-48.818218	861.745850	-637.980896	185.073639	422.195465	-558.632019	-77.281990	475.036102	-615.213440	189.732681	68.021233	-618.859436	-69.546143	78.199844	-574.167236	249.357819	1292.764038	-523.795532	-139.219299	1298.798340	-497.825989	56.566929	1324.620850	-476.231720	66.668739	1589.195801	-605.862610	274.513733	1056.874878	-542.555115	-188.597763	1066.136719	-484.299988	257.117035	818.248474	-428.608459	-136.691315	834.414612	-505.952484	51.683662	962.538757	470.216370	-23.933197	931.680908	511.296875	152.146210
-521.922302	153.616409	864.400146	-510.240326	-48.805492	861.758728	-637.994873	185.027328	422.219269	-558.506836	-77.246620	474.994690	-615.247009	189.741119	68.019539	-618.896729	-69.627663	78.194237	-574.121887	249.355545	1292.819458	-523.752747	-139.234589	1298.800659	-497.804077	56.524448	1324.648071	-476.287323	66.550301	1589.219971	-605.729858	274.514191	1056.931396	-542.518738	-188.653595	1066.136841	-484.134064	257.039490	818.327087	-428.554138	-136.778656	834.414063	-505.915955	51.694004	962.558838	470.176392	-23.858570	931.660706	511.186218	152.207047
-521.877869	153.629623	864.413086	-510.171875	-48.823200	861.763672	-638.005066	184.973419	422.209045	-558.501099	-77.330688	475.027161	-615.228455	189.726944	68.031670	-618.960815	-69.687241	78.220825	-574.046143	249.325058	1292.861084	-523.714722	-139.244568	1298.819336	-497.789948	56.501175	1324.668213	-476.327698	66.437683	1589.242065	-605.608948	274.508453	1056.969116	-542.474365	-188.698410	1066.134644	-483.941956	256.987366	818.406860	-428.486542	-136.842590	834.437378	-505.868042	51.688625	962.568665	470.036407	-23.732306	931.663208	510.827026	152.515289
-521.854980	153.636505	864.412476	-510.123260	-48.838562	861.758606	-638.006653	184.940140	422.208740	-558.521729	-77.393303	475.099304	-615.235107	189.745499	68.024750	-619.016907	-69.771156	78.237572	-574.004395	249.315842	1292.890991	-523.692993	-139.279800	1298.833862	-497.773834	56.480339	1324.700806	-476.370117	66.335701	1589.277466	-605.526184	274.571991	1057.006592	-542.435242	-188.720230	1066.160522	-483.781006	256.940033	818.467529	-428.426361	-136.888611	834.435669	-505.820587	51.684288	962.564636	470.001892	-23.687109	931.630981	510.746277	152.555038
-521.838867	153.596466	864.403564	-510.055328	-48.895721	861.799927	-638.012390	184.870285	422.193878	-558.596130	-77.458832	475.158997	-615.146179	189.770172	68.037354	-619.067627	-69.827858	78.291252	-573.955933	249.295410	1292.919434	-523.652710	-139.288666	1298.834473	-497.752625	56.453602	1324.709717	-476.400879	66.234009	1589.301147	-605.434265	274.560669	1057.031860	-542.387756	-188.740997	1066.189819	-483.621460	256.928345	818.527466	-428.368866	-136.934921	834.464478	-505.770050	51.663521	962.580139	470.024902	-23.787880	931.634094	510.861572	152.368362
-521.811401	153.581573	864.397644	-510.003754	-48.942867	861.813110	-638.023376	184.814743	422.200958	-558.679688	-77.472809	475.172974	-615.030640	189.722336	68.035698	-619.011658	-69.860535	78.301414	-573.927246	249.269836	1292.950439	-523.587769	-139.312790	1298.846313	-497.703583	56.456196	1324.729004	-476.428894	66.145981	1589.334595	-605.292969	274.521667	1057.030151	-542.320435	-188.786362	1066.212891	-483.069946	256.942108	818.774719	-428.319427	-136.981003	834.477417	-505.711365	51.644360	962.581909	469.520538	-24.384317	932.130859	511.100189	151.532211
-521.781006	153.533203	864.410706	-509.968689	-49.000904	861.818542	-637.988647	184.790146	422.187592	-558.803284	-77.499832	475.217682	-614.851563	189.666809	68.068878	-618.984131	-69.886978	78.293724	-573.883240	249.249207	1292.987305	-523.540405	-139.330887	1298.842896	-497.679901	56.447838	1324.770996	-476.454041	66.049591	1589.368652	-605.230164	274.533600	1057.050537	-542.270935	-188.778564	1066.194214	-482.937408	256.900360	818.819824	-428.259583	-137.031601	834.473877	-505.676697	51.587788	962.590942	469.951599	-24.532753	931.853027	511.054932	151.914810
-521.760010	153.481644	864.399536	-509.933624	-49.069805	861.837708	-637.983032	184.757874	422.214050	-558.929138	-77.546730	475.266296	-614.758240	189.594910	68.047691	-618.999939	-69.869118	78.294250	-573.886292	249.214661	1292.999390	-523.483948	-139.348007	1298.842651	-497.649384	56.392738	1324.775024	-476.460632	65.984085	1589.393066	-605.185181	274.526123	1057.065796	-542.216309	-188.819870	1066.206421	-482.828674	256.872894	818.859924	-428.209198	-137.057114	834.475647	-505.630127	51.544323	962.593140	469.365204	-22.694069	931.633423	508.426025	157.254883
-521.718018	153.488312	864.424072	-509.898285	-49.124985	861.837585	-637.941406	184.756516	422.222839	-559.075806	-77.529099	475.283966	-614.726624	189.537949	68.060402	-618.914429	-69.868500	78.270050	-573.825989	249.193344	1293.015259	-523.402344	-139.375870	1298.839355	-497.615173	56.379196	1324.794067	-476.478912	65.898224	1589.410645	-605.115356	274.490143	1057.094604	-542.164795	-188.847137	1066.181885	-482.751343	256.866150	818.886230	-428.187561	-137.042831	834.454956	-505.595093	51.507607	962.605652	469.144836	-22.243954	931.606384	507.769562	157.595459
-521.708618	153.401016	864.398804	-509.881775	-49.222675	861.828064	-637.856506	184.755630	422.193756	-559.212341	-77.524445	475.287201	-614.752991	189.572937	68.080093	-618.833313	-69.817184	78.237770	-573.811462	249.156799	1293.029053	-523.325928	-139.403076	1298.825317	-497.587952	56.340885	1324.774902	-476.474091	65.815521	1589.420898	-605.104797	274.492706	1057.094360	-542.081909	-188.860153	1066.174683	-482.670166	256.854218	818.909302	-428.150421	-137.031219	834.428833	-505.554688	51.424881	962.585510	469.188416	-22.341097	931.555115	507.916443	157.660324
-521.763855	153.479568	864.531067	-509.834503	-49.261383	861.834412	-637.861084	184.794403	422.237640	-559.328918	-77.441032	475.290741	-614.817078	189.629303	68.056740	-618.759583	-69.766953	78.211502	-573.821228	249.157532	1293.004395	-523.264832	-139.405121	1298.792358	-497.570099	56.342045	1324.770874	-476.455017	65.759285	1589.426636	-605.068604	274.479889	1057.090088	-542.029907	-188.893951	1066.150513	-482.632477	256.883118	818.908752	-428.101288	-136.990936	834.381714	-505.594543	51.386417	962.658081	468.574860	-21.866465	931.735657	507.032257	158.667526
-521.647461	153.287308	864.396851	-509.860199	-49.386509	861.826599	-637.690002	184.796967	422.191071	-559.505066	-77.439835	475.354889	-614.809631	189.688950	68.074669	-618.619446	-69.670181	78.160179	-573.788574	249.104111	1293.007080	-523.138489	-139.441208	1298.787476	-497.486694	56.308052	1324.738647	-476.454956	65.689461	1589.413330	-605.056274	274.474762	1057.062988	-541.951660	-188.913437	1066.148682	-482.577332	256.911987	818.899841	-428.073975	-136.994476	834.349121	-505.495544	51.285561	962.581970	469.111877	-22.642765	931.664368	508.187805	154.926590
-521.581848	153.240219	864.399475	-509.855438	-49.435661	861.825073	-637.630005	184.845978	422.206177	-559.650085	-77.409859	475.371399	-614.831482	189.744629	68.083717	-618.473450	-69.562744	78.160385	-573.763672	249.051041	1292.996948	-523.090332	-139.493408	1298.748413	-497.423370	56.291466	1324.730835	-476.421478	65.651932	1589.431519	-605.050171	274.438721	1057.054199	-541.887329	-188.930649	1066.127563	-482.555389	256.939301	818.899231	-428.021240	-136.942505	834.315491	-505.457977	51.232456	962.582214	469.434418	-22.898657	931.546082	508.649536	154.647354
-521.541748	153.127075	864.376526	-509.869812	-49.518307	861.791992	-637.586792	184.877426	422.196655	-559.803162	-77.323677	475.346344	-614.806274	189.720749	68.065048	-618.266479	-69.412140	78.141548	-573.752014	249.019989	1292.991333	-523.026306	-139.516068	1298.738892	-497.378540	56.246201	1324.723511	-476.400269	65.603615	1589.437988	-605.068420	274.400024	1057.070557	-541.806458	-188.956573	1066.135254	-482.561523	256.932220	818.886353	-427.992065	-136.879105	834.307068	-505.428131	51.127747	962.552429	469.625183	-22.880674	931.463013	508.767303	155.027527
-521.470215	153.005478	864.381348	-509.862274	-49.561684	861.792969	-637.519714	184.881882	422.215698	-559.934204	-77.249886	475.312531	-614.792358	189.685989	68.078796	-618.028625	-69.222687	78.066689	-573.751526	248.974960	1293.004517	-522.980957	-139.549194	1298.743408	-497.329254	56.204063	1324.739868	-476.357391	65.566643	1589.433716	-605.070129	274.386719	1057.065918	-541.767029	-188.952560	1066.116699	-482.579254	256.976532	818.894897	-427.971497	-136.815414	834.307068	-505.400818	51.039131	962.556519	469.686676	-22.788033	931.408020	508.655731	155.443054
-521.432373	152.872269	864.351563	-509.886108	-49.667591	861.780151	-637.481262	184.915848	422.205139	-560.004883	-77.155769	475.249023	-614.742981	189.662857	68.056740	-617.805664	-69.028229	77.981285	-573.729431	248.898438	1292.983154	-522.929749	-139.603226	1298.698242	-497.265076	56.150173	1324.710205	-476.342834	65.523506	1589.405151	-605.074341	274.331635	1057.064697	-541.682495	-188.978073	1066.108765	-482.587372	256.982513	818.888489	-427.936615	-136.754471	834.277954	-505.395111	50.924622	962.535339	469.793457	-23.025797	931.395569	508.918549	154.608185
-521.377075	152.783493	864.335266	-509.968384	-49.745945	861.705505	-637.507263	184.952133	422.226837	-560.021545	-77.065002	475.147339	-614.850037	189.667023	68.066772	-617.646790	-68.792984	77.895706	-573.675476	248.833176	1292.969116	-522.877258	-139.653702	1298.649536	-497.218140	56.095779	1324.664673	-476.314209	65.470032	1589.356201	-605.100830	274.314362	1057.046753	-541.632996	-188.985031	1066.061279	-482.627106	257.005951	818.857910	-427.900848	-136.691330	834.251526	-505.398651	50.805973	962.488647	469.805054	-22.978071	931.346802	508.827057	154.618698
-521.411499	152.624649	864.383484	-509.968750	-49.825912	861.691772	-637.530457	184.970352	422.223419	-559.999207	-76.944633	475.033875	-614.917908	189.705948	68.064766	-617.547852	-68.605545	77.797333	-573.643127	248.790634	1292.934448	-522.873291	-139.705185	1298.635132	-497.175354	56.049248	1324.621216	-476.241638	65.459717	1589.316650	-605.085876	274.289886	1057.016357	-541.585388	-189.023376	1066.018311	-482.663910	257.047150	818.827332	-427.844360	-136.612473	834.228210	-505.459290	50.655098	962.510132	469.783325	-22.959024	931.326904	508.727753	154.691742
-521.261841	152.531189	864.272949	-510.002716	-49.912872	861.652832	-637.501404	184.993744	422.234985	-559.921387	-76.843422	474.993011	-614.919250	189.724762	68.089340	-617.469360	-68.468964	77.748100	-573.568115	248.751114	1292.882690	-522.832947	-139.779099	1298.584717	-497.141815	55.969158	1324.561279	-476.260925	65.370186	1589.223389	-605.096924	274.270264	1056.992310	-541.541382	-189.020218	1065.942749	-482.720062	257.076050	818.769104	-427.813477	-136.542618	834.176025	-505.373322	50.592342	962.432739	469.791779	-22.918030	931.315613	508.626404	154.751495
-521.229126	152.404373	864.224548	-510.043793	-49.964939	861.623840	-637.535583	184.957855	422.227234	-559.933105	-76.858742	474.984711	-615.022888	189.730148	68.051857	-617.477600	-68.383743	77.726791	-573.505127	248.702499	1292.839478	-522.798340	-139.835510	1298.570435	-497.094330	55.897549	1324.506470	-476.114746	65.407806	1589.204590	-605.184570	274.569824	1056.939575	-541.508423	-189.007355	1065.901123	-482.790863	257.089447	818.725586	-427.767914	-136.446198	834.138000	-505.384583	50.508041	962.394775	469.574554	-22.392990	931.273682	507.930847	156.347366
-521.193848	152.331512	864.234680	-510.052490	-49.958038	861.621765	-637.596619	184.944305	422.256805	-559.914856	-76.834763	474.988953	-615.044067	189.712006	68.058701	-617.451965	-68.349770	77.757034	-573.435059	248.601379	1292.787598	-522.794617	-139.897324	1298.532227	-497.066895	55.801884	1324.486084	-476.037354	65.380928	1589.154419	-605.188843	274.528046	1056.907959	-541.479492	-189.016434	1065.849976	-482.871490	257.073059	818.660767	-427.728516	-136.369904	834.128296	-505.372955	50.466450	962.398865	469.397583	-22.014301	931.261475	507.349182	157.824051
-521.197510	152.219788	864.215149	-510.081909	-50.036171	861.642456	-637.625427	184.877640	422.263519	-559.937195	-76.847839	475.011993	-614.981506	189.639069	68.051147	-617.426086	-68.353172	77.782753	-573.355286	248.491776	1292.769531	-522.760193	-140.015900	1298.532837	-497.022064	55.695919	1324.453125	-475.932831	65.387680	1589.132813	-605.186035	274.526001	1056.890259	-541.463257	-189.024902	1065.846313	-482.957306	257.019745	818.607056	-427.719208	-136.325897	834.109680	-505.388153	50.389931	962.399475	469.358521	-21.944971	931.251526	507.246094	157.913315
-521.161072	152.170975	864.226746	-510.080383	-50.040485	861.674866	-637.662842	184.811478	422.275726	-559.938416	-76.912994	475.039398	-615.031433	189.573959	68.044403	-617.478333	-68.355423	77.790436	-573.334595	248.447586	1292.762207	-522.826294	-140.043762	1298.504639	-497.014984	55.660065	1324.443481	-475.884796	65.323723	1589.078125	-605.182739	274.524628	1056.881104	-541.472717	-189.032898	1065.817383	-483.026520	256.981934	818.548279	-427.717133	-136.246826	834.118286	-505.386902	50.370678	962.423340	469.403931	-21.929749	931.247131	507.229431	157.891388
-521.171021	152.149994	864.237061	-510.094299	-50.045406	861.686096	-637.725830	184.734558	422.265076	-559.932312	-76.940964	475.037598	-615.040710	189.600281	68.055466	-617.491760	-68.337372	77.759071	-573.227600	248.335831	1292.742554	-522.801819	-140.139099	1298.522949	-496.992676	55.559002	1324.454346	-475.761780	65.326118	1589.022339	-605.171692	274.473877	1056.858032	-541.492737	-189.041580	1065.785889	-483.114929	256.958954	818.511963	-427.708466	-136.193283	834.126648	-505.396057	50.358105	962.433838	469.781677	-22.734455	931.258667	508.271545	154.742645
-521.185425	152.187607	864.257935	-510.095764	-50.041321	861.667175	-637.819824	184.671692	422.302063	-559.888306	-76.998619	475.019073	-615.109131	189.611557	68.065994	-617.523010	-68.346153	77.727959	-573.221252	248.277100	1292.717529	-522.857178	-140.195908	1298.507202	-496.989105	55.490128	1324.416992	-475.637207	65.322075	1588.968262	-605.255981	274.499115	1056.882935	-541.523315	-189.037659	1065.768677	-483.612122	256.841217	818.261719	-427.687805	-136.131516	834.143616	-505.402435	50.360222	962.434509	469.838898	-22.745974	931.242310	508.252350	154.691971
-521.179077	152.187164	864.255615	-510.075714	-50.086189	861.661377	-637.879150	184.573181	422.316711	-559.821838	-77.022781	474.977997	-615.132996	189.628143	68.048660	-617.562561	-68.342216	77.726273	-573.180481	248.248093	1292.730103	-522.917603	-140.247223	1298.506348	-497.018250	55.417923	1324.387939	-475.483612	65.336502	1588.925415	-605.247253	274.445190	1056.881226	-541.585510	-189.042511	1065.736328	-483.703400	256.756683	818.210327	-427.681610	-136.069641	834.161255	-505.392548	50.336536	962.430786	469.559631	-22.113653	931.203186	507.360046	156.770218
-521.261780	152.177521	864.253540	-510.077393	-50.121986	861.654785	-637.934631	184.482269	422.293396	-559.788208	-77.056549	474.960541	-615.182434	189.616486	68.041389	-617.530334	-68.296814	77.735107	-573.122559	248.173279	1292.731689	-522.961304	-140.366547	1298.482910	-497.097290	55.278599	1324.364868	-475.289673	65.361931	1588.920288	-605.234375	274.373016	1056.912109	-541.626038	-189.061691	1065.715820	-483.811798	256.651245	818.164001	-427.684113	-136.001648	834.194885	-505.426941	50.316227	962.425659	469.455780	-21.817444	931.170837	506.973358	158.069092
-521.282837	152.186508	864.260681	-510.041962	-50.132671	861.615845	-637.975525	184.418839	422.290009	-559.712646	-77.018044	474.959656	-615.168396	189.587097	68.038162	-617.456726	-68.265175	77.706894	-573.116638	248.110321	1292.733032	-523.000916	-140.426773	1298.513184	-497.013763	55.253811	1324.387329	-475.127991	65.357986	1588.894043	-605.220093	274.283051	1056.934448	-541.705383	-189.030685	1065.679688	-483.897003	256.549286	818.151611	-427.709412	-135.981064	834.199280	-505.409576	50.296223	962.408569	469.470123	-21.776165	931.169434	506.919434	158.170456
-521.335022	152.197876	864.262512	-510.005341	-50.146019	861.612549	-638.022705	184.343582	422.300720	-559.687988	-76.985939	474.921417	-615.171021	189.572281	68.035660	-617.480042	-68.257957	77.722969	-573.090454	248.039688	1292.770264	-523.061218	-140.515152	1298.498413	-497.036926	55.189274	1324.407471	-475.048706	65.271606	1588.837891	-605.133972	273.791718	1057.006714	-541.781677	-189.080154	1065.677124	-483.973846	256.436829	818.141418	-427.719879	-135.959763	834.225403	-505.403625	50.298100	962.406494	469.823853	-22.427073	931.202881	507.726318	155.537842
-521.381226	152.150085	864.257202	-509.984772	-50.196175	861.619873	-638.092102	184.265503	422.307495	-559.679199	-77.008163	474.980530	-615.194946	189.581360	68.053688	-617.451538	-68.202904	77.712173	-573.107849	247.990768	1292.780762	-523.099792	-140.576508	1298.488403	-497.058807	55.132263	1324.424194	-474.817078	65.327675	1588.872803	-605.139771	273.690979	1056.980591	-541.857788	-189.135040	1065.671509	-483.989014	256.295288	818.150452	-427.750549	-135.950302	834.238281	-505.410645	50.259056	962.406921	469.879700	-22.470840	931.216736	507.786469	155.390366
-521.446228	152.166580	864.262390	-509.969543	-50.201180	861.600952	-638.134094	184.203094	422.260803	-559.658264	-76.987564	474.992065	-615.199341	189.617096	68.051086	-617.414673	-68.191093	77.767380	-573.186707	247.966934	1292.835571	-523.168152	-140.603500	1298.489136	-496.772400	54.898159	1324.646851	-474.669983	65.301857	1588.850342	-605.159851	273.603424	1057.009521	-541.924194	-189.151337	1065.669189	-484.045959	256.159485	818.141235	-427.804169	-135.982483	834.274231	-505.423737	50.257816	962.398804	469.899689	-22.416578	931.217041	507.738800	155.518860
-521.537415	152.167221	864.256104	-509.944885	-50.256344	861.589783	-638.240051	184.146393	422.244476	-559.686279	-77.015236	475.034698	-615.233276	189.628235	68.044464	-617.415039	-68.204910	77.741653	-573.237854	247.913742	1292.831665	-523.192383	-140.682846	1298.477905	-496.791687	54.829117	1324.674316	-474.530731	65.274498	1588.841675	-605.188721	273.505829	1056.985474	-541.995544	-189.201538	1065.648438	-484.041687	256.040314	818.149719	-427.867035	-135.975464	834.268005	-505.453033	50.234440	962.389709	469.946350	-22.424852	931.217712	507.758423	155.544952
-521.597107	152.164215	864.260193	-509.932373	-50.281914	861.564392	-638.325500	184.119492	422.244659	-559.703186	-77.004318	475.008392	-615.255859	189.649841	68.007645	-617.521423	-68.215988	77.760849	-573.217529	247.824936	1292.829102	-523.099915	-140.751663	1298.484131	-497.220459	54.899857	1324.434448	-474.401917	65.232590	1588.809692	-605.189758	273.426208	1056.982788	-542.052490	-189.284332	1065.667480	-484.041351	255.961990	818.170837	-427.944031	-136.008987	834.259216	-505.477386	50.209362	962.379028	469.992126	-22.410769	931.211243	507.749329	155.621155
-521.675049	152.185577	864.283447	-509.905731	-50.312389	861.544800	-638.420532	184.074936	422.263763	-559.715515	-77.048241	475.027588	-615.270569	189.650848	68.035004	-617.510803	-68.226540	77.728859	-573.279846	247.760910	1292.845215	-523.095703	-140.828491	1298.434814	-497.222839	54.898438	1324.417236	-474.271759	65.175407	1588.789185	-605.253296	273.384155	1056.968994	-542.096497	-189.348663	1065.639648	-484.046051	255.832184	818.165894	-428.004578	-136.065338	834.213745	-505.505432	50.189148	962.381042	470.056702	-22.409981	931.190979	507.754181	155.643982
-521.776367	152.207199	864.298828	-509.913269	-50.307976	861.519348	-638.481750	184.004593	422.243683	-559.754028	-77.079926	475.021454	-615.292114	189.635178	68.024696	-617.582458	-68.241035	77.732796	-573.347229	247.689819	1292.836914	-523.074646	-140.888565	1298.418335	-497.285339	54.822289	1324.401123	-474.149170	65.138626	1588.761353	-605.287415	273.302399	1056.965576	-542.126282	-189.420013	1065.610840	-484.041260	255.748825	818.189697	-428.099854	-136.092087	834.170471	-505.555389	50.187180	962.375366	470.114471	-22.444979	931.192383	507.760651	155.636719
-521.861816	152.216049	864.326111	-509.878174	-50.324051	861.501587	-638.579285	183.970108	422.282898	-559.716064	-77.059578	474.992432	-615.293640	189.634613	68.021660	-617.552002	-68.238403	77.727104	-573.407043	247.639526	1292.839355	-523.017700	-140.930252	1298.402344	-497.387329	54.736374	1324.406860	-474.011414	65.113983	1588.738281	-605.244141	273.173859	1056.954102	-542.129028	-189.510300	1065.608887	-483.597015	255.706696	818.456238	-428.202789	-136.181549	834.099060	-505.583160	50.167519	962.380310	470.072296	-22.190247	931.176636	507.421906	156.064606
-521.959717	152.230530	864.332458	-509.857971	-50.346371	861.486694	-638.632813	183.952225	422.288116	-559.724304	-77.066811	474.973541	-615.343567	189.600677	68.030754	-617.557251	-68.236755	77.733398	-573.524780	247.602798	1292.850952	-522.965759	-140.951401	1298.404907	-497.445526	54.715607	1324.431030	-473.893738	65.072693	1588.718994	-605.272705	273.086212	1056.952393	-542.112305	-189.586304	1065.607178	-483.584900	255.646179	818.490479	-428.293091	-136.270203	834.039856	-505.628265	50.158939	962.376648	470.289673	-22.390203	931.196411	507.757721	155.613007
-522.035889	152.244003	864.349976	-509.868958	-50.303787	861.486755	-638.723938	183.926605	422.314606	-559.729370	-77.061462	474.977722	-615.372131	189.602280	68.020370	-617.542542	-68.222313	77.696312	-573.644592	247.528854	1292.883057	-522.906555	-140.987122	1298.406616	-497.486938	54.688087	1324.458618	-473.795624	65.035118	1588.701904	-605.348083	273.025879	1056.966675	-542.080078	-189.662445	1065.635376	-483.597839	255.586746	818.499573	-428.427612	-136.381546	833.953918	-505.670105	50.181702	962.385193	470.121613	-22.834692	931.412354	508.004272	154.865906
-522.169250	152.239227	864.362000	-509.917816	-50.332821	861.498169	-638.758789	183.894852	422.313477	-559.777588	-77.094444	475.006622	-615.406433	189.639420	68.017807	-617.554260	-68.210274	77.754204	-573.783142	247.462006	1292.903931	-522.827087	-141.030334	1298.396973	-497.531403	54.666447	1324.486206	-473.717224	65.024445	1588.677490	-605.427002	272.957977	1056.974976	-542.019897	-189.758682	1065.641235	-483.612213	255.555695	818.554260	-428.546814	-136.513016	833.892273	-505.756744	50.169144	962.396484	470.295715	-23.069580	931.473145	508.306030	154.325775
-522.261963	152.190125	864.351135	-509.939880	-50.370190	861.495178	-638.804749	183.880356	422.318268	-559.815857	-77.104004	475.028717	-615.372925	189.643753	68.019447	-617.547791	-68.220558	77.768120	-573.911072	247.386673	1292.953857	-522.716797	-141.086060	1298.442627	-497.577972	54.637035	1324.525024	-473.643066	65.033562	1588.666748	-605.498779	272.864807	1057.015015	-541.970886	-189.853638	1065.687744	-483.651947	255.543411	818.600708	-428.687958	-136.629196	833.806458	-505.825317	50.132622	962.390747	470.490112	-22.921425	931.437805	508.285034	154.733490
-522.315308	152.212524	864.368225	-509.969971	-50.382286	861.475586	-638.853882	183.841263	422.322296	-559.822144	-77.116920	475.039703	-615.424866	189.621948	68.016479	-617.567078	-68.209457	77.752899	-574.054260	247.290253	1293.008179	-522.668152	-141.132004	1298.413208	-497.616974	54.581837	1324.565674	-473.577820	65.064804	1588.642578	-605.615845	272.789917	1057.072510	-541.927551	-190.006653	1065.686401	-483.712280	255.527481	818.673096	-428.823364	-136.778778	833.730408	-505.873779	50.120659	962.390076	470.769562	-22.829218	931.389343	508.340851	154.902908
-522.404297	152.175690	864.377808	-510.003113	-50.384529	861.456116	-638.880920	183.808350	422.306061	-559.871948	-77.117340	475.012054	-615.410828	189.615356	68.007919	-617.592163	-68.214920	77.717262	-574.169922	247.207199	1293.083618	-522.581482	-141.178879	1298.387695	-497.644897	54.507687	1324.589600	-473.485046	65.168259	1588.660645	-605.698975	272.691284	1057.142456	-541.852966	-190.146530	1065.644775	-483.783508	255.516769	818.745422	-428.925507	-136.899506	833.624939	-505.946564	50.088814	962.386230	471.017914	-22.783953	931.340881	508.403656	154.956161
-522.478333	152.169861	864.384399	-510.051788	-50.404964	861.447266	-638.918213	183.810776	422.311951	-559.921265	-77.167313	475.009430	-615.430054	189.617340	68.006889	-617.613770	-68.238388	77.734329	-574.281494	247.125946	1293.164795	-522.504028	-141.241989	1298.358032	-497.708069	54.415401	1324.613281	-473.480682	65.275948	1588.637207	-605.822510	272.661438	1057.253906	-541.784729	-190.293121	1065.609497	-483.890167	255.517075	818.842041	-429.036224	-137.020477	833.526611	-506.015533	50.068966	962.385864	471.301880	-22.762842	931.299438	508.508484	154.991806
-522.574097	152.171951	864.400269	-510.123383	-50.386021	861.433289	-638.922974	183.786133	422.298340	-559.868530	-77.129829	474.961914	-615.412781	189.620850	68.031937	-617.570251	-68.225723	77.687325	-574.358948	247.012573	1293.305176	-522.450684	-141.335602	1298.329956	-497.724030	54.333752	1324.656250	-473.523315	65.372261	1588.630249	-605.983276	272.877625	1057.348755	-541.681335	-190.482590	1065.583374	-484.012146	255.528137	818.968994	-429.135834	-137.132416	833.422363	-506.091400	50.066490	962.385864	471.475830	-22.622713	931.269348	508.398285	155.403503
-522.652466	152.137924	864.421448	-510.165680	-50.411125	861.451721	-638.965576	183.766632	422.316345	-559.948853	-77.199600	474.994781	-615.415405	189.638214	68.013245	-617.606506	-68.227890	77.715561	-574.449158	246.909393	1293.417236	-522.397888	-141.385101	1298.282471	-497.762634	54.246655	1324.718506	-473.519470	65.592148	1588.667969	-606.125366	272.935059	1057.482178	-541.632202	-190.605515	1065.530396	-484.186188	255.551971	819.074402	-429.224701	-137.263474	833.350342	-506.153351	50.037251	962.405884	471.929810	-23.180555	931.281616	509.183350	154.044067
-522.726379	152.112900	864.448669	-510.223450	-50.413227	861.473694	-638.953613	183.779800	422.316498	-559.943970	-77.212433	475.007874	-615.405090	189.638397	68.016335	-617.586792	-68.212982	77.718597	-574.502136	246.815948	1293.592163	-522.365234	-141.506714	1298.293579	-497.747253	54.139935	1324.796875	-473.548645	65.891235	1588.699097	-606.267944	272.948853	1057.647095	-541.559021	-190.776550	1065.524902	-484.360626	255.568359	819.192444	-429.292023	-137.371414	833.297546	-506.218048	50.021896	962.430359	472.201294	-23.310354	931.302490	509.382355	153.834656
-522.821167	152.038055	864.457275	-510.287292	-50.437332	861.515747	-638.987854	183.779205	422.314484	-559.984070	-77.237823	475.032776	-615.418640	189.633072	68.037926	-617.618225	-68.206146	77.759392	-574.565613	246.691757	1293.755737	-522.338257	-141.636078	1298.259399	-497.738403	54.016285	1324.839111	-473.617401	66.239258	1588.720825	-606.402283	272.959015	1057.829590	-541.530823	-190.935974	1065.485352	-484.560333	255.609253	819.362976	-429.344788	-137.514786	833.231873	-506.307373	49.989578	962.456848	472.333344	-23.135574	931.296265	509.199707	154.446686
-522.908569	152.012131	864.476746	-510.385162	-50.423080	861.509460	-638.981445	183.756775	422.301758	-559.996094	-77.239830	475.046082	-615.288574	189.617737	68.056816	-617.623291	-68.214592	77.770828	-574.588440	246.556259	1293.937866	-522.294434	-141.787079	1298.234009	-497.709106	53.883503	1324.909058	-473.803833	66.572990	1588.728516	-606.499695	272.587555	1058.045044	-541.481628	-191.093445	1065.430298	-484.752106	255.602219	819.498413	-429.386414	-137.610260	833.164124	-506.387390	49.971195	962.462036	472.576752	-23.239275	931.325073	509.365814	154.344284
-523.001343	151.989975	864.514832	-510.470123	-50.409000	861.496216	-638.944824	183.737030	422.273010	-559.981995	-77.236855	475.025146	-615.059204	189.602127	68.059547	-617.603333	-68.189537	77.756874	-574.433044	246.562927	1294.315918	-522.307739	-141.952530	1298.186523	-497.682648	53.754490	1324.936279	-473.972260	67.036423	1588.744385	-606.691772	272.606354	1058.316040	-541.490845	-191.219177	1065.356934	-485.400116	255.569702	819.481323	-429.433136	-137.744110	833.104858	-506.480194	49.941967	962.474609	472.924652	-23.521816	931.351929	509.751129	153.734055
-523.122864	151.947189	864.537354	-510.572357	-50.439129	861.488281	-638.947571	183.748734	422.250641	-560.024658	-77.275620	475.002197	-614.934448	189.553436	68.072693	-617.638123	-68.197250	77.700439	-574.507446	246.222244	1294.370483	-522.313354	-142.138260	1298.108643	-497.634033	53.568192	1324.948853	-474.259033	67.534721	1588.747314	-606.792664	272.577209	1058.539795	-541.483826	-191.387268	1065.272095	-485.248383	255.638382	819.887146	-429.459534	-137.862869	833.020752	-506.573669	49.892628	962.479919	473.205658	-23.797911	931.369141	510.113220	153.220596
-523.202820	151.931519	864.561096	-510.640381	-50.439766	861.470581	-638.888245	183.766754	422.216187	-560.015320	-77.247086	474.953674	-614.921997	189.481094	68.047577	-617.628174	-68.204437	77.687180	-574.386292	246.025360	1294.615845	-522.309387	-142.354370	1298.014160	-497.545288	53.328671	1324.988281	-474.604095	68.066460	1588.710083	-607.002869	272.910339	1058.785522	-541.487732	-191.548538	1065.155762	-485.551208	255.741104	820.125854	-429.492157	-137.981140	832.917664	-506.655670	49.864105	962.483582	473.330963	-23.743746	931.392212	510.041962	153.591797
-523.319641	151.923386	864.572693	-510.753052	-50.427582	861.445007	-638.872864	183.838669	422.197296	-560.096313	-77.285332	474.964386	-614.832336	189.474182	68.042549	-617.624451	-68.207039	77.695984	-574.177002	245.850449	1294.883789	-522.303345	-142.567368	1297.927246	-497.450684	53.080021	1325.029907	-474.965515	68.708153	1588.690308	-607.138550	272.947296	1059.083862	-541.511719	-191.674088	1065.051636	-485.849548	255.847427	820.335022	-429.490082	-138.014420	832.864563	-506.754639	49.848991	962.474792	473.517700	-23.855387	931.444702	510.172394	153.554901
-523.381165	151.893997	864.617737	-510.816864	-50.402779	861.467041	-638.741150	183.888580	422.152252	-560.129822	-77.284859	474.968079	-614.865051	189.552078	68.038506	-617.605957	-68.205360	77.693199	-573.971924	245.661346	1295.135620	-522.332703	-142.805084	1297.803345	-497.348297	52.807701	1325.085083	-475.242126	69.464996	1588.695801	-607.257080	272.857452	1059.389648	-541.534485	-191.831421	1064.955566	-486.166412	255.966980	820.538879	-429.483307	-138.104126	832.793335	-506.831482	49.834129	962.509705	473.678223	-23.973917	931.498169	510.317017	153.517776
-523.473145	151.851410	864.649658	-510.887573	-50.423355	861.489685	-638.696655	183.954056	422.124878	-560.177185	-77.244843	474.991791	-614.839905	189.654800	68.074371	-617.606567	-68.193962	77.695633	-573.695618	245.454620	1295.407837	-522.305847	-143.019653	1297.722168	-497.257324	52.541325	1325.170410	-475.651825	70.258568	1588.703735	-607.318665	272.367340	1059.773804	-541.562256	-191.999268	1064.876099	-486.494324	256.106110	820.752991	-429.469208	-138.156174	832.743286	-506.906311	49.799404	962.536316	473.556885	-23.563929	931.536011	509.676117	155.027267
-523.562012	151.810272	864.690918	-510.971741	-50.391647	861.496643	-638.650146	184.000259	422.108459	-560.280518	-77.264709	474.996948	-614.857788	189.695633	68.076981	-617.544739	-68.232399	77.752235	-573.442139	245.223724	1295.712891	-522.327881	-143.249054	1297.647827	-497.152222	52.287445	1325.287964	-476.116974	70.909912	1588.636230	-607.526367	272.545746	1060.079834	-541.581787	-192.206406	1064.779663	-486.803925	256.341888	820.987122	-429.435242	-138.149811	832.726929	-507.000000	49.777264	962.560974	473.495117	-23.451078	931.605103	509.365631	155.927353
-523.770996	151.744583	864.785095	-511.080475	-50.414894	861.510742	-638.647644	184.117157	422.113159	-560.343811	-77.281853	475.006531	-614.915649	189.689194	68.085197	-617.509521	-68.272781	77.764427	-573.188477	244.955856	1295.992554	-522.281616	-143.531097	1297.599243	-497.063904	52.016090	1325.394531	-476.568909	71.657417	1588.539551	-607.673889	272.321014	1060.380981	-541.621643	-192.428879	1064.685547	-487.070496	256.604584	821.171082	-429.400421	-138.185150	832.709900	-507.182587	49.696751	962.617188	473.561371	-23.632208	931.673523	509.478058	155.826050
-523.874878	151.712982	864.841187	-511.183289	-50.397285	861.492493	-638.661194	184.198196	422.099701	-560.348389	-77.288261	474.971741	-614.961304	189.692291	68.094452	-617.453369	-68.289482	77.767944	-572.984192	244.725037	1296.241577	-522.272400	-143.774475	1297.527710	-497.004272	51.766724	1325.470703	-476.947174	72.415901	1588.464844	-607.804749	271.991486	1060.723389	-541.666565	-192.695129	1064.615356	-487.346954	256.932770	821.395996	-429.343414	-138.177307	832.717041	-507.281738	49.653290	962.635315	474.093018	-24.748795	931.754578	510.985229	152.973038
-523.947510	151.670593	864.876770	-511.271149	-50.441368	861.469788	-638.649658	184.288345	422.129272	-560.422363	-77.329964	474.949066	-615.001526	189.707199	68.123383	-617.516724	-68.332092	77.756432	-572.816284	244.536667	1296.493530	-522.202209	-144.020676	1297.468994	-496.965179	51.518543	1325.556519	-477.401550	73.077576	1588.328735	-607.840637	271.212463	1061.019775	-541.686035	-192.877655	1064.538208	-487.533966	257.311981	821.601990	-429.246521	-138.217987	832.768738	-507.351563	49.581257	962.640381	474.213440	-24.955706	931.806274	511.193451	152.799408
-524.006042	151.653549	864.946411	-511.360016	-50.407608	861.449768	-638.642090	184.388962	422.150970	-560.352600	-77.279503	474.915405	-615.083374	189.741531	68.099663	-617.429565	-68.357094	77.784447	-572.686829	244.340179	1296.730103	-522.128967	-144.201279	1297.416382	-496.957092	51.302170	1325.653809	-477.755432	73.773552	1588.242676	-607.978943	270.638336	1061.233643	-541.719849	-192.985062	1064.498901	-487.723297	257.847595	821.741455	-429.121582	-138.376450	832.778625	-507.429413	49.543438	962.665161	474.346222	-24.986191	931.814087	511.349243	152.791229
-524.071655	151.604874	864.994080	-511.445129	-50.455822	861.451660	-638.648499	184.501709	422.188324	-560.344421	-77.271210	474.899353	-615.233398	189.804764	68.140373	-617.398010	-68.411606	77.804611	-572.598999	244.152985	1296.928955	-521.990479	-144.380981	1297.381958	-496.988373	51.092907	1325.760620	-478.112854	74.403816	1588.126221	-608.143677	269.980530	1061.413330	-541.870728	-192.907318	1064.468628	-487.841522	258.411835	821.858887	-428.898132	-138.663208	832.838013	-507.512665	49.470970	962.690491	474.095337	-24.072710	931.775146	510.198730	155.551819
-523.959778	151.684128	865.017883	-511.531677	-50.398342	861.440918	-638.563843	184.555252	422.223419	-560.277466	-77.281120	474.916016	-615.237915	189.896286	68.159142	-617.357544	-68.477005	77.826508	-572.610107	244.001007	1297.127930	-521.866577	-144.576950	1297.326782	-497.003052	50.926815	1325.877808	-478.439270	74.999565	1587.997314	-608.304199	269.127075	1061.581299	-542.079041	-192.623199	1064.392700	-488.003296	259.239899	821.933716	-428.509766	-139.015228	832.996826	-507.483459	49.513454	962.695007	474.494629	-23.950598	931.677246	510.468384	155.654510
-524.037415	151.643188	865.073792	-511.640717	-50.426754	861.449890	-638.586182	184.687241	422.277252	-560.161865	-77.244263	474.899506	-615.372803	189.970490	68.212776	-617.423828	-68.526077	77.849487	-572.662903	243.863525	1297.364258	-521.655823	-144.726715	1297.319092	-497.023285	50.796299	1326.029907	-478.689331	75.581017	1587.872314	-608.544556	268.251648	1061.751099	-542.425415	-192.276337	1064.352539	-488.120911	260.011292	822.062439	-428.114349	-139.478073	833.155762	-507.578186	49.453892	962.727295	474.861237	-23.885695	931.619507	510.791962	155.516525
-524.119019	151.611557	865.132507	-511.751709	-50.450542	861.477173	-638.577454	184.772385	422.290680	-560.147644	-77.377235	474.915100	-615.455139	189.984131	68.243195	-617.573669	-68.635040	77.927162	-572.780823	243.727814	1297.561035	-521.494568	-144.893234	1297.318604	-497.076263	50.675777	1326.169067	-478.921509	76.068451	1587.725830	-608.760254	267.142914	1061.857178	-542.883362	-191.820618	1064.349854	-488.216614	260.959900	822.211914	-427.712555	-139.940674	833.242432	-507.691986	49.408085	962.771912	474.958710	-23.897816	931.635559	510.925018	155.707321
-524.229309	151.544846	865.174744	-511.881836	-50.474346	861.483521	-638.551575	184.827164	422.319733	-559.927673	-77.337364	474.920319	-615.492310	189.997437	68.263237	-617.634827	-68.727379	77.880882	-572.933167	243.622940	1297.817261	-521.357727	-145.029785	1297.353394	-497.116882	50.590088	1326.275269	-479.089294	76.598801	1587.602783	-609.069763	266.014587	1061.988037	-543.369446	-191.343201	1064.312256	-488.297729	262.114807	822.453735	-427.350891	-140.552261	833.436462	-507.823486	49.343178	962.797119	475.077484	-23.940645	931.637573	511.137726	155.769440
-524.335754	151.452698	865.205200	-511.972015	-50.562538	861.518250	-638.542175	184.886063	422.349091	-559.867432	-77.520317	474.930664	-615.566101	189.993027	68.233528	-617.817566	-68.843544	77.908524	-573.158569	243.480423	1298.060547	-521.228455	-145.157822	1297.417725	-497.147034	50.523209	1326.371460	-479.221161	77.041992	1587.430664	-609.422729	264.677917	1062.129639	-543.948608	-190.858765	1064.259521	-488.350159	263.245697	822.683105	-426.938629	-141.106857	833.651733	-507.930267	49.255386	962.830627	475.211395	-23.990562	931.615234	511.356506	155.557327
-524.448914	151.401810	865.224731	-512.085327	-50.598328	861.513977	-638.504333	184.922333	422.348602	-559.807373	-77.707397	474.968231	-615.561218	190.014587	68.276649	-617.991516	-69.027191	77.938469	-573.439331	243.402039	1298.306396	-521.115723	-145.290100	1297.487915	-497.236847	50.498341	1326.476440	-479.282928	77.450432	1587.301270	-609.842224	263.382263	1062.287964	-544.526184	-190.332245	1064.280273	-488.425201	264.397766	823.002014	-426.194336	-141.596222	834.043884	-508.050140	49.199806	962.838806	475.310059	-24.025953	931.590271	511.547943	155.624649
-524.595154	151.349258	865.261475	-512.186035	-50.607578	861.504272	-638.515991	184.974152	422.373993	-559.787903	-77.859833	474.998962	-615.699890	190.016006	68.272728	-618.171509	-69.233856	77.997002	-573.762634	243.304565	1298.562988	-521.002075	-145.420868	1297.518555	-497.360535	50.435814	1326.587524	-479.296448	77.813156	1587.185425	-610.360901	262.133362	1062.504639	-545.122681	-189.657471	1064.293213	-488.592194	265.562897	823.349243	-425.474030	-142.134613	834.450806	-508.167786	49.148464	962.851440	475.372498	-24.018036	931.585083	511.666382	155.819595
-524.745850	151.289810	865.309387	-512.265442	-50.650383	861.530884	-638.474365	185.008423	422.409668	-559.793152	-78.059174	475.043518	-615.734497	190.061340	68.308434	-618.421631	-69.414627	78.066231	-574.166443	243.213120	1298.806396	-520.943726	-145.568909	1297.572266	-497.488708	50.370693	1326.697876	-479.221466	78.151100	1587.096436	-610.847412	260.804077	1062.661011	-545.640686	-189.023590	1064.247314	-488.577423	266.640259	823.824341	-424.181030	-142.513000	835.285950	-508.294373	49.089603	962.889832	475.888947	-24.960451	931.599548	513.092651	152.742996
-524.873962	151.222870	865.339355	-512.307007	-50.652065	861.551636	-638.442383	185.033600	422.457245	-559.756897	-78.170631	475.113739	-615.800537	190.093109	68.378693	-618.580261	-69.516991	78.150307	-574.634888	243.127777	1299.054077	-520.959778	-145.722549	1297.613403	-497.615234	50.343548	1326.834961	-479.081177	78.461395	1586.994995	-611.312073	259.483307	1062.703003	-546.255310	-188.420624	1064.207153	-488.513641	267.684601	824.354187	-423.300568	-143.192169	835.819153	-508.386475	49.054268	962.915894	475.967804	-25.002832	931.609314	513.239563	152.664490
-525.004578	151.211777	865.378357	-512.354614	-50.681648	861.579529	-638.415161	185.045135	422.495819	-559.752319	-78.312820	475.155365	-615.843445	190.122803	68.386093	-618.747314	-69.625443	78.164429	-575.165894	243.029114	1299.280029	-520.973816	-145.870209	1297.634521	-497.746460	50.303379	1326.974121	-478.900330	78.736557	1586.906982	-611.888245	258.686920	1062.923950	-546.799500	-187.998596	1064.232422	-488.382355	268.746765	824.944214	-422.354858	-143.447052	836.309448	-508.489960	49.031853	962.950806	476.026276	-24.969564	931.606873	513.316284	152.780472
-525.121948	151.188675	865.421692	-512.340576	-50.710732	861.623169	-638.401367	185.050125	422.525482	-559.748047	-78.423851	475.208740	-615.868042	190.130402	68.400230	-618.905640	-69.716614	78.207130	-575.773254	242.994308	1299.567749	-521.088867	-145.994019	1297.678589	-497.900970	50.306469	1327.106079	-478.640808	78.962173	1586.734375	-612.700500	258.399780	1063.390869	-547.220459	-187.533707	1064.231079	-488.294373	269.779297	825.636780	-421.571442	-144.991302	836.665771	-508.565002	49.011051	962.996765	476.080292	-24.948542	931.607666	513.358765	152.842896
-525.245239	151.138794	865.441284	-512.322388	-50.730068	861.650269	-638.404480	185.041977	422.555756	-559.755981	-78.518616	475.253174	-615.940247	190.135834	68.403061	-619.046875	-69.825027	78.231049	-576.418213	242.974915	1299.753784	-521.266663	-146.049301	1297.711426	-498.026337	50.318684	1327.231445	-478.359711	79.176437	1586.571167	-613.362854	257.960541	1063.661255	-547.581604	-187.268188	1064.250977	-488.175629	270.826630	826.319763	-420.176575	-145.017654	837.382690	-508.625946	48.986500	963.021057	476.108673	-24.928251	931.608459	513.395691	152.942902
-525.350769	151.149963	865.498901	-512.253418	-50.733009	861.662354	-638.406433	185.038971	422.574738	-559.797852	-78.584465	475.281158	-615.991455	190.173630	68.424271	-619.223267	-69.918289	78.229897	-577.006226	242.913315	1299.955933	-521.486572	-146.176025	1297.738281	-498.130219	50.302803	1327.311890	-478.069031	79.364151	1586.374512	-614.159485	257.873138	1063.917480	-547.727295	-186.992035	1064.191895	-488.023895	271.857056	827.046997	-418.938324	-146.445343	838.132324	-508.679413	48.974743	963.059326	476.141998	-24.866491	931.577271	513.387024	153.106506
-525.986084	150.147751	865.229492	-512.355591	-51.030243	861.690552	-638.427612	185.001297	422.470459	-559.906067	-78.694626	475.332977	-615.988281	190.192184	68.448456	-619.432312	-69.998734	78.261696	-577.600037	242.839981	1300.113647	-521.678833	-146.260437	1297.798706	-498.273956	50.289761	1327.376709	-477.743774	79.524200	1586.178711	-614.916809	257.900635	1064.141724	-547.757324	-186.859070	1064.166748	-487.966583	272.904449	827.808472	-417.520386	-147.390686	838.778442	-508.949707	48.501476	962.930664	476.145660	-24.827940	931.567322	513.372925	153.242905
-525.556396	151.005615	865.538818	-512.100342	-50.811066	861.699524	-638.359070	184.959061	422.601685	-559.852905	-78.675941	475.319794	-615.981506	190.186676	68.454903	-619.540283	-70.097870	78.291580	-578.177979	242.793854	1300.292114	-521.979431	-146.379807	1297.828125	-498.435822	50.280621	1327.415405	-477.409424	79.676239	1586.011963	-615.576965	257.851257	1064.297852	-547.704102	-186.878784	1064.150635	-487.794861	273.908783	828.425232	-416.118774	-148.167160	839.547302	-508.732758	48.877876	963.100769	476.194824	-24.796312	931.559448	513.408875	153.387512
-525.595886	150.985611	865.569580	-511.994720	-50.805607	861.732056	-638.340454	184.890045	422.596436	-559.907471	-78.722137	475.379486	-615.946228	190.227570	68.481262	-619.630859	-70.181625	78.302422	-578.694214	242.735855	1300.425415	-522.096069	-146.365250	1297.906494	-498.607971	50.277439	1327.460571	-477.050140	79.785919	1585.840820	-616.101807	257.510834	1064.447998	-547.558044	-187.038437	1064.196655	-487.267456	275.066010	829.414917	-414.418030	-148.520737	840.246704	-508.717102	48.877373	963.134277	476.212067	-24.742048	931.566711	513.384216	153.530365
-525.681396	150.931534	865.572144	-511.915070	-50.808746	861.765503	-638.379028	184.865799	422.597626	-559.917480	-78.779739	475.380066	-615.891541	190.233749	68.492844	-619.696228	-70.221313	78.291237	-579.191650	242.665344	1300.522217	-522.337036	-146.422318	1297.970825	-498.814850	50.275345	1327.501587	-476.694458	79.876762	1585.675781	-616.245911	256.400269	1064.301147	-547.243103	-187.146759	1064.203369	-487.013794	276.136810	830.027649	-413.013062	-150.124374	840.959045	-508.745575	48.870167	963.155151	476.216309	-24.731379	931.585876	513.375671	153.651672
-525.757080	150.880310	865.558350	-511.823730	-50.824268	861.796692	-638.456482	184.812149	422.636230	-560.030945	-78.789780	475.442352	-615.894287	190.218887	68.454819	-619.801392	-70.307640	78.347961	-579.697815	242.616592	1300.613281	-522.531677	-146.473312	1298.043213	-499.016815	50.300388	1327.499390	-476.337860	79.966995	1585.493896	-616.936584	256.758759	1064.455811	-546.861694	-187.361359	1064.249023	-486.734650	277.156525	830.768433	-411.429382	-151.329254	841.694214	-508.752350	48.866058	963.165649	476.297089	-24.858179	931.601807	513.556641	153.621658
-526.404297	149.720978	865.190674	-511.938263	-51.131275	861.839905	-638.529846	184.722534	422.468658	-560.553650	-78.987228	475.831055	-615.859192	190.235168	68.442863	-620.135437	-70.370308	78.398796	-580.163269	242.518646	1300.709839	-522.678406	-146.496582	1298.102539	-499.175415	50.349812	1327.492188	-476.005371	80.036171	1585.321533	-617.488892	257.125641	1064.520264	-546.456665	-187.773071	1064.317383	-486.517151	278.167175	831.382507	-409.721619	-151.731262	842.330078	-509.022308	48.366249	962.994629	476.234161	-24.683132	931.596558	513.341553	153.815125
-525.889343	150.710449	865.497131	-511.629242	-50.855515	861.857178	-638.579285	184.642120	422.588531	-560.508667	-79.017509	475.834686	-615.704529	190.238251	68.440773	-620.147705	-70.461830	78.354362	-580.610107	242.438202	1300.743774	-522.838257	-146.501373	1298.162842	-499.346619	50.367886	1327.472778	-475.668274	80.086975	1585.115479	-618.112427	257.790558	1064.659912	-545.860779	-188.184662	1064.377319	-486.300873	279.157501	831.999878	-408.450745	-153.543365	842.876526	-508.778534	48.836864	963.171875	476.231018	-24.629017	931.587219	513.306152	153.936264
-526.528809	149.629807	865.132385	-511.729218	-51.146172	861.884216	-638.693054	184.541779	422.425354	-560.966248	-79.418098	475.957764	-615.667236	190.196762	68.408684	-620.478821	-70.536064	78.396286	-581.052856	242.346451	1300.787598	-522.936951	-146.449600	1298.212524	-499.514191	50.397919	1327.413696	-475.338562	80.130775	1584.917725	-618.522156	258.298279	1064.691895	-545.307190	-188.788925	1064.418945	-486.038879	280.193665	832.574402	-406.861084	-154.126694	843.385559	-509.049225	48.375332	962.995239	476.247711	-24.659700	931.577942	513.308838	153.994049
-526.617859	149.528580	865.051270	-511.629425	-51.178501	861.900635	-638.715881	184.344177	422.368225	-560.927368	-79.428757	475.949707	-615.550903	190.119171	68.374977	-620.476624	-70.568031	78.368515	-581.480225	242.286087	1300.807373	-523.049438	-146.440964	1298.227539	-499.669312	50.422283	1327.342163	-475.031830	80.141861	1584.732178	-618.941467	258.977295	1064.785889	-544.643738	-189.339462	1064.499756	-485.669189	281.208557	833.161377	-405.474762	-155.415604	843.807922	-509.067413	48.364258	962.965698	476.239868	-24.646070	931.563965	513.310669	154.046112
-526.668945	149.486862	864.996216	-511.516418	-51.184917	861.948792	-638.720154	184.181961	422.269196	-560.782898	-79.307465	475.921509	-615.389343	190.027328	68.347328	-620.331421	-70.612328	78.288795	-581.895996	242.216995	1300.844238	-523.147156	-146.375381	1298.265625	-499.837219	50.460823	1327.266724	-474.781097	80.170227	1584.546021	-619.350586	259.935699	1064.862061	-543.878601	-190.043640	1064.599854	-485.458832	282.249146	833.636963	-404.104980	-156.642166	844.242188	-509.091400	48.395180	962.968262	476.173340	-24.609293	931.560547	513.294800	154.942947
-526.732544	149.558365	864.976257	-511.427002	-51.109257	861.958008	-638.645996	183.988297	422.148865	-560.790039	-79.353294	475.917267	-615.193909	189.875870	68.236343	-620.292786	-70.616310	78.293732	-582.273743	242.173508	1300.816895	-523.193054	-146.307510	1298.306885	-499.982269	50.512943	1327.186035	-474.557465	80.189011	1584.365234	-619.540405	260.535278	1064.867310	-543.057800	-190.599289	1064.674194	-485.266998	283.289612	833.995117	-402.977112	-158.589279	844.640686	-509.114380	48.488068	962.966614	476.230957	-24.698549	931.553955	513.358459	154.044281
-526.801880	149.563568	864.921509	-511.303101	-51.083519	862.000793	-638.482300	183.760162	421.990387	-560.758972	-79.351624	475.887207	-615.008240	189.709457	68.160034	-620.219971	-70.562393	78.241302	-582.616333	242.112122	1300.775513	-523.275330	-146.253906	1298.321777	-500.161041	50.572510	1327.083618	-474.369141	80.216125	1584.215820	-619.842102	261.183411	1064.867310	-542.226929	-191.398087	1064.786865	-485.033020	284.205505	834.248657	-401.777679	-159.839340	844.927124	-509.134033	48.557755	962.965698	476.090210	-24.503633	931.560242	513.074951	154.878021
-526.302490	150.613785	865.170715	-511.051056	-50.763641	862.004761	-638.328186	183.588638	421.983032	-560.581177	-79.216301	475.849670	-614.857666	189.521957	68.081612	-620.004822	-70.540115	78.219849	-582.963074	242.052505	1300.682007	-523.328674	-146.138382	1298.330933	-500.361847	50.611515	1326.971924	-474.198425	80.255569	1584.082642	-619.983521	261.681732	1064.774902	-541.378601	-192.186417	1064.857422	-484.847473	285.137726	834.391235	-400.663239	-160.996887	845.166504	-508.907837	49.100368	963.106018	476.145721	-24.658291	931.545349	513.317993	154.937958
-526.407166	150.605118	865.105713	-510.987488	-50.736416	862.015869	-638.294556	183.453064	421.902771	-560.463989	-79.202950	475.800140	-614.833191	189.387558	67.975021	-619.765564	-70.429443	78.196388	-583.253540	242.017685	1300.565063	-523.300110	-146.038055	1298.343018	-500.535156	50.691639	1326.861084	-474.073792	80.296440	1583.971924	-620.048584	262.253754	1064.671265	-540.503967	-192.991638	1064.958008	-484.732269	286.061127	834.496460	-399.573578	-162.180069	845.393799	-508.967010	49.152241	963.083191	476.044952	-24.520281	931.538330	513.085022	155.167221
-526.506775	150.535065	865.031311	-510.915100	-50.748257	862.028748	-638.314392	183.371796	421.882416	-560.378418	-79.152733	475.748749	-614.847168	189.327072	67.947166	-619.565918	-70.346085	78.153961	-583.379150	242.140274	1300.599365	-523.269775	-145.920837	1298.324219	-500.694000	50.768211	1326.732544	-473.968689	80.329033	1583.887939	-619.990356	262.824982	1064.621948	-539.668030	-193.809097	1065.062134	-484.629517	286.957275	834.532471	-398.629181	-163.265701	845.549011	-509.021545	49.159325	963.056824	476.050934	-24.747404	931.528076	513.276062	154.827271
-526.583740	150.497467	864.995361	-510.892303	-50.715992	862.060242	-638.321899	183.320374	421.882507	-560.186096	-79.043930	475.632660	-614.906555	189.346329	67.950317	-619.251160	-70.177505	78.089760	-583.790833	241.944931	1300.319824	-523.234863	-145.824921	1298.306152	-500.838013	50.860199	1326.579346	-473.906067	80.358719	1583.848511	-620.081909	263.517609	1064.552734	-538.790771	-194.638840	1065.176270	-484.838867	287.632599	834.159241	-397.818634	-164.424179	845.643188	-509.098816	49.190556	963.059631	476.020599	-24.753338	931.474365	513.293213	154.870468
-526.671265	150.433090	864.981873	-510.945129	-50.730137	862.050476	-638.444763	183.328583	421.917816	-559.916687	-78.880287	475.465790	-615.062927	189.417313	67.973976	-618.903564	-69.967659	77.976860	-584.041260	241.900162	1300.190186	-523.214722	-145.741516	1298.245483	-500.914917	50.959373	1326.458374	-473.880341	80.359016	1583.817871	-619.965881	264.084290	1064.444336	-537.970520	-195.578674	1065.235229	-484.743652	288.399139	834.089539	-397.066101	-165.487961	845.694275	-509.212677	49.151176	963.052307	475.953247	-24.783588	931.468933	513.238770	154.779831
-526.769409	150.387146	864.953308	-511.008484	-50.757397	862.046143	-638.564941	183.381699	421.951660	-559.689636	-78.821449	475.359131	-615.189514	189.527786	67.985901	-618.642151	-69.695595	77.909653	-584.266235	241.859314	1300.053345	-523.169861	-145.639938	1298.213745	-500.960114	51.050194	1326.338867	-473.875977	80.345985	1583.815063	-619.737732	264.573975	1064.330078	-537.105713	-196.284607	1065.301514	-484.724304	289.202209	833.932800	-396.328613	-166.449493	845.698303	-509.336029	49.124729	963.039978	475.892700	-24.815540	931.434326	513.196228	154.784454
-526.892822	150.333405	864.955444	-511.135406	-50.805344	861.984253	-638.691040	183.474579	421.971832	-559.418518	-78.713600	475.206085	-615.321533	189.627563	68.005432	-618.480103	-69.458122	77.816063	-584.419312	241.847931	1299.920776	-523.084106	-145.540085	1298.195679	-500.994873	51.152855	1326.197144	-473.909210	80.329826	1583.833862	-619.501953	265.095093	1064.177368	-536.373230	-197.084778	1065.492432	-484.755127	289.876282	833.727722	-395.866608	-167.253937	845.679932	-509.465942	49.041634	963.010376	475.872925	-24.839062	931.423645	513.209229	154.708115
-527.106384	150.452606	864.943970	-511.536041	-50.989403	861.786072	-638.823914	183.540771	421.978912	-559.234985	-78.719765	475.144562	-615.349548	189.673126	67.994164	-618.401611	-69.296455	77.802475	-584.560242	241.826950	1299.720947	-522.963684	-145.437393	1298.169800	-500.981903	51.270664	1326.137085	-474.001801	80.279335	1583.870850	-619.235107	265.525574	1063.985107	-535.605408	-197.921844	1065.677124	-484.762787	290.476563	833.421326	-395.429932	-168.156311	845.587585	-509.710815	48.914104	962.898804	475.830322	-24.861908	931.416870	513.174377	154.598343
-527.404907	150.642776	864.961731	-512.150391	-51.212357	861.467163	-638.978516	183.593002	422.009216	-558.978638	-78.589287	474.933411	-615.474060	189.643539	67.962639	-618.361572	-69.185471	77.802437	-584.645081	241.790070	1299.529419	-522.843567	-145.339096	1298.206665	-500.985474	51.380798	1326.042358	-474.136078	80.209648	1583.960083	-618.959839	265.921356	1063.822632	-534.791992	-198.467270	1065.873535	-484.820160	291.005096	833.049561	-395.122498	-168.907715	845.487671	-510.026093	48.729286	962.732971	475.762390	-24.843382	931.423340	513.121216	154.580566
-527.516968	150.601334	864.943420	-512.212524	-51.236557	861.459167	-638.988770	183.554428	421.963196	-559.041138	-78.915756	475.190857	-615.355774	189.622589	67.957481	-618.503357	-69.223511	77.877693	-584.675964	241.778915	1299.322021	-522.686768	-145.248428	1298.261230	-500.966187	51.494049	1325.996948	-474.302887	80.126755	1584.083496	-618.602478	266.296478	1063.633423	-534.042847	-198.962189	1066.109375	-484.883575	291.453583	832.716980	-394.965668	-169.558105	845.399231	-510.115112	48.703701	962.720032	475.669281	-24.914660	931.432190	513.089050	154.532791
-527.595398	150.593674	864.937378	-512.223755	-51.273975	861.481689	-638.985474	183.513840	421.939240	-558.938171	-79.015297	475.257782	-615.235107	189.563248	67.974213	-618.506836	-69.358772	77.996170	-584.677002	241.787323	1299.114014	-522.504883	-145.125702	1298.376465	-500.932373	51.592007	1325.942627	-474.525391	80.019745	1584.261230	-618.217346	266.602386	1063.420654	-533.370728	-199.511902	1066.352051	-484.959167	291.824860	832.309937	-394.647827	-169.838486	845.562012	-510.173889	48.697556	962.729858	475.603271	-24.933426	931.411987	513.041443	154.480530
-527.646851	150.695236	864.971924	-512.197205	-51.227253	861.491333	-638.943420	183.458878	421.924530	-558.840576	-79.184464	475.248291	-615.040955	189.539459	67.984543	-618.562134	-69.507729	78.084602	-584.621460	241.799210	1298.912231	-522.277771	-145.006897	1298.516479	-500.877014	51.667805	1325.890259	-474.779053	79.921722	1584.442017	-617.830688	266.967163	1063.294922	-532.843628	-200.011719	1066.555786	-485.108154	292.059265	831.850220	-394.550415	-170.093979	845.478455	-510.187622	48.763363	962.751953	475.533813	-24.971640	931.391418	513.002686	154.500626
-527.689392	150.753418	864.992737	-512.121826	-51.197021	861.543396	-638.838440	183.380035	421.882690	-558.726013	-79.324059	475.241486	-614.876526	189.511703	67.994720	-618.766663	-69.706413	78.095825	-584.553040	241.814545	1298.702271	-522.094238	-144.865173	1298.648804	-500.806549	51.761684	1325.852295	-475.062714	79.797325	1584.662354	-617.444031	267.359131	1063.130859	-532.338684	-200.520203	1066.828003	-485.283417	292.187836	831.401672	-394.721405	-170.384033	845.304688	-510.172241	48.828690	962.788757	475.491302	-24.969149	931.350708	512.961304	154.606125
-527.761230	150.827896	865.023010	-512.050964	-51.160786	861.557861	-638.744446	183.370346	421.841431	-558.296204	-79.164291	474.910156	-614.819885	189.493378	67.989075	-618.792175	-69.890167	78.068871	-584.459778	241.836594	1298.536987	-521.915283	-144.778809	1298.812744	-500.690033	51.859726	1325.847412	-475.348389	79.651497	1584.872925	-617.052490	267.712830	1063.024780	-531.899902	-200.869476	1067.073364	-485.503754	292.255280	830.890198	-395.412384	-170.846481	844.780396	-510.158356	48.884441	962.809692	475.418243	-25.001696	931.330200	512.907471	154.550720
-527.803528	150.922958	865.049988	-511.945099	-51.148808	861.614746	-638.595215	183.391525	421.784332	-557.937073	-79.234268	474.745758	-614.812073	189.495453	67.976318	-618.888733	-70.119492	78.069397	-584.375183	241.854889	1298.388550	-521.690918	-144.673477	1298.988159	-500.582855	51.953156	1325.864868	-475.716309	79.451477	1585.118408	-616.705444	268.096222	1062.900635	-531.547791	-201.196136	1067.359497	-485.815826	292.191833	830.422241	-396.168274	-171.083176	844.384583	-510.123047	48.960518	962.851501	475.378479	-25.010550	931.309509	512.879150	154.457535
-527.801819	151.011581	865.109558	-511.812439	-51.071110	861.651733	-638.466248	183.434555	421.754425	-557.841492	-79.527573	474.802856	-614.914673	189.537003	67.995781	-619.033691	-70.336517	78.165077	-584.284668	241.859238	1298.256958	-521.477173	-144.567703	1299.172119	-500.452423	52.049084	1325.924683	-476.030121	79.293449	1585.404907	-616.341370	268.483246	1062.831543	-531.126831	-201.278549	1067.644897	-486.119965	292.022156	829.939270	-396.617004	-170.916656	844.187866	-510.052673	49.039173	962.899414	475.286407	-24.950584	931.284851	512.787537	154.745468
-527.755188	151.089722	865.173950	-511.653198	-51.022652	861.713989	-638.341187	183.513397	421.774780	-557.816956	-79.795929	474.956787	-614.973083	189.635010	68.002220	-619.185242	-70.542007	78.270126	-584.211182	241.908325	1298.154541	-521.217834	-144.509888	1299.350464	-500.353699	52.152683	1325.998413	-476.244690	79.157814	1585.744751	-615.899170	268.765564	1062.745239	-530.920959	-201.397720	1067.904297	-486.457642	291.770233	829.383667	-397.335938	-170.744797	843.933533	-509.949677	49.106998	962.962769	475.218994	-25.011393	931.280701	512.761047	154.508026
-527.983704	150.871155	865.240234	-511.546631	-51.095699	861.766724	-638.301270	183.645767	421.787689	-557.882385	-80.073227	475.128021	-615.087524	189.703735	68.050842	-619.451721	-70.695389	78.377716	-584.123779	241.923920	1298.070923	-520.940369	-144.403854	1299.506836	-500.288025	52.274254	1326.058594	-476.496155	78.986679	1586.138428	-615.546509	269.122894	1062.689697	-530.870605	-201.532410	1068.141479	-486.886108	291.369354	828.839172	-398.486816	-170.711502	843.417175	-509.997772	48.971115	963.021118	475.174744	-25.017769	931.278442	512.714294	154.498169
-527.583191	151.292603	865.326721	-511.292145	-50.963993	861.814514	-638.181091	183.718781	421.903137	-557.976013	-80.282997	475.206909	-615.113586	189.815506	68.091988	-619.638611	-70.812462	78.424095	-584.044434	241.963593	1297.976074	-520.628662	-144.311905	1299.684326	-500.219727	52.403004	1326.148315	-476.843597	78.692429	1586.526611	-615.142090	269.443634	1062.633789	-530.856812	-201.553650	1068.299438	-487.293915	290.949036	828.357849	-399.538208	-170.403137	843.008118	-509.690613	49.221226	963.089966	475.083588	-25.007811	931.259644	512.645264	154.574921
-527.451965	151.322556	865.392639	-511.032501	-51.015808	861.889465	-638.118652	183.760452	421.946838	-557.901855	-80.221474	475.270508	-615.172546	189.900620	68.153275	-619.691223	-70.879097	78.397316	-584.007507	242.004837	1297.910767	-520.269592	-144.186844	1299.838745	-500.148743	52.496407	1326.252930	-477.060730	78.443062	1586.896240	-614.826355	269.846771	1062.637207	-530.893372	-201.503082	1068.432495	-487.796478	290.369110	827.826172	-400.377747	-169.737106	842.772095	-509.501312	49.220810	963.161133	475.225037	-25.439659	931.249573	513.106873	152.986969
-527.495422	151.252045	865.522827	-510.816467	-51.004940	861.923950	-638.174744	183.815964	422.008118	-557.957031	-80.229134	475.345703	-615.165771	189.939194	68.193398	-619.779846	-70.929253	78.375595	-583.974060	242.032532	1297.854858	-519.982300	-144.124817	1299.971680	-500.085175	52.619537	1326.352905	-477.292725	78.169769	1587.244385	-614.561523	270.306427	1062.620239	-531.043640	-201.479095	1068.599731	-488.316040	289.703125	827.274658	-401.689758	-169.293243	842.257385	-509.440308	49.153870	963.245605	475.007843	-25.076174	931.237793	512.606445	154.260834
-527.123108	151.367081	865.488831	-510.582764	-51.052429	861.949280	-638.054626	183.759109	422.075500	-558.033569	-80.143974	475.392944	-615.140564	189.948730	68.218681	-619.850220	-71.006042	78.377281	-583.962952	242.076035	1297.782715	-519.717590	-144.050842	1300.018066	-500.042877	52.737015	1326.446045	-477.437012	77.899986	1587.585938	-614.219727	270.557739	1062.557983	-531.274170	-201.438736	1068.711792	-488.810150	288.877258	826.784424	-403.081482	-168.695526	841.762512	-509.119415	49.212448	963.239746	474.852570	-24.902538	931.217896	512.374329	155.234985
-527.154175	151.277267	865.585266	-510.377869	-51.075340	861.953491	-638.114380	183.709503	422.113098	-557.994019	-80.036736	475.424164	-615.231873	189.927277	68.232788	-619.892090	-71.037064	78.338440	-583.946350	242.131317	1297.694336	-519.403625	-143.965424	1300.084839	-499.979828	52.831131	1326.523315	-477.586029	77.605858	1587.857178	-614.003235	270.939453	1062.543091	-531.511658	-201.289429	1068.812012	-489.307892	288.005798	826.280640	-404.487030	-168.022781	841.211914	-509.048706	49.120388	963.291321	475.059875	-25.426184	931.217773	512.961914	152.917084
-526.804932	151.391556	865.499146	-510.146851	-51.094185	861.933777	-637.954346	183.596298	422.137085	-558.196594	-80.067802	475.470795	-615.042480	189.939560	68.263031	-620.014587	-71.074852	78.380074	-583.902161	242.165253	1297.588867	-519.130188	-143.890030	1300.106445	-499.933655	52.961990	1326.578857	-477.648132	77.304764	1588.114258	-613.753784	271.252747	1062.467407	-531.848206	-201.059875	1068.859985	-489.821960	287.083588	825.785156	-406.148315	-167.391983	840.567566	-508.727631	49.198322	963.235657	474.818512	-25.089087	931.218384	512.468445	154.195663
-526.311157	151.035019	865.429443	-509.044006	-50.881805	862.322205	-637.687988	183.407471	422.057159	-558.059631	-79.854424	475.529846	-614.898193	189.968613	68.202690	-619.915161	-71.079285	78.327248	-583.837036	242.255829	1297.458008	-518.828735	-143.786041	1300.166870	-499.893860	53.062965	1326.602661	-477.672913	76.996994	1588.298584	-613.620972	271.550385	1062.364136	-532.229614	-200.726486	1068.885986	-490.325562	286.053406	825.243835	-407.702850	-166.546844	839.983032	-508.120941	49.362064	963.415588	474.928497	-25.506357	931.260315	512.891052	152.869781
-526.092712	151.016785	865.399353	-508.699768	-50.908482	862.303467	-637.595276	183.308151	422.037720	-558.092163	-79.769493	475.566132	-614.834961	189.959854	68.224899	-619.854492	-71.075447	78.288956	-583.762451	242.342819	1297.303101	-518.624573	-143.710159	1300.150635	-499.825562	53.174843	1326.612915	-477.652924	76.713203	1588.424438	-613.490417	271.837738	1062.240723	-532.654358	-200.484756	1068.889160	-490.772858	284.944427	824.702515	-409.232574	-165.530319	839.435425	-507.841919	49.351002	963.391479	474.688324	-25.053638	931.227844	512.327332	154.426132
-525.953613	151.066650	865.349976	-508.546143	-50.946037	862.196716	-637.560364	183.234131	422.038483	-558.156799	-79.756371	475.566986	-614.748413	189.962769	68.213600	-619.799255	-71.044281	78.282959	-583.642151	242.432770	1297.146729	-518.463013	-143.618881	1300.120850	-499.768463	53.266422	1326.597534	-477.599365	76.451767	1588.519043	-613.420044	272.059631	1062.133545	-533.109192	-200.243713	1068.876953	-491.319489	283.747009	824.251709	-410.859253	-164.525085	838.850586	-507.656342	49.333279	963.309448	474.544067	-24.927656	931.233887	512.149414	155.211319
-525.816467	151.078369	865.286621	-508.450073	-51.052895	862.092712	-637.530151	183.151199	422.052002	-558.289490	-79.776337	475.613983	-614.702271	189.882278	68.209702	-619.758057	-70.985786	78.288162	-583.499634	242.546082	1297.004639	-518.355957	-143.548920	1300.123169	-499.685394	53.337044	1326.572632	-477.491089	76.163895	1588.559692	-613.398621	272.129974	1061.984497	-533.644592	-199.824753	1068.787109	-491.788818	282.431030	823.745239	-412.509491	-163.407959	838.279297	-507.509674	49.266834	963.222717	474.509918	-24.913719	931.223755	512.126587	155.218628
-525.663635	151.015259	865.219543	-508.353638	-51.112659	862.027039	-637.452148	183.075500	422.068695	-558.316406	-79.731850	475.637177	-614.652649	189.773849	68.175972	-619.629150	-70.924576	78.290176	-583.258667	242.671616	1296.840332	-518.307495	-143.478058	1300.057373	-499.596252	53.418385	1326.539551	-477.366699	75.917046	1588.552856	-613.766113	272.774200	1061.810669	-534.227661	-199.510101	1068.730469	-492.298187	281.031433	823.377686	-414.170105	-162.148865	837.661499	-507.365479	49.205078	963.154480	474.534058	-25.061363	931.239380	512.249573	154.375351
-525.826233	150.582611	865.061523	-508.346527	-51.273529	861.933411	-637.399353	183.021881	421.942657	-558.402893	-79.719452	475.652313	-614.629578	189.636368	68.132744	-619.412048	-70.800751	78.273758	-582.986511	242.826431	1296.631226	-518.315735	-143.441498	1299.966553	-499.491364	53.469074	1326.439087	-477.227600	75.695747	1588.477539	-613.935913	272.714783	1061.603394	-534.806213	-199.146133	1068.564575	-492.772858	279.541168	822.866394	-415.865692	-160.965393	837.088745	-507.390747	48.951794	963.023865	474.512146	-25.094141	931.239990	512.257507	154.204163
-525.712097	150.478775	864.905701	-508.305634	-51.382076	861.832703	-637.290955	183.019623	421.876526	-558.382141	-79.640556	475.599182	-614.610535	189.532730	68.076233	-619.162354	-70.645004	78.256592	-582.621643	242.978989	1296.435547	-518.379028	-143.406738	1299.841553	-499.362823	53.518665	1326.316528	-477.079651	75.439224	1588.327148	-614.063843	272.604706	1061.385986	-535.456604	-198.685364	1068.372803	-493.294586	278.023529	822.400391	-417.515320	-159.660934	836.508362	-507.277161	48.872437	962.892273	474.422241	-25.088367	931.236816	512.215759	154.298508
-525.281738	150.856827	864.792664	-508.232941	-51.361324	861.696594	-637.133179	183.007187	421.867615	-558.303406	-79.549759	475.562592	-614.618652	189.427521	68.014954	-618.956116	-70.492249	78.185089	-582.204895	243.163849	1296.204468	-518.473206	-143.388763	1299.702637	-499.205750	53.558949	1326.136841	-476.894348	75.253807	1588.167358	-614.263733	272.465210	1061.138062	-536.118713	-198.296768	1068.164307	-493.873779	276.405792	821.907104	-419.192291	-158.303757	835.830444	-507.016510	49.045250	962.766602	474.335571	-24.989046	931.208069	512.115784	154.770432
-525.102783	150.815567	864.650696	-508.205780	-51.471733	861.570984	-637.045471	183.017654	421.856354	-558.173584	-79.436462	475.445160	-614.663818	189.394974	67.952591	-618.799805	-70.342957	78.159439	-581.744507	243.337708	1295.993530	-518.630676	-143.400528	1299.511230	-499.029449	53.559887	1325.914307	-476.598907	75.192841	1588.035767	-614.472839	272.297699	1060.957275	-536.794678	-197.873535	1067.943481	-494.527771	274.853271	821.454651	-420.812073	-156.869354	835.255554	-506.888855	48.972473	962.630432	474.247955	-24.928013	931.197510	512.021423	155.206772
-524.912354	150.713989	864.499084	-508.227905	-51.562740	861.434509	-637.037109	183.069077	421.922913	-557.990723	-79.315887	475.374451	-614.866638	189.430435	67.926697	-618.764709	-70.152931	78.096443	-581.246521	243.495239	1295.770874	-518.791443	-143.413345	1299.323486	-498.814209	53.529324	1325.721436	-476.370850	74.997223	1587.899414	-614.720825	272.113861	1060.785034	-537.488281	-197.391602	1067.641846	-495.137512	273.087738	821.035278	-422.408417	-155.391983	834.648865	-506.780243	48.875389	962.483948	474.164185	-24.916449	931.187317	511.972961	155.229721
-524.657410	150.709747	864.453003	-508.252411	-51.601315	861.344482	-637.118042	183.174469	422.036621	-557.757202	-79.274681	475.342621	-614.996094	189.448730	67.980270	-618.708862	-69.987671	78.109215	-580.778381	243.638840	1295.608521	-519.020142	-143.405029	1299.115967	-498.588104	53.485771	1325.546387	-476.119415	74.792519	1587.799316	-614.933838	271.791748	1060.645142	-538.244324	-196.998260	1067.363892	-495.817139	271.368530	820.618652	-424.069366	-153.958618	834.085083	-506.695526	48.816463	962.418640	474.128540	-24.921606	931.172546	511.944061	155.254333
-524.356201	150.587296	864.384033	-508.248657	-51.714081	861.312073	-637.154602	183.311478	422.141968	-557.510498	-79.209862	475.293823	-615.226257	189.525879	68.038414	-618.628723	-69.882965	78.119682	-580.139465	243.741257	1295.470947	-519.130005	-143.454025	1298.931152	-498.288300	53.407543	1325.430908	-475.846191	74.679909	1587.701782	-615.137939	271.296478	1060.427490	-539.001526	-196.436523	1067.069946	-496.544830	269.478546	820.210449	-425.626556	-152.420547	833.563110	-506.582275	48.699284	962.371826	474.082977	-24.904339	931.196533	511.928558	155.204315
-524.043457	150.500336	864.379211	-508.259003	-51.752853	861.279236	-637.134338	183.438278	422.213928	-557.230652	-79.234062	475.326965	-615.273071	189.619690	68.108589	-618.600159	-69.877586	78.162193	-579.591370	243.879608	1295.308105	-519.303528	-143.465881	1298.745972	-497.979767	53.368885	1325.260620	-475.479340	74.570251	1587.636475	-615.301086	270.799377	1060.180176	-539.745239	-195.949631	1066.816895	-497.225098	267.610046	819.802734	-427.237000	-150.931458	833.032043	-506.467682	48.603992	962.356262	474.043549	-24.885303	931.176331	511.917755	155.190674
-523.758301	150.399124	864.343811	-508.280823	-51.835487	861.297424	-636.998108	183.562363	422.220886	-556.936035	-79.322380	475.350952	-615.222534	189.640656	68.119087	-618.625977	-69.914978	78.229797	-579.061584	244.096085	1295.222046	-519.538086	-143.500290	1298.570557	-497.690918	53.348000	1325.109619	-475.164246	74.410217	1587.570801	-615.492493	270.316437	1059.991333	-540.562622	-195.494781	1066.552856	-497.934967	265.725952	819.404175	-428.790344	-149.318985	832.575623	-506.365417	48.521374	962.350586	474.071533	-25.018867	931.192261	512.037964	154.443832
-523.458740	150.376831	864.291199	-508.298859	-51.924885	861.324524	-636.785950	183.683258	422.203064	-556.743530	-79.498726	475.398346	-615.101074	189.621582	68.079445	-618.738098	-69.990395	78.287224	-578.484863	244.240585	1295.042847	-519.720459	-143.525253	1298.383057	-497.373810	53.329815	1325.010864	-474.923401	74.239517	1587.484863	-615.681824	269.946594	1059.872070	-541.334778	-194.875107	1066.249023	-498.592010	263.869781	819.064270	-430.341736	-147.757431	832.097168	-506.251556	48.487816	962.340637	474.019043	-25.012581	931.177246	512.018188	154.517792
-523.117554	150.421616	864.261169	-508.320740	-51.957050	861.356384	-636.542847	183.815659	422.176849	-556.428223	-79.672478	475.410248	-615.055176	189.595688	68.029663	-618.775146	-70.096123	78.344604	-577.784729	244.449570	1294.922974	-519.832153	-143.553314	1298.203613	-497.067841	53.303627	1324.924805	-474.644928	74.124947	1587.471924	-615.847290	269.545135	1059.788452	-542.137756	-194.387070	1066.063843	-499.271179	261.972778	818.701050	-431.864746	-146.168152	831.725098	-506.125763	48.505035	962.344910	473.922119	-24.879801	931.142334	511.885986	155.220383
-522.782043	150.455826	864.239258	-508.324615	-52.048382	861.421204	-636.337341	183.918747	422.174927	-556.153442	-79.816460	475.393707	-615.080872	189.550491	68.026306	-618.801575	-70.215424	78.363556	-577.168701	244.644058	1294.830933	-520.046082	-143.619080	1298.081787	-496.708069	53.256939	1324.850708	-474.370300	73.914001	1587.435181	-615.948792	269.149628	1059.762573	-542.938171	-193.806976	1065.831787	-499.915283	260.271210	818.450928	-433.430115	-144.654739	831.297302	-505.990051	48.501282	962.369446	473.887848	-24.851711	931.116150	511.870850	155.242966
-522.461426	150.449585	864.255188	-508.323944	-52.071754	861.463013	-636.090210	183.977600	422.208893	-555.696533	-79.906738	475.400360	-615.091187	189.590973	68.060188	-618.763306	-70.333420	78.387566	-576.460876	244.863098	1294.844971	-520.113831	-143.583008	1297.989014	-496.408325	53.207241	1324.799316	-474.148254	73.684982	1587.476440	-615.984375	268.735107	1059.862671	-543.743774	-193.158600	1065.643921	-500.473877	258.481567	818.209106	-434.918304	-143.111206	830.979553	-505.849609	48.482693	962.400208	473.850311	-24.885206	931.142151	511.878601	155.206406
-522.148193	150.406311	864.243286	-508.312866	-52.096699	861.522400	-635.892883	184.092102	422.254852	-555.462830	-80.100006	475.424469	-615.118408	189.584137	68.110718	-618.832642	-70.406738	78.406067	-575.826782	245.081207	1294.827881	-520.172729	-143.546188	1297.947754	-496.086487	53.185062	1324.784058	-474.007507	73.463287	1587.541870	-615.954956	268.345154	1059.983032	-544.514709	-192.594910	1065.539063	-501.015808	257.013977	818.000854	-436.389465	-141.607635	830.682068	-505.705688	48.468067	962.425842	473.829559	-24.869600	931.140930	511.847778	155.231567
-521.834045	150.379883	864.229980	-508.298737	-52.128456	861.569336	-635.601868	184.168289	422.256439	-555.274841	-80.275597	475.431549	-615.216064	189.591400	68.137527	-618.885864	-70.515694	78.480751	-575.153137	245.264084	1294.876709	-520.264465	-143.537216	1297.911987	-495.792480	53.194920	1324.802246	-473.822845	73.297592	1587.682129	-615.826599	267.987274	1060.110107	-545.256653	-192.012451	1065.488403	-501.357361	255.547531	817.817505	-437.873779	-140.148758	830.385071	-505.544159	48.454330	962.442993	473.817108	-24.827183	931.147156	511.852905	155.226547
-521.482422	150.406906	864.215027	-508.276611	-52.154198	861.635132	-635.307251	184.294891	422.251099	-555.162842	-80.387909	475.469666	-615.129517	189.603333	68.149948	-618.993958	-70.560486	78.556755	-574.506226	245.448471	1294.871582	-520.304810	-143.484695	1297.917603	-495.486298	53.242481	1324.831665	-473.658020	73.088905	1587.833618	-615.650391	267.678497	1060.238892	-546.002258	-191.421356	1065.463013	-501.658081	254.431000	817.682617	-439.141937	-138.744629	830.191772	-505.356262	48.479397	962.468445	473.804932	-24.845907	931.159180	511.870758	155.207993
-521.165344	150.368896	864.170349	-508.285919	-52.202957	861.704590	-634.995361	184.496902	422.214142	-555.112610	-80.493309	475.512665	-615.109680	189.582565	68.119537	-619.082642	-70.594208	78.591866	-573.901672	245.665726	1294.887451	-520.331665	-143.390381	1297.969116	-495.226715	53.282959	1324.840820	-473.447632	72.854675	1588.016479	-615.430176	267.485321	1060.364380	-546.673889	-190.964417	1065.461792	-501.688904	253.481918	817.615112	-440.478790	-137.562241	829.979675	-505.198517	48.477043	962.480774	473.790649	-24.840399	931.152588	511.883301	155.225647
-520.817261	150.436951	864.183289	-508.280457	-52.278973	861.750488	-634.765320	184.672104	422.243408	-555.133789	-80.591789	475.562988	-615.204224	189.576324	68.120483	-619.062256	-70.656548	78.623558	-573.335510	245.846283	1294.912109	-520.394287	-143.334000	1298.013550	-494.952026	53.293945	1324.890625	-473.245667	72.566757	1588.179688	-615.085266	267.212433	1060.474365	-547.259277	-190.365295	1065.425415	-501.575226	252.777359	817.570740	-441.592346	-136.526428	829.857849	-505.015289	48.473949	962.509583	473.752258	-24.819233	931.155762	511.883087	155.240479
-520.532410	150.447891	864.194275	-508.304657	-52.315159	861.774719	-634.588806	184.821045	422.267883	-555.231323	-80.726143	475.621796	-615.303772	189.589493	68.138062	-619.156372	-70.716080	78.656921	-572.708984	246.008026	1295.036377	-520.461243	-143.337997	1298.019165	-494.673126	53.269733	1324.923340	-473.033752	72.318298	1588.356689	-614.599976	266.881500	1060.524902	-547.771606	-189.801712	1065.409912	-501.340240	252.357117	817.551819	-442.470856	-135.635406	829.809265	-504.856598	48.455208	962.524414	473.765594	-24.821104	931.153687	511.896790	155.242935
-520.191223	150.428452	864.212097	-508.348083	-52.341961	861.787170	-634.429016	184.992752	422.393005	-555.375244	-80.748749	475.625488	-615.447388	189.652252	68.211441	-619.238831	-70.758987	78.640823	-572.173279	246.172714	1295.114502	-520.535950	-143.290039	1298.046753	-494.456055	53.231190	1324.976440	-472.760895	72.099022	1588.581421	-614.104309	266.636444	1060.590942	-548.202271	-189.294510	1065.404175	-500.930359	252.174957	817.573914	-443.157257	-134.972565	829.759460	-504.657654	48.414310	962.534607	473.726166	-24.783415	931.137756	511.895111	155.266586
-519.858337	150.309875	864.211243	-508.370056	-52.395000	861.837463	-634.263062	185.172546	422.472260	-555.557434	-80.809601	475.639618	-615.543884	189.721390	68.274399	-619.360229	-70.802994	78.667809	-571.645874	246.368866	1295.236084	-520.639099	-143.257538	1298.039185	-494.240723	53.197491	1325.077148	-472.554230	71.822777	1588.745605	-613.417053	266.455902	1060.632690	-548.626038	-188.702713	1065.386108	-500.367828	252.186554	817.646484	-443.583954	-134.556976	829.711365	-504.454376	48.339355	962.554810	473.712311	-24.765133	931.122314	511.908997	155.304382
-519.524780	150.281357	864.250244	-508.352478	-52.404182	861.873657	-634.086792	185.326050	422.531830	-555.774658	-80.812775	475.685425	-615.630615	189.821884	68.342529	-619.435425	-70.831779	78.656921	-571.161499	246.540894	1295.329590	-520.759155	-143.195847	1298.064941	-494.052246	53.187809	1325.164307	-472.272919	71.598106	1588.917969	-612.805054	266.494476	1060.732544	-549.022034	-188.168137	1065.414429	-499.775543	252.404343	817.710327	-443.724792	-134.375259	829.736328	-504.238342	48.306286	962.588318	473.706421	-24.768644	931.130798	511.908447	155.293961
-519.221008	150.242722	864.251404	-508.321350	-52.426140	861.920166	-633.965149	185.462906	422.573181	-556.005127	-80.794510	475.748230	-615.635193	189.865982	68.360611	-619.495728	-70.853188	78.657616	-570.732178	246.721390	1295.465820	-520.959778	-143.175415	1298.082764	-493.921295	53.210293	1325.222778	-471.876099	71.427849	1589.106567	-612.141296	266.626190	1060.774780	-549.335632	-187.758698	1065.434082	-499.095947	252.849503	817.776855	-443.678589	-134.439453	829.777283	-504.035431	48.287109	962.608765	473.707825	-24.764629	931.128601	511.950348	155.295593
-518.856567	150.396576	864.271179	-508.254395	-52.434746	861.993042	-633.796692	185.538605	422.635895	-556.336670	-80.766388	475.846161	-615.744690	189.909241	68.352242	-619.592834	-70.879044	78.644020	-570.256104	246.888977	1295.593872	-521.153381	-143.122452	1298.120605	-493.791412	53.201889	1325.325562	-471.428314	71.297241	1589.298828	-611.380310	266.955750	1060.833862	-549.606812	-187.526093	1065.468628	-498.250397	253.380173	817.870239	-443.660828	-134.724503	829.796509	-503.802429	48.372932	962.653503	473.945068	-25.356239	931.175476	512.624207	152.954178
-518.498901	150.521011	864.274597	-508.219910	-52.437069	862.018555	-633.615784	185.585953	422.651306	-556.617920	-80.688972	475.930023	-615.622253	189.897675	68.355080	-619.571228	-70.886284	78.621086	-569.792236	246.983795	1295.712891	-521.356995	-143.144211	1298.132080	-493.708221	53.154797	1325.403076	-470.990417	71.124252	1589.392822	-610.513855	267.428619	1060.895874	-549.744141	-187.331757	1065.460815	-497.310455	254.151108	817.903381	-443.144226	-135.136902	829.906982	-503.565063	48.431789	962.663879	473.700653	-24.766209	931.166931	511.983917	155.218338
-518.160461	150.588242	864.277283	-508.160980	-52.428951	862.047729	-633.472351	185.597916	422.699921	-556.917786	-80.604851	476.001984	-615.637695	189.888199	68.374214	-619.614441	-70.954887	78.624580	-569.328430	247.129578	1295.833740	-521.656189	-143.118622	1298.167236	-493.675354	53.109261	1325.473877	-470.592590	70.883003	1589.385864	-609.596497	267.985321	1061.014038	-549.784119	-187.324280	1065.450195	-496.284149	254.906509	818.060120	-442.714050	-135.747574	829.960022	-503.335083	48.470722	962.676758	473.695190	-24.749128	931.167542	511.979401	155.356796
-517.859741	150.594040	864.254639	-508.131073	-52.445671	862.027954	-633.386536	185.628311	422.804199	-557.152405	-80.483574	476.043671	-615.754211	189.862488	68.414047	-619.614441	-71.008583	78.569702	-568.835571	247.215332	1295.941895	-522.031799	-143.149841	1298.113647	-493.623627	53.034527	1325.540649	-470.037842	70.752808	1589.415894	-608.575317	268.657349	1061.105835	-549.743042	-187.450180	1065.379883	-495.219971	255.745331	818.196716	-442.136810	-136.403290	829.990479	-503.125793	48.455765	962.651123	473.700623	-24.731493	931.156982	512.003601	155.309464
-517.519531	150.555481	864.238220	-508.140900	-52.444496	862.013184	-633.267578	185.632233	422.849976	-557.449524	-80.402832	476.052338	-615.711426	189.869186	68.464172	-619.659790	-71.053368	78.527596	-568.332336	247.340164	1296.023926	-522.393311	-143.125153	1298.094360	-493.599396	52.957184	1325.545532	-469.375854	70.691536	1589.399414	-607.601624	269.496246	1061.225098	-549.617249	-187.709076	1065.347900	-494.015472	256.671753	818.364990	-441.532837	-137.113235	830.025085	-502.899841	48.423622	962.629395	473.695496	-24.749414	931.160339	512.028931	155.312836
-517.105957	150.686249	864.235107	-508.072968	-52.383492	862.003601	-633.187317	185.685593	422.919678	-557.733093	-80.313210	476.055878	-615.733887	189.915146	68.481766	-619.648987	-71.054810	78.436401	-567.739380	247.440994	1296.108765	-522.757385	-143.103943	1298.141724	-493.585815	52.883911	1325.550049	-468.708038	70.627373	1589.288330	-606.506714	270.360260	1061.267700	-549.405090	-188.076797	1065.329712	-492.803040	257.614197	818.514526	-440.808777	-137.949677	830.158875	-502.634399	48.500790	962.620483	473.938965	-25.324223	931.166382	512.715454	152.960693
-516.737549	150.852997	864.225098	-508.022614	-52.393059	862.007751	-633.098328	185.763260	422.940399	-558.052002	-80.305710	476.141602	-615.745300	190.023483	68.500557	-619.672974	-71.089592	78.433548	-567.157654	247.485229	1296.112305	-523.098145	-143.066788	1298.140381	-493.557159	52.812641	1325.560669	-467.987457	70.612770	1589.166748	-605.391602	271.350647	1061.277344	-549.166321	-188.450226	1065.311523	-491.445679	258.695923	818.699890	-440.069427	-138.795563	830.260620	-502.404175	48.572220	962.615417	473.965729	-25.380028	931.166016	512.757080	152.877029
-516.346558	151.001144	864.201904	-507.981110	-52.324547	862.015686	-633.015503	185.819687	422.969574	-558.327515	-80.225899	476.205933	-615.730469	190.056305	68.491455	-619.703125	-71.099449	78.443985	-566.575623	247.573364	1296.153198	-523.447388	-142.994263	1298.160400	-493.565430	52.781059	1325.552124	-467.203308	70.606026	1588.991699	-604.252991	272.385437	1061.320068	-548.797852	-188.815826	1065.329712	-490.064667	259.742035	818.867004	-439.267883	-139.748383	830.429688	-502.173126	48.679535	962.606323	473.689606	-24.729294	931.148865	512.059082	155.328140
-516.267212	150.544754	864.081421	-508.028381	-52.395157	862.009338	-632.890991	185.893158	422.929596	-558.623901	-80.202942	476.256378	-615.692200	190.085632	68.461723	-619.734009	-71.119484	78.421112	-565.957275	247.641968	1296.173828	-523.771973	-142.907028	1298.122314	-493.542633	52.737762	1325.560303	-466.396057	70.585800	1588.768799	-603.071350	273.292511	1061.320923	-548.483398	-189.317947	1065.342773	-488.641754	260.755554	819.084656	-438.495850	-140.699158	830.623108	-502.108307	48.466522	962.538269	473.981689	-25.268133	931.168579	512.727539	153.061600
-515.361328	151.302246	864.218994	-507.849548	-52.138332	862.006836	-632.735107	185.929443	423.038635	-558.527100	-79.854118	476.208099	-615.633606	190.088623	68.472939	-619.721741	-71.159004	78.377007	-565.330078	247.686707	1296.209595	-524.080811	-142.842896	1298.125244	-493.530212	52.666580	1325.555054	-465.442261	70.717140	1588.531616	-601.927551	274.371857	1061.403931	-548.139465	-189.801971	1065.389648	-487.182098	261.694366	819.324097	-437.569489	-141.730392	830.812927	-501.633942	48.868221	962.611938	473.981598	-25.314590	931.188171	512.786377	152.878967
-514.881958	151.525391	864.261475	-507.794464	-52.041576	861.962769	-632.673706	186.018677	423.122375	-558.927795	-79.968369	476.249115	-615.659302	190.073593	68.490883	-619.932800	-71.194283	78.366402	-564.787048	247.697617	1296.282227	-524.479736	-142.804230	1298.061279	-493.501343	52.604374	1325.521973	-464.530853	70.736603	1588.208496	-600.784668	275.392029	1061.458496	-547.809082	-190.289139	1065.370483	-485.689056	262.623199	819.567139	-436.601288	-142.751282	831.054749	-501.397919	48.964413	962.613831	473.708008	-24.704447	931.161255	512.077148	155.326004
-514.596680	151.596710	864.315979	-507.804321	-51.976463	861.934265	-632.672119	186.127060	423.163086	-559.077087	-79.917900	476.225861	-615.724487	190.070557	68.504883	-619.951599	-71.214211	78.339600	-564.277832	247.763153	1296.327515	-524.854492	-142.740036	1298.027222	-493.451752	52.550571	1325.468506	-463.477173	70.929665	1587.904785	-599.678345	276.706268	1061.482422	-547.477722	-190.759552	1065.283936	-484.181366	263.573151	819.874207	-435.687042	-143.790848	831.243225	-501.280579	48.976967	962.628418	473.974823	-25.245823	931.156250	512.735901	153.012268
-513.855591	152.166092	864.359924	-507.697113	-51.830193	861.895508	-632.560608	186.206451	423.270386	-559.142029	-79.888634	476.186676	-615.827637	190.065231	68.544350	-619.956360	-71.250481	78.286758	-563.721191	247.825455	1296.389038	-525.210327	-142.679367	1297.952148	-493.372803	52.495499	1325.389160	-462.531464	71.019798	1587.513916	-598.549988	277.650665	1061.599731	-547.204224	-191.326569	1065.266113	-482.651947	264.459991	820.113342	-434.726318	-144.784454	831.509521	-500.899628	49.264008	962.634644	473.994781	-25.322390	931.160217	512.796326	152.865875
-513.315247	152.521484	864.406799	-507.656250	-51.663116	861.877991	-632.426819	186.285446	423.318634	-558.949219	-79.661842	476.138824	-615.766296	190.079849	68.513176	-619.899048	-71.246529	78.255806	-563.226624	247.859131	1296.418823	-525.565491	-142.653381	1297.890015	-493.251282	52.431900	1325.298096	-461.444885	71.289528	1587.187744	-597.457642	278.687042	1061.606689	-546.966003	-191.812119	1065.265259	-481.121368	265.351898	820.417358	-433.766296	-145.764130	831.818054	-500.646545	49.469456	962.652527	473.738403	-24.770565	931.126343	512.149536	154.944305
-512.801880	152.761185	864.429565	-507.632385	-51.537361	861.877502	-632.195984	186.337204	423.338837	-559.041504	-79.665718	476.134338	-615.735474	190.098251	68.514488	-619.956238	-71.232552	78.261612	-562.650940	247.884552	1296.485229	-525.905457	-142.625458	1297.787231	-493.044434	52.332985	1325.259766	-460.467621	71.441803	1586.795166	-596.329041	279.501404	1061.666748	-546.756042	-192.170868	1065.244019	-479.597107	266.141693	820.702393	-432.863586	-146.747910	832.031372	-500.405945	49.617062	962.666077	473.962433	-25.266096	931.139282	512.720154	153.061890
-512.362976	152.860779	864.444580	-507.605103	-51.405411	861.904053	-632.078430	186.440353	423.379822	-558.941345	-79.579025	476.155853	-615.767151	190.117126	68.531982	-619.927063	-71.181068	78.268883	-562.105530	247.914795	1296.498413	-526.160400	-142.524765	1297.775024	-492.827759	52.255474	1325.197876	-459.511871	71.599823	1586.434204	-595.151184	279.725677	1061.745850	-546.599792	-192.622452	1065.268921	-478.056244	266.946533	820.987366	-431.968384	-147.671051	832.333984	-500.191681	49.718082	962.688599	473.727722	-24.724646	931.140015	512.125305	155.185699
-512.004517	152.939468	864.481140	-507.617462	-51.290016	861.921021	-631.985657	186.563629	423.447296	-558.868164	-79.519936	476.167999	-615.783997	190.116348	68.541519	-619.896362	-71.145599	78.340500	-561.537354	247.938538	1296.571777	-526.415771	-142.507996	1297.744385	-492.556061	52.196571	1325.145142	-458.555023	71.823349	1586.126099	-594.156494	280.899200	1061.790649	-546.497192	-192.940781	1065.252197	-476.509125	267.623383	821.296814	-431.059052	-148.595062	832.686584	-500.032318	49.787319	962.716431	473.995880	-25.282883	931.169556	512.752319	153.014984
-511.843018	152.916489	864.455383	-507.682892	-51.236675	861.934265	-631.972107	186.718353	423.503937	-558.656799	-79.322098	476.133484	-615.781982	190.111160	68.582703	-619.747314	-71.052826	78.305779	-560.975769	248.005844	1296.643311	-526.591492	-142.436768	1297.720337	-492.309509	52.133354	1325.105957	-457.587585	72.167908	1585.886475	-593.196655	281.481964	1061.847656	-546.473877	-193.218765	1065.280029	-475.058319	268.245819	821.598572	-430.260651	-149.453674	832.992126	-499.966797	49.810638	962.708496	473.796326	-24.852341	931.167114	512.230408	154.474823
-511.794006	152.697937	864.409912	-507.762573	-51.256958	861.986572	-631.918823	186.844925	423.513184	-558.607788	-79.261681	476.147064	-615.871582	190.112274	68.608765	-619.731506	-71.012016	78.283432	-560.334900	248.079193	1296.687744	-526.830933	-142.455292	1297.650757	-492.016418	52.107735	1325.073730	-456.666565	72.470299	1585.634521	-592.176270	281.959473	1061.882446	-546.450439	-193.440491	1065.285156	-473.559540	268.819397	821.891113	-429.472778	-150.316254	833.317749	-499.952332	49.732338	962.709412	473.735382	-24.688412	931.157715	512.053955	155.341339
-511.991638	152.351395	864.288391	-507.934235	-51.363098	861.986877	-631.806458	186.963455	423.465698	-558.591431	-79.217415	476.109528	-615.839539	190.079300	68.623100	-619.676270	-70.956772	78.289360	-559.733887	248.134232	1296.711914	-527.052307	-142.457367	1297.598389	-491.712463	52.094296	1325.065918	-455.791504	72.806671	1585.427490	-591.245483	282.465393	1061.920532	-546.501160	-193.630508	1065.318359	-472.123871	269.302643	822.178467	-428.704987	-151.107605	833.718872	-500.062439	49.567150	962.642029	473.733459	-24.713276	931.146545	512.087402	155.363495
-511.798279	152.449951	864.251770	-507.980560	-51.277527	861.988708	-631.599854	187.028381	423.406494	-558.566772	-79.141991	476.099335	-615.769409	190.077377	68.587204	-619.598267	-70.863380	78.292946	-559.063721	248.219940	1296.740967	-527.147949	-142.412201	1297.603760	-491.379608	52.098862	1325.079712	-454.919189	73.191544	1585.235107	-590.264343	282.814087	1061.982422	-546.567627	-193.782455	1065.411743	-470.691284	269.791656	822.471619	-428.040924	-151.975357	834.005493	-499.953125	49.667130	962.621094	473.729309	-24.722084	931.140625	512.074158	155.335846
-511.562103	152.573868	864.277222	-507.978851	-51.159504	861.977783	-631.360107	187.036789	423.346863	-558.458130	-79.022049	476.059387	-615.543640	189.967087	68.533348	-619.454041	-70.805161	78.262489	-558.442993	248.308228	1296.796631	-527.199707	-142.370300	1297.631470	-491.006958	52.102276	1325.098877	-454.098907	73.590965	1585.054443	-589.332581	283.032990	1061.972656	-546.631409	-193.775635	1065.528687	-469.354034	270.122070	822.689392	-427.380798	-152.777527	834.354004	-499.808868	49.759411	962.625549	473.769806	-24.691452	931.130737	512.103455	155.375259
-511.320404	152.694641	864.255737	-507.980499	-51.049091	861.978149	-631.175354	187.089035	423.281891	-558.397705	-78.860954	476.011841	-615.508301	189.800552	68.462387	-619.315186	-70.688965	78.236610	-557.768555	248.431778	1296.831909	-527.183105	-142.254135	1297.689209	-490.563049	52.125576	1325.170776	-453.308441	74.058311	1584.875854	-588.425903	283.210052	1062.003784	-546.683105	-193.666718	1065.630981	-468.005432	270.376282	822.916199	-426.761200	-153.541504	834.692688	-499.660645	49.874298	962.612183	473.775208	-24.689613	931.132446	512.086182	155.351807
-511.082642	152.835770	864.253113	-507.950928	-50.893974	861.975586	-630.946960	187.098801	423.240204	-558.268616	-78.713135	475.967255	-615.437622	189.639694	68.380135	-619.179749	-70.605461	78.249451	-557.078674	248.526993	1296.865723	-527.109985	-142.161865	1297.779297	-490.107758	52.165924	1325.239746	-452.515961	74.574883	1584.779419	-587.491577	283.402374	1062.038940	-546.722961	-193.518234	1065.720459	-466.743958	270.690857	823.154419	-426.284424	-154.299103	834.964478	-499.477631	50.013012	962.604553	473.800476	-24.705053	931.145508	512.130554	155.351212
-510.818420	152.955307	864.194458	-507.894196	-50.791122	861.963074	-630.732666	187.089279	423.204163	-558.215149	-78.624634	475.947113	-615.424072	189.498352	68.317047	-619.068481	-70.541466	78.239296	-556.368774	248.640076	1296.872192	-526.968384	-142.035843	1297.878296	-489.673370	52.223511	1325.295532	-451.770752	75.077408	1584.693604	-586.586914	283.497772	1062.006714	-546.749207	-193.421814	1065.856201	-465.498383	270.866211	823.306580	-425.742371	-154.969925	835.283386	-499.266296	50.137363	962.563965	473.807343	-24.689905	931.183899	512.105042	155.360550
-510.545868	153.094788	864.153870	-507.818634	-50.653111	861.936523	-630.624573	187.086243	423.236481	-558.017212	-78.398109	475.868561	-615.365784	189.451950	68.301880	-618.839783	-70.443123	78.208603	-555.620667	248.794510	1296.875732	-526.777100	-141.904755	1298.018433	-489.261108	52.298801	1325.351563	-451.053284	75.637161	1584.622925	-585.673218	283.545105	1061.992920	-546.773743	-193.279541	1065.988770	-464.201874	270.963531	823.443909	-425.318909	-155.651215	835.569519	-499.042908	50.273941	962.525330	473.857147	-24.704241	931.177490	512.138733	155.334518
-510.315704	153.213165	864.115417	-507.766327	-50.551937	861.902344	-630.542542	187.079559	423.246338	-557.954590	-78.265144	475.789001	-615.408630	189.479660	68.307663	-618.747314	-70.332726	78.171310	-554.979797	248.959808	1296.855347	-526.585083	-141.783295	1298.157837	-488.820190	52.397820	1325.407593	-450.310822	76.240097	1584.571167	-584.785217	283.624268	1061.982666	-546.767212	-193.172073	1066.132324	-463.064514	271.077667	823.531677	-424.896851	-156.248428	835.828735	-498.820587	50.378139	962.480652	473.875366	-24.708717	931.166809	512.162231	155.369797
-510.083832	153.343628	864.113708	-507.676666	-50.416847	861.873901	-630.551636	187.124283	423.330688	-557.860657	-78.089485	475.718933	-615.508362	189.564484	68.387093	-618.615112	-70.243874	78.150238	-554.256592	249.123688	1296.850708	-526.335632	-141.644165	1298.309937	-488.367096	52.521469	1325.458984	-449.593079	76.944443	1584.520142	-583.911560	283.637970	1061.912476	-546.749146	-193.024399	1066.303467	-461.885742	271.108307	823.611938	-424.611572	-156.832947	835.970398	-498.568359	50.491894	962.455994	473.901337	-24.691963	931.155151	512.159424	155.396362
-509.909637	153.413208	864.105652	-507.597504	-50.359089	861.854675	-630.614929	187.170639	423.398285	-557.761414	-77.936172	475.665863	-615.587524	189.663971	68.462906	-618.519592	-70.121132	78.098267	-553.570435	249.299118	1296.833008	-526.052368	-141.501709	1298.469604	-487.886566	52.659019	1325.540527	-448.936768	77.490791	1584.457397	-582.971252	283.621521	1061.802979	-546.687561	-192.870117	1066.506714	-460.747223	271.029572	823.674683	-424.275696	-157.340775	836.190918	-498.334717	50.546684	962.431091	473.913055	-24.698940	931.157349	512.174377	155.360352
-509.708282	153.533356	864.123596	-507.477173	-50.239346	861.834412	-630.737000	187.266022	423.486389	-557.705139	-77.775253	475.583710	-615.729370	189.747879	68.552467	-618.522278	-70.020996	78.068718	-552.898071	249.457245	1296.734741	-525.774902	-141.348953	1298.621582	-487.398956	52.804798	1325.603760	-448.237122	78.170288	1584.422607	-582.132629	283.618286	1061.652832	-546.566711	-192.702286	1066.706055	-459.623810	270.952484	823.657715	-424.031921	-157.851105	836.389282	-498.097961	50.644787	962.421692	474.004242	-24.825207	931.169067	512.324341	154.540207
-509.482574	153.665909	864.157654	-507.314789	-50.112667	861.824890	-630.727234	187.272202	423.524872	-557.420715	-77.458733	475.493683	-615.778625	189.762009	68.572968	-618.353699	-69.851105	78.012390	-552.213501	249.638168	1296.649902	-525.485291	-141.153854	1298.806030	-486.850403	52.962513	1325.689453	-447.570740	78.785538	1584.368164	-581.199646	283.587708	1061.543579	-546.430603	-192.513306	1066.907104	-458.551575	270.744537	823.587769	-423.855957	-158.286804	836.527100	-497.809753	50.750999	962.423767	474.032898	-24.859634	931.181274	512.353333	154.506653
-509.271149	153.815613	864.144958	-507.166931	-49.988350	861.807373	-630.723633	187.320938	423.546967	-557.266724	-77.257629	475.470001	-615.749329	189.811646	68.603401	-618.239075	-69.790764	78.026825	-551.591492	249.869217	1296.484863	-525.117310	-140.919250	1299.028564	-486.325317	53.158390	1325.744263	-446.931732	79.473373	1584.345459	-580.364258	283.577759	1061.318481	-546.301453	-192.383957	1067.099609	-457.492004	270.525116	823.491882	-423.583649	-158.567291	836.729736	-497.527771	50.883675	962.397705	474.059326	-24.839489	931.189819	512.365356	154.500839
-508.948822	153.901581	864.160034	-506.904114	-49.883919	861.831299	-630.613647	187.248703	423.512787	-557.252380	-77.173882	475.495239	-615.648682	189.786102	68.588554	-618.191101	-69.706947	78.013733	-550.963501	250.131805	1296.302612	-524.702942	-140.663223	1299.253662	-485.815125	53.406792	1325.806763	-446.278717	80.164413	1584.329346	-579.478943	283.546997	1061.068115	-546.088623	-192.269043	1067.381958	-456.444763	270.208466	823.357605	-423.408661	-158.860825	836.903931	-497.175201	50.980629	962.410706	474.055786	-24.826210	931.190918	512.353943	154.618790
-508.687164	154.020065	864.152954	-506.676514	-49.739491	861.811279	-630.596313	187.260223	423.553040	-557.136353	-77.048492	475.462860	-615.614441	189.781509	68.583939	-618.144653	-69.663841	78.013191	-550.362915	250.423370	1296.105347	-524.313782	-140.452911	1299.450439	-485.185059	53.622852	1325.835449	-445.625336	80.849701	1584.306641	-578.665405	283.550323	1060.796021	-545.908020	-192.220657	1067.627441	-455.430481	269.894897	823.166138	-423.352875	-159.156937	837.005493	-496.836151	51.104946	962.386841	474.041046	-24.802479	931.202393	512.324585	154.775543
-508.466797	154.096664	864.123108	-506.439514	-49.673798	861.790100	-630.577759	187.266174	423.531525	-557.038208	-76.987854	475.482361	-615.644775	189.818924	68.599724	-618.104431	-69.654602	78.016083	-549.772461	250.697144	1295.837646	-523.845459	-140.170959	1299.685059	-484.617950	53.949512	1325.814941	-444.960571	81.601196	1584.285400	-577.780884	283.444672	1060.434448	-545.656738	-192.171509	1067.913330	-454.399689	269.479523	822.948730	-423.561676	-159.526947	836.967102	-496.506470	51.182358	962.350342	474.055481	-24.745407	931.180786	512.321350	154.935196
-508.145142	154.213257	864.095764	-506.116547	-49.557423	861.769897	-630.511597	187.238403	423.558289	-556.712585	-76.807091	475.440369	-615.676086	189.804108	68.642960	-617.927002	-69.646553	77.986679	-549.140747	250.974045	1295.594116	-523.280579	-139.821960	1299.906006	-484.116364	54.231354	1325.792725	-444.309784	82.307182	1584.250854	-576.957520	283.344330	1060.085815	-545.361389	-192.046082	1068.168213	-453.493774	269.036682	822.677307	-423.581329	-159.699020	837.018555	-496.119202	51.303143	962.319397	474.097626	-24.811384	931.176331	512.394409	154.550613
-507.845459	154.319366	864.046570	-505.796539	-49.434677	861.751099	-630.362671	187.219650	423.569336	-556.924438	-76.953217	475.504364	-615.563538	189.837860	68.688515	-618.051147	-69.665192	78.013557	-548.537292	251.267151	1295.337280	-522.695984	-139.511795	1300.110352	-483.701630	54.621998	1325.747314	-443.631195	83.070816	1584.247314	-576.200928	283.179749	1059.721802	-545.036499	-192.036255	1068.490234	-452.563416	268.546051	822.404907	-423.653656	-159.772400	837.048523	-495.744293	51.434128	962.278320	474.098175	-24.825428	931.186035	512.405884	154.502335
-507.577240	154.360184	864.025269	-505.406616	-49.345272	861.766846	-630.212891	187.188187	423.554016	-556.953430	-76.991211	475.520477	-615.535950	189.805725	68.731354	-618.099304	-69.625771	78.006882	-547.980469	251.567612	1294.992676	-522.084961	-139.231613	1300.359497	-482.972992	54.927658	1325.751831	-442.955170	83.802383	1584.224854	-575.395996	282.904022	1059.293457	-544.614746	-191.960846	1068.818848	-451.505768	268.002960	822.210144	-423.776764	-159.823944	837.064819	-495.349548	51.524475	962.268494	474.102081	-24.845470	931.208679	512.432861	154.427185
-507.325714	154.394348	863.987244	-505.002930	-49.266376	861.757874	-630.042419	187.206009	423.559235	-557.472412	-77.452774	475.668427	-615.448303	189.757889	68.708015	-618.395203	-69.628990	78.101257	-547.431763	251.881683	1294.658691	-521.395203	-138.844528	1300.640991	-482.401123	55.372547	1325.691284	-442.144775	84.663124	1584.248535	-574.719910	282.695770	1058.925049	-544.220398	-191.897919	1069.149658	-450.551147	267.462494	821.897278	-423.916748	-159.787949	837.110718	-494.974518	51.603889	962.239868	474.106476	-24.852335	931.206177	512.448120	154.386276
-507.074402	154.495331	863.940979	-504.633850	-49.177166	861.733215	-629.879150	187.219482	423.574432	-556.987732	-77.181297	475.573639	-615.424866	189.779358	68.724716	-618.243896	-69.585823	78.075844	-546.912354	252.240219	1294.298462	-520.757202	-138.489227	1300.870361	-481.825745	55.776394	1325.631714	-441.484436	85.389801	1584.079346	-573.995239	281.874847	1058.416992	-543.811707	-191.776642	1069.444214	-449.650696	266.900940	821.505432	-424.057556	-159.694885	837.133667	-494.600800	51.716873	962.197449	474.107880	-24.802671	931.202576	512.437378	154.512589
-506.871674	154.705185	863.929138	-504.587524	-48.708263	861.681763	-629.725830	187.269073	423.600281	-556.772156	-77.255280	475.503662	-615.392395	189.776566	68.719193	-618.295471	-69.534508	78.112610	-546.424988	252.583435	1293.882202	-519.969238	-138.097595	1301.122681	-481.404755	56.306076	1325.543091	-440.728394	86.177254	1583.998413	-573.495300	282.049927	1057.881104	-543.280029	-191.653702	1069.823364	-449.114441	266.287689	821.027222	-424.279205	-159.568787	837.133850	-494.395172	52.028088	962.156311	474.074341	-24.771103	931.195496	512.414612	154.637100
-506.544891	154.738205	863.898132	-503.893890	-48.952477	861.692749	-629.557434	187.291870	423.637268	-556.087402	-76.989349	475.450348	-615.381653	189.772339	68.726639	-618.146973	-69.478966	78.072693	-546.001953	252.967758	1293.442017	-519.224731	-137.701874	1301.366455	-480.761444	56.739033	1325.474243	-439.908997	87.019470	1583.879639	-572.928650	281.588654	1057.396362	-542.772766	-191.571915	1070.138184	-448.033325	265.656433	820.822876	-424.517395	-159.391632	837.099731	-493.866302	51.964973	962.144592	474.047058	-24.774355	931.195251	512.404907	154.686966
-506.187927	154.862183	863.887878	-503.465485	-48.881744	861.677795	-629.451843	187.345154	423.706146	-556.065369	-77.293343	475.458069	-615.306763	189.743820	68.802094	-618.346741	-69.412048	78.125237	-545.616455	253.349640	1293.055298	-518.462463	-137.275223	1301.573242	-480.371002	57.244896	1325.316406	-439.061310	87.792542	1583.720215	-572.414978	281.165649	1056.861816	-542.343079	-191.482956	1070.403442	-447.251099	264.947815	820.428406	-424.694275	-159.171173	837.051270	-493.465179	52.064354	962.130981	474.067749	-24.742695	931.177185	512.423828	154.661652
-505.884979	154.946106	863.866638	-503.072449	-48.751175	861.651611	-629.259766	187.323669	423.766571	-555.356079	-77.073578	475.304474	-615.349792	189.686752	68.865341	-618.215271	-69.332909	78.085571	-545.306580	253.735947	1292.644775	-517.653198	-136.795074	1301.833374	-479.685944	57.643715	1325.272949	-438.116608	88.649429	1583.545654	-571.963867	280.703888	1056.313843	-541.800049	-191.387863	1070.716797	-446.836487	264.194977	819.828125	-424.910889	-158.867767	837.029968	-493.100769	52.174267	962.105469	474.076721	-24.753410	931.174805	512.441956	154.598068
-505.515259	155.030960	863.829468	-502.623932	-48.693680	861.632507	-628.968262	187.237671	423.817688	-554.944153	-77.164276	475.262573	-615.216370	189.669495	68.916679	-618.231445	-69.243622	78.092545	-544.955566	254.103912	1292.221558	-516.852783	-136.438110	1302.042480	-479.207581	58.172695	1325.206665	-437.174744	89.488373	1583.317383	-571.512390	279.875092	1055.892944	-541.274902	-191.257126	1071.085815	-446.224121	263.463928	819.427246	-425.110870	-158.496536	837.022827	-492.693054	52.258755	962.077637	474.078186	-24.767252	931.183838	512.474304	154.516357
-505.099915	155.072617	863.764771	-502.102753	-48.664421	861.625061	-628.686890	187.182205	423.854492	-554.737061	-77.429550	475.319061	-615.094604	189.618912	68.935966	-618.409729	-69.201630	78.176407	-544.650940	254.501358	1291.739624	-515.978149	-135.988464	1302.340576	-478.812531	58.712120	1325.079956	-436.137573	90.394157	1583.063477	-571.151794	279.698730	1055.292969	-540.789978	-191.172577	1071.417114	-445.273926	262.818665	819.211060	-425.313141	-158.150726	837.009949	-492.233856	52.327938	962.042847	474.068237	-24.750422	931.176086	512.471497	154.449585
-504.749115	155.096359	863.664551	-501.648407	-48.653500	861.608948	-628.432373	187.111740	423.831757	-553.851929	-77.127777	475.201721	-614.976990	189.548599	68.935760	-618.232971	-69.106522	78.174942	-544.307678	254.995865	1291.497070	-515.201172	-135.592987	1302.586182	-478.357819	59.222446	1324.927979	-435.093658	91.273552	1582.739990	-570.698914	278.747223	1054.757813	-540.289978	-191.016312	1071.742065	-444.628662	262.041718	818.770935	-425.464203	-157.689209	837.040833	-491.810760	52.392448	961.982788	474.016174	-24.721388	931.182373	512.447510	154.592621
-504.302704	155.181778	863.621155	-501.131439	-48.562870	861.590027	-628.248718	187.109283	423.895813	-553.178772	-77.128510	475.134216	-614.998291	189.512085	68.936890	-618.134399	-69.036217	78.195412	-544.253235	255.251877	1290.842407	-514.398743	-135.181976	1302.852783	-477.863495	59.742432	1324.856079	-433.943878	92.216652	1582.360474	-570.546570	278.474121	1054.216919	-539.687012	-190.733032	1072.079590	-444.383942	261.352936	818.204895	-425.610657	-157.177689	837.053650	-491.345734	52.496075	961.953613	474.000061	-24.684217	931.181152	512.413757	154.708252
-503.891571	155.153732	863.530396	-500.656067	-48.516918	861.570923	-628.019043	187.110825	423.974945	-552.562256	-77.124985	475.139893	-614.978882	189.487671	69.004318	-618.097046	-68.972015	78.265251	-544.115723	255.623428	1290.373169	-513.705872	-134.785080	1303.075928	-477.310059	60.118965	1324.772705	-432.750916	93.154007	1581.974609	-570.344116	278.134949	1053.607300	-539.097168	-190.437286	1072.341309	-443.578583	260.667725	817.942078	-425.741852	-156.687500	837.040222	-490.890961	52.543415	961.897705	473.980988	-24.692463	931.190735	512.422241	154.599167
-503.393402	155.118912	863.488647	-500.085754	-48.503521	861.587646	-627.723755	187.096649	424.010284	-551.891418	-77.079552	475.144806	-614.977478	189.433609	69.048988	-618.050842	-68.925026	78.329857	-543.978027	255.981903	1289.931152	-512.994446	-134.362335	1303.288452	-476.851807	60.558849	1324.628418	-431.552155	94.063751	1581.531006	-570.187805	277.498199	1053.096924	-538.544373	-190.280151	1072.605957	-443.335541	259.922089	817.440674	-425.882721	-156.088440	837.012024	-490.397858	52.564396	961.890076	473.986115	-24.657223	931.179810	512.426575	154.616913
-502.873230	155.258347	863.486084	-499.522888	-48.496796	861.579285	-627.412476	187.074463	424.074249	-551.464966	-77.314835	475.146484	-614.895630	189.390274	69.099304	-618.112305	-68.905663	78.411636	-543.842651	256.273773	1289.431030	-512.235229	-133.978516	1303.503906	-476.499603	61.075005	1324.397339	-430.344788	94.960419	1581.030273	-569.999084	277.005005	1052.525879	-538.044617	-190.100861	1072.839478	-442.651398	259.199005	817.204468	-425.932190	-155.462357	837.024902	-489.910919	52.636524	961.890869	474.138702	-25.023659	931.195679	512.895874	153.336044
-502.295441	155.241745	863.410583	-498.850037	-48.506248	861.569275	-627.029175	187.088058	424.141052	-550.463745	-77.163605	475.055542	-614.820129	189.350189	69.168709	-617.979004	-68.836647	78.417961	-543.744202	256.624023	1288.959106	-511.611084	-133.597885	1303.642822	-476.039673	61.476543	1324.241455	-429.164734	95.876060	1580.537109	-569.964294	276.640381	1052.030396	-537.491821	-189.835220	1073.049438	-442.221985	258.465973	816.855225	-425.966309	-154.839447	837.012634	-489.343781	52.659653	961.854919	474.134216	-25.032604	931.195068	512.913086	153.263062
-501.703125	155.238449	863.303162	-498.230469	-48.480759	861.520081	-626.653992	187.119965	424.140656	-549.873962	-77.285202	475.050201	-614.775940	189.323517	69.162880	-618.019531	-68.786812	78.535728	-543.635254	256.995758	1288.454956	-510.939056	-133.147186	1303.843506	-475.447449	61.836395	1324.082031	-427.923462	96.797150	1580.042480	-569.935059	276.262512	1051.475464	-536.828247	-189.406754	1073.297852	-441.907318	257.784180	816.482971	-425.947083	-154.132095	837.021301	-488.757813	52.700207	961.779114	473.970093	-24.616184	931.184204	512.441040	154.598450
-501.081848	155.301315	863.281616	-497.605042	-48.403805	861.509338	-626.294983	187.186234	424.150787	-549.126587	-77.281700	475.065521	-614.717529	189.287277	69.166939	-617.878906	-68.750847	78.596512	-543.510132	257.312592	1287.961792	-510.251190	-132.788864	1304.036133	-474.977142	62.299110	1323.862671	-426.803223	97.621864	1579.532104	-569.998901	275.957245	1050.929199	-536.345825	-189.126877	1073.463989	-441.647186	256.976318	816.069824	-425.901642	-153.372803	837.052917	-488.192139	52.774525	961.769470	473.925629	-24.547014	931.192749	512.393127	154.883499
-500.443542	155.328094	863.213867	-496.925262	-48.416039	861.524902	-625.658813	187.150146	424.078827	-548.633484	-77.546501	475.112549	-614.589172	189.244324	69.179321	-617.954773	-68.757256	78.750244	-543.374146	257.666565	1287.435303	-509.568481	-132.421310	1304.181885	-474.633820	62.802868	1323.666870	-425.693787	98.450684	1579.088501	-570.052612	275.721527	1050.417114	-535.814636	-188.833603	1073.679810	-441.494598	256.235657	815.649536	-425.804169	-152.593506	837.094299	-487.591888	52.823746	961.750244	473.899353	-24.546867	931.219299	512.379700	154.837677
-499.846954	155.373154	863.139648	-496.277191	-48.432846	861.505920	-625.130676	187.223999	424.111572	-547.767456	-77.651405	475.098175	-614.625488	189.236069	69.212975	-618.043335	-68.736992	78.888367	-543.250061	258.027893	1286.919922	-508.859589	-132.020111	1304.375854	-474.099854	63.247673	1323.508789	-424.662567	99.227989	1578.666748	-570.165710	275.505127	1049.852417	-535.339417	-188.559006	1073.855713	-441.253387	255.490128	815.288391	-425.712982	-151.793945	837.123596	-487.004150	52.867153	961.707703	473.881775	-24.548830	931.221375	512.385437	154.829590
-499.286621	155.311554	863.060181	-495.652832	-48.474308	861.457520	-624.792419	187.406937	424.210999	-547.181763	-77.944626	475.091644	-614.712280	189.177490	69.248589	-618.127563	-68.748177	79.037483	-543.095886	258.375153	1286.455933	-508.160858	-131.643829	1304.495483	-473.581299	63.645103	1323.293579	-423.691162	100.000359	1578.388550	-570.249939	275.273651	1049.384521	-534.689148	-188.001465	1074.022217	-441.119415	254.812973	814.956421	-425.597015	-150.925446	837.179260	-486.438812	52.833691	961.646851	473.866821	-24.528027	931.223022	512.371948	154.854019
-498.628418	155.253433	862.974304	-495.027313	-48.517502	861.447693	-624.224121	187.509888	424.279541	-546.371094	-78.120003	475.039032	-614.627380	189.149261	69.334229	-618.117798	-68.777138	79.124260	-542.870544	258.684265	1285.997070	-507.374023	-131.314240	1304.624512	-473.009338	64.080200	1323.133911	-422.814819	100.647476	1578.147217	-570.354553	275.053833	1048.901245	-534.209961	-187.643646	1074.209351	-441.064301	254.133545	814.620850	-425.504303	-150.055557	837.223755	-485.824127	52.817802	961.602234	473.888031	-24.569029	931.232361	512.432861	154.626572
-497.945099	155.174988	862.896484	-494.401733	-48.526646	861.450989	-623.612305	187.575012	424.334839	-544.918762	-77.958893	474.895264	-614.548157	189.093338	69.366409	-617.800964	-68.814438	79.160713	-542.643860	259.012878	1285.553589	-506.557129	-130.931488	1304.790039	-472.438568	64.551636	1323.020020	-422.143127	101.172409	1577.980347	-570.462341	274.859894	1048.510498	-533.779297	-187.396240	1074.336792	-441.049042	253.433655	814.298218	-425.368896	-149.287979	837.258301	-485.194458	52.809841	961.567871	473.879272	-24.581877	931.227051	512.418823	154.669373
-497.285095	155.180237	862.901001	-493.811462	-48.522770	861.481628	-623.038940	187.633453	424.390625	-544.101685	-78.278290	474.910919	-614.572937	189.069397	69.444656	-617.939026	-68.871391	79.339500	-542.300415	259.337769	1285.171265	-505.784454	-130.604477	1304.865479	-471.986664	65.235672	1323.143555	-421.559570	101.713959	1578.016113	-570.579590	274.732758	1048.117676	-533.182678	-186.946808	1074.541016	-441.053986	252.710327	813.996765	-425.151062	-148.373093	837.374939	-484.609711	52.822647	961.589966	473.858307	-24.555353	931.227539	512.401184	154.688004
-496.626953	155.295090	862.935242	-493.147766	-48.586372	861.554504	-622.412476	187.660309	424.427826	-543.115784	-78.549904	474.881378	-614.558716	189.052063	69.501167	-617.853088	-68.937561	79.550385	-541.988892	259.675690	1284.773438	-504.995239	-130.221329	1305.028076	-471.253754	65.385750	1322.814941	-421.123352	102.161728	1578.139160	-570.726257	274.672729	1047.746460	-532.628418	-186.443665	1074.714478	-441.194122	252.098129	813.680603	-424.979889	-147.567184	837.448547	-483.994171	52.867065	961.648560	473.848511	-24.570793	931.247437	512.394348	154.702301
-495.396301	155.890045	863.027771	-492.395782	-48.472237	861.633301	-621.857239	187.760254	424.607391	-542.028992	-78.762589	474.909607	-614.512695	189.044449	69.586479	-617.763245	-69.021523	79.800323	-541.600830	259.983948	1284.476807	-504.153931	-129.822708	1305.239746	-470.586212	65.900948	1322.789673	-420.823303	102.528137	1578.355835	-570.834351	274.654999	1047.472900	-532.098999	-186.056030	1074.926392	-441.444885	251.489227	813.333618	-424.732147	-146.686386	837.583618	-483.092194	53.189159	961.743835	473.812988	-24.603403	931.252197	512.389893	154.705414
-494.558167	155.937469	863.070923	-491.763123	-48.471455	861.765259	-621.253662	187.820313	424.764618	-540.877869	-78.815727	474.911224	-614.421143	189.069321	69.725227	-617.661926	-69.071953	80.046837	-541.157104	260.275787	1284.205078	-503.384247	-129.496674	1305.461304	-469.946411	66.319771	1322.825806	-420.598236	102.802345	1578.699829	-570.873352	274.611023	1047.299927	-531.536804	-185.666489	1075.200317	-441.721985	250.935333	813.052795	-424.416138	-145.906006	837.766724	-482.393860	53.245186	961.835571	473.783844	-24.598021	931.272705	512.361877	154.777512
-493.972809	155.801453	863.076233	-491.282227	-48.529972	861.908936	-620.551697	187.845810	424.836487	-539.706421	-79.005859	474.946564	-614.335999	189.072296	69.900993	-617.475708	-69.112732	80.296494	-540.598694	260.577209	1284.049561	-502.440613	-129.146072	1305.729492	-469.485413	66.994919	1323.156982	-420.493439	102.982460	1579.061768	-570.880493	274.584412	1047.196899	-530.927917	-185.232117	1075.492798	-442.069000	250.394073	812.801086	-424.092102	-145.113708	837.912964	-481.848053	53.209724	961.908997	473.742340	-24.563927	931.271545	512.325745	154.779190
-493.463867	155.743668	863.101196	-490.825958	-48.598240	862.121399	-619.956238	187.895065	424.963165	-539.177002	-79.441566	475.078369	-614.387207	189.085907	70.090515	-617.466492	-69.209496	80.637550	-540.094788	260.921722	1283.991333	-501.704041	-128.814362	1305.961792	-468.758270	67.136856	1323.091919	-420.499908	103.121147	1579.541748	-570.909607	274.679596	1047.196167	-530.299988	-184.745163	1075.747925	-442.557281	249.835541	812.590454	-423.696899	-144.483170	838.162170	-481.362640	53.235233	962.027771	473.705963	-24.609287	931.278381	512.315491	154.681656
-492.897552	155.583755	863.174316	-490.311340	-48.680580	862.342102	-619.311340	187.851440	425.051758	-537.915894	-79.372253	475.197418	-614.326904	189.035858	70.263298	-617.053772	-69.284981	80.914009	-539.564514	261.232330	1284.003418	-500.914337	-128.500748	1306.294922	-468.179962	67.508522	1323.259033	-420.478271	103.253387	1580.120972	-570.854858	274.752136	1047.260254	-529.605957	-184.342010	1076.054810	-443.029968	249.369064	812.426758	-423.282928	-143.812729	838.396057	-480.835205	53.182899	962.176270	473.651001	-24.618145	931.281921	512.270935	154.720139
-492.353516	155.496078	863.279968	-489.811462	-48.751072	862.560425	-618.665344	187.760147	425.176758	-537.682068	-79.937515	475.527924	-614.275635	188.976929	70.416428	-617.025452	-69.432823	81.386742	-538.967102	261.527985	1284.094482	-500.181946	-128.201477	1306.649170	-467.688812	67.826630	1323.459229	-420.544952	103.280861	1580.704834	-570.715759	274.892242	1047.384399	-528.918274	-184.007431	1076.391357	-443.528168	248.926117	812.225647	-422.804504	-143.295898	838.593201	-480.311005	53.156322	962.338135	473.646057	-24.667212	931.251648	512.285400	154.620789
-491.758972	155.330902	863.404053	-489.245331	-48.851894	862.877380	-618.020508	187.821136	425.360504	-536.542297	-79.774559	475.828613	-614.225586	188.906143	70.606682	-616.583801	-69.478539	81.750793	-538.397400	261.797119	1284.190796	-499.544128	-127.924850	1306.946045	-467.145966	68.149956	1323.734375	-420.686432	103.248222	1581.318237	-570.557800	275.054962	1047.550903	-528.159729	-183.632492	1076.726440	-444.048615	248.571945	812.075500	-422.203247	-142.746765	838.911560	-479.733887	53.115658	962.559143	473.583191	-24.675303	931.243408	512.226257	154.626846
-491.177521	155.257111	863.595642	-488.691345	-48.924522	863.263916	-617.392151	187.770798	425.556732	-536.796509	-80.434196	476.352966	-614.200745	188.826447	70.865410	-616.694153	-69.614647	82.327927	-537.833923	262.065857	1284.377319	-499.012726	-127.610146	1307.339111	-466.512207	68.421539	1324.135132	-420.858215	103.132980	1581.973877	-570.306885	275.255066	1047.779297	-527.401428	-183.235870	1077.040771	-444.593445	248.255692	811.987976	-421.564911	-142.303070	839.200378	-479.177612	53.135746	962.849548	473.499481	-24.657902	931.242432	512.151062	154.765182
-490.623199	155.091812	863.770996	-488.153015	-48.961235	863.685730	-616.609985	187.602798	425.709351	-535.906250	-80.082077	476.754730	-613.980530	188.785339	71.115295	-616.229187	-69.689087	82.705551	-537.245422	262.359467	1284.625244	-498.496307	-127.308495	1307.731201	-466.111847	68.732864	1324.511719	-421.102570	102.880402	1582.623413	-570.067383	275.532990	1048.080078	-526.632813	-182.981003	1077.417358	-445.364594	247.953262	811.780029	-420.801636	-141.901962	839.560181	-478.649750	53.153736	963.150085	473.451843	-24.614033	931.243042	512.088135	154.830322
-490.109436	155.041534	864.005066	-487.644348	-48.953484	864.109558	-616.053650	187.515915	425.933105	-536.519958	-80.806747	477.451172	-613.895447	188.714493	71.417587	-616.424561	-69.904930	83.356873	-536.664124	262.625885	1284.954712	-498.077423	-127.043518	1308.084839	-465.730743	69.032318	1324.870728	-421.223969	102.700882	1583.387451	-569.750671	275.754669	1048.410156	-525.872070	-182.677383	1077.737305	-445.885803	247.710648	811.739746	-419.984497	-141.605148	839.953003	-478.124603	53.224869	963.477417	473.365601	-24.611368	931.254517	511.999084	154.875565
-489.531708	154.986465	864.239807	-487.149078	-48.948845	864.580444	-615.470459	187.482910	426.244751	-536.465393	-80.955109	478.029541	-613.805115	188.667252	71.743042	-616.284912	-70.100189	83.852211	-536.083069	262.926880	1285.332886	-497.686340	-126.759140	1308.495605	-465.300964	69.300812	1325.342651	-421.417297	102.398323	1584.133789	-569.403748	276.037506	1048.856323	-525.099365	-182.422348	1078.119385	-446.285614	247.553726	811.767029	-419.156677	-141.472916	840.314026	-477.575012	53.310669	963.828552	473.468933	-25.010998	931.276062	512.374512	153.475983
-488.917725	154.884903	864.463257	-486.585876	-48.961208	865.087952	-614.986145	187.435608	426.550201	-535.639893	-80.442924	478.426544	-613.958252	188.622925	72.046539	-615.684753	-70.270821	84.183914	-535.550598	263.229004	1285.722046	-497.376526	-126.459946	1308.858643	-464.952240	69.531944	1325.806641	-421.702911	101.956589	1584.806152	-569.012390	276.243622	1049.243896	-524.336304	-182.172089	1078.456909	-446.686096	247.444656	811.799255	-418.208496	-141.252441	840.746704	-476.996368	53.389542	964.194580	473.408264	-25.050007	931.269775	512.323975	153.379852
-488.357635	154.832870	864.726074	-486.056976	-48.973370	865.596313	-614.483398	187.431229	426.805084	-535.761658	-80.628372	478.982758	-613.853271	188.607910	72.335358	-615.437927	-70.404274	84.651817	-535.033508	263.519012	1286.117554	-497.151886	-126.162476	1309.237305	-464.653015	69.742180	1326.196777	-421.810791	101.593880	1585.560547	-568.588989	276.515106	1049.655151	-523.591858	-181.924271	1078.783447	-446.982574	247.423233	811.912537	-417.148956	-141.116943	841.201660	-476.477875	53.475372	964.582397	473.128143	-24.669447	931.249878	511.752380	154.796280
-487.813538	154.798843	864.986938	-485.576019	-48.955975	866.057495	-614.019897	187.349182	427.053192	-535.980835	-80.804878	479.549835	-613.705444	188.619217	72.672760	-615.302490	-70.583679	85.079567	-534.535767	263.813904	1286.542480	-497.022888	-125.892693	1309.570313	-464.358826	69.950455	1326.607056	-422.098297	101.038109	1586.171997	-568.193237	276.719696	1050.076172	-522.889038	-181.694580	1079.081299	-447.151367	247.469208	812.067566	-416.048706	-141.080750	841.671021	-475.952637	53.561768	964.941528	473.232056	-25.045418	931.239380	512.097046	153.470840
-487.199829	154.876816	865.279968	-485.168152	-48.836914	866.488831	-613.760681	187.380722	427.390167	-536.174011	-80.903526	480.046936	-613.712585	188.636703	73.015038	-615.206787	-70.736237	85.433014	-534.064941	264.120056	1286.942383	-496.948669	-125.594498	1309.905884	-464.127197	70.167572	1327.021484	-422.194580	100.605789	1586.909058	-567.823730	276.988770	1050.478882	-522.279114	-181.541214	1079.357666	-447.139709	247.626083	812.313843	-414.966248	-141.068436	842.145081	-475.451019	53.716961	965.304260	473.137299	-25.092056	931.236816	512.016113	153.434509
-486.593445	154.876648	865.537354	-484.717621	-48.836315	866.979004	-613.413452	187.405365	427.748596	-536.379456	-81.030220	480.530792	-613.640808	188.690399	73.314384	-615.093018	-70.881554	85.832642	-533.583740	264.437653	1287.358276	-496.914917	-125.351257	1310.241577	-463.927917	70.416687	1327.468018	-422.368469	100.073784	1587.542969	-567.403137	277.184387	1050.866821	-521.612732	-181.404175	1079.681763	-446.951080	247.797165	812.609070	-413.792236	-140.959381	842.713867	-474.970764	53.822166	965.682495	473.050049	-25.073544	931.226013	511.890228	153.470123
-486.020050	154.811523	865.804382	-484.345520	-48.780792	867.402588	-613.015625	187.340881	428.007782	-536.578613	-81.090103	480.969543	-613.600708	188.657516	73.581970	-614.945801	-71.006485	86.172409	-533.136536	264.746826	1287.772949	-496.920471	-125.082840	1310.525269	-463.742249	70.597397	1327.880859	-422.651581	99.381195	1588.067505	-566.965759	277.450989	1051.309937	-521.038391	-181.229095	1079.943726	-446.595734	247.968857	812.990601	-412.530609	-140.943741	843.276611	-474.518341	53.883587	966.029419	472.934448	-25.078812	931.235596	511.759613	153.461609
-485.438690	154.705475	866.026306	-484.018982	-48.751106	867.821655	-612.632324	187.305191	428.262787	-536.790955	-81.146927	481.416809	-613.452393	188.642120	73.881287	-614.864502	-71.139046	86.522011	-532.683105	265.048370	1288.183594	-496.979126	-124.866859	1310.765503	-463.649567	70.750504	1328.223999	-422.717834	98.856575	1588.658081	-566.520447	277.708832	1051.716797	-520.541260	-181.061630	1080.132813	-446.099274	248.216461	813.445618	-411.321228	-140.849823	843.755310	-474.088104	53.928795	966.351685	472.832550	-25.080200	931.237915	511.659760	153.436493
-484.902405	154.678757	866.212769	-483.780640	-48.689274	868.164429	-612.294250	187.282211	428.492340	-536.890320	-81.101990	481.738281	-613.333801	188.510071	74.108353	-614.722717	-71.256645	86.707344	-532.272461	265.333038	1288.584229	-497.112274	-124.607773	1310.950928	-463.529755	70.900757	1328.522461	-422.846985	98.194649	1589.153931	-566.114685	278.016602	1052.140015	-520.065063	-180.942932	1080.300537	-445.427887	248.504547	813.956726	-410.057129	-140.779297	844.350220	-473.723083	54.007504	966.618103	472.719421	-25.082569	931.238159	511.532898	153.425552
-484.364014	154.639206	866.358582	-483.574005	-48.633915	868.435303	-612.028259	187.315491	428.774689	-536.983276	-81.081520	482.032959	-613.285583	188.431900	74.273407	-614.654419	-71.358360	86.856880	-531.852295	265.615082	1288.954834	-497.324036	-124.401855	1311.085205	-463.398743	70.976967	1328.770386	-422.989990	97.557724	1589.526855	-565.674866	278.351196	1052.498413	-519.686707	-180.784698	1080.404541	-444.621979	248.819229	814.470886	-408.781494	-140.697922	844.864075	-473.389832	54.059616	966.830139	472.586945	-25.064419	931.224670	511.402069	153.453247
-483.835999	154.660721	866.478638	-483.484161	-48.565296	868.677124	-611.818481	187.415070	429.007355	-537.112793	-81.058067	482.186951	-613.261841	188.448837	74.464653	-614.535461	-71.436691	86.968437	-531.452271	265.867706	1289.255005	-497.576080	-124.175781	1311.149414	-463.333893	71.057877	1328.955444	-423.144836	96.822983	1589.833008	-565.164551	278.784546	1052.831055	-519.338074	-180.689194	1080.459106	-443.694885	249.200928	814.994202	-407.517853	-140.539566	845.330017	-473.106110	54.141666	967.013367	472.478333	-25.041569	931.202759	511.260895	153.492310
-483.297363	154.514404	866.672119	-483.426331	-48.462612	868.875977	-611.637634	187.585297	429.164734	-537.147583	-80.965134	482.297058	-613.017761	188.569901	74.628120	-614.408203	-71.414757	87.008621	-531.008240	266.073822	1289.524048	-497.874084	-124.025108	1311.183472	-463.497253	71.180481	1329.307007	-423.137177	96.216881	1590.107300	-564.608582	279.247986	1053.109619	-519.094177	-180.472610	1080.432495	-442.677368	249.583466	815.530701	-406.205048	-140.413620	845.795837	-472.877716	54.098949	967.217163	472.305267	-25.024462	931.199280	511.103241	153.542068
-482.782074	154.732239	866.663513	-483.435791	-48.391209	869.043518	-611.531982	187.814804	429.325928	-537.205200	-80.968491	482.423706	-613.371277	188.676727	74.705353	-614.295532	-71.418945	87.033707	-530.613159	266.282654	1289.814697	-498.243713	-123.919975	1311.180176	-463.479462	71.192268	1329.426025	-423.199371	95.516541	1590.299683	-564.001526	279.793976	1053.358154	-518.900146	-180.282227	1080.384644	-441.648499	250.087967	815.985901	-405.008453	-140.221222	846.219971	-472.639313	54.301991	967.297485	472.189453	-24.980421	931.171936	510.957336	153.567703
-482.597168	155.241150	866.731506	-484.383026	-48.616844	868.680725	-611.636230	188.216522	429.549072	-537.526794	-81.143196	482.445709	-613.669250	188.862320	74.817360	-614.390869	-71.368202	87.080589	-530.240662	266.442627	1290.023438	-498.642517	-123.833954	1311.116333	-463.526093	71.188934	1329.485229	-423.209045	94.832680	1590.379761	-563.413147	280.438141	1053.585938	-518.771301	-180.071060	1080.250488	-440.553558	250.580597	816.475220	-403.786865	-140.030014	846.664734	-472.867676	54.169819	967.136597	471.994598	-24.966820	931.161438	510.774261	153.573090
-482.138702	155.414734	866.732300	-484.568787	-48.538620	868.617126	-611.506409	188.491104	429.624908	-537.488708	-81.067520	482.388977	-613.736694	189.002670	74.827675	-614.416138	-71.261177	87.003822	-529.878479	266.595947	1290.245972	-499.223267	-123.758759	1310.965332	-463.363586	71.081924	1329.242920	-423.204163	94.161385	1590.383789	-562.653381	281.085938	1053.759399	-518.689941	-179.828125	1080.043213	-439.401184	251.062027	816.965759	-402.492645	-139.786728	847.059814	-472.770721	54.230862	967.109985	471.843475	-24.935665	931.166016	510.625702	153.575180
-481.712311	155.471786	866.661743	-484.675964	-48.532742	868.557556	-611.319397	188.800156	429.598938	-537.380493	-80.988663	482.221436	-613.680054	189.156235	74.785995	-614.391907	-71.145203	86.861412	-529.461975	266.702026	1290.405640	-499.780426	-123.660500	1310.764893	-463.454437	71.008194	1329.207642	-423.192810	93.463303	1590.293457	-561.898376	281.874146	1053.923950	-518.674866	-179.573685	1079.778931	-438.243652	251.575226	817.333069	-401.342224	-139.479660	847.372803	-472.669128	54.240742	967.051270	471.674622	-24.882673	931.132690	510.463226	153.594086
-481.306824	155.678055	866.561035	-484.874207	-48.474632	868.387085	-611.271484	189.179657	429.560425	-537.252197	-80.874771	481.951569	-613.900391	189.317993	74.662544	-614.414978	-70.959473	86.576767	-529.024109	266.753204	1290.452271	-500.385864	-123.611313	1310.481445	-463.537994	70.886528	1329.066650	-423.191559	92.772285	1590.093994	-561.105774	282.675293	1054.016846	-518.737915	-179.308395	1079.415894	-437.087097	252.222336	817.633606	-400.141235	-139.201370	847.717163	-472.622955	54.308327	966.922180	471.326080	-24.506578	931.111755	509.848999	154.901871
-480.949127	155.716644	866.380249	-485.147003	-48.438774	868.143738	-611.114929	189.508041	429.365906	-537.082092	-80.785385	481.561646	-613.946899	189.492615	74.490959	-614.424744	-70.748932	86.259666	-528.533081	266.813324	1290.484131	-501.088959	-123.629341	1310.109131	-463.809418	70.779808	1329.036011	-423.188049	92.106087	1589.807129	-560.209961	283.550568	1054.021973	-518.879883	-178.994995	1078.955688	-435.917358	252.850677	817.892395	-398.907562	-138.839386	847.930786	-472.629883	54.283787	966.715759	471.106628	-24.461578	931.081726	509.649200	155.074066
-480.647034	155.775589	866.120544	-485.394104	-48.448994	867.873413	-611.013306	189.810013	429.148621	-536.799255	-80.624580	481.104309	-614.085571	189.686584	74.308502	-614.363892	-70.485474	85.911385	-528.084412	266.805939	1290.422241	-501.834503	-123.626526	1309.677979	-463.910583	70.584663	1328.705933	-423.167847	91.391518	1589.463135	-559.258362	284.374054	1053.959229	-519.094482	-178.700165	1078.415649	-434.646454	253.554489	818.106873	-397.835419	-138.564178	848.023560	-472.667206	54.276310	966.457642	470.951385	-24.426834	931.059814	509.496460	154.995636
-480.406860	155.673859	865.753601	-485.617004	-48.484100	867.541077	-611.063965	190.169998	428.948883	-536.912354	-80.704849	480.667877	-614.283997	189.809082	74.091805	-614.516785	-70.210609	85.573669	-527.566040	266.767670	1290.281006	-502.608917	-123.630402	1309.079956	-464.176086	70.512726	1328.285645	-423.190521	90.677132	1589.053467	-558.358704	285.327118	1053.846680	-519.312073	-178.373077	1077.797363	-433.467010	254.218170	818.141785	-396.755188	-138.309906	848.129578	-472.748962	54.203854	966.117432	470.763947	-24.421574	931.051270	509.332092	155.029938
-480.585815	155.268448	865.304565	-486.008881	-48.590446	867.141968	-611.308716	190.610107	428.789185	-536.933228	-80.643242	480.198273	-614.309082	189.909973	73.860840	-614.559509	-69.883293	85.210228	-527.031738	266.783630	1290.144287	-503.500336	-123.654099	1308.513306	-464.156525	70.148514	1327.892334	-423.201935	89.977272	1588.627563	-557.369995	286.210327	1053.689941	-519.611511	-177.960022	1077.056763	-432.317261	254.947998	818.116333	-395.659851	-137.951340	848.196106	-473.051178	53.962994	965.695007	470.585632	-24.325241	931.022827	509.148438	155.140823
-480.707886	154.986984	864.853760	-486.491516	-48.636410	866.621338	-611.748230	191.086227	428.623199	-536.818420	-80.394264	479.736664	-614.611267	189.940384	73.632950	-614.479980	-69.532028	84.829453	-526.495850	266.723511	1289.911377	-504.409332	-123.730606	1307.868652	-464.303406	69.870956	1327.422119	-423.240540	89.257751	1588.146851	-556.421021	287.139435	1053.485596	-519.966736	-177.615875	1076.246826	-431.147186	255.689987	818.047485	-394.667755	-137.574051	848.198914	-473.361053	53.747967	965.210388	470.407074	-24.306860	931.008728	508.992706	155.315674
-480.477356	154.974854	864.483398	-486.776581	-48.596176	866.204529	-611.871948	191.308838	428.416962	-536.871094	-80.215202	479.366241	-614.887207	189.993973	73.390152	-614.463379	-69.194496	84.428528	-525.895752	266.647614	1289.624268	-505.228058	-123.830032	1307.205444	-464.460785	69.565491	1326.953125	-423.346558	88.473167	1587.672363	-555.428833	288.423157	1053.135498	-520.372131	-177.214600	1075.389771	-430.060852	256.412720	817.885437	-393.800018	-137.251770	848.112427	-473.499695	53.717052	964.828430	470.307007	-24.307224	930.993164	508.895325	155.089981
-480.293182	154.904922	864.129089	-486.987946	-48.655838	865.886414	-612.050171	191.473984	428.206696	-537.064392	-79.951965	479.011505	-614.846252	189.992386	73.119118	-614.416626	-68.903923	84.017624	-525.352905	266.559540	1289.353027	-506.126862	-123.962410	1306.431885	-464.570129	69.221069	1326.443237	-423.362000	87.799171	1587.246826	-554.341248	288.850372	1052.925049	-520.795349	-176.870712	1074.526367	-429.062897	257.095612	817.582703	-392.919281	-136.894989	847.956665	-473.633942	53.654400	964.504456	470.203583	-24.304905	930.964966	508.813995	155.026169
-480.189850	154.935455	863.811096	-487.306519	-48.643902	865.559814	-612.353821	191.658051	428.094086	-537.426636	-79.702400	478.712555	-614.987427	190.006744	72.889221	-614.469299	-68.672119	83.671822	-524.725037	266.463989	1289.046997	-506.982117	-124.078209	1305.730835	-464.779602	68.882484	1325.914673	-423.468079	87.009560	1586.830322	-553.401917	290.239960	1052.526245	-521.260498	-176.461227	1073.624390	-428.111725	257.803741	817.325684	-392.214905	-136.598480	847.734924	-473.831055	53.653828	964.191223	470.090485	-24.254295	930.928406	508.703125	155.109543
-480.120636	154.944489	863.482605	-487.576233	-48.596352	865.241699	-612.654419	191.791824	427.988373	-537.877991	-79.462029	478.474365	-615.047241	190.048264	72.699745	-614.629089	-68.502739	83.328918	-524.109863	266.294250	1288.740601	-507.848816	-124.251190	1304.962524	-465.114655	68.713013	1325.404541	-423.679993	86.215057	1586.418457	-552.355042	291.038422	1052.239258	-521.809265	-176.142303	1072.745850	-427.210022	258.541931	817.026306	-391.656799	-136.249725	847.477478	-474.016937	53.673992	963.876404	470.000671	-24.222372	930.904907	508.625214	155.167038
-480.053772	155.015488	863.248596	-487.914551	-48.541962	864.951050	-612.944885	191.861649	427.865417	-538.207336	-79.199783	478.207214	-615.148315	190.091522	72.507835	-614.702881	-68.371513	83.024712	-523.514771	266.190704	1288.502563	-508.652191	-124.423759	1304.317993	-465.172791	68.267075	1324.951050	-423.818665	85.490395	1586.081421	-551.306641	291.692627	1052.036499	-522.379639	-175.698868	1071.922241	-426.404907	259.283295	816.657410	-391.211517	-135.881454	847.221375	-474.214935	53.691849	963.620422	469.948700	-24.234877	930.889343	508.604156	155.089325
-480.046417	155.040894	863.042786	-488.232452	-48.516415	864.722412	-613.217773	191.894608	427.726471	-538.507813	-78.895416	478.010254	-615.183960	190.112503	72.355545	-614.771240	-68.299957	82.751259	-522.937256	266.052490	1288.308105	-509.663971	-124.520500	1303.661133	-465.394501	67.932709	1324.598755	-424.040588	84.697800	1585.826416	-550.324036	292.234802	1051.815552	-523.028381	-175.245773	1071.103027	-425.763702	260.006805	816.375854	-390.901550	-135.557083	846.974609	-474.408295	53.692135	963.407043	469.868378	-24.215034	930.876526	508.554962	155.179291
-480.065491	155.078720	862.937439	-488.579285	-48.470001	864.572083	-613.463806	191.936096	427.628418	-538.818115	-78.655228	477.875641	-615.120300	190.149933	72.262604	-614.808533	-68.246262	82.555550	-522.338196	265.908417	1288.223511	-510.578857	-124.685562	1303.086426	-465.595734	67.555824	1324.321167	-424.384155	83.852783	1585.619385	-549.272949	292.701019	1051.752563	-523.632629	-174.761215	1070.402832	-425.195465	260.704742	816.085632	-390.730347	-135.255508	846.723694	-474.643311	53.698814	963.284424	469.831573	-24.218912	930.869751	508.537231	155.186539
-480.148621	155.143997	862.861633	-488.997681	-48.390015	864.459595	-613.796692	192.000534	427.584137	-539.171265	-78.499741	477.799835	-615.103210	190.177505	72.185051	-614.828369	-68.246422	82.416382	-521.763367	265.743958	1288.225708	-511.516479	-124.842354	1302.672729	-465.773926	67.177170	1324.190308	-424.703125	83.039894	1585.544678	-548.305969	293.074493	1051.765137	-524.324280	-174.181259	1069.738281	-424.599060	261.432709	815.826843	-390.531860	-134.752029	846.675598	-474.900543	53.737869	963.191101	469.806274	-24.208809	930.895264	508.517059	155.236420
-480.303467	155.196320	862.843262	-489.473663	-48.354073	864.443787	-614.035278	192.011826	427.558350	-539.477478	-78.344719	477.808807	-615.091064	190.219086	72.096344	-614.786194	-68.223831	82.316216	-521.272400	265.587738	1288.349365	-512.423706	-125.026085	1302.341064	-465.990814	66.825417	1324.128296	-425.004913	82.266449	1585.603271	-547.375305	293.401367	1051.881348	-525.089355	-173.613724	1069.261230	-424.139771	262.109161	815.691345	-390.691681	-134.451828	846.492432	-475.203949	53.767426	963.172852	469.810333	-24.217735	930.927063	508.552917	155.194092
-480.463989	155.230042	862.850159	-489.903900	-48.359432	864.530579	-614.386169	192.094742	427.618713	-539.855774	-78.220848	477.834595	-615.005981	190.213364	72.077248	-614.736694	-68.278442	82.274994	-520.864868	265.399048	1288.525879	-513.351563	-125.266304	1302.103638	-466.228851	66.624756	1323.850220	-425.371399	81.448692	1585.735107	-546.439636	293.544342	1052.081787	-525.910339	-173.192276	1068.906494	-423.354889	262.813171	815.868591	-390.944336	-134.101669	846.360596	-475.493896	53.807522	963.219055	469.814728	-24.251492	930.982178	508.595367	155.191101
-480.645508	155.190430	862.921753	-490.330933	-48.327080	864.671082	-614.671753	192.091675	427.626984	-540.421814	-78.268143	477.880280	-614.825562	190.275864	72.079956	-614.736389	-68.268814	82.281807	-520.336914	265.277924	1288.830933	-514.180847	-125.458107	1301.988281	-466.485352	66.271385	1323.943359	-425.803955	80.614922	1585.922119	-545.619324	293.562805	1052.402832	-526.761841	-172.698761	1068.672607	-423.007660	263.438843	815.875305	-391.408051	-133.874466	846.243652	-475.779297	53.825108	963.323181	469.842621	-24.231319	931.002319	508.634338	155.183426
-480.949707	155.198090	863.027466	-490.861328	-48.245079	864.786804	-615.017090	192.069000	427.676208	-540.761414	-78.240318	477.917938	-614.883179	190.351852	72.120483	-614.627380	-68.273651	82.291992	-519.964783	265.145081	1289.212646	-515.073486	-125.599281	1301.809204	-466.481140	65.797005	1324.214233	-426.314026	79.793251	1586.130859	-544.845886	293.579285	1052.786865	-527.630249	-172.059540	1068.411133	-422.739258	264.064240	815.950073	-391.696472	-133.397812	846.397949	-476.133026	53.861042	963.427734	469.863983	-24.206064	930.993958	508.644165	155.262497
-481.252594	155.272064	863.198730	-491.479492	-48.187145	864.910706	-615.326050	192.067810	427.778168	-541.225098	-78.245201	477.975006	-614.819214	190.407242	72.191208	-614.626709	-68.253365	82.311844	-519.633423	265.013916	1289.736694	-515.931946	-125.758736	1301.796875	-466.694244	65.486298	1324.484131	-426.793640	78.935127	1586.480713	-544.195984	293.519745	1053.243774	-528.551086	-171.601700	1068.220093	-422.543518	264.610138	816.121399	-392.692169	-133.387283	846.059692	-476.513031	53.884518	963.567566	469.884308	-24.241814	931.012268	508.686279	155.137375
-481.615601	155.269501	863.394836	-492.071045	-48.193089	865.088928	-615.702026	192.106842	427.893311	-541.587830	-78.099442	478.009064	-614.764954	190.460388	72.261734	-614.497864	-68.213089	82.305374	-519.322327	264.911621	1290.262085	-516.659912	-125.929405	1301.827026	-466.962372	65.206703	1324.745605	-427.339630	78.113388	1586.843262	-543.632385	293.448669	1053.857666	-529.497986	-171.182449	1068.182861	-422.382446	265.114807	816.407288	-393.555878	-133.157898	846.014282	-476.934418	53.857559	963.749207	470.069397	-24.632393	931.036072	509.209015	153.917587
-482.049896	155.178864	863.559387	-492.635223	-48.252647	865.332642	-615.948792	192.089127	427.890411	-542.302490	-78.160675	478.183411	-614.786072	190.524368	72.292206	-614.582947	-68.185379	82.360268	-519.054382	264.790802	1290.842407	-517.406250	-126.155327	1301.893921	-467.199188	64.904030	1325.050293	-427.896362	77.290581	1587.234741	-543.101257	293.370148	1054.393188	-530.497070	-170.823898	1068.230347	-422.270203	265.560669	816.727539	-394.239868	-132.663193	846.247375	-477.378876	53.811989	963.947754	469.953064	-24.295555	931.045593	508.777832	155.123810
-482.556000	155.117538	863.733765	-493.295074	-48.282780	865.561218	-616.228149	192.031631	427.908722	-542.849182	-78.038979	478.320099	-614.715698	190.548477	72.320610	-614.591736	-68.168785	82.430573	-518.780334	264.649811	1291.424072	-518.095337	-126.333549	1301.946411	-467.764801	64.679733	1325.012329	-428.504028	76.469742	1587.653809	-542.666626	293.322266	1055.020996	-531.518494	-170.608978	1068.271606	-422.171600	265.937531	817.127014	-395.641571	-132.690948	845.942322	-477.868561	53.780300	964.139832	469.946167	-24.291039	931.084351	508.769684	155.271667
-483.172150	155.084610	863.888062	-494.092712	-48.334698	865.739624	-616.516785	191.988708	427.907776	-543.394592	-77.916229	478.385620	-614.721619	190.581085	72.334877	-614.559204	-68.120659	82.462387	-518.631531	264.564331	1292.003784	-518.789307	-126.453163	1302.009033	-467.834839	64.323936	1325.708618	-429.114258	75.678833	1588.045898	-542.313904	293.209961	1055.643188	-532.627380	-170.439514	1068.348511	-422.118896	266.256439	817.535950	-397.225189	-132.717697	845.636719	-478.447479	53.733646	964.293152	470.013763	-24.322582	931.105652	508.828400	155.162354
-483.832184	155.036758	864.015198	-494.914825	-48.337334	865.825500	-616.810120	191.956863	427.892120	-543.895691	-77.829994	478.468994	-614.687622	190.639816	72.326927	-614.456299	-68.041389	82.415939	-518.492981	264.403229	1292.589844	-519.391479	-126.634895	1302.149536	-468.116211	64.069183	1326.015625	-429.748596	74.895439	1588.458008	-542.092957	293.234467	1056.223145	-533.662170	-170.288269	1068.441772	-422.077454	266.500305	817.998047	-398.561249	-132.545563	845.513550	-479.070679	53.673645	964.387695	470.036194	-24.300930	931.111694	508.831451	155.157242
-484.539612	154.981491	864.154053	-495.727081	-48.294201	865.935242	-617.267456	192.048019	427.920837	-544.505310	-77.782822	478.506714	-614.798279	190.679596	72.287125	-614.480652	-67.978020	82.405785	-518.402649	264.253815	1293.188232	-520.011047	-126.829338	1302.222046	-468.382477	63.789459	1326.290649	-430.352570	74.122871	1588.796997	-541.900879	293.227142	1056.810181	-534.697998	-170.228256	1068.479126	-422.051880	266.689514	818.503296	-399.641479	-132.104111	845.582581	-479.718414	53.641930	964.500366	470.084290	-24.329441	931.133240	508.858490	155.117065
-485.209473	154.972458	864.273132	-496.448395	-48.376427	866.065430	-617.760132	192.104935	427.883331	-545.111633	-77.689552	478.519928	-614.910889	190.702530	72.241730	-614.559875	-67.942566	82.303650	-518.373535	264.130402	1293.683716	-520.656921	-126.998131	1302.137695	-468.649384	63.479908	1326.512695	-430.972046	73.383110	1589.095093	-541.788330	293.294617	1057.328369	-535.762207	-170.304718	1068.436401	-422.018616	266.781189	818.999451	-400.750610	-131.711472	845.649719	-480.312744	53.593285	964.614319	470.099762	-24.339176	931.131470	508.861023	155.128494
-485.911346	154.960022	864.350647	-497.286194	-48.409649	866.106445	-618.188171	192.069870	427.758759	-545.655457	-77.605049	478.405762	-614.906433	190.733002	72.121048	-614.587769	-67.897804	82.142525	-518.322998	263.967041	1294.136963	-521.231018	-127.149712	1302.044312	-468.986176	63.207020	1326.652466	-431.581177	72.663780	1589.307373	-541.755981	293.485168	1057.825439	-536.891418	-170.476593	1068.389038	-422.025696	266.879791	819.429138	-402.780853	-131.864319	845.042664	-480.961212	53.538658	964.660828	470.108185	-24.341974	931.094299	508.869202	155.254013
-486.807922	155.220993	864.387878	-498.531006	-48.091953	865.867371	-618.769470	192.053329	427.660004	-546.256348	-77.580795	478.223846	-614.977356	190.705460	71.959213	-614.598267	-67.852600	81.957153	-518.283630	263.813690	1294.525024	-521.713928	-127.335228	1301.965454	-469.359406	62.894264	1326.701660	-432.220154	71.954056	1589.411865	-541.781372	293.685425	1058.213867	-538.040100	-170.685654	1068.298462	-422.043671	266.950470	819.817505	-404.748047	-131.976776	844.467834	-481.852814	53.664272	964.540833	470.110352	-24.344706	931.058777	508.851654	155.284286
-487.419769	154.978348	864.284790	-498.955231	-48.376263	866.010742	-619.195496	191.876785	427.392975	-546.575928	-77.443069	478.087830	-614.961914	190.671310	71.739250	-614.574890	-67.799561	81.709747	-518.322205	263.604675	1294.826782	-522.233826	-127.544350	1301.788940	-469.700470	62.614445	1326.683716	-432.727600	71.304085	1589.492920	-541.842773	293.890350	1058.535278	-539.092773	-170.954620	1068.191406	-422.000580	266.954376	820.195923	-406.265930	-131.766266	844.149475	-482.368591	53.531063	964.560547	470.101166	-24.336893	931.033508	508.833099	155.409668
-488.376556	155.078918	864.116455	-500.248322	-48.021152	865.839783	-619.988586	191.805466	427.259644	-547.324463	-77.501907	477.834686	-615.071655	190.630615	71.512383	-614.778198	-67.718063	81.510529	-518.423157	263.378510	1295.047119	-522.778748	-127.732277	1301.441650	-470.066315	62.310360	1326.583740	-433.268799	70.713898	1589.481323	-541.956665	294.154053	1058.747314	-540.205444	-171.175705	1067.919800	-421.997437	266.878723	820.564148	-408.007690	-131.646408	843.628601	-483.373627	53.732899	964.377808	470.059631	-24.337790	931.023438	508.775726	155.501282
-489.190918	154.999329	863.900146	-501.008362	-48.023453	865.669983	-620.784241	191.729889	427.042114	-547.843262	-77.423164	477.591217	-615.098206	190.535767	71.240105	-614.768066	-67.618340	81.245934	-518.619568	263.138336	1295.187988	-523.358215	-127.933113	1301.177124	-470.454559	62.034904	1326.413086	-433.761230	70.103775	1589.405273	-542.122986	294.440155	1058.894043	-541.291199	-171.503265	1067.711426	-421.999023	266.704773	820.891541	-409.892181	-131.651382	843.008606	-484.135345	53.716198	964.181946	470.093628	-24.338108	930.999084	508.779907	155.284622
-489.687317	154.809357	863.691528	-501.218109	-48.384171	865.586121	-621.468384	191.508820	426.717651	-548.387024	-77.354156	477.458374	-615.025757	190.446869	70.958229	-614.747986	-67.526825	80.993904	-518.880554	262.893494	1295.263428	-523.830017	-128.130234	1300.910278	-470.802368	61.741348	1326.220093	-434.248474	69.562157	1589.249756	-542.362244	294.717926	1059.025146	-542.387817	-171.786224	1067.408691	-422.010162	266.527130	821.147339	-411.449951	-131.367325	842.585571	-484.535858	53.519909	964.040649	470.001007	-24.231918	931.007202	508.663879	155.943756
-490.405640	154.909256	863.504700	-501.934967	-48.367966	865.337830	-622.337646	191.312836	426.442139	-548.988403	-77.224182	477.238708	-615.142944	190.328278	70.679550	-614.803284	-67.398354	80.684891	-519.178406	262.659302	1295.257935	-524.319275	-128.353607	1300.462402	-471.229523	61.478939	1325.930176	-434.693420	69.040291	1589.041748	-542.710449	295.005585	1059.041992	-543.522583	-172.221451	1067.128784	-422.023743	266.315491	821.334839	-413.743042	-131.671738	841.556885	-485.234711	53.546795	963.821167	470.213898	-24.781326	931.012024	509.241364	153.738922
-490.990936	154.666885	863.251099	-502.187073	-47.785282	865.538818	-623.006226	191.000809	426.035339	-549.461365	-77.047058	476.958038	-615.154663	190.203308	70.327209	-614.699219	-67.278915	80.346901	-519.522827	262.393585	1295.177246	-524.803162	-128.608154	1300.005615	-471.960266	61.315357	1325.260986	-435.117645	68.512825	1588.765259	-543.128540	295.233582	1059.020874	-544.700195	-172.634476	1066.712280	-422.068604	266.067169	821.470703	-415.828979	-131.719650	840.670776	-485.818542	53.968563	963.811890	470.186096	-24.794949	930.988342	509.232971	153.647522
-491.854858	154.597488	862.888733	-502.900757	-47.826649	865.347229	-623.937927	190.862366	425.708221	-550.245728	-76.935493	476.718170	-615.108154	190.088058	70.022217	-614.737366	-67.196533	80.028572	-519.936279	262.200897	1295.045654	-525.316101	-128.743729	1299.501709	-472.119202	60.913967	1325.189819	-435.485596	68.060089	1588.442017	-543.550415	295.358063	1058.908936	-545.839233	-172.972717	1066.229492	-422.208832	265.759338	821.592712	-417.831970	-131.820496	839.806335	-486.538422	54.001297	963.526855	470.102753	-24.792534	930.976807	509.172455	153.710037
-492.639587	154.520432	862.586609	-503.424835	-48.092445	865.038940	-624.904480	190.772980	425.450928	-550.924988	-76.640251	476.517273	-615.148010	189.992416	69.699173	-614.747986	-67.126320	79.680351	-520.471313	261.952606	1294.852905	-525.828796	-128.992950	1299.003174	-472.555420	60.669548	1324.780029	-435.856262	67.642433	1588.048340	-544.026062	295.504730	1058.724365	-546.992126	-173.350967	1065.761597	-422.359955	265.458282	821.681274	-420.061554	-132.086121	838.776184	-487.162903	53.838589	963.218384	470.050018	-24.767515	930.953308	509.146820	153.712265
-493.491394	154.783463	862.388489	-504.279449	-48.171764	864.571777	-625.709045	190.664520	425.214172	-551.847595	-76.408127	476.300446	-615.195251	189.886505	69.447578	-614.873230	-67.074715	79.373398	-520.985962	261.747131	1294.711548	-526.251831	-129.254578	1298.484741	-473.012878	60.447403	1324.318726	-436.197632	67.222519	1587.671143	-544.580383	295.541077	1058.507690	-548.154358	-173.672089	1065.291626	-422.520050	265.101746	821.734619	-422.176971	-132.210632	837.721252	-487.946594	53.793690	962.878845	470.010284	-24.756031	930.935974	509.128601	153.709213
-494.356110	155.001434	862.239197	-505.166382	-48.183876	864.243774	-626.685852	190.638885	425.049530	-553.035889	-76.396027	476.111786	-615.431458	189.874588	69.244957	-615.087708	-67.056915	79.115387	-521.564697	261.562500	1294.528931	-526.715820	-129.460327	1297.894531	-473.442413	60.226711	1323.915649	-436.553802	66.869370	1587.283691	-545.157471	295.502258	1058.342163	-549.286072	-173.875534	1064.790283	-422.749115	264.731445	821.773315	-424.167236	-132.321259	836.876221	-488.776398	53.804932	962.635559	469.951080	-24.730621	930.915710	509.098633	153.735306
-495.251648	155.090881	862.090271	-506.020935	-48.207455	863.905212	-627.503723	190.627075	424.847229	-554.039734	-76.069885	475.951263	-615.436401	189.913254	69.080322	-615.234802	-67.025963	78.833534	-522.190857	261.337585	1294.309448	-527.101013	-129.661438	1297.377441	-473.878204	60.031815	1323.545410	-436.876709	66.566536	1586.953369	-545.860596	295.394958	1058.130249	-550.498474	-174.132431	1064.357178	-423.030701	264.299957	821.787659	-426.787628	-132.842621	835.498901	-489.565369	53.742535	962.382568	469.938690	-24.664454	930.909546	509.088928	153.756058
-496.195801	155.153107	861.995056	-506.882568	-48.275360	863.651489	-628.396057	190.782181	424.807281	-555.173950	-75.916687	475.902466	-615.592773	190.001053	68.967598	-615.435730	-67.038750	78.599693	-522.833557	261.137878	1294.148682	-527.407104	-129.879303	1296.962280	-474.388367	59.807102	1323.214355	-437.209045	66.275108	1586.691772	-546.586060	295.213470	1057.944092	-551.657898	-174.255035	1063.954834	-423.370819	263.919952	821.799683	-429.123779	-133.090195	834.437317	-490.403442	53.663063	962.201050	469.858002	-24.621012	930.917480	509.036163	153.769089
-497.220642	155.561630	862.016174	-508.002625	-47.819256	863.194275	-629.175171	190.823059	424.682831	-556.194214	-75.702133	475.803711	-615.699158	190.131332	68.851715	-615.590027	-67.044472	78.410614	-523.619202	260.945526	1293.999756	-527.789551	-130.151657	1296.547607	-474.886261	59.619694	1322.974854	-437.615753	65.988998	1586.472656	-547.358215	294.891510	1057.740723	-552.837280	-174.344360	1063.596680	-423.842865	263.442505	821.787476	-431.370331	-133.385895	833.463928	-491.331879	53.848774	961.967041	469.804382	-24.593006	930.919983	509.028687	153.771271
-498.203796	155.795090	862.039063	-508.889679	-47.641209	862.980530	-629.878906	190.873962	424.602356	-557.283691	-75.552139	475.734955	-615.981750	190.243118	68.781876	-615.731445	-67.061646	78.251266	-524.341187	260.753784	1293.960449	-528.107849	-130.389420	1296.252686	-475.415314	59.444683	1322.790527	-437.916199	65.832611	1586.356201	-548.200745	294.548889	1057.626099	-554.025452	-174.456161	1063.378906	-424.416931	263.029388	821.784241	-433.831970	-133.716339	832.507202	-492.168640	53.939064	961.860291	469.744202	-24.582466	930.918823	508.981995	153.795334
-499.017029	155.679642	862.103455	-509.297852	-48.080940	863.201538	-630.439026	190.884201	424.464630	-558.330750	-75.470108	475.848267	-616.050476	190.293732	68.713425	-615.949341	-67.105309	78.067383	-525.122681	260.559143	1293.947021	-528.384888	-130.634033	1296.035645	-475.930511	59.301620	1322.684814	-438.274872	65.648720	1586.278076	-549.023071	294.037720	1057.595093	-555.202698	-174.516113	1063.217529	-425.039185	262.546783	821.839233	-436.246155	-134.092789	831.581665	-492.832855	53.763397	962.009216	469.692780	-24.542099	930.902588	508.952667	153.804291
-499.971344	155.834915	862.229675	-510.020447	-47.999218	863.178589	-630.991150	190.922180	424.417664	-559.113586	-75.271370	475.828308	-616.122009	190.277328	68.626060	-616.083374	-67.142448	77.907639	-525.934387	260.329681	1293.987549	-528.594055	-130.932098	1295.897705	-476.718414	59.247284	1322.322266	-438.652161	65.496353	1586.254639	-549.964783	293.454437	1057.614624	-556.356384	-174.495132	1063.114136	-425.749054	261.998718	821.914673	-438.741058	-134.496170	830.772644	-493.631531	53.820107	962.056213	469.403442	-23.991825	930.879578	508.333557	156.061783
-500.971405	155.909683	862.385925	-510.739502	-47.905014	863.201843	-631.375977	190.937851	424.363708	-559.943726	-75.121277	475.818970	-616.138306	190.277695	68.593346	-616.325317	-67.148415	77.764526	-526.770508	260.162384	1294.156006	-528.880737	-131.190536	1295.863037	-477.085083	59.082844	1322.656616	-439.039886	65.383232	1586.273315	-550.875244	292.888458	1057.703857	-557.534302	-174.512665	1063.152832	-426.607239	261.386169	822.023071	-441.266968	-134.892075	829.932800	-494.443878	53.853127	962.140503	469.389618	-23.998682	930.863159	508.377197	155.659363
-502.041962	155.962845	862.518677	-511.547638	-47.782154	863.229065	-631.698730	190.889420	424.245331	-560.447571	-74.911987	475.729462	-616.095886	190.269913	68.577011	-616.485474	-67.176453	77.594124	-527.703918	260.021545	1294.288574	-529.114807	-131.429855	1295.881836	-477.580200	58.952286	1322.749023	-439.432190	65.303925	1586.352295	-551.902283	292.236237	1057.830322	-558.693665	-174.482941	1063.296631	-427.515381	260.846802	822.189575	-443.788635	-135.276840	829.324829	-495.282227	53.899570	962.208801	469.409485	-24.061375	930.865723	508.461426	155.250488
-502.976105	156.102173	862.712891	-512.310425	-47.629059	863.269043	-632.036743	190.920471	424.168060	-560.951477	-74.905533	475.662292	-616.169067	190.283661	68.540375	-616.660767	-67.166870	77.513657	-528.583801	259.805328	1294.499634	-529.306885	-131.676315	1295.970581	-478.075531	58.838043	1322.916870	-439.858795	65.259918	1586.457520	-552.901794	291.514282	1057.946899	-559.795715	-174.398666	1063.441528	-428.440338	260.306671	822.349670	-446.279205	-135.661804	828.674744	-496.072021	53.977535	962.318909	469.387085	-24.023752	930.861450	508.469940	155.335083
-504.177094	156.432495	862.886475	-513.461792	-47.082367	863.185730	-632.370117	191.009735	424.093353	-561.136230	-74.813927	475.515991	-616.281860	190.282257	68.494850	-616.717957	-67.212585	77.423065	-529.471558	259.618408	1294.684082	-529.421082	-131.952377	1296.117554	-478.671814	58.749538	1322.761475	-440.367676	65.180939	1586.576294	-554.018127	290.794952	1058.162964	-560.953369	-174.524704	1063.715698	-429.535950	259.745361	822.484680	-448.642090	-136.039383	828.214050	-497.116669	54.287197	962.348206	469.349640	-23.957794	930.884644	508.445984	155.717590
-505.024811	156.493240	863.059448	-513.933777	-47.349216	863.320618	-632.457581	190.985703	423.995819	-561.100220	-74.646027	475.486389	-616.204407	190.315140	68.467949	-616.722229	-67.233521	77.360245	-530.427795	259.478943	1294.932983	-529.608093	-132.154770	1296.314819	-478.858765	58.539513	1323.237549	-440.745117	65.241745	1586.750000	-555.141602	290.105225	1058.351563	-562.023621	-174.511719	1063.953491	-430.660614	259.133545	822.639771	-451.059906	-136.476746	827.750244	-497.743530	54.186337	962.498291	469.332672	-23.876001	930.870728	508.426086	156.092026
-506.043793	156.625488	863.259155	-514.807434	-47.127205	863.372559	-632.707397	191.049866	423.893280	-561.135681	-74.647537	475.402313	-616.261414	190.308731	68.466576	-616.596313	-67.295265	77.341919	-531.354980	259.333160	1295.153931	-529.726318	-132.374420	1296.493774	-479.289856	58.440758	1323.416382	-441.179626	65.255470	1586.952271	-556.281128	289.429657	1058.576904	-563.082764	-174.624649	1064.265869	-431.891052	258.517426	822.852722	-453.299438	-136.846390	827.413208	-498.647186	54.297787	962.618774	469.562561	-24.430811	930.917480	509.090881	153.879013
-507.107056	156.716522	863.403442	-515.640503	-47.028137	863.481628	-632.906982	191.087769	423.824524	-561.192017	-74.680344	475.343292	-616.231445	190.311951	68.427979	-616.528320	-67.363678	77.312080	-532.225342	259.176636	1295.400757	-529.801086	-132.592972	1296.653198	-479.778107	58.302696	1323.610596	-441.623657	65.270134	1587.136475	-557.418640	288.759369	1058.827393	-564.010376	-174.701324	1064.491333	-433.203827	257.854584	822.965454	-455.306000	-137.204483	827.229736	-499.544128	54.386822	962.739319	469.832153	-24.931274	930.934143	509.820160	152.525146
-508.096863	156.784332	863.593872	-516.438599	-46.955257	863.531067	-633.065552	191.131058	423.754028	-561.543396	-74.922432	475.341217	-616.207336	190.334122	68.430847	-616.723999	-67.374168	77.374390	-533.042542	259.026215	1295.637695	-529.847168	-132.797226	1296.777588	-480.229279	58.230125	1323.759033	-442.082825	65.309204	1587.314453	-558.596130	288.122681	1059.080078	-565.068665	-174.946198	1064.757935	-434.527893	257.150665	823.105164	-457.087708	-137.511993	827.056885	-500.379456	54.397198	962.851929	469.656067	-24.487268	930.942932	509.266205	153.683395
-509.094269	156.903030	863.777832	-517.277222	-46.789768	863.611816	-633.362671	191.211777	423.688324	-562.381592	-75.551704	475.370331	-616.288940	190.331528	68.418472	-617.103271	-67.388069	77.475456	-533.899963	258.899597	1295.862183	-529.875427	-133.042816	1296.934692	-480.671753	58.121181	1323.864258	-442.526520	65.368576	1587.451416	-559.818176	287.624451	1059.287720	-565.963257	-175.190170	1065.009766	-435.973511	256.423798	823.146545	-458.835693	-137.899185	826.887817	-501.256592	54.496471	962.979187	469.723785	-24.456751	930.949829	509.300720	153.803680
-510.025604	157.085876	863.942383	-517.997070	-46.662125	863.702393	-633.651978	191.254013	423.636475	-562.636169	-75.697083	475.340759	-616.268860	190.368225	68.409225	-617.121643	-67.447174	77.476669	-534.741272	258.745361	1296.044312	-530.043945	-133.167847	1297.020386	-481.173889	58.041801	1323.924927	-442.986572	65.445938	1587.535278	-561.092407	287.159424	1059.445435	-566.797241	-175.484314	1065.220825	-437.482574	255.731934	823.205566	-460.294495	-138.223740	826.855164	-502.068176	54.627697	963.104919	469.768127	-24.497875	930.969299	509.399872	153.774002
-510.871033	157.259735	864.087708	-518.689758	-46.521366	863.779175	-634.029297	191.263382	423.559418	-562.813843	-75.697212	475.311188	-616.326965	190.417191	68.412743	-617.073730	-67.445442	77.474655	-535.542419	258.633820	1296.195435	-530.140503	-133.274857	1297.081299	-481.627258	57.973175	1323.992676	-443.377197	65.512794	1587.595947	-562.348206	286.700989	1059.573608	-567.715088	-175.855896	1065.427979	-439.076935	255.077347	823.205750	-461.588928	-138.637177	826.827515	-502.837433	54.760643	963.215881	470.041809	-24.959587	931.014709	510.107147	152.541519
-512.208740	158.099640	864.271790	-520.730103	-44.545818	862.985107	-634.697815	191.434799	423.583221	-563.165222	-75.700523	474.973083	-616.550903	190.422501	68.375381	-617.174744	-67.399094	77.438416	-536.312927	258.503510	1296.303101	-530.260071	-133.410599	1297.117676	-482.092255	57.909985	1324.025513	-443.754883	65.586800	1587.622437	-563.625671	286.299713	1059.718262	-568.448608	-176.245697	1065.601685	-440.631500	254.303635	823.187927	-462.568298	-138.984131	826.914490	-504.136688	55.628281	962.858398	470.124451	-25.045156	931.052124	510.229828	152.446167
-512.557312	157.629898	864.331787	-520.023438	-46.150032	863.794495	-634.851135	191.323502	423.408447	-563.538147	-75.638268	475.251678	-616.292236	190.426651	68.357414	-617.173584	-67.370689	77.386894	-537.079468	258.370605	1296.365479	-530.442566	-133.554688	1297.156006	-482.644135	57.895424	1324.027954	-444.132507	65.667809	1587.571167	-564.897156	285.924316	1059.820068	-569.064331	-176.542114	1065.773071	-442.314331	253.545609	823.138977	-463.314941	-139.243851	827.001099	-504.338196	55.040253	963.343872	470.197388	-25.072197	931.085876	510.326904	152.423157
-513.341614	157.675552	864.370422	-520.522888	-46.152988	863.867920	-635.401062	191.359344	423.411926	-563.938293	-75.619560	475.273254	-616.366577	190.424713	68.323143	-617.272461	-67.372826	77.368599	-537.858704	258.239288	1296.374146	-530.708191	-133.677429	1297.141357	-483.149872	57.856899	1323.999390	-444.474670	65.755402	1587.511475	-566.201233	285.600403	1059.861084	-569.697266	-176.909515	1065.878784	-443.974548	252.868530	823.049988	-464.141937	-139.797379	827.034546	-504.992859	55.095882	963.401672	470.280762	-25.103428	931.132446	510.410187	152.358490
-514.145874	157.683929	864.379089	-521.128052	-45.980305	863.817627	-635.943604	191.293549	423.352844	-564.377136	-75.568802	475.270081	-616.370728	190.453827	68.306213	-617.310669	-67.378120	77.341667	-538.599915	258.128204	1296.361450	-531.039368	-133.775391	1297.110352	-483.545166	57.735806	1323.940186	-444.793671	65.832596	1587.394531	-567.508240	285.392181	1059.935547	-570.307617	-177.339615	1065.916748	-445.645355	252.105606	822.963013	-464.690948	-140.263031	827.158630	-505.660919	55.167561	963.376282	470.325775	-25.174820	931.165955	510.488434	152.320755
-514.841431	157.829834	864.409912	-521.635803	-45.824841	863.757690	-636.447083	191.248367	423.308319	-564.827148	-75.433456	475.252808	-616.336731	190.478104	68.280457	-617.409119	-67.348938	77.276047	-539.350098	258.030701	1296.338013	-531.410645	-133.872025	1297.073486	-484.052826	57.686890	1323.825073	-445.092865	65.900467	1587.244263	-568.844299	285.191925	1059.963135	-570.877258	-177.909698	1065.937744	-447.406586	251.392517	822.826233	-465.057831	-140.690140	827.249023	-506.299438	55.286228	963.365906	470.165405	-24.694269	931.150940	509.893585	153.573395
-515.563782	158.006348	864.397705	-522.097107	-45.795856	863.751404	-636.956909	191.212799	423.201996	-565.316833	-75.238037	475.236877	-616.408997	190.510025	68.208572	-617.482422	-67.357384	77.191734	-540.058716	257.948700	1296.306152	-531.795471	-133.955765	1296.995850	-484.580353	57.613686	1323.704712	-445.360168	65.972389	1587.069336	-570.187866	284.997681	1059.908447	-571.209778	-178.332993	1065.971436	-449.191406	250.739761	822.637512	-465.265533	-141.133774	827.346008	-506.916809	55.408485	963.359924	470.245789	-24.724140	931.151917	509.955139	153.573410
-516.213196	158.029922	864.396057	-522.545227	-45.673912	863.723511	-637.477600	191.144135	423.127075	-565.797485	-74.999962	475.237061	-616.460999	190.533127	68.177345	-617.543335	-67.352676	77.118553	-540.774841	257.871826	1296.213745	-532.284424	-134.008209	1296.978516	-485.139923	57.563934	1323.591187	-445.600616	66.028854	1586.882813	-571.540833	284.835632	1059.892212	-571.439026	-178.733810	1065.947876	-451.017792	250.074432	822.442993	-465.359467	-141.587173	827.439148	-507.486145	55.480480	963.347595	470.092529	-24.229380	931.147766	509.407257	155.556641
-516.769226	158.143066	864.387695	-522.983215	-45.543102	863.685730	-638.052795	191.146698	423.120209	-566.260010	-74.796860	475.237671	-616.528442	190.551437	68.148544	-617.625916	-67.392166	77.059418	-541.466309	257.827698	1296.106812	-532.766663	-134.059326	1296.954468	-485.825134	57.606476	1323.458008	-445.813080	66.069427	1586.686523	-572.789795	284.652161	1059.855835	-571.682068	-179.186066	1065.911743	-452.869873	249.469193	822.208252	-465.367889	-142.082855	827.530151	-508.005127	55.595634	963.327087	470.128387	-24.185472	931.121216	509.393463	155.866043
-517.414185	158.339783	864.406738	-523.395020	-45.443665	863.626770	-638.565552	191.104935	423.058746	-566.688049	-74.653244	475.259827	-616.543274	190.541550	68.091499	-617.613892	-67.399643	77.007057	-542.163940	257.765564	1295.959595	-533.252808	-134.091446	1296.934204	-486.344666	57.613560	1323.345581	-446.012268	66.117989	1586.477295	-574.115540	284.463501	1059.774902	-571.777588	-179.649536	1065.920166	-454.830109	248.870972	821.910461	-465.260223	-142.519196	827.609375	-508.557556	55.720322	963.309814	470.185120	-24.244055	931.142761	509.449524	155.815216
-518.029419	158.415649	864.440186	-523.813538	-45.363567	863.608093	-638.917786	191.018692	422.924408	-567.131226	-74.621071	475.275909	-616.419434	190.589462	68.040810	-617.641418	-67.422523	76.980354	-542.913208	257.716003	1295.774780	-533.768555	-134.120422	1296.891235	-486.899597	57.617119	1323.244751	-446.196899	66.163612	1586.268677	-575.578613	284.452423	1059.719849	-571.811157	-180.086990	1065.894043	-457.226929	248.305603	821.409546	-465.053284	-142.991409	827.690430	-509.108490	55.785301	963.321167	470.238098	-24.251715	931.140137	509.487854	155.804001
-518.607849	158.398529	864.430298	-524.253235	-45.325329	863.605103	-639.343689	190.983170	422.826202	-567.350830	-74.483177	475.287231	-616.392883	190.574875	68.015579	-617.700684	-67.465607	76.939110	-543.617920	257.683624	1295.611938	-534.294067	-134.157608	1296.889526	-487.331787	57.577625	1323.141846	-446.399536	66.188538	1586.052246	-576.897583	284.335938	1059.668579	-571.745239	-180.496674	1065.873169	-459.278412	247.735458	820.988953	-464.778107	-143.378342	827.773071	-509.617828	55.807053	963.314880	470.267639	-24.300892	931.135254	509.504364	155.759140
-519.281921	158.386459	864.451477	-524.778137	-45.244137	863.612061	-639.688110	190.928284	422.741486	-567.924805	-74.602768	475.307770	-616.344482	190.604462	67.986557	-617.938477	-67.490677	76.941856	-544.312561	257.713715	1295.481934	-534.820190	-134.092789	1296.902832	-487.851776	57.607368	1323.023315	-446.648651	66.200645	1585.847168	-578.178528	284.161011	1059.593750	-571.624268	-180.841965	1065.855347	-461.356842	247.279190	820.615479	-464.441437	-143.844482	827.903381	-510.224823	55.843193	963.329834	470.316345	-24.325872	931.115601	509.538055	155.777328
-520.036499	158.538696	864.487610	-525.600891	-44.767097	863.535767	-640.059570	190.898010	422.652130	-567.888916	-74.361778	475.151001	-616.404053	190.606812	67.901466	-617.860657	-67.540474	76.838753	-545.004822	257.736145	1295.340210	-535.270203	-134.052521	1296.902466	-488.317261	57.612869	1322.931519	-446.934906	66.210518	1585.672485	-579.536560	284.001740	1059.542480	-571.473083	-181.116562	1065.846924	-463.343658	246.805222	820.243286	-464.069061	-144.263153	828.001953	-510.965210	56.096512	963.303528	470.328156	-24.342545	931.105286	509.535553	155.752594
-520.538757	158.453751	864.514038	-525.782349	-45.145241	863.648926	-640.313782	190.879776	422.594269	-568.616943	-74.712273	475.280365	-616.454590	190.620071	67.871796	-618.135193	-67.607590	76.879814	-545.582947	257.741302	1295.242065	-535.607666	-134.030746	1296.922119	-488.743835	57.646893	1322.843506	-447.264160	66.200104	1585.538818	-580.796570	283.762207	1059.442017	-571.294922	-181.378815	1065.842041	-465.296173	246.518570	819.862427	-463.664124	-144.647354	828.117554	-511.371094	55.928699	963.381409	470.355194	-24.367970	931.098389	509.537842	155.692368
-521.126160	158.467545	864.551636	-526.249817	-45.129856	863.668396	-640.604309	190.903839	422.542725	-568.932617	-74.811562	475.269623	-616.490845	190.626373	67.857948	-618.208130	-67.655884	76.844200	-546.177795	257.746216	1295.066162	-535.891602	-134.004395	1296.973145	-489.201904	57.710854	1322.757568	-447.682251	66.233292	1585.430908	-582.052246	283.595184	1059.477783	-571.154480	-181.596924	1065.835815	-467.236145	246.159103	819.487488	-463.185272	-145.013351	828.268066	-511.924835	55.942051	963.413086	470.649139	-25.004206	931.114197	510.268341	153.256653
-521.792175	158.530579	864.597107	-526.844299	-45.102253	863.670898	-640.820984	190.870499	422.490875	-569.181946	-74.911736	475.273499	-616.515503	190.636688	67.835678	-618.255554	-67.710533	76.807671	-546.788635	257.779205	1294.994629	-536.196289	-133.962128	1297.031250	-489.659149	57.786591	1322.700439	-448.188843	66.175858	1585.382568	-583.282776	283.398254	1059.479004	-570.897034	-181.760986	1065.887207	-469.048340	246.018036	819.250488	-462.671112	-145.319519	828.453003	-512.565918	55.970917	963.438232	470.395142	-24.432335	931.066833	509.571960	155.559830
-522.373474	158.599396	864.686768	-527.393555	-45.017719	863.685364	-640.765503	190.682480	422.339630	-569.383911	-74.955902	475.239197	-616.332520	190.649124	67.774948	-618.293152	-67.770142	76.811035	-547.446838	257.829895	1294.875854	-536.436951	-133.865631	1297.131958	-490.084717	57.921234	1322.653076	-448.630096	66.152206	1585.449219	-584.545959	283.208008	1059.408691	-570.704834	-181.969421	1065.922485	-470.796173	245.802368	818.928101	-462.188568	-145.638916	828.631348	-513.161255	56.013443	963.493591	470.675385	-25.007648	931.083374	510.267761	153.270065
-522.950500	158.548126	864.713684	-527.893982	-45.079395	863.772888	-641.053589	190.665604	422.301605	-569.518127	-75.005775	475.248077	-616.396301	190.656845	67.759827	-618.308044	-67.827560	76.823944	-547.954102	257.814453	1294.801025	-536.567139	-133.831543	1297.226685	-490.469391	58.000835	1322.636597	-449.101166	66.208229	1585.513916	-585.721741	282.984558	1059.433716	-570.467529	-182.065582	1065.990479	-472.401276	245.799286	818.671448	-461.728394	-145.974228	828.780823	-513.730286	55.991688	963.554626	470.384705	-24.474360	931.079651	509.536377	155.549194
-523.592529	158.415695	864.705322	-528.425232	-45.189682	863.840393	-641.459961	190.747223	422.304260	-569.676636	-75.116295	475.263458	-616.558594	190.623825	67.739601	-618.317688	-67.877327	76.809517	-548.563843	257.849121	1294.738037	-536.716858	-133.780655	1297.317627	-490.857086	58.146950	1322.627808	-449.667694	66.216614	1585.602295	-586.891357	282.720306	1059.404541	-570.242676	-182.145859	1066.089844	-473.901245	245.740723	818.455200	-461.303314	-146.245834	828.933960	-514.332214	55.913971	963.586304	470.380219	-24.453054	931.073914	509.486145	155.623184
-524.235291	158.389648	864.733826	-529.015381	-45.275440	863.888977	-641.685913	190.700821	422.260223	-569.917664	-75.255562	475.283539	-616.619812	190.612808	67.734299	-618.376892	-67.912521	76.844498	-549.195007	257.893158	1294.696777	-536.837463	-133.704010	1297.450195	-491.235107	58.279099	1322.667603	-450.321777	66.277863	1585.684082	-588.082153	282.510193	1059.423340	-569.997925	-182.180603	1066.171997	-475.300629	245.796326	818.274048	-460.866669	-146.449585	829.097290	-514.948669	55.871071	963.624939	470.348816	-24.475775	931.079712	509.470764	155.582489
-524.805908	158.355774	864.835388	-529.514648	-45.318390	863.936035	-641.633484	190.494537	422.176575	-569.684204	-75.045921	475.212494	-616.416199	190.615311	67.702751	-618.175171	-67.920631	76.768677	-549.801514	257.942749	1294.668335	-536.937439	-133.619736	1297.575073	-491.594116	58.418423	1322.708252	-450.930298	66.178719	1585.890503	-589.168518	282.281097	1059.466919	-569.710022	-182.226242	1066.325562	-476.542267	245.871246	818.214050	-460.441559	-146.637817	829.244629	-515.514526	55.810905	963.702759	470.357117	-24.504522	931.072937	509.450989	155.543442
-525.325195	158.351196	864.909607	-530.053345	-45.268066	863.986328	-642.134155	190.601517	422.244110	-570.256897	-75.388939	475.277008	-616.542480	190.602264	67.749084	-618.308289	-67.967896	76.831696	-550.487976	257.985657	1294.666016	-536.962036	-133.558716	1297.712402	-491.975372	58.555809	1322.763794	-451.626404	66.263161	1586.027588	-590.215088	281.992950	1059.468140	-569.427124	-182.259872	1066.463745	-477.611511	246.115784	818.185852	-460.023682	-146.757828	829.442932	-516.072571	55.821472	963.768311	470.327484	-24.546394	931.095581	509.423187	155.495102
-525.836792	158.256927	864.967712	-530.544922	-45.347969	864.041443	-642.291443	190.518448	422.187622	-570.562744	-75.543983	475.292297	-616.401855	190.596786	67.764893	-618.403687	-68.020103	76.833412	-551.141846	257.998199	1294.718750	-537.024170	-133.529404	1297.851685	-492.333954	58.705769	1322.866089	-452.339905	66.274483	1586.208740	-591.267090	281.844116	1059.494141	-569.192261	-182.307739	1066.587646	-478.544464	246.415085	818.147522	-459.613800	-146.861877	829.647461	-516.591003	55.734409	963.826904	470.286346	-24.522398	931.091125	509.332306	155.510834
-526.323547	158.198303	865.013062	-531.017273	-45.431259	864.074646	-642.457947	190.433975	422.134949	-570.798584	-75.644958	475.318115	-616.368958	190.561996	67.737350	-618.454407	-68.100693	76.820427	-551.801941	258.088287	1294.737793	-537.197327	-133.393906	1297.990723	-492.771240	58.831097	1322.933716	-453.113770	66.299591	1586.404785	-592.156738	281.630035	1059.572632	-569.013672	-182.348358	1066.652588	-479.358582	246.763077	818.145874	-459.218201	-146.935791	829.822021	-517.072266	55.658459	963.866333	470.242249	-24.541401	931.096069	509.305359	155.478516
-526.816589	158.157471	865.041321	-531.466553	-45.549721	864.109741	-642.375793	190.275192	422.009369	-570.236145	-75.134949	475.183929	-616.171570	190.533905	67.724815	-618.110718	-68.142349	76.709221	-552.465088	258.141693	1294.752808	-537.080078	-133.428101	1298.098633	-493.145569	58.929554	1323.009399	-453.867462	66.340469	1586.593018	-593.000732	281.574524	1059.633789	-568.854065	-182.413773	1066.775146	-480.128174	247.249359	818.167603	-458.853638	-146.950302	829.996887	-517.538757	55.584801	963.897522	470.218353	-24.595066	931.100159	509.266937	155.453293
-527.354309	158.054199	865.035278	-531.892456	-45.671440	864.146423	-642.388000	190.161987	421.921326	-569.775574	-74.791847	475.106934	-616.042053	190.523239	67.704597	-617.843811	-68.191170	76.589035	-553.196899	258.206726	1294.784668	-537.125183	-133.348312	1298.228638	-493.522125	59.101917	1323.079346	-454.654205	66.369797	1586.786377	-593.783447	281.504456	1059.656006	-568.604614	-182.414063	1066.874268	-480.662750	247.709488	818.197998	-458.458252	-146.897202	830.180664	-518.003052	55.499203	963.911011	470.172516	-24.572899	931.066833	509.211334	155.480667
-527.826416	158.004745	865.105347	-532.313721	-45.699940	864.173340	-642.533081	190.154922	421.882202	-570.953735	-75.452248	475.201294	-616.027222	190.544357	67.713303	-618.336975	-68.256279	76.663361	-553.899475	258.204865	1294.849609	-537.159912	-133.324203	1298.311279	-493.947998	59.246574	1323.149658	-455.439453	66.417427	1586.985962	-594.454285	281.529114	1059.729370	-568.361755	-182.449341	1066.970581	-481.126129	248.280441	818.300171	-458.058533	-146.815094	830.398315	-518.445557	55.441910	963.958862	470.132874	-24.613256	931.057373	509.176117	155.408432
-528.288940	157.867401	865.123901	-532.679749	-45.747227	864.220093	-642.754211	190.209824	421.920807	-570.892090	-75.295448	475.149902	-616.085999	190.557190	67.728836	-618.219238	-68.294228	76.591896	-554.567322	258.188202	1294.840454	-537.195740	-133.283386	1298.442261	-494.356537	59.376431	1323.245483	-456.180542	66.459579	1587.185913	-595.053528	281.595612	1059.728027	-568.118164	-182.394531	1067.063599	-481.539490	248.848007	818.386230	-457.665894	-146.731491	830.606018	-518.852417	55.368397	963.990784	470.412781	-25.218996	931.068970	509.872894	152.963379
-528.695862	157.728394	865.177429	-532.996826	-45.763672	864.283997	-642.866089	190.144653	421.881805	-571.053162	-75.244774	475.135132	-616.089905	190.539352	67.701126	-618.217346	-68.369789	76.606522	-555.251160	258.215271	1294.900391	-537.268372	-133.219070	1298.537598	-494.774750	59.507523	1323.323364	-456.984070	66.500221	1587.355957	-595.606689	281.758118	1059.772461	-567.891174	-182.390213	1067.177246	-481.798370	249.385468	818.466675	-457.296906	-146.578445	830.809448	-519.228027	55.300747	964.051147	470.429138	-25.277433	931.049316	509.933380	152.764496
-529.032288	157.575302	865.194885	-533.249634	-45.789993	864.340637	-642.922729	190.065491	421.799957	-571.566711	-75.499191	475.160217	-616.052002	190.537140	67.688889	-618.398743	-68.425583	76.600227	-555.929016	258.221191	1294.915527	-537.343445	-133.159561	1298.637085	-495.190430	59.624519	1323.405029	-457.718994	66.739090	1587.532959	-596.037781	281.870819	1059.792603	-567.709045	-182.454147	1067.244141	-482.036621	250.010345	818.553955	-456.933929	-146.390152	830.993347	-519.528931	55.234631	964.089111	470.393738	-25.276049	931.035400	509.894806	152.769989
-529.371765	157.464142	865.201660	-533.494751	-45.862206	864.403564	-642.936646	189.991806	421.750275	-571.929932	-75.645805	475.167328	-615.953857	190.545273	67.688835	-618.602417	-68.513855	76.609047	-556.600952	258.243835	1294.950806	-537.498230	-133.110245	1298.711914	-495.584381	59.724060	1323.460327	-458.526001	66.621719	1587.674561	-596.477905	282.056396	1059.719971	-567.502747	-182.406036	1067.308838	-482.257080	250.649277	818.592957	-456.555603	-146.185333	831.174744	-519.830933	55.175835	964.125305	470.391785	-25.303600	931.021179	509.875427	152.784851
-529.670715	157.425690	865.233276	-533.716431	-45.881187	864.461487	-643.005127	189.933365	421.699615	-572.172241	-75.778404	475.153473	-615.923035	190.540176	67.686234	-618.711731	-68.615013	76.629517	-557.233154	258.203552	1294.893921	-537.647644	-133.050217	1298.797363	-495.990601	59.819530	1323.500244	-459.270691	66.677910	1587.799072	-596.827148	282.291229	1059.712646	-567.269104	-182.304657	1067.361572	-482.334503	251.322464	818.676697	-456.192352	-145.887863	831.336731	-520.114319	55.164753	964.172852	470.417999	-25.337805	931.019409	509.879303	152.741440
-529.941406	157.278671	865.247559	-533.871277	-45.969971	864.528320	-643.184753	189.929138	421.678986	-572.420776	-75.971283	475.197296	-615.911438	190.526001	67.674797	-618.904663	-68.695923	76.584663	-557.820068	258.167450	1294.875732	-537.809631	-133.019180	1298.856812	-496.411072	59.893158	1323.554932	-459.985260	66.737900	1587.931519	-597.165405	282.610962	1059.723755	-567.161194	-182.335342	1067.384277	-482.368866	251.916397	818.779114	-455.777832	-145.561737	831.561646	-520.378357	55.079952	964.219543	470.444855	-25.387020	931.003723	509.930756	152.671936
-530.231567	157.179367	865.238586	-534.033630	-46.062340	864.596375	-643.243286	189.887192	421.628540	-572.514893	-76.083549	475.159637	-615.935303	190.537155	67.668785	-619.080261	-68.785034	76.558258	-558.444153	258.152008	1294.894409	-538.021179	-132.993179	1298.946045	-496.865570	59.947910	1323.597046	-460.714478	66.798515	1588.049072	-597.446655	282.903839	1059.690063	-566.911255	-182.203659	1067.399780	-482.346863	252.573318	818.856018	-455.387634	-145.218094	831.764160	-520.642517	55.029667	964.253784	470.472046	-25.404724	931.012451	509.955994	152.655106
-530.540649	157.031647	865.251770	-534.216797	-46.128254	864.660706	-643.408813	189.877365	421.646149	-572.582703	-76.320061	475.202515	-615.960693	190.522659	67.677834	-619.278625	-68.858284	76.520355	-559.042908	258.116028	1294.910767	-538.281677	-132.969055	1299.012695	-497.294373	59.984814	1323.629883	-461.447815	67.019768	1588.068970	-597.648682	283.143005	1059.669800	-566.814331	-182.190994	1067.429443	-482.407135	253.232986	818.912964	-455.047668	-144.897812	831.946838	-520.939514	54.955677	964.298584	470.491119	-25.463074	931.038757	510.004517	152.605301
-530.843811	156.848572	865.241089	-534.365234	-46.203033	864.725098	-643.526917	189.859558	421.615234	-572.540344	-76.496841	475.208099	-616.054443	190.518906	67.639420	-619.317871	-68.989166	76.533173	-559.620789	258.102173	1294.905640	-538.532288	-132.951691	1299.100342	-497.624786	59.976624	1323.710938	-462.032715	66.914566	1588.228638	-597.801941	283.383392	1059.631836	-566.663147	-182.131226	1067.450073	-482.388306	253.889938	818.955444	-454.713776	-144.503540	832.126648	-521.209229	54.872677	964.330688	470.560577	-25.521797	931.048279	510.077515	152.509109
-531.146729	156.753067	865.248596	-534.507080	-46.287270	864.774597	-643.584045	189.829926	421.574615	-572.297119	-76.563499	475.193909	-616.017334	190.509735	67.627998	-619.410400	-69.065811	76.505951	-560.144104	258.032532	1294.882446	-538.788513	-132.935333	1299.157959	-498.147278	60.064194	1323.781128	-462.633728	66.958206	1588.310791	-597.954956	283.675537	1059.602539	-566.552856	-182.054291	1067.496094	-482.313873	254.546906	819.019592	-454.360626	-144.101059	832.323914	-521.501221	54.813538	964.367310	470.590820	-25.574512	931.071777	510.115906	152.457657
-531.400452	156.603729	865.221802	-534.621887	-46.347797	864.855164	-643.632996	189.811600	421.551575	-572.177673	-76.740234	475.188599	-616.081299	190.494736	67.624550	-619.497986	-69.139511	76.509842	-560.665100	257.996613	1294.840454	-539.076904	-132.930939	1299.226196	-498.644409	60.093750	1323.834229	-463.215515	67.040550	1588.350708	-598.114807	284.000702	1059.545776	-566.472107	-181.922760	1067.478394	-482.246521	255.170563	819.035156	-454.025055	-143.639816	832.527893	-521.735474	54.769485	964.400085	470.623901	-25.606020	931.100281	510.155121	152.432556
-531.602173	156.459610	865.230408	-534.729248	-46.430965	864.951965	-643.691040	189.804672	421.541748	-572.103882	-76.954323	475.200745	-616.116028	190.470413	67.612968	-619.640808	-69.211876	76.503105	-561.173279	257.976379	1294.865967	-539.392578	-132.918945	1299.307739	-499.086792	60.110470	1323.892700	-463.762146	67.095284	1588.392822	-598.210632	284.247620	1059.496948	-566.409729	-181.848557	1067.497925	-482.162323	255.804459	819.070129	-453.770874	-143.192871	832.682434	-521.978088	54.705509	964.462891	470.656952	-25.689268	931.128906	510.201630	152.361710
-531.806335	156.301376	865.231262	-534.794434	-46.483826	865.039795	-643.741211	189.786346	421.522675	-572.136353	-77.227692	475.245850	-616.167480	190.470108	67.618774	-619.858704	-69.324120	76.548973	-561.717163	257.952820	1294.839600	-539.772034	-132.927689	1299.417603	-499.512634	60.142906	1323.885376	-464.317169	67.171875	1588.374023	-598.307190	284.502472	1059.488159	-566.388184	-181.752792	1067.517700	-482.114624	256.437500	819.094788	-453.505920	-142.719223	832.884644	-522.197449	54.651310	964.516907	470.708832	-25.743330	931.147766	510.249969	152.322906
-531.989563	156.191910	865.256165	-534.892822	-46.565056	865.120422	-643.790894	189.800400	421.526184	-572.024841	-77.413322	475.290222	-616.201965	190.472778	67.621025	-620.013306	-69.380707	76.556961	-562.158997	257.967743	1294.838501	-540.125305	-132.881393	1299.492432	-499.965271	60.153439	1323.956177	-464.784485	67.400024	1588.372192	-598.380432	284.738922	1059.455933	-566.426697	-181.687576	1067.538208	-482.084778	257.083893	819.098389	-453.256622	-142.245178	833.061279	-522.431274	54.589233	964.580078	470.756195	-25.755655	931.164063	510.254242	152.297531
-532.144287	156.107910	865.275391	-534.966370	-46.590347	865.184692	-643.903320	189.825623	421.552765	-571.863708	-77.550400	475.296570	-616.269409	190.446350	67.623375	-620.116211	-69.470314	76.599167	-562.613831	257.920532	1294.796509	-540.531555	-132.865219	1299.552368	-500.416962	60.184944	1323.996948	-465.295288	67.250786	1588.386963	-598.442871	284.945801	1059.399292	-566.469543	-181.530914	1067.525757	-482.074768	257.691772	819.052856	-453.043823	-141.737213	833.240906	-522.644287	54.562405	964.632813	470.770874	-25.842289	931.205627	510.299133	152.219391
-532.266479	155.975006	865.267578	-534.989075	-46.652279	865.286804	-643.809814	189.751190	421.530670	-571.653870	-77.641220	475.317657	-616.269409	190.418228	67.612526	-620.240295	-69.554245	76.606247	-563.090210	257.870209	1294.773682	-540.957153	-132.910660	1299.642944	-500.825256	60.195114	1324.002686	-465.706421	67.236160	1588.420654	-598.548584	285.165619	1059.345703	-566.536682	-181.380432	1067.513550	-482.014923	258.227081	819.036255	-452.834473	-141.242554	833.414001	-522.828979	54.525703	964.692322	470.828827	-25.842340	931.207153	510.306366	152.202713
-532.408386	155.936890	865.280579	-535.101990	-46.730774	865.328552	-643.746887	189.713287	421.522980	-571.321716	-77.623596	475.336853	-616.318909	190.409424	67.609749	-620.257996	-69.593071	76.594757	-563.489807	257.876587	1294.762817	-541.362915	-132.891861	1299.667358	-501.220154	60.210934	1324.036743	-466.103149	67.472763	1588.369751	-598.642151	285.370819	1059.272461	-566.623657	-181.147232	1067.489502	-482.008209	258.754303	819.026245	-452.617004	-140.726212	833.604858	-523.043152	54.484226	964.729065	470.540710	-25.295746	931.204773	509.542877	154.605286
-532.538208	155.854065	865.275574	-535.144592	-46.794151	865.391907	-643.669922	189.662354	421.479523	-571.121033	-77.768906	475.377014	-616.291443	190.408112	67.606087	-620.457581	-69.696938	76.671906	-563.905396	257.871216	1294.691406	-541.759705	-132.892395	1299.692627	-501.600861	60.211498	1324.052979	-466.507568	67.504868	1588.371094	-598.752319	285.497009	1059.184814	-566.787415	-180.940735	1067.466309	-482.019226	259.258331	818.994995	-452.406647	-140.184555	833.808838	-523.222656	54.450451	964.768311	470.580200	-25.302794	931.207764	509.535919	154.666367
-532.652344	155.762329	865.289246	-535.202393	-46.875042	865.435120	-643.468567	189.533813	421.428741	-570.905029	-77.897591	475.410736	-616.196777	190.379501	67.559700	-620.580566	-69.748055	76.676453	-564.306091	257.897858	1294.639038	-542.178162	-132.848419	1299.717529	-501.994751	60.229500	1324.060425	-466.943665	67.526085	1588.329834	-598.845215	285.608521	1059.114746	-566.959656	-180.723892	1067.423706	-482.050842	259.770142	818.962341	-452.229645	-139.630478	833.992188	-523.403076	54.382790	964.806824	470.608276	-25.380499	931.215515	509.563324	154.587738
-532.757446	155.660370	865.275085	-535.246887	-46.954395	865.467957	-643.496582	189.543076	421.427704	-570.706055	-78.079720	475.442596	-616.318359	190.374329	67.556747	-620.654358	-69.854454	76.684303	-564.649170	257.919434	1294.604980	-542.626343	-132.861511	1299.719604	-502.362976	60.249630	1324.028809	-467.324463	67.573601	1588.291748	-598.981201	285.696320	1059.042603	-567.170227	-180.503265	1067.390015	-482.141235	260.237915	818.921997	-452.140594	-139.100891	834.171021	-523.566162	54.319450	964.825439	470.616608	-25.421535	931.212952	509.523254	154.544250
-532.867004	155.545044	865.267700	-535.279846	-47.047665	865.490723	-643.446716	189.496063	421.430817	-570.678772	-78.413536	475.481873	-616.338013	190.352798	67.554291	-620.893372	-69.919403	76.693367	-564.971313	257.951599	1294.555176	-542.995056	-132.829666	1299.711914	-502.715515	60.250614	1324.001099	-467.688019	67.596886	1588.263550	-599.112366	285.786652	1058.983398	-567.438171	-180.296509	1067.323853	-482.249786	260.633575	818.835938	-452.049194	-138.531281	834.350830	-523.723083	54.234928	964.842102	470.641815	-25.451599	931.186279	509.504883	154.502289
-532.943970	155.451019	865.225891	-535.351074	-47.160519	865.493469	-643.409363	189.458160	421.422394	-570.474548	-78.591133	475.475861	-616.414917	190.346985	67.544075	-621.056519	-69.994415	76.711708	-565.273499	257.942841	1294.458130	-543.352539	-132.817078	1299.710571	-503.066803	60.281796	1323.972046	-468.114990	67.639259	1588.169922	-599.281494	285.904480	1058.942871	-567.732849	-180.135269	1067.269287	-482.420288	260.976929	818.737732	-452.026733	-137.975098	834.525757	-523.872803	54.154533	964.830444	470.601990	-25.476011	931.184753	509.429321	154.481354
-532.995850	155.352264	865.207581	-535.364624	-47.201038	865.477234	-643.355164	189.407669	421.437500	-570.216125	-78.746094	475.475647	-616.460144	190.342178	67.526489	-621.093811	-70.030525	76.717583	-565.526306	257.939301	1294.389160	-543.706787	-132.821548	1299.714478	-503.388763	60.291084	1323.978027	-468.439514	67.669258	1588.185059	-599.451843	285.993958	1058.893188	-568.013245	-179.963882	1067.236450	-482.575989	261.296936	818.663391	-452.001556	-137.446732	834.697021	-523.971375	54.088654	964.819946	470.597321	-25.523197	931.180908	509.406342	154.424683
-533.005676	155.288528	865.207275	-535.363892	-47.280804	865.499756	-643.293152	189.375687	421.414795	-569.929443	-78.874069	475.472778	-616.487000	190.322632	67.523453	-621.104004	-70.044617	76.696495	-565.777649	257.994141	1294.317505	-544.050781	-132.815948	1299.734009	-503.675018	60.318829	1323.939453	-468.833374	67.665619	1588.150146	-599.653137	286.111328	1058.831299	-568.337769	-179.760223	1067.184937	-482.757507	261.542755	818.578369	-452.016022	-136.920258	834.836121	-524.061523	54.029671	964.839783	470.589233	-25.553501	931.170593	509.359283	154.374298
-532.990234	155.210205	865.174377	-535.338745	-47.324631	865.518494	-643.251587	189.388702	421.388245	-569.679993	-78.985939	475.449341	-616.522400	190.303818	67.509842	-621.073059	-70.087959	76.723679	-566.029297	257.994629	1294.209961	-544.374878	-132.803955	1299.710449	-503.947205	60.358730	1323.941406	-469.252350	67.744583	1588.076416	-599.874695	286.209106	1058.745972	-568.674622	-179.533920	1067.133301	-482.986694	261.807373	818.467346	-452.088531	-136.418503	834.972717	-524.125000	53.995399	964.841187	470.564911	-25.570246	931.172668	509.299133	154.376541
-533.282959	155.522766	865.160217	-536.247070	-47.645859	865.085876	-643.390442	189.465195	421.444336	-569.735107	-79.313972	475.434967	-616.653870	190.300293	67.484123	-621.157471	-70.075684	76.798615	-566.298035	258.017120	1294.087036	-544.676514	-132.804306	1299.696899	-504.197418	60.386101	1323.924316	-469.652161	67.653786	1588.066284	-600.120056	286.280243	1058.639282	-569.025513	-179.309845	1067.085938	-483.226013	262.029907	818.374146	-452.227203	-135.867096	835.122681	-524.584351	53.753506	964.603271	470.552399	-25.595213	931.170959	509.229492	154.311127
-532.988647	155.031784	865.078186	-535.409302	-47.462940	865.460266	-643.215210	189.359787	421.368195	-569.206604	-79.228302	475.434784	-616.629272	190.316177	67.441254	-620.895447	-70.027840	76.769485	-566.482422	258.038605	1294.003052	-544.985840	-132.781693	1299.654541	-504.429291	60.412643	1323.882935	-469.998810	67.827904	1588.053223	-600.341309	286.310822	1058.537842	-569.389465	-179.165955	1067.061035	-483.451233	262.203735	818.261169	-452.444244	-135.369705	835.233826	-524.257751	53.853344	964.773865	470.772736	-26.212250	931.179077	509.859039	151.915070
-532.934082	154.902832	865.044678	-535.351440	-47.508728	865.471497	-643.177063	189.308212	421.381866	-568.915466	-79.279770	475.348236	-616.649902	190.346298	67.483231	-620.754456	-69.938736	76.752350	-566.641602	258.088806	1293.924805	-545.235535	-132.778961	1299.638672	-504.632538	60.408775	1323.867188	-470.379211	67.718224	1588.075806	-600.538147	286.315247	1058.463257	-569.717468	-178.982483	1067.004150	-483.792969	262.331299	818.129822	-452.649384	-134.925980	835.291077	-524.277344	53.789051	964.770203	470.486084	-25.655556	931.145996	509.112366	154.175018
-532.876221	154.847412	865.025818	-535.375854	-47.643688	865.416809	-643.161194	189.278656	421.387909	-568.458557	-79.215767	475.280396	-616.701050	190.331451	67.487831	-620.555725	-69.869255	76.727562	-566.786987	258.115601	1293.849609	-545.491638	-132.765137	1299.594727	-504.763184	60.351574	1323.840820	-470.716125	67.927017	1588.064209	-600.776733	286.367767	1058.401123	-570.048035	-178.859634	1066.975220	-484.128998	262.386963	818.008301	-452.839691	-134.474060	835.353210	-524.307983	53.672821	964.738159	470.448090	-25.662346	931.155090	508.982819	154.259796
-532.836365	154.775269	864.982788	-535.399658	-47.710308	865.369873	-643.163574	189.284973	421.426849	-568.503113	-79.436676	475.258118	-616.699524	190.330963	67.488258	-620.484070	-69.815186	76.730789	-566.943237	258.140045	1293.766357	-545.721375	-132.762009	1299.595337	-504.974884	60.342163	1323.792847	-471.033295	67.900330	1588.108765	-601.022766	286.418579	1058.325195	-570.357605	-178.671829	1066.913330	-484.485840	262.438141	817.930237	-453.124176	-134.041916	835.373474	-524.331604	53.598827	964.696289	470.402802	-25.715561	931.144653	508.938904	154.160385
-532.742615	154.657700	864.945740	-535.335022	-47.813248	865.365356	-643.131592	189.246689	421.415588	-568.344299	-79.435478	475.210663	-616.736938	190.319626	67.450203	-620.414429	-69.711029	76.694633	-567.071106	258.185547	1293.694214	-545.987000	-132.758087	1299.543335	-505.271637	60.399155	1323.764160	-471.381622	67.945518	1588.130127	-601.283142	286.432800	1058.282837	-570.715149	-178.556442	1066.858276	-484.834686	262.440826	817.838928	-453.454773	-133.615112	835.366943	-524.309814	53.503925	964.681091	470.349701	-25.749844	931.160583	508.844330	154.114471
-532.653320	154.644043	864.932007	-535.324280	-47.891266	865.312988	-643.152954	189.245560	421.433319	-568.181030	-79.384064	475.157227	-616.760803	190.334961	67.444443	-620.262207	-69.608162	76.686958	-567.195923	258.210114	1293.621704	-546.214783	-132.742661	1299.530151	-505.475922	60.420406	1323.740601	-471.724518	68.044067	1588.114868	-601.554932	286.453064	1058.212036	-571.051880	-178.439590	1066.817017	-485.230682	262.404053	817.711670	-453.842316	-133.229675	835.327515	-524.305176	53.435917	964.652527	470.308533	-25.776367	931.173279	508.784454	154.080811
-532.578003	154.547653	864.887756	-535.257996	-48.007645	865.298096	-643.152710	189.253998	421.418091	-568.082214	-79.311981	475.128265	-616.849548	190.325409	67.432678	-620.189331	-69.526306	76.652496	-567.296326	258.249207	1293.572876	-546.424438	-132.722504	1299.552002	-505.583160	60.353603	1323.750366	-472.048370	68.129471	1588.137085	-601.798462	286.468811	1058.184937	-571.349976	-178.323380	1066.787964	-485.674744	262.335205	817.564148	-454.201752	-132.919205	835.304504	-524.265259	53.343910	964.625916	470.275360	-25.784792	931.169800	508.726318	154.061493
-532.500427	154.503983	864.848206	-535.236145	-48.126747	865.240051	-643.148132	189.242401	421.461029	-567.913025	-79.203995	475.111664	-616.856384	190.337631	67.443382	-620.126038	-69.493317	76.680595	-567.391113	258.262817	1293.504517	-546.618042	-132.726501	1299.527344	-505.737305	60.383770	1323.757446	-472.377014	68.255676	1588.120361	-602.018860	286.485779	1058.130493	-571.677612	-178.286179	1066.798218	-486.088928	262.222046	817.409912	-454.699371	-132.644150	835.224426	-524.232483	53.251007	964.578735	470.219421	-25.834621	931.188416	508.657318	153.990051
-532.419800	154.471558	864.834839	-535.217896	-48.188824	865.192322	-643.112610	189.211975	421.452332	-567.905518	-79.220490	475.075806	-616.863403	190.337448	67.440125	-620.145630	-69.449066	76.689056	-567.441833	258.303497	1293.453125	-546.828369	-132.754303	1299.502808	-505.911163	60.391308	1323.749634	-472.706757	68.332817	1588.143188	-602.220703	286.443726	1058.116943	-571.969482	-178.209229	1066.757813	-486.504242	262.054352	817.269775	-455.180176	-132.367935	835.119995	-524.203003	53.184174	964.550171	470.196259	-25.854263	931.190002	508.610413	153.985764
-532.323914	154.437759	864.825867	-535.182800	-48.277302	865.142578	-643.091003	189.212158	421.471527	-567.898926	-79.272400	475.109924	-616.851990	190.330231	67.433952	-620.253418	-69.453712	76.756538	-567.523499	258.295227	1293.390381	-546.964905	-132.768982	1299.517456	-506.045563	60.407623	1323.761719	-472.978943	68.428680	1588.210449	-602.441040	286.416138	1058.057129	-572.225891	-178.149796	1066.765015	-486.837311	261.849579	817.163696	-455.677734	-132.192719	835.032593	-524.142090	53.100189	964.521240	470.170288	-25.903555	931.179749	508.580231	153.919510
-532.270813	154.404419	864.807739	-535.164063	-48.349159	865.119751	-643.071045	189.203445	421.465057	-567.838318	-79.275368	475.133453	-616.838989	190.335266	67.474068	-620.319153	-69.512939	76.773651	-567.642822	258.295654	1293.314575	-547.093994	-132.780518	1299.522583	-506.192474	60.413002	1323.773682	-473.238922	68.487091	1588.262573	-602.647583	286.334045	1057.984619	-572.457092	-178.117157	1066.813110	-487.196472	261.667358	817.047485	-456.140961	-132.016296	834.942139	-524.104004	53.043625	964.500610	470.138519	-25.936058	931.197449	508.550903	153.863602
-532.170532	154.432587	864.825439	-535.101624	-48.399879	865.103394	-642.975952	189.173706	421.478638	-567.761169	-79.333214	475.180298	-616.673645	190.338348	67.505074	-620.445618	-69.581047	76.750160	-567.749756	258.317932	1293.240601	-547.236023	-132.781204	1299.529175	-506.295319	60.397758	1323.775757	-473.504028	68.541039	1588.291382	-602.862610	286.276978	1057.909546	-572.721069	-178.047943	1066.820923	-487.573364	261.457947	816.892639	-456.589600	-131.878571	834.843445	-524.035461	53.014019	964.502502	470.398804	-26.515427	931.201599	509.200745	151.532318
-532.146118	154.429565	864.827332	-535.133057	-48.425556	865.072327	-642.905090	189.155548	421.473297	-567.693604	-79.430695	475.209106	-616.500305	190.322601	67.530952	-620.708984	-69.683632	76.766426	-567.844604	258.345520	1293.168213	-547.333557	-132.773621	1299.572632	-506.411377	60.432693	1323.791992	-473.652191	68.694489	1588.343750	-603.030212	286.151642	1057.837769	-572.919006	-177.983810	1066.863403	-487.922119	261.209686	816.765991	-457.113434	-131.815796	834.700928	-524.023193	52.980614	964.486389	470.384430	-26.602737	931.208679	509.243713	151.360168
-532.084656	154.466370	864.836914	-535.087158	-48.445324	865.060425	-642.826416	189.159927	421.466034	-567.577881	-79.540306	475.239990	-616.317078	190.264313	67.541031	-620.989380	-69.831078	76.861458	-567.967773	258.354126	1293.100098	-547.432190	-132.776352	1299.587891	-506.536713	60.440578	1323.819702	-473.844177	68.836746	1588.392090	-603.217957	286.058350	1057.790405	-573.126709	-177.974609	1066.883423	-488.234283	260.947754	816.631470	-457.632813	-131.773407	834.577698	-523.977051	52.977978	964.485962	470.374237	-26.608110	931.205505	509.206696	151.378403
-532.015869	154.531387	864.867859	-535.028931	-48.434402	865.046692	-642.709961	189.197586	421.466064	-567.412781	-79.647469	475.278290	-616.327332	190.208572	67.533524	-621.181946	-69.977203	76.893539	-568.068909	258.359100	1293.036743	-547.519165	-132.751785	1299.603394	-506.677368	60.491035	1323.835938	-474.023590	68.954903	1588.425049	-603.375977	285.888062	1057.709717	-573.344421	-177.972382	1066.951538	-488.519684	260.676208	816.539734	-458.158691	-131.737717	834.463745	-523.919739	52.993645	964.495178	470.343109	-26.605669	931.198425	509.157196	151.365219
[truncated: 162 more rows]
[truncated: 40 more columns]
