# Supplementary material for: A dyadic stimulus set of audiovisual affective displays for the study of multisensory, emotional, social interactions
Source: Behav Res Methods. 2015 Nov 5;48(4):1285–95. doi: 10.3758/s13428-015-0654-4 (PMC5101291; doi:10.3758/s13428-015-0654-4)
Supplement: Supplementary file 1 — (ZIP 270 MB) [file 13428_2015_654_MOESM1_ESM.zip › supplementary_material_2_stimuli_set_files/A/A12.txt]

-520.077942	153.792160	860.611877	-512.751282	-44.358719	861.575867	-629.654846	196.174667	420.379486	-557.192444	-70.943672	475.055725	-609.596252	200.505325	67.472198	-616.853455	-61.563694	77.833237	-570.628967	259.092224	1284.329102	-524.498962	-130.046173	1293.028564	-502.760895	65.880394	1320.874756	-483.233887	79.955238	1586.169556	-605.407166	285.564789	1048.257690	-543.854919	-177.617142	1059.138916	-485.589935	259.138336	807.243286	-431.016083	-123.400589	827.140625	-507.180634	55.542542	960.663208	457.864166	-5.721143	928.731628	487.029724	174.332504
-520.134888	153.773224	860.631042	-512.870544	-44.357410	861.577271	-629.555847	196.182938	420.350708	-557.211548	-70.933693	475.041748	-609.550903	200.525528	67.472511	-616.814026	-61.537800	77.804970	-570.616150	259.034058	1284.388428	-524.541138	-130.124313	1292.970093	-502.805542	65.774544	1320.830444	-483.185059	79.803207	1586.145996	-605.455566	285.527618	1048.321167	-543.960754	-177.629608	1059.077881	-485.699646	259.177643	807.284180	-431.106354	-123.341850	827.097900	-507.283936	55.521446	960.674988	457.851501	-5.679694	928.731812	486.923920	174.408081
-520.212524	153.784378	860.636841	-512.967285	-44.420475	861.592285	-629.483887	196.195602	420.336365	-557.254028	-70.952003	475.065094	-609.561035	200.536606	67.439415	-616.838989	-61.554752	77.808159	-570.650940	258.948364	1284.427246	-524.698608	-130.248245	1292.883545	-502.846649	65.670876	1320.800659	-483.149628	79.640923	1586.131592	-605.527100	285.536621	1048.363770	-544.057190	-177.639801	1058.983521	-485.785400	259.186615	807.307739	-431.172272	-123.307953	827.031921	-507.388000	55.498306	960.686951	457.848114	-5.658029	928.750610	486.831360	174.443100
-520.272339	153.781464	860.643494	-513.082642	-44.432484	861.581543	-629.467407	196.251617	420.354706	-557.294556	-70.970657	475.064697	-609.561829	200.566010	67.466125	-616.857117	-61.561878	77.829132	-570.654236	258.864166	1284.487793	-524.808594	-130.325211	1292.818848	-502.906433	65.576607	1320.762573	-483.090271	79.459404	1586.111084	-605.560730	285.516815	1048.422363	-544.179565	-177.651840	1058.910645	-485.866028	259.190460	807.343567	-431.230743	-123.299088	827.000732	-507.489288	55.478973	960.686279	457.825195	-5.657412	928.751892	486.708527	174.492126
-520.329712	153.787506	860.663513	-513.156372	-44.442894	861.586243	-629.406555	196.256088	420.341949	-557.346985	-70.970795	475.046753	-609.585205	200.564972	67.465645	-616.850220	-61.561462	77.828186	-570.610229	258.796173	1284.551880	-524.919495	-130.445724	1292.763062	-502.937653	65.479370	1320.778076	-483.060608	79.274429	1586.098999	-605.594116	285.501343	1048.504272	-544.267822	-177.661942	1058.836060	-485.905640	259.186310	807.393311	-431.285645	-123.323814	826.964355	-507.582825	55.467312	960.701294	457.797455	-5.586051	928.773254	486.586670	174.563431
-520.410278	153.800385	860.675720	-513.416321	-44.358871	861.606018	-629.424011	196.290527	420.347443	-557.448181	-71.001686	475.036224	-609.606567	200.562973	67.467934	-616.887817	-61.564392	77.835770	-570.594971	258.708405	1284.619507	-525.040466	-130.515915	1292.685669	-502.987335	65.365204	1320.771118	-483.099640	79.006813	1586.068726	-605.583801	285.493286	1048.589600	-544.348267	-177.690201	1058.742676	-485.941284	259.195129	807.471619	-431.326355	-123.323593	826.900574	-507.773041	55.510845	960.719177	457.802094	-5.555300	928.762817	486.515594	174.592316
-520.433899	153.841278	860.714355	-513.325989	-44.430305	861.584290	-629.443359	196.308777	420.353790	-557.464111	-70.978615	475.033356	-609.586426	200.547226	67.499382	-616.854187	-61.563595	77.803398	-570.552185	258.649139	1284.670410	-525.081970	-130.584488	1292.645264	-503.049072	65.263680	1320.739502	-483.054840	78.817970	1586.075684	-605.571899	285.498016	1048.662109	-544.448303	-177.709488	1058.687012	-485.950867	259.200592	807.533997	-431.365387	-123.361954	826.848083	-507.753571	55.469593	960.729065	457.831787	-5.527790	928.776672	486.437622	174.629898
-520.469604	153.888580	860.743835	-513.426025	-44.424278	861.578003	-629.460815	196.307709	420.352966	-557.523682	-70.979134	475.046326	-609.637146	200.531372	67.471039	-616.826050	-61.590244	77.788353	-570.554382	258.590698	1284.752441	-525.286560	-130.687943	1292.577393	-503.060089	65.163651	1320.754761	-483.017242	78.608727	1586.063721	-605.543457	285.498047	1048.734985	-544.541199	-177.726837	1058.607910	-485.970184	259.170746	807.571350	-431.395721	-123.415733	826.824829	-507.828949	55.474895	960.741516	457.818970	-5.537698	928.810547	486.347076	174.638153
-520.574097	153.868729	860.741333	-513.559021	-44.412220	861.556946	-629.519775	196.346512	420.370331	-557.572449	-70.953423	475.053314	-609.666016	200.533920	67.466812	-616.789795	-61.602180	77.803757	-570.547302	258.501038	1284.799194	-525.399231	-130.765732	1292.536011	-503.099915	65.064659	1320.734863	-482.930847	78.430748	1586.074097	-605.522827	285.499207	1048.815796	-544.647705	-177.755219	1058.550049	-485.954651	259.209625	807.620605	-431.448822	-123.477257	826.790649	-507.933044	55.461002	960.728455	457.850830	-5.484395	928.829346	486.295380	174.655624
-520.639343	153.887985	860.744263	-513.669617	-44.444073	861.563171	-629.505127	196.363770	420.359528	-557.654297	-70.994698	475.065613	-609.625488	200.544342	67.467796	-616.771851	-61.651329	77.861778	-570.492249	258.430695	1284.869995	-525.509460	-130.847031	1292.485352	-503.161987	64.971497	1320.706787	-482.979950	78.130524	1586.058716	-605.478149	285.515045	1048.874268	-544.751770	-177.811050	1058.493530	-485.928131	259.188019	807.690186	-431.483276	-123.518280	826.753662	-508.030609	55.453754	960.733948	457.861267	-5.501756	928.853210	486.230682	174.676727
-520.703125	153.902374	860.760803	-513.775024	-44.452667	861.548706	-629.558899	196.391876	420.347992	-557.651794	-70.997986	475.042389	-609.681335	200.549088	67.474464	-616.636841	-61.698345	77.868423	-570.465820	258.369171	1284.927002	-525.623047	-130.897247	1292.398193	-503.201813	64.852219	1320.676514	-482.915405	77.938545	1586.056274	-605.450378	285.545807	1048.963379	-544.863403	-177.836838	1058.422363	-485.919769	259.213715	807.745850	-431.518158	-123.589539	826.695557	-508.110596	55.439232	960.734680	457.906738	-5.472015	928.859192	486.178162	174.672226
-520.774414	153.877808	860.774536	-513.842590	-44.434742	861.528564	-629.602295	196.387558	420.363312	-557.655762	-70.963120	475.017059	-609.675293	200.545975	67.450233	-616.602783	-61.725040	77.882027	-570.429260	258.304016	1284.971191	-525.770020	-130.987122	1292.327271	-503.217285	64.763626	1320.652832	-482.895050	77.699890	1586.050659	-605.380249	285.527008	1049.040527	-544.970459	-177.863022	1058.320557	-485.888458	259.206848	807.829224	-431.531097	-123.666649	826.636169	-508.181122	55.419189	960.731689	457.977478	-5.453627	928.871216	486.160034	174.666397
-520.793152	153.952988	860.812622	-513.896362	-44.397503	861.535950	-629.578491	196.408951	420.401031	-557.614685	-70.928955	474.976685	-609.675171	200.558594	67.479568	-616.572754	-61.775654	77.854156	-570.368835	258.239594	1285.043213	-525.890442	-131.058044	1292.239746	-503.245453	64.638405	1320.652710	-482.878601	77.456215	1586.041504	-605.313843	285.513489	1049.102295	-545.074402	-177.902847	1058.230103	-485.835083	259.190155	807.909851	-431.563324	-123.755875	826.591675	-508.238647	55.457504	960.756470	458.015503	-5.468377	928.894714	486.140564	174.663315
-520.887146	153.903122	860.819458	-514.007690	-44.428711	861.541443	-629.619568	196.415802	420.375061	-557.591064	-70.979713	474.954895	-609.660889	200.582672	67.491234	-616.653748	-61.826057	77.877243	-570.329712	258.185883	1285.114136	-526.015503	-131.138718	1292.205811	-503.285614	64.512817	1320.621948	-482.893311	77.197998	1586.045898	-605.244385	285.498993	1049.173828	-545.214417	-177.964828	1058.147705	-485.784058	259.192688	807.977295	-431.621582	-123.853409	826.524597	-508.338776	55.415688	960.762451	458.093781	-5.466066	928.926453	486.147949	174.672241
-520.950317	153.920242	860.821228	-514.094910	-44.384842	861.536316	-629.733765	196.453201	420.379761	-557.502197	-70.995354	474.910431	-609.746765	200.587128	67.490662	-616.688904	-61.880882	77.895668	-570.260254	258.131409	1285.180298	-526.141602	-131.232193	1292.143921	-503.327118	64.416382	1320.626831	-482.890839	76.953857	1586.073730	-605.165833	285.489990	1049.237061	-545.343262	-178.023941	1058.061768	-485.738098	259.155792	808.060791	-431.702698	-123.927383	826.483521	-508.420074	55.441475	960.761353	458.184448	-5.425479	928.939636	486.171722	174.665009
-521.033997	153.968567	860.842896	-514.248352	-44.381191	861.535095	-629.702209	196.459122	420.341919	-557.433044	-71.086693	474.901733	-609.662720	200.601791	67.473717	-616.724304	-61.947571	77.904716	-570.182556	258.066803	1285.246704	-526.300781	-131.313919	1292.069458	-503.349457	64.323891	1320.622803	-482.910828	76.676323	1586.076416	-605.098755	285.499664	1049.305054	-545.529114	-178.106018	1057.993774	-485.680450	259.123596	808.093262	-431.800446	-124.048157	826.401001	-508.540497	55.452549	960.771851	458.257935	-5.431176	928.970154	486.207520	174.681992
-521.105469	153.998581	860.864685	-514.346436	-44.367634	861.538818	-629.792908	196.467712	420.341095	-557.285950	-71.182701	474.893677	-609.697144	200.606552	67.452011	-616.694458	-61.963722	77.904282	-570.082397	258.025970	1285.320313	-526.431763	-131.413925	1292.001343	-503.366547	64.214211	1320.605225	-482.942596	76.409012	1586.086670	-605.009338	285.488098	1049.367920	-545.676514	-178.152161	1057.925049	-485.655670	259.111786	808.143616	-431.900421	-124.149490	826.346375	-508.631256	55.463772	960.785217	458.322723	-5.436947	928.992798	486.252777	174.728317
-521.206177	154.036835	860.886536	-514.466553	-44.337345	861.527405	-629.889038	196.505051	420.354034	-557.219604	-71.314117	474.898560	-609.768738	200.591873	67.422615	-616.724731	-62.049152	77.943283	-570.010437	257.964294	1285.386719	-526.598694	-131.526382	1291.920410	-503.396484	64.108208	1320.603760	-482.958313	76.129662	1586.092163	-604.927490	285.518097	1049.453003	-545.819824	-178.224625	1057.871826	-485.638916	259.079987	808.210327	-432.018768	-124.241531	826.271729	-508.744446	55.480335	960.790771	458.384888	-5.403655	929.021790	486.289703	174.750626
-521.312134	153.994919	860.895874	-514.558533	-44.352020	861.551819	-629.900696	196.479584	420.355682	-557.125000	-71.389122	474.872345	-609.709534	200.587280	67.457077	-616.703186	-62.088783	77.987717	-569.909851	257.864990	1285.452148	-526.728943	-131.624359	1291.833496	-503.397522	64.002396	1320.596558	-483.023651	75.812378	1586.092651	-604.804993	285.467957	1049.526733	-545.984802	-178.216095	1057.761108	-485.607178	259.032227	808.275513	-432.087891	-124.296410	826.208069	-508.847717	55.460190	960.808044	458.465271	-5.383809	929.039795	486.342529	174.776321
-521.413940	153.975952	860.895691	-514.640320	-44.376114	861.553772	-629.938660	196.477646	420.342773	-557.053406	-71.454376	474.884552	-609.732727	200.592148	67.448868	-616.712891	-62.089954	77.996254	-569.791138	257.814606	1285.536865	-526.848389	-131.705154	1291.775513	-503.387604	63.895203	1320.595947	-483.042389	75.531685	1586.102661	-604.711914	285.489288	1049.620483	-546.139893	-178.244415	1057.693726	-485.616821	258.999939	808.354065	-432.195831	-124.373619	826.135559	-508.945984	55.440437	960.809509	458.559723	-5.355562	929.080505	486.404022	174.785019
-521.506470	153.978088	860.914795	-514.713745	-44.362061	861.584534	-630.003601	196.476257	420.330719	-557.034546	-71.519119	474.889374	-609.697388	200.593307	67.470123	-616.727722	-62.092842	77.979034	-569.719727	257.727814	1285.616089	-526.991211	-131.805069	1291.711304	-503.422363	63.798790	1320.580811	-483.064056	75.265274	1586.128906	-604.639160	285.496185	1049.686523	-546.286072	-178.270004	1057.646973	-485.586365	258.952972	808.413818	-432.333527	-124.459709	826.113770	-509.040222	55.454914	960.835388	458.653564	-5.279121	929.094421	486.478119	174.822281
-521.578674	154.008148	860.936157	-514.813354	-44.347511	861.588013	-630.007507	196.467819	420.322968	-556.997986	-71.513779	474.871582	-609.706177	200.595322	67.436256	-616.712646	-62.097279	77.984657	-569.614441	257.678925	1285.670776	-527.181702	-131.853104	1291.416382	-503.439941	63.709682	1320.580933	-483.024231	75.051811	1586.177368	-604.574036	285.496338	1049.760498	-546.478882	-178.304550	1057.593506	-485.588593	258.917206	808.454895	-432.471619	-124.522377	826.062988	-509.131989	55.466728	960.848389	458.795654	-5.249537	929.122742	486.585785	174.820648
-521.647034	154.083405	860.963562	-514.882141	-44.366695	861.613892	-630.045410	196.444504	420.315430	-556.980103	-71.511024	474.879303	-609.736511	200.605331	67.421669	-616.702881	-62.090229	77.979446	-569.528687	257.606018	1285.773682	-527.160950	-131.962097	1291.647949	-503.453033	63.611786	1320.576782	-483.040039	74.785973	1586.205322	-604.529724	285.533997	1049.851196	-546.630981	-178.281464	1057.544067	-485.596436	258.891937	808.501831	-432.645111	-124.585670	826.019348	-509.225281	55.492855	960.877319	458.916626	-5.200640	929.146545	486.646027	174.853607
-521.758606	154.042801	860.968323	-514.950317	-44.384712	861.626282	-630.084167	196.476074	420.314667	-556.973389	-71.512665	474.904510	-609.725464	200.597137	67.440514	-616.674744	-62.054859	77.998604	-569.438843	257.531250	1285.832275	-527.227417	-132.023972	1291.625366	-503.474304	63.495152	1320.555298	-483.066742	74.505424	1586.233765	-604.482971	285.521393	1049.915405	-546.806824	-178.354416	1057.524414	-485.611206	258.834991	808.551025	-432.819702	-124.608444	825.949524	-509.310760	55.469547	960.885437	459.023621	-5.180507	929.176025	486.698547	174.882248
-521.836548	154.089630	860.953125	-515.058655	-44.400967	861.599304	-630.084229	196.481750	420.313934	-557.009094	-71.538536	474.915558	-609.749634	200.606033	67.431938	-616.689148	-62.031769	77.994774	-569.340759	257.476196	1285.939697	-527.331970	-132.083130	1291.571899	-503.483185	63.394466	1320.536377	-483.088257	74.234993	1586.248413	-604.429138	285.530365	1050.040161	-546.953186	-178.381256	1057.467163	-485.623566	258.805023	808.599426	-432.967651	-124.664810	825.904236	-509.400330	55.477478	960.864136	459.140015	-5.118158	929.193726	486.775757	174.908707
-521.951965	154.005112	860.947266	-515.132446	-44.423382	861.581848	-630.057007	196.452408	420.303833	-557.043274	-71.486771	474.909637	-609.723877	200.609772	67.431816	-616.696411	-62.008926	77.980080	-569.245239	257.407288	1285.986206	-527.380981	-132.167770	1291.536011	-503.505188	63.278137	1320.529419	-483.094971	73.959854	1586.262939	-604.372681	285.512695	1050.119141	-547.119202	-178.408554	1057.401245	-485.651337	258.781769	808.672852	-433.131409	-124.691948	825.827026	-509.479828	55.420776	960.851074	459.287872	-5.135522	929.209229	486.868011	174.926361
-519.881653	159.008209	863.336853	-514.132141	-43.008278	861.568665	-630.344604	196.618286	421.046814	-556.474548	-71.010170	474.747162	-609.914612	200.582581	67.448608	-616.440125	-61.956902	77.879852	-569.176025	257.379028	1286.069580	-527.450500	-132.240616	1291.486328	-503.503448	63.162422	1320.512329	-483.111450	73.702744	1586.268677	-604.326538	285.519257	1050.231079	-547.267456	-178.404572	1057.334229	-485.656494	258.735107	808.725159	-433.303802	-124.691467	825.754456	-508.852936	57.359715	962.117737	459.417267	-5.108406	929.239319	486.934967	174.934387
-519.896912	159.114639	863.363892	-514.205811	-42.997738	861.546753	-630.317871	196.605530	421.049866	-556.594482	-71.032799	474.771790	-609.880432	200.584839	67.461220	-616.442261	-61.921734	77.853745	-569.134338	257.319305	1286.124268	-527.535706	-132.313156	1291.405640	-503.515015	63.072498	1320.518433	-483.118683	73.432831	1586.266846	-604.290283	285.493164	1050.319824	-547.474426	-178.450409	1057.244751	-485.641693	258.730438	808.768433	-433.498047	-124.738518	825.681091	-508.884491	57.392365	962.119080	459.526825	-5.103695	929.268555	487.000122	174.934998
-519.983032	159.065720	863.348328	-514.294128	-43.037750	861.540588	-630.327698	196.609985	421.042694	-556.643860	-70.978287	474.773956	-609.910583	200.584396	67.429184	-616.517700	-61.903610	77.831604	-569.083496	257.265381	1286.183350	-527.561157	-132.410431	1291.341919	-503.554535	62.965553	1320.478516	-483.123444	73.168053	1586.280884	-604.265686	285.472321	1050.377808	-547.614014	-178.450760	1057.199463	-485.665955	258.704590	808.825256	-433.693237	-124.757797	825.577332	-508.958008	57.352829	962.107117	459.634308	-5.043237	929.279114	487.039215	174.948990
-520.049866	159.048767	863.353821	-514.368286	-43.045292	861.513245	-630.351563	196.621704	421.044128	-556.809937	-70.970840	474.832367	-609.901917	200.587875	67.436012	-616.607483	-61.859821	77.817535	-569.037292	257.215820	1286.213135	-527.622986	-132.504822	1291.262817	-503.577271	62.887753	1320.455200	-483.118774	72.921768	1586.279053	-604.238281	285.476715	1050.447632	-547.773132	-178.490829	1057.136353	-485.663269	258.708099	808.867065	-433.906921	-124.799164	825.475098	-508.999786	57.324871	962.093689	459.733917	-5.032274	929.311218	487.086060	174.975403
-520.068970	159.083832	863.372437	-514.470093	-43.060116	861.479492	-630.327637	196.609879	421.039948	-556.985291	-70.895035	474.793488	-609.877136	200.583221	67.449226	-616.623657	-61.852318	77.822639	-569.025452	257.170441	1286.261597	-527.703735	-132.555237	1291.160034	-503.601257	62.793213	1320.446533	-483.116180	72.693336	1586.272949	-604.238892	285.484283	1050.506714	-547.903137	-178.465866	1057.035767	-485.673920	258.724396	808.913696	-434.095184	-124.841545	825.355469	-509.054413	57.306126	962.085449	459.840973	-5.002794	929.324585	487.131409	174.972885
-520.096069	159.104294	863.379700	-514.548584	-43.077499	861.471680	-630.333618	196.634216	421.049225	-557.152954	-70.860336	474.812775	-609.887146	200.615097	67.459824	-616.665222	-61.817463	77.770996	-568.996338	257.125153	1286.310547	-527.762146	-132.639832	1291.064331	-503.614166	62.703373	1320.441650	-483.126740	72.458786	1586.276245	-604.234009	285.486298	1050.571045	-548.050964	-178.535858	1056.969116	-485.689240	258.740295	808.975220	-434.317413	-124.843765	825.254395	-509.089569	57.298790	962.083679	459.887482	-5.014365	929.360352	487.132416	174.971420
-520.095154	159.116425	863.423767	-514.603394	-43.114971	861.482727	-630.339661	196.646713	421.086639	-557.305237	-70.787010	474.815186	-609.905640	200.630585	67.472748	-616.675232	-61.785622	77.734978	-569.003845	257.057617	1286.378540	-527.809143	-132.729843	1291.024414	-503.621399	62.625492	1320.426392	-483.136780	72.212982	1586.271606	-604.247925	285.463287	1050.642578	-548.175171	-178.540466	1056.899292	-485.701630	258.768341	809.019592	-434.514648	-124.850769	825.150696	-509.123596	57.267582	962.111633	459.964355	-5.009612	929.398865	487.154205	174.954605
-520.157654	159.126083	863.418213	-514.750732	-43.117123	861.446960	-630.468811	196.704132	421.099121	-557.537476	-70.819138	474.834869	-609.967529	200.597977	67.473640	-616.683350	-61.776226	77.712685	-569.005554	257.017853	1286.441406	-527.828064	-132.791656	1290.977295	-503.636475	62.526588	1320.420288	-483.147186	71.970535	1586.273438	-604.252991	285.459290	1050.706055	-548.318176	-178.546371	1056.839844	-485.745728	258.799896	809.070984	-434.690582	-124.872360	825.076782	-509.195313	57.253952	962.088135	460.069946	-4.978584	929.411011	487.167664	174.964798
-520.164185	159.111893	863.434814	-514.841370	-43.115299	861.423584	-630.429932	196.724197	421.091522	-557.703552	-70.813820	474.828308	-609.965515	200.597305	67.475166	-616.703430	-61.755611	77.696106	-568.978455	256.964355	1286.501587	-527.897156	-132.867111	1290.893433	-503.637085	62.459652	1320.415039	-483.140106	71.753540	1586.293945	-604.239746	285.403595	1050.777100	-548.452209	-178.590515	1056.776855	-485.725403	258.799591	809.117737	-434.910004	-124.903793	824.966003	-509.225861	57.225071	962.083069	460.145020	-5.002869	929.434509	487.205414	174.934235
-520.198669	159.126221	863.430237	-514.926331	-43.118374	861.407654	-630.436096	196.755096	421.093719	-557.897522	-70.829185	474.845520	-609.987061	200.607834	67.441879	-616.749146	-61.762077	77.685989	-568.991211	256.908875	1286.539917	-527.913147	-132.954361	1290.833618	-503.650330	62.379047	1320.429565	-483.136902	71.549316	1586.296143	-604.259399	285.413757	1050.824829	-548.534546	-178.603745	1056.730591	-485.748810	258.809387	809.172363	-435.086273	-124.889214	824.860474	-509.264679	57.223663	962.071045	460.187866	-5.041224	929.469604	487.211823	174.947357
-520.233398	159.084442	863.431580	-515.054138	-43.139511	861.387329	-630.437561	196.790039	421.075897	-558.040955	-70.807915	474.859589	-609.947632	200.627487	67.456070	-616.721558	-61.719845	77.643280	-568.946594	256.838867	1286.597534	-527.944824	-133.024155	1290.774658	-503.664825	62.292187	1320.413208	-483.133301	71.340744	1586.302979	-604.258362	285.373596	1050.888916	-548.662415	-178.619781	1056.645386	-485.764709	258.837708	809.228333	-435.254211	-124.892830	824.749939	-509.305969	57.178665	962.058105	460.247986	-5.022295	929.499512	487.218414	174.959457
-520.260071	159.082489	863.457031	-515.145264	-43.168091	861.409363	-630.445129	196.831299	421.087494	-558.193848	-70.776627	474.837921	-609.985291	200.656342	67.474510	-616.722290	-61.696297	77.625000	-568.923340	256.777954	1286.664307	-527.964722	-133.085434	1290.722168	-503.666107	62.232243	1320.406982	-483.121063	71.149422	1586.317017	-604.249878	285.376404	1050.945190	-548.734497	-178.629562	1056.598999	-485.771729	258.829895	809.290283	-435.403961	-124.843575	824.649414	-509.354980	57.159435	962.080933	460.298615	-5.057693	929.518982	487.236328	174.947052
-520.281738	159.080780	863.479370	-515.222412	-43.152210	861.422424	-630.450073	196.855240	421.094482	-558.375122	-70.769676	474.821350	-610.024597	200.648743	67.462585	-616.736267	-61.683620	77.611252	-568.888367	256.726501	1286.750488	-527.987061	-133.146408	1290.685547	-503.667358	62.158039	1320.420044	-483.110565	70.940262	1586.336914	-604.266174	285.351105	1051.018555	-548.836060	-178.620972	1056.530640	-485.780579	258.827759	809.351013	-435.536896	-124.831810	824.582581	-509.390472	57.159958	962.097473	460.366119	-5.030854	929.532532	487.263245	174.942398
-520.292358	159.102798	863.516113	-515.322632	-43.158020	861.431641	-630.481079	196.882126	421.126129	-558.514221	-70.735847	474.795837	-610.061279	200.654037	67.460083	-616.691162	-61.650845	77.570541	-568.854431	256.666412	1286.842041	-528.025574	-133.209656	1290.638062	-503.626678	62.076569	1320.453613	-483.099945	70.766357	1586.368408	-604.239258	285.333527	1051.078125	-548.919434	-178.613007	1056.462646	-485.821747	258.806915	809.403992	-435.678528	-124.776253	824.516418	-509.440155	57.151043	962.119812	460.407776	-5.068370	929.559998	487.307953	174.927490
-520.340698	159.090378	863.512573	-515.445313	-43.172359	861.440979	-630.385254	196.889603	421.090149	-558.664673	-70.710625	474.793427	-610.018250	200.655853	67.464218	-616.709656	-61.690239	77.581169	-568.803162	256.624237	1286.897949	-528.081421	-133.270508	1290.577271	-503.635956	61.982185	1320.453613	-483.070038	70.588821	1586.388184	-604.242920	285.323547	1051.178223	-549.013184	-178.592438	1056.422241	-485.842102	258.792450	809.440369	-435.774109	-124.751503	824.468323	-509.505005	57.141460	962.121033	460.449768	-5.051826	929.569702	487.320129	174.936279
-520.395569	159.096649	863.535767	-515.557678	-43.177250	861.427734	-630.429993	196.921783	421.109924	-558.768860	-70.700447	474.776794	-610.041382	200.645279	67.459969	-616.706116	-61.679222	77.545876	-568.736755	256.588684	1286.974121	-528.089539	-133.326920	1290.517700	-503.636261	61.895184	1320.442139	-483.058746	70.424545	1586.388184	-604.216980	285.325989	1051.255859	-549.091675	-178.599472	1056.372681	-485.869995	258.784149	809.492615	-435.923126	-124.745110	824.373413	-509.567902	57.122383	962.124084	460.477112	-5.019514	929.587097	487.320496	174.935822
-520.468628	159.088486	863.544861	-515.694153	-43.187855	861.422729	-630.410767	196.943863	421.064362	-558.886353	-70.681061	474.776917	-610.061584	200.652298	67.439102	-616.706787	-61.664551	77.540077	-568.650635	256.539063	1287.027588	-528.068054	-133.372086	1290.521362	-503.628967	61.820560	1320.438477	-483.030151	70.281876	1586.401978	-604.180359	285.269135	1051.308716	-549.145630	-178.564880	1056.308350	-485.863251	258.761932	809.549500	-436.012787	-124.717644	824.306824	-509.648590	57.103992	962.124023	460.513367	-4.997848	929.580933	487.350922	174.977066
-520.540039	159.081909	863.555481	-515.812317	-43.171776	861.429626	-630.390686	196.954300	421.063812	-558.966370	-70.656639	474.742615	-610.068726	200.650772	67.440804	-616.657837	-61.638611	77.520470	-568.583618	256.496002	1287.082520	-528.095703	-133.432419	1290.482422	-503.632263	61.735661	1320.428345	-483.006836	70.146629	1586.413086	-604.171082	285.286621	1051.364868	-549.223389	-178.566650	1056.264526	-485.902069	258.753845	809.588684	-436.094025	-124.704666	824.284485	-509.713623	57.105583	962.130188	460.508484	-4.990471	929.612244	487.354584	174.980789
-520.588745	159.141769	863.600464	-515.923828	-43.138935	861.423218	-630.425842	196.993744	421.085022	-559.086609	-70.656548	474.761200	-610.115906	200.647827	67.442673	-616.666504	-61.648186	77.530716	-568.509644	256.425568	1287.148193	-528.151062	-133.493622	1290.443115	-503.628235	61.678955	1320.428955	-483.000122	70.014145	1586.422607	-604.127747	285.277039	1051.431274	-549.310608	-178.544479	1056.241943	-485.902313	258.741608	809.632202	-436.181183	-124.672707	824.255981	-509.787384	57.124275	962.148743	460.578857	-4.952199	929.637634	487.386780	175.036743
-520.665588	159.155212	863.608948	-516.039124	-43.163620	861.447937	-630.432678	196.997345	421.084381	-559.153870	-70.650574	474.792755	-610.120789	200.647522	67.442810	-616.636963	-61.640987	77.522850	-568.417419	256.383850	1287.186157	-528.211731	-133.528336	1290.423706	-503.616730	61.598103	1320.456543	-482.967224	69.890968	1586.458862	-604.115723	285.305145	1051.506714	-549.398743	-178.567368	1056.233643	-485.914856	258.703278	809.678833	-436.260925	-124.632210	824.237244	-509.862396	57.125702	962.163574	460.611755	-4.945335	929.675842	487.427765	175.046310
-520.727417	159.179199	863.630737	-516.154785	-43.131416	861.460632	-630.361328	196.977661	421.063477	-559.221802	-70.628624	474.784088	-610.054077	200.657486	67.449448	-616.612793	-61.664898	77.528572	-568.326538	256.361786	1287.250732	-528.237854	-133.572952	1290.409790	-503.607513	61.519398	1320.451904	-482.957947	69.773537	1586.484375	-604.068176	285.264923	1051.576660	-549.489563	-178.548141	1056.211548	-485.940369	258.658630	809.694763	-436.348969	-124.607452	824.221741	-509.938080	57.147346	962.179688	460.645050	-4.922180	929.698914	487.457581	175.086105
-520.800598	159.203339	863.645691	-516.278625	-43.120926	861.460327	-630.442505	197.018768	421.085571	-559.307129	-70.657135	474.786957	-610.102356	200.628448	67.439781	-616.627991	-61.666634	77.533508	-568.234070	256.326904	1287.288940	-528.271606	-133.652710	1290.387939	-503.607086	61.460220	1320.447144	-482.956665	69.660332	1586.493652	-604.011169	285.272095	1051.619141	-549.567444	-178.524002	1056.172241	-485.927765	258.653229	809.759705	-436.419403	-124.584396	824.188721	-510.030609	57.155209	962.186401	460.639557	-4.903572	929.732727	487.491394	175.094879
-520.900330	159.226105	863.664551	-516.413330	-43.062393	861.432922	-630.446045	197.011139	421.074371	-559.377197	-70.638931	474.780334	-610.110901	200.633530	67.424896	-616.681213	-61.660889	77.501167	-568.143799	256.287781	1287.303467	-528.286377	-133.668549	1290.368164	-503.591797	61.407951	1320.420410	-482.924744	69.567360	1586.513184	-603.948730	285.259521	1051.651245	-549.615051	-178.530960	1056.148071	-485.930725	258.643311	809.783447	-436.476746	-124.536224	824.161987	-510.118744	57.172131	962.179382	460.678040	-4.863116	929.741699	487.528015	175.135651
-521.002808	159.282959	863.690247	-516.569824	-43.009560	861.399048	-630.420410	196.996185	421.055695	-559.408020	-70.615074	474.765778	-610.103577	200.617981	67.418610	-616.646729	-61.658287	77.493156	-568.056824	256.228638	1287.324951	-528.324890	-133.702225	1290.336060	-503.560699	61.347401	1320.423340	-482.952393	69.438759	1586.510986	-603.900757	285.270020	1051.679565	-549.681580	-178.506729	1056.102295	-485.941132	258.626373	809.767456	-436.538025	-124.526566	824.133484	-510.219269	57.196026	962.172546	460.672180	-4.839498	929.764709	487.528625	175.162491
-521.032349	159.295425	863.718018	-516.627808	-42.985188	861.437134	-630.406067	196.999237	421.067719	-559.468323	-70.599464	474.759613	-610.107483	200.652161	67.446678	-616.624268	-61.677155	77.497612	-567.950684	256.232697	1287.363403	-528.353088	-133.725647	1290.322144	-503.535126	61.299740	1320.410034	-482.880188	69.421288	1586.539063	-603.826477	285.220734	1051.718872	-549.754822	-178.511398	1056.117188	-485.942719	258.588654	809.797546	-436.612366	-124.489326	824.138123	-510.270538	57.218090	962.206177	460.681732	-4.830260	929.793396	487.527313	175.223572
-521.090149	159.342499	863.743347	-516.705444	-42.945560	861.465698	-630.405090	197.001938	421.063507	-559.528870	-70.623474	474.782928	-610.103027	200.664047	67.451782	-616.638550	-61.743423	77.520218	-567.854675	256.167542	1287.385132	-528.406738	-133.771561	1290.311523	-503.505280	61.268368	1320.405396	-482.916992	69.304924	1586.557373	-603.801331	285.263855	1051.792603	-549.817871	-178.490128	1056.099609	-485.955719	258.577515	809.790039	-436.708679	-124.482529	824.132080	-510.339050	57.262222	962.233215	460.710693	-4.800923	929.815552	487.550659	175.216202
-521.179077	159.367538	863.769226	-516.821045	-42.924088	861.481506	-630.443237	196.994141	421.063812	-559.585083	-70.610069	474.788177	-610.076294	200.648163	67.455772	-616.612183	-61.782799	77.525536	-567.746704	256.169891	1287.436157	-528.378601	-133.785172	1290.320557	-503.471436	61.225342	1320.433472	-482.919708	69.267456	1586.571899	-603.735596	285.261780	1051.838989	-549.903564	-178.473099	1056.105713	-485.964478	258.577240	809.827576	-436.802429	-124.444260	824.147583	-510.432800	57.279587	962.253235	460.735229	-4.837168	929.872681	487.567902	175.233429
-521.254639	159.418076	863.782166	-516.941895	-42.916096	861.496399	-630.433594	196.973541	421.049225	-559.672424	-70.668396	474.842896	-610.008301	200.652893	67.451988	-616.583252	-61.835155	77.530487	-567.657104	256.164642	1287.476563	-528.401917	-133.815094	1290.308838	-503.449310	61.193035	1320.425171	-482.918762	69.206810	1586.576660	-603.663147	285.285339	1051.896240	-549.985413	-178.483154	1056.105835	-485.976532	258.580688	809.836853	-436.947174	-124.454315	824.135254	-510.529510	57.308151	962.267029	460.740845	-4.868075	929.913025	487.558105	175.236450
-521.293396	159.439545	863.791260	-517.027954	-42.898933	861.511902	-630.447449	196.986603	421.032867	-559.739136	-70.675095	474.850891	-610.036926	200.655075	67.446930	-616.579651	-61.860687	77.546700	-567.583923	256.135406	1287.486450	-528.432434	-133.818161	1290.303467	-503.421783	61.173645	1320.396851	-482.938049	69.152573	1586.577637	-603.613464	285.300629	1051.904907	-550.065735	-178.495499	1056.123291	-485.951874	258.552979	809.837036	-437.065186	-124.452682	824.099243	-510.580719	57.328854	962.278381	460.792938	-4.862623	929.941284	487.581451	175.238495
-521.358582	159.487869	863.811096	-517.116455	-42.869705	861.517517	-630.448975	196.978134	421.031097	-559.787109	-70.647003	474.834106	-609.981628	200.633453	67.430389	-616.553711	-61.909039	77.540039	-567.541504	256.132385	1287.507568	-528.442139	-133.815521	1290.299072	-503.371521	61.163445	1320.383789	-482.932709	69.132980	1586.582520	-603.534851	285.304443	1051.925171	-550.129089	-178.493958	1056.112915	-485.962494	258.574585	809.840271	-437.163300	-124.447525	824.094055	-510.662354	57.359623	962.291443	460.855621	-4.945760	930.014648	487.605865	175.225220
-521.435425	159.544968	863.831177	-517.207520	-42.825523	861.522766	-630.421875	196.955109	420.986542	-559.862854	-70.703285	474.831635	-609.981934	200.638321	67.444016	-616.546814	-61.958427	77.567444	-567.466614	256.133087	1287.516968	-528.428894	-133.835617	1290.293945	-503.328003	61.171715	1320.353027	-482.936768	69.123558	1586.585083	-603.515808	285.325409	1051.953369	-550.195862	-178.476303	1056.111450	-485.973694	258.557098	809.816040	-437.283569	-124.452271	824.054932	-510.723328	57.402946	962.302063	460.916870	-5.023486	930.049500	487.656128	175.203323
-521.463745	159.575195	863.835938	-517.266602	-42.806435	861.551392	-630.440186	196.956665	420.982422	-559.887817	-70.694748	474.855133	-609.990295	200.644424	67.427551	-616.580078	-62.040642	77.609100	-567.411804	256.149078	1287.526245	-528.439575	-133.829041	1290.269531	-503.283905	61.159721	1320.350464	-482.943054	69.131142	1586.584229	-603.460144	285.332001	1051.950439	-550.275574	-178.483856	1056.105347	-485.992126	258.561890	809.816711	-437.422485	-124.426628	824.012146	-510.766907	57.438099	962.318848	460.968628	-5.069503	930.081055	487.697418	175.185059
-521.557739	159.589417	863.827576	-517.372559	-42.776623	861.555359	-630.530640	197.002533	420.995422	-559.896729	-70.711212	474.862671	-610.071045	200.633652	67.456940	-616.582031	-62.105171	77.634071	-567.357666	256.169006	1287.542236	-528.396423	-133.800659	1290.281982	-503.234131	61.184761	1320.364746	-482.905640	69.169426	1586.613159	-603.447815	285.335632	1052.002197	-550.336121	-178.466660	1056.126587	-486.033478	258.577423	809.828918	-437.550598	-124.480316	823.993042	-510.845367	57.466061	962.314819	461.056854	-5.109447	930.099365	487.763336	175.192307
-521.613159	159.577133	863.844849	-517.427368	-42.791927	861.585266	-630.486450	196.963776	420.947357	-559.951965	-70.757965	474.863068	-610.031128	200.632599	67.430527	-616.669373	-62.167633	77.682632	-567.310608	256.188019	1287.537598	-528.371521	-133.763336	1290.287109	-503.177551	61.198711	1320.350220	-482.921417	69.214249	1586.642090	-603.437439	285.361481	1052.021118	-550.408997	-178.473083	1056.130859	-486.039276	258.564911	809.837097	-437.688812	-124.488754	823.975891	-510.893738	57.458664	962.337891	461.155334	-5.208937	930.152954	487.845734	175.192749
-521.632324	159.636871	863.871338	-517.491638	-42.771358	861.603394	-630.525940	196.992813	420.973358	-559.908875	-70.743454	474.868713	-610.069031	200.621307	67.432770	-616.707214	-62.210220	77.643456	-567.253601	256.232788	1287.578125	-528.332458	-133.740021	1290.293579	-503.130554	61.224052	1320.346924	-482.946564	69.235291	1586.667603	-603.427429	285.390411	1052.026611	-550.452148	-178.444077	1056.154419	-486.056824	258.557312	809.812744	-437.835297	-124.493439	823.921814	-510.937347	57.492943	962.360352	461.228668	-5.295391	930.184509	487.930634	175.231659
-521.685181	159.695236	863.882996	-517.566895	-42.724998	861.605225	-630.590942	197.042099	420.974823	-559.900024	-70.803841	474.825745	-610.072021	200.638153	67.414566	-616.712280	-62.257568	77.667137	-567.194153	256.276825	1287.573730	-528.298645	-133.713623	1290.315674	-503.077789	61.267609	1320.364746	-483.029510	69.227638	1586.682617	-603.407349	285.418243	1052.026245	-550.542908	-178.435074	1056.159912	-486.096771	258.585968	809.807129	-437.977661	-124.496025	823.902832	-510.993927	57.539730	962.366333	461.368439	-5.365007	930.234802	488.056610	175.208542
-521.768311	159.704117	863.866638	-517.658386	-42.732376	861.607178	-630.565247	197.021835	420.927155	-559.961487	-70.898201	474.851868	-610.097046	200.638107	67.405624	-616.761902	-62.308762	77.678314	-567.152039	256.330811	1287.573364	-528.306335	-133.674210	1290.305298	-503.036011	61.305019	1320.342896	-483.023468	69.312813	1586.699951	-603.409729	285.464020	1052.036377	-550.605774	-178.431793	1056.190674	-486.105316	258.592346	809.789185	-438.125061	-124.536194	823.868591	-511.054535	57.549786	962.356934	461.458130	-5.485916	930.288696	488.149475	175.213928
-521.804871	159.739639	863.882996	-517.709839	-42.741631	861.652405	-630.571899	197.024811	420.926300	-559.936218	-70.960045	474.885223	-610.060364	200.636917	67.395050	-616.750977	-62.332714	77.690689	-567.101501	256.387482	1287.561890	-528.257263	-133.621841	1290.321533	-502.994781	61.354156	1320.335083	-483.074036	69.362862	1586.735474	-603.408081	285.506409	1052.025146	-550.664612	-178.394089	1056.198730	-486.152191	258.619141	809.780823	-438.280396	-124.548965	823.849487	-511.106567	57.576534	962.388550	461.572113	-5.537558	930.337830	488.254150	175.230515
-521.867798	159.763382	863.896301	-517.803284	-42.720345	861.669983	-630.594971	197.060684	420.923462	-559.942383	-70.986259	474.865601	-610.020081	200.653748	67.404793	-616.797485	-62.381950	77.706268	-567.045349	256.421082	1287.559570	-528.239319	-133.591385	1290.342163	-502.935303	61.412621	1320.346191	-483.139893	69.421097	1586.784912	-603.411072	285.563324	1052.032471	-550.722961	-178.377075	1056.241943	-486.180267	258.614502	809.771301	-438.421173	-124.553436	823.845398	-511.153503	57.600487	962.401306	461.640594	-5.617028	930.392273	488.319855	175.211731
-521.917603	159.804688	863.911865	-517.843201	-42.718418	861.691528	-630.581238	197.039215	420.921661	-559.961121	-71.019234	474.874603	-609.964233	200.653107	67.399284	-616.790161	-62.398212	77.707993	-566.988953	256.490234	1287.585815	-528.227356	-133.547134	1290.363281	-502.878357	61.447914	1320.342896	-483.212769	69.505493	1586.818115	-603.430298	285.595734	1052.046875	-550.764648	-178.361969	1056.320557	-486.210846	258.624420	809.784363	-438.589661	-124.574257	823.845337	-511.188019	57.625858	962.419006	461.698975	-5.690710	930.457214	488.376312	175.168320
-521.965393	159.791733	863.914795	-517.901794	-42.697521	861.715759	-630.605042	197.022720	420.918365	-559.999268	-71.011604	474.915405	-610.017273	200.654312	67.409401	-616.808899	-62.430737	77.729431	-566.953064	256.541779	1287.555054	-528.159302	-133.455811	1290.407104	-502.839783	61.533314	1320.345459	-483.296844	69.609482	1586.858154	-603.463928	285.647308	1052.071289	-550.809814	-178.329376	1056.352173	-486.279846	258.639709	809.756653	-438.716522	-124.581047	823.853088	-511.232208	57.639893	962.431885	461.753479	-5.747727	930.518250	488.419830	175.157074
-522.008789	159.822205	863.922302	-517.950134	-42.665192	861.718445	-630.668213	197.047638	420.928131	-560.015259	-70.965004	474.883606	-610.028076	200.636566	67.406654	-616.831116	-62.430622	77.723396	-566.903564	256.604187	1287.536621	-528.091553	-133.405853	1290.448120	-502.788269	61.624588	1320.348389	-483.376404	69.721313	1586.901611	-603.464050	285.666504	1052.059082	-550.868530	-178.264954	1056.435669	-486.324249	258.668854	809.740295	-438.858093	-124.602280	823.852051	-511.259766	57.669064	962.435364	461.819275	-5.808925	930.579529	488.491577	175.087936
-522.028870	159.857300	863.925537	-517.985168	-42.653942	861.729187	-630.735901	197.090378	420.926697	-559.998047	-70.916321	474.905182	-610.075195	200.653870	67.366989	-616.769104	-62.394806	77.707573	-566.854126	256.696167	1287.527832	-528.020935	-133.316101	1290.477295	-502.738983	61.707497	1320.347290	-483.468262	69.869759	1586.965820	-603.486755	285.711395	1052.037476	-550.902954	-178.219345	1056.505371	-486.372314	258.718079	809.716980	-438.981842	-124.618660	823.875488	-511.281433	57.695541	962.441833	461.862793	-5.906867	930.629089	488.565613	175.024323
-522.060486	159.887848	863.898743	-518.019226	-42.679253	861.744080	-630.681152	197.046051	420.868134	-560.089844	-70.908630	474.914185	-609.988281	200.665192	67.359978	-616.819885	-62.365406	77.688995	-566.796692	256.792969	1287.515503	-527.977783	-133.251434	1290.529907	-502.678589	61.790302	1320.355835	-483.581787	70.024887	1587.019775	-603.532349	285.775818	1052.007080	-550.940063	-178.197296	1056.569336	-486.420563	258.744843	809.659607	-439.074829	-124.636032	823.904724	-511.290527	57.719276	962.434021	461.917053	-5.984331	930.673157	488.615234	174.961960
-522.071350	159.892853	863.904785	-518.056580	-42.633316	861.755554	-630.769287	197.079788	420.885040	-560.139465	-70.891060	474.908173	-610.052429	200.702545	67.350777	-616.832031	-62.364262	77.713875	-566.757080	256.851349	1287.482056	-527.929321	-133.182587	1290.577759	-502.635803	61.907711	1320.369385	-483.725586	70.167763	1587.047363	-603.544739	285.813721	1051.975098	-550.979614	-178.150177	1056.657837	-486.505615	258.812195	809.627686	-439.170441	-124.634682	823.947449	-511.308228	57.746250	962.442200	461.980438	-6.054589	930.697510	488.711395	174.938751
-522.084412	159.904648	863.907715	-518.085266	-42.626659	861.745422	-630.791138	197.086334	420.881561	-560.208130	-70.881935	474.915100	-610.011902	200.711029	67.379318	-616.774536	-62.322514	77.696289	-566.705200	256.945404	1287.459351	-527.848450	-133.075836	1290.615479	-502.584961	61.984364	1320.358154	-483.833435	70.292206	1587.109497	-603.561829	285.879578	1051.967041	-550.982727	-178.153397	1056.710938	-486.568176	258.867279	809.589661	-439.239716	-124.632217	823.989441	-511.320313	57.748592	962.437744	462.018188	-6.123919	930.722168	488.804443	174.918076
-522.096252	159.883606	863.870544	-518.105469	-42.644703	861.750732	-630.786133	197.096161	420.891510	-560.258362	-70.899658	474.928406	-610.017578	200.702805	67.387398	-616.797180	-62.323029	77.700035	-566.646851	257.024658	1287.409912	-527.787048	-132.994736	1290.632690	-502.511932	62.088871	1320.355347	-484.003418	70.481239	1587.111572	-603.584229	285.922241	1051.915771	-550.976013	-178.086533	1056.758545	-486.630310	258.905670	809.540527	-439.275635	-124.623985	824.026428	-511.312561	57.750053	962.419922	462.025116	-6.207989	930.734985	488.865692	174.913834
-522.107727	159.860657	863.872314	-518.115906	-42.639664	861.753967	-630.887573	197.113144	420.886292	-560.326294	-70.860641	474.898224	-610.069641	200.690674	67.391113	-616.802979	-62.260601	77.654076	-566.582275	257.109253	1287.374512	-527.661011	-132.896317	1290.694824	-502.467590	62.176197	1320.319336	-484.139801	70.670532	1587.147461	-603.573303	285.956299	1051.888916	-550.943970	-178.020508	1056.813110	-486.683899	258.951843	809.484009	-439.280426	-124.611565	824.033386	-511.298981	57.742226	962.420227	462.026611	-6.246404	930.728333	488.931213	174.866425
-522.105713	159.877670	863.836548	-518.099792	-42.608608	861.730042	-630.910095	197.121399	420.877472	-560.372559	-70.779999	474.896973	-610.031799	200.697327	67.379463	-616.785706	-62.252201	77.639732	-566.525818	257.171051	1287.307129	-527.587952	-132.794846	1290.734863	-502.399902	62.306999	1320.301147	-484.298187	70.876991	1587.185303	-603.563660	285.991272	1051.822510	-550.921204	-177.965012	1056.846436	-486.740692	259.013977	809.411011	-439.278656	-124.591759	824.033264	-511.278290	57.772869	962.389465	462.047424	-6.308031	930.690002	489.026703	174.870880
-522.109192	159.888611	863.825256	-518.118225	-42.613365	861.738647	-630.827881	197.112991	420.864990	-560.470703	-70.764885	474.884277	-609.986023	200.706116	67.359459	-616.807800	-62.168762	77.613228	-566.468018	257.273071	1287.237061	-527.473206	-132.699921	1290.789063	-502.351257	62.419895	1320.282837	-484.444275	71.105637	1587.219360	-603.575073	286.091980	1051.757324	-550.865234	-177.908264	1056.899292	-486.805511	259.051819	809.320801	-439.294708	-124.598831	824.053772	-511.265839	57.785660	962.386108	462.022247	-6.354728	930.667358	489.088043	174.859970
-522.086304	159.897171	863.789063	-518.085205	-42.614746	861.746277	-630.839600	197.122818	420.837006	-560.505310	-70.672981	474.900391	-609.996277	200.724945	67.331329	-616.788757	-62.136765	77.558548	-566.425598	257.390106	1287.161743	-527.397583	-132.592682	1290.845825	-502.321747	62.525764	1320.260986	-484.598846	71.337570	1587.240234	-603.545532	286.153656	1051.690918	-550.801208	-177.799362	1056.961304	-486.839233	259.146881	809.246460	-439.281281	-124.576279	824.080322	-511.234589	57.811329	962.371704	461.988068	-6.400006	930.638550	489.138885	174.885117
-522.056152	159.924667	863.800964	-518.053833	-42.585453	861.746033	-630.889404	197.176407	420.838379	-560.574280	-70.611839	474.881897	-610.015991	200.724930	67.334549	-616.784973	-62.089085	77.546028	-566.387817	257.485870	1287.099365	-527.313965	-132.482468	1290.912598	-502.265228	62.629005	1320.265381	-484.768402	71.566986	1587.253296	-603.552246	286.242249	1051.643677	-550.729675	-177.762695	1057.040039	-486.859039	259.188354	809.162170	-439.265656	-124.580185	824.114014	-511.201660	57.833851	962.377319	461.990570	-6.423065	930.632324	489.190857	174.872040
-522.035339	159.907654	863.772217	-518.045837	-42.562176	861.757263	-630.864502	197.150620	420.831482	-560.664612	-70.596977	474.909210	-609.948914	200.728912	67.328018	-616.809998	-62.043934	77.523163	-566.335754	257.580597	1287.034424	-527.221313	-132.368210	1290.989136	-502.208527	62.759247	1320.277832	-484.969421	71.744965	1587.264404	-603.549805	286.342255	1051.580322	-550.645142	-177.667267	1057.099976	-486.888733	259.189972	809.077881	-439.226837	-124.549042	824.145325	-511.174530	57.856213	962.367554	461.930908	-6.427469	930.622559	489.188507	174.866837
-522.010376	159.889725	863.777649	-518.023621	-42.568886	861.783081	-630.899109	197.188263	420.847382	-560.776306	-70.551414	474.923401	-609.977966	200.714493	67.339966	-616.820496	-62.002670	77.530128	-566.294312	257.690796	1286.977905	-527.194092	-132.262543	1291.030151	-502.183929	62.870449	1320.291626	-485.085754	72.002960	1587.309814	-603.434326	285.821075	1051.604370	-550.557617	-177.617645	1057.164307	-486.878967	259.250092	808.989075	-439.171661	-124.519974	824.207092	-511.146179	57.853836	962.382874	461.885590	-6.459188	930.627869	489.174316	174.865326
-521.987000	159.874985	863.771179	-517.993958	-42.536633	861.805603	-630.884399	197.216217	420.825562	-560.829407	-70.509323	474.905914	-609.981506	200.732254	67.326843	-616.860596	-61.979153	77.505417	-566.235474	257.798584	1286.902954	-527.134155	-132.152893	1291.106567	-502.135437	63.000595	1320.301392	-485.243042	72.253822	1587.338379	-603.464355	286.410461	1051.468262	-550.441833	-177.524384	1057.241089	-486.868561	259.261963	808.942871	-439.095886	-124.495178	824.251526	-511.110352	57.877125	962.390198	461.833954	-6.485525	930.644958	489.144135	174.823715
-521.924622	159.916840	863.768372	-517.951843	-42.515343	861.823364	-630.908936	197.252411	420.821350	-560.871582	-70.506706	474.931274	-609.999329	200.768616	67.352180	-616.868774	-61.956264	77.492622	-566.205994	257.893463	1286.843506	-527.024109	-132.041870	1291.188843	-502.101288	63.137016	1320.317749	-485.365997	72.540985	1587.365234	-603.438354	286.488190	1051.372070	-550.335083	-177.417648	1057.327881	-486.821564	259.278595	808.885559	-438.991699	-124.460487	824.319946	-511.061310	57.917961	962.398010	461.801422	-6.529979	930.641479	489.101166	174.826645
-521.926697	159.896347	863.735535	-517.938110	-42.521255	861.846008	-630.908630	197.273956	420.815521	-560.889099	-70.440277	474.934570	-610.022583	200.761185	67.305634	-616.845032	-61.923344	77.462677	-566.206665	257.979828	1286.737061	-527.007507	-131.948532	1291.263184	-502.072876	63.275597	1320.303101	-485.424133	72.882919	1587.401245	-603.423767	286.554169	1051.285278	-550.232117	-177.399826	1057.441406	-486.743774	259.273346	808.794189	-438.910217	-124.413292	824.383362	-511.036835	57.933075	962.391479	461.764130	-6.603536	930.653320	489.075531	174.769897
-521.895020	159.899704	863.727539	-517.923096	-42.484978	861.862366	-630.922363	197.327927	420.794922	-560.940979	-70.424583	474.917145	-610.053833	200.758163	67.308266	-616.883362	-61.895752	77.496254	-566.198730	258.088623	1286.688477	-526.983032	-131.839417	1291.332031	-502.057556	63.418896	1320.305786	-485.523804	73.194252	1587.414673	-603.375610	286.619141	1051.191895	-550.113708	-177.321716	1057.514526	-486.686493	259.318726	808.734863	-438.787659	-124.371284	824.469543	-511.006561	57.964176	962.395142	461.715607	-6.675356	930.660156	489.030731	174.733841
-521.848511	159.964096	863.714966	-517.916321	-42.433800	861.854858	-630.922180	197.345856	420.803772	-560.977295	-70.422691	474.931183	-610.066956	200.752579	67.298515	-616.896118	-61.884624	77.481125	-566.183472	258.156097	1286.607056	-526.923340	-131.764404	1291.419800	-502.018158	63.565247	1320.332764	-485.632233	73.472595	1587.424072	-603.351318	286.675110	1051.125244	-550.014038	-177.268372	1057.614380	-486.579498	259.297485	808.687744	-438.666290	-124.312386	824.552795	-510.973175	58.022888	962.384521	461.681061	-6.766277	930.685303	488.982452	174.672043
-521.822937	159.953537	863.719543	-517.908386	-42.394390	861.865051	-630.967529	197.377792	420.826508	-560.976868	-70.427582	474.903107	-610.117004	200.749207	67.299011	-616.869141	-61.877399	77.474693	-566.170166	258.276581	1286.560425	-526.861450	-131.630295	1291.501465	-502.002014	63.675285	1320.362305	-485.705963	73.770630	1587.453613	-603.271423	286.642029	1051.056030	-549.906189	-177.236526	1057.677124	-486.466370	259.282227	808.687195	-438.527588	-124.235580	824.643066	-510.950165	58.039242	962.391357	461.654541	-6.832151	930.686523	488.953705	174.623596
-521.791809	159.920303	863.704773	-517.845398	-42.352291	861.888794	-630.965210	197.423172	420.854919	-560.978394	-70.387711	474.933228	-610.114441	200.741760	67.320251	-616.880310	-61.872032	77.478867	-566.188904	258.396973	1286.519409	-526.790344	-131.486359	1291.579590	-501.966461	63.809479	1320.392822	-485.754578	74.113991	1587.491211	-603.230347	286.675354	1050.992432	-549.800415	-177.168900	1057.778809	-486.380585	259.270935	808.638428	-438.367340	-124.150650	824.779541	-510.920929	58.063400	962.397583	461.617920	-6.879435	930.712952	488.891754	174.593781
-521.719543	159.934799	863.702698	-517.783203	-42.342503	861.923340	-630.959412	197.416031	420.842316	-560.961365	-70.378685	474.947083	-610.118042	200.776993	67.338852	-616.852112	-61.873856	77.478745	-566.198120	258.513367	1286.485962	-526.728088	-131.345871	1291.671875	-501.955322	63.922222	1320.409424	-485.791351	74.435791	1587.514160	-603.188477	286.723480	1050.937744	-549.729370	-177.190125	1057.880981	-486.288696	259.222778	808.582947	-438.506073	-124.131927	824.822205	-510.865265	58.092930	962.414917	461.587891	-6.984350	930.741821	488.866425	174.529160
-521.663208	159.947754	863.698059	-517.749878	-42.297077	861.955627	-630.963013	197.488602	420.847748	-560.940002	-70.353874	474.950226	-610.157898	200.756134	67.322426	-616.766541	-61.867512	77.489761	-566.226746	258.646912	1286.391724	-526.678162	-131.189362	1291.760376	-501.934631	64.054436	1320.420288	-485.850891	74.727821	1587.510864	-603.149109	286.778778	1050.839600	-549.614441	-177.094070	1057.957886	-486.184845	259.223755	808.515198	-438.104828	-124.049431	825.015198	-510.832458	58.138935	962.429932	461.573669	-7.017309	930.708801	488.854950	174.505219
-521.637268	160.012878	863.679443	-517.729065	-42.243237	861.967529	-631.057861	197.565735	420.863159	-560.907898	-70.335220	474.956146	-610.238708	200.762695	67.315826	-616.676697	-61.869919	77.484230	-566.237854	258.767426	1286.318726	-526.630188	-131.043915	1291.866455	-501.920532	64.224998	1320.413940	-485.879242	75.074051	1587.512939	-603.103455	286.807465	1050.738770	-549.504639	-177.008835	1058.034546	-486.064606	259.257477	808.457031	-437.949402	-123.995781	825.131104	-510.803925	58.213360	962.426270	461.496338	-7.072975	930.706909	488.782013	174.494843
-521.606201	160.057388	863.668884	-517.707764	-42.189804	861.974060	-631.027954	197.593033	420.831787	-560.883118	-70.280914	474.940521	-610.284424	200.763062	67.288612	-616.635193	-61.901604	77.505943	-566.250183	258.891022	1286.254028	-526.586914	-130.928711	1291.932861	-501.919922	64.336235	1320.418701	-485.969025	75.354698	1587.472412	-603.053467	286.853333	1050.659058	-549.408264	-176.952698	1058.117310	-486.004913	259.272186	808.378174	-437.827484	-123.972954	825.234863	-510.791748	58.270012	962.425537	461.471344	-7.078619	930.680420	488.758575	174.481949
-521.571533	160.094955	863.654175	-517.679688	-42.159496	861.967590	-630.983032	197.617172	420.842285	-560.845032	-70.279861	474.958618	-610.265564	200.756348	67.307732	-616.589783	-61.959156	77.569984	-566.260437	259.001007	1286.166016	-526.553406	-130.798798	1292.010864	-501.903870	64.468071	1320.410522	-485.975647	75.687134	1587.463989	-602.988159	286.891357	1050.567993	-549.307983	-176.879242	1058.202881	-485.909943	259.269165	808.335083	-437.691254	-123.927818	825.319702	-510.752625	58.307869	962.414307	461.422485	-7.084069	930.656433	488.694824	174.489334
-521.541260	160.074585	863.651733	-517.610046	-42.104534	861.989563	-631.013306	197.658554	420.885590	-560.724915	-70.216866	474.949982	-610.288879	200.746292	67.304787	-616.522217	-61.965576	77.594254	-566.262268	259.123901	1286.109131	-526.519043	-130.661087	1292.072632	-501.893005	64.609146	1320.422852	-485.987701	75.986351	1587.459351	-602.946838	286.914734	1050.490723	-549.210022	-176.821808	1058.268433	-485.820770	259.268860	808.304871	-437.549652	-123.900406	825.432251	-510.713165	58.338486	962.425049	461.334076	-7.079048	930.653992	488.629639	174.486832
-521.484375	160.094177	863.665161	-517.558655	-42.067215	862.018250	-630.984436	197.642105	420.903473	-560.639648	-70.207710	474.938568	-610.276306	200.734436	67.312874	-616.518188	-61.990257	77.599411	-566.277527	259.227661	1286.047485	-526.525208	-130.563309	1292.148438	-501.891602	64.751694	1320.450928	-485.985870	76.315773	1587.450073	-602.890442	286.933472	1050.450439	-549.116943	-176.771378	1058.346680	-485.736206	259.270020	808.247375	-437.408356	-123.866516	825.536133	-510.679535	58.373730	962.447937	461.307953	-7.060700	930.634338	488.579498	174.475342
-521.425171	160.144455	863.667175	-517.510742	-42.017502	862.044922	-631.007813	197.702545	420.929169	-560.514099	-70.201401	474.940979	-610.260803	200.745087	67.317375	-616.584351	-62.046692	77.611893	-566.284607	259.323456	1285.994507	-526.515442	-130.461746	1292.235107	-501.884918	64.886856	1320.464844	-485.994629	76.659866	1587.439941	-602.843018	286.982391	1050.346313	-549.026978	-176.676071	1058.458252	-485.657837	259.265594	808.207031	-437.310822	-123.858932	825.632080	-510.654602	58.434811	962.464966	461.247131	-7.047415	930.623840	488.511475	174.458069
-521.406189	160.195862	863.658264	-517.454041	-41.960056	862.063354	-631.024963	197.724136	420.928070	-560.328186	-70.199806	474.924011	-610.308960	200.759613	67.322723	-616.558105	-62.095074	77.634964	-566.297546	259.460358	1285.896484	-526.502625	-130.353439	1292.331177	-501.891418	65.056854	1320.482422	-486.001343	76.980156	1587.408569	-602.825256	287.045685	1050.256836	-548.941101	-176.640289	1058.523193	-485.610474	259.269226	808.128113	-437.185181	-123.820946	825.734436	-510.622772	58.504200	962.470337	461.193817	-6.982531	930.580078	488.426514	174.463562
-521.388916	160.231400	863.628174	-517.431030	-41.934250	862.071838	-631.146606	197.835159	420.908142	-560.188599	-70.259850	474.942963	-610.362061	200.760681	67.315987	-616.590088	-62.142822	77.669106	-566.292419	259.573029	1285.838745	-526.494263	-130.228546	1292.368652	-501.883057	65.192482	1320.458984	-485.982513	77.304306	1587.384888	-602.804993	287.113800	1050.147583	-548.874695	-176.614182	1058.644165	-485.549530	259.317078	808.021606	-437.097382	-123.787018	825.803101	-510.608032	58.554070	962.460083	461.115570	-6.970213	930.561340	488.353394	174.454407
-521.371704	160.257645	863.598755	-517.387634	-41.904591	862.077759	-631.159485	197.862671	420.893921	-560.045837	-70.331673	474.933960	-610.408813	200.753113	67.309258	-616.595337	-62.163036	77.672806	-566.310059	259.669891	1285.741943	-526.455078	-130.091721	1292.425049	-501.888153	65.314255	1320.453369	-485.875031	77.707817	1587.401245	-602.790710	287.170166	1050.032593	-548.791260	-176.540298	1058.712524	-485.520691	259.337128	807.928772	-436.984772	-123.782333	825.865906	-510.577637	58.600563	962.448486	461.089294	-6.939853	930.529602	488.290558	174.462967
-521.351135	160.292343	863.589050	-517.291687	-41.860546	862.095886	-631.293579	197.931824	420.938141	-559.885376	-70.435913	474.944092	-610.483582	200.744415	67.301216	-616.644775	-62.208473	77.688179	-566.326660	259.776550	1285.670898	-526.432617	-129.989182	1292.488037	-501.876953	65.440781	1320.445435	-485.803619	78.047516	1587.394043	-602.785950	287.233704	1049.945190	-548.731201	-176.464417	1058.764404	-485.481903	259.371735	807.854858	-436.872101	-123.772209	825.939636	-510.522919	58.656830	962.453125	461.022705	-6.916972	930.514648	488.204529	174.457962
-521.299927	160.321365	863.598145	-517.217712	-41.776775	862.113037	-631.266113	197.944229	420.955658	-559.708252	-70.473076	474.939209	-610.451294	200.737473	67.304916	-616.634460	-62.222511	77.731216	-566.339050	259.872253	1285.598877	-526.375000	-129.853104	1292.555786	-501.866608	65.577904	1320.432983	-485.760254	78.355026	1587.376831	-602.783875	287.262909	1049.868896	-548.652222	-176.399597	1058.838867	-485.473602	259.384979	807.779602	-436.779785	-123.725334	826.025574	-510.466278	58.717888	962.466736	460.963715	-6.897814	930.492432	488.150360	174.437317
-521.269653	160.359070	863.603149	-517.121094	-41.746567	862.146240	-631.266357	197.960983	420.968079	-559.590759	-70.523994	474.925385	-610.428406	200.744064	67.335190	-616.650940	-62.226166	77.718277	-566.360474	260.020996	1285.544922	-526.353760	-129.727066	1292.629883	-501.845886	65.696991	1320.464233	-485.716522	78.651627	1587.351563	-602.760071	287.322205	1049.818726	-548.603638	-176.350189	1058.924561	-485.455139	259.421997	807.716492	-436.696808	-123.710457	826.096497	-510.427399	58.768143	962.488159	460.906647	-6.868457	930.478943	488.081787	174.418655
-521.227295	160.356064	863.571228	-517.020752	-41.724670	862.161194	-631.272400	197.940323	420.944031	-559.429321	-70.497681	474.927002	-610.440918	200.747772	67.324165	-616.631592	-62.235577	77.761147	-566.381042	260.115753	1285.451294	-526.296509	-129.624847	1292.720215	-501.840454	65.848175	1320.464355	-485.640717	78.956955	1587.333618	-602.785645	287.415039	1049.740479	-548.526489	-176.279221	1058.997192	-485.467010	259.454254	807.644165	-436.620819	-123.692009	826.205566	-510.365295	58.802967	962.480591	460.880554	-6.869106	930.466614	488.090332	174.450134
-521.490906	160.716080	863.573242	-517.787903	-41.890297	861.822693	-631.466980	198.043121	420.990967	-559.634277	-70.714386	474.920990	-610.567688	200.741547	67.310257	-616.762634	-62.213295	77.801949	-566.417725	260.198578	1285.367676	-526.241760	-129.524109	1292.799072	-501.835571	65.991524	1320.448853	-485.563385	79.270111	1587.313965	-602.828552	287.498077	1049.633179	-548.474365	-176.178833	1059.085205	-485.450958	259.513672	807.570984	-436.571472	-123.662270	826.257629	-510.718323	58.715385	962.296814	460.842651	-6.840662	930.444092	488.050934	174.484512
-521.197754	160.508087	863.523254	-516.910339	-41.646389	862.141174	-631.281189	197.969269	420.891022	-559.256042	-70.470505	474.963684	-610.458069	200.755463	67.273506	-616.631104	-62.171276	77.792870	-566.446106	260.314636	1285.312866	-526.168457	-129.426315	1292.870361	-501.830658	66.122513	1320.448364	-485.516113	79.564095	1587.255859	-602.844482	287.548584	1049.529297	-548.426392	-176.123520	1059.147461	-485.460663	259.588684	807.489685	-436.487640	-123.644562	826.309692	-510.295593	58.935570	962.446716	460.770691	-6.822722	930.426636	487.991272	174.525772
-521.158264	160.507278	863.487854	-516.757690	-41.622189	862.141052	-631.326477	198.022339	420.920227	-559.170044	-70.426201	474.969666	-610.414734	200.757721	67.281555	-616.588074	-62.140335	77.808067	-566.459290	260.438446	1285.235840	-526.088318	-129.285660	1292.931519	-501.798431	66.257561	1320.445435	-485.446960	79.830650	1587.201050	-602.857910	287.633881	1049.449707	-548.346680	-176.071991	1059.238770	-485.486755	259.652649	807.448425	-436.399780	-123.641174	826.386475	-510.208038	58.969299	962.429749	460.705536	-6.804522	930.419556	487.961151	174.550400
-521.125427	160.510254	863.486511	-516.654236	-41.637806	862.155823	-631.320374	198.001770	420.909912	-559.097717	-70.360352	474.998352	-610.429199	200.757004	67.278755	-616.577820	-62.102131	77.764549	-566.531921	260.526917	1285.150879	-526.019348	-129.173508	1292.979980	-501.793671	66.393791	1320.411133	-485.365814	80.105705	1587.177002	-602.938171	287.696167	1049.377563	-548.285645	-176.016602	1059.306763	-485.518982	259.726563	807.375000	-436.337006	-123.618721	826.443665	-510.155365	58.973652	962.437927	460.657104	-6.760308	930.396484	487.930634	174.569702
-521.067688	160.580536	863.482971	-516.547058	-41.562031	862.144165	-631.339661	198.003632	420.967285	-559.075195	-70.326508	474.968292	-610.429199	200.733826	67.309593	-616.567383	-62.080410	77.783897	-566.561401	260.634857	1285.102539	-525.948486	-129.067001	1293.032349	-501.763885	66.540649	1320.418579	-485.274109	80.391525	1587.153809	-602.976013	287.766266	1049.333862	-548.231323	-175.945206	1059.341797	-485.549469	259.791229	807.324463	-436.267334	-123.602478	826.489075	-510.082153	59.044605	962.431152	460.592255	-6.722334	930.367615	487.892456	174.615005
-521.057190	160.609009	863.451599	-516.477478	-41.593807	862.115540	-631.348755	197.963882	420.996063	-559.058472	-70.314362	474.978912	-610.471375	200.743607	67.323074	-616.572571	-62.037506	77.747459	-566.614258	260.721313	1285.046387	-525.876038	-128.954987	1293.065674	-501.744629	66.666847	1320.437622	-485.204102	80.661301	1587.127686	-603.053467	287.846375	1049.263306	-548.142700	-175.903275	1059.413086	-485.592987	259.848785	807.249878	-436.197296	-123.586212	826.533691	-510.032043	59.047218	962.400208	460.520905	-6.670363	930.348267	487.858887	174.645996
-521.010010	160.633118	863.451904	-516.365906	-41.544315	862.112976	-631.361877	197.991486	421.001984	-559.040833	-70.254570	475.001434	-610.452820	200.742508	67.301178	-616.553406	-61.971325	77.737572	-566.679504	260.819733	1284.943481	-525.794739	-128.833359	1293.115601	-501.745667	66.789673	1320.419312	-485.128693	80.919968	1587.091675	-603.124451	287.919861	1049.195068	-548.062622	-175.836090	1059.477539	-485.615570	259.932495	807.199402	-436.150970	-123.583229	826.571411	-509.958618	59.085197	962.399658	460.463531	-6.616745	930.328369	487.806793	174.690964
-520.969299	160.662216	863.421326	-516.283264	-41.496532	862.086853	-631.385010	197.997528	420.953339	-559.083252	-70.225227	475.009857	-610.463501	200.753922	67.290916	-616.619324	-61.936451	77.717026	-566.751709	260.919586	1284.860718	-525.703552	-128.703064	1293.157715	-501.713928	66.933037	1320.383911	-485.057007	81.160835	1587.031372	-603.211426	288.000793	1049.087036	-547.959595	-175.787125	1059.517700	-485.644012	260.035645	807.151062	-436.084045	-123.572586	826.598999	-509.877594	59.128075	962.369629	460.414581	-6.574833	930.304382	487.796417	174.654556
-520.929871	160.685333	863.375732	-516.184326	-41.504513	862.083862	-631.222656	197.930191	420.886505	-559.006470	-70.129471	475.010651	-610.352417	200.771027	67.292007	-616.591919	-61.900311	77.708694	-566.814514	261.057953	1284.790039	-525.617798	-128.567581	1293.174194	-501.694122	67.076515	1320.372437	-484.979248	81.398949	1586.998779	-603.280029	288.041077	1048.983276	-547.857056	-175.743103	1059.551270	-485.690002	260.136444	807.070984	-436.012848	-123.550980	826.614868	-509.793823	59.159622	962.344116	460.364075	-6.548596	930.260681	487.766998	174.708344
-520.901978	160.686966	863.350708	-516.140747	-41.466915	862.045593	-631.167908	197.930191	420.861023	-559.028198	-70.070023	474.973053	-610.305359	200.783264	67.295303	-616.577515	-61.828869	77.667763	-566.891296	261.162628	1284.698975	-525.523560	-128.443100	1293.234253	-501.686676	67.212318	1320.353271	-484.996765	81.557205	1586.929443	-603.349854	288.116058	1048.914917	-547.745911	-175.709473	1059.639526	-485.723389	260.257904	807.015198	-435.950867	-123.570770	826.657898	-509.733856	59.173889	962.310303	460.342346	-6.485240	930.219360	487.739288	174.752945
-520.854431	160.733276	863.361023	-516.072937	-41.410442	862.046509	-631.202087	197.963562	420.875336	-559.024475	-70.037529	474.949280	-610.300354	200.793015	67.298767	-616.563782	-61.778305	77.686401	-566.920593	261.227783	1284.641235	-525.404175	-128.350891	1293.250244	-501.662140	67.326912	1320.379272	-484.914215	81.787102	1586.918457	-603.396545	288.115173	1048.860840	-547.618408	-175.695023	1059.692139	-485.760742	260.324005	806.959167	-435.862427	-123.545654	826.691467	-509.666138	59.221760	962.315063	460.300018	-6.427415	930.176880	487.691315	174.730408
-520.773438	160.738663	863.347961	-515.990906	-41.434456	862.037476	-631.319763	198.045059	420.914459	-559.004150	-69.985916	474.948273	-610.420166	200.769608	67.303795	-616.577332	-61.733562	77.661781	-566.972778	261.307129	1284.583374	-525.292236	-128.241058	1293.288330	-501.620667	67.450447	1320.384521	-484.839935	82.007927	1586.905396	-603.444458	288.132965	1048.813721	-547.487854	-175.690018	1059.748291	-485.817535	260.407776	806.900574	-435.790436	-123.500793	826.724365	-509.583557	59.214550	962.303894	460.244904	-6.389329	930.145691	487.646973	174.769897
-520.732727	160.738525	863.322754	-515.960876	-41.367496	862.015442	-631.419861	198.127457	420.943695	-559.033081	-69.981918	474.948364	-610.468567	200.776443	67.306946	-616.601074	-61.734459	77.663872	-567.020630	261.394135	1284.544922	-525.140015	-128.129196	1293.352173	-501.589325	67.575768	1320.394409	-484.769592	82.211311	1586.894897	-603.505310	288.152618	1048.763062	-547.351318	-175.634781	1059.804443	-485.849945	260.470276	806.864746	-435.714478	-123.509193	826.734619	-509.525818	59.249466	962.278381	460.178223	-6.345982	930.104004	487.585663	174.759644
-520.659119	160.745987	863.304260	-515.881592	-41.363995	862.017578	-631.248108	198.099396	420.905487	-559.013062	-69.907669	474.919495	-610.376831	200.816544	67.307716	-616.620300	-61.717976	77.639290	-567.065247	261.483185	1284.484863	-524.996338	-128.018539	1293.381348	-501.536774	67.729546	1320.390381	-484.694519	82.393860	1586.876831	-603.569458	288.162201	1048.705566	-547.210266	-175.618652	1059.892090	-485.921844	260.586090	806.779968	-435.631744	-123.471252	826.752502	-509.441101	59.265583	962.269470	460.110779	-6.274205	930.045532	487.517059	174.791473
-520.583191	160.733414	863.277832	-515.782898	-41.335487	862.005310	-631.140503	198.121582	420.850891	-558.947998	-69.854919	474.917786	-610.322205	200.824814	67.287201	-616.648560	-61.673431	77.615860	-567.074951	261.534485	1284.430298	-524.827759	-127.939583	1293.428345	-501.471313	67.835518	1320.391724	-484.636536	82.573883	1586.854126	-603.613525	288.170776	1048.619019	-547.055115	-175.586227	1059.933105	-485.932343	260.643463	806.708679	-435.533112	-123.448540	826.783936	-509.346924	59.281590	962.249512	460.039948	-6.206117	929.991821	487.475159	174.838547
-520.554504	160.791168	863.269470	-515.753235	-41.284801	861.999146	-631.037170	198.134201	420.820251	-558.943176	-69.826210	474.904724	-610.274292	200.837830	67.255676	-616.646301	-61.672379	77.612122	-567.116028	261.657379	1284.365723	-524.704712	-127.832207	1293.476685	-501.433075	67.982719	1320.386353	-484.545074	82.757301	1586.840332	-603.649109	288.213470	1048.567749	-546.908875	-175.529373	1059.983643	-485.938538	260.680786	806.662354	-435.433136	-123.403763	826.789246	-509.295807	59.337479	962.240356	459.965668	-6.171572	929.940369	487.432953	174.859726
-520.513184	160.755905	863.244385	-515.685913	-41.308643	862.006104	-630.974854	198.154007	420.812042	-558.964783	-69.841827	474.916290	-610.258545	200.848343	67.262985	-616.641541	-61.633724	77.617203	-567.112305	261.739075	1284.330688	-524.576294	-127.754150	1293.513672	-501.380341	68.080208	1320.397705	-484.398987	83.000702	1586.870605	-603.691956	288.235992	1048.523804	-546.757568	-175.523148	1060.024536	-485.966614	260.739014	806.631104	-435.309937	-123.370316	826.832886	-509.239288	59.324894	962.231201	459.893982	-6.093136	929.897461	487.404053	174.911301
-520.751160	161.101746	863.277710	-516.491821	-41.485222	861.649536	-631.045105	198.229614	420.842041	-559.239502	-70.006111	474.908112	-610.337219	200.831619	67.277046	-616.762146	-61.623566	77.645592	-567.103760	261.824463	1284.333862	-524.451355	-127.675438	1293.547485	-501.323822	68.156029	1320.391235	-484.312195	83.147003	1586.897949	-603.694763	288.248169	1048.503906	-546.634521	-175.483749	1060.080322	-485.982086	260.793030	806.600586	-435.195313	-123.354134	826.857605	-509.571320	59.198151	962.051392	459.794281	-6.003183	929.871277	487.348755	174.980301
-520.406128	160.750366	863.243835	-515.585327	-41.237644	862.023926	-630.816467	198.139175	420.790161	-558.915283	-69.765892	474.896576	-610.190125	200.837006	67.288322	-616.626953	-61.596058	77.618362	-567.080688	261.863190	1284.297363	-524.314819	-127.620125	1293.605713	-501.229767	68.230164	1320.438965	-484.251678	83.286987	1586.904907	-603.710144	288.255920	1048.498169	-546.488708	-175.479401	1060.135498	-485.987152	260.790558	806.586609	-435.062531	-123.283279	826.910767	-509.122650	59.366570	962.238647	459.736969	-5.917175	929.830139	487.334290	175.076080
-520.365967	160.748383	863.238342	-515.497192	-41.232933	862.041260	-630.902954	198.192612	420.809479	-558.864136	-69.756355	474.917236	-610.295410	200.826233	67.277077	-616.609192	-61.562489	77.595078	-567.072266	261.949921	1284.251709	-524.220825	-127.517563	1293.636719	-501.169647	68.305916	1320.433228	-484.187805	83.457359	1586.876709	-603.707458	288.287231	1048.468872	-546.327881	-175.452118	1060.170288	-485.977386	260.815887	806.548096	-434.917175	-123.234650	826.948242	-509.057404	59.381302	962.244568	459.681305	-5.814683	929.805725	487.317352	175.193054
-520.324707	160.748459	863.207092	-515.475769	-41.179119	862.037415	-630.816528	198.186325	420.783234	-558.836609	-69.702805	474.869080	-610.225891	200.833206	67.266060	-616.625732	-61.571774	77.633560	-567.013794	261.986176	1284.201294	-524.007751	-127.425644	1293.693970	-501.089600	68.393349	1320.415405	-484.090729	83.599442	1586.873779	-603.699707	288.318939	1048.423828	-546.180664	-175.369003	1060.207886	-485.952637	260.831818	806.518066	-434.777954	-123.211571	826.958557	-509.011475	59.421165	962.225769	459.625488	-5.703239	929.774963	487.307770	175.307388
-520.287231	160.732574	863.175171	-515.402466	-41.183102	862.048523	-630.815918	198.193588	420.749908	-558.775696	-69.716431	474.872742	-610.239563	200.839783	67.262390	-616.616028	-61.563969	77.617088	-566.964966	262.040710	1284.169556	-523.897461	-127.380890	1293.712280	-500.992157	68.454659	1320.402466	-483.996185	83.724197	1586.860718	-603.666748	288.359467	1048.387207	-546.001770	-175.314972	1060.239014	-485.924500	260.873199	806.487488	-434.636871	-123.142265	826.990723	-508.939819	59.434422	962.213989	459.555359	-5.608878	929.754272	487.301788	175.410995
-520.253967	160.760651	863.170898	-515.359253	-41.184681	862.051941	-630.761780	198.176102	420.727173	-558.717651	-69.714241	474.867615	-610.191162	200.847778	67.256950	-616.619812	-61.548088	77.620560	-566.926819	262.083679	1284.119019	-523.760254	-127.283371	1293.729858	-500.916351	68.518669	1320.381226	-483.887878	83.863434	1586.844238	-603.641296	288.374786	1048.337769	-545.841858	-175.252457	1060.269775	-485.897339	260.876984	806.416809	-434.459686	-123.073242	827.021790	-508.897644	59.452019	962.213257	459.532227	-5.495629	929.712158	487.305908	175.563171
-520.206909	160.771942	863.163086	-515.304016	-41.152855	862.035645	-630.806824	198.200012	420.743561	-558.630188	-69.693871	474.844269	-610.229004	200.845474	67.257492	-616.581909	-61.507393	77.605133	-566.859985	262.126160	1284.103394	-523.693176	-127.249710	1293.746216	-500.855743	68.560349	1320.382568	-483.794983	83.974457	1586.848999	-603.594177	288.418732	1048.311279	-545.679321	-175.211929	1060.280273	-485.840149	260.891052	806.395630	-434.284210	-123.021126	827.049072	-508.841522	59.469837	962.200684	459.489868	-5.396504	929.696960	487.315002	175.694717
-520.178711	160.810379	863.176147	-515.258301	-41.130146	862.031433	-630.891724	198.212357	420.809174	-558.601868	-69.695839	474.828674	-610.290100	200.846527	67.267029	-616.615906	-61.511250	77.616302	-566.792908	262.157043	1284.085693	-523.614563	-127.213371	1293.725098	-500.767181	68.633438	1320.418823	-483.678345	84.094200	1586.871338	-603.546814	288.463531	1048.311890	-545.538330	-175.212296	1060.304443	-485.824799	260.870453	806.399719	-434.102295	-122.948540	827.121643	-508.791382	59.493061	962.203918	459.464203	-5.249053	929.673767	487.316467	175.801086
-520.436340	161.134567	863.191467	-516.055542	-41.348385	861.596497	-630.943909	198.217560	420.856171	-558.823914	-69.931938	474.814697	-610.307434	200.837082	67.301857	-616.765564	-61.522202	77.659279	-566.737366	262.184692	1284.062988	-523.527100	-127.152817	1293.733032	-500.725525	68.652702	1320.388672	-483.636536	84.121994	1586.851929	-603.476685	288.450439	1048.301514	-545.388428	-175.176346	1060.317871	-485.771729	260.896454	806.386719	-433.934052	-122.866295	827.165710	-509.112915	59.306282	961.974304	459.452820	-5.139341	929.669556	487.345245	175.940613
-520.090881	160.820160	863.166870	-515.160889	-41.113865	862.014343	-630.835571	198.127960	420.832977	-558.450195	-69.670830	474.787048	-610.216309	200.835678	67.286240	-616.575134	-61.520401	77.631241	-566.661926	262.217651	1284.075806	-523.426514	-127.136185	1293.755737	-500.672455	68.693924	1320.408325	-483.531433	84.219948	1586.858032	-603.397034	288.445770	1048.294922	-545.239014	-175.111206	1060.337769	-485.702789	260.880859	806.371948	-433.746643	-122.755379	827.194153	-508.681946	59.503056	962.189209	459.449097	-4.973878	929.660950	487.364594	176.082611
-520.021790	160.833511	863.168457	-515.000183	-41.114548	862.014099	-630.782654	198.093323	420.782837	-558.359741	-69.679062	474.794922	-610.191101	200.841064	67.274391	-616.532410	-61.523479	77.636681	-566.611145	262.229065	1284.051025	-523.339905	-127.105064	1293.741455	-500.596069	68.747910	1320.406128	-483.394226	84.311172	1586.858887	-603.299805	288.461090	1048.254639	-545.102722	-175.083984	1060.332153	-485.629517	260.891479	806.345398	-433.569244	-122.681442	827.212891	-508.580902	59.512192	962.191162	459.418854	-4.851535	929.668884	487.366089	176.217880
-519.905518	160.733307	863.133179	-514.752258	-41.146313	862.154785	-630.688477	198.014618	420.751709	-558.280701	-69.669327	474.829987	-610.079773	200.849915	67.252197	-616.537048	-61.516510	77.633095	-566.533386	262.262482	1284.019409	-523.272583	-127.047821	1293.762329	-500.517120	68.784859	1320.407593	-483.262909	84.402130	1586.882935	-603.210266	288.456818	1048.217041	-544.964172	-175.052109	1060.317993	-485.553406	260.907867	806.313721	-433.380981	-122.579483	827.225403	-508.444275	59.537563	962.248169	459.444946	-4.672276	929.666382	487.392822	176.419434
-519.946533	160.835114	863.123169	-514.879089	-41.094128	861.994629	-630.757263	198.036133	420.744568	-558.244080	-69.677208	474.787415	-610.116699	200.852341	67.246323	-616.594788	-61.523518	77.639427	-566.490173	262.275574	1283.995483	-523.193481	-127.035370	1293.755005	-500.444550	68.825279	1320.432129	-483.057678	84.550194	1586.934326	-603.131836	288.465393	1048.200073	-544.835327	-175.025070	1060.305054	-485.483307	260.921906	806.280823	-433.213318	-122.513023	827.254028	-508.452606	59.538727	962.156067	459.435181	-4.459155	929.651917	487.430420	176.579437
-519.798157	160.753845	863.108704	-514.604370	-41.153828	862.127014	-630.690308	198.002319	420.723511	-558.164307	-69.645012	474.826691	-610.072205	200.855316	67.244987	-616.581055	-61.522751	77.634842	-566.448914	262.302643	1283.994629	-523.130432	-126.999756	1293.750488	-500.369659	68.853310	1320.446533	-482.876892	84.618942	1586.963989	-603.038757	288.434601	1048.166138	-544.717651	-174.995300	1060.317261	-485.387238	260.928253	806.256653	-433.071228	-122.439682	827.268372	-508.294434	59.544865	962.220093	459.459229	-4.290752	929.651855	487.487457	176.765884
-519.823547	160.868622	863.140991	-514.686523	-41.061760	861.988586	-630.790466	198.028275	420.773224	-558.179077	-69.671875	474.801239	-610.108276	200.839722	67.291641	-616.604614	-61.533493	77.656380	-566.403015	262.299286	1283.978882	-523.019470	-126.964272	1293.782104	-500.311096	68.879166	1320.458130	-482.720398	84.696526	1586.982910	-602.948059	288.402985	1048.178345	-544.571350	-174.963593	1060.288818	-485.306274	260.938507	806.254456	-432.910217	-122.372658	827.284424	-508.288086	59.563164	962.161377	459.459076	-4.075977	929.642700	487.512329	176.970276
-519.751099	160.885101	863.126770	-514.595093	-41.073643	861.969360	-630.785828	198.047760	420.813446	-558.117615	-69.651604	474.788300	-610.106750	200.856827	67.328377	-616.621338	-61.522884	77.640602	-566.353455	262.326080	1283.983643	-522.958496	-126.961479	1293.762695	-500.230988	68.898933	1320.449829	-482.556854	84.755363	1586.984009	-602.857361	288.373993	1048.146362	-544.465210	-174.946381	1060.280884	-485.215698	260.929932	806.245361	-432.787445	-122.328613	827.288757	-508.202271	59.563961	962.144287	459.441345	-3.866515	929.644165	487.546478	177.169449
-519.697693	160.873123	863.115112	-514.467102	-41.089710	861.965759	-630.771057	198.043320	420.821899	-558.081604	-69.659058	474.816132	-610.102966	200.862320	67.322510	-616.632263	-61.525921	77.643913	-566.307434	262.326874	1283.972412	-522.872986	-126.943848	1293.752930	-500.138397	68.914909	1320.460205	-482.408447	84.784790	1586.976807	-602.781555	288.374023	1048.142578	-544.362488	-174.919052	1060.256104	-485.122559	260.933105	806.226868	-432.641357	-122.252037	827.289978	-508.100433	59.557526	962.135681	459.467926	-3.637701	929.607178	487.616180	177.414703
-519.635803	160.889404	863.106567	-514.398682	-41.078453	861.941956	-630.810181	198.039658	420.814911	-558.035828	-69.679543	474.799377	-610.148682	200.859192	67.319229	-616.576294	-61.534012	77.660194	-566.264893	262.331024	1283.961304	-522.796875	-126.943527	1293.770020	-500.040161	68.929657	1320.447632	-482.262817	84.785744	1586.968018	-602.693970	288.353851	1048.118042	-544.262756	-174.866379	1060.245605	-485.021576	260.955750	806.241455	-432.536469	-122.216461	827.300354	-508.021973	59.564438	962.118286	459.513245	-3.440597	929.601501	487.705688	177.593719
-519.612671	160.941498	863.099915	-514.530151	-41.010777	861.958679	-630.728699	197.982895	420.791443	-558.079956	-69.716904	474.803589	-610.071472	200.843872	67.309494	-616.643066	-61.567673	77.687592	-566.223755	262.314789	1283.933472	-522.677612	-126.922005	1293.786255	-499.932739	68.954330	1320.459106	-482.124268	84.842804	1586.925293	-602.622009	288.352478	1048.070435	-544.137207	-174.819366	1060.234253	-484.917419	260.932312	806.222168	-432.423004	-122.150337	827.297058	-508.071167	59.629078	962.122925	459.535095	-3.199795	929.586975	487.791412	177.810333
-519.550354	160.939438	863.098572	-514.428040	-41.007195	861.951599	-630.738464	197.943893	420.800903	-558.046265	-69.684097	474.805206	-610.084717	200.838852	67.279572	-616.648010	-61.543808	77.700706	-566.168579	262.297455	1283.913574	-522.560547	-126.902763	1293.795532	-499.797333	68.980331	1320.446533	-481.988922	84.851898	1586.899414	-602.576538	288.345276	1048.048340	-544.045593	-174.811157	1060.268066	-484.859650	260.932190	806.226013	-432.333649	-122.096512	827.310120	-507.973602	59.629177	962.117249	459.580566	-2.929703	929.572693	487.864014	178.055374
-519.488831	160.914383	863.092346	-514.356140	-41.034363	861.963623	-630.828308	197.955826	420.851379	-557.997192	-69.639679	474.799774	-610.099426	200.841583	67.305031	-616.597717	-61.510731	77.669403	-566.138123	262.289795	1283.929321	-522.485474	-126.922073	1293.794678	-499.685608	68.988762	1320.462646	-481.843628	84.862846	1586.878174	-602.526917	288.326172	1048.063354	-543.961060	-174.772964	1060.240601	-484.774689	260.924286	806.202698	-432.239044	-122.035698	827.327209	-507.886292	59.613041	962.118347	459.619446	-2.644489	929.557861	487.918915	178.329895
-519.430908	160.868011	863.103821	-514.229309	-41.030170	861.966553	-630.827209	197.912476	420.893188	-557.975342	-69.618744	474.784027	-610.051514	200.832581	67.313774	-616.579895	-61.499310	77.666595	-566.081726	262.306274	1283.934082	-522.350037	-126.902077	1293.803345	-499.593018	68.999352	1320.470825	-481.688538	84.873207	1586.874268	-602.473328	288.276154	1048.059814	-543.850098	-174.759537	1060.260986	-484.711548	260.867767	806.206482	-432.156433	-121.987144	827.337646	-507.782654	59.591030	962.124512	459.687866	-2.373355	929.539795	487.969147	178.594559
-519.365967	160.850937	863.075684	-514.159241	-41.013664	861.932861	-630.829468	197.848419	420.890747	-557.967712	-69.612991	474.786469	-609.998596	200.839539	67.334648	-616.590515	-61.532314	77.718956	-566.015747	262.257416	1283.920288	-522.174072	-126.924416	1293.838379	-499.458313	68.972206	1320.480713	-481.567474	84.865845	1586.843628	-602.456482	288.287018	1048.060913	-543.758972	-174.736160	1060.250732	-484.683838	260.869019	806.207092	-432.094666	-121.958603	827.324524	-507.679840	59.589111	962.090393	459.749817	-2.134514	929.514832	488.035278	178.851166
-519.194092	160.769913	863.074585	-513.712646	-41.157661	861.975342	-630.821289	197.801178	420.888458	-557.889771	-69.545212	474.829315	-609.963440	200.836685	67.326355	-616.542725	-61.507446	77.697220	-565.949158	262.247070	1283.926025	-522.072876	-126.978676	1293.810181	-499.353760	68.983398	1320.465088	-481.446838	84.862175	1586.825317	-602.431824	288.266663	1048.036743	-543.652344	-174.729828	1060.237061	-484.668549	260.862152	806.175720	-432.047821	-121.896408	827.331848	-507.386780	59.510117	962.112610	459.850189	-1.890141	929.499329	488.105255	179.119247
-519.131104	160.727615	863.051514	-513.627258	-41.166843	861.942749	-630.813171	197.749039	420.888641	-557.901794	-69.503639	474.830658	-609.931580	200.815811	67.331200	-616.521423	-61.504971	77.689087	-565.878906	262.208923	1283.907715	-521.919495	-126.983505	1293.827881	-499.227661	68.966736	1320.483643	-481.417328	84.779053	1586.773193	-602.393799	288.264160	1048.029053	-543.530884	-174.752365	1060.261719	-484.633728	260.860840	806.169067	-431.979156	-121.860886	827.298157	-507.274200	59.481705	962.081299	459.928833	-1.690095	929.511169	488.176331	179.365463
-519.012573	160.737473	863.054749	-513.509399	-41.189316	861.935303	-630.867554	197.726654	420.889709	-557.894409	-69.487999	474.850403	-609.931946	200.815491	67.329262	-616.506165	-61.504173	77.685532	-565.822205	262.172546	1283.908203	-521.755920	-126.997902	1293.802246	-499.114380	68.963188	1320.488281	-481.282288	84.761017	1586.748291	-602.372253	288.247589	1048.031372	-543.389771	-174.763855	1060.235474	-484.640533	260.850983	806.151611	-431.911591	-121.801445	827.265991	-507.165466	59.469875	962.080078	460.017975	-1.426546	929.480164	488.256470	179.649399
-518.939453	160.696472	863.041138	-513.426880	-41.196938	861.910889	-630.879028	197.673233	420.907074	-557.916931	-69.452766	474.834137	-609.918030	200.816650	67.324547	-616.508423	-61.504238	77.682487	-565.738831	262.148773	1283.912720	-521.587524	-127.004211	1293.809814	-499.007690	68.923302	1320.482300	-481.161438	84.738197	1586.733887	-602.335449	288.204834	1048.059937	-543.269897	-174.796768	1060.248657	-484.632385	260.819397	806.146729	-431.874634	-121.772842	827.211914	-507.053833	59.441566	962.057922	460.109161	-1.159253	929.473083	488.299164	179.924103
-518.851013	160.650208	863.040466	-513.311096	-41.167999	861.894226	-630.862122	197.586426	420.925201	-557.897766	-69.437683	474.836548	-609.888367	200.785553	67.341675	-616.475342	-61.488029	77.680855	-565.661499	262.113220	1283.946899	-521.391418	-127.014885	1293.798706	-498.904816	68.902664	1320.501099	-481.042206	84.720406	1586.719849	-602.309204	288.150574	1048.068481	-543.108582	-174.819290	1060.227417	-484.649078	260.817078	806.150452	-431.834747	-121.744568	827.170776	-506.938782	59.426495	962.048096	460.230804	-0.864603	929.471680	488.377380	180.236954
-518.779968	160.615326	863.051819	-513.219727	-41.171509	861.877075	-630.858215	197.532455	420.952606	-557.904724	-69.416374	474.834015	-609.851990	200.792374	67.349655	-616.523010	-61.475273	77.708603	-565.583862	262.078705	1283.969849	-521.245850	-127.064056	1293.776733	-498.827545	68.849632	1320.511719	-480.916809	84.685585	1586.700562	-602.281067	288.141907	1048.107910	-542.968994	-174.835144	1060.187500	-484.655273	260.744659	806.129089	-431.751282	-121.721291	827.141663	-506.837677	59.394669	962.043335	460.385315	-0.533181	929.472839	488.457611	180.578033
-518.693970	160.603867	863.042542	-513.131775	-41.185459	861.849609	-630.825623	197.484024	420.939758	-557.850464	-69.342186	474.813507	-609.875671	200.762436	67.362289	-616.479492	-61.462772	77.685226	-565.510925	262.030701	1283.969727	-521.125061	-127.119942	1293.739014	-498.728394	68.809677	1320.537720	-480.796722	84.641754	1586.689087	-602.213623	288.071777	1048.119873	-542.817566	-174.850571	1060.166382	-484.657684	260.719330	806.124756	-431.692902	-121.726784	827.068909	-506.737457	59.373432	962.023682	460.549591	-0.135167	929.472656	488.510376	180.950760
-518.634705	160.583725	863.036865	-513.058899	-41.221783	861.800476	-630.833008	197.461075	420.947510	-557.880859	-69.388138	474.827942	-609.847656	200.758911	67.367859	-616.465027	-61.459381	77.680344	-565.457397	261.996765	1283.987915	-520.984619	-127.174400	1293.705444	-498.647644	68.764229	1320.518311	-480.687378	84.598663	1586.669922	-602.181580	288.049622	1048.141602	-542.680115	-174.849396	1060.144165	-484.643982	260.696930	806.132324	-431.618439	-121.721855	827.013977	-506.643158	59.325188	961.993591	460.713623	0.228615	929.473633	488.606964	181.307816
-518.533630	160.563904	863.034790	-512.899719	-41.227093	861.809509	-630.724121	197.428680	420.907654	-557.846313	-69.365265	474.823669	-609.772400	200.764481	67.368111	-616.448547	-61.458378	77.676003	-565.393616	261.944916	1283.995361	-520.867493	-127.218674	1293.672485	-498.568481	68.706161	1320.542236	-480.498566	84.623390	1586.710449	-602.139832	287.996887	1048.154419	-542.564331	-174.906998	1060.111694	-484.637817	260.670013	806.131470	-431.562195	-121.726051	826.961304	-506.514008	59.320713	961.997192	460.892059	0.667352	929.458984	488.669128	181.796173
-518.485229	160.526230	863.031494	-512.827087	-41.234795	861.772827	-630.728027	197.440811	420.914185	-557.810425	-69.384140	474.824982	-609.797974	200.762650	67.367851	-616.460205	-61.459183	77.679741	-565.334045	261.904480	1284.007935	-520.719543	-127.237038	1293.666992	-498.456299	68.677193	1320.546753	-480.387299	84.571548	1586.678101	-602.101624	287.950226	1048.185181	-542.432434	-174.903320	1060.099976	-484.623535	260.636963	806.147583	-431.476288	-121.715576	826.923096	-506.426544	59.283398	961.974670	461.039642	1.054472	929.442200	488.727295	182.218445
-518.385742	160.483612	863.029724	-512.691895	-41.251469	861.757751	-630.646179	197.408493	420.940613	-557.762817	-69.384773	474.832336	-609.800415	200.780426	67.360786	-616.447510	-61.450397	77.686615	-565.289246	261.854309	1284.011719	-520.611084	-127.283501	1293.642212	-498.357178	68.605545	1320.552124	-480.271729	84.510040	1586.659058	-602.056580	287.907410	1048.196655	-542.319763	-174.917740	1060.063232	-484.569336	260.607819	806.150269	-431.384521	-121.716568	826.867554	-506.307465	59.248791	961.966064	461.167877	1.380955	929.447144	488.774078	182.602997
-518.297119	160.436295	863.027222	-512.572754	-41.299644	861.758972	-630.636047	197.388855	420.931580	-557.696716	-69.402725	474.824097	-609.803528	200.772842	67.379845	-616.483521	-61.449894	77.692612	-565.218384	261.790833	1284.048462	-520.482605	-127.318665	1293.617188	-498.246826	68.547096	1320.550293	-480.155396	84.439949	1586.633789	-602.009460	287.837860	1048.248535	-542.202026	-174.970795	1060.038330	-484.518127	260.542542	806.172852	-431.256042	-121.710159	826.859192	-506.193146	59.204594	961.964417	461.372253	1.798001	929.443970	488.828156	183.000854
-518.504089	160.779312	863.068054	-513.294617	-41.557350	861.345276	-630.840027	197.516968	421.059204	-557.915100	-69.599907	474.814880	-609.967590	200.761185	67.385490	-616.590942	-61.447773	77.733299	-565.168335	261.770477	1284.072266	-520.374695	-127.368019	1293.606934	-498.162384	68.526276	1320.545288	-480.038422	84.361359	1586.614258	-601.949158	287.782776	1048.284424	-542.080444	-175.041718	1060.026367	-484.456726	260.525177	806.195007	-431.105377	-121.714668	826.838135	-506.463196	59.006283	961.758667	461.615417	2.279199	929.400879	488.915741	183.464172
-518.437744	160.727203	863.062439	-513.217590	-41.619171	861.321350	-630.798523	197.491577	421.081665	-557.933411	-69.646126	474.849640	-609.964966	200.755630	67.408852	-616.604980	-61.448727	77.739586	-565.103638	261.685150	1284.103027	-520.242676	-127.422928	1293.577637	-498.064697	68.458244	1320.552124	-479.916199	84.291382	1586.583496	-601.887451	287.719574	1048.330444	-541.947632	-175.137833	1060.011963	-484.372559	260.509644	806.248230	-430.976624	-121.715691	826.853760	-506.381927	58.941109	961.742920	461.843384	2.757459	929.356323	488.958435	183.957642
-518.367981	160.684525	863.050964	-513.106079	-41.612133	861.322388	-630.749451	197.439117	421.076416	-557.886597	-69.635811	474.874817	-609.925415	200.786880	67.386421	-616.583191	-61.461498	77.758728	-565.056274	261.621338	1284.136108	-520.145569	-127.484222	1293.582153	-497.999756	68.401741	1320.555664	-479.885986	84.126060	1586.528931	-601.834778	287.682587	1048.337646	-541.832092	-175.221359	1059.996216	-484.304352	260.486176	806.249390	-430.841003	-121.701042	826.847839	-506.277130	58.931618	961.736389	462.066833	3.197206	929.336243	489.027191	184.379013
-518.277588	160.639938	863.053040	-512.958801	-41.638168	861.345764	-630.754211	197.428726	421.085480	-557.873413	-69.627510	474.875397	-609.963867	200.751160	67.408493	-616.536987	-61.458786	77.751740	-565.008057	261.543976	1284.148438	-520.048706	-127.572937	1293.552490	-497.902039	68.327675	1320.571167	-479.699677	84.098572	1586.545654	-601.765137	287.608063	1048.386597	-541.720032	-175.325851	1060.000244	-484.219574	260.500336	806.277893	-430.726532	-121.731247	826.855225	-506.175262	58.908943	961.750793	462.224548	3.549964	929.341309	489.049866	184.803833
-517.882507	160.257355	863.026001	-511.993866	-41.447010	861.736267	-630.573792	197.304626	421.047943	-557.593811	-69.400032	474.876373	-609.848206	200.759888	67.421410	-616.405701	-61.447987	77.737328	-564.981323	261.471130	1284.199219	-519.920166	-127.661774	1293.542725	-497.826538	68.248192	1320.596802	-479.579590	83.997246	1586.526123	-601.701843	287.531189	1048.423584	-541.592896	-175.392288	1059.973389	-484.118500	260.485077	806.318604	-430.570221	-121.754112	826.868713	-505.689606	59.038521	961.951843	462.414948	3.977525	929.322632	489.083557	185.327072
-517.762207	160.160950	863.014648	-511.768219	-41.441628	861.754089	-630.541260	197.259079	421.076508	-557.556702	-69.385551	474.870178	-609.825867	200.748444	67.458511	-616.361694	-61.445496	77.730225	-564.922241	261.370087	1284.244263	-519.838440	-127.744011	1293.513062	-497.749634	68.181168	1320.621704	-479.552979	83.807716	1586.467285	-601.625488	287.486847	1048.468384	-541.469299	-175.506042	1059.948730	-483.993561	260.492859	806.382996	-430.438812	-121.794861	826.861938	-505.530975	59.011616	961.956543	462.693146	4.559682	929.296326	489.130920	185.888306
-517.988586	160.492416	863.064941	-512.538269	-41.704975	861.326050	-630.695557	197.322662	421.182526	-557.894531	-69.613121	474.894104	-609.929016	200.708664	67.470360	-616.511841	-61.455261	77.771523	-564.871399	261.262604	1284.295776	-519.693481	-127.831413	1293.499756	-497.677490	68.089539	1320.628174	-479.447906	83.707619	1586.445068	-601.539429	287.431335	1048.531006	-541.310364	-175.579193	1059.935547	-483.904083	260.478760	806.438538	-430.297821	-121.850525	826.872314	-505.822662	58.792065	961.747009	462.914795	5.069792	929.279541	489.167206	186.412659
-517.968323	159.525024	862.888855	-511.696960	-41.666492	861.695557	-630.496643	197.171219	421.039215	-557.707153	-69.420959	474.899567	-609.817810	200.694809	67.448662	-616.404053	-61.398323	77.713280	-564.827698	261.198242	1284.326294	-519.566162	-127.916115	1293.477173	-497.599518	68.010361	1320.646118	-479.267090	83.656097	1586.444702	-601.468262	287.401947	1048.572754	-541.147644	-175.675079	1059.911377	-483.822174	260.469574	806.497925	-430.137329	-121.877930	826.883362	-505.513153	58.629219	961.856506	463.129913	5.583693	929.256592	489.225525	186.969696
-517.874573	159.454407	862.878357	-511.482574	-41.675617	861.700378	-630.446899	197.143753	421.057648	-557.670532	-69.392975	474.931183	-609.786560	200.702164	67.480370	-616.396912	-61.394432	77.702682	-564.791748	261.100800	1284.362061	-519.473145	-128.020447	1293.447754	-497.531311	67.915955	1320.663086	-479.247894	83.484230	1586.392944	-601.417358	287.372772	1048.599976	-540.990356	-175.758072	1059.884521	-483.717163	260.478699	806.530762	-429.978333	-121.935738	826.859985	-505.372925	58.601997	961.855042	463.363586	6.171747	929.220886	489.294403	187.609512
-517.826233	159.520798	862.897034	-511.625977	-41.571785	861.693604	-630.421448	197.112839	421.069305	-557.727356	-69.450012	474.914093	-609.839844	200.689423	67.477905	-616.451904	-61.419117	77.730881	-564.757751	261.019684	1284.410278	-519.346680	-128.095947	1293.441040	-497.449463	67.850853	1320.683838	-479.155029	83.354134	1586.361816	-601.341064	287.317993	1048.619141	-540.841309	-175.804153	1059.820923	-483.608551	260.452972	806.552246	-429.814789	-122.005539	826.848511	-505.409088	58.665932	961.859863	463.654816	6.855505	929.171082	489.381256	188.268021
-517.385742	160.092270	863.036560	-511.416534	-41.433399	861.638733	-630.400574	197.075027	421.185852	-557.659119	-69.423149	474.903778	-609.793701	200.679565	67.477318	-616.440002	-61.390507	77.748886	-564.689697	260.916565	1284.439819	-519.218384	-128.172531	1293.426880	-497.380188	67.743591	1320.686157	-479.053345	83.223030	1586.338745	-601.251526	287.285126	1048.647461	-540.662964	-175.881821	1059.774780	-483.512543	260.439514	806.600098	-429.640198	-122.073723	826.831299	-505.138580	58.913177	961.906860	463.891937	7.472346	929.172424	489.470398	188.948624
-517.213440	159.970932	863.032837	-510.987000	-41.585377	861.640808	-630.281799	197.016403	421.162567	-557.495056	-69.334839	474.899231	-609.767639	200.653992	67.467232	-616.378357	-61.391407	77.725548	-564.662537	260.815704	1284.477417	-519.135071	-128.278290	1293.398804	-497.292664	67.643188	1320.726807	-478.956909	83.089394	1586.312622	-601.166992	287.212341	1048.675903	-540.499512	-175.961746	1059.735474	-483.416901	260.406677	806.643005	-429.494690	-122.134537	826.790344	-504.852875	58.790779	961.907532	464.114288	8.133646	929.162109	489.550903	189.637802
-517.111206	159.897766	863.023682	-510.816132	-41.630672	861.654846	-630.160095	196.961044	421.171295	-557.445251	-69.384438	474.903809	-609.681152	200.650909	67.483009	-616.416565	-61.409927	77.749886	-564.595032	260.714508	1284.533569	-519.028137	-128.353668	1293.386597	-497.226807	67.540176	1320.750000	-478.850433	82.942162	1586.295532	-601.084778	287.152252	1048.689819	-540.312134	-176.080963	1059.730957	-483.311859	260.374451	806.695251	-429.311066	-122.186607	826.766296	-504.716736	58.746090	961.910095	464.365570	8.833137	929.144592	489.629059	190.313339
-517.043152	159.825241	863.024597	-510.738800	-41.633041	861.600708	-630.158386	196.965714	421.213745	-557.353394	-69.405258	474.903442	-609.744934	200.648422	67.517113	-616.394165	-61.399014	77.715248	-564.550903	260.620270	1284.580811	-518.916565	-128.449814	1293.361206	-497.152283	67.447006	1320.760376	-478.729431	82.817131	1586.301514	-601.036194	287.109161	1048.730347	-540.148438	-176.171448	1059.688477	-483.238983	260.353882	806.737671	-429.133453	-122.267937	826.756714	-504.633728	58.682026	961.882385	464.664551	9.580832	929.134827	489.732330	191.032349
-516.928772	159.782272	863.016174	-510.584442	-41.732819	861.619019	-630.051636	196.921082	421.182129	-557.253967	-69.413582	474.896423	-609.673218	200.653763	67.502342	-616.311890	-61.422359	77.717194	-564.514160	260.498810	1284.601685	-518.803955	-128.554520	1293.363770	-497.107483	67.347572	1320.758789	-478.549042	82.751572	1586.333984	-600.961670	287.024048	1048.739380	-539.990112	-176.254959	1059.658325	-483.155121	260.323456	806.768005	-428.949860	-122.335716	826.769897	-504.524017	58.625038	961.889648	464.901703	10.228962	929.138367	489.792725	191.749908
-516.863281	159.709824	863.005676	-510.485077	-41.795437	861.616333	-630.030334	196.926529	421.207062	-557.199524	-69.461151	474.884369	-609.662598	200.668716	67.523041	-616.365295	-61.402115	77.745651	-564.483337	260.406006	1284.645630	-518.708679	-128.630600	1293.316772	-497.024231	67.258942	1320.757813	-478.462036	82.607346	1586.316162	-600.906982	287.001312	1048.762451	-539.831909	-176.423141	1059.647339	-483.074890	260.332214	806.826599	-428.780670	-122.414993	826.734070	-504.425934	58.563412	961.881653	465.221069	10.990684	929.090637	489.902710	192.567642
-516.779297	159.643234	862.999146	-510.363586	-41.801220	861.596436	-630.053955	196.911102	421.213013	-557.106567	-69.463104	474.859863	-609.689026	200.684830	67.506134	-616.353882	-61.431534	77.746323	-564.445801	260.291290	1284.676025	-518.596069	-128.753052	1293.287231	-496.958405	67.133102	1320.756226	-478.377411	82.472305	1586.303955	-600.865417	286.937103	1048.804443	-539.677490	-176.530396	1059.631592	-483.016388	260.300476	806.869751	-428.559845	-122.464897	826.740662	-504.323456	58.522213	961.868469	465.519196	11.760780	929.074219	489.977386	193.351715
-516.702454	159.612518	862.974670	-510.244293	-41.894241	861.570496	-630.033020	196.871872	421.213196	-557.076294	-69.494812	474.880737	-609.704712	200.684326	67.539177	-616.323853	-61.453838	77.776100	-564.396851	260.179504	1284.687622	-518.463135	-128.861649	1293.261108	-496.898560	67.042587	1320.763794	-478.281189	82.320587	1586.300049	-600.804565	286.810913	1048.849121	-539.496399	-176.639175	1059.615723	-482.943665	260.269135	806.918640	-428.366791	-122.568825	826.710632	-504.208954	58.462231	961.841736	465.780548	12.466122	929.090881	490.017578	194.103989
-516.647949	159.525742	862.978333	-510.131714	-41.935677	861.552979	-629.947083	196.800568	421.227234	-557.035767	-69.532143	474.862610	-609.647034	200.676529	67.544624	-616.324951	-61.451473	77.779236	-564.367065	260.080261	1284.749634	-518.343933	-128.973236	1293.258667	-496.819519	66.920250	1320.780640	-478.205811	82.173096	1586.294678	-600.753662	286.720978	1048.892822	-539.335876	-176.743759	1059.588501	-482.878113	260.216187	806.975281	-428.174744	-122.653625	826.715942	-504.115631	58.390549	961.833862	466.080322	13.177644	929.096069	490.115967	194.852386
-516.553040	159.470001	862.993103	-509.970276	-41.969193	861.562683	-629.927368	196.745499	421.225220	-557.000610	-69.554634	474.879944	-609.702515	200.617676	67.539490	-616.313843	-61.455605	77.787056	-564.312744	259.975952	1284.801636	-518.211792	-129.071487	1293.231689	-496.741821	66.812294	1320.803467	-478.137238	82.011765	1586.291260	-600.703857	286.643768	1048.961060	-539.174500	-176.832642	1059.573730	-482.853546	260.164612	807.014954	-427.987244	-122.753494	826.706970	-503.997009	58.346127	961.846985	466.422089	14.001495	929.092773	490.201477	195.624969
-516.451477	159.377869	862.996155	-509.829132	-42.008362	861.577026	-629.868896	196.697144	421.238251	-556.974609	-69.544144	474.859344	-609.651672	200.611374	67.588814	-616.283630	-61.433540	77.779221	-564.276184	259.861481	1284.837402	-518.089844	-129.177170	1293.234741	-496.684967	66.719971	1320.827393	-478.055847	81.877831	1586.303101	-600.667236	286.583008	1049.002197	-539.005127	-176.956146	1059.569702	-482.784485	260.126251	807.084473	-427.819336	-122.835388	826.710144	-503.886475	58.287422	961.856689	466.680634	14.719194	929.103882	490.228302	196.443817
-516.369995	159.348373	863.014038	-509.685394	-42.070541	861.583801	-629.807190	196.640549	421.233917	-557.030579	-69.576096	474.896545	-609.601013	200.615875	67.586380	-616.321960	-61.440445	77.805267	-564.242004	259.737854	1284.894043	-517.973083	-129.293442	1293.234009	-496.639557	66.618202	1320.837402	-477.976349	81.731079	1586.300659	-600.621338	286.480316	1049.054932	-538.826721	-177.078400	1059.553345	-482.741089	260.069672	807.120850	-427.615753	-122.937813	826.725037	-503.776184	58.238922	961.869263	466.998199	15.534383	929.077637	490.290405	197.278091
-516.294800	159.237991	862.999084	-509.574768	-42.115784	861.579590	-629.680176	196.535202	421.229156	-556.995178	-69.583672	474.895691	-609.553284	200.604401	67.564697	-616.295410	-61.410183	77.788406	-564.201538	259.620911	1284.947876	-517.860474	-129.395645	1293.219604	-496.564911	66.513107	1320.865723	-477.902740	81.591660	1586.304932	-600.566040	286.395081	1049.094482	-538.663208	-177.203262	1059.558350	-482.677704	260.018860	807.169006	-427.429840	-123.003151	826.764099	-503.671143	58.168346	961.858521	467.350189	16.298088	929.079346	490.366455	198.136002
-516.243164	159.195557	862.994751	-509.505859	-42.166985	861.553162	-629.594971	196.475815	421.217285	-556.987183	-69.630890	474.934479	-609.529663	200.571548	67.575455	-616.289978	-61.411922	77.792694	-564.141113	259.519836	1284.982666	-517.776428	-129.526382	1293.199219	-496.516174	66.397476	1320.883301	-477.829041	81.449265	1586.299316	-600.537659	286.314758	1049.135986	-538.475586	-177.344284	1059.511597	-482.673004	259.940216	807.202942	-427.234131	-123.107109	826.784485	-503.588318	58.112179	961.841064	467.639404	17.048229	929.067688	490.474396	198.857773
-516.179138	159.156693	863.024780	-509.395050	-42.212093	861.554321	-629.525513	196.402481	421.208221	-556.959717	-69.626183	474.890686	-609.515930	200.553848	67.583748	-616.287231	-61.409981	77.786201	-564.106689	259.403107	1285.034546	-517.679688	-129.648148	1293.176758	-496.452972	66.259544	1320.904053	-477.746338	81.311325	1586.289917	-600.464539	286.223267	1049.204224	-538.332031	-177.459976	1059.485596	-482.630127	259.886871	807.250488	-427.063049	-123.175026	826.786072	-503.500275	58.058125	961.856506	468.048462	17.872288	929.059814	490.581238	199.739761
-516.096130	159.081406	863.028870	-509.230194	-42.259071	861.527832	-629.440125	196.349854	421.213531	-556.898804	-69.633141	474.920410	-609.488281	200.531509	67.598450	-616.298706	-61.418625	77.780235	-564.058228	259.276917	1285.070923	-517.586670	-129.792618	1293.183228	-496.382568	66.112411	1320.916626	-477.646881	81.177963	1586.295288	-600.406433	286.099609	1049.253906	-538.152344	-177.593094	1059.477051	-482.580017	259.815735	807.293823	-426.868195	-123.269547	826.799805	-503.380615	57.985420	961.845642	468.346710	18.647028	929.077148	490.627014	200.601410
-516.037354	159.003906	863.034424	-509.138672	-42.311932	861.509399	-629.383545	196.305298	421.206726	-556.917236	-69.665695	474.896301	-609.511719	200.496536	67.601257	-616.307922	-61.419357	77.784569	-564.021851	259.153259	1285.123779	-517.488647	-129.924881	1293.189819	-496.339020	65.983002	1320.944946	-477.559875	81.023514	1586.307251	-600.355774	286.006927	1049.297607	-537.994080	-177.701859	1059.449951	-482.530090	259.742401	807.330872	-426.663208	-123.324188	826.796021	-503.292877	57.910271	961.838013	468.687866	19.500660	929.076843	490.715820	201.504837
-515.956421	158.934586	863.031616	-509.007813	-42.376949	861.494446	-629.315613	196.246445	421.217743	-556.876587	-69.739944	474.901520	-609.486633	200.485321	67.605797	-616.387024	-61.418587	77.773033	-563.979980	259.020630	1285.159424	-517.391052	-130.038300	1293.167236	-496.253174	65.870605	1320.963379	-477.491058	80.910988	1586.279663	-600.308350	285.935944	1049.343384	-537.816528	-177.803696	1059.459106	-482.486542	259.666168	807.354675	-426.430328	-123.387337	826.812866	-503.192902	57.839180	961.829712	469.075073	20.363024	929.056519	490.848907	202.281723
-516.231628	159.171860	863.049133	-509.799713	-42.707611	861.072876	-629.389893	196.282410	421.255859	-557.125366	-70.001137	474.912323	-609.564270	200.485428	67.613464	-616.521851	-61.406281	77.834137	-563.953796	258.887451	1285.177979	-517.300049	-130.166000	1293.159790	-496.172028	65.745720	1320.968506	-477.398834	80.795021	1586.273682	-600.270020	285.840576	1049.341919	-537.642456	-177.897171	1059.449463	-482.432159	259.596741	807.355652	-426.209412	-123.467506	826.846436	-503.507813	57.560570	961.605713	469.380310	21.056240	929.135193	490.980011	203.099899
-516.186584	159.136856	863.051575	-509.743164	-42.787533	861.044922	-629.307983	196.237747	421.266846	-557.076965	-70.032692	474.914093	-609.567505	200.490128	67.619698	-616.481384	-61.423752	77.843018	-563.915222	258.766205	1285.201294	-517.189941	-130.290421	1293.178223	-496.101074	65.618980	1320.968872	-477.396088	80.576752	1586.211914	-600.228149	285.774902	1049.373535	-537.487000	-178.005798	1059.427856	-482.364807	259.529541	807.412659	-426.000244	-123.533394	826.850037	-503.445007	57.489208	961.591736	469.795349	21.936838	929.166016	491.073944	203.915833
-515.822388	158.669708	863.025269	-508.756622	-42.637291	861.460144	-629.084473	196.136658	421.176056	-556.635559	-69.848907	474.910248	-609.461182	200.505569	67.592331	-616.330017	-61.455151	77.836502	-563.878418	258.631775	1285.223877	-517.071655	-130.415771	1293.165283	-496.022308	65.497818	1320.977539	-477.234558	80.519501	1586.242188	-600.197815	285.675720	1049.419556	-537.306763	-178.136673	1059.416382	-482.289429	259.472504	807.417297	-425.779266	-123.613281	826.879150	-502.973602	57.569077	961.806824	470.140045	22.724854	929.229614	491.158386	204.735962
-516.072693	158.941681	863.048950	-509.482117	-42.994125	861.035645	-629.194397	196.187378	421.245453	-556.934998	-70.131851	474.929932	-609.573853	200.476059	67.595039	-616.516663	-61.459171	77.880539	-563.852356	258.510071	1285.225586	-516.957336	-130.543472	1293.158569	-495.957794	65.364479	1320.984863	-477.137390	80.384026	1586.228882	-600.164673	285.600830	1049.438599	-537.128296	-178.288498	1059.421997	-482.232758	259.404694	807.431335	-425.588898	-123.742302	826.889526	-503.256744	57.292068	961.585693	470.448517	23.365501	929.306946	491.257355	205.494690
-515.752136	158.563171	863.042480	-508.631714	-42.870014	861.400024	-629.028625	196.076843	421.182373	-556.547241	-69.942482	474.938416	-609.507263	200.473007	67.605804	-616.333496	-61.457832	77.853584	-563.846680	258.357666	1285.245850	-516.843872	-130.683167	1293.154907	-495.892059	65.235443	1320.977661	-477.064148	80.232712	1586.215942	-600.151428	285.469727	1049.441284	-536.960022	-178.426178	1059.409302	-482.157684	259.335999	807.466736	-425.368744	-123.807213	826.907532	-502.849823	57.365017	961.782776	470.940308	24.214979	929.368958	491.422638	206.254379
-516.046631	157.978958	862.977173	-508.594757	-43.054924	861.393250	-629.002625	196.021408	421.123169	-556.552307	-70.015503	474.961182	-609.508240	200.448181	67.618942	-616.361328	-61.460136	77.864983	-563.808228	258.228882	1285.291992	-516.673462	-130.799591	1293.152222	-495.825562	65.110130	1321.012939	-476.968292	80.107132	1586.204224	-600.098022	285.317993	1049.479370	-536.793701	-178.548386	1059.423950	-482.097076	259.276489	807.504395	-425.195496	-123.892616	826.902100	-502.945984	57.025089	961.743835	471.301666	24.821774	929.459595	491.552429	206.862839
-515.628723	158.397003	863.060852	-508.423645	-43.051476	861.371460	-628.879150	195.932541	421.170227	-556.553589	-70.103043	474.969177	-609.477600	200.430145	67.629242	-616.388550	-61.471542	77.886696	-563.816406	258.087341	1285.299438	-516.581299	-130.941864	1293.148315	-495.757599	64.989662	1321.014160	-476.888489	79.974701	1586.177612	-600.074036	285.201874	1049.495728	-536.623840	-178.721710	1059.388916	-482.028870	259.236389	807.538452	-425.022675	-123.965607	826.897888	-502.688690	57.171791	961.778015	471.713745	25.527822	929.536377	491.691589	207.574646
-515.558289	158.328003	863.070313	-508.272644	-43.102757	861.364990	-628.816223	195.893280	421.183563	-556.491333	-70.150688	474.983093	-609.467773	200.430252	67.638420	-616.343811	-61.463238	77.898788	-563.791504	257.950745	1285.322754	-516.494812	-131.073456	1293.147949	-495.714264	64.869011	1321.020020	-476.791748	79.859566	1586.168457	-600.039429	285.059204	1049.493774	-536.455261	-178.847061	1059.381714	-481.972717	259.168732	807.559570	-424.834656	-124.050385	826.899414	-502.590942	57.106972	961.780701	472.154083	26.256681	929.596802	491.836060	208.318405
-516.122681	157.974747	862.976013	-508.993011	-43.537132	861.004639	-628.932861	195.912994	421.193939	-556.785400	-70.452332	475.032471	-609.569397	200.422882	67.635941	-616.512085	-61.471146	77.927223	-563.801697	257.812439	1285.349854	-516.365234	-131.190430	1293.167358	-495.664246	64.753792	1321.024292	-476.774597	79.677467	1586.119629	-600.023315	284.942719	1049.520508	-536.275513	-178.980545	1059.377075	-481.933319	259.097931	807.564697	-424.667175	-124.141365	826.901123	-503.027374	56.582169	961.533142	472.472260	26.827921	929.704468	491.926300	208.941345
-516.107178	157.900284	862.979309	-508.949829	-43.606003	860.975464	-628.849182	195.841934	421.206818	-556.750549	-70.490692	475.012573	-609.579468	200.392365	67.639313	-616.519714	-61.489033	77.932915	-563.803711	257.682220	1285.376831	-516.309631	-131.311661	1293.129517	-495.617188	64.627388	1321.023071	-476.624756	79.613678	1586.134399	-599.984497	284.828430	1049.532837	-536.109375	-179.094604	1059.341675	-481.866577	259.037964	807.616577	-424.461304	-124.231972	826.892517	-502.992035	56.495995	961.519531	472.936981	27.516600	929.775146	492.108826	209.635605
-515.642700	158.380554	863.113831	-508.722839	-43.512875	860.959412	-628.692749	195.728516	421.247528	-556.625366	-70.454529	474.976471	-609.499756	200.351578	67.655701	-616.471008	-61.476612	77.913864	-563.805725	257.547363	1285.399292	-516.198853	-131.440613	1293.141724	-495.581299	64.523674	1321.036377	-476.521606	79.463577	1586.130737	-599.945740	284.695465	1049.567017	-535.933899	-179.210159	1059.320190	-481.821808	258.992401	807.640503	-424.284546	-124.322083	826.895386	-502.721710	56.695847	961.585327	473.355347	28.120859	929.852051	492.269989	210.212250
-515.377136	158.013535	863.098755	-508.052795	-43.441097	861.224426	-628.502991	195.593201	421.206543	-556.328857	-70.326645	474.965515	-609.424622	200.346405	67.678970	-616.335144	-61.473892	77.887779	-563.814941	257.419769	1285.447021	-516.118530	-131.571548	1293.126709	-495.541412	64.386337	1321.052124	-476.464691	79.334320	1586.098145	-599.917786	284.598785	1049.596191	-535.762329	-179.336456	1059.301880	-481.780243	258.928375	807.681824	-424.071045	-124.437317	826.938965	-502.395081	56.698742	961.724609	473.705109	28.648684	929.964172	492.459229	210.811432
-515.323059	157.966187	863.113159	-508.002319	-43.523972	861.219238	-628.495667	195.603882	421.258606	-556.261292	-70.398117	474.956726	-609.480225	200.303284	67.685066	-616.377502	-61.476913	77.901123	-563.814880	257.287872	1285.462524	-516.035583	-131.705109	1293.128662	-495.475372	64.277573	1321.071411	-476.393005	79.206711	1586.075195	-599.906555	284.506439	1049.601196	-535.591675	-179.480270	1059.303711	-481.736420	258.864899	807.695007	-423.880280	-124.537796	826.957214	-502.353027	56.623512	961.730103	474.103546	29.318325	930.026794	492.615112	211.430634
-515.348450	157.941879	863.106750	-508.143341	-43.611565	861.117432	-628.442688	195.574188	421.290710	-556.243591	-70.493973	474.973785	-609.531738	200.287384	67.678177	-616.447937	-61.484848	77.922279	-563.821228	257.159088	1285.485840	-515.934692	-131.831589	1293.157227	-495.454742	64.160004	1321.088501	-476.323151	79.069855	1586.046509	-599.798645	283.851074	1049.677124	-535.429382	-179.622772	1059.314331	-481.683136	258.757233	807.693726	-423.708008	-124.631378	826.961304	-502.389771	56.516972	961.671326	474.512146	29.918154	930.078369	492.791412	211.997650
-515.327087	157.849014	863.108704	-508.133331	-43.745655	861.092529	-628.399109	195.539856	421.284058	-556.182190	-70.556519	474.958618	-609.532471	200.276443	67.655258	-616.414673	-61.465206	77.925606	-563.862366	257.049622	1285.494629	-515.843079	-131.931656	1293.168091	-495.423096	64.055763	1321.086304	-476.326477	78.855011	1585.979736	-599.882996	284.344727	1049.603027	-535.275879	-179.747040	1059.317261	-481.630920	258.692291	807.761780	-423.518555	-124.740921	826.988281	-502.362488	56.390266	961.658691	474.881378	30.443653	930.155457	492.995728	212.630981
-515.386597	157.846558	863.115356	-508.342316	-43.896919	860.940247	-628.365723	195.576813	421.314362	-556.188721	-70.679031	474.948151	-609.546143	200.291046	67.665688	-616.460022	-61.490784	77.953720	-563.880615	256.913666	1285.498657	-515.799377	-132.048416	1293.147217	-495.366394	63.926659	1321.118408	-476.192322	78.765800	1585.984131	-599.875061	284.216248	1049.620117	-535.130127	-179.908081	1059.323730	-481.584595	258.632324	807.770142	-423.374969	-124.878181	827.003479	-502.423431	56.231148	961.578369	475.245178	31.003830	930.204590	493.181915	213.217972
-515.698425	157.183990	862.994263	-508.334717	-44.136093	860.966309	-628.350525	195.583115	421.250000	-556.163330	-70.810226	474.979614	-609.610352	200.303894	67.675064	-616.489502	-61.499184	77.980751	-563.898193	256.790619	1285.518311	-515.690125	-132.141968	1293.169678	-495.328888	63.826405	1321.113159	-476.180359	78.568123	1585.936035	-599.882996	284.137207	1049.622559	-535.000671	-180.096710	1059.335083	-481.553040	258.552765	807.804504	-423.217957	-125.000679	827.019043	-502.543823	55.867680	961.528442	475.602325	31.517492	930.240601	493.378754	213.729477
-515.268005	157.566727	863.098755	-508.112579	-44.128456	860.978333	-628.227173	195.530579	421.325714	-556.007385	-70.817818	474.963318	-609.605225	200.299866	67.675446	-616.478455	-61.516109	77.961876	-563.785034	256.823029	1285.702881	-515.617859	-132.260773	1293.164185	-495.261841	63.701561	1321.129639	-476.112793	78.432549	1585.914307	-599.847717	283.957153	1049.668335	-534.866333	-180.241791	1059.348633	-481.515076	258.440826	807.833191	-423.080322	-125.101196	827.031250	-502.284332	56.006233	961.592651	475.933411	31.975279	930.277954	493.550720	214.198318
-515.185669	157.441818	863.080017	-507.967224	-44.251621	860.997559	-628.153137	195.525223	421.338165	-555.930969	-70.875648	474.969299	-609.539429	200.300858	67.685036	-616.456543	-61.528908	77.987114	-563.819397	256.712830	1285.713379	-515.556274	-132.385986	1293.143921	-495.211609	63.584038	1321.149780	-475.968567	78.360390	1585.935059	-599.849304	283.816711	1049.705933	-534.759705	-180.408737	1059.344727	-481.465790	258.352905	807.860168	-422.931580	-125.226799	827.050354	-502.207703	55.902458	961.596558	476.315826	32.436382	930.314819	493.797546	214.681549
-515.131958	157.317566	863.062561	-507.868896	-44.388130	860.998962	-628.041626	195.466751	421.350220	-555.829651	-70.965759	474.980957	-609.579651	200.290283	67.695801	-616.459778	-61.536369	78.002136	-563.976013	256.423981	1285.551880	-515.445374	-132.484070	1293.163208	-495.185669	63.480579	1321.178955	-475.928284	78.195297	1585.898926	-599.887207	283.693481	1049.691284	-534.621582	-180.561722	1059.342163	-481.447388	258.257965	807.881409	-422.789337	-125.341354	827.091858	-502.139130	55.783237	961.589294	476.637146	32.816322	930.331543	493.996826	215.075928
-515.066895	157.223938	863.076599	-507.704681	-44.516552	860.997437	-627.992065	195.412552	421.342407	-555.750244	-70.999855	474.969788	-609.572815	200.308487	67.686920	-616.463135	-61.536751	78.006302	-563.982666	256.295654	1285.558838	-515.314941	-132.604279	1293.171021	-495.142670	63.376930	1321.182739	-475.923981	77.989975	1585.830566	-599.884216	283.573792	1049.706543	-534.479797	-180.712265	1059.343384	-481.405457	258.184784	807.894836	-422.631195	-125.449341	827.118286	-502.063202	55.667809	961.599182	476.958801	33.152245	930.381470	494.220490	215.426788
-515.042603	157.076889	863.066895	-507.631561	-44.666138	860.984680	-627.904907	195.339783	421.327057	-555.713379	-71.091774	474.978790	-609.546936	200.310410	67.680092	-616.408203	-61.535648	78.006271	-564.008606	256.162140	1285.562012	-515.229980	-132.743454	1293.178955	-495.103210	63.265957	1321.187500	-475.869263	77.841644	1585.809570	-599.888184	283.452759	1049.699707	-534.361633	-180.857635	1059.349121	-481.392700	258.101044	807.907959	-422.496094	-125.585197	827.101868	-502.007477	55.520500	961.587280	477.245300	33.428364	930.423340	494.414337	215.726974
-514.968201	156.951645	863.045044	-507.477753	-44.834209	861.001160	-627.810974	195.238449	421.320374	-555.671936	-71.179291	475.006836	-609.499939	200.302536	67.682159	-616.446838	-61.558704	78.023895	-564.106934	256.040802	1285.585083	-515.182556	-132.809387	1293.202393	-494.659058	63.071270	1321.393799	-475.724640	77.784729	1585.827393	-599.905090	283.341339	1049.720337	-534.231567	-180.986328	1059.328735	-481.377441	258.015137	807.925659	-422.360291	-125.704681	827.126282	-501.915741	55.395733	961.586853	477.501312	33.698017	930.484863	494.566132	215.983322
-514.922729	156.843246	863.053833	-507.389221	-44.929768	860.986694	-627.760925	195.153610	421.298523	-555.626648	-71.265816	475.003448	-609.434204	200.280060	67.667969	-616.406372	-61.561058	78.008064	-564.086853	255.891632	1285.589233	-515.032410	-132.988373	1293.220703	-494.995789	63.042473	1321.224365	-475.743011	77.586487	1585.773560	-599.903931	283.192841	1049.736816	-534.102966	-181.110992	1059.340820	-481.332825	257.942291	807.936401	-422.222382	-125.853806	827.106934	-501.849243	55.284214	961.583984	477.789001	34.011032	930.528564	494.756561	216.189301
-514.901367	156.734909	863.048218	-507.327484	-45.043713	860.956299	-627.695496	195.043976	421.297516	-555.614624	-71.359398	475.003784	-609.437378	200.278320	67.678642	-616.424316	-61.562214	78.019135	-564.134644	255.752136	1285.609619	-514.955566	-133.130646	1293.201050	-494.975616	62.925137	1321.223511	-475.621887	77.535240	1585.783569	-599.901794	283.067810	1049.755005	-533.943542	-181.304459	1059.338257	-481.306915	257.843567	807.994690	-422.101410	-125.997261	827.106812	-501.804565	55.162827	961.565613	478.046570	34.227791	930.576660	494.917206	216.417908
-514.871399	156.624985	863.042786	-507.234802	-45.178493	860.934082	-627.674194	194.975754	421.319427	-555.571533	-71.449684	475.021454	-609.439270	200.264008	67.658051	-616.440979	-61.601486	78.048325	-564.165100	255.608902	1285.633911	-514.853760	-133.255554	1293.214233	-494.909088	62.795792	1321.239624	-475.592468	77.407463	1585.747314	-599.877869	282.477814	1049.862183	-533.827209	-181.414124	1059.316162	-481.278625	257.775879	808.007019	-421.946075	-126.114174	827.104614	-501.753479	55.034786	961.552734	478.313446	34.402878	930.637268	495.084930	216.578384
-514.831116	156.498077	863.042786	-507.147125	-45.291851	860.924377	-627.611572	194.893982	421.300262	-555.508301	-71.528175	474.989716	-609.404663	200.254776	67.684395	-616.449524	-61.597561	78.021202	-564.189636	255.478699	1285.670410	-514.763367	-133.403549	1293.187500	-494.889984	62.688160	1321.237061	-475.545013	77.284088	1585.716309	-599.880005	282.362762	1049.860352	-533.675720	-181.564880	1059.279175	-481.275940	257.689606	808.038452	-421.830994	-126.278397	827.080200	-501.688873	54.912022	961.547729	478.536469	34.528122	930.706543	495.258087	216.698502
-514.825378	156.405319	863.030151	-507.066864	-45.374901	860.879089	-627.601257	194.848053	421.335876	-555.470337	-71.590691	474.985352	-609.403687	200.233719	67.671532	-616.419983	-61.616570	78.005219	-564.243530	255.320145	1285.679932	-514.677673	-133.528763	1293.171387	-494.822388	62.548107	1321.224731	-475.502686	77.171684	1585.697266	-599.909119	282.236389	1049.858887	-533.544189	-181.672287	1059.251465	-481.271301	257.610840	808.058472	-421.705170	-126.419701	827.046753	-501.640381	54.811623	961.518250	478.725098	34.615982	930.771606	495.431458	216.841141
-514.815613	156.306702	863.026062	-506.964355	-45.513065	860.866516	-627.588379	194.775070	421.312469	-555.347290	-71.638542	474.968567	-609.382507	200.234863	67.664223	-616.400818	-61.613201	78.006256	-564.275269	255.158890	1285.691040	-514.595520	-133.673141	1293.147705	-494.769287	62.446075	1321.227173	-475.449799	77.045349	1585.673950	-599.925171	282.110168	1049.875977	-533.416870	-181.831192	1059.191650	-481.272949	257.519073	808.050110	-421.605408	-126.539665	827.044250	-501.588470	54.693310	961.510254	478.913269	34.670296	930.827698	495.604980	216.918564
-514.800293	156.166367	863.028320	-506.896820	-45.592651	860.863037	-627.578430	194.717026	421.282379	-555.372620	-71.816132	474.976227	-609.392883	200.208099	67.661438	-616.456238	-61.653603	78.046913	-564.294006	255.004150	1285.707153	-514.494141	-133.794205	1293.116699	-494.703552	62.284595	1321.239746	-475.402252	76.940521	1585.665527	-599.931152	281.983002	1049.887085	-533.314270	-182.031540	1059.193726	-481.264740	257.432190	808.071045	-421.532135	-126.677620	827.015381	-501.545837	54.582748	961.509521	479.055023	34.707455	930.899414	495.771210	216.978302
-514.786682	156.058746	863.042175	-506.827179	-45.709919	860.841309	-627.590515	194.657318	421.295715	-555.226196	-71.816284	474.974945	-609.422791	200.199753	67.658241	-616.358398	-61.668232	78.001160	-564.309021	254.850861	1285.734009	-514.402405	-133.905640	1293.094849	-494.669067	62.148781	1321.244873	-475.375427	76.814972	1585.652344	-599.949585	281.859314	1049.916870	-533.200012	-182.199814	1059.191772	-481.302063	257.363647	808.098877	-421.447174	-126.835365	827.020447	-501.485840	54.456097	961.503784	479.236511	34.715847	930.953003	495.978149	217.025772
-514.786621	155.928604	863.037598	-506.756317	-45.835838	860.839355	-627.528748	194.585739	421.295074	-555.252197	-71.995552	475.018768	-609.349976	200.200851	67.663528	-616.410461	-61.696056	78.056290	-564.314941	254.696793	1285.789917	-514.290955	-134.052826	1293.095459	-494.632172	62.028091	1321.247437	-475.309479	76.702446	1585.656250	-600.007813	282.176514	1049.861450	-533.075134	-182.386017	1059.233765	-481.336121	257.268097	808.123535	-421.377502	-126.950363	827.049805	-501.445648	54.332813	961.500122	479.403595	34.776382	930.988342	496.157196	217.034058
-514.786316	155.789169	863.039429	-506.639679	-45.952724	860.857361	-627.473022	194.529358	421.260101	-555.191895	-72.049667	475.021515	-609.431274	200.195282	67.659760	-616.398560	-61.698154	78.067924	-564.335144	254.537674	1285.809448	-514.165710	-134.205444	1293.120728	-494.560394	61.870899	1321.267944	-475.243195	76.597237	1585.673096	-600.049316	282.044922	1049.882202	-532.969849	-182.537216	1059.257202	-481.340546	257.203369	808.144165	-421.329346	-127.093933	827.029297	-501.379852	54.218243	961.509460	479.582367	34.725792	931.024719	496.325195	216.990128
-514.814758	155.624954	863.013855	-506.546600	-46.089188	860.853760	-627.432678	194.477036	421.217896	-554.931213	-71.984421	474.980164	-609.385864	200.219757	67.641396	-616.261719	-61.691872	78.020798	-564.342529	254.384430	1285.837891	-513.996338	-134.335571	1293.141846	-494.522400	61.751469	1321.267456	-475.197205	76.489227	1585.660767	-600.074158	281.862610	1049.916748	-532.842773	-182.705566	1059.293701	-481.396088	257.120422	808.137573	-421.243652	-127.210236	827.047668	-501.333588	54.084858	961.493652	479.721588	34.674042	931.055054	496.486542	216.912903
-514.825195	155.516602	863.032837	-506.450043	-46.242374	860.864868	-627.379211	194.413834	421.186371	-555.010620	-72.131271	475.026642	-609.398987	200.181870	67.639519	-616.329834	-61.721226	78.028870	-564.378235	254.220795	1285.830688	-513.863403	-134.479858	1293.197510	-494.464020	61.604736	1321.276611	-475.197144	76.332130	1585.643066	-600.100708	281.722473	1049.907593	-532.731567	-182.871185	1059.331177	-481.440002	257.039124	808.159058	-421.168152	-127.317863	827.053894	-501.278656	53.955795	961.507629	479.847198	34.608696	931.073120	496.598999	216.853287
-515.269592	154.718903	862.885376	-506.489044	-46.496613	860.855103	-627.319031	194.344177	421.071320	-555.162842	-72.315353	475.016907	-609.391846	200.177811	67.607224	-616.428284	-61.756023	78.074074	-564.382385	254.063934	1285.822632	-513.637939	-134.625305	1293.267578	-494.412659	61.474178	1321.289185	-475.077118	76.281174	1585.678467	-600.141357	281.584778	1049.934082	-532.604614	-182.992859	1059.368164	-481.480682	256.995331	808.175781	-421.096802	-127.426964	827.055969	-501.443695	53.518406	961.422302	479.993744	34.503181	931.093628	496.726959	216.721909
-515.320313	154.551712	862.880371	-506.431671	-46.635017	860.831665	-627.251831	194.297165	421.033142	-555.084351	-72.359306	475.019043	-609.370850	200.152817	67.600006	-616.384399	-61.781509	78.068253	-564.405762	253.885376	1285.851318	-513.535339	-134.802399	1293.294556	-494.360199	61.354321	1321.297974	-475.091919	76.102852	1585.662964	-600.191833	281.392426	1049.940063	-532.463501	-183.175644	1059.407959	-481.540009	256.891235	808.162720	-421.034973	-127.543877	827.075989	-501.412170	53.362762	961.405396	480.085358	34.323711	931.125732	496.825989	216.552719
-515.366211	154.378983	862.883972	-506.351013	-46.768009	860.820007	-627.140076	194.207458	420.983276	-555.092285	-72.411781	475.036804	-609.327759	200.130814	67.574669	-616.387817	-61.804432	78.083282	-564.428467	253.733047	1285.869629	-513.380493	-134.970703	1293.300537	-494.279694	61.210239	1321.326904	-475.048157	75.977310	1585.679443	-600.232971	281.197357	1049.958496	-532.338318	-183.322357	1059.441284	-481.585571	256.791077	808.173767	-420.914764	-127.663605	827.116882	-501.367157	53.209415	961.398743	480.177063	34.142815	931.154663	496.930847	216.333374
-514.936523	154.917175	863.041809	-506.115570	-46.717743	860.815491	-626.944824	194.115768	421.036804	-555.099487	-72.492363	475.049591	-609.268799	200.135162	67.566109	-616.430115	-61.806183	78.090790	-564.457764	253.553757	1285.877319	-513.211853	-135.110260	1293.365967	-494.194885	61.074402	1321.356934	-474.945129	75.919632	1585.733765	-600.277161	281.006287	1049.970337	-532.205017	-183.488052	1059.497559	-481.634705	256.705353	808.177002	-420.842468	-127.770134	827.139465	-501.098389	53.412964	961.480896	480.234741	33.892303	931.197205	496.995239	216.097855
-514.956604	154.804840	863.071899	-506.036469	-46.862442	860.816040	-626.790710	194.028000	421.007416	-555.053894	-72.512131	475.048950	-609.202271	200.138596	67.625717	-616.401550	-61.808743	78.095726	-564.466309	253.370453	1285.869751	-513.097290	-135.258194	1293.370728	-494.134857	60.917137	1321.377319	-474.897247	75.821663	1585.736816	-600.335205	280.830017	1049.990723	-532.060059	-183.666107	1059.515625	-481.695221	256.592285	808.179321	-420.740265	-127.890732	827.159851	-501.053986	53.275276	961.494751	480.276550	33.573929	931.223083	497.061707	215.830765
-515.404968	153.952240	862.894226	-506.098267	-47.169018	860.819031	-626.695679	193.989899	420.909271	-555.195740	-72.672256	475.069458	-609.256775	200.134857	67.619186	-616.493652	-61.831245	78.097870	-564.504639	253.200409	1285.871826	-512.943115	-135.423370	1293.385620	-494.081696	60.764542	1321.383667	-474.871490	75.696800	1585.724976	-600.392822	280.647186	1050.001587	-531.919800	-183.868195	1059.527100	-481.774200	256.498260	808.172180	-420.649353	-128.025681	827.194885	-501.234039	52.804939	961.400940	480.290924	33.275063	931.246155	497.095367	215.494064
-515.462463	153.766800	862.876282	-506.074310	-47.296181	860.797607	-626.611816	193.920593	420.880615	-555.205139	-72.739349	475.049927	-609.229065	200.102661	67.593124	-616.474609	-61.864647	78.086868	-564.521667	253.031189	1285.878540	-512.768677	-135.570251	1293.408936	-494.020569	60.639950	1321.379395	-474.888367	75.524170	1585.697632	-600.422791	280.495544	1050.000122	-531.762451	-184.072769	1059.575928	-481.805481	256.428345	808.197144	-420.565948	-128.151413	827.231262	-501.227417	52.651699	961.379028	480.334595	32.954597	931.257935	497.165649	215.147781
-515.434875	153.624237	862.894226	-505.998688	-47.406879	860.798218	-626.496399	193.879425	420.875092	-555.209412	-72.808075	475.051819	-609.193848	200.093353	67.599991	-616.502441	-61.859951	78.081024	-564.519836	252.853592	1285.886108	-512.575134	-135.681061	1293.406860	-493.945984	60.478878	1321.369995	-474.852509	75.402168	1585.689819	-600.504517	280.341705	1050.002563	-531.612732	-184.281403	1059.618652	-481.860931	256.293732	808.169006	-420.475891	-128.290543	827.229431	-501.172821	52.518833	961.388000	480.306549	32.632202	931.270508	497.184357	214.816681
-515.444336	153.450272	862.859924	-505.953278	-47.551739	860.805969	-626.416748	193.807922	420.867004	-555.207825	-72.869255	475.079773	-609.150818	200.089111	67.610916	-616.517212	-61.865955	78.104950	-564.550781	252.687164	1285.903687	-512.364990	-135.839844	1293.455933	-493.872650	60.326462	1321.373535	-474.792297	75.286415	1585.692261	-600.566406	280.179474	1050.011841	-531.420593	-184.445862	1059.623901	-481.897217	256.215973	808.194824	-420.357635	-128.413620	827.262024	-501.141357	52.383385	961.373596	480.303864	32.313610	931.245056	497.213837	214.490692
-515.487427	153.326584	862.872864	-505.948212	-47.675385	860.774109	-626.339355	193.762405	420.884521	-555.250854	-72.969299	475.072021	-609.200928	200.055435	67.594940	-616.569641	-61.847157	78.079887	-564.587402	252.522629	1285.912354	-512.205627	-135.993561	1293.465942	-493.793945	60.186314	1321.378784	-474.751617	75.172340	1585.689941	-600.602844	279.982239	1050.009277	-531.225708	-184.648132	1059.645508	-481.942230	256.103882	808.188538	-420.238068	-128.558334	827.265564	-501.133698	52.241135	961.361450	480.238678	31.952009	931.212585	497.208649	214.102173
-515.479797	153.192169	862.875610	-505.936859	-47.763485	860.747681	-626.226929	193.691315	420.889221	-555.242432	-73.025764	475.067963	-609.196106	200.021896	67.607826	-616.575439	-61.846977	78.084984	-564.609863	252.320587	1285.915039	-512.021057	-136.132629	1293.476318	-493.718506	60.048943	1321.386841	-474.671539	75.057503	1585.682861	-600.666443	279.819214	1050.032715	-531.051941	-184.840530	1059.661987	-481.960876	256.033051	808.216553	-420.135864	-128.688110	827.240173	-501.112976	52.116005	961.348450	480.196716	31.547602	931.196472	497.211731	213.624939
-515.450684	153.103546	862.909668	-505.837067	-47.863407	860.740845	-626.136353	193.628021	420.862122	-555.197998	-73.059158	475.041595	-609.192383	200.030792	67.632118	-616.579590	-61.850147	78.095901	-564.635742	252.156677	1285.906006	-511.848602	-136.272354	1293.489014	-493.647461	59.901646	1321.357056	-474.607422	74.943413	1585.659912	-600.689331	279.617889	1050.017700	-530.854858	-185.013748	1059.673096	-481.967255	255.915665	808.230408	-419.998444	-128.842529	827.239136	-501.054474	52.004612	961.362549	480.078186	31.057711	931.178223	497.220917	213.163452
-514.927734	153.750549	863.118835	-505.582977	-47.800594	860.736389	-625.955566	193.589828	420.952972	-555.063049	-73.028915	475.048523	-609.117493	200.000412	67.608826	-616.507202	-61.834267	78.089821	-564.651184	251.964432	1285.916748	-511.700073	-136.460556	1293.488892	-493.575165	59.785805	1321.370483	-474.535767	74.829422	1585.643188	-600.733398	279.449585	1050.017700	-530.643005	-185.164932	1059.661865	-481.995361	255.814301	808.233154	-419.874451	-128.994232	827.204895	-500.762634	52.238392	961.473328	480.003265	30.598982	931.147217	497.232666	212.738403
-514.904968	153.658508	863.126526	-505.537384	-47.879871	860.719055	-625.830994	193.524475	420.940857	-555.062195	-73.080544	475.021423	-609.133118	200.002869	67.610474	-616.482178	-61.832436	78.090919	-564.663513	251.782928	1285.932495	-511.542908	-136.615677	1293.476318	-493.519135	59.641872	1321.367065	-474.467743	74.702316	1585.614502	-600.742432	279.253021	1050.017822	-530.465027	-185.344177	1059.632813	-482.001923	255.718628	808.240417	-419.741364	-129.154449	827.181458	-500.721161	52.141762	961.467712	479.949402	30.119688	931.125732	497.238892	212.241455
-514.861328	153.512421	863.142029	-505.455414	-48.008106	860.724304	-625.656860	193.439117	420.918549	-555.057739	-73.162598	475.049896	-609.126160	200.004135	67.600838	-616.489258	-61.850002	78.071136	-564.687683	251.592499	1285.940430	-511.383148	-136.775726	1293.494019	-493.432373	59.511478	1321.372192	-474.374084	74.605225	1585.607666	-600.788940	279.080719	1050.020508	-530.270020	-185.513672	1059.637329	-481.996826	255.607803	808.270996	-419.594360	-129.261215	827.141907	-500.660706	52.001171	961.478271	479.834229	29.653419	931.087158	497.210480	211.740891
-514.830444	153.426773	863.150818	-505.411438	-48.096188	860.695801	-625.532898	193.399719	420.899597	-555.093201	-73.236450	475.049774	-609.150330	199.981461	67.629234	-616.480957	-61.849731	78.076157	-564.716797	251.431488	1285.968384	-511.252350	-136.928680	1293.487915	-493.369873	59.353535	1321.359741	-474.272827	74.473831	1585.591309	-600.822205	278.940247	1050.037109	-530.094116	-185.683273	1059.634033	-481.996460	255.516190	808.295959	-419.428406	-129.401520	827.124878	-500.610504	51.897121	961.467102	479.683990	29.172911	931.067871	497.161774	211.248642
-514.765381	153.283051	863.142761	-505.300385	-48.247509	860.696167	-625.322144	193.307541	420.859894	-555.123474	-73.301308	475.063782	-609.084656	199.968170	67.627686	-616.468445	-61.850883	78.065155	-564.603333	251.422012	1286.133789	-511.089355	-137.076248	1293.475952	-493.298157	59.199524	1321.361084	-474.168365	74.369568	1585.582520	-600.786926	278.753265	1050.127319	-529.919373	-185.897537	1059.650879	-481.977875	255.393967	808.333435	-419.254456	-129.522736	827.126465	-500.536591	51.755276	961.464600	479.519836	28.612244	931.033142	497.125824	210.704056
-514.702393	153.234528	863.169861	-505.196991	-48.346027	860.664612	-625.227783	193.271515	420.859680	-555.103882	-73.355690	475.046051	-609.092407	199.946548	67.645645	-616.452271	-61.849407	78.064827	-564.727722	251.113708	1285.994507	-510.945953	-137.217026	1293.462891	-493.240509	59.067944	1321.351563	-474.028473	74.292595	1585.572266	-600.832581	278.608337	1050.130005	-529.740479	-186.049286	1059.618652	-481.967682	255.308121	808.350525	-419.072144	-129.663040	827.125854	-500.457458	51.654671	961.462585	479.305237	28.012596	931.026855	497.064484	210.138672
-514.623413	153.084015	863.155884	-505.075500	-48.491772	860.661011	-625.054993	193.220154	420.862335	-555.127075	-73.405739	475.068420	-609.108154	199.945358	67.638321	-616.472412	-61.875004	78.060043	-564.770630	250.957077	1286.001587	-510.870667	-137.348450	1293.412476	-493.188110	58.910789	1321.364746	-473.987305	74.089439	1585.518677	-600.810547	278.438293	1050.143921	-529.582886	-186.217590	1059.625977	-481.959442	255.235413	808.385559	-418.880615	-129.800339	827.111938	-500.361725	51.513451	961.454285	479.171631	27.545855	930.972534	497.030182	209.632339
-514.557800	152.981644	863.178345	-504.956635	-48.571903	860.636108	-624.945618	193.177734	420.855896	-555.129456	-73.444458	475.068756	-609.112549	199.925522	67.625580	-616.475586	-61.905334	78.080612	-564.783081	250.808151	1286.026978	-510.736053	-137.480942	1293.397949	-493.132385	58.772350	1321.372070	-473.853973	73.997353	1585.515381	-600.824890	278.275177	1050.166748	-529.420837	-186.400558	1059.590454	-481.928589	255.137421	808.403503	-418.710205	-129.949005	827.115173	-500.282898	51.400604	961.454163	478.999420	26.941162	930.931091	496.988037	208.975174
-514.480408	152.896942	863.177917	-504.850342	-48.710434	860.595032	-624.795715	193.116821	420.837921	-555.173218	-73.504066	475.093414	-609.114563	199.924911	67.638596	-616.470825	-61.872223	78.080124	-564.755676	250.653824	1286.044556	-510.647430	-137.623901	1293.368896	-493.066620	58.622730	1321.354370	-473.759186	73.856247	1585.483032	-600.809998	278.117371	1050.198364	-529.253601	-186.553360	1059.580933	-481.888214	255.078339	808.418274	-418.524261	-130.099380	827.139526	-500.189575	51.270550	961.433105	478.766663	26.338600	930.900085	496.903564	208.406113
-514.380554	152.778687	863.194641	-504.722565	-48.817703	860.601929	-624.701111	193.081192	420.848694	-555.157837	-73.537811	475.102448	-609.174377	199.896118	67.620049	-616.503845	-61.852852	78.059586	-564.760071	250.490433	1286.072754	-510.579102	-137.777832	1293.346680	-493.005920	58.481075	1321.378662	-473.658325	73.717506	1585.469238	-600.762573	277.934967	1050.217407	-529.115479	-186.712280	1059.567871	-481.820374	254.996338	808.470398	-418.343475	-130.250900	827.140991	-500.091736	51.153431	961.446411	478.556488	25.770494	930.836731	496.838837	207.870178
-514.343140	152.694305	863.195251	-504.668304	-48.924519	860.557068	-624.585693	193.045670	420.883087	-555.156799	-73.609192	475.105530	-609.181152	199.876663	67.652077	-616.513184	-61.899971	78.080772	-564.727539	250.337006	1286.092407	-510.475311	-137.944366	1293.317139	-492.943604	58.317020	1321.408081	-473.516693	73.583328	1585.455811	-600.758789	277.835663	1050.241821	-528.956909	-186.855133	1059.542725	-481.766144	254.901550	808.497498	-418.167908	-130.410461	827.152649	-500.029846	51.037033	961.422546	478.364777	25.229002	930.746460	496.788818	207.267807
-514.276672	152.560471	863.164551	-504.591797	-49.024704	860.541077	-624.445862	193.005829	420.884399	-555.140625	-73.672089	475.065887	-609.183838	199.886322	67.644600	-616.470825	-61.895432	78.040398	-564.706055	250.163773	1286.104858	-510.371674	-138.095795	1293.312012	-492.863281	58.199097	1321.419922	-473.419891	73.416809	1585.433838	-600.729858	277.725494	1050.255371	-528.811768	-186.994720	1059.505249	-481.670685	254.824036	808.505920	-417.964905	-130.545349	827.177979	-499.969727	50.927071	961.400391	478.079071	24.626734	930.661804	496.731628	206.691406
-514.193665	152.475754	863.190613	-504.485992	-49.104542	860.547302	-624.348450	192.947052	420.891357	-555.083801	-73.722359	475.069672	-609.176453	199.842346	67.609772	-616.482727	-61.890476	78.036713	-564.689026	250.007599	1286.118774	-510.281952	-138.260681	1293.310791	-492.816345	58.040241	1321.424316	-473.328644	73.259323	1585.410645	-600.664734	277.599976	1050.270874	-528.661743	-187.128510	1059.505737	-481.594299	254.751190	808.528870	-417.795227	-130.678116	827.164612	-499.878662	50.835873	961.416748	477.764801	24.043884	930.596680	496.641388	206.065781
-514.120056	152.352142	863.175842	-504.432281	-49.191971	860.511902	-624.196716	192.898651	420.895966	-555.016968	-73.781197	475.042877	-609.138855	199.836212	67.628242	-616.481384	-61.901791	78.038742	-564.640076	249.852753	1286.128174	-510.174225	-138.409973	1293.297241	-492.751526	57.920506	1321.421753	-473.224121	73.107079	1585.394409	-600.635254	277.529114	1050.260742	-528.517639	-187.249863	1059.450806	-481.519196	254.636337	808.546570	-417.627167	-130.802582	827.152710	-499.799438	50.719845	961.390076	477.490784	23.451607	930.500854	496.581909	205.435501
-514.042542	152.246246	863.178406	-504.306488	-49.294155	860.485229	-624.055420	192.871933	420.901001	-554.943298	-73.797775	475.032623	-609.154724	199.831146	67.643089	-616.485046	-61.902317	78.041420	-564.577026	249.724838	1286.153076	-510.070984	-138.562149	1293.298828	-492.691254	57.769245	1321.451294	-473.113892	72.948021	1585.382813	-600.563538	277.396606	1050.264160	-528.355103	-187.385529	1059.427124	-481.407776	254.587769	808.575745	-417.447144	-130.900253	827.154419	-499.702332	50.603401	961.378357	477.242401	22.916616	930.414795	496.512878	204.857712
-513.955566	152.135223	863.184082	-504.161102	-49.387543	860.488953	-623.961548	192.832886	420.902527	-554.847412	-73.874039	475.005737	-609.217834	199.816589	67.629150	-616.450867	-61.905960	78.074493	-564.513000	249.560883	1286.166504	-509.954041	-138.700073	1293.280518	-492.615387	57.631329	1321.438354	-473.005280	72.773842	1585.363647	-600.478638	277.304688	1050.272583	-528.215637	-187.519730	1059.408203	-481.313965	254.503433	808.598511	-417.252350	-130.985397	827.140747	-499.587250	50.502838	961.383179	476.910309	22.267550	930.337769	496.429169	204.193405
-513.896912	152.051300	863.186584	-504.071808	-49.486401	860.475647	-623.850952	192.781189	420.903412	-554.732117	-73.913834	475.011505	-609.230835	199.772263	67.647781	-616.468994	-61.916840	78.093445	-564.405762	249.426239	1286.186157	-509.868835	-138.832077	1293.276123	-492.526794	57.474396	1321.455688	-472.900146	72.605042	1585.357910	-600.370972	277.164581	1050.287720	-528.042786	-187.676956	1059.393433	-481.201477	254.445084	808.628967	-417.054657	-131.075409	827.177734	-499.500275	50.405800	961.376526	476.599579	21.675919	930.274414	496.334686	203.640442
-513.788757	151.953522	863.204773	-503.934052	-49.574780	860.443787	-623.731567	192.721024	420.938080	-554.626465	-73.963448	475.014130	-609.176758	199.781860	67.658714	-616.448059	-61.908867	78.090569	-564.294189	249.245865	1286.193359	-509.761932	-139.001144	1293.256226	-492.414886	57.299778	1321.467285	-472.788055	72.431900	1585.334595	-600.287842	277.098541	1050.304810	-527.897095	-187.810181	1059.364502	-481.117920	254.361832	808.638245	-416.862579	-131.148651	827.172791	-499.379791	50.289211	961.369690	476.345123	21.163454	930.154114	496.272644	203.114838
-513.671021	151.905701	863.225220	-503.802185	-49.657288	860.443176	-623.607910	192.635040	420.944885	-554.548523	-73.993553	475.019714	-609.090515	199.774918	67.664146	-616.412537	-61.925785	78.100861	-564.217590	249.145355	1286.217041	-509.687439	-139.107910	1293.245361	-492.371368	57.181511	1321.458252	-472.696930	72.260971	1585.326172	-600.132507	276.974915	1050.342529	-527.771912	-187.911179	1059.352417	-480.999023	254.337509	808.692688	-416.684082	-131.242126	827.161255	-499.269745	50.213745	961.380920	475.992065	20.494770	930.076294	496.153564	202.385498
-513.585449	151.798859	863.219543	-503.684662	-49.748070	860.403503	-623.567017	192.578354	420.974487	-554.464478	-74.064163	475.027130	-609.167908	199.733307	67.668236	-616.420288	-61.925579	78.123299	-564.111450	249.014709	1286.243042	-509.601288	-139.205185	1293.232544	-492.285980	57.018501	1321.479126	-472.600098	72.089272	1585.326416	-600.036682	276.837189	1050.392334	-527.648926	-188.017090	1059.316895	-480.895752	254.258026	808.691345	-416.475861	-131.322006	827.182678	-499.160889	50.099926	961.357422	475.639008	19.799942	930.045227	496.063202	201.715744
-513.459229	151.686142	863.214172	-503.476715	-49.847458	860.424255	-623.481384	192.506638	420.997742	-554.389709	-74.081070	475.023804	-609.116760	199.741455	67.703209	-616.408752	-61.920383	78.123528	-563.977905	248.870148	1286.250610	-509.529449	-139.354675	1293.182373	-492.228149	56.892765	1321.484619	-472.491638	71.937500	1585.323730	-599.921387	276.754913	1050.394287	-527.522461	-188.158691	1059.294067	-480.773315	254.187042	808.705444	-416.353699	-131.436020	827.160950	-499.010193	50.009735	961.366821	475.382446	19.218542	929.973572	495.999908	201.038132
-513.322632	151.592133	863.200256	-503.339783	-49.917027	860.405701	-623.465332	192.450562	421.037567	-554.312256	-74.143318	475.014984	-609.099243	199.718399	67.704887	-616.393372	-61.932178	78.119095	-563.843262	248.755920	1286.259888	-509.445496	-139.480301	1293.145874	-492.186005	56.751945	1321.509888	-472.393616	71.769119	1585.334839	-599.780579	276.658752	1050.446777	-527.423523	-188.281754	1059.293579	-480.632660	254.107315	808.755066	-416.174316	-131.513397	827.161438	-498.879364	49.925255	961.351135	475.060242	18.560930	929.932739	495.897614	200.437012
-513.210938	151.482895	863.174622	-503.184723	-50.039524	860.408020	-623.405396	192.332550	421.026764	-554.241028	-74.200119	475.048157	-609.076477	199.724380	67.703522	-616.403076	-61.918362	78.127899	-563.707520	248.623917	1286.272583	-509.333008	-139.609558	1293.131714	-492.155426	56.626270	1321.528809	-472.267792	71.628113	1585.387939	-599.551208	276.047211	1050.487183	-527.306946	-188.347992	1059.255981	-480.499908	254.048676	808.733826	-416.041443	-131.629272	827.125366	-498.754028	49.824879	961.340332	474.660706	17.855810	929.917236	495.726715	199.752914
-513.044373	151.435059	863.199219	-503.011414	-50.105934	860.404541	-623.351501	192.255966	421.075317	-554.213867	-74.248192	475.031281	-609.007446	199.725464	67.740494	-616.419128	-61.919315	78.135025	-563.582336	248.493958	1286.281494	-509.256500	-139.742813	1293.079712	-492.134735	56.495586	1321.557251	-472.203247	71.430298	1585.376221	-599.476379	276.467865	1050.474243	-527.205383	-188.416077	1059.220337	-480.343597	253.992935	808.797119	-415.878387	-131.720215	827.135925	-498.598175	49.753582	961.352112	474.384094	17.276749	929.854187	495.612183	199.040558
-512.933594	151.369247	863.180847	-502.900482	-50.147301	860.371033	-623.307861	192.150909	421.068909	-554.116882	-74.315071	475.008240	-608.988342	199.710617	67.752953	-616.412354	-61.934292	78.139404	-563.458618	248.359528	1286.302612	-509.154755	-139.889221	1293.050293	-492.090790	56.375191	1321.583984	-472.120911	71.253792	1585.409668	-599.332947	276.388092	1050.484497	-527.091431	-188.514725	1059.184204	-480.205200	253.899017	808.808411	-415.725952	-131.788895	827.110046	-498.484650	49.692520	961.325867	474.092834	16.583158	929.848145	495.537109	198.339554
-512.786865	151.267075	863.162537	-502.729126	-50.220955	860.372375	-623.260193	192.066818	421.076874	-554.020081	-74.306213	474.987640	-608.902344	199.664490	67.749245	-616.414551	-61.919704	78.141327	-563.326965	248.218689	1286.291870	-509.080261	-139.996429	1293.007202	-492.045929	56.235344	1321.569336	-472.036499	71.070107	1585.455200	-599.188599	276.343689	1050.485352	-526.994507	-188.636719	1059.116333	-480.025299	253.825409	808.840576	-415.613556	-131.875320	827.066711	-498.327240	49.615288	961.317627	473.775452	15.853707	929.845642	495.463074	197.591324
-512.617371	151.172897	863.138733	-502.538818	-50.348148	860.371094	-623.219482	192.007446	421.097534	-553.897156	-74.355179	474.988403	-608.929749	199.661957	67.768959	-616.403564	-61.926750	78.137825	-563.195007	248.110886	1286.302856	-508.946747	-140.143585	1292.971924	-491.983673	56.133839	1321.560547	-471.970856	70.874634	1585.499023	-599.033203	276.255035	1050.479736	-526.896484	-188.684464	1059.059937	-479.867065	253.740250	808.829224	-415.451141	-131.968674	827.053955	-498.153046	49.516560	961.305725	473.515839	15.185093	929.821716	495.364197	196.926697
-512.496216	151.134506	863.138733	-502.400330	-50.421658	860.357910	-623.166016	191.944565	421.117401	-553.807861	-74.418312	475.014526	-608.879883	199.644714	67.755905	-616.399109	-61.918888	78.150497	-563.068848	248.014236	1286.290039	-508.866425	-140.270798	1292.914917	-491.906372	56.000515	1321.496338	-471.915100	70.686684	1585.576904	-598.889404	276.174103	1050.475098	-526.802368	-188.777435	1058.994019	-479.714111	253.661362	808.832642	-415.301605	-132.015381	827.047791	-498.023163	49.455036	961.299072	473.291107	14.559794	929.795776	495.304230	196.237549
-512.336670	151.052841	863.115173	-502.243500	-50.532227	860.324890	-623.123901	191.894073	421.106140	-553.734436	-74.478752	475.016968	-608.927979	199.642395	67.782806	-616.430481	-61.931454	78.143944	-562.911133	247.921738	1286.265259	-508.779907	-140.400269	1292.862671	-491.855377	55.900387	1321.442627	-471.872223	70.505562	1585.675903	-598.734924	276.083130	1050.445801	-526.721252	-188.855270	1058.930420	-479.563904	253.587006	808.811829	-415.157257	-132.078308	826.986511	-497.858459	49.354584	961.270142	473.014801	13.872346	929.819214	495.214844	195.541687
-512.233459	150.974854	863.079529	-502.140717	-50.646198	860.278320	-623.062500	191.828583	421.111115	-553.644043	-74.524178	475.004944	-608.921021	199.644608	67.775238	-616.457275	-61.933704	78.152702	-562.738220	247.833206	1286.224854	-508.654663	-140.513687	1292.772583	-491.823669	55.784637	1321.363037	-471.831573	70.320496	1585.806885	-598.595520	275.991730	1050.421143	-526.635437	-188.917953	1058.829590	-479.405029	253.501266	808.796509	-415.018585	-132.158188	826.920105	-497.718964	49.255226	961.225525	472.722992	13.045062	929.836365	495.161865	194.779938
-512.134033	150.913528	863.058411	-502.014801	-50.706947	860.210938	-623.050598	191.806900	421.127197	-553.532043	-74.559151	475.008057	-608.864502	199.643082	67.789948	-616.469177	-61.976696	78.176529	-562.562988	247.764862	1286.195679	-508.527954	-140.601135	1292.721802	-491.760376	55.675621	1321.314331	-471.809296	70.111893	1585.979980	-598.435181	275.877319	1050.390625	-526.559387	-188.974304	1058.768066	-479.255859	253.424026	808.747375	-414.864166	-132.206329	826.871155	-497.588226	49.173546	961.179382	472.535706	12.506446	929.809387	495.136658	194.066727
-512.004150	150.815628	863.026978	-501.853760	-50.812275	860.217773	-623.010620	191.815689	421.131592	-553.509460	-74.667595	475.027466	-608.900208	199.644806	67.796204	-616.477783	-61.970524	78.201920	-562.373474	247.668625	1286.157471	-508.354065	-140.707443	1292.649414	-491.678314	55.570896	1321.274780	-471.796570	69.897202	1586.168213	-598.275635	275.771332	1050.359253	-526.447266	-189.059067	1058.710083	-479.104401	253.346603	808.736267	-414.729980	-132.290543	826.839417	-497.424347	49.093266	961.165466	472.284576	11.856371	929.821533	495.127686	193.389420
-511.912689	150.742249	862.989075	-501.734467	-50.926559	860.190308	-622.966675	191.790634	421.147156	-553.393433	-74.692879	475.011749	-608.972412	199.639511	67.790276	-616.481628	-61.952942	78.201004	-562.203247	247.588379	1286.161133	-508.224121	-140.796356	1292.581421	-491.596649	55.476288	1321.237671	-471.760559	69.708946	1586.414551	-598.133423	275.664673	1050.342651	-526.389832	-189.164124	1058.672241	-478.947479	253.263931	808.706970	-414.581543	-132.281631	826.835693	-497.296600	49.007240	961.130737	471.950256	11.127955	929.865173	495.076080	192.709854
-511.769958	150.699265	862.986816	-501.587860	-50.989082	860.186951	-622.887146	191.777145	421.181854	-553.311035	-74.753021	475.057739	-608.888855	199.632904	67.827721	-616.500671	-61.990047	78.215630	-562.042908	247.534409	1286.155151	-508.112823	-140.891510	1292.539307	-491.504303	55.402756	1321.190552	-471.641541	69.571709	1586.701904	-597.967529	275.581696	1050.344116	-526.299500	-189.253891	1058.632568	-478.808563	253.177505	808.700867	-414.394379	-132.288803	826.889282	-497.145325	48.954548	961.127319	471.696503	10.497807	929.896118	495.064026	192.065506
-511.626892	150.613113	862.966431	-501.405884	-51.083843	860.212158	-622.870422	191.750488	421.201447	-553.196411	-74.823387	475.052612	-608.962463	199.619507	67.833542	-616.437073	-61.966164	78.215004	-561.882080	247.471619	1286.157959	-507.937805	-140.957611	1292.528931	-491.397736	55.304585	1321.164795	-471.684631	69.346970	1586.854736	-597.801208	275.518860	1050.336792	-526.214172	-189.354507	1058.640747	-478.670349	253.104050	808.695496	-414.184021	-132.281097	826.975647	-496.984863	48.888367	961.130188	471.456726	9.906652	929.914185	495.067474	191.458344
-511.481689	150.571503	862.951721	-501.255188	-51.169781	860.232117	-622.809143	191.714951	421.225006	-553.130127	-74.862450	475.062012	-608.960938	199.597916	67.832870	-616.483215	-61.991230	78.229706	-561.701599	247.414108	1286.166260	-507.802948	-141.056564	1292.514404	-491.298309	55.236237	1321.170166	-471.673950	69.156784	1587.043579	-597.637329	275.456543	1050.353394	-526.120911	-189.540878	1058.644287	-478.529053	253.022827	808.687744	-413.979889	-132.246933	827.069885	-496.832825	48.842354	961.132568	471.153809	9.280809	929.943298	495.053253	190.747833
-511.334991	150.513748	862.954041	-501.104065	-51.202980	860.250549	-622.747498	191.696289	421.241241	-553.022522	-74.924026	475.052826	-608.957458	199.601379	67.855415	-616.468628	-61.976040	78.235992	-561.548523	247.352371	1286.179199	-507.710968	-141.126144	1292.482666	-491.178986	55.154907	1321.162720	-471.634521	68.968025	1587.269043	-597.491577	275.458771	1050.350708	-525.981384	-189.718735	1058.646362	-478.387970	252.948196	808.686523	-413.737000	-132.180389	827.190247	-496.686798	48.804798	961.143250	470.824463	8.661297	929.995544	495.069885	190.088638
-511.197388	150.489227	862.941284	-500.957825	-51.277176	860.235107	-622.678528	191.636032	421.262878	-552.915283	-74.998978	475.063354	-608.885620	199.607346	67.851990	-616.470581	-61.993240	78.248291	-561.389526	247.279495	1286.197510	-507.545959	-141.214813	1292.501831	-491.066345	55.093441	1321.137939	-471.575470	68.774330	1587.424683	-597.339050	275.434418	1050.396118	-525.869629	-189.865768	1058.666626	-478.247772	252.886673	808.685303	-413.502777	-132.090744	827.310181	-496.534912	48.755222	961.128235	470.549530	8.161627	929.995056	495.059723	189.590347
-511.050110	150.423035	862.930054	-500.798004	-51.332836	860.249084	-622.627991	191.585007	421.273102	-552.791992	-75.078941	475.047089	-608.865417	199.609161	67.876816	-616.484741	-61.995342	78.229286	-561.195496	247.228897	1286.201782	-507.414459	-141.264038	1292.496460	-490.950806	55.030651	1321.146973	-471.492645	68.622505	1587.557129	-597.170654	275.372467	1050.424072	-525.728699	-190.062698	1058.677246	-478.098328	252.839752	808.685913	-413.203979	-131.918259	827.497986	-496.365692	48.708107	961.128235	470.222900	7.573456	930.006409	495.037231	189.023499
-510.882629	150.373520	862.924316	-500.629089	-51.434330	860.231140	-622.563721	191.553696	421.270416	-552.675598	-75.170219	475.051971	-608.895142	199.567596	67.876358	-616.441101	-61.980618	78.287460	-561.024109	247.174225	1286.242798	-507.326019	-141.346176	1292.480347	-490.829163	54.944633	1321.121948	-471.416656	68.458817	1587.646973	-597.020447	275.318115	1050.436768	-525.591980	-190.286041	1058.656860	-477.966278	252.740585	808.700378	-412.884918	-131.637482	827.679260	-496.191193	48.627201	961.115662	469.842712	7.000698	930.034790	494.988739	188.412140
-510.739899	150.247131	862.872620	-500.455353	-51.556686	860.237976	-622.444275	191.463333	421.285370	-552.539490	-75.216408	475.077423	-608.838745	199.551941	67.857254	-616.447144	-61.981514	78.294724	-560.844055	247.112106	1286.276978	-507.186951	-141.424164	1292.474365	-490.702301	54.862247	1321.131470	-471.233490	68.395882	1587.752686	-596.858765	275.248260	1050.446777	-525.428955	-190.583160	1058.680542	-477.825867	252.698166	808.718018	-412.541748	-131.337540	827.921143	-496.015411	48.534061	961.091858	469.535339	6.466582	930.040222	495.007141	187.818695
-510.545593	150.166504	862.865356	-500.273895	-51.638317	860.252625	-622.330933	191.419037	421.279877	-552.416748	-75.280037	475.076294	-608.825134	199.558914	67.901779	-616.453247	-61.982243	78.302055	-560.695435	247.022110	1286.321289	-507.104645	-141.495697	1292.444580	-490.601440	54.761749	1321.146851	-471.068573	68.258118	1587.812500	-596.692383	275.162964	1050.493530	-525.248474	-190.840210	1058.684082	-477.650970	252.629257	808.766235	-412.156952	-131.051086	828.196472	-495.821198	48.463451	961.095032	469.225647	6.007217	930.008667	494.985626	187.255417
-510.384369	150.057480	862.835266	-500.082306	-51.746315	860.247986	-622.212280	191.374130	421.283173	-552.296387	-75.322800	475.091156	-608.819153	199.505310	67.912399	-616.433716	-61.990425	78.315598	-560.536255	246.925110	1286.340576	-506.967529	-141.575272	1292.416138	-490.494141	54.666340	1321.146484	-470.838318	68.166725	1587.862671	-596.520569	275.143188	1050.526367	-525.053345	-191.108673	1058.682983	-477.523956	252.586899	808.814209	-411.712250	-130.791397	828.454895	-495.640930	48.369160	961.077393	468.880768	5.478913	929.989197	494.932526	186.703629
-510.230591	149.960037	862.817749	-499.938110	-51.805199	860.214722	-622.097107	191.349838	421.291412	-552.193054	-75.367088	475.087219	-608.832275	199.502975	67.908058	-616.414307	-61.990810	78.304047	-560.414612	246.841888	1286.365967	-506.848755	-141.639130	1292.406738	-490.409668	54.568043	1321.142944	-470.583252	68.078964	1587.875732	-596.331055	275.128052	1050.542114	-524.826233	-191.359421	1058.649170	-477.335724	252.573532	808.852905	-411.153290	-130.381592	828.758972	-495.473969	48.283550	961.050232	468.527283	4.960130	929.977051	494.892365	186.198303
-510.041534	149.837814	862.799194	-499.736877	-51.870190	860.192139	-621.897766	191.312195	421.263885	-552.070984	-75.361771	475.067413	-608.780396	199.525116	67.901024	-616.397400	-61.999481	78.331345	-560.289795	246.749863	1286.395630	-506.741425	-141.715378	1292.333252	-490.312592	54.463715	1321.183105	-470.297821	68.020988	1587.896484	-596.150146	275.103790	1050.575195	-524.640869	-191.535477	1058.629883	-477.155426	252.554703	808.867798	-410.547760	-129.960098	829.079407	-495.271210	48.188717	961.028870	468.148407	4.495695	929.961487	494.804352	185.664993
-509.844269	149.764191	862.782593	-499.511353	-51.931545	860.194275	-621.738220	191.329727	421.260406	-551.960327	-75.426117	475.033569	-608.712219	199.511536	67.909843	-616.383179	-62.002361	78.330017	-560.214966	246.627304	1286.392700	-506.612244	-141.790222	1292.282227	-490.221436	54.344936	1321.193848	-470.019073	67.942734	1587.893799	-595.960144	275.072754	1050.588257	-524.433838	-191.699646	1058.568481	-476.967285	252.491043	808.898438	-409.876831	-129.552856	829.434509	-495.073822	48.131042	961.023071	467.825287	4.055740	929.927979	494.733368	185.154739
-509.693695	149.716217	862.785400	-499.349792	-51.990479	860.163025	-621.551636	191.319183	421.264008	-551.823547	-75.407318	475.015442	-608.740601	199.513214	67.913170	-616.381897	-62.019447	78.327026	-560.125610	246.523758	1286.409302	-506.460876	-141.852310	1292.208008	-490.160156	54.222324	1321.224487	-469.663269	67.910194	1587.897705	-595.730408	274.536438	1050.684570	-524.263489	-191.807724	1058.464233	-476.750854	252.486618	808.879456	-408.950897	-128.952927	829.983826	-494.900848	48.062237	961.007141	467.448181	3.585639	929.918274	494.610931	184.677734
-509.507629	149.692688	862.803711	-499.191589	-51.992844	860.139404	-621.315002	191.333252	421.287964	-551.727783	-75.487236	475.008331	-608.780334	199.514542	67.953072	-616.420410	-61.998222	78.330620	-560.062744	246.385422	1286.436768	-506.353180	-141.944839	1292.092041	-490.093170	54.136723	1321.252197	-469.283508	67.880531	1587.913330	-595.628540	275.000671	1050.633301	-524.109863	-191.941467	1058.397705	-476.542114	252.487320	808.934326	-408.038513	-128.374924	830.475281	-494.747528	48.026211	961.006104	467.063049	3.109870	929.889648	494.475159	184.235794
-509.336365	149.650253	862.802185	-498.967194	-52.092426	860.163330	-621.020264	191.317596	421.267059	-551.588196	-75.478874	475.003204	-608.724609	199.546844	67.957649	-616.411621	-62.030243	78.334267	-560.044373	246.259567	1286.471191	-506.179688	-142.006500	1291.972168	-490.027740	53.995602	1321.282349	-468.767181	67.963150	1587.954956	-595.406982	274.459534	1050.727539	-523.979492	-192.071533	1058.297974	-476.309875	252.474472	808.951172	-406.792877	-127.639359	831.230774	-494.572906	47.969261	961.019592	466.761963	2.728244	929.859314	494.371826	183.762238
-509.193848	149.614471	862.833984	-498.802124	-52.122623	860.148560	-620.761658	191.278778	421.252502	-551.469116	-75.514313	474.984192	-608.787048	199.520157	67.966316	-616.430481	-62.024872	78.350357	-559.976257	246.107605	1286.501587	-505.999054	-142.076340	1291.846558	-489.948700	53.857647	1321.302979	-468.394531	67.915367	1587.916260	-595.267212	274.378601	1050.752563	-523.904602	-192.160980	1058.234253	-476.080170	252.472794	809.009888	-405.440674	-126.957054	832.025269	-494.439301	47.913288	961.029907	466.401489	2.269314	929.844543	494.227539	183.267288
-509.074615	149.594772	862.857117	-498.620789	-52.169014	860.156128	-620.465759	191.282974	421.244019	-551.337463	-75.523758	474.967010	-608.829163	199.489319	67.972847	-616.437927	-62.023975	78.332153	-559.959717	245.976990	1286.555176	-505.813507	-142.119644	1291.728638	-489.852448	53.749119	1321.307129	-467.795624	68.017296	1587.929443	-595.124512	274.256195	1050.779785	-523.836121	-192.244522	1058.148071	-475.855042	252.459549	809.064697	-403.901245	-126.232643	833.068848	-494.318176	47.874100	961.047974	466.040802	1.815308	929.827698	494.072235	182.791580
-508.962830	149.569077	862.877197	-498.423950	-52.305336	860.158447	-620.061584	191.265610	421.199158	-551.220703	-75.618469	474.961121	-608.738281	199.461594	68.005127	-616.479736	-62.039238	78.395294	-560.007019	245.798981	1286.608765	-505.667084	-142.174393	1291.592773	-489.740234	53.630207	1321.311035	-467.278198	68.016808	1587.891724	-595.060913	274.679169	1050.720703	-523.804749	-192.321640	1058.032715	-475.622223	252.407516	809.166870	-402.167877	-125.463333	834.220642	-494.185150	47.787655	961.061157	465.666016	1.360017	929.825867	493.867035	182.362640
-508.888641	149.558441	862.924316	-498.296692	-52.393143	860.145569	-619.651306	191.291962	421.185455	-551.096252	-75.692192	474.986298	-608.700989	199.446808	67.997238	-616.482361	-62.042538	78.380112	-560.000244	245.670837	1286.673584	-505.533478	-142.229324	1291.435181	-489.680328	53.514431	1321.313354	-466.671539	68.103905	1587.854492	-594.913818	274.493011	1050.740845	-523.812500	-192.468704	1057.982544	-475.363190	252.398300	809.261414	-400.319336	-124.801933	835.521301	-494.084503	47.711674	961.078064	465.427368	1.021235	929.770935	493.725159	181.965714
-508.799957	149.463318	862.930969	-498.134888	-52.469975	860.168396	-619.195618	191.359299	421.184937	-550.940979	-75.719940	474.978973	-608.694031	199.423660	68.019066	-616.475708	-62.057163	78.391136	-560.052063	245.520554	1286.714844	-505.461182	-142.324615	1291.316162	-489.599487	53.381561	1321.317383	-466.066040	68.179482	1587.786987	-594.818665	274.367035	1050.767090	-523.861572	-192.621552	1057.860474	-475.083405	252.362061	809.361511	-398.290253	-124.203804	836.988892	-493.978027	47.636005	961.094666	465.119080	0.591162	929.736572	493.559692	181.493622
-508.712982	149.441895	862.962036	-497.986572	-52.556637	860.135620	-618.752441	191.409744	421.184113	-550.822083	-75.784256	474.981598	-608.681580	199.414856	68.042526	-616.492981	-62.064087	78.405624	-560.088806	245.387680	1286.784790	-505.348236	-142.409805	1291.182739	-489.527008	53.265118	1321.364746	-465.506531	68.208015	1587.712769	-594.730103	274.144470	1050.805664	-524.014465	-192.765656	1057.747803	-474.786774	252.335007	809.503357	-396.123901	-123.613800	838.523010	-493.875061	47.552879	961.094971	464.817017	0.119320	929.717590	493.365143	181.084488
-508.634918	149.396149	863.005432	-497.843567	-52.639534	860.155640	-618.277161	191.431488	421.191498	-550.703430	-75.853355	474.974121	-608.768188	199.407654	68.065666	-616.485168	-62.087955	78.429489	-560.155457	245.226700	1286.845459	-505.261383	-142.540558	1291.027588	-489.459259	53.134007	1321.375854	-464.727875	68.375755	1587.692017	-594.655212	273.950867	1050.845459	-524.254395	-192.897949	1057.575073	-474.486481	252.288681	809.661499	-393.462097	-122.808388	840.592224	-493.784637	47.479149	961.128540	464.542389	-0.329339	929.688293	493.171722	180.668716
-508.557831	149.373764	863.072693	-497.744049	-52.688129	860.133118	-617.758179	191.455994	421.155640	-550.604248	-75.920509	474.975647	-608.675293	199.394470	68.129295	-616.545349	-62.113575	78.452797	-560.244812	245.092911	1286.918457	-505.172333	-142.666718	1290.834717	-489.380798	53.003456	1321.389648	-464.162231	68.368149	1587.583984	-594.578979	273.744293	1050.895142	-524.573914	-192.986771	1057.445190	-474.235535	252.282349	809.789185	-390.609985	-122.063652	842.792786	-493.717529	47.399429	961.152527	464.327087	-0.680437	929.646484	493.008881	180.243530
-508.500946	149.328873	863.107605	-497.643951	-52.747204	860.124268	-617.262024	191.454437	421.087494	-550.314514	-75.801643	474.936310	-608.680481	199.386871	68.164284	-616.465820	-62.084560	78.421234	-560.336487	244.933914	1286.992920	-505.022034	-142.811356	1290.688843	-489.280975	52.854969	1321.413940	-463.358826	68.535133	1587.525513	-593.960388	273.027191	1050.826538	-525.005859	-193.012070	1057.262695	-471.370636	252.888336	812.502686	-387.863586	-121.439606	845.062012	-493.642670	47.327793	961.165649	464.100555	-1.012052	929.573853	492.842621	179.850296
-508.436676	149.275162	863.161316	-497.549011	-52.823902	860.138062	-616.738647	191.463440	421.073029	-550.216980	-75.847595	474.943451	-608.650574	199.356903	68.169449	-616.456116	-62.089691	78.404236	-560.422241	244.757126	1287.095215	-504.884308	-142.998688	1290.517578	-489.174683	52.694450	1321.420654	-462.600342	68.648277	1587.398315	-593.928284	272.841034	1050.876221	-525.423340	-192.929459	1057.043579	-471.167725	252.879242	812.659241	-384.355774	-120.451599	847.984619	-493.576202	47.243717	961.200500	463.887573	-1.411930	929.552856	492.701477	179.417603
-508.820831	148.508255	863.036987	-497.546631	-53.068703	860.157959	-616.312378	191.540085	421.002380	-550.165100	-75.943039	474.989349	-608.689819	199.336533	68.174149	-616.491394	-62.070637	78.451294	-560.470459	244.588959	1287.174194	-504.807983	-143.200897	1290.328247	-489.064362	52.515038	1321.407227	-461.880920	68.785980	1587.255127	-593.889893	272.695740	1050.951782	-525.811523	-192.823151	1056.790405	-470.973663	252.863876	812.843872	-380.613281	-119.562172	851.281372	-493.729462	46.826756	961.145569	463.624329	-1.822360	929.554932	492.530243	179.012589
-508.777802	148.495071	863.102417	-497.478668	-53.092274	860.153320	-615.876038	191.614090	420.989319	-550.034180	-75.972252	474.973969	-608.752502	199.302704	68.217934	-616.491821	-62.109810	78.447189	-560.522461	244.396515	1287.279663	-504.720154	-143.421036	1290.199585	-488.948242	52.313694	1321.389771	-461.106750	68.923164	1587.101074	-593.891113	272.573425	1051.063721	-526.277771	-192.598526	1056.555664	-470.834808	252.866409	812.995544	-376.748932	-118.738594	854.808105	-493.687225	46.774235	961.176941	463.418365	-2.243993	929.554321	492.430267	178.565094
-508.738220	148.416534	863.145020	-497.426544	-53.166157	860.179810	-615.383423	191.669479	420.976471	-549.945557	-76.039307	474.978149	-608.779358	199.280762	68.238518	-616.548584	-62.113983	78.478104	-560.524597	244.193817	1287.382202	-504.668854	-143.651459	1290.048462	-488.822906	52.121468	1321.388428	-460.298218	69.064140	1586.916260	-593.901794	272.480377	1051.189331	-526.687561	-192.258514	1056.310913	-470.683258	252.848511	813.177368	-372.605652	-117.564323	858.718567	-493.657227	46.689724	961.212891	463.279205	-2.551661	929.530090	492.343567	178.261124
-508.251617	149.026901	863.341553	-497.191681	-53.032940	860.204773	-614.824829	191.656006	421.029755	-549.765442	-76.048180	474.960175	-608.807312	199.233643	68.236809	-616.491211	-62.116951	78.487198	-560.524109	243.993393	1287.499756	-504.620880	-143.896072	1289.866089	-488.711395	51.892380	1321.354248	-459.552063	69.193710	1586.747437	-593.883728	272.361176	1051.314575	-527.088440	-191.886063	1056.039551	-470.573608	252.823502	813.342224	-368.302277	-116.967255	862.889221	-493.393097	46.962036	961.331726	463.168640	-2.822183	929.507751	492.279724	177.929123
-508.258392	149.016571	863.406128	-497.261658	-53.061054	860.195374	-614.328308	191.740173	421.009583	-549.681274	-76.122963	474.931854	-608.914612	199.236145	68.278564	-616.522644	-62.125519	78.490303	-560.499695	243.734070	1287.584229	-504.589508	-144.164917	1289.687500	-488.580994	51.698254	1321.334961	-458.803772	69.275963	1586.497803	-593.910095	272.303589	1051.438232	-527.338379	-191.513931	1055.864014	-470.509186	252.811295	813.476624	-363.649475	-116.234818	867.611267	-493.439850	46.903091	961.359680	463.073669	-3.098738	929.509094	492.258759	177.625427
-507.738525	148.464005	863.409851	-495.823944	-53.154274	860.732117	-613.450378	191.607300	420.797729	-549.230896	-75.880188	474.970825	-608.669189	199.225494	68.299805	-616.375488	-62.114414	78.421036	-560.463989	243.532349	1287.678711	-504.593445	-144.451569	1289.573853	-488.456055	51.463028	1321.310059	-457.945801	69.483971	1586.295532	-593.918396	272.234528	1051.569336	-527.473755	-190.879333	1055.522827	-470.439087	252.840271	813.630310	-358.770294	-115.688766	872.548706	-492.769989	46.864700	961.661011	463.000671	-3.366244	929.497375	492.242218	177.379807
-507.684021	148.349747	863.441711	-495.699554	-53.066948	860.794800	-612.930664	191.710785	420.781921	-549.034119	-75.806564	474.922455	-608.694275	199.225815	68.320595	-616.358948	-62.112637	78.412506	-560.384705	243.326004	1287.768677	-504.668488	-144.759048	1289.454712	-488.363617	51.210247	1321.287231	-457.132355	69.661751	1586.097656	-593.918457	272.129486	1051.705933	-527.422852	-190.254837	1055.243286	-470.421387	252.862228	813.760193	-353.720001	-115.282425	877.763428	-492.738678	46.865269	961.713623	462.881958	-3.652021	929.506592	492.222168	177.094177
-507.659119	148.337296	863.492188	-495.701355	-52.963028	860.743774	-612.431091	191.785553	420.752289	-549.092896	-75.953049	474.905548	-608.747009	199.204666	68.359413	-616.407288	-62.133755	78.447067	-560.282898	243.089569	1287.856445	-504.816925	-145.055527	1289.434692	-488.233551	50.899448	1321.285156	-456.364777	69.732613	1585.796143	-593.934692	272.089142	1051.801880	-527.198181	-189.638641	1055.036743	-470.423065	252.900406	813.856445	-348.729126	-115.317757	883.265808	-492.739807	46.858425	961.714050	462.808960	-3.898692	929.535095	492.259674	176.833801
-507.760223	148.434326	863.574341	-495.899078	-52.996655	860.466309	-612.050903	191.899673	420.759155	-549.076477	-76.029175	474.909760	-608.759705	199.174850	68.385681	-616.451538	-62.135891	78.455696	-560.171509	242.865967	1287.936157	-505.039886	-145.403671	1289.422363	-488.141357	50.629398	1321.269287	-455.452087	69.925964	1585.567139	-593.915894	272.040283	1051.917114	-526.797424	-189.055557	1054.779419	-470.465637	252.926514	813.935547	-343.277527	-114.811539	888.870361	-492.791565	46.714466	961.606018	462.694916	-4.148355	929.570496	492.270599	176.547287
-507.713165	148.413055	863.593689	-495.905457	-53.032211	860.455811	-611.570190	191.968353	420.730133	-549.007141	-76.041466	474.878448	-608.776062	199.157852	68.421616	-616.465576	-62.136997	78.459618	-560.035156	242.657944	1288.000854	-505.264771	-145.705612	1289.461060	-488.056641	50.364792	1321.269165	-454.619720	70.059349	1585.281982	-593.882690	271.937378	1052.027222	-526.103882	-188.493988	1054.572632	-470.553558	252.978455	813.985046	-337.887085	-114.579941	894.598206	-492.779877	46.668438	961.611023	462.627502	-4.378055	929.590942	492.327087	176.285263
-507.644226	148.327087	863.638977	-495.764252	-53.062931	860.469604	-611.108948	192.030304	420.663940	-548.918762	-76.068581	474.890961	-608.745605	199.165466	68.452522	-616.430115	-62.136356	78.463127	-559.888489	242.427811	1288.063721	-505.531982	-146.022812	1289.536255	-487.987335	50.119175	1321.268311	-453.842590	70.106529	1584.938477	-593.854126	271.872284	1052.123169	-525.208130	-188.018936	1054.415894	-470.625793	253.009644	814.020874	-332.706146	-114.581039	900.252075	-492.717590	46.594875	961.644287	462.552490	-4.584735	929.634949	492.352295	176.087189
-507.526794	148.170258	863.661072	-495.512268	-53.162182	860.562561	-610.702942	192.001251	420.606201	-548.786560	-76.024956	474.890259	-608.690247	199.158020	68.494034	-616.432129	-62.129078	78.490845	-559.715576	242.220978	1288.100952	-505.884369	-146.319733	1289.644897	-487.924500	49.823296	1321.292847	-453.045715	70.144760	1584.593872	-593.781921	271.766541	1052.207031	-524.003967	-187.493530	1054.222900	-470.688568	253.051956	814.036194	-327.331207	-114.674072	906.153870	-492.593567	46.503895	961.707642	462.486145	-4.764767	929.671326	492.394440	175.876266
-507.350159	147.954987	863.670166	-495.127991	-53.240887	860.673828	-610.323181	191.994934	420.520081	-548.646973	-76.000816	474.933411	-608.642883	199.163361	68.522865	-616.417358	-62.125587	78.447105	-559.547607	242.003952	1288.152588	-506.286438	-146.666870	1289.774048	-487.885712	49.556854	1321.331665	-452.168152	70.359657	1584.359619	-593.712952	271.681885	1052.309937	-522.585205	-187.111435	1054.123047	-470.757294	253.117615	814.048950	-321.981018	-114.851601	911.981201	-492.385834	46.411530	961.774841	462.438995	-4.985657	929.696045	492.447632	175.687439
-507.121460	147.802322	863.691895	-494.805542	-53.256683	860.842896	-609.946106	192.003220	420.484711	-548.502014	-75.958939	474.907776	-608.502686	199.120361	68.561455	-616.358826	-62.131222	78.429314	-559.354370	241.809341	1288.168945	-506.788330	-147.013840	1289.940552	-487.843872	49.303097	1321.352051	-451.365417	70.429626	1584.028564	-593.624084	271.610413	1052.382080	-520.918518	-186.764206	1054.097290	-470.828033	253.116791	814.027344	-316.649689	-115.219131	917.792480	-492.215240	46.397171	961.880127	462.372559	-5.160197	929.707336	492.490509	175.524551
-507.766876	148.522568	863.755493	-497.128845	-52.794952	860.044617	-610.136169	192.217194	420.626648	-549.098450	-76.482750	474.754639	-608.782715	199.112320	68.589500	-616.636597	-62.144405	78.520058	-559.186646	241.643204	1288.170044	-507.105377	-147.191635	1290.187622	-487.825592	49.075096	1321.379517	-450.554077	70.511078	1583.710693	-593.502808	271.501526	1052.418945	-518.981750	-186.478943	1054.102051	-470.871765	253.103378	813.972046	-311.415771	-115.656380	923.423157	-493.286621	46.512524	961.470337	462.351624	-5.321558	929.703979	492.523987	175.368408
-507.706940	148.489456	863.765869	-497.207825	-52.879917	859.991516	-609.979797	192.243820	420.625824	-548.974060	-76.469101	474.718384	-608.735413	199.105164	68.616653	-616.609375	-62.143883	78.521111	-559.029297	241.512283	1288.183228	-507.601715	-147.410767	1290.469238	-487.814301	48.864925	1321.415894	-449.752014	70.642876	1583.397949	-593.375610	271.436432	1052.443359	-516.931519	-186.318832	1054.213745	-470.874176	253.112228	813.928467	-306.344086	-116.117271	928.914490	-493.286896	46.416645	961.447632	462.310394	-5.500137	929.716858	492.558411	175.217819
-507.559357	148.427063	863.755981	-497.137146	-53.009068	860.002441	-609.835144	192.256912	420.623627	-548.948486	-76.547485	474.759033	-608.747681	199.074844	68.648949	-616.649048	-62.147930	78.535248	-558.887573	241.341614	1288.156494	-508.010040	-147.621368	1290.757324	-487.864624	48.675423	1321.411865	-448.988464	70.760345	1583.099365	-593.251648	271.390137	1052.426147	-514.610962	-186.171387	1054.313843	-470.848206	253.055603	813.849915	-301.306396	-116.802574	934.192505	-493.201355	46.326859	961.450378	462.287262	-5.612308	929.676880	492.553345	175.091003
-507.419617	148.407761	863.759583	-497.087494	-53.088978	859.988831	-609.748169	192.233749	420.662140	-548.880188	-76.592125	474.754425	-608.721436	199.085632	68.644028	-616.655212	-62.159939	78.537003	-558.755432	241.197739	1288.114746	-508.433350	-147.815506	1291.077148	-487.914673	48.484798	1321.445313	-448.156250	71.105942	1582.907959	-593.082764	271.301727	1052.394897	-512.211548	-186.180878	1054.491943	-470.759033	253.006332	813.814148	-296.440918	-117.507050	939.275208	-493.122833	46.264225	961.446716	462.278809	-5.723570	929.645081	492.562592	174.925262
-507.407898	148.519363	863.767639	-497.528351	-52.834209	859.875183	-609.770874	192.236389	420.713074	-548.875000	-76.707642	474.658966	-608.785706	199.056488	68.661377	-616.667725	-62.155079	78.543678	-558.656616	241.064545	1288.056274	-508.807251	-148.000946	1291.376587	-488.001129	48.298512	1321.458008	-447.547150	71.123848	1582.541748	-592.905701	271.233124	1052.357056	-509.729034	-186.212570	1054.749756	-470.629822	252.917328	813.760071	-291.710876	-118.192429	944.010986	-493.300018	46.367619	961.389343	462.250275	-5.903479	929.647583	492.559021	174.778046
-507.118195	148.375931	863.767578	-496.961975	-53.253956	859.960144	-609.699829	192.175232	420.723450	-548.695435	-76.660301	474.721283	-608.738037	199.045166	68.696030	-616.601501	-62.152126	78.531212	-558.559021	240.949677	1287.997559	-509.229980	-148.113159	1291.661621	-488.061584	48.134533	1321.474487	-446.914429	71.181885	1582.185913	-592.686218	271.147125	1052.292480	-507.164703	-186.368683	1054.986938	-470.436432	252.787628	813.705444	-287.136780	-119.069115	948.555908	-492.955048	46.138264	961.440125	462.221924	-6.016309	929.626831	492.518707	174.627731
-506.932251	148.318344	863.752808	-496.821747	-53.348610	859.948914	-609.652893	192.098541	420.743011	-548.591980	-76.725067	474.718811	-608.719055	199.046204	68.688423	-616.610474	-62.164745	78.535828	-558.493958	240.817810	1287.914429	-509.620178	-148.225784	1291.941162	-488.125427	47.991703	1321.463989	-446.282593	71.358475	1581.919189	-592.461121	271.037598	1052.213135	-504.554749	-186.540863	1055.319458	-470.174286	252.650436	813.669312	-282.740387	-119.981697	952.834900	-492.824402	46.060417	961.430054	462.183044	-6.173019	929.612366	492.468658	174.476715
-506.780731	148.264236	863.738586	-496.720917	-53.429493	859.921570	-609.707458	192.098007	420.765961	-548.512451	-76.748611	474.705627	-608.749146	199.005783	68.681847	-616.636047	-62.159271	78.551491	-558.443054	240.714767	1287.837402	-509.907959	-148.331116	1292.228027	-488.152802	47.880035	1321.485107	-445.648987	71.683479	1581.734253	-592.229736	270.966736	1052.121582	-502.004303	-186.764465	1055.609375	-469.867889	252.500046	813.632080	-278.547211	-120.844696	956.764771	-492.705536	45.984013	961.409851	462.146973	-6.342255	929.596313	492.445953	174.307510
-506.586090	148.212845	863.731140	-496.598572	-53.523392	859.883789	-609.764282	192.019196	420.808899	-548.172729	-76.674438	474.680359	-608.756409	199.008514	68.663887	-616.521912	-62.151070	78.503624	-558.401062	240.581635	1287.743286	-510.188416	-148.453659	1292.461426	-488.191254	47.809994	1321.478149	-445.121643	71.872856	1581.521484	-592.005310	270.835815	1052.034302	-499.498535	-187.068527	1056.016846	-469.498108	252.248642	813.601563	-274.552399	-121.791222	960.390686	-492.575806	45.891975	961.389526	462.141785	-6.496669	929.596802	492.423798	174.159531
-506.784821	147.479172	863.548340	-496.583954	-53.756527	859.852173	-609.912292	191.973358	420.776184	-548.100952	-76.772125	474.681183	-608.834106	199.002655	68.679787	-616.529785	-62.149666	78.512589	-558.403137	240.464981	1287.669189	-510.417389	-148.577942	1292.711426	-488.211273	47.759926	1321.459351	-444.700409	71.937302	1581.248779	-591.906738	270.803162	1051.917480	-497.011505	-187.454086	1056.412231	-469.545349	251.987961	813.321716	-270.754120	-122.908752	963.759338	-492.642334	45.490620	961.281189	462.161072	-6.663742	929.588135	492.428925	173.979736
-506.627197	147.341690	863.502014	-496.417175	-53.844913	859.827881	-610.046387	191.924057	420.819672	-547.931274	-76.845779	474.663269	-608.893677	199.018143	68.683594	-616.546875	-62.154030	78.525467	-558.420715	240.398926	1287.554810	-510.579315	-148.619095	1292.920410	-488.229034	47.701061	1321.415283	-444.257904	72.179245	1581.069702	-591.712158	270.629333	1051.780640	-494.593109	-187.908005	1056.824097	-469.160034	251.771713	813.304016	-267.449097	-123.781807	966.528076	-492.495026	45.387886	961.247375	462.154175	-6.799316	929.574951	492.379333	173.838348
-506.438568	147.239365	863.455017	-496.225311	-53.914200	859.791809	-610.194153	191.832428	420.892059	-547.745911	-76.917191	474.626984	-608.933105	198.990494	68.644653	-616.560364	-62.175766	78.544220	-558.465088	240.324066	1287.462769	-510.603180	-148.618561	1293.132202	-488.188873	47.661243	1321.395996	-443.855682	72.550217	1580.970947	-591.537964	270.481873	1051.630371	-492.248047	-188.415146	1057.296387	-468.731659	251.516449	813.289063	-264.179688	-124.758781	969.090576	-492.328522	45.306194	961.208008	462.173859	-6.964199	929.559937	492.403870	173.653595
-505.816315	147.854996	863.577942	-495.895142	-53.781242	859.757324	-610.286926	191.739029	421.053955	-547.457886	-76.962807	474.596313	-608.933472	198.994888	68.656898	-616.532043	-62.189072	78.538666	-558.515076	240.272049	1287.343262	-510.590576	-148.585724	1293.272583	-488.165131	47.655548	1321.357178	-443.516235	72.822113	1580.850464	-591.322266	270.301392	1051.477051	-490.022827	-188.891556	1057.781738	-468.260620	251.232346	813.284912	-261.172394	-125.697792	971.349182	-491.931610	45.588940	961.258118	462.204590	-7.074197	929.560303	492.401093	173.552170
-506.023499	147.097000	863.362305	-495.794556	-53.997345	859.723999	-610.486511	191.621368	421.043030	-547.280396	-77.157532	474.611115	-608.967712	198.963806	68.662437	-616.581482	-62.210350	78.544319	-558.580261	240.201752	1287.233887	-510.441467	-148.540527	1293.444824	-488.087158	47.666988	1321.338745	-443.222534	73.091034	1580.742676	-591.109436	270.062012	1051.331299	-487.837646	-189.380402	1058.253174	-467.856384	250.942184	813.269104	-258.426788	-126.679169	973.182800	-491.950836	45.203674	961.132019	462.218750	-7.239374	929.555664	492.425842	173.372406
-505.874146	146.975113	863.314026	-495.565277	-54.052120	859.684143	-610.670776	191.503311	421.104279	-546.966736	-77.202171	474.599457	-609.023682	198.926346	68.655800	-616.673340	-62.268673	78.590027	-558.645691	240.158432	1287.117310	-510.188232	-148.458771	1293.585815	-488.034241	47.694092	1321.320923	-442.944519	73.401131	1580.640747	-590.867126	269.752563	1051.165527	-485.855774	-189.935455	1058.760742	-467.080994	250.720535	813.439697	-255.991592	-127.664276	974.651367	-491.765930	45.122406	961.088379	462.247101	-7.355465	929.559082	492.445953	173.232101
-505.690735	146.876709	863.258301	-495.285095	-54.136330	859.670837	-610.860107	191.412643	421.197052	-546.804932	-77.455421	474.640991	-609.047241	198.918457	68.647560	-616.808350	-62.293308	78.626007	-558.740479	240.105499	1286.999023	-509.892578	-148.346100	1293.737183	-487.925720	47.754379	1321.284424	-442.714417	73.693825	1580.602295	-590.719727	269.516724	1051.018921	-483.974945	-190.453537	1059.158569	-466.677887	250.406342	813.381775	-253.782227	-128.569504	975.697021	-491.564758	45.054695	961.057007	462.298309	-7.459836	929.552063	492.504547	173.092407
-505.088287	147.497604	863.372620	-494.871033	-54.064026	859.654358	-610.918457	191.275787	421.315948	-546.346802	-77.510117	474.576019	-608.924561	198.926804	68.681572	-616.813904	-62.301109	78.647148	-558.816406	240.026474	1286.868164	-509.486725	-148.252869	1293.858276	-487.810577	47.829704	1321.292603	-442.533325	73.972015	1580.565186	-590.578796	269.279999	1050.804810	-482.306396	-190.994110	1059.594727	-466.300690	250.102066	813.301453	-251.840942	-129.515259	976.387939	-491.132263	45.327953	961.111633	462.341949	-7.558374	929.576233	492.575317	172.959671
-504.841736	147.439758	863.348022	-494.435852	-54.146999	859.615356	-611.020325	191.154968	421.358795	-545.874268	-77.643188	474.535980	-608.972168	198.893524	68.640549	-616.789063	-62.335197	78.685127	-558.912109	239.983704	1286.720703	-509.047058	-148.167847	1294.005005	-487.687653	47.934086	1321.275391	-442.362488	74.259804	1580.550781	-590.482361	269.048523	1050.612793	-480.760559	-191.504044	1060.045288	-465.949615	249.824280	813.243774	-250.225266	-130.444855	976.638672	-490.837280	45.256458	961.083923	462.395782	-7.639958	929.580566	492.656891	172.880722
-504.662354	147.359848	863.314819	-494.075989	-54.308716	859.581299	-611.156616	191.068176	421.384003	-545.204468	-77.642998	474.457336	-608.948608	198.881226	68.629333	-616.642883	-62.353622	78.692436	-559.001221	239.920334	1286.588013	-508.535553	-148.059906	1294.121582	-487.554626	48.016647	1321.267822	-442.189514	74.552116	1580.557129	-590.389160	268.783600	1050.404297	-479.430298	-192.018356	1060.395386	-465.675232	249.531815	813.142151	-248.838608	-131.401794	976.561584	-490.575500	45.143196	961.051086	462.462006	-7.730305	929.575806	492.774841	172.765015
-504.459412	147.223160	863.254578	-493.662781	-54.438618	859.561279	-611.227722	190.921402	421.418427	-544.682007	-77.800407	474.420929	-608.929016	198.882141	68.628990	-616.749451	-62.387840	78.753632	-559.116577	239.861847	1286.420288	-507.884644	-147.921585	1294.320068	-487.419281	48.149094	1321.261108	-442.069641	74.811989	1580.567383	-590.312988	268.513916	1050.157227	-478.229156	-192.506683	1060.824829	-465.434784	249.255173	813.033752	-247.783707	-132.315170	976.112305	-490.282501	45.038067	961.012695	462.541534	-7.795747	929.585083	492.883789	172.709015
-504.242401	147.080902	863.188354	-493.230927	-54.502674	859.528320	-611.295471	190.765457	421.413574	-544.188965	-77.908127	474.377502	-608.882446	198.869446	68.645256	-616.817200	-62.433502	78.835167	-559.233704	239.841400	1286.222046	-507.272430	-147.805084	1294.477539	-487.201447	48.270836	1321.248657	-441.972351	75.083138	1580.580811	-590.287537	268.268219	1049.944946	-477.224731	-193.003555	1061.214600	-465.225189	248.999802	812.909607	-246.981369	-133.215637	975.299072	-489.976990	44.959103	960.965088	462.646881	-7.848325	929.594360	493.025696	172.644852
-503.990479	146.966553	863.139465	-492.718414	-54.561863	859.519775	-611.366577	190.620438	421.469879	-543.624207	-78.038445	474.400787	-608.887817	198.855499	68.630516	-616.768921	-62.481209	78.896721	-559.341431	239.832779	1285.991821	-506.620026	-147.666702	1294.642090	-487.005127	48.425533	1321.209351	-441.872894	75.343460	1580.621704	-590.277649	267.976715	1049.722168	-476.269592	-193.422577	1061.634521	-465.021942	248.714890	812.757935	-246.463531	-134.137833	974.038147	-489.643005	44.900459	960.940918	462.724243	-7.859484	929.610718	493.142365	172.586792
-504.164185	146.037979	862.850586	-492.251587	-54.858517	859.493652	-611.390930	190.477219	421.349030	-543.266968	-78.371574	474.449371	-608.826111	198.839233	68.585159	-616.851990	-62.501266	79.007019	-559.428711	239.812546	1285.760132	-505.972534	-147.579041	1294.808228	-486.772003	48.578316	1321.188110	-441.807617	75.574043	1580.676514	-590.311096	267.689880	1049.435059	-475.566986	-193.805511	1061.990234	-464.862213	248.435043	812.569580	-246.201019	-135.084946	972.364197	-489.454315	44.444324	960.781677	462.823456	-7.926393	929.626343	493.294525	172.552338
-503.488861	146.630844	862.944031	-491.528351	-54.852810	859.448181	-611.368835	190.311615	421.436523	-542.450684	-78.276901	474.349915	-608.847107	198.817734	68.597115	-616.781982	-62.527718	79.035973	-559.532654	239.831070	1285.498413	-505.317657	-147.418533	1294.998535	-486.528595	48.781681	1321.175049	-441.763123	75.819313	1580.711914	-590.368835	267.425446	1049.146851	-474.930084	-194.267044	1062.355103	-464.715027	248.186478	812.351807	-246.258942	-136.053192	970.291321	-488.845459	44.674892	960.812744	462.933807	-7.924629	929.627014	493.450073	172.539627
-503.196777	146.521194	862.870422	-490.879791	-54.917599	859.377014	-611.321411	190.132690	421.438568	-541.990601	-78.459183	474.280182	-608.758911	198.822479	68.579582	-616.858765	-62.555492	79.126099	-559.636475	239.844376	1285.233032	-504.632538	-147.283737	1295.185181	-486.245239	48.988968	1321.171997	-441.736359	76.032455	1580.770264	-590.443359	267.138062	1048.820679	-474.459381	-194.613235	1062.745605	-464.672546	247.972626	812.130615	-246.577927	-136.941620	967.879822	-488.405731	44.602005	960.743164	463.034454	-8.006395	929.661255	493.600189	172.495895
-502.895599	146.350113	862.753662	-490.216858	-54.996700	859.346069	-611.270874	189.943405	421.438538	-541.351685	-78.641479	474.305542	-608.722473	198.825104	68.558899	-616.847778	-62.614708	79.203247	-559.726990	239.862045	1284.971313	-503.989502	-147.161484	1295.335327	-485.912018	49.237385	1321.217285	-441.695251	76.299599	1580.830200	-590.467224	266.335663	1048.598267	-474.119690	-194.944031	1063.070313	-464.638977	247.761688	811.871277	-247.178604	-137.906555	965.019592	-487.966553	44.531567	960.673706	463.137726	-8.049655	929.680786	493.748993	172.424362
-502.508728	146.215683	862.657837	-489.429565	-55.106621	859.298462	-611.168579	189.753815	421.424225	-540.670715	-78.806633	474.284760	-608.553955	198.755554	68.567917	-616.867493	-62.651466	79.281815	-559.792419	239.887436	1284.737427	-503.270813	-147.058426	1295.516235	-485.534607	49.467976	1321.205933	-441.686523	76.541565	1580.853271	-590.575439	266.063690	1048.298950	-473.894775	-195.262802	1063.403442	-464.658813	247.573151	811.630676	-248.113983	-138.717239	961.881042	-487.430084	44.446812	960.606750	463.227509	-8.152133	929.724976	493.920898	172.332001
-502.191437	146.105865	862.576111	-488.707611	-55.174282	859.215820	-611.156799	189.628448	421.477112	-539.906982	-78.891068	474.227112	-608.566589	198.770752	68.591736	-616.800415	-62.683228	79.368469	-559.785400	239.964493	1284.491577	-502.539825	-146.895691	1295.668335	-485.134949	49.678986	1321.222412	-441.666138	76.744560	1580.895508	-590.674316	265.798218	1048.038330	-473.777649	-195.604019	1063.739990	-464.718018	247.414825	811.366333	-249.363693	-139.579010	958.318604	-486.920380	44.373894	960.525574	463.340332	-8.161141	929.739502	494.074280	172.303192
-502.805450	144.006348	861.726135	-488.314362	-55.860870	859.153870	-611.127441	189.456268	421.240570	-539.683655	-79.165947	474.541260	-608.515869	198.731918	68.607239	-617.047729	-62.800545	79.527588	-559.781433	240.004822	1284.217896	-501.756714	-146.760391	1295.828369	-484.732178	49.893284	1321.214600	-441.651001	76.923241	1580.935913	-590.807556	265.499084	1047.730835	-473.765289	-195.865387	1063.997681	-464.801758	247.262299	811.096497	-250.850204	-140.317047	954.485657	-486.786469	43.426830	960.052307	463.477448	-8.206026	929.754211	494.219543	172.241348
-503.205811	141.294052	860.142822	-488.026855	-56.831852	859.129150	-610.862671	189.172562	420.874268	-539.344055	-79.685051	474.602509	-608.321533	198.732224	68.584869	-617.275879	-62.893936	79.721237	-559.731567	240.037888	1283.962524	-500.975250	-146.594101	1295.999390	-484.275116	50.126450	1321.195557	-441.629181	77.131546	1580.971680	-590.943787	265.318054	1047.485840	-473.887085	-196.171448	1064.247070	-464.940399	247.142685	810.832092	-252.627884	-140.945480	950.401733	-486.375885	42.429596	959.207947	463.546478	-8.290420	929.794922	494.340698	172.155090
-502.802002	141.026154	859.981201	-487.227448	-56.994251	859.076050	-610.821777	189.014099	420.891510	-538.278625	-79.863495	474.535431	-608.252075	198.728241	68.589699	-617.224365	-62.965298	79.849976	-559.710815	240.036255	1283.683105	-500.221466	-146.471725	1296.143555	-483.834961	50.366829	1321.160278	-441.594696	77.333969	1580.996826	-591.159607	265.560120	1047.211182	-474.122009	-196.486099	1064.432983	-465.094635	247.106796	810.603516	-254.869049	-141.619171	945.815979	-485.800568	42.285526	959.102844	463.652283	-8.335891	929.774231	494.466553	172.117676
-502.304321	141.018326	859.924377	-486.364807	-57.055683	859.002991	-610.740967	188.820847	420.920135	-537.663452	-80.054977	474.612244	-608.195190	198.688812	68.594879	-617.314392	-63.082924	80.001572	-559.645874	240.098038	1283.421997	-499.306671	-146.293106	1296.262451	-483.350952	50.628380	1321.128784	-441.538940	77.584831	1581.004028	-591.307434	265.345734	1046.980835	-474.414703	-196.801117	1064.562134	-465.276428	247.061050	810.303894	-257.339233	-142.252838	941.121033	-485.178375	42.254944	959.043274	463.722260	-8.423006	929.790222	494.565948	172.034088
-501.841156	140.947815	859.812378	-485.501617	-57.197250	858.921753	-610.667358	188.645309	420.958252	-536.428223	-80.092522	474.451996	-608.148071	198.683105	68.597366	-617.205872	-63.154121	80.114349	-559.559082	240.129929	1283.157959	-498.362152	-146.150711	1296.322388	-482.865845	50.803478	1321.070313	-441.490997	77.777626	1581.028076	-591.427979	265.079865	1046.699097	-474.809540	-197.127350	1064.655640	-465.465271	247.019836	810.010132	-260.140167	-142.752045	936.164734	-484.562073	42.178856	958.950867	463.813416	-8.459300	929.777893	494.656982	172.002365
-501.328064	140.859909	859.744690	-484.631927	-57.296585	858.907227	-610.507141	188.434174	420.979095	-535.722046	-80.465469	474.499115	-608.078430	198.645477	68.623253	-617.420837	-63.327404	80.304276	-559.357971	240.290985	1283.026001	-497.373993	-146.011826	1296.286255	-482.368317	50.996742	1321.026001	-441.417786	78.007645	1581.064087	-591.503845	264.847992	1046.470459	-475.279968	-197.500381	1064.661621	-465.643585	247.073059	809.693054	-263.280518	-143.249344	931.009766	-483.952820	42.121361	958.917114	463.880432	-8.541741	929.785278	494.741302	171.930344
-500.772614	140.696106	859.649414	-483.764252	-57.478245	858.903320	-610.337646	188.251923	421.045837	-534.742615	-80.784431	474.517273	-608.038696	198.652405	68.682304	-617.432007	-63.445580	80.478294	-559.406372	240.146805	1282.657104	-496.361511	-145.851761	1296.320190	-481.810638	51.208225	1320.939941	-441.360291	78.198906	1581.099243	-591.577332	264.360016	1046.207031	-475.826202	-197.869797	1064.631226	-465.778381	247.162338	809.385254	-266.702576	-143.727798	925.622864	-483.302307	42.003490	958.872803	463.979858	-8.589748	929.768372	494.845306	171.878281
-500.132050	140.609344	859.612183	-482.937531	-57.499249	858.863586	-610.042542	188.058640	421.076813	-533.432251	-80.885780	474.467834	-607.917419	198.597809	68.695351	-617.375000	-63.599098	80.626305	-559.316467	240.119629	1282.393433	-495.313538	-145.768539	1296.312866	-481.270813	51.436760	1320.840210	-441.273132	78.401665	1581.154053	-591.668701	264.181335	1045.971191	-476.448578	-198.260803	1064.612915	-465.905457	247.258209	809.120117	-270.561462	-144.033722	920.057129	-482.639404	41.950737	958.840698	464.024078	-8.650827	929.786987	494.906738	171.809555
-499.507599	140.434174	859.504395	-482.069519	-57.623722	858.849731	-609.779236	187.959213	421.117828	-532.416260	-81.156952	474.425446	-607.930359	198.565155	68.708961	-617.411194	-63.738052	80.862717	-559.269409	240.132446	1282.131958	-494.337189	-145.624832	1296.257935	-480.673309	51.645248	1320.758789	-441.240875	78.526108	1581.176636	-591.783020	264.226379	1045.675415	-477.112030	-198.696625	1064.527832	-466.013489	247.419373	808.819946	-274.664948	-144.270309	914.351257	-481.962952	41.853024	958.785828	464.112885	-8.707007	929.801025	494.994934	171.750565
-498.963837	140.238312	859.478882	-481.263458	-57.780903	858.914185	-609.470093	187.918488	421.146179	-531.193481	-81.537170	474.455414	-607.969177	198.557388	68.765450	-617.389893	-63.885704	81.098953	-559.156128	240.146042	1281.891479	-493.234436	-145.473755	1296.280884	-480.027130	51.845009	1320.612793	-441.192078	78.691750	1581.228760	-591.843506	264.040741	1045.408569	-477.755554	-199.057129	1064.450928	-466.085205	247.628799	808.494080	-279.053040	-144.464584	908.479492	-481.291565	41.733219	958.805359	464.165802	-8.744280	929.814026	495.049805	171.693604
-498.184204	140.186768	859.346741	-480.302460	-57.851456	858.791626	-608.982788	187.877426	421.153900	-530.127747	-81.938538	474.464478	-607.890503	198.534973	68.809021	-617.494202	-64.059494	81.331131	-559.037109	240.132416	1281.651489	-492.201324	-145.400040	1296.226807	-479.428314	52.028740	1320.412231	-441.105286	78.820129	1581.301025	-591.875488	263.808472	1045.147217	-478.395691	-199.388443	1064.304443	-466.130798	247.876511	808.219910	-283.777283	-144.633331	902.484375	-480.679688	41.661617	958.700562	464.237274	-8.801118	929.833801	495.123322	171.651215
-497.655487	140.091782	859.361328	-479.628174	-57.910278	858.872498	-608.341370	187.824310	421.103088	-528.720337	-82.159393	474.352448	-607.777405	198.520065	68.834152	-617.417908	-64.231270	81.583603	-558.874573	240.161484	1281.423584	-491.174438	-145.232559	1296.131714	-478.877563	52.180054	1320.272217	-441.002197	78.971390	1581.397461	-591.885864	263.553864	1044.969971	-479.054047	-199.739944	1064.168945	-466.127686	248.089691	808.000977	-289.600494	-145.332748	895.863281	-480.026947	41.629147	958.743713	464.302673	-8.867826	929.838623	495.185577	171.629349
-497.020691	140.040512	859.336670	-478.824463	-58.036224	858.957153	-607.659851	187.737015	421.083435	-527.437744	-82.497612	474.369659	-607.646912	198.496689	68.884682	-617.326294	-64.408897	81.880692	-558.688171	240.166412	1281.226440	-490.108765	-145.110519	1296.219360	-478.345001	52.297092	1320.139648	-440.897705	79.123207	1581.493042	-591.899170	263.364899	1044.807251	-479.712250	-199.989365	1064.076294	-466.116241	248.320038	807.810669	-295.320038	-145.692184	889.482300	-479.409546	41.593304	958.782166	464.384796	-8.934099	929.856506	495.262238	171.564743
-496.402161	139.865250	859.330994	-478.076416	-58.132977	859.045166	-607.070679	187.748825	421.146362	-526.279175	-83.039131	474.477356	-607.606445	198.457565	68.975616	-617.359741	-64.623253	82.256073	-558.465820	240.168686	1281.102661	-489.079498	-145.051834	1296.160767	-477.831879	52.422363	1320.029053	-440.730621	79.289780	1581.629639	-591.848022	263.185638	1044.660522	-480.411865	-200.264206	1064.014526	-466.061890	248.546692	807.666626	-301.296112	-145.984070	883.172974	-478.799805	41.503403	958.829285	464.430664	-8.973541	929.879822	495.313354	171.507736
-495.783936	139.650558	859.325012	-477.344879	-58.295635	859.175354	-606.354614	187.825745	421.227448	-525.082642	-83.326752	474.550446	-607.584839	198.438995	69.103958	-617.419250	-64.875671	82.723129	-558.148499	240.282578	1281.098877	-488.121185	-144.945328	1296.079956	-477.273682	52.548313	1319.948242	-440.563446	79.408310	1581.761475	-591.744629	262.983734	1044.595947	-481.044373	-200.436661	1063.884766	-465.942261	248.773315	807.565186	-307.519348	-146.187561	876.937256	-478.194885	41.381752	958.896851	464.461517	-9.025430	929.907776	495.348114	171.493271
-495.058136	139.414017	859.378357	-476.281403	-58.137295	859.487732	-605.553650	187.834320	421.254364	-523.754272	-83.553047	474.643738	-607.521118	198.403992	69.178848	-617.104675	-64.982056	83.063881	-557.982056	240.151978	1280.991699	-487.059967	-144.808731	1296.080444	-476.737946	52.657932	1319.924683	-440.420715	79.477448	1581.893311	-591.677429	262.822205	1044.532593	-481.627869	-200.402054	1063.730347	-465.818970	249.016953	807.516174	-313.752930	-146.162292	871.061035	-477.438110	41.475929	959.090149	464.524902	-9.059080	929.911865	495.420624	171.458511
-494.425385	139.235077	859.460938	-475.437958	-58.058235	859.743713	-604.811157	187.851410	421.310577	-522.597961	-83.729179	474.769257	-607.374390	198.382065	69.299149	-617.090759	-65.202271	83.549133	-557.658142	240.167694	1281.022949	-485.990265	-144.710632	1296.026978	-476.201263	52.729584	1319.970215	-440.178101	79.648155	1582.096191	-591.524902	262.666260	1044.591553	-482.325592	-200.442047	1063.568359	-465.674194	249.211807	807.510803	-320.622650	-146.438263	865.170532	-476.804504	41.513432	959.267212	464.562683	-9.074096	929.932373	495.473206	171.436890
-493.706726	139.056122	859.552917	-474.343414	-58.735218	860.190613	-603.942993	187.732193	421.257660	-521.761108	-84.113243	475.152740	-606.897339	198.347168	69.393631	-617.007996	-65.393158	84.026047	-557.322693	240.141434	1281.096558	-485.110992	-144.633545	1295.944092	-475.641022	52.797768	1320.059937	-439.988037	79.733627	1582.184204	-591.329773	262.523224	1044.685059	-483.127747	-200.470825	1063.358643	-465.514618	249.362564	807.553711	-327.905487	-146.794785	859.305664	-476.092499	41.258423	959.550598	464.614441	-9.109245	929.936707	495.537903	171.395859
-493.620239	139.501038	859.704163	-474.911163	-59.093754	859.801086	-603.538269	187.929016	421.491913	-521.303345	-84.677505	475.446808	-607.394104	198.250443	69.573891	-617.269897	-65.668221	84.584740	-556.971191	240.146271	1281.253784	-483.987549	-144.563187	1295.881958	-475.119202	52.829185	1320.145752	-439.731323	79.833397	1582.341064	-591.119751	262.407349	1044.844727	-484.040375	-200.381622	1063.128540	-465.351746	249.481094	807.661377	-335.013519	-146.792496	854.037415	-476.070404	41.024334	959.412842	464.677887	-9.137496	929.944397	495.596588	171.377869
-492.912750	139.340866	859.848450	-473.873596	-59.083805	860.319458	-602.851074	187.947891	421.641052	-520.185852	-84.880287	475.520416	-607.364502	198.180756	69.760071	-616.926147	-65.812714	84.989502	-556.629333	240.158005	1281.453613	-482.980255	-144.486191	1295.841309	-474.585602	52.875172	1320.259644	-439.455322	79.940727	1582.491943	-590.819763	262.314362	1045.051880	-485.106628	-200.359650	1062.919312	-465.157410	249.564621	807.814880	-342.662140	-147.115646	848.776550	-475.369476	41.135021	959.756470	464.722656	-9.154198	929.932922	495.653259	171.393066
-492.354797	139.251389	859.993042	-473.186340	-59.093834	860.662781	-602.225891	187.798889	421.793396	-519.602905	-85.051437	475.827881	-607.209290	198.108536	69.932640	-616.884216	-65.982132	85.438286	-556.283203	240.154617	1281.722900	-481.961517	-144.504257	1295.714600	-474.053162	52.903580	1320.374390	-439.086792	80.059975	1582.697998	-590.542786	262.252838	1045.278564	-486.233215	-200.164841	1062.714111	-464.897247	249.658936	808.045959	-350.183441	-147.157364	844.077209	-474.819244	41.183788	960.005188	464.748535	-9.201541	929.943604	495.686096	171.365417
-491.868713	139.207428	860.142029	-472.577423	-59.074863	860.940430	-601.404724	187.792603	421.842377	-519.079224	-85.259079	476.185455	-606.993652	198.038681	70.125923	-616.786804	-66.119888	85.856117	-555.895203	240.155457	1282.058350	-481.006226	-144.488113	1295.569580	-473.496460	52.903034	1320.543945	-438.747925	80.135162	1582.857544	-590.196960	262.234070	1045.580078	-487.452789	-199.898438	1062.507202	-464.633301	249.706528	808.300903	-357.731049	-147.113693	839.771912	-474.325714	41.236000	960.221985	464.841309	-9.190154	929.930542	495.760712	171.359528
-491.380585	139.199692	860.270020	-471.986084	-59.085587	861.216370	-600.802063	187.818176	421.979950	-518.468994	-85.369385	476.536591	-606.836975	197.940292	70.308365	-616.663818	-66.249924	86.256302	-555.508850	240.117004	1282.391602	-479.942902	-144.481552	1295.503052	-472.960815	52.914753	1320.713379	-438.396729	80.201012	1583.029541	-589.786255	262.215759	1045.931274	-488.815979	-199.577850	1062.327271	-464.281158	249.767548	808.650818	-365.315155	-147.017807	835.770142	-473.825714	41.301357	960.426208	464.865845	-9.223560	929.957642	495.813446	171.313339
-490.896820	139.291168	860.428467	-471.427246	-59.069862	861.465393	-600.280701	187.788010	422.156219	-518.170105	-85.580429	476.839050	-606.755310	197.875443	70.490875	-616.632446	-66.395485	86.682671	-555.112000	240.132751	1282.729370	-478.966705	-144.427017	1295.348755	-472.404175	52.927372	1320.880615	-438.040863	80.173332	1583.170410	-589.408264	262.247040	1046.260620	-490.253967	-199.209854	1062.189941	-463.902557	249.804977	809.016113	-372.816223	-146.885696	832.222107	-473.324066	41.401066	960.630920	464.927948	-9.252478	929.951599	495.867737	171.282730
-490.448669	139.383926	860.604858	-470.873749	-58.987553	861.731201	-599.744690	187.782074	422.320221	-517.629150	-85.497345	477.120941	-606.696350	197.799011	70.659233	-616.487488	-66.497696	86.977386	-554.653198	240.237732	1283.161377	-478.124237	-144.388229	1295.129150	-471.761078	52.984718	1321.042358	-437.635498	80.215881	1583.323486	-589.012207	262.328064	1046.617188	-491.818481	-198.760864	1062.092407	-463.472778	249.796738	809.415894	-380.256348	-146.547836	829.111084	-472.828644	41.537106	960.851807	465.009796	-9.248536	929.983643	495.926392	171.312698
-490.037384	139.509079	860.769104	-470.370636	-58.878189	861.967102	-599.285767	187.744247	422.441986	-517.422668	-85.626015	477.407043	-606.615723	197.711975	70.829659	-616.516357	-66.608765	87.290092	-554.271729	240.265930	1283.542847	-477.232208	-144.403000	1294.960693	-471.147186	53.043331	1321.198364	-437.239624	80.206711	1583.466797	-588.606140	262.373260	1047.008667	-493.478485	-198.295425	1062.001587	-463.007294	249.794083	809.809082	-387.601593	-146.069138	826.274475	-472.370209	41.693996	961.051270	465.044373	-9.246408	929.983704	495.974487	171.287521
-489.441833	139.454483	860.879944	-469.195862	-58.780567	862.266602	-598.815247	187.685532	422.509918	-517.292664	-85.752205	477.759613	-606.497864	197.646530	70.960899	-616.489014	-66.688095	87.530136	-553.958374	240.181503	1283.851074	-476.457581	-144.400253	1294.794312	-470.511078	53.122246	1321.343384	-436.835693	80.160957	1583.609253	-588.185913	262.512115	1047.345337	-495.230499	-197.868484	1061.964355	-462.528259	249.802994	810.183350	-394.856415	-145.630508	823.787048	-471.559570	41.826736	961.260681	465.122955	-9.263098	929.993530	496.029053	171.264160
-489.293427	139.834274	860.981567	-469.357574	-58.749363	862.052063	-598.574829	187.706970	422.598541	-517.284973	-85.762154	477.531799	-606.557861	197.594391	71.094078	-616.535522	-66.733208	87.705765	-553.521240	240.218063	1284.192993	-475.618256	-144.414429	1294.626343	-469.803131	53.211132	1321.457031	-436.337067	80.116928	1583.773926	-587.736755	262.598663	1047.661499	-497.117676	-197.383469	1061.873535	-461.986725	249.827881	810.580017	-401.851166	-145.246506	821.625854	-471.386383	41.876785	961.192200	465.191254	-9.258271	930.007263	496.077667	171.276596
-489.105072	140.140640	861.056519	-469.381439	-58.594223	861.890503	-598.329041	187.732208	422.718903	-517.580933	-85.893311	477.174652	-606.519714	197.540482	71.205154	-616.629700	-66.796425	87.764458	-552.974365	240.408051	1284.553711	-474.876465	-144.395279	1294.484863	-469.133514	53.267185	1321.528687	-435.902161	80.019058	1583.863770	-587.265015	262.684113	1048.042114	-499.171539	-196.758148	1061.922485	-461.421356	249.852783	810.950012	-407.888885	-144.814041	820.247559	-471.148590	41.994812	961.137878	465.266724	-9.267483	930.009521	496.137024	171.253601
-488.820221	140.331161	861.066956	-469.158966	-58.436722	861.847412	-598.072449	187.800354	422.755096	-516.964172	-85.242332	476.902557	-606.519592	197.517380	71.242043	-616.347656	-66.647476	87.580009	-552.497803	240.516708	1284.858643	-474.233795	-144.370499	1294.342407	-468.445984	53.383194	1321.518921	-435.455353	79.877510	1583.950317	-586.835754	262.895081	1048.334961	-501.471283	-195.985031	1062.009766	-460.867615	249.899551	811.294434	-413.079498	-143.696991	819.420837	-470.796478	42.148937	961.113708	465.312408	-9.301760	930.023499	496.182678	171.250702
-488.566925	140.501785	861.051453	-469.057312	-58.170681	861.738464	-597.912170	187.927628	422.791473	-516.238525	-84.436897	476.558075	-606.532837	197.521240	71.262276	-616.054810	-66.402199	87.288879	-552.066101	240.533417	1285.003906	-473.612549	-144.357635	1294.133423	-467.758362	53.465977	1321.485229	-434.956207	79.726830	1583.980347	-586.420959	263.112305	1048.574829	-504.184601	-194.968384	1062.147705	-460.386841	249.997437	811.562561	-417.275848	-142.847549	819.050293	-470.516144	42.324795	961.043518	465.384613	-9.295580	930.038452	496.205048	171.251434
-488.355133	140.673431	860.996460	-469.071625	-57.928013	861.575989	-597.790283	188.058640	422.749512	-515.659302	-83.886368	476.344604	-606.535400	197.529068	71.235695	-615.852722	-66.150154	86.990540	-551.476563	240.677887	1285.167969	-473.061462	-144.354080	1293.863892	-467.188599	53.439510	1321.416992	-434.467468	79.543732	1583.964600	-585.911438	263.281799	1048.760010	-507.378723	-193.583130	1062.229248	-459.953979	250.063690	811.727112	-420.155548	-142.466873	818.952759	-470.305969	42.479801	960.926025	465.454529	-9.283441	930.043884	496.252777	171.220367
-488.237793	140.946228	860.910095	-469.252441	-57.267342	861.096130	-597.758850	188.300262	422.713593	-515.615967	-83.762764	476.141571	-606.624512	197.546814	71.145340	-615.910278	-65.858200	86.702812	-550.862549	240.846710	1285.268677	-472.695038	-144.364380	1293.453003	-466.497040	53.569286	1321.278442	-434.017212	79.342171	1583.857422	-585.389893	263.459137	1048.858521	-510.894592	-192.082962	1062.180054	-459.489899	250.156952	811.807251	-422.079590	-142.814590	818.868774	-470.105469	42.760460	960.624939	465.524323	-9.303557	930.047241	496.291290	171.255844
-487.896423	141.036621	860.776672	-469.246765	-57.502357	861.171326	-597.674011	188.496490	422.576019	-515.935669	-83.587936	476.194397	-606.589294	197.581757	70.999260	-616.105530	-65.524811	86.421036	-550.010071	241.132416	1285.312744	-472.457214	-144.418457	1292.940430	-465.835632	53.577637	1321.079468	-433.505432	79.103401	1583.746582	-584.864075	263.758148	1048.977905	-514.324768	-190.664383	1062.055054	-459.050201	250.291809	811.839783	-423.240387	-143.546173	818.906433	-469.997833	42.770546	960.600708	465.552948	-9.255383	930.058472	496.308563	171.242767
-487.717560	141.297791	860.571777	-469.426208	-57.015995	860.681274	-597.683594	188.737137	422.441528	-516.259033	-83.105141	475.971710	-606.622681	197.655151	70.820000	-616.145081	-65.099884	86.060249	-549.308350	241.233414	1285.277588	-472.435089	-144.537811	1292.452148	-465.195190	53.516975	1320.820313	-432.957794	78.887589	1583.606445	-584.356934	264.132874	1048.978760	-517.293335	-189.464767	1062.015259	-458.670105	250.436554	811.780090	-423.772919	-144.618362	819.124207	-469.824524	43.002716	960.239502	465.595062	-9.312136	930.087280	496.343048	171.218933
-487.489838	141.454697	860.336487	-469.554596	-56.856133	860.385498	-597.713379	189.015762	422.275940	-516.533447	-82.341438	475.567841	-606.687805	197.740570	70.627197	-616.048157	-64.602119	85.669067	-548.368652	241.454361	1285.168701	-472.685333	-144.752106	1291.954346	-464.590637	53.455574	1320.491821	-432.506744	78.590096	1583.318970	-583.759644	264.513367	1048.958008	-519.856079	-188.717529	1061.938110	-458.336029	250.607025	811.625244	-424.001099	-145.840210	819.300232	-469.718811	43.120087	959.969360	465.610870	-9.283448	930.084656	496.335541	171.207092
-487.209412	141.579590	860.095764	-469.683716	-57.045158	860.297607	-597.762024	189.338684	422.105408	-517.040649	-81.910835	475.358612	-606.718262	197.900040	70.507698	-616.158142	-64.177467	85.351379	-547.256592	241.658859	1284.997681	-473.209930	-145.018921	1291.552002	-464.092346	53.371315	1320.214722	-431.992065	78.296555	1583.116211	-583.139038	264.914642	1048.885132	-521.964905	-188.268921	1061.799683	-458.002258	250.764908	811.392090	-423.731079	-146.937149	819.704773	-469.655029	43.144173	959.805603	465.656464	-9.264444	930.088745	496.387451	171.201447
-486.967041	141.824127	859.830933	-469.915924	-56.774231	859.904724	-597.892090	189.715668	422.011475	-517.813721	-81.955460	475.166199	-606.815674	198.033401	70.410378	-616.261047	-63.853981	85.048820	-546.068665	241.899902	1284.794922	-474.012024	-145.241608	1291.224487	-463.561096	53.204411	1319.757202	-431.440460	77.990921	1582.896606	-582.465881	265.433136	1048.791992	-523.586975	-188.076248	1061.550537	-457.727875	250.958115	811.121826	-423.472595	-148.206772	820.012634	-469.547455	43.325565	959.468323	465.695923	-9.229136	930.074463	496.406555	171.214096
-486.704712	142.155930	859.640625	-470.073761	-56.547653	859.587891	-597.997925	190.061615	421.941437	-518.680664	-82.234589	474.974182	-606.851624	198.182159	70.339561	-616.506592	-63.692505	84.888527	-544.593567	242.296646	1284.675781	-475.025024	-145.494324	1290.962524	-463.129364	53.024578	1319.386230	-430.910187	77.677559	1582.664551	-581.717773	265.964111	1048.711304	-524.989746	-188.387695	1061.287476	-457.528168	251.137146	810.775208	-423.167328	-149.505203	820.224548	-469.441925	43.526569	959.210571	465.731720	-9.260858	930.085876	496.448792	171.205643
-486.448364	142.399765	859.471497	-470.232880	-56.382599	859.359314	-598.163452	190.324432	421.916565	-519.347229	-82.388481	474.873627	-606.874207	198.291870	70.277321	-616.653809	-63.601189	84.726860	-543.223206	242.446320	1284.258057	-476.199829	-145.675827	1290.781982	-462.772644	52.798416	1319.089355	-430.300140	77.376968	1582.475586	-580.959229	266.733185	1048.580200	-525.780823	-188.837143	1061.052734	-457.331757	251.347549	810.327759	-422.867584	-150.843384	820.381042	-469.355133	43.685356	959.008606	465.754913	-9.210862	930.091492	496.465332	171.204590
-486.223969	142.720795	859.384399	-470.467712	-56.134262	859.181580	-598.371155	190.590988	421.923157	-519.380981	-81.918678	474.719299	-606.892456	198.413803	70.249977	-616.553345	-63.552944	84.493210	-541.663879	242.673782	1283.975586	-477.449219	-145.876740	1290.684204	-462.423676	52.556587	1318.799683	-429.775696	76.984955	1582.292358	-579.981567	267.123932	1048.409912	-526.093933	-189.572540	1060.832520	-457.153351	251.581894	809.853699	-422.339996	-152.086044	820.459534	-469.292633	43.909016	958.870483	465.742004	-9.186765	930.103394	496.463318	171.237625
-485.970642	143.047852	859.390015	-470.719208	-55.821350	859.098938	-598.596069	190.797104	421.986176	-518.882385	-80.894302	474.513336	-606.855835	198.466782	70.235016	-616.145996	-63.497738	84.226929	-540.059021	242.920639	1283.724121	-478.757721	-146.014450	1290.622192	-462.141449	52.285999	1318.619629	-429.203308	76.581886	1582.176392	-579.061951	268.069580	1048.327759	-526.137878	-190.656540	1060.594604	-457.007538	251.760727	809.417236	-421.710327	-153.341019	820.552917	-469.240234	44.165733	958.827576	465.773956	-9.154615	930.113770	496.499695	171.258575
-485.696655	143.340012	859.387329	-471.012268	-55.541786	859.111206	-598.775085	190.945358	422.022888	-519.844666	-81.140167	474.682159	-606.834106	198.513519	70.202576	-616.416016	-63.614758	84.256851	-538.420532	243.134201	1283.551514	-480.037537	-146.099304	1290.564087	-461.932709	52.064800	1318.517212	-428.631348	76.172371	1582.049927	-578.001709	268.520782	1048.364136	-525.747253	-191.718826	1060.421387	-456.899139	251.963486	808.965637	-420.641205	-154.355392	820.782715	-469.192413	44.437351	958.827209	465.751770	-9.126167	930.127014	496.492493	171.273834
-485.475861	143.597290	859.454590	-471.395142	-55.198956	859.189026	-598.965576	191.066330	422.082367	-520.749451	-81.455223	474.793976	-606.816406	198.553894	70.236397	-616.665527	-63.738453	84.289574	-536.787415	243.392838	1283.442749	-481.328552	-146.092865	1290.532349	-461.785614	51.788456	1318.491089	-428.061920	75.823135	1581.971680	-576.890625	269.557159	1048.373413	-525.176392	-192.959213	1060.231567	-456.737671	252.160706	808.592041	-419.801544	-155.492950	820.846985	-469.203186	44.720078	958.893372	465.788177	-9.053692	930.135071	496.512238	171.322769
-485.288300	143.870682	859.555603	-471.863342	-54.883545	859.309204	-599.198303	191.196213	422.146210	-521.088074	-81.382889	474.846191	-606.803528	198.559814	70.262985	-616.657104	-63.794357	84.256599	-535.148987	243.621765	1283.431396	-482.542938	-146.071442	1290.504028	-461.687195	51.533485	1318.503662	-427.555969	75.358475	1581.931152	-575.268555	269.678741	1048.402222	-524.343567	-194.079041	1060.071899	-456.495270	252.340759	808.215088	-418.923645	-156.516174	820.971069	-469.266052	44.998985	958.996826	465.801147	-9.033870	930.144104	496.548187	171.344833
-485.141907	144.259842	859.678101	-472.434601	-54.152840	859.195435	-599.405518	191.329514	422.256836	-521.315552	-81.264648	474.840698	-606.842834	198.521301	70.283012	-616.588196	-63.777229	84.233337	-533.622986	243.864304	1283.530396	-483.795685	-145.987000	1290.524902	-461.640961	51.294727	1318.573608	-427.048126	74.904968	1581.921631	-574.394775	270.801880	1048.492676	-523.530029	-195.454819	1059.958618	-456.259521	252.519058	807.904846	-418.069702	-157.565369	820.963806	-469.298035	45.419132	958.984741	465.747772	-9.138135	930.109558	496.569580	171.360153
-484.897980	144.512650	859.771240	-472.971741	-53.942158	859.371582	-599.543762	191.366486	422.311340	-521.853333	-81.386848	474.928864	-606.850464	198.504715	70.311287	-616.677551	-63.768684	84.252945	-532.112061	244.099258	1283.704712	-484.924774	-145.857056	1290.622437	-461.586914	51.115665	1318.684570	-426.546692	74.448769	1581.920654	-572.922119	271.680115	1048.899414	-522.506836	-196.558319	1059.925049	-455.977631	252.705124	807.707336	-416.942657	-158.397491	821.169983	-469.367218	45.659771	959.111938	465.835327	-9.009736	930.123230	496.602692	171.395691
-484.616608	144.779419	859.843872	-473.514374	-53.723667	859.538635	-599.705078	191.460861	422.423279	-522.092041	-81.245819	474.971466	-606.812134	198.510025	70.361931	-616.494507	-63.720886	84.276146	-530.706787	244.364029	1283.963013	-485.909485	-145.701111	1290.717529	-461.555420	50.924999	1318.840698	-426.054596	74.016663	1581.968140	-571.604492	272.359772	1049.215576	-521.427551	-197.653564	1059.903320	-455.984253	252.769791	807.423584	-415.834167	-159.174866	821.418091	-469.487701	45.910500	959.230835	465.808990	-8.945503	930.169067	496.593292	171.430923
-484.359680	144.921112	859.911926	-473.957977	-53.826183	859.813721	-599.787903	191.517288	422.484802	-521.933350	-80.727562	474.984650	-606.810181	198.499146	70.417892	-616.135681	-63.542938	84.122948	-529.338501	244.602356	1284.255981	-487.016693	-145.495132	1290.815308	-461.528015	50.768131	1318.974731	-425.671631	73.447845	1581.991699	-570.128235	272.886078	1049.582520	-520.288818	-198.442932	1059.940552	-455.371582	252.946701	807.407043	-414.519745	-159.808502	821.703003	-469.582306	45.999496	959.402161	465.773743	-8.922488	930.184998	496.583130	171.421417
-484.194580	145.124420	859.959839	-474.672302	-53.682854	859.887085	-599.878601	191.599365	422.568817	-521.672913	-80.148026	474.938629	-606.835266	198.503494	70.434425	-615.747314	-63.374279	84.028412	-527.945801	245.014282	1284.797607	-487.919159	-145.317169	1290.912598	-461.490784	50.608803	1319.141602	-425.299835	72.956917	1582.036865	-568.685364	273.504120	1049.988770	-519.269531	-199.168350	1059.995850	-454.610687	253.035477	807.510010	-413.226105	-160.388260	822.013550	-469.761475	46.147614	959.453674	465.747803	-8.900604	930.190491	496.574493	171.429565
-484.055145	145.429932	860.000122	-475.577209	-53.303951	859.934204	-599.995911	191.750015	422.681976	-523.187988	-80.834351	475.139526	-606.860046	198.543121	70.494301	-616.229736	-63.351234	84.153137	-526.933960	245.138596	1285.047363	-488.808960	-145.106659	1291.015991	-461.478912	50.515839	1319.282104	-424.927643	72.388046	1582.098633	-567.269775	274.090790	1050.343140	-518.305725	-199.877335	1060.053467	-453.673981	253.124069	807.688110	-411.869446	-160.863007	822.341309	-470.048126	46.446678	959.488159	465.691711	-8.857985	930.187927	496.560242	171.503525
-483.674072	145.406769	860.009399	-475.699432	-53.598640	860.217896	-600.008362	191.834763	422.745392	-523.978638	-80.798866	475.310028	-606.872009	198.559128	70.500984	-616.285339	-63.221992	84.126373	-525.850708	245.352692	1285.446289	-489.598206	-144.865036	1291.136841	-461.463776	50.445827	1319.394165	-424.604187	71.847763	1582.157593	-565.893616	274.692993	1050.693115	-517.441772	-200.481232	1060.084595	-452.610352	253.208862	807.958130	-410.420013	-161.221878	822.741638	-469.972382	46.397610	959.639465	465.667145	-8.791998	930.171814	496.558746	171.542648
-481.196564	150.328354	862.324951	-474.942169	-52.345875	860.395447	-600.213623	192.095779	423.546661	-523.902466	-80.068459	475.184143	-607.049072	198.608307	70.577385	-615.857971	-63.042103	83.907898	-524.869995	245.579056	1285.835571	-490.362000	-144.687958	1291.210083	-461.471069	50.396492	1319.476196	-424.336426	71.193115	1582.181519	-564.441589	275.211151	1051.103149	-516.640381	-200.917557	1060.066040	-451.416290	253.220459	808.308777	-408.902405	-161.493378	823.173035	-469.232666	48.315636	960.966675	465.603516	-8.725451	930.179993	496.550537	171.610657
-481.022034	150.916718	862.454102	-476.285889	-51.956291	860.136536	-600.363586	192.335037	423.718842	-524.369141	-79.822945	475.029205	-607.171570	198.645706	70.641457	-615.750854	-62.915070	83.798798	-523.959595	245.851486	1286.236938	-491.238251	-144.537018	1291.204346	-461.475586	50.372749	1319.590210	-424.005188	70.822975	1582.363525	-563.018555	275.753723	1051.409790	-515.941284	-201.177261	1060.024536	-450.117889	253.277740	808.681641	-407.380096	-161.650009	823.608093	-469.661835	48.552448	960.885864	465.575317	-8.652723	930.154968	496.559662	171.644653
-480.695282	151.154449	862.501587	-477.013733	-51.843040	860.139160	-600.359070	192.508896	423.872467	-524.881958	-79.623306	474.980957	-607.265808	198.684830	70.719284	-615.702148	-62.819695	83.681198	-523.162170	246.089462	1286.594849	-491.960388	-144.355255	1291.180542	-461.439484	50.365685	1319.680542	-423.805023	70.188293	1582.408447	-561.636292	276.347626	1051.735229	-515.330994	-201.288696	1059.937134	-448.678284	253.207092	809.062805	-405.919006	-161.825378	823.937134	-469.813812	48.660709	960.905884	465.549500	-8.558592	930.149109	496.568207	171.748810
-480.388672	151.418274	862.625671	-477.745667	-51.689610	860.177979	-600.374939	192.719238	423.988647	-525.267212	-79.305984	474.954865	-607.389038	198.735474	70.769363	-615.549744	-62.713612	83.557434	-522.353027	246.284164	1286.892944	-492.630096	-144.193207	1291.121704	-461.444183	50.328079	1319.747925	-423.540924	69.721619	1582.509033	-560.316345	276.960449	1052.019775	-514.845886	-201.210114	1059.774048	-447.160889	253.172714	809.480652	-404.489685	-161.866699	824.261780	-470.001404	48.782242	960.984131	465.515045	-8.484450	930.162659	496.579437	171.793671
-480.132629	151.635193	862.745911	-478.401489	-51.650440	860.256836	-600.357178	192.982452	424.111755	-525.955994	-79.272354	474.978668	-607.536133	198.773376	70.820778	-615.537598	-62.673065	83.484627	-521.633240	246.491333	1287.218750	-493.307434	-143.987579	1291.077759	-461.446136	50.316299	1319.790771	-423.356750	69.201675	1582.573486	-559.048706	277.550690	1052.222656	-514.457336	-201.038620	1059.609253	-445.630096	253.144485	809.902344	-403.006989	-161.865509	824.578369	-470.197052	48.850307	961.082642	465.482605	-8.425422	930.175598	496.595795	171.851715
-479.965057	151.706924	862.815857	-479.057037	-51.692852	860.375854	-600.308350	193.208984	424.171661	-526.532715	-79.261711	475.019165	-607.657288	198.825409	70.871788	-615.419067	-62.584049	83.405067	-520.977966	246.669128	1287.431274	-493.871460	-143.810959	1291.000732	-461.444397	50.303593	1319.827759	-423.264709	68.587662	1582.574219	-557.796631	278.172363	1052.409912	-514.166809	-200.731964	1059.381714	-444.056305	253.054947	810.266113	-401.589844	-161.750046	824.879944	-470.429230	48.853001	961.175903	465.496979	-8.324088	930.179565	496.619354	171.920715
-479.915894	151.618393	862.858337	-479.768341	-51.655270	860.422241	-600.177124	193.437210	424.207794	-526.430237	-78.857109	474.898132	-607.759888	198.863449	70.900833	-614.997803	-62.473576	83.213158	-520.346924	246.839600	1287.664063	-494.434448	-143.686951	1290.892700	-461.467133	50.280262	1319.841675	-423.062439	68.227448	1582.669189	-556.585632	278.800659	1052.591064	-514.015259	-200.202789	1059.108521	-442.419586	252.874557	810.723755	-400.293091	-161.644165	825.082947	-470.721375	48.794823	961.216431	465.464294	-8.253121	930.196228	496.624115	171.989883
-480.957062	150.245834	862.625183	-480.696991	-51.948898	860.492676	-600.332581	193.743469	424.082947	-526.685852	-78.659859	474.819977	-608.008179	198.876617	70.938568	-614.795410	-62.394707	83.059128	-519.752258	247.023346	1287.870605	-495.038635	-143.549820	1290.720581	-461.500793	50.263016	1319.868164	-422.934235	67.766670	1582.702271	-555.449585	279.357117	1052.701416	-513.936096	-199.544754	1058.785889	-440.768799	252.734222	811.175049	-398.963593	-161.385818	825.282837	-471.540100	48.110336	961.121338	465.445648	-8.188165	930.201172	496.632874	172.013000
-480.403687	150.649002	862.713684	-481.084229	-51.794449	860.649109	-600.271301	193.911758	424.185638	-527.483887	-78.791740	474.834320	-608.101318	198.920746	70.951393	-614.796082	-62.339741	83.009056	-519.147156	247.125381	1288.064941	-495.624725	-143.442596	1290.558228	-461.556427	50.241158	1319.878174	-422.888123	67.269356	1582.675537	-554.357056	279.839233	1052.844604	-514.042908	-198.894730	1058.438843	-439.230133	252.535339	811.604980	-397.760986	-161.075958	825.517517	-471.490845	48.380775	961.246887	465.448914	-8.165281	930.227844	496.619965	172.039749
-480.394562	150.646515	862.733398	-481.832367	-51.490837	860.785461	-600.362610	194.142563	424.234558	-528.114990	-78.873482	474.814209	-608.260071	198.914764	70.966827	-614.630432	-62.241009	82.899902	-518.583191	247.252701	1288.242188	-496.242401	-143.319077	1290.428467	-461.607880	50.184475	1319.869629	-422.800232	66.874527	1582.666748	-553.308899	280.338226	1052.986572	-514.169617	-197.993835	1058.038574	-437.703064	252.297134	811.991577	-396.560913	-160.670532	825.650024	-471.839813	48.552414	961.323242	465.198669	-8.126081	930.307434	496.530762	171.909470
-480.367554	150.607468	862.732178	-482.308716	-51.420425	860.903687	-600.327820	194.313004	424.230042	-528.815125	-78.884811	474.782257	-608.320740	198.946548	70.989845	-614.575134	-62.167343	82.809273	-518.086243	247.352051	1288.364380	-496.851501	-143.243118	1290.286621	-461.675751	50.143139	1319.860474	-422.650085	66.617409	1582.725342	-552.361328	280.854980	1053.016357	-514.498718	-197.092148	1057.623657	-436.197266	252.057907	812.428955	-395.500824	-160.184891	825.813232	-472.039459	48.603069	961.379700	465.651245	-8.099143	930.066589	496.743378	172.099045
-480.258209	150.457184	862.694641	-482.403473	-51.738945	861.074524	-600.242126	194.430069	424.173004	-529.840515	-79.020126	474.959930	-608.395874	198.968887	70.954849	-614.808533	-62.079113	82.750618	-517.608093	247.464218	1288.502808	-497.443146	-143.206253	1290.063110	-461.756226	50.126984	1319.841919	-422.682739	66.221313	1582.651123	-551.398743	281.192413	1053.071411	-514.735535	-195.907928	1057.197144	-434.777771	251.791183	812.787170	-394.426849	-159.627518	826.065918	-472.045502	48.462837	961.448486	465.592896	-8.151214	930.125061	496.717072	172.006058
-480.297638	150.414536	862.664124	-482.792480	-51.723686	861.172485	-600.166870	194.514359	424.147034	-530.593811	-78.876816	475.017731	-608.356018	198.989319	70.955154	-614.744629	-62.004971	82.627052	-517.139893	247.588623	1288.637817	-497.949127	-143.178299	1289.871094	-462.072021	50.190208	1319.505127	-422.647247	65.947235	1582.621216	-550.587891	281.501495	1053.142944	-515.235168	-194.872482	1056.760620	-433.412933	251.407578	813.120300	-393.429504	-158.988205	826.252502	-472.232574	48.495808	961.480103	464.998932	-8.171722	930.520752	496.444122	171.647385
-480.316345	150.372665	862.632629	-483.206726	-51.610600	861.254822	-600.137939	194.606613	424.129547	-531.185852	-78.608803	475.011749	-608.380127	198.997757	70.945992	-614.643616	-61.893658	82.446838	-516.794128	247.720474	1288.739746	-498.571014	-143.101242	1289.696777	-461.939850	50.053841	1319.796631	-422.703979	65.579346	1582.502441	-549.730408	281.727386	1053.208618	-515.598816	-193.500381	1056.319092	-432.051666	251.160324	813.552673	-392.554565	-158.229263	826.393494	-472.438538	48.568474	961.504883	465.021149	-8.402720	930.317627	496.523438	171.682587
-480.291840	150.292709	862.600647	-483.526093	-51.507919	861.361023	-600.145569	194.650040	424.097321	-531.919312	-78.301743	475.026031	-608.433655	198.983658	70.940399	-614.612061	-61.854095	82.266205	-516.459534	247.809036	1288.880371	-499.270172	-143.053879	1289.516357	-461.598297	49.925339	1319.988281	-422.730316	65.378128	1582.466919	-549.024658	281.878998	1053.243164	-516.051575	-192.268784	1055.921997	-430.786652	250.690292	813.949646	-391.664764	-157.427353	826.613647	-472.600647	48.631603	961.543762	465.069244	-8.531009	930.326294	496.533020	171.548401
-480.343048	150.188416	862.563538	-483.892609	-51.456184	861.447754	-600.210205	194.628586	424.089844	-532.763428	-77.973587	475.045837	-608.412964	198.990463	70.922844	-614.652527	-61.818245	82.121635	-516.006348	247.860611	1288.998779	-499.810181	-143.069153	1289.307739	-462.146088	49.932045	1319.799561	-422.580536	65.481636	1582.633545	-548.296265	281.975067	1053.284790	-516.570557	-190.940445	1055.509644	-429.545837	250.348694	814.308777	-390.646179	-156.351196	827.012207	-472.823547	48.651581	961.570251	464.462860	-8.440208	930.711914	496.242432	171.147629
-480.399933	150.142746	862.528198	-484.293396	-51.415787	861.485535	-600.286255	194.613327	424.071991	-533.170898	-77.402306	474.971497	-608.444336	198.974670	70.899963	-614.544983	-61.774166	81.863777	-515.695313	247.933960	1289.071411	-500.408569	-143.096146	1289.085327	-462.286041	49.865971	1319.780762	-422.650940	65.337997	1582.599854	-547.649353	282.009003	1053.337524	-517.165283	-189.801361	1055.140869	-428.415558	249.940735	814.618896	-389.714142	-155.147781	827.425171	-473.036835	48.668587	961.570129	464.503174	-8.653766	930.395813	496.317993	171.194122
-480.416138	149.990417	862.489807	-484.563507	-51.396851	861.610229	-600.341309	194.535675	424.029388	-533.931396	-77.064590	475.003754	-608.397217	198.954147	70.869621	-614.471802	-61.707100	81.651833	-515.406982	248.003143	1289.147949	-500.995789	-143.073227	1288.986816	-462.407654	49.786465	1319.781372	-422.879608	65.022842	1582.460938	-547.082642	282.103424	1053.368164	-517.715393	-188.480148	1054.778809	-427.378357	249.486496	814.890625	-389.284943	-154.206390	827.523376	-473.209869	48.670792	961.616516	464.630890	-8.961075	930.413269	496.483154	170.825806
-480.462708	149.838913	862.423828	-484.784698	-51.450100	861.709961	-600.458496	194.503738	423.989044	-534.965027	-76.901588	475.133575	-608.003723	198.935516	70.809738	-614.563049	-61.655613	81.494080	-515.147278	248.074585	1289.215942	-501.561584	-143.098480	1288.834351	-462.552032	49.715485	1319.765259	-423.035065	64.884094	1582.379639	-546.495667	282.087402	1053.365112	-518.328308	-187.371719	1054.429443	-426.340698	249.019470	815.179993	-388.770538	-153.087372	827.729431	-473.367462	48.642559	961.636047	464.618286	-9.184374	930.465820	496.445404	170.618301
-480.446869	149.705582	862.362366	-484.854492	-51.449379	861.824890	-600.536194	194.435593	423.923706	-535.432373	-76.424149	475.018982	-607.980103	198.942719	70.767296	-614.365906	-61.557453	81.206108	-514.926025	248.112549	1289.238403	-502.199310	-143.111298	1288.664063	-462.706299	49.628319	1319.727051	-423.139465	64.927864	1582.436890	-545.955322	282.085724	1053.330322	-518.927856	-186.214966	1054.048462	-425.401093	248.598770	815.427612	-388.494019	-152.014435	827.867432	-473.415466	48.659668	961.665161	466.185181	-9.317330	929.459534	497.132507	171.271484
-479.952789	148.871368	862.302795	-483.600037	-51.345150	862.898804	-600.368347	194.236740	423.751709	-535.662415	-75.754387	474.972504	-608.175720	198.917816	70.708084	-614.139465	-61.458252	80.943741	-514.616577	248.245285	1289.374146	-502.798126	-143.137573	1288.498169	-462.875244	49.543106	1319.679443	-423.362396	64.763863	1582.335815	-545.450012	282.000854	1053.303467	-519.497681	-185.218994	1053.781860	-424.542969	248.034225	815.633057	-388.128815	-150.829437	828.118591	-472.996704	48.899719	962.214539	465.076019	-9.719506	930.537292	496.453857	170.490250
-481.215607	150.272888	862.351257	-486.774078	-51.930336	860.886230	-601.153748	194.539032	424.023987	-537.387573	-76.085228	474.987030	-608.570862	198.907547	70.727402	-614.610352	-61.405251	80.904541	-514.557922	248.151794	1289.231567	-503.293121	-143.171387	1288.407349	-463.045959	49.431271	1319.663940	-423.490143	64.857513	1582.407349	-544.978699	281.911133	1053.201416	-519.994080	-184.088699	1053.460938	-423.706879	247.644653	815.740906	-387.585236	-149.342743	828.466309	-474.320190	48.184235	961.144714	464.969604	-9.888006	930.666321	496.307861	170.278519
-481.442535	150.307098	862.333252	-487.287262	-52.039749	860.739624	-601.400146	194.516449	424.032440	-538.266602	-76.037727	474.964844	-608.573730	198.913101	70.685051	-614.670288	-61.310162	80.778763	-514.439514	248.136353	1289.203979	-503.810638	-143.233276	1288.284058	-463.235474	49.358341	1319.622681	-423.594879	64.953873	1582.470093	-544.578308	281.857330	1053.128784	-520.559448	-183.312851	1053.216431	-422.997101	247.085938	815.872803	-387.358978	-148.017014	828.707703	-474.610474	48.068146	961.053833	464.964722	-10.036465	930.692383	496.173981	170.156876
-481.789917	150.528366	862.336426	-488.089783	-51.649223	860.425293	-601.753479	194.532425	424.064850	-538.998047	-75.861443	474.825806	-608.705261	198.902039	70.665611	-614.726074	-61.286808	80.646400	-514.319458	248.123566	1289.135010	-504.229797	-143.301620	1288.159546	-463.631897	49.357185	1319.278564	-423.874878	64.926811	1582.456421	-544.204163	281.782715	1053.020020	-521.042175	-182.418884	1052.967041	-422.367065	246.531952	815.957336	-386.966583	-146.433975	829.166443	-475.016235	48.189819	960.879395	464.970520	-10.195983	930.735474	496.036407	170.029846
-481.956512	150.553558	862.325500	-488.382446	-51.694912	860.391357	-602.088623	194.559464	424.054321	-539.607544	-75.687111	474.812744	-608.293518	198.913254	70.599670	-614.700378	-61.234898	80.502075	-514.317993	248.110779	1289.059692	-504.683929	-143.333206	1288.073486	-463.637482	49.219532	1319.585449	-424.156738	64.920326	1582.431763	-543.810852	281.619263	1052.837036	-521.611755	-181.809860	1052.797363	-421.769653	246.067093	815.980164	-387.541962	-145.384262	828.933350	-475.226593	48.161907	960.854797	465.038574	-10.558854	930.764832	496.022644	169.647018
-482.096466	150.449844	862.312988	-488.681549	-51.686802	860.574158	-602.321289	194.519821	424.027435	-539.992676	-75.480820	474.768799	-608.628723	198.903793	70.571075	-614.587708	-61.212227	80.358002	-514.307434	248.077271	1288.950195	-505.072449	-143.377121	1288.039063	-463.841675	49.187061	1319.564331	-424.621094	64.690163	1582.293945	-543.542969	281.489136	1052.658569	-522.058289	-181.264053	1052.670166	-421.358154	245.510880	815.900208	-387.498627	-143.912079	829.172668	-475.500305	48.203411	960.946472	464.942230	-10.122696	930.849731	495.504883	170.046219
-482.309509	150.504715	862.311646	-488.972504	-51.669872	860.535095	-602.592346	194.493607	424.049713	-540.410706	-75.431358	474.757599	-608.607483	198.894440	70.503944	-614.598022	-61.212055	80.266396	-514.329773	248.050003	1288.846680	-505.423096	-143.401520	1288.041748	-464.086884	49.113468	1319.548096	-424.880188	64.794975	1582.365723	-543.320618	281.343719	1052.503418	-522.484375	-180.775238	1052.567993	-420.974701	244.980835	815.861511	-387.641327	-142.278625	829.559692	-475.733551	48.216583	960.924133	465.302887	-9.601866	931.144592	495.311279	169.860718
-482.381866	150.327377	862.301086	-488.683533	-52.097912	860.603394	-602.804443	194.383133	424.001160	-540.736084	-75.383118	474.892822	-608.474121	198.888824	70.417229	-614.628906	-61.219337	80.164841	-514.397461	248.028152	1288.737671	-505.763397	-143.424744	1288.050537	-464.229248	49.004616	1319.574097	-425.084259	64.966522	1582.469238	-543.088196	281.140198	1052.358887	-522.842224	-180.340836	1052.463623	-420.393951	244.450531	815.965088	-387.738098	-140.795135	829.802979	-475.664459	47.973011	960.957581	464.989868	-10.953264	930.618042	495.215240	169.916809
-482.752960	150.480347	862.317627	-489.494171	-51.668453	860.483032	-603.282532	194.371140	424.049011	-541.401306	-75.613632	474.854370	-608.556885	198.895645	70.379166	-614.803711	-61.272018	80.151115	-514.500122	247.976715	1288.655640	-506.059082	-143.454391	1288.080200	-464.420197	48.980621	1319.581299	-425.417511	65.020653	1582.490479	-542.929504	280.920624	1052.181763	-523.257080	-180.093048	1052.427002	-420.141754	243.886063	815.916321	-388.407898	-139.598282	829.681580	-476.189606	48.171658	960.898010	465.070038	-11.121167	930.838623	494.988617	169.687973
-482.955994	150.441376	862.301270	-489.753632	-51.673744	860.439636	-603.645081	194.296509	424.019684	-541.698547	-75.618179	474.815216	-608.552612	198.887283	70.339691	-614.845825	-61.293907	80.069908	-514.644409	247.931549	1288.547363	-506.305939	-143.480652	1288.110229	-464.642487	48.938686	1319.567383	-425.898712	64.873833	1582.393799	-542.889465	280.672729	1052.013184	-523.601196	-179.879150	1052.402710	-420.282043	243.235367	815.703125	-388.968170	-138.249832	829.734802	-476.403656	48.132713	960.866272	465.069580	-11.131814	931.039551	494.738983	169.419968
-483.142029	150.435959	862.287048	-489.965057	-51.666504	860.407776	-604.070496	194.279175	424.032593	-541.868469	-75.629219	474.797852	-608.619080	198.893265	70.305115	-614.873657	-61.340557	80.016670	-514.855835	247.885666	1288.444946	-506.505005	-143.537048	1288.168213	-464.925903	48.928207	1319.531982	-426.181702	65.116982	1582.502930	-542.869324	280.398743	1051.843262	-523.905884	-179.739883	1052.419922	-420.280487	242.725586	815.610840	-389.698242	-136.890900	829.741760	-476.598419	48.123474	960.842651	464.948914	-11.348491	931.054626	494.539215	169.295227
-483.361786	150.347214	862.215759	-490.168823	-51.723015	860.406250	-604.402100	194.151627	423.972321	-542.009644	-75.687538	474.753326	-608.631165	198.890549	70.212166	-614.869690	-61.336071	79.975441	-515.122925	247.828415	1288.296631	-506.671082	-143.574982	1288.251099	-465.151794	48.906734	1319.520508	-426.559845	65.189514	1582.514282	-542.963989	280.134949	1051.681519	-524.181946	-179.685135	1052.434326	-420.382507	242.224167	815.457397	-390.351196	-135.477997	829.784729	-476.817505	48.086018	960.807434	465.253204	-11.709933	930.581238	494.598694	169.453918
-483.452545	150.115845	862.152161	-489.718170	-52.215714	860.487427	-604.715698	194.016861	423.910736	-541.997314	-75.661766	474.831543	-608.573914	198.901627	70.129196	-614.823486	-61.361988	79.918213	-515.386292	247.776993	1288.211792	-506.827911	-143.593384	1288.315186	-465.389648	48.921539	1319.507324	-427.092285	65.016594	1582.391602	-543.100586	279.812103	1051.518433	-524.445313	-179.654282	1052.473145	-420.514221	241.725159	815.319641	-391.215942	-134.208374	829.716370	-476.711090	47.825592	960.824768	465.136963	-11.848132	930.601440	494.405914	169.381729
-483.700500	150.006424	862.080688	-489.850677	-52.307278	860.473267	-605.195068	193.930573	423.904724	-542.088989	-75.686264	474.816742	-608.591431	198.883469	70.058998	-614.824524	-61.364861	79.926414	-515.700439	247.730667	1288.095825	-506.916840	-143.640045	1288.420654	-465.661163	48.930328	1319.519653	-427.508423	65.074379	1582.407959	-543.234070	279.426849	1051.366333	-524.688171	-179.763947	1052.536865	-420.372589	241.171402	815.372620	-392.185425	-132.922714	829.626709	-476.893158	47.758549	960.781494	464.768372	-11.956857	930.786743	494.126068	169.219437
-483.988434	149.976898	862.045593	-489.974426	-52.383904	860.482666	-605.813538	193.880402	423.957367	-542.159058	-75.712234	474.820679	-608.641541	198.893997	70.023232	-614.823181	-61.356018	79.924583	-516.042725	247.726395	1288.002563	-506.993500	-143.651764	1288.478638	-465.957581	48.919659	1319.513306	-427.766693	65.410950	1582.587402	-543.548279	279.060120	1051.194946	-524.913513	-179.893127	1052.620239	-420.623138	240.554047	815.284790	-393.173950	-131.652664	829.530762	-477.108490	47.735905	960.769897	464.411377	-12.050428	930.936279	493.864960	169.095978
-484.253998	149.923660	862.006775	-490.034821	-52.433384	860.463135	-606.361450	193.778931	424.029175	-542.229797	-75.759720	474.847076	-608.629395	198.879257	69.949165	-614.823853	-61.373524	79.896675	-516.463501	247.670029	1287.885254	-507.028076	-143.691727	1288.547729	-466.320557	49.010120	1319.495117	-428.173798	65.517761	1582.617920	-543.949402	278.708221	1051.059204	-525.133179	-180.120773	1052.683350	-421.047791	239.973679	815.149414	-394.554535	-130.615417	829.198792	-477.276489	47.704189	960.741455	464.136536	-12.029233	931.022217	493.663940	169.056946
-484.552582	149.933044	861.955017	-490.161499	-52.468063	860.457031	-606.774536	193.566315	424.019806	-542.264343	-75.819771	474.844818	-608.523132	198.888214	69.933594	-614.869629	-61.400196	79.924988	-516.893066	247.671799	1287.786743	-507.063049	-143.706207	1288.596802	-466.489746	48.967869	1319.490967	-428.579407	65.624115	1582.646973	-544.415527	278.402649	1050.931885	-525.303955	-180.352280	1052.756226	-421.799622	239.421082	814.865112	-395.399933	-129.296173	829.156006	-477.480804	47.722363	960.712036	463.886963	-11.951221	931.042358	493.518066	169.136093
-484.810150	149.918793	861.925110	-490.185577	-52.528164	860.463074	-607.184692	193.349792	423.951843	-542.272705	-75.850922	474.855011	-608.479370	198.871414	69.888649	-614.922180	-61.441425	79.908966	-517.414368	247.659058	1287.640625	-507.067810	-143.713287	1288.644043	-466.782349	49.008350	1319.460083	-429.165619	65.477989	1582.504150	-544.925720	278.015778	1050.781006	-525.452637	-180.602509	1052.795410	-422.021942	238.890778	814.832214	-396.642181	-128.244308	828.876038	-477.648712	47.715149	960.703064	463.565155	-11.834495	931.053101	493.372253	169.348831
-485.054871	149.966278	861.895325	-490.226074	-52.519333	860.460266	-607.755981	193.213959	423.992096	-542.249451	-75.887436	474.820618	-608.608276	198.881790	69.828476	-614.976135	-61.452637	79.883186	-517.913696	247.586502	1287.499634	-507.039795	-143.738922	1288.648926	-467.070618	49.066982	1319.428955	-429.435974	65.803787	1582.654663	-545.605896	277.716187	1050.598145	-525.613159	-180.867523	1052.840210	-422.838318	238.412735	814.596619	-397.898895	-127.277740	828.593140	-477.801849	47.766968	960.687988	463.279907	-11.639256	931.041321	493.303802	169.487701
-485.312561	149.934128	861.847290	-490.213959	-52.554928	860.452942	-608.293335	193.077606	424.013916	-542.240112	-75.972237	474.846252	-608.722046	198.885162	69.754707	-615.012390	-61.497501	79.905464	-518.479431	247.555527	1287.367432	-506.956360	-143.758545	1288.669678	-467.416870	49.145039	1319.398926	-429.978912	65.694450	1582.532227	-546.239441	277.368500	1050.417725	-525.793335	-181.086426	1052.904297	-423.565155	237.917999	814.423157	-399.372375	-126.395119	828.126404	-477.943726	47.766670	960.662598	462.975159	-11.508235	931.046570	493.215576	169.486053
-485.538727	149.901093	861.827209	-490.189911	-52.560394	860.443298	-608.758362	192.914993	424.038116	-542.138550	-76.024796	474.839325	-608.652527	198.877106	69.722572	-615.022705	-61.522541	79.897644	-519.054321	247.552719	1287.265503	-506.880371	-143.763336	1288.687866	-467.680359	49.200573	1319.366333	-430.350555	65.930229	1582.582764	-546.989014	276.999603	1050.342163	-525.987244	-181.361145	1052.939575	-424.328217	237.427109	814.328613	-400.919525	-125.565414	827.645264	-478.059021	47.764889	960.649231	462.689850	-11.314587	931.049683	493.178040	169.564667
-485.601593	149.717041	861.783081	-489.735809	-52.385178	860.653625	-609.160217	192.632965	423.999786	-541.931091	-75.990097	474.810211	-608.532043	198.854462	69.674049	-615.042175	-61.553383	79.899292	-519.707764	247.547638	1287.166870	-506.776306	-143.773346	1288.704468	-467.925354	49.266106	1319.368530	-430.766846	66.064079	1582.571045	-547.807678	276.685638	1050.233398	-526.149536	-181.575073	1052.963623	-425.050995	236.922058	814.272644	-402.274292	-124.669128	827.293518	-477.996307	47.911865	960.746582	462.352051	-11.195076	931.063538	493.091766	169.515305
-485.707947	149.530853	861.751709	-489.313385	-52.243156	860.835571	-609.678284	192.463516	424.005859	-541.713989	-76.011139	474.761414	-608.444153	198.825729	69.614960	-614.980408	-61.565876	79.869911	-520.355286	247.500916	1287.052124	-506.613190	-143.796661	1288.679199	-468.417084	49.438499	1318.989990	-431.175751	66.212822	1582.563965	-548.712769	276.362915	1050.126099	-526.326843	-181.794830	1053.005859	-426.013184	236.366226	814.144409	-403.741150	-123.967308	826.863281	-477.952332	48.021103	960.833862	461.980713	-10.976640	931.122070	493.013672	169.731293
-485.919708	149.509766	861.710449	-489.160553	-52.242142	860.855042	-610.168213	192.278564	423.972382	-541.579102	-76.082253	474.747589	-608.353943	198.867447	69.582817	-614.996826	-61.603188	79.885460	-521.034485	247.482559	1286.967407	-506.468201	-143.780487	1288.643188	-468.461823	49.444618	1319.275757	-431.518524	66.523026	1582.630249	-549.588745	276.014618	1049.979126	-526.515747	-182.010498	1053.026123	-426.903625	235.981781	814.002258	-405.111023	-123.229095	826.440918	-478.036194	48.059078	960.828430	461.627625	-10.694556	931.144653	492.958984	169.901474
-486.205536	149.526871	861.661194	-489.173004	-52.297115	860.788696	-610.677185	192.099365	423.930328	-541.397156	-76.138000	474.720581	-608.356628	198.868210	69.514702	-614.961304	-61.606506	79.867767	-521.801270	247.461639	1286.832031	-506.283478	-143.801926	1288.596924	-468.730682	49.545647	1319.227417	-431.946808	66.705276	1582.595703	-550.596436	275.761261	1049.853149	-526.723938	-182.142349	1052.995239	-427.930664	235.587540	813.897095	-406.570313	-122.657898	825.904114	-478.200317	48.044998	960.772095	461.303772	-10.429233	931.145935	492.934296	170.163223
-486.542084	149.496994	861.574646	-489.238617	-52.482224	860.703491	-611.218323	191.990875	423.929749	-541.467102	-76.377388	474.773895	-608.402588	198.911438	69.497330	-615.087830	-61.641800	79.930412	-522.546509	247.493805	1286.759888	-506.098175	-143.747574	1288.544678	-468.992920	49.643139	1319.177856	-432.373108	66.863716	1582.547607	-551.624573	275.487701	1049.768188	-526.968872	-182.341232	1052.956665	-429.027008	235.267349	813.758728	-408.024597	-122.126007	825.432983	-478.391357	47.951191	960.685364	460.934631	-10.197073	931.164673	492.902252	170.412720
-486.874817	149.590591	861.514771	-489.582397	-52.308685	860.533569	-611.924072	191.958496	423.967224	-541.441101	-76.498352	474.697266	-608.534607	198.898392	69.460838	-615.112061	-61.652954	79.892105	-523.304993	247.410080	1286.609009	-505.842377	-143.817337	1288.468018	-469.247681	49.727779	1319.110840	-432.820496	67.016495	1582.534912	-552.727234	275.268188	1049.711914	-527.211731	-182.452240	1052.939697	-430.193146	234.955811	813.600098	-409.386078	-121.738586	824.842285	-478.693604	48.029346	960.566650	460.593933	-9.884102	931.163391	492.848816	170.694580
-487.069397	149.456329	861.434937	-489.305267	-52.629452	860.469604	-612.409119	191.873444	423.974213	-541.313477	-76.546272	474.710510	-608.479797	198.931778	69.412750	-615.155151	-61.694099	79.920166	-524.028076	247.366928	1286.538574	-505.594727	-143.826645	1288.372437	-469.475861	49.792458	1319.049683	-433.331085	67.116928	1582.424561	-553.762329	274.953461	1049.531128	-527.459351	-182.608414	1052.867310	-431.287811	234.667694	813.481262	-410.607025	-121.330788	824.348328	-478.675171	47.832691	960.497131	460.246063	-9.576266	931.190430	492.809357	170.940643
-487.277405	149.429291	861.413940	-489.349426	-52.727837	860.360291	-612.829529	191.802979	423.956238	-541.200500	-76.625702	474.726410	-608.430786	198.966293	69.416420	-615.170105	-61.710758	79.939529	-524.843933	247.351074	1286.390625	-505.327942	-143.820358	1288.256592	-469.721588	49.879112	1318.964966	-433.706421	67.427841	1582.445313	-554.898682	274.682220	1049.484863	-527.684204	-182.687286	1052.783081	-432.524170	234.523071	813.270508	-411.817139	-121.153542	823.808411	-478.818604	47.734562	960.433472	459.810364	-9.049165	931.185242	492.472656	171.432495
-487.546722	149.358994	861.347961	-489.384399	-52.795177	860.262512	-613.241028	191.644516	423.921631	-541.084961	-76.697014	474.697266	-608.363953	198.946121	69.334839	-615.226868	-61.745575	79.933907	-525.619507	247.309998	1286.286377	-505.059326	-143.855164	1288.128296	-469.954773	49.983448	1318.896362	-434.164734	67.649727	1582.384277	-556.029236	274.428192	1049.411865	-527.909363	-182.779709	1052.688477	-433.709015	234.375366	813.122375	-412.893066	-121.067505	823.244995	-478.964661	47.661045	960.350952	459.565338	-8.895870	931.192566	492.672180	171.452591
-488.439178	148.158249	861.169373	-489.594757	-53.031342	860.174622	-613.638245	191.524750	423.743683	-541.049072	-76.759369	474.673309	-608.328979	198.979980	69.303101	-615.356506	-61.755032	79.968834	-526.430115	247.284332	1286.191162	-504.800751	-143.870972	1288.014771	-470.184235	50.064484	1318.828491	-434.645233	67.909737	1582.366699	-557.156799	274.127502	1049.296387	-528.099365	-182.881332	1052.634277	-434.809753	234.307068	813.004272	-413.738434	-121.027908	822.833008	-479.452240	47.016350	960.211975	459.151276	-8.329412	931.175110	492.263428	172.108871
-488.800781	148.166656	861.136963	-489.684448	-53.094738	860.085693	-614.082397	191.453461	423.709564	-540.965088	-76.849045	474.675568	-608.308411	198.979935	69.260895	-615.373840	-61.782509	79.969696	-527.198120	247.180389	1286.063721	-504.504944	-143.933701	1287.951416	-470.397186	50.105499	1318.762451	-435.261658	68.146172	1582.320801	-558.375549	273.903900	1049.226685	-528.226501	-182.934158	1052.574585	-436.013000	234.428421	812.871826	-414.500671	-121.190086	822.358521	-479.659454	46.973972	960.149475	458.864044	-7.967483	931.175781	492.197815	172.436920
-489.107880	148.507202	861.160645	-490.041870	-52.763470	859.937561	-614.473328	191.388306	423.736053	-540.915100	-76.986412	474.547638	-608.315247	198.980087	69.216385	-615.409607	-61.817177	79.998093	-527.959717	247.091705	1285.967651	-504.218750	-143.990005	1287.863770	-470.585571	50.164314	1318.709351	-435.777802	68.575806	1582.392090	-559.569214	273.627197	1049.197510	-528.340576	-183.007416	1052.517578	-437.142822	234.514938	812.711304	-415.155060	-121.495163	821.927795	-479.940460	47.222328	960.081787	458.554230	-7.693222	931.210022	492.143463	172.650146
-489.346588	148.711288	861.160461	-490.063019	-52.726620	859.847351	-614.815247	191.323303	423.735596	-540.801147	-77.041908	474.487457	-608.330017	198.964890	69.179596	-615.510193	-61.834419	79.999573	-528.777649	247.022720	1285.940186	-504.048248	-144.078995	1287.800415	-470.316193	50.076305	1318.890503	-436.462952	68.903030	1582.411377	-560.753967	273.363556	1049.179565	-528.392151	-183.092255	1052.442627	-438.317688	234.763947	812.597900	-415.571289	-121.827255	821.609924	-480.073334	47.309269	960.036682	458.292145	-7.378111	931.224121	492.142395	172.929550
-489.574615	148.940109	861.174500	-490.120026	-52.715611	859.760437	-615.180115	191.229263	423.758789	-540.694214	-77.113953	474.404816	-608.324524	198.961945	69.138641	-615.513306	-61.856678	79.996910	-529.443298	246.874634	1285.894775	-503.663757	-144.163422	1287.719360	-470.924988	50.162392	1318.676025	-437.077271	69.442108	1582.550659	-561.916992	273.150055	1049.205688	-528.353394	-183.167587	1052.433838	-439.403381	234.989502	812.570129	-415.742310	-122.253708	821.407593	-480.206848	47.388226	959.999023	458.041534	-7.087789	931.244751	492.142883	173.167038
-489.404846	149.413452	861.314331	-489.843140	-52.731598	859.661621	-615.407654	191.090744	423.790833	-540.557922	-77.125458	474.375366	-608.198242	198.961685	69.103790	-615.504395	-61.852737	79.968025	-530.167053	246.727798	1285.861084	-503.285431	-144.253799	1287.723267	-471.097107	50.108166	1318.683350	-437.843811	69.922791	1582.615723	-563.077881	272.851288	1049.187988	-528.239502	-183.208328	1052.460205	-440.418274	235.361923	812.458740	-415.738312	-122.782051	821.277100	-480.029907	47.506317	960.023193	457.826324	-6.785742	931.276306	492.198395	173.367294
-489.518890	149.519653	861.335571	-489.693146	-52.850803	859.723755	-615.648010	190.967270	423.748230	-540.535095	-77.175766	474.386810	-608.197083	198.963242	69.079308	-615.545776	-61.852818	79.970345	-530.861633	246.543518	1285.822266	-502.932495	-144.362427	1287.653320	-471.281464	50.078709	1318.703735	-438.613708	70.463661	1582.760010	-564.202454	272.617035	1049.259277	-528.087280	-183.280441	1052.512451	-441.443848	235.780624	812.410522	-415.569946	-123.328590	821.197937	-480.058868	47.533390	960.069641	457.617981	-6.463441	931.291809	492.254761	173.594620
-489.777985	149.601501	861.378906	-489.687805	-52.860283	859.712219	-615.804932	190.816742	423.728027	-540.524841	-77.215279	474.411133	-608.102844	198.977188	69.058098	-615.560791	-61.868404	80.000046	-531.564575	246.382797	1285.798218	-502.631195	-144.501801	1287.747070	-471.447510	50.043304	1318.777466	-439.377045	71.170311	1582.947632	-565.248047	272.399628	1049.238159	-527.843567	-183.394501	1052.660889	-442.441956	236.353561	812.398132	-415.287262	-123.973480	821.264893	-480.185394	47.555431	960.085388	457.473724	-6.117542	931.321655	492.331207	173.817657
-490.089844	149.616974	861.409302	-489.680054	-52.862610	859.720886	-615.933777	190.686798	423.657288	-540.577759	-77.181923	474.415039	-608.070679	198.987885	69.035172	-615.544006	-61.875740	79.988884	-532.225037	246.196442	1285.857666	-502.352264	-144.644791	1287.855835	-471.627838	49.988846	1318.885498	-440.266113	71.767776	1583.051025	-566.241089	272.224121	1049.362305	-527.576050	-183.546875	1052.793213	-443.373688	236.864944	812.396118	-414.881683	-124.618500	821.362244	-480.322327	47.566517	960.103516	457.328735	-5.798828	931.336975	492.421631	174.071259
-490.433258	149.581100	861.460938	-489.648010	-52.875492	859.742859	-616.119629	190.543106	423.588593	-540.652832	-77.164276	474.453735	-607.951843	198.989182	69.030449	-615.587158	-61.901318	80.003708	-532.877197	245.989441	1285.890381	-502.109711	-144.821991	1287.968750	-471.829865	49.917240	1318.989136	-441.081177	72.522232	1583.259277	-567.198608	272.043060	1049.461182	-527.216736	-183.724701	1052.968384	-444.304352	237.545532	812.383789	-414.400635	-125.220001	821.543823	-480.466492	47.545250	960.139221	457.183807	-5.453504	931.363586	492.522522	174.396759
-490.863281	149.584000	861.529602	-489.757660	-52.764076	859.677551	-616.332886	190.459518	423.600311	-540.726379	-77.099785	474.455109	-607.893066	198.975311	69.031792	-615.622620	-61.920055	80.001564	-533.535156	245.772415	1285.948242	-501.859436	-144.991562	1288.168945	-472.005615	49.842251	1319.106689	-442.003784	73.211807	1583.420288	-568.019470	271.933746	1049.572510	-526.745178	-183.945328	1053.212524	-445.189941	238.139999	812.426575	-413.850677	-125.945000	821.781982	-480.671204	47.551666	960.134216	457.038116	-4.979266	931.370850	492.591888	174.923050
-491.167419	149.468964	861.594238	-489.613342	-52.877827	859.766479	-616.460022	190.339386	423.566772	-540.800110	-77.023506	474.499084	-607.801758	198.943634	69.023384	-615.635681	-61.946564	79.951859	-534.124023	245.525650	1285.968384	-501.645081	-145.147400	1288.378296	-472.176636	49.764988	1319.188232	-442.939240	73.944656	1583.608765	-568.843506	271.796967	1049.696289	-526.230042	-184.205551	1053.437500	-446.031860	238.830902	812.425354	-413.226624	-126.615959	821.997925	-480.771118	47.470402	960.213196	456.923920	-4.569334	931.366028	492.640137	175.261261
-491.544922	149.426346	861.628723	-489.601013	-52.902668	859.809021	-616.561401	190.265091	423.532928	-540.951233	-77.028954	474.546326	-607.757080	198.972015	69.015266	-615.676331	-61.972813	79.946983	-534.752686	245.301163	1285.973145	-501.422455	-145.302750	1288.597900	-472.368835	49.710663	1319.278809	-443.872803	74.727959	1583.730469	-569.535706	271.776154	1049.803467	-525.704712	-184.537292	1053.692627	-446.778198	239.538727	812.425659	-412.633484	-127.316238	822.235107	-480.912903	47.459496	960.247925	456.840790	-4.109409	931.328491	492.704193	175.679962
-491.947540	149.342361	861.663391	-489.563934	-52.914261	859.827209	-616.643494	190.179428	423.464905	-541.073120	-76.986641	474.546478	-607.700134	198.986572	69.014595	-615.678772	-62.018635	79.934082	-535.365540	245.067276	1286.016357	-501.227386	-145.446182	1288.835327	-472.584625	49.665142	1319.371460	-444.851868	75.493164	1583.890259	-570.264893	271.766876	1049.842041	-525.139343	-184.990631	1053.964722	-447.556305	240.216751	812.379700	-412.044006	-128.080093	822.436218	-481.061035	47.424759	960.271118	456.765961	-3.620977	931.330444	492.721924	176.189835
-492.452972	149.122910	861.711853	-489.541840	-52.955059	859.868469	-616.764343	190.135025	423.400818	-540.905823	-76.747437	474.548157	-607.693665	198.976639	68.971504	-615.557800	-62.007385	79.890404	-535.970215	244.793610	1285.973511	-500.985138	-145.559280	1289.099487	-472.802856	49.616405	1319.481689	-445.878998	76.276054	1584.000000	-570.852844	271.771667	1049.915283	-524.508728	-185.524658	1054.289429	-448.306458	240.962692	812.316711	-411.409332	-128.837143	822.720520	-481.281555	47.316032	960.314087	456.709473	-3.167299	931.307373	492.723358	176.630234
-492.625641	149.231201	861.794006	-489.420715	-52.911026	859.895081	-616.817017	190.051437	423.375214	-541.365234	-76.946671	474.625305	-607.606140	198.983643	68.964630	-615.689392	-62.025112	79.915726	-536.631531	244.584061	1285.957520	-500.746979	-145.687103	1289.359253	-473.029053	49.571384	1319.567383	-446.836609	77.067108	1584.173584	-571.478943	271.771576	1049.940063	-523.858154	-185.984497	1054.586060	-448.988617	241.654846	812.236328	-410.694031	-129.597168	823.032959	-481.316162	47.379059	960.369263	456.661377	-2.759072	931.316467	492.723419	177.116272
-492.919220	149.133698	861.831299	-489.303680	-52.889946	859.907715	-616.952942	190.045044	423.355682	-541.565674	-76.943886	474.684753	-607.625305	198.972672	68.967552	-615.677551	-62.055786	79.888580	-537.235168	244.322601	1285.900757	-500.521423	-145.827789	1289.639038	-473.239716	49.521694	1319.670776	-447.867401	77.850525	1584.298584	-572.041565	271.783295	1049.937378	-523.172424	-186.563583	1054.872681	-449.674164	242.421341	812.112000	-410.013000	-130.311646	823.360291	-481.413361	47.347801	960.395142	456.584991	-2.304186	931.333008	492.680969	177.621246
-493.254791	149.054901	861.849121	-489.238678	-52.916798	859.921448	-617.073608	189.968887	423.338898	-541.738464	-76.883881	474.703461	-607.567749	198.969345	68.966385	-615.724060	-62.058098	79.877754	-537.849915	244.096710	1285.834961	-500.209351	-145.909851	1289.934448	-473.462860	49.470554	1319.764038	-448.936584	78.540833	1584.401611	-572.566528	271.755463	1049.898071	-522.473572	-187.206116	1055.190552	-450.365540	243.059418	811.976257	-409.368469	-131.199402	823.649963	-481.538330	47.312202	960.410034	456.553802	-1.855066	931.335815	492.658386	178.083435
-493.521332	149.015320	861.863464	-489.139618	-52.904465	859.935303	-617.183105	189.936646	423.361359	-541.911438	-76.806190	474.725464	-607.596313	198.954315	68.956810	-615.695374	-62.056034	79.849457	-538.474854	243.865189	1285.771851	-499.951599	-146.011002	1290.153687	-473.682495	49.420105	1319.824585	-449.992615	79.244446	1584.513916	-573.099426	271.766296	1049.847778	-521.744141	-187.882980	1055.481323	-451.020782	243.819733	811.846741	-408.646454	-131.931351	823.915771	-481.641327	47.315269	960.426147	456.546173	-1.440174	931.315674	492.592194	178.517960
-493.828094	148.952774	861.898926	-489.080444	-52.945549	859.961060	-617.312927	189.911301	423.331482	-542.096130	-76.793533	474.740692	-607.648254	198.994278	68.937050	-615.751831	-62.077099	79.785103	-539.090393	243.626358	1285.621582	-499.702148	-146.119598	1290.345093	-473.887085	49.413517	1319.831909	-451.044006	79.941040	1584.593018	-573.665527	271.783936	1049.767456	-520.996765	-188.561127	1055.740234	-451.681061	244.469131	811.568176	-407.925781	-132.753876	824.194336	-481.781952	47.275761	960.458435	456.559448	-0.987807	931.296387	492.523926	179.001404
-494.095551	148.905746	861.920044	-489.015289	-52.906155	859.942993	-617.432312	189.861359	423.319397	-542.284607	-76.734390	474.723297	-607.624146	199.005630	68.916893	-615.744141	-62.101139	79.764511	-539.739929	243.444824	1285.467285	-499.390167	-146.206299	1290.560669	-474.096130	49.409222	1319.841919	-452.050171	80.593826	1584.729980	-574.189453	271.716919	1049.580078	-520.291504	-189.363174	1056.068726	-452.337341	245.156265	811.303223	-407.231232	-133.542496	824.488892	-481.904816	47.267670	960.462036	456.634888	-0.540247	931.304504	492.470154	179.535873
-494.349701	148.837708	861.945313	-488.935760	-52.918480	859.967773	-617.591797	189.839981	423.304016	-542.420715	-76.683060	474.738525	-607.633484	198.995041	68.918198	-615.690063	-62.102470	79.700890	-540.380859	243.267975	1285.244263	-499.036316	-146.252472	1290.811279	-474.323212	49.442894	1319.842773	-453.129211	81.184273	1584.791992	-574.766479	271.694000	1049.397949	-519.553833	-190.070175	1056.416870	-453.028320	245.782867	810.981934	-406.497345	-134.315811	824.784180	-482.027618	47.242023	960.490601	456.712341	-0.136995	931.297241	492.445160	179.936295
-494.632385	148.760849	861.953186	-488.948456	-52.992489	859.948730	-617.754395	189.832138	423.294464	-542.458862	-76.551384	474.713470	-607.630249	199.013962	68.922821	-615.666565	-62.115734	79.631737	-541.030151	243.106293	1285.044800	-498.689667	-146.274246	1291.064819	-474.579559	49.491680	1319.848389	-454.117584	81.729309	1584.877808	-575.329224	271.499146	1049.143311	-518.813354	-190.772934	1056.680786	-453.659363	246.391129	810.673706	-405.838074	-135.150116	825.064758	-482.185181	47.165905	960.485962	456.796234	0.281796	931.315125	492.420807	180.316437
-494.886200	148.649384	861.964844	-488.957001	-53.016869	859.931335	-617.890991	189.779282	423.274414	-542.766846	-76.647423	474.732147	-607.669922	198.994568	68.889565	-615.771057	-62.111168	79.633652	-541.672974	242.933563	1284.844971	-498.363037	-146.306046	1291.301514	-474.825867	49.552700	1319.850220	-455.082977	82.218185	1584.970581	-575.831665	271.357269	1048.925293	-518.134338	-191.498581	1057.011597	-454.326599	247.005920	810.368469	-405.171234	-135.911148	825.307312	-482.328369	47.094616	960.484253	456.895172	0.642513	931.345154	492.394562	180.680328
-495.140778	148.566223	861.936096	-488.968201	-53.111210	859.871521	-618.091492	189.754181	423.274231	-542.716797	-76.526215	474.700775	-607.677856	198.993179	68.887787	-615.677490	-62.159252	79.557251	-542.325134	242.764069	1284.589722	-498.062775	-146.294037	1291.507813	-475.087158	49.663055	1319.863159	-456.026276	82.662460	1585.086914	-576.434326	271.200531	1048.737061	-517.388123	-192.117584	1057.341309	-455.036133	247.479935	810.012085	-404.457886	-136.695145	825.656921	-482.451233	47.002476	960.439026	456.987793	1.039859	931.340332	492.358307	181.096588
-495.458679	148.475372	861.902588	-489.123901	-53.268143	859.804688	-618.287659	189.701996	423.223450	-543.163818	-76.783775	474.745239	-607.768311	199.034241	68.877487	-615.834839	-62.174557	79.575356	-543.003479	242.655533	1284.338501	-497.747253	-146.277069	1291.742554	-475.338104	49.761066	1319.862793	-456.963593	82.917007	1585.097534	-577.048157	270.972717	1048.471436	-516.696045	-192.701019	1057.604126	-455.706024	247.974396	809.676392	-403.739166	-137.393280	825.999207	-482.669922	46.870674	960.387024	457.115234	1.465691	931.308960	492.348297	181.516876
-496.014709	148.632355	861.884644	-489.870148	-53.571606	859.413147	-618.595886	189.756348	423.243408	-543.578735	-77.052681	474.741486	-607.890320	199.016129	68.850525	-616.036743	-62.215412	79.567131	-543.676514	242.546005	1284.073853	-497.407318	-146.231018	1291.968018	-475.611115	49.892208	1319.811890	-457.829407	83.216064	1585.176758	-577.631653	270.768097	1048.160156	-516.043640	-193.293030	1057.899780	-456.434021	248.516708	809.270752	-403.130249	-138.189377	826.242249	-483.141632	46.611858	960.163208	457.239594	1.935555	931.294250	492.334229	181.904770
-496.258362	148.519257	861.844971	-489.834137	-53.691277	859.372620	-618.679932	189.650452	423.203979	-543.678650	-77.098511	474.747437	-607.853943	199.014114	68.833496	-616.046021	-62.247940	79.542839	-544.370605	242.488159	1283.801147	-497.139557	-146.166336	1292.203735	-475.877777	49.995449	1319.773438	-458.643127	83.493881	1585.250610	-578.301270	270.485168	1047.886963	-515.371948	-193.908035	1058.259888	-457.172302	248.830978	808.947937	-402.479309	-138.905807	826.552063	-483.269012	46.507847	960.125549	457.383636	2.359321	931.268250	492.335388	182.364822
-496.531555	148.381729	861.787842	-489.831146	-53.787819	859.336365	-618.812195	189.571487	423.174194	-543.795105	-77.153923	474.746735	-607.877014	199.019073	68.788116	-616.091797	-62.267365	79.522797	-545.066101	242.436676	1283.548950	-496.918579	-146.086395	1292.451538	-476.136475	50.115906	1319.770874	-459.414307	83.731316	1585.322998	-578.951660	270.241547	1047.641846	-514.785645	-194.308167	1058.543823	-457.851257	249.083847	808.608643	-401.818237	-139.634613	826.777283	-483.411926	46.413982	960.079834	457.537079	2.795141	931.254822	492.348755	182.796448
-496.749329	148.259216	861.761963	-489.797058	-53.876633	859.312256	-618.967957	189.501617	423.179047	-543.657349	-77.028748	474.708130	-607.883972	198.980728	68.801079	-616.003601	-62.259998	79.456589	-545.722778	242.366837	1283.311768	-496.731232	-146.024063	1292.625244	-476.411316	50.240364	1319.750732	-460.093109	83.854279	1585.416504	-579.608521	269.883331	1047.405762	-514.195251	-194.745056	1058.817261	-458.656219	249.396576	808.230835	-401.150818	-140.363510	827.117188	-483.527924	46.320381	960.057312	457.621460	3.203819	931.249817	492.344543	183.194321
-497.029968	148.104980	861.758911	-489.781036	-53.965385	859.292114	-619.116943	189.406174	423.162994	-543.728760	-77.081894	474.708374	-607.922424	198.979813	68.822899	-615.996826	-62.270634	79.425034	-546.427795	242.341843	1283.070679	-496.571442	-145.963608	1292.819580	-476.690613	50.404205	1319.736572	-460.796906	83.979599	1585.446045	-580.352234	269.612274	1047.187622	-513.627441	-195.102219	1059.090576	-459.426270	249.512924	807.964600	-400.450134	-140.981369	827.397705	-483.660797	46.204468	960.045837	457.755157	3.575970	931.246582	492.358582	183.621506
-497.266846	147.952759	861.730835	-489.718414	-54.126141	859.302185	-619.276917	189.327393	423.134613	-543.800720	-77.142311	474.737640	-607.863525	198.990417	68.812668	-616.023865	-62.307884	79.460236	-547.096130	242.345001	1282.895874	-496.443787	-145.888275	1293.007324	-476.946320	50.537029	1319.721802	-461.395966	84.024719	1585.508179	-581.032715	269.295593	1046.983032	-513.112061	-195.492020	1059.359009	-460.182556	249.611618	807.705139	-399.823212	-141.662262	827.620972	-483.769897	46.080391	960.039246	457.908173	3.988714	931.231140	492.378113	184.053864
-497.511108	147.852188	861.714355	-489.736481	-54.235924	859.294006	-619.431458	189.245468	423.115479	-543.896118	-77.226631	474.753784	-607.888794	198.984772	68.763077	-615.990295	-62.301384	79.432846	-547.754822	242.301376	1282.672607	-496.320618	-145.801910	1293.149048	-477.187836	50.703434	1319.710693	-461.969604	84.077682	1585.525879	-581.750488	268.957458	1046.755981	-512.659302	-195.775970	1059.593384	-460.603424	249.755524	807.669556	-399.169312	-142.269653	827.862183	-483.906891	45.989994	960.027649	458.083710	4.465188	931.178894	492.356415	184.555298
-498.117249	147.193466	861.491211	-489.819977	-54.494572	859.293823	-619.576599	189.171829	422.987579	-544.014343	-77.342621	474.781189	-607.963806	199.005966	68.745346	-616.058838	-62.330486	79.443497	-548.333618	242.266968	1282.475830	-496.235413	-145.679688	1293.299316	-477.450714	50.850288	1319.702881	-462.458313	84.107704	1585.529785	-582.531860	268.696899	1046.559448	-512.244873	-195.997223	1059.760498	-461.774261	249.635239	807.247559	-398.509491	-142.857758	828.122803	-484.181976	45.667831	959.910156	458.208130	4.889100	931.127991	492.321198	185.066757
-497.940063	147.546860	861.650208	-489.635223	-54.443863	859.272766	-619.654846	189.047791	422.999695	-543.952271	-77.328506	474.770538	-607.894226	199.021255	68.719162	-616.083679	-62.333954	79.386703	-548.933594	242.287903	1282.315918	-496.145721	-145.583450	1293.397339	-477.768829	51.009666	1319.671753	-462.917419	84.085808	1585.531494	-583.286987	268.457642	1046.361572	-511.830383	-196.223114	1059.921875	-462.200897	249.548294	807.212952	-397.852783	-143.343613	828.376038	-484.106140	45.778118	959.988708	458.334564	5.228802	931.101624	492.313232	185.470856
-498.109406	147.426331	861.610046	-489.566467	-54.570671	859.239441	-619.769470	188.927948	422.985413	-543.940491	-77.413483	474.763763	-607.831055	199.002548	68.695107	-616.046570	-62.374458	79.390854	-549.543579	242.316849	1282.152344	-496.105530	-145.491180	1293.486572	-478.044098	51.127903	1319.653076	-463.252808	84.167427	1585.578125	-584.065247	268.207886	1046.269287	-511.481567	-196.368759	1060.062500	-463.036224	249.327225	807.004089	-397.192657	-143.889160	828.585266	-484.176025	45.668385	959.953979	458.428894	5.541426	931.098145	492.288086	185.913513
-498.272858	147.281708	861.582092	-489.499939	-54.704372	859.222046	-619.820007	188.790115	422.966156	-543.962341	-77.478630	474.764557	-607.824768	198.973465	68.687607	-616.101318	-62.378338	79.401039	-550.128357	242.338699	1282.058472	-496.080597	-145.384430	1293.545532	-478.302521	51.248779	1319.628418	-463.560822	84.082840	1585.573608	-584.937500	268.004089	1046.188965	-511.139984	-196.521942	1060.150269	-464.253418	249.075272	806.715942	-396.535309	-144.345169	828.767700	-484.252563	45.544140	959.934143	458.527100	5.885281	931.109985	492.251160	186.310333
-498.409485	147.117828	861.544556	-489.401215	-54.818924	859.218872	-619.871887	188.650970	422.923889	-543.944336	-77.540001	474.750153	-607.787170	198.958115	68.694328	-616.123474	-62.397556	79.384369	-550.657227	242.340576	1281.932495	-496.078552	-145.285477	1293.577271	-478.562653	51.349052	1319.606445	-463.829132	83.992905	1585.562012	-585.551758	267.169861	1046.101807	-510.859802	-196.673965	1060.227417	-464.606445	248.813614	806.785095	-395.951935	-144.706207	828.887085	-484.309357	45.431160	959.917664	458.594879	6.362870	931.134583	492.190948	186.689697
-498.548828	146.998306	861.504211	-489.315308	-54.934200	859.202393	-619.965576	188.520020	422.895325	-543.910583	-77.615875	474.767151	-607.706238	198.975510	68.690704	-616.141113	-62.406788	79.399933	-551.175720	242.351334	1281.831299	-496.083160	-145.228592	1293.630127	-478.797821	51.472767	1319.582642	-464.061981	83.888359	1585.527100	-586.316528	266.949188	1046.001587	-510.588165	-196.771271	1060.273438	-465.369110	248.480789	806.714600	-395.381622	-145.097870	829.005554	-484.367401	45.334770	959.892395	458.687408	6.720440	931.125549	492.247925	186.815369
-498.673248	146.857727	861.483398	-489.224670	-55.046349	859.186157	-620.039612	188.376053	422.847473	-544.036865	-77.835846	474.805237	-607.728882	198.974533	68.662872	-616.281067	-62.449337	79.440498	-551.699890	242.401306	1281.723511	-496.085114	-145.136063	1293.617554	-479.050446	51.594650	1319.530884	-464.261810	83.746323	1585.474243	-587.220398	267.195770	1045.887451	-510.367279	-196.783981	1060.292847	-466.113525	248.066818	806.661255	-394.804840	-145.453705	829.152832	-484.415070	45.219280	959.876892	458.637787	7.408374	931.109497	492.136444	187.194443
-499.289581	146.117538	861.183594	-489.372650	-55.393005	859.198059	-620.189270	188.299759	422.735291	-544.159302	-78.030075	474.829163	-607.782776	198.979691	68.608871	-616.350769	-62.455795	79.446815	-552.179382	242.421265	1281.648438	-496.132263	-145.058655	1293.590698	-479.267365	51.680408	1319.523682	-464.405640	83.611740	1585.430298	-587.919189	266.998688	1045.835449	-510.170227	-196.793991	1060.279785	-466.792145	247.703613	806.646118	-394.283112	-145.726913	829.294983	-484.711670	44.854904	959.725769	458.792725	7.657492	930.984863	492.142639	187.701035
-498.965179	146.582291	861.396729	-489.153656	-55.345734	859.190857	-620.278625	188.130203	422.832428	-544.006775	-78.063133	474.836029	-607.764343	198.985199	68.599312	-616.296692	-62.471836	79.418159	-552.673706	242.425644	1281.598022	-496.132111	-145.012482	1293.564087	-479.491272	51.776955	1319.488159	-464.542511	83.439346	1585.374756	-588.715210	266.839783	1045.808105	-509.988373	-196.776520	1060.265747	-467.760651	247.291702	806.457581	-393.775452	-145.889145	829.409241	-484.574158	44.991714	959.840942	458.837189	8.120111	931.137939	492.014099	188.071136
-499.097687	146.468613	861.386353	-489.129913	-55.473331	859.171143	-620.390564	188.030014	422.824524	-543.958130	-78.189621	474.835388	-607.820007	198.966232	68.589325	-616.264160	-62.501415	79.449677	-553.046021	242.567627	1281.662354	-496.193665	-145.012726	1293.460693	-479.700928	51.853916	1319.418579	-464.664612	83.212074	1585.319214	-589.169128	266.048370	1045.750244	-509.830811	-196.745331	1060.191040	-467.977264	247.069305	806.583862	-393.277863	-145.961624	829.523010	-484.655579	44.872471	959.828491	458.956482	8.472025	931.139465	491.977234	188.444778
-499.213623	146.277237	861.332092	-489.075134	-55.613327	859.185669	-620.521484	187.936325	422.832153	-543.875061	-78.278862	474.792633	-607.888916	198.902924	68.575371	-616.307434	-62.517342	79.434586	-553.527344	242.433960	1281.458252	-496.198822	-144.975311	1293.389893	-479.910553	51.918098	1319.377563	-464.759796	83.000160	1585.270386	-589.816711	265.869568	1045.664063	-509.714783	-196.658417	1060.092163	-468.528320	246.773148	806.607239	-392.829193	-146.025009	829.581177	-484.733185	44.746136	959.813354	459.120575	8.799877	931.080322	491.985199	188.848694
-499.324646	146.158646	861.302246	-489.075195	-55.745667	859.160034	-620.553284	187.854767	422.815186	-543.772644	-78.408188	474.813446	-607.899353	198.910309	68.572296	-616.317810	-62.530903	79.465370	-553.918274	242.405151	1281.399902	-496.247925	-144.947739	1293.294312	-480.109833	51.985806	1319.357666	-464.841156	82.754395	1585.230225	-590.554688	266.128693	1045.603271	-509.611359	-196.580063	1060.018799	-469.028625	246.531082	806.624268	-392.427765	-146.032913	829.623230	-484.812256	44.626743	959.787842	459.341156	9.151400	931.003418	491.998810	189.273697
-499.441864	146.009872	861.273376	-489.066742	-55.874664	859.178528	-620.613220	187.771561	422.816650	-543.648010	-78.522270	474.814697	-607.911377	198.914841	68.522560	-616.351624	-62.578674	79.501709	-554.315857	242.398285	1281.342651	-496.251526	-144.907013	1293.225220	-480.312469	52.018623	1319.302979	-464.909668	82.491119	1585.202637	-591.038452	265.931122	1045.571533	-509.516907	-196.468704	1059.939087	-469.426544	246.306564	806.646973	-392.097961	-146.007080	829.654419	-484.900452	44.515240	959.785950	459.640991	10.425905	930.870178	492.005157	189.697037
-499.558380	145.844193	861.232666	-489.055664	-56.026794	859.201538	-620.634766	187.693710	422.801270	-543.511230	-78.674294	474.841705	-607.916748	198.904968	68.516273	-616.367188	-62.584469	79.515274	-554.691284	242.393906	1281.322632	-496.317810	-144.913177	1293.144531	-480.480560	52.073162	1319.264160	-464.980621	82.236832	1585.177002	-591.484070	265.374939	1045.567749	-509.460480	-196.327744	1059.862671	-469.741486	246.133331	806.653259	-391.808258	-145.915512	829.676331	-484.989105	44.391705	959.780701	460.614655	10.594026	930.014160	492.429352	190.614243
-499.629730	145.724106	861.216431	-489.071625	-56.154949	859.217407	-620.676514	187.651505	422.791626	-543.359375	-78.832146	474.849640	-607.874939	198.918381	68.511436	-616.398743	-62.634796	79.576607	-555.074280	242.378357	1281.298584	-496.367432	-144.885315	1293.093872	-480.628632	52.119556	1319.248291	-465.015717	81.960342	1585.182617	-591.938416	265.183838	1045.552246	-509.418488	-196.173019	1059.805298	-470.075897	245.987717	806.656494	-391.556824	-145.792145	829.684998	-485.067017	44.284187	959.783752	461.086700	10.920302	929.480530	492.640167	191.270279
-499.717651	145.626526	861.237549	-489.105927	-56.265465	859.277893	-620.695129	187.583252	422.793457	-543.145142	-79.041687	474.904877	-607.939026	198.903290	68.504768	-616.512634	-62.743916	79.643875	-555.402954	242.365692	1281.297974	-496.417419	-144.874207	1293.036743	-480.751038	52.144737	1319.260620	-465.100433	81.632439	1585.194092	-592.290344	265.042511	1045.539795	-509.416534	-195.996887	1059.715210	-470.332703	245.946259	806.695618	-391.365723	-145.601822	829.702637	-485.177979	44.199390	959.829346	462.296021	11.866596	928.553833	493.004791	192.514343
-499.820129	145.489243	861.252136	-489.162720	-56.357445	859.351440	-620.770996	187.521896	422.795929	-542.898865	-79.213638	474.954407	-607.984253	198.880890	68.513206	-616.576660	-62.807823	79.728600	-555.684937	242.329895	1281.335815	-496.455139	-144.899597	1293.000610	-480.866119	52.150581	1319.294067	-465.196594	81.278519	1585.208008	-592.641113	265.185333	1045.524292	-509.394196	-195.853058	1059.661865	-470.599457	245.902847	806.729431	-391.246277	-145.353653	829.706177	-485.300171	44.113537	959.877502	459.039703	11.290406	930.831482	491.516998	191.077194
-499.931793	145.382339	861.292603	-489.270355	-56.452763	859.472534	-620.819519	187.481400	422.849915	-542.652222	-79.489685	474.986481	-607.948975	198.855179	68.556908	-616.637756	-62.921730	79.848053	-555.880859	242.331970	1281.379517	-496.465302	-144.877289	1292.960327	-480.986237	52.144596	1319.335205	-465.332062	80.884872	1585.257202	-592.848755	265.101166	1045.552734	-509.398560	-195.678513	1059.607422	-470.783234	245.914230	806.766174	-391.149353	-145.026688	829.720825	-485.432404	44.051163	959.960510	458.754028	11.665092	930.939819	491.310547	191.349319
-500.024506	145.274017	861.329163	-489.367615	-56.528057	859.652466	-620.843506	187.418823	422.825928	-542.314392	-79.766129	475.068542	-607.945862	198.858917	68.596413	-616.603577	-63.020313	80.029350	-556.131958	242.321198	1281.460083	-496.512451	-144.890518	1292.965698	-481.094238	52.166424	1319.391968	-465.450043	80.479988	1585.345093	-593.007263	264.993896	1045.587158	-509.403564	-195.500015	1059.564697	-470.919281	245.922485	806.802673	-391.100372	-144.610580	829.720642	-485.568115	44.027622	960.072693	458.841370	11.960440	930.847412	491.266022	191.765442
-500.161926	145.179169	861.375977	-489.559052	-56.644115	859.845276	-620.928833	187.358749	422.851746	-541.801758	-79.974037	475.152985	-607.963318	198.857910	68.590919	-616.462952	-63.117950	80.194450	-556.289551	242.330704	1281.555298	-496.526428	-144.876511	1293.028076	-481.170471	52.162018	1319.483398	-465.602722	80.058998	1585.458496	-593.121521	264.941498	1045.659424	-509.435883	-195.292694	1059.545166	-471.022888	245.979935	806.864685	-391.124359	-144.174988	829.757751	-485.745667	43.991108	960.193970	458.917053	12.338510	930.793884	491.230469	192.107986
-500.294250	145.088181	861.438171	-489.742340	-56.691349	860.048401	-620.970215	187.337555	422.872345	-541.387329	-80.310402	475.273407	-608.008911	198.861435	68.620285	-616.386414	-63.217491	80.377052	-556.411377	242.324005	1281.668213	-496.590790	-144.862289	1293.041992	-481.263306	52.172771	1319.567261	-465.745972	79.633476	1585.594360	-593.162598	264.955383	1045.748535	-509.492371	-195.049957	1059.535156	-471.104462	246.078369	806.969238	-391.203613	-143.740616	829.801208	-485.917755	43.988430	960.328125	458.947296	12.720332	930.726746	491.162659	192.450546
-500.484833	144.980331	861.507263	-489.988800	-56.787064	860.314087	-620.999756	187.258881	422.869385	-541.011108	-80.668503	475.444427	-607.992004	198.819763	68.620049	-616.343445	-63.349476	80.679573	-556.473999	242.348145	1281.818604	-496.633240	-144.799606	1293.144287	-481.343597	52.214226	1319.727295	-465.900726	79.171539	1585.775635	-593.155396	264.937408	1045.882446	-509.541656	-194.788406	1059.569092	-471.161865	246.160721	807.076172	-391.362488	-143.266235	829.838806	-486.143494	43.980743	960.496338	458.946075	13.130527	930.663757	491.094543	192.824234
-500.663147	144.909988	861.615234	-490.285614	-56.865498	860.556641	-621.077942	187.208466	422.902771	-540.805115	-81.122520	475.720642	-608.031738	198.788574	68.651123	-616.459656	-63.452019	81.012756	-556.491638	242.394211	1282.007568	-496.741699	-144.755219	1293.241333	-481.460999	52.240944	1319.899414	-466.139374	78.608299	1585.966553	-593.128174	265.081451	1046.069214	-509.611084	-194.535431	1059.612427	-471.147797	246.204941	807.252869	-391.515900	-142.650009	829.941833	-486.383972	43.967308	960.671875	458.925995	13.526970	930.613708	490.999207	193.202057
-500.870575	144.824738	861.702515	-490.618439	-56.951962	860.837952	-621.120300	187.152374	422.896088	-540.451782	-81.454178	475.954163	-608.049377	198.757645	68.668434	-616.396667	-63.571548	81.291153	-556.496643	242.435181	1282.253906	-496.865753	-144.686478	1293.384277	-481.552094	52.246895	1320.124878	-466.327362	78.140610	1586.203369	-593.046021	265.191254	1046.308960	-509.715576	-194.258224	1059.702637	-471.156616	246.229401	807.433899	-391.754395	-142.115799	830.009277	-486.652771	43.971630	960.856079	459.027252	13.662295	930.538513	491.219086	193.491058
-501.043854	144.748062	861.816406	-490.948944	-57.018341	861.178284	-621.160522	187.083160	422.924561	-539.887512	-81.612022	476.200684	-608.074158	198.746628	68.682320	-616.256104	-63.670311	81.592575	-556.440125	242.547562	1282.526245	-497.023071	-144.571381	1293.558716	-481.674896	52.278473	1320.347534	-466.482605	77.659859	1586.489014	-592.838989	264.989105	1046.640991	-509.879089	-193.996155	1059.789429	-471.096802	246.241425	807.665222	-392.067169	-141.498291	830.049988	-486.926788	44.003685	961.085144	458.899261	14.226130	930.480164	490.813843	194.067627
-501.235718	144.664932	861.917725	-491.312866	-57.065575	861.556152	-621.183411	187.048187	422.912964	-539.451904	-81.985443	476.518250	-608.039734	198.734131	68.699471	-616.251343	-63.793671	81.910812	-556.367859	242.666748	1282.852417	-497.272400	-144.491760	1293.681152	-481.782593	52.333733	1320.569336	-466.784821	77.064781	1586.702393	-592.643433	265.114471	1046.978516	-510.051788	-193.755692	1059.858521	-471.006561	246.223511	807.950562	-392.358398	-140.797806	830.168823	-487.246643	44.065228	961.328247	457.737091	15.089889	930.959595	490.242523	193.951385
-501.444916	144.581940	862.036865	-491.722565	-57.069473	861.938904	-621.195801	186.997177	422.928314	-539.215393	-82.510674	476.804962	-608.063110	198.735794	68.718185	-616.310852	-63.916290	82.271393	-556.247009	242.801193	1283.218140	-497.529205	-144.359604	1293.805908	-481.881042	52.399963	1320.771484	-466.967224	76.556282	1587.013550	-592.448303	265.272034	1047.246216	-510.259003	-193.465225	1059.946045	-470.901733	246.185898	808.261108	-392.714752	-140.198685	830.294861	-487.565186	44.142662	961.579590	458.550537	15.014116	930.600159	490.484283	194.704834
-502.143402	143.898224	861.848572	-492.346161	-57.316399	862.310486	-621.270081	186.979523	422.830505	-538.981628	-82.984512	477.060120	-608.143799	198.713898	68.710281	-616.361328	-64.058769	82.642685	-556.097534	243.008087	1283.603760	-497.814972	-144.237427	1293.933838	-481.980682	52.474445	1320.987549	-467.220215	75.986778	1587.270264	-592.234192	265.518127	1047.623901	-510.503967	-193.187439	1060.046997	-470.769806	246.146164	808.613647	-393.126740	-139.447006	830.387390	-488.100647	43.964737	961.658264	458.409119	15.263701	930.681641	490.326508	195.012894
-501.916901	144.526611	862.210388	-492.675385	-57.092007	862.592712	-621.285767	186.943115	422.931122	-538.489807	-83.178429	477.246460	-608.091248	198.684158	68.720818	-616.320557	-64.162140	82.971077	-555.952942	243.195953	1283.940918	-498.178284	-144.134491	1294.022949	-482.073822	52.594967	1321.201660	-467.426086	75.471603	1587.564453	-592.023315	265.783936	1047.992188	-510.814484	-192.831940	1060.095093	-470.627319	246.087296	808.932312	-393.515106	-138.740158	830.492737	-488.239349	44.321281	961.988770	459.117981	15.402318	930.438477	490.507172	195.580078
-502.156158	144.534576	862.280457	-493.182037	-57.069347	862.894714	-621.339233	186.969040	422.936035	-538.114990	-83.399185	477.429688	-608.160522	198.664307	68.744217	-616.356201	-64.241623	83.270195	-555.653137	243.609619	1284.500610	-498.629272	-143.948166	1294.138062	-482.177338	52.684479	1321.418823	-467.688385	74.921280	1587.850708	-591.738403	266.096222	1048.416748	-511.187317	-192.495407	1060.125854	-470.466888	246.013199	809.275940	-393.943848	-138.016098	830.568726	-488.588165	44.440273	962.171875	459.323792	15.768646	930.303833	490.543732	196.060165
-502.398529	144.547089	862.360168	-493.727509	-57.046978	863.202942	-621.411682	186.979477	422.969604	-537.587524	-83.488091	477.541199	-608.201660	198.644165	68.752769	-616.316162	-64.290695	83.557678	-555.550293	243.730286	1284.726807	-499.128967	-143.786453	1294.218994	-482.301025	52.780941	1321.650513	-467.982513	74.340340	1588.128296	-591.566223	266.804504	1048.724487	-511.632019	-192.185364	1060.114624	-470.271271	245.950134	809.676331	-394.492706	-137.258072	830.612122	-488.977570	44.557156	962.364685	459.303253	16.189474	930.266724	490.454102	196.470459
-502.646790	144.566650	862.399292	-494.255371	-57.054089	863.448669	-621.504395	186.989716	422.954315	-537.189880	-83.732002	477.673523	-608.249573	198.627701	68.741211	-616.292786	-64.324173	83.762482	-555.314331	244.028564	1285.084473	-499.670197	-143.566315	1294.282593	-482.454315	52.877640	1321.854980	-468.262726	73.775162	1588.380493	-591.271423	267.214630	1049.075073	-512.099670	-191.821121	1060.101074	-470.033508	245.845551	810.072266	-394.961548	-136.550125	830.707092	-489.348083	44.653442	962.504761	459.228699	16.569813	930.264648	490.368774	196.824768
-502.906525	144.582687	862.420776	-494.798798	-57.054600	863.655945	-621.625488	187.085876	422.954895	-536.782959	-83.997925	477.770355	-608.283875	198.636307	68.734055	-616.349243	-64.342308	83.957077	-555.010132	244.392548	1285.417725	-500.153442	-143.349380	1294.289917	-482.662354	52.966671	1322.010010	-468.520386	73.264458	1588.616333	-590.889038	267.205414	1049.465698	-512.681152	-191.285080	1060.069580	-469.796753	245.775391	810.392944	-395.459564	-135.688751	830.782410	-489.725830	44.741005	962.616211	458.966949	16.900908	930.269104	490.223236	197.102509
-503.194305	144.648315	862.407349	-495.427551	-57.007481	863.782593	-621.769592	187.151199	422.931946	-536.385925	-84.186363	477.784698	-608.318237	198.647690	68.691658	-616.457336	-64.332321	84.122238	-554.750061	244.715271	1285.720215	-500.723175	-143.123215	1294.264526	-482.774689	53.105896	1322.116821	-468.801697	72.703743	1588.826538	-590.665283	267.740265	1049.758789	-513.325745	-190.901535	1060.042236	-469.878296	245.648666	810.543274	-396.062805	-135.009644	830.803833	-490.152435	44.852253	962.669373	459.547729	17.331583	930.054199	490.400177	197.622253
-503.454041	144.767838	862.420471	-496.098572	-56.867767	863.919373	-621.900208	187.241745	422.876465	-536.220642	-84.492996	477.743469	-608.384644	198.687225	68.701599	-616.591003	-64.326057	84.208145	-554.453613	245.104553	1286.024048	-501.376648	-142.881332	1294.240112	-482.967590	53.263229	1322.200439	-469.109802	72.177437	1588.989136	-590.457886	268.796448	1049.998169	-514.036926	-190.408768	1059.929321	-469.584381	245.634216	810.873413	-396.610382	-134.185028	830.832642	-490.613922	45.024464	962.743469	459.707031	17.715551	929.950562	490.443481	197.990967
-503.668610	144.829315	862.400879	-496.669281	-56.801495	864.024414	-622.084717	187.432968	422.874359	-535.662537	-84.476974	477.591614	-608.448486	198.728012	68.629768	-616.518066	-64.238350	84.208572	-554.108948	245.446365	1286.246338	-502.041748	-142.673843	1294.160522	-483.334015	53.480083	1321.901978	-469.495331	71.592171	1589.087891	-590.152222	269.304199	1050.268677	-514.839783	-189.922623	1059.751831	-469.303406	245.615997	811.161560	-397.249054	-133.421982	830.813293	-491.011993	45.133568	962.786194	459.689728	18.046017	929.910095	490.425049	198.342789
-503.838013	144.991241	862.380127	-497.214478	-56.736923	864.026978	-622.270569	187.627579	422.867126	-535.249695	-84.550407	477.417786	-608.519470	198.749329	68.599228	-616.464905	-64.144043	84.190765	-553.799744	245.824448	1286.389771	-502.763367	-142.398529	1294.029907	-483.329163	53.592903	1322.218994	-469.831512	71.073769	1589.183472	-589.793335	269.942627	1050.461792	-515.661987	-189.328979	1059.538696	-468.981934	245.581161	811.417908	-397.858704	-132.642914	830.788452	-491.377838	45.240425	962.777954	459.678101	18.323280	929.860413	490.429443	198.608215
-504.051483	145.161072	862.335266	-497.906769	-56.555161	863.944336	-622.462952	187.811234	422.865204	-535.095642	-84.843330	477.193451	-608.564941	198.836975	68.543327	-616.629395	-64.100693	84.214592	-553.418823	246.228271	1286.568359	-503.447998	-142.094818	1293.892334	-483.519775	53.753494	1322.162720	-470.123871	70.636482	1589.234497	-589.393616	270.598755	1050.586670	-516.575867	-188.714767	1059.335205	-468.673157	245.560272	811.617554	-398.551819	-131.905579	830.771301	-491.836273	45.375759	962.715210	459.615051	18.645885	929.820129	490.401947	198.902191
-504.180756	145.303177	862.279846	-498.484467	-56.412617	863.941650	-622.702026	188.063660	422.836151	-534.796509	-85.015984	476.917877	-608.699707	198.901321	68.477470	-616.659607	-64.020386	84.164406	-553.067078	246.620850	1286.641479	-504.240570	-141.875671	1293.710083	-483.714691	53.943214	1322.083130	-470.409424	70.218620	1589.314575	-589.043152	271.218933	1050.664917	-517.566162	-188.146332	1059.098022	-468.371216	245.632935	811.708740	-399.270111	-131.187134	830.636780	-492.247742	45.522236	962.691406	459.577362	18.891098	929.774170	490.404968	199.144440
-504.296661	145.444839	862.213074	-499.011902	-56.267036	863.877686	-622.866821	188.309845	422.803528	-534.445679	-84.974449	476.604919	-608.720642	198.982437	68.411453	-616.619202	-63.915485	84.071640	-552.664001	247.001678	1286.658813	-505.057129	-141.666779	1293.453857	-483.935730	54.106724	1321.959351	-470.865295	69.666100	1589.199585	-588.664429	271.974762	1050.693359	-518.595520	-187.434265	1058.789429	-468.069672	245.727753	811.731567	-400.004059	-130.420959	830.481995	-492.608978	45.647705	962.629822	459.602264	19.161423	929.715698	490.458313	199.396103
-504.431793	145.597870	862.131226	-499.611115	-56.122181	863.801514	-623.097839	188.655518	422.724884	-533.952271	-84.710190	476.266754	-608.853210	199.119431	68.354698	-616.403931	-63.776379	83.856445	-552.266113	247.384872	1286.658569	-505.925018	-141.415146	1293.182861	-484.180328	54.281742	1321.811157	-471.252625	69.236229	1589.132324	-588.215149	272.576691	1050.647949	-519.661865	-186.789871	1058.440674	-467.797119	245.863556	811.740723	-400.798920	-129.708893	830.317322	-493.013184	45.777744	962.554382	459.585968	19.419252	929.652649	490.497620	199.677383
-504.529022	145.708649	862.069153	-500.076752	-55.990711	863.746338	-623.305237	189.001343	422.621765	-534.008362	-84.682823	476.017456	-608.851196	199.193008	68.298225	-616.362854	-63.634304	83.665764	-551.842102	247.747543	1286.578857	-506.717957	-141.182266	1292.948242	-484.440063	54.436554	1321.635376	-471.633240	68.850555	1589.042480	-587.771606	273.329895	1050.617920	-520.815613	-186.182571	1058.094238	-467.521179	246.038071	811.681763	-401.651306	-129.033310	830.088989	-493.350983	45.884716	962.500977	459.576904	19.653687	929.608154	490.538757	199.933136
-504.666046	145.831192	862.016174	-500.642548	-55.771572	863.600769	-623.575012	189.306320	422.547577	-534.002502	-84.461296	475.698395	-609.014404	199.263565	68.256638	-616.293457	-63.487789	83.366318	-551.444641	248.098328	1286.505493	-507.672821	-140.958496	1292.604004	-484.698517	54.544418	1321.446167	-471.955902	68.559685	1588.981201	-587.356934	273.996399	1050.557251	-521.972778	-185.473160	1057.755371	-467.216003	246.201477	811.556152	-402.576721	-128.377563	829.868286	-493.741913	45.990501	962.405884	459.510803	19.863148	929.563782	490.546082	200.113770
-504.759277	146.035324	861.989929	-501.203400	-55.502228	863.357117	-623.811340	189.571350	422.482239	-534.313354	-84.196556	475.376312	-609.038696	199.326080	68.215683	-616.236389	-63.306961	83.011467	-551.031067	248.443268	1286.410156	-508.616089	-140.698837	1292.335205	-484.970398	54.636642	1321.279175	-472.373840	68.224594	1588.857666	-586.932190	274.718658	1050.454468	-523.203369	-184.777130	1057.390015	-466.925507	246.409714	811.452209	-403.440491	-127.666962	829.661072	-494.085175	46.099178	962.273560	459.459991	20.098391	929.517334	490.581665	200.303940
-504.820648	146.472183	861.981812	-501.697815	-55.243896	863.097046	-624.099670	189.891022	422.509949	-534.986450	-83.902458	475.095551	-609.101990	199.406677	68.178955	-616.372498	-63.119595	82.655327	-550.618774	248.748642	1286.249878	-509.638275	-140.542725	1292.054199	-485.248413	54.728962	1321.113892	-472.829834	67.891846	1588.691895	-586.432495	275.353424	1050.318970	-524.429810	-184.118256	1057.051514	-466.697479	246.660370	811.279297	-404.507904	-127.006287	829.391724	-494.391327	46.302116	962.143127	459.377594	20.300514	929.475220	490.601929	200.457596
-504.617065	147.659042	862.045044	-502.066956	-54.862686	862.819519	-624.429321	190.267197	422.639008	-535.527893	-83.426941	474.775574	-609.200867	199.485443	68.138786	-616.399048	-62.890697	82.236824	-550.215637	249.045670	1286.101196	-510.654144	-140.402786	1291.775635	-485.574829	54.846916	1320.903076	-473.217651	67.662720	1588.547363	-585.982971	275.970001	1050.169189	-525.680542	-183.430008	1056.672607	-466.469482	246.947571	811.082825	-405.544312	-126.446472	829.142273	-494.554504	46.889751	962.044189	459.324738	20.498634	929.434998	490.631042	200.591873
-504.608917	148.043610	861.970581	-502.468445	-54.560211	862.570068	-624.674255	190.599609	422.601349	-536.193054	-82.819611	474.524597	-609.277344	199.576569	68.101868	-616.481995	-62.688557	81.813805	-549.831177	249.341568	1285.909058	-511.652863	-140.183594	1291.540283	-485.934540	54.924557	1320.665283	-473.632111	67.466240	1588.402100	-585.575806	276.614441	1050.001831	-527.004822	-182.815170	1056.346436	-466.282684	247.215988	810.821899	-406.730164	-125.849121	828.812500	-494.795135	47.128822	961.886597	459.258240	20.704933	929.378967	490.645111	200.790863
-504.684326	148.514191	861.915894	-503.161316	-54.045139	862.312561	-624.896057	190.904999	422.618927	-537.117004	-82.173386	474.211334	-609.264465	199.619675	68.044312	-616.590576	-62.493965	81.389961	-549.458801	249.612793	1285.752563	-512.723450	-140.107880	1291.232422	-486.307587	54.997131	1320.458862	-474.117126	67.275276	1588.194458	-585.084473	277.220123	1049.821533	-528.342346	-182.257736	1056.076172	-466.059479	247.596893	810.519104	-407.859772	-125.279884	828.545105	-495.201965	47.495178	961.732910	459.204254	20.895048	929.332642	490.651764	200.993301
-504.606354	148.746597	861.837341	-503.126770	-54.040981	862.111694	-624.983337	191.084473	422.496490	-537.898315	-81.527527	474.046631	-609.220703	199.717270	68.025162	-616.470276	-62.285728	80.893654	-549.143188	249.900726	1285.585693	-513.699646	-140.011078	1291.033325	-486.662628	55.063194	1320.304321	-474.598938	67.066605	1588.041992	-584.645569	277.698547	1049.619629	-529.645081	-181.585144	1055.760864	-465.853271	247.905167	810.251770	-409.124084	-124.709511	828.273865	-495.220093	47.550674	961.599854	459.167603	21.106192	929.263611	490.685638	201.157913
-504.626770	149.216095	861.824585	-503.497437	-53.750561	861.838501	-625.183960	191.332626	422.461243	-538.937378	-80.822937	473.839996	-609.294312	199.751755	67.985344	-616.447327	-62.122784	80.500206	-548.858765	250.144501	1285.413574	-514.789856	-139.884232	1290.803833	-487.042847	55.137146	1320.163452	-475.071747	66.948471	1587.886230	-584.227783	278.253937	1049.477051	-531.021973	-180.987442	1055.478516	-465.684357	248.180405	810.011536	-410.392517	-124.233543	828.047791	-495.424286	47.787651	961.457764	459.123199	21.279579	929.222534	490.671692	201.310928
-504.690857	149.586044	861.791016	-503.875580	-53.506268	861.612854	-625.364075	191.576645	422.473175	-540.073181	-80.257729	473.799408	-609.348938	199.814621	67.968498	-616.438293	-62.037567	80.233452	-548.647278	250.357513	1285.245361	-515.764404	-139.768036	1290.593994	-487.424011	55.170456	1320.060059	-475.557312	66.852623	1587.784058	-583.825745	278.715912	1049.361694	-532.371765	-180.570999	1055.257568	-465.475952	248.464676	809.829590	-411.807892	-123.753845	827.694458	-495.650421	47.987164	961.328613	459.074280	21.405823	929.214172	490.655243	201.406174
-504.724487	150.018082	861.798279	-504.232330	-53.178818	861.446777	-625.531677	191.853348	422.461090	-541.307312	-79.688721	473.820129	-609.430969	199.861557	67.959106	-616.445129	-61.953205	79.967812	-548.456360	250.560822	1285.102051	-516.750061	-139.658966	1290.449585	-487.851990	55.182762	1319.966309	-476.036743	66.792046	1587.704468	-583.400940	279.046539	1049.200439	-533.740845	-180.057709	1054.987793	-465.287720	248.748672	809.625610	-413.237549	-123.308037	827.414368	-495.857971	48.268166	961.250183	459.061401	21.538654	929.181824	490.610840	201.522476
-504.789368	150.410294	861.848755	-504.604889	-52.838356	861.358765	-625.696716	192.117065	422.466003	-542.552185	-79.142593	473.875427	-609.452942	199.903442	67.948601	-616.376221	-61.920399	79.747749	-548.300781	250.749863	1285.008911	-517.739929	-139.621140	1290.297729	-488.281128	55.196270	1319.912231	-476.397003	66.853218	1587.724487	-583.028992	279.444336	1049.088745	-535.102417	-179.551300	1054.863159	-465.113831	249.058853	809.423279	-414.669983	-122.894302	827.140015	-496.073730	48.553608	961.230957	459.095917	21.658394	929.148743	490.568756	201.623474
-504.943512	150.963242	861.911133	-505.383545	-52.087887	861.259277	-625.893250	192.414429	422.546997	-544.040833	-78.679710	474.010040	-609.549622	199.931259	67.914406	-616.472778	-61.933609	79.593529	-548.207336	250.996078	1284.958984	-518.705750	-139.510834	1290.206787	-488.699219	55.241901	1319.912598	-476.873352	66.877449	1587.719482	-582.711060	279.766632	1049.026733	-536.448547	-179.155624	1054.724243	-464.975586	249.293030	809.257446	-416.133148	-122.523285	826.960876	-496.497955	49.099060	961.208435	459.112793	21.693207	929.151123	490.512848	201.669113
-504.910614	151.116760	861.968628	-505.069946	-52.105106	861.421631	-625.898193	192.606110	422.484894	-545.111023	-77.898415	474.220276	-609.547363	199.961746	67.907555	-616.318298	-61.931679	79.343628	-548.137146	251.224823	1284.965332	-519.599731	-139.314407	1290.166748	-489.127136	55.322941	1319.944214	-477.346741	66.935936	1587.721069	-582.415161	280.046814	1048.985596	-537.795044	-178.848465	1054.658081	-464.827820	249.522003	809.152893	-417.767761	-122.221413	826.685425	-496.404572	49.230927	961.325500	459.155121	21.729008	929.147827	490.451569	201.761658
-504.997345	151.477478	862.079041	-505.356689	-51.691692	861.477417	-625.911987	192.774887	422.491974	-546.688477	-77.523560	474.486481	-609.549744	199.969437	67.897530	-616.468445	-61.947613	79.222504	-548.118164	251.454391	1285.027588	-520.489075	-139.183792	1290.142944	-489.573029	55.428299	1319.987305	-477.795807	67.004410	1587.786255	-582.096069	280.270630	1049.028931	-539.132446	-178.614059	1054.634399	-464.690063	249.735458	809.134460	-419.318573	-122.064331	826.490173	-496.574890	49.582630	961.407104	459.248749	21.710070	929.153381	490.389221	201.757813
-505.115814	151.892700	862.188293	-505.762939	-51.305393	861.481750	-625.960876	193.050232	422.559357	-548.045349	-76.883362	474.592255	-609.626099	199.994019	67.931282	-616.418335	-61.908726	78.972862	-548.149048	251.720657	1285.171387	-521.390259	-139.032272	1290.178955	-490.035767	55.538727	1320.104126	-478.284210	67.082024	1587.866089	-581.852905	280.518250	1049.136841	-540.477173	-178.325623	1054.684814	-464.555023	249.890961	809.195251	-420.910645	-121.814255	826.299805	-496.806366	49.919758	961.460999	459.385284	21.693802	929.187256	490.324951	201.730545
-505.030640	151.901947	862.275879	-505.385651	-50.718521	861.939880	-625.839233	193.207642	422.488831	-549.138672	-76.115517	474.772980	-609.582275	200.019089	67.934258	-616.393188	-61.856857	78.823326	-548.113098	252.155411	1285.522827	-522.174133	-138.898102	1290.241699	-490.453857	55.645393	1320.276855	-478.707153	67.165970	1588.001953	-581.645020	280.636932	1049.312012	-541.673462	-178.010773	1054.702515	-464.415649	250.003616	809.316772	-422.479919	-121.721848	826.184021	-496.736389	50.411648	961.748230	459.516663	21.563601	929.241943	490.248352	201.654068
-505.237762	152.190765	862.333252	-505.868347	-50.292248	862.070984	-625.755249	193.434494	422.463501	-550.414368	-75.644539	474.914703	-609.563049	200.036118	67.948601	-616.337158	-61.801823	78.671082	-548.342773	252.262634	1285.515137	-522.979126	-138.669830	1290.330200	-490.863831	55.767456	1320.425171	-479.156525	67.308289	1588.097656	-581.567139	280.832611	1049.467285	-542.938110	-177.801620	1054.818726	-464.294403	250.042877	809.477051	-424.062378	-121.646591	826.047913	-497.074921	50.793793	961.841980	459.599152	21.096338	929.352173	490.465424	201.207932
-505.463196	152.513702	862.390991	-506.133301	-50.081184	862.017944	-625.652161	193.669815	422.408722	-551.576294	-75.115555	474.956085	-609.549377	200.052231	67.903267	-616.310547	-61.710316	78.524269	-548.466858	252.509705	1285.687378	-523.694397	-138.465927	1290.406494	-491.245667	55.904427	1320.579590	-479.645752	67.394287	1588.179688	-581.487488	281.012421	1049.601318	-544.116699	-177.655045	1054.944702	-464.144806	250.131485	809.693298	-425.636566	-121.639618	825.897766	-497.251160	51.004555	961.838318	459.426147	20.941355	929.485413	489.909760	201.232986
-505.726013	152.864090	862.467102	-506.635712	-49.829166	861.962158	-625.608154	193.952240	422.368835	-552.521973	-74.680038	475.069305	-609.586609	200.081589	67.894646	-616.340698	-61.644817	78.425568	-548.593506	252.785873	1285.852417	-524.342834	-138.295914	1290.449463	-491.531036	56.016258	1320.723145	-480.081177	67.552261	1588.298340	-581.460815	281.200897	1049.775024	-545.235413	-177.542374	1055.099976	-463.984589	250.179092	809.970459	-427.186523	-121.750664	825.742310	-497.552795	51.230553	961.841309	459.926178	20.999132	929.397522	489.874756	201.190125
-506.574890	152.511383	862.349609	-507.370941	-49.753792	861.890198	-625.619080	194.243073	422.214020	-553.595703	-74.383904	475.125671	-609.670166	200.111420	67.889679	-616.362549	-61.607685	78.336212	-548.765137	253.065201	1286.010498	-525.048340	-138.079529	1290.510620	-491.937988	56.204552	1320.859619	-480.477173	67.732132	1588.433350	-581.499756	281.427002	1049.973877	-546.334595	-177.501938	1055.260620	-463.856201	250.218262	810.265991	-428.692993	-121.839104	825.646240	-498.188171	51.117958	961.732971	459.799896	20.228245	929.615173	489.916351	200.580185
-506.281830	153.464066	862.547607	-507.822632	-49.334473	861.769897	-625.622314	194.486359	422.297668	-554.281006	-74.069046	475.077271	-609.763672	200.122726	67.899956	-616.355286	-61.599705	78.246994	-548.953064	253.336685	1286.211304	-525.632263	-137.890182	1290.611938	-492.429504	56.406590	1320.976685	-480.807617	67.959419	1588.564941	-581.560791	281.658325	1050.146729	-547.338623	-177.437149	1055.416992	-463.695679	250.139252	810.568420	-430.186127	-122.083961	825.510071	-498.277832	51.616119	961.772034	459.856354	20.094770	929.655579	489.465973	200.516159
-506.683563	153.696686	862.572144	-508.562439	-49.158859	861.692627	-625.768311	194.808624	422.340179	-555.042969	-73.967262	475.058105	-609.926025	200.100647	67.878914	-616.494263	-61.559097	78.198082	-549.195251	253.614777	1286.418335	-526.193298	-137.709427	1290.698242	-492.710144	56.496937	1321.120605	-481.160461	68.126099	1588.643677	-581.634216	281.931000	1050.334351	-548.320679	-177.509827	1055.554688	-463.525055	250.125153	810.866455	-431.616058	-122.284294	825.375000	-498.745056	51.754841	961.736206	460.137238	19.662857	929.678223	489.588806	199.991806
-507.032745	153.906723	862.580200	-509.235046	-48.996956	861.667236	-626.097168	195.212662	422.414734	-555.603210	-73.857300	475.048523	-610.152771	200.135040	67.894417	-616.456421	-61.553246	78.105263	-549.426941	253.900620	1286.590332	-526.740601	-137.441742	1290.725586	-493.068115	56.636326	1321.192139	-481.498932	68.313927	1588.711426	-581.739441	282.197754	1050.458984	-549.258606	-177.541763	1055.691528	-463.384125	250.136047	811.165833	-432.992249	-122.574745	825.237244	-499.192810	51.909691	961.721741	460.277161	19.460215	929.699219	489.223602	199.810394
-507.405121	154.144897	862.610229	-509.880066	-48.774231	861.620239	-626.166748	195.471527	422.398407	-556.013733	-73.651047	475.052979	-610.207153	200.150589	67.897583	-616.515320	-61.558193	78.063950	-549.656067	254.151062	1286.722290	-527.336121	-137.168320	1290.728516	-493.477203	56.853363	1321.261353	-481.816315	68.502396	1588.746338	-581.861511	282.438965	1050.547241	-550.175659	-177.602020	1055.800781	-463.258392	250.130539	811.445557	-434.367065	-122.986473	825.005371	-499.648560	52.089752	961.708191	460.581573	19.066673	929.711975	489.237823	199.375519
-507.867249	154.384567	862.615723	-510.614655	-48.535049	861.576538	-626.289856	195.696960	422.381989	-556.340210	-73.533241	475.042511	-610.307495	200.202820	67.874748	-616.542236	-61.537903	78.041367	-549.854065	254.380447	1286.860474	-527.765259	-136.934998	1290.736084	-493.838715	57.050644	1321.279053	-482.099457	68.704796	1588.761108	-582.019043	282.792175	1050.662231	-550.995850	-177.644714	1055.881226	-463.162628	250.149017	811.694092	-435.623322	-123.355492	824.820251	-500.197693	52.292301	961.684387	460.832947	18.768408	929.723206	489.052795	199.131607
-508.165009	154.705292	862.652283	-511.288269	-48.271915	861.611694	-626.389709	195.908585	422.350494	-556.546692	-73.400177	475.039398	-610.392822	200.213974	67.824646	-616.531921	-61.541492	78.042145	-550.075134	254.642532	1286.930176	-528.276611	-136.729019	1290.711548	-494.146759	57.234203	1321.292969	-482.376587	68.901054	1588.754150	-582.238586	283.244171	1050.757690	-551.795105	-177.665222	1055.981812	-463.086639	250.184570	811.947571	-436.803528	-123.700272	824.668640	-500.693054	52.567150	961.721008	461.509918	18.796392	929.570984	489.012543	199.054428
-508.704041	154.763153	862.668152	-511.945648	-48.064880	861.609436	-626.573059	196.148056	422.354004	-556.638794	-73.259392	475.012726	-610.416992	200.227631	67.787758	-616.537781	-61.493542	78.027573	-550.252747	254.869003	1287.013550	-528.734741	-136.502930	1290.698364	-494.449341	57.426792	1321.296753	-482.637421	69.098381	1588.731567	-582.455200	283.624451	1050.847290	-552.650330	-177.688019	1056.091675	-463.049530	250.139526	812.174744	-437.925232	-124.158447	824.562195	-501.283234	52.684807	961.726990	461.774597	18.493252	929.591187	488.895111	198.791122
-509.047211	155.111298	862.763916	-512.610901	-47.689896	861.593872	-626.817871	196.378555	422.371490	-556.712158	-73.193336	474.968048	-610.514038	200.247665	67.817673	-616.540527	-61.475094	78.047371	-550.482605	255.102173	1287.063110	-529.253845	-136.252716	1290.699219	-494.814056	57.653671	1321.260742	-482.877380	69.300476	1588.713135	-582.630981	283.868195	1050.907471	-553.446106	-177.761353	1056.119263	-463.012543	250.165817	812.385193	-438.986237	-124.601761	824.393066	-501.788208	52.977264	961.766663	462.030090	18.207415	929.635498	488.748657	198.569626
-509.361359	155.330460	862.819702	-513.209717	-47.449982	861.639343	-626.955139	196.518890	422.382111	-556.733154	-73.129585	474.934753	-610.527771	200.247025	67.820381	-616.571716	-61.444508	78.026695	-550.744446	255.376678	1287.121094	-529.767578	-135.966492	1290.661133	-495.140594	57.858795	1321.208862	-483.083832	69.508560	1588.662964	-582.828125	284.221649	1050.943115	-554.207031	-177.678665	1056.127563	-462.996979	250.155930	812.601135	-439.908234	-125.050583	824.268921	-502.296295	53.189930	961.821838	462.279327	17.847385	929.712891	488.615601	198.351425
-509.832947	155.717834	862.882507	-514.141052	-46.811226	861.650208	-627.263367	196.746414	422.404053	-556.750732	-73.071632	474.839844	-610.652649	200.280701	67.830887	-616.582092	-61.421089	78.007202	-550.940369	255.661499	1287.163208	-530.241211	-135.730377	1290.576904	-495.465973	58.083828	1321.160400	-483.298767	69.680870	1588.592285	-582.986511	284.525909	1051.005493	-554.964355	-177.618988	1056.174438	-463.062927	250.215088	812.743958	-440.836334	-125.513794	824.089172	-503.018097	53.656525	961.860168	462.505249	17.531160	929.791992	488.482666	198.103745
-510.190765	155.934128	862.874878	-514.429138	-46.927441	861.690308	-627.566956	196.996094	422.413574	-556.662842	-72.993118	474.872803	-610.706909	200.304337	67.815659	-616.597290	-61.420254	78.007729	-551.088623	255.897522	1287.171509	-530.673340	-135.478317	1290.572144	-495.752014	58.289120	1321.101563	-483.582489	69.802338	1588.459473	-583.246033	284.877838	1051.019775	-555.690186	-177.587418	1056.215210	-463.142700	250.323746	812.875305	-441.667236	-125.969429	823.945984	-503.384796	53.735294	961.880554	462.766357	17.298031	929.822449	488.365570	197.892807
-510.571259	156.275803	862.911255	-514.875061	-46.689049	861.711365	-627.872864	197.238113	422.419739	-556.573608	-72.925941	474.850433	-610.842102	200.359573	67.792900	-616.672546	-61.405128	78.048080	-551.249084	256.131897	1287.134155	-531.124634	-135.205276	1290.524292	-496.022491	58.489086	1321.023682	-483.753998	70.002045	1588.355103	-583.520386	285.217194	1051.036499	-556.425781	-177.475250	1056.176147	-463.293945	250.419876	812.947144	-442.429047	-126.441055	823.827026	-503.848785	54.016346	961.913757	463.023956	17.045364	929.897949	488.254730	197.646500
-510.930542	156.593658	862.927673	-515.385071	-46.327530	861.752014	-628.075684	197.436325	422.364807	-556.432617	-72.871399	474.820099	-610.827209	200.397629	67.735855	-616.683960	-61.417995	78.053246	-551.414734	256.404236	1287.136719	-531.611572	-134.929535	1290.469727	-496.330139	58.699986	1320.925537	-483.884277	70.208099	1588.269531	-583.767639	285.550415	1051.029419	-557.105652	-177.397751	1056.209961	-463.514130	250.561996	812.958008	-443.118378	-126.898605	823.688416	-504.346008	54.362541	961.947876	463.244324	16.723080	929.972473	488.139252	197.413071
-511.372803	156.949707	862.957458	-515.931580	-45.962105	861.763916	-628.283142	197.571381	422.310883	-556.283875	-72.832710	474.794739	-610.808899	200.436768	67.722725	-616.785950	-61.420727	78.099258	-551.552002	256.617798	1287.114258	-532.095886	-134.700974	1290.392090	-496.586792	58.905659	1320.843262	-484.034515	70.415756	1588.193115	-584.027161	285.882965	1051.007935	-557.780762	-177.260086	1056.227661	-463.774506	250.664520	812.970154	-443.754669	-127.320473	823.567932	-504.866760	54.710503	961.970947	463.491211	16.504210	930.037842	488.036011	197.200180
-511.987427	157.428223	863.014404	-516.762329	-45.119484	861.542419	-628.567627	197.740005	422.297363	-556.119568	-72.756760	474.684570	-610.926575	200.418976	67.741722	-616.822998	-61.464977	78.122131	-551.722473	256.899902	1287.149902	-532.552002	-134.459091	1290.379272	-496.912292	59.140392	1320.798950	-484.183350	70.614433	1588.124756	-584.266724	286.111908	1050.988281	-558.398621	-177.153122	1056.221191	-464.124054	250.761124	812.972290	-444.345306	-127.764786	823.520508	-505.514221	55.221657	961.880676	463.709686	16.230139	930.124573	487.948547	196.939377
-512.280029	157.518433	862.989624	-516.746765	-45.464867	861.900513	-628.675964	197.833618	422.218231	-555.985901	-72.782288	474.825012	-610.827332	200.467255	67.719872	-616.890381	-61.491951	78.163887	-551.860657	257.121338	1287.165161	-532.999268	-134.222031	1290.322876	-497.391113	59.433266	1320.446411	-484.339905	70.807144	1588.057495	-584.494873	286.360474	1051.029541	-558.997559	-176.979355	1056.254883	-464.486084	250.858627	812.982361	-444.878998	-128.211945	823.471802	-505.850220	55.301640	962.066467	463.918121	15.991858	930.187988	487.854828	196.735336
-512.764893	157.722168	862.992920	-517.211182	-45.115582	861.948242	-628.877686	197.968002	422.206726	-555.831665	-72.736488	474.812775	-610.866577	200.474625	67.691872	-616.939514	-61.523346	78.209465	-552.050171	257.407867	1287.184692	-533.511780	-133.956863	1290.285034	-497.486023	59.548889	1320.696289	-484.480347	70.983955	1588.000488	-584.752502	286.665222	1051.081665	-559.599365	-176.895111	1056.288208	-464.932251	251.049011	812.939026	-445.370087	-128.601730	823.397583	-506.344238	55.600719	962.093811	464.075836	15.729201	930.253418	487.761841	196.481842
-513.150635	158.048782	863.022278	-517.601746	-44.781818	861.989807	-629.090210	198.111420	422.135803	-555.748108	-72.732880	474.810730	-610.880188	200.537292	67.659821	-616.949707	-61.593895	78.235786	-552.264221	257.658417	1287.186157	-533.980530	-133.697037	1290.253418	-497.793335	59.797577	1320.677002	-484.629486	71.165138	1587.959473	-585.053162	286.949371	1051.137451	-560.116760	-176.741058	1056.286743	-465.413025	251.303070	812.865784	-445.756012	-128.940887	823.347168	-506.770935	55.937511	962.132629	464.286499	15.442668	930.281006	487.707977	196.270996
-513.745178	158.554993	863.012146	-518.372742	-44.032410	861.931580	-629.363953	198.294968	422.115173	-555.659119	-72.740753	474.714294	-610.919006	200.570236	67.624283	-616.902405	-61.628643	78.237656	-552.472961	257.914368	1287.182617	-534.377014	-133.460739	1290.236938	-498.135620	60.025024	1320.636230	-484.797668	71.363121	1587.912109	-585.394165	287.233887	1051.145142	-560.597534	-176.581177	1056.317505	-465.968292	251.562180	812.804810	-446.123077	-129.314316	823.339539	-507.400726	56.532146	962.093689	464.452515	15.203244	930.299255	487.642517	196.088562
-514.109436	158.711502	863.037659	-518.357056	-44.239937	862.067749	-629.372864	198.322510	421.986969	-555.594421	-72.705757	474.791565	-610.838135	200.637665	67.611549	-616.837463	-61.710644	78.306747	-552.750427	258.179840	1287.168701	-534.809204	-133.177200	1290.259277	-498.433990	60.274040	1320.640259	-484.978424	71.557205	1587.913940	-585.762085	287.464111	1051.150024	-561.067017	-176.418030	1056.344360	-466.547852	251.769806	812.719238	-446.487061	-129.680847	823.348450	-507.656281	56.580124	962.182068	464.562256	14.968468	930.311218	487.565430	195.915817
-514.528015	158.988464	863.116638	-518.720215	-43.889179	862.126465	-629.517090	198.383759	421.904083	-555.597351	-72.649361	474.784454	-610.872070	200.623856	67.581795	-616.796204	-61.808224	78.356750	-552.961975	258.404144	1287.225464	-535.229919	-132.938553	1290.302246	-498.723907	60.485111	1320.657959	-485.186035	71.758270	1587.914185	-586.062744	287.680481	1051.228516	-561.522400	-176.286942	1056.401978	-467.133911	251.968292	812.630066	-446.865265	-130.029663	823.348999	-508.085663	56.886929	962.254150	464.644379	14.795249	930.303162	487.455048	195.764343
-514.992981	159.327560	863.188965	-519.054077	-43.548344	862.181335	-629.644226	198.467880	421.882904	-555.628601	-72.567192	474.774048	-610.842651	200.615509	67.565651	-616.815491	-61.900421	78.403313	-553.231262	258.665405	1287.295166	-535.602722	-132.680542	1290.353516	-499.055511	60.723484	1320.714111	-485.401825	71.951843	1587.945557	-586.426880	287.886414	1051.324585	-561.912903	-176.121323	1056.524048	-467.815277	252.262375	812.560669	-447.184814	-130.301407	823.388184	-508.495819	57.224064	962.318604	464.707062	14.635847	930.304016	487.357361	195.606506
-515.465759	159.614182	863.256653	-519.409485	-43.269886	862.240295	-629.821350	198.590637	421.837982	-555.696655	-72.448296	474.797546	-610.832214	200.647018	67.595459	-616.968689	-61.995987	78.441833	-553.482483	258.965485	1287.356812	-536.009155	-132.427734	1290.417358	-499.391479	60.983883	1320.761108	-485.659607	72.152184	1587.997314	-586.854797	288.101044	1051.439087	-562.247131	-176.027512	1056.600586	-468.498962	252.579910	812.504700	-447.464813	-130.521149	823.455566	-508.916107	57.507389	962.382507	464.768982	14.490936	930.317078	487.261597	195.423889
-515.969666	159.992065	863.289490	-520.114136	-42.511631	862.184204	-630.018982	198.723251	421.819031	-555.776611	-72.326752	474.746338	-610.796082	200.668457	67.560463	-617.095703	-62.078060	78.446182	-553.785461	259.223541	1287.422974	-536.287903	-132.127838	1290.522217	-499.677338	61.249550	1320.810669	-485.839722	72.411499	1588.072266	-587.279480	288.307190	1051.466309	-562.564697	-175.837540	1056.670044	-469.072937	252.797012	812.441772	-447.767273	-130.738205	823.523315	-509.474426	58.021084	962.366577	464.795959	14.306382	930.318726	487.168427	195.259216
-516.400085	160.316940	863.328613	-520.476746	-42.214420	862.213074	-630.195129	198.828003	421.724976	-555.854431	-72.217560	474.738708	-610.841553	200.713562	67.577797	-617.254395	-62.246311	78.445518	-554.124512	259.472900	1287.412354	-536.615417	-131.866119	1290.612183	-499.947815	61.524536	1320.859741	-486.125610	72.609528	1588.118530	-587.720154	288.524017	1051.520020	-562.857910	-175.669281	1056.768066	-469.751831	253.175903	812.415039	-448.042816	-130.933472	823.615845	-509.858490	58.329800	962.399475	464.803680	14.133737	930.320618	487.054321	195.085587
-516.682678	160.544647	863.390137	-520.395630	-42.417244	862.339478	-630.340393	198.966003	421.657837	-555.960571	-72.178123	474.861298	-610.784729	200.730103	67.521545	-617.478699	-62.341003	78.452820	-554.506165	259.725800	1287.431030	-536.842346	-131.613922	1290.706055	-500.295044	61.819187	1320.906006	-486.398651	72.824959	1588.183594	-588.241028	288.756226	1051.521484	-563.111267	-175.559280	1056.901978	-470.395325	253.560013	812.389038	-448.354645	-131.100708	823.649353	-510.017303	58.392021	962.498779	464.855957	14.001634	930.294495	486.995728	194.958893
-517.063232	160.793411	863.437195	-520.703125	-42.137512	862.345215	-630.510132	199.068405	421.612091	-556.054749	-72.097328	474.836243	-610.747681	200.742584	67.480576	-617.698547	-62.506668	78.415062	-554.867493	259.970581	1287.469238	-537.111023	-131.393753	1290.758423	-500.594086	62.086052	1320.940918	-486.762848	73.018959	1588.216797	-588.763062	289.008301	1051.591553	-563.342590	-175.499313	1057.044189	-470.914276	253.906143	812.381226	-448.633545	-131.228943	823.707092	-510.351990	58.638786	962.524292	464.898590	13.837184	930.269653	486.925537	194.798355
-517.475037	161.025772	863.483521	-521.071045	-41.829220	862.351379	-630.727417	199.192764	421.588776	-556.234802	-72.145210	474.828430	-610.780334	200.772537	67.481842	-617.975403	-62.676476	78.409653	-555.258911	260.277527	1287.533813	-537.273926	-131.135864	1290.838501	-500.913879	62.354450	1320.990479	-487.126709	73.221466	1588.269287	-589.269531	289.293457	1051.648560	-563.554626	-175.412750	1057.176025	-471.514435	254.287674	812.401062	-449.088409	-131.321365	823.678467	-510.708649	58.890411	962.547485	464.938995	13.670175	930.254272	486.860901	194.688705
-517.973572	161.483185	863.548462	-521.743042	-41.115074	862.308899	-630.966492	199.317490	421.590790	-556.490601	-72.287247	474.772003	-610.792603	200.763840	67.464684	-618.273315	-62.833694	78.413170	-555.714233	260.490082	1287.547974	-537.467529	-130.857437	1290.876465	-501.186432	62.619034	1321.043091	-487.524811	73.396454	1588.337646	-589.786377	289.447144	1051.708984	-563.712952	-175.337631	1057.284546	-472.069031	254.672913	812.446228	-449.341431	-131.359970	823.705078	-511.239258	59.414139	962.553589	464.993744	13.508012	930.247070	486.796387	194.561142
-518.339722	161.769775	863.575256	-522.081238	-40.764561	862.330505	-631.124817	199.409378	421.541626	-556.708008	-72.360146	474.758942	-610.779846	200.789215	67.470078	-618.634338	-62.997375	78.391891	-556.180115	260.753571	1287.604980	-537.589355	-130.592514	1290.958252	-501.448975	62.910133	1321.085205	-487.900024	73.618370	1588.411011	-590.380859	289.733643	1051.807373	-563.818298	-175.274506	1057.388794	-472.572449	255.064667	812.521179	-449.540161	-131.358337	823.753540	-511.577911	59.730846	962.576599	465.024353	13.315735	930.245483	486.740814	194.449112
-518.627563	161.974472	863.637878	-522.339539	-40.491699	862.388611	-631.283813	199.540222	421.469177	-556.975708	-72.481735	474.792267	-610.761047	200.816818	67.464256	-618.912109	-63.115211	78.413048	-556.638611	260.986725	1287.679077	-537.651611	-130.322372	1291.045898	-501.752686	63.264748	1321.116943	-488.274902	73.886482	1588.462036	-590.918457	289.969482	1051.819580	-563.882874	-175.146515	1057.469238	-473.065735	255.449448	812.554321	-449.629822	-131.299927	823.800537	-511.858917	59.968536	962.637634	465.066681	13.124050	930.250977	486.671814	194.304428
-518.826721	162.044891	863.637695	-522.230103	-40.799667	862.524231	-631.395691	199.648819	421.409241	-557.254639	-72.564140	474.960999	-610.708862	200.853516	67.410698	-619.116089	-63.239719	78.349861	-557.190552	261.238586	1287.687256	-537.702698	-130.053070	1291.107910	-502.032440	63.570686	1321.142456	-488.604797	74.206795	1588.529053	-591.497070	290.196930	1051.841919	-563.955566	-175.090881	1057.559326	-473.544464	255.844788	812.602051	-449.967224	-131.231827	823.802063	-511.939575	59.931633	962.709045	465.122772	12.950136	930.261230	486.625824	194.189041
-519.175598	162.259109	863.634766	-522.520020	-40.560471	862.546570	-631.538940	199.744492	421.355225	-557.526550	-72.613655	475.011963	-610.727966	200.891922	67.390190	-619.282043	-63.422970	78.356148	-557.704346	261.444641	1287.706665	-537.894775	-129.747757	1290.919800	-502.326477	63.826839	1321.161987	-488.975159	74.485367	1588.591187	-592.075317	290.463501	1051.886597	-564.020447	-175.089127	1057.632202	-474.036865	256.307373	812.643921	-450.118347	-131.101578	823.856995	-512.240784	60.172836	962.717285	465.148743	12.775323	930.271240	486.558929	194.031113
-519.131470	162.926331	863.762451	-522.695679	-40.233894	862.550842	-631.683472	199.844894	421.359955	-557.783875	-72.615517	475.074585	-610.778748	200.897919	67.382591	-619.436707	-63.514099	78.303635	-558.251099	261.697784	1287.744995	-537.827209	-129.544144	1291.187744	-502.622070	64.129532	1321.222778	-489.358826	74.716797	1588.634277	-592.654724	290.692627	1051.916504	-564.028748	-175.008911	1057.716797	-474.436554	256.693115	812.743408	-450.349579	-130.985611	823.865601	-512.335449	60.601563	962.785278	465.197906	12.603045	930.299927	486.508087	193.836349
-519.430054	163.191055	863.781433	-522.992981	-39.998016	862.572266	-631.820862	199.925400	421.360046	-557.997070	-72.583397	475.104126	-610.804810	200.893661	67.357002	-619.610474	-63.569855	78.247353	-558.808594	261.954773	1287.785522	-537.835693	-129.277985	1291.215210	-502.904999	64.430435	1321.304688	-489.759399	75.021622	1588.705688	-593.266785	290.979431	1051.980469	-564.018005	-174.899033	1057.769409	-474.866394	257.019409	812.794922	-450.513611	-130.810089	823.864197	-512.622864	60.853046	962.804565	465.231598	12.435934	930.317444	486.448792	193.591385
-520.125793	162.875702	863.692627	-523.324341	-39.967232	862.645630	-632.051514	200.061646	421.301239	-558.253723	-72.572876	475.158051	-610.827942	200.933578	67.380409	-619.693848	-63.669483	78.223473	-559.301208	262.137543	1287.819092	-537.871216	-129.054977	1291.222656	-503.204407	64.741737	1321.317017	-490.216553	75.287315	1588.722290	-593.778137	291.149994	1052.010742	-564.004456	-174.791138	1057.812988	-475.340820	257.445557	812.875488	-450.665833	-130.607574	823.883545	-513.089050	60.803810	962.793396	465.293457	12.280936	930.315613	486.416534	193.401993
-519.787781	163.690811	863.894531	-523.343384	-39.676170	862.721497	-632.109253	200.102539	421.360291	-558.418396	-72.449707	475.185699	-610.857300	200.942032	67.344719	-619.775574	-63.736294	78.186989	-559.879211	262.313324	1287.848022	-537.920349	-128.810181	1291.238770	-503.499146	65.031906	1321.355225	-490.563751	75.616234	1588.766479	-594.338928	291.358948	1052.033691	-563.967529	-174.600067	1057.826782	-475.761169	257.846436	812.987183	-450.752930	-130.341034	823.893677	-513.032166	61.283436	962.940613	465.336182	12.082890	930.346191	486.395142	193.213699
-520.007690	163.903259	863.925293	-523.558044	-39.488705	862.756531	-632.191772	200.194733	421.354431	-558.691895	-72.415459	475.223083	-610.809082	200.948441	67.344109	-619.939148	-63.800503	78.161804	-560.421082	262.589142	1287.898682	-537.956787	-128.553970	1291.250610	-503.853943	65.352867	1321.351440	-490.852570	75.987656	1588.836914	-594.889099	291.613953	1052.054688	-563.899597	-174.451294	1057.875000	-476.221710	258.220673	813.007385	-450.784668	-130.033554	823.893005	-513.237000	61.485603	962.972473	465.402435	11.868117	930.356689	486.407776	193.046585
-520.218628	164.123230	863.964783	-523.752563	-39.288082	862.789490	-632.308533	200.263718	421.321411	-558.985779	-72.344978	475.311157	-610.836792	200.950562	67.293968	-620.101379	-63.868259	78.093407	-560.900024	262.822388	1287.929932	-537.983582	-128.321518	1291.292847	-504.124023	65.643707	1321.399658	-491.223083	76.321007	1588.864990	-595.439087	291.840332	1052.057251	-563.818481	-174.153748	1057.903076	-476.663055	258.627136	813.043518	-450.811279	-129.690414	823.886169	-513.436401	61.693390	963.008423	465.449402	11.636176	930.390869	486.417450	192.907425
-520.453552	164.336258	863.992676	-523.928345	-39.095131	862.833130	-632.373840	200.304855	421.290527	-559.273926	-72.276039	475.376160	-610.844849	200.980835	67.302155	-620.212585	-63.915287	78.008118	-561.430969	262.991669	1287.915771	-537.978333	-128.081009	1291.334839	-504.398193	65.942520	1321.409180	-491.492432	76.553574	1588.919312	-595.989075	292.027252	1052.063965	-563.713623	-173.968140	1057.946655	-477.129028	259.043243	813.078979	-450.829102	-129.338089	823.888306	-513.665894	61.907051	963.046326	465.542267	11.455375	930.388489	486.461273	192.783691
-520.752075	164.544922	864.023193	-524.150330	-38.946121	862.843689	-632.479797	200.381302	421.298035	-559.494019	-72.207100	475.455902	-610.881775	200.972855	67.314217	-620.403076	-64.005859	77.942253	-561.949097	263.190796	1287.919067	-537.999207	-127.835991	1291.396851	-504.679382	66.207664	1321.452637	-491.808136	76.886841	1588.940796	-596.498962	292.126862	1052.044189	-563.621338	-173.757950	1057.984863	-477.560608	259.398315	813.098145	-450.842682	-128.980286	823.895813	-513.915283	62.079342	963.065857	465.609100	11.256335	930.401917	486.527679	192.596420
-521.013184	164.638519	864.031189	-524.334167	-38.771740	862.875488	-632.523865	200.413483	421.289581	-559.685913	-72.162003	475.484955	-610.883545	200.953400	67.279030	-620.569946	-64.050652	77.889015	-562.469727	263.356659	1287.923706	-538.035095	-127.612015	1291.437622	-504.959656	66.460976	1321.495605	-492.133728	77.234421	1588.963745	-596.991882	292.290466	1052.079590	-563.516479	-173.504288	1058.013306	-477.972595	259.659943	813.153137	-450.820709	-128.544785	823.903320	-514.155273	62.228230	963.087341	465.668976	11.078359	930.398804	486.590607	192.404114
-521.207581	164.770905	864.043823	-524.458557	-38.640114	862.931641	-632.577393	200.432678	421.264465	-559.838867	-72.131813	475.513184	-610.810364	200.981735	67.281219	-620.768677	-64.124527	77.808929	-562.965149	263.570313	1287.953491	-538.093018	-127.412666	1291.504517	-505.272583	66.701546	1321.544922	-492.502686	77.545990	1588.946655	-597.525879	292.505127	1052.151123	-563.397339	-173.225632	1058.011475	-478.447418	259.995453	813.175842	-450.735504	-128.064270	823.930115	-514.344727	62.384945	963.124451	465.683716	10.865521	930.406555	486.649292	192.245361
-521.398499	164.840118	864.063110	-524.561768	-38.538582	863.004272	-632.620117	200.465744	421.221802	-559.868530	-72.040115	475.545837	-610.815674	200.997681	67.298912	-620.931885	-64.184830	77.766602	-563.438660	263.727264	1287.951294	-538.115601	-127.203484	1291.551514	-505.561768	66.922142	1321.555908	-492.745148	77.937370	1588.968994	-598.029358	292.683136	1052.117188	-563.267334	-172.874069	1058.006592	-478.925659	260.390747	813.149475	-450.627747	-127.551918	823.990479	-514.534668	62.500687	963.174316	465.707855	10.644109	930.414246	486.717957	192.053406
-521.555542	164.910965	864.051636	-524.652893	-38.435638	863.067200	-632.641296	200.521225	421.178314	-559.935486	-72.077621	475.603607	-610.828247	201.009338	67.256897	-620.971069	-64.233978	77.721977	-563.925476	263.888000	1287.905884	-538.161194	-127.021545	1291.622192	-505.826294	67.188362	1321.610474	-492.928619	78.347191	1588.984375	-598.487793	292.821320	1052.081177	-563.147278	-172.579407	1058.032471	-479.334106	260.739655	813.115112	-450.533417	-127.079620	824.034729	-514.690186	62.627117	963.202942	465.707794	10.451607	930.428406	486.779114	191.850876
-521.727966	165.000092	864.056152	-524.713989	-38.364021	863.112122	-632.650940	200.576813	421.152802	-559.948669	-72.067635	475.619293	-610.791687	201.010696	67.246178	-621.014038	-64.284218	77.726006	-564.417236	264.109467	1287.880127	-538.225769	-126.820198	1291.669556	-506.058502	67.448074	1321.631226	-493.260864	78.634903	1588.921631	-598.990112	292.955750	1052.016479	-563.035950	-172.340637	1058.087402	-479.764709	261.024292	813.085815	-450.384338	-126.546974	824.079651	-514.844299	62.732464	963.230957	465.690308	10.247797	930.442383	486.849152	191.669785
-521.979187	165.206757	864.099609	-525.087402	-37.926502	863.115173	-632.735657	200.654572	421.143982	-559.988953	-72.119019	475.602936	-610.822754	201.015457	67.245003	-621.006104	-64.310326	77.712990	-564.884216	264.286102	1287.830078	-538.296204	-126.621078	1291.739990	-506.324951	67.669708	1321.630249	-493.490021	79.018829	1588.922485	-599.476624	293.111481	1051.976807	-562.920471	-172.026810	1058.106201	-480.210236	261.307159	812.998962	-450.233490	-126.006516	824.170959	-515.179138	63.029396	963.255981	465.665222	10.058482	930.475159	486.908875	191.471130
-522.179138	165.235336	864.090454	-525.145996	-37.865635	863.149780	-632.739197	200.683868	421.134491	-560.004028	-72.125191	475.615417	-610.767334	201.022369	67.226158	-620.944458	-64.340714	77.708817	-565.327393	264.456482	1287.790283	-538.387146	-126.446815	1291.768066	-506.589569	67.923729	1321.632813	-493.705902	79.412758	1588.883423	-599.908997	293.260468	1051.962524	-562.792358	-171.721497	1058.073120	-480.640015	261.589783	812.942505	-450.078064	-125.432983	824.263550	-515.339661	63.101707	963.271484	465.646271	9.894915	930.473083	486.993988	191.308716
-522.386719	165.296646	864.085938	-525.181519	-37.774128	863.161438	-632.815369	200.716736	421.114075	-559.977844	-72.107513	475.617645	-610.808044	201.016983	67.220627	-620.832092	-64.339752	77.669418	-565.750610	264.589661	1287.733154	-538.467651	-126.251678	1291.775146	-506.847809	68.150986	1321.627441	-493.911743	79.752655	1588.826538	-600.378845	293.374451	1051.834473	-562.669556	-171.379364	1058.042236	-481.012817	261.877319	812.890259	-449.870697	-124.837112	824.348877	-515.498047	63.193523	963.278198	465.609314	9.765176	930.451660	487.052826	191.157516
-522.573608	165.336349	864.085205	-525.195435	-37.681343	863.158752	-632.878052	200.766937	421.107635	-559.956116	-72.031479	475.596283	-610.840637	201.023788	67.230774	-620.786682	-64.299080	77.701782	-566.223572	264.764832	1287.653687	-538.544922	-126.038353	1291.797852	-507.069000	68.353951	1321.600220	-494.081299	80.234482	1588.796997	-600.843262	293.451569	1051.737671	-562.559082	-171.087646	1057.995850	-481.383118	262.077850	812.843689	-449.687714	-124.276016	824.428223	-515.637817	63.266232	963.279785	465.510681	9.609856	930.433838	487.094452	191.015823
-522.744995	165.300705	864.046021	-525.209778	-37.644936	863.175903	-632.976196	200.819214	421.067841	-559.951965	-71.945221	475.609894	-610.936829	201.021408	67.223389	-620.740417	-64.294373	77.709801	-566.636108	264.885773	1287.535889	-538.609192	-125.859741	1291.818970	-507.304230	68.550064	1321.562256	-494.333618	80.642822	1588.718018	-601.281250	293.571411	1051.625000	-562.457031	-170.863953	1057.995605	-481.782715	262.281464	812.754700	-449.479492	-123.654266	824.541504	-515.765991	63.300884	963.271851	465.433502	9.447925	930.395569	487.164246	190.857834
-522.814087	165.248077	864.021851	-524.978149	-37.867760	863.236206	-632.946533	200.819763	421.033966	-559.874329	-71.827980	475.679810	-610.889160	201.036560	67.216377	-620.567566	-64.226158	77.668594	-567.005371	265.066498	1287.447876	-538.657654	-125.709038	1291.843384	-507.532867	68.779755	1321.524414	-494.547211	81.016083	1588.653931	-601.694946	293.609833	1051.517700	-562.353333	-170.650986	1057.971436	-482.171448	262.501343	812.679443	-449.255249	-123.023590	824.642212	-515.747559	63.217857	963.295349	465.329620	9.280353	930.391846	487.213562	190.731720
-522.976929	165.200317	863.999146	-525.002380	-37.799389	863.240479	-633.022583	200.846222	420.997131	-559.863647	-71.686539	475.701080	-610.870605	201.037537	67.220673	-620.418640	-64.212135	77.709244	-567.404358	265.179382	1287.282227	-538.673767	-125.555061	1291.862549	-507.737885	68.988754	1321.498657	-494.738922	81.354202	1588.600342	-602.104309	293.686676	1051.407593	-562.220032	-170.380646	1057.959229	-482.560577	262.745026	812.550110	-449.022705	-122.386200	824.738708	-515.869385	63.246952	963.288574	465.207977	9.148822	930.378845	487.279602	190.581070
-523.093750	165.150269	863.992920	-524.975220	-37.743351	863.265137	-633.059387	200.866852	420.983765	-559.837219	-71.596062	475.694794	-610.901062	201.040726	67.215538	-620.237549	-64.153168	77.707222	-567.773438	265.288788	1287.195923	-538.685669	-125.395935	1291.900391	-507.951904	69.226952	1321.460083	-494.912415	81.736961	1588.542725	-602.543884	293.747681	1051.292480	-562.123230	-170.054871	1057.952759	-482.933411	262.971497	812.431946	-448.778351	-121.766548	824.852356	-515.948730	63.270962	963.300659	465.046600	9.050509	930.351685	487.297089	190.434433
-523.190613	165.157654	863.962830	-524.983398	-37.672764	863.279663	-633.099548	200.909348	420.993073	-559.902893	-71.553337	475.722809	-610.928528	201.007248	67.212700	-620.155823	-64.102020	77.715469	-568.122925	265.402313	1287.086548	-538.695740	-125.248360	1291.945435	-508.150177	69.402382	1321.446777	-495.085632	82.098213	1588.488403	-602.922241	293.763031	1051.172607	-562.009033	-169.776398	1057.945679	-483.264069	263.106659	812.319458	-448.562775	-121.156372	824.998352	-516.042480	63.335609	963.296326	464.843781	8.903720	930.342285	487.303192	190.271011
-523.297852	165.125931	863.948914	-524.972168	-37.618523	863.305847	-633.099304	200.897888	420.948517	-559.890686	-71.477318	475.698273	-610.907654	201.010956	67.199608	-619.982971	-64.049225	77.732086	-568.462463	265.540863	1286.963379	-538.716614	-125.082031	1291.964600	-508.328033	69.573288	1321.426392	-495.298645	82.427383	1588.427246	-603.265137	293.803223	1051.081909	-561.912048	-169.508438	1057.921265	-483.588013	263.265289	812.210388	-448.315643	-120.505173	825.110901	-516.119507	63.371357	963.304871	464.663666	8.819141	930.331543	487.290405	190.154587
-523.399231	165.124985	863.931946	-524.984131	-37.544334	863.299072	-633.162109	200.956726	420.945923	-559.838074	-71.380203	475.664276	-610.917969	201.029648	67.227188	-619.910828	-64.001480	77.715866	-568.795044	265.669617	1286.849487	-538.718323	-124.960716	1292.001099	-508.494690	69.736244	1321.402222	-495.489716	82.779755	1588.387329	-603.652588	293.876099	1050.964478	-561.796631	-169.326050	1057.947388	-483.934113	263.398865	812.058105	-448.115265	-119.924461	825.244141	-516.204346	63.416607	963.295288	464.470123	8.704043	930.296570	487.295380	190.006851
-523.499939	165.061874	863.909241	-524.965576	-37.512928	863.322021	-633.187439	200.964401	420.940857	-559.785889	-71.315605	475.640289	-610.930237	201.020889	67.196526	-619.928101	-63.989902	77.694283	-569.098816	265.790070	1286.717163	-538.734985	-124.821640	1292.047974	-508.675659	69.900101	1321.336304	-495.753693	83.037796	1588.312622	-604.008301	293.895599	1050.812134	-561.740234	-169.153351	1057.945190	-484.191406	263.544556	811.962646	-447.900848	-119.336426	825.395020	-516.287842	63.428028	963.298889	464.266754	8.560320	930.266724	487.285370	189.862213
-523.599060	165.024963	863.900452	-524.947632	-37.464615	863.342163	-633.181946	200.978027	420.924713	-559.744385	-71.253502	475.670898	-610.903320	201.049210	67.173012	-619.962891	-64.007202	77.715408	-569.390198	265.876953	1286.590576	-538.739136	-124.688263	1292.092529	-508.818512	70.076141	1321.336548	-495.915100	83.357056	1588.300537	-604.298950	293.895996	1050.702637	-561.629150	-168.939713	1057.945313	-484.467072	263.671844	811.830627	-447.639587	-118.708473	825.532715	-516.360107	63.452625	963.307190	464.047943	8.460597	930.224060	487.241913	189.734039
-523.663940	165.045334	863.908630	-524.945435	-37.343487	863.362427	-633.179321	200.977814	420.909485	-559.764404	-71.207420	475.664429	-610.864258	201.042053	67.176193	-619.867981	-64.059029	77.710762	-569.682190	265.980835	1286.459351	-538.687134	-124.564629	1292.172852	-508.943329	70.259407	1321.313110	-496.046356	83.732483	1588.316162	-604.571472	293.909515	1050.570313	-561.522583	-168.733353	1057.985962	-484.642303	263.809875	811.755188	-447.418640	-118.144913	825.678772	-516.417542	63.531937	963.323547	463.881104	8.397292	930.169861	487.217621	189.633865
-523.760681	165.000885	863.890137	-524.932434	-37.288540	863.402771	-633.165649	200.991318	420.901855	-559.832458	-71.252998	475.710541	-610.868652	201.029099	67.174217	-619.857239	-64.110710	77.666824	-569.904907	266.051147	1286.366821	-538.677429	-124.463196	1292.240601	-509.050140	70.422119	1321.312378	-496.339355	83.962997	1588.271973	-604.804382	293.876068	1050.459717	-561.418457	-168.497208	1058.022705	-484.836273	264.007477	811.639099	-447.226685	-117.601128	825.826843	-516.473328	63.570396	963.335632	463.661743	8.281895	930.162476	487.193756	189.462387
-523.830505	165.009171	863.920288	-524.909058	-37.236301	863.458679	-633.156067	200.974899	420.887543	-559.923584	-71.276207	475.733948	-610.818481	201.022079	67.175606	-619.895935	-64.141533	77.632286	-570.143066	266.140228	1286.263062	-538.651733	-124.361137	1292.292725	-509.131805	70.548141	1321.328857	-496.547424	84.254013	1588.289551	-604.960632	293.323151	1050.435059	-561.283203	-168.245743	1058.078247	-484.985291	264.170013	811.513611	-447.022644	-117.006134	825.989319	-516.522034	63.617065	963.380676	463.480896	8.193130	930.128113	487.149597	189.366837
-523.880798	165.016327	863.924866	-524.874695	-37.157356	863.534790	-633.152771	200.980896	420.891205	-559.996643	-71.306908	475.749969	-610.819153	201.034988	67.201027	-619.904419	-64.188507	77.582115	-570.373535	266.226868	1286.165283	-538.610046	-124.288315	1292.380615	-509.231873	70.686569	1321.337891	-496.773285	84.548424	1588.295654	-605.107239	293.252686	1050.333618	-561.140808	-168.076187	1058.139404	-485.102295	264.362000	811.429077	-446.850342	-116.475731	826.129395	-516.557495	63.698696	963.423340	463.232025	8.044991	930.109741	487.070679	189.239746
-523.974792	164.993286	863.914795	-524.890076	-37.101563	863.574890	-633.192200	201.012939	420.887085	-560.036255	-71.337959	475.760956	-610.779419	201.032959	67.195709	-619.866577	-64.207024	77.558037	-570.615601	266.287170	1286.075073	-538.567810	-124.174500	1292.468994	-509.308777	70.813568	1321.382568	-496.912720	84.882172	1588.352051	-605.279358	293.766724	1050.126465	-560.984985	-167.882477	1058.198364	-485.195465	264.573212	811.348816	-446.701416	-116.006989	826.282654	-516.617004	63.742783	963.438721	463.013428	7.871408	930.104187	487.042664	189.101868
-524.025818	165.015732	863.922913	-524.913086	-37.048447	863.600708	-633.208923	201.060593	420.870331	-560.084656	-71.303383	475.751923	-610.796448	201.058533	67.183296	-619.869019	-64.204742	77.503357	-570.823059	266.372772	1286.022705	-538.579041	-124.103348	1292.532104	-509.415314	70.953957	1321.394165	-497.211487	85.090805	1588.334961	-605.367615	293.729889	1050.072388	-560.836426	-167.778107	1058.286621	-485.240234	264.809113	811.261353	-446.526825	-115.515564	826.419067	-516.656311	63.790363	963.455933	462.801300	7.729032	930.086853	487.013885	188.953690
-524.096558	165.024185	863.922485	-524.918762	-37.000702	863.620972	-633.250061	201.108017	420.845917	-560.143982	-71.233185	475.738464	-610.821350	201.053970	67.162155	-619.835327	-64.156082	77.504120	-571.024170	266.439392	1285.954956	-538.525574	-124.039131	1292.620728	-509.484100	71.061081	1321.438721	-497.369049	85.392075	1588.397217	-605.452087	293.718689	1049.994141	-560.680054	-167.659424	1058.358643	-485.296997	265.056152	811.169678	-446.338287	-115.022751	826.556458	-516.691650	63.831142	963.465637	462.581604	7.549226	930.080750	486.994385	188.782730
-524.116394	165.036362	863.933472	-524.951965	-36.949566	863.658020	-633.284485	201.165756	420.827698	-560.169800	-71.165352	475.701996	-610.847046	201.080566	67.154869	-619.744141	-64.086128	77.507126	-571.170532	266.495636	1285.908447	-538.467407	-123.941910	1292.711914	-509.549591	71.165031	1321.471069	-497.655579	85.567261	1588.405762	-605.500732	293.711273	1049.923096	-560.521851	-167.560501	1058.423828	-485.339478	265.306580	811.074524	-446.183167	-114.634697	826.688843	-516.726929	63.875145	963.490356	462.379242	7.373616	930.083557	487.005463	188.619507
-524.138062	165.010117	863.922241	-524.970886	-36.873695	863.679016	-633.314270	201.229980	420.826996	-560.180725	-71.061470	475.701874	-610.905151	201.095276	67.179611	-619.692810	-63.985546	77.523766	-571.314209	266.536102	1285.863647	-538.380737	-123.843231	1292.791626	-509.613678	71.264420	1321.520264	-497.874115	85.798958	1588.464233	-605.544373	293.766357	1049.875000	-560.332520	-167.410828	1058.472290	-485.354370	265.553925	810.995117	-446.011871	-114.253090	826.810425	-516.748718	63.915909	963.495361	462.232269	7.242634	930.066284	487.029236	188.476334
-524.410950	165.318954	863.936829	-525.750183	-37.072620	863.314697	-633.468262	201.354584	420.883453	-560.500305	-71.167633	475.650330	-610.970337	201.093246	67.184204	-619.695007	-63.838753	77.535706	-571.425903	266.575226	1285.832397	-538.313721	-123.766159	1292.879639	-509.658234	71.359077	1321.592163	-498.097290	86.023155	1588.524658	-605.555847	293.784668	1049.854614	-560.153564	-167.270248	1058.544556	-485.377228	265.785034	810.936462	-445.841187	-113.891258	826.901855	-517.107727	63.764015	963.306763	462.051971	7.164021	930.043396	487.047302	188.321289
-524.159302	165.029617	863.930481	-524.992432	-36.785870	863.688477	-633.332031	201.305328	420.814911	-560.273804	-70.843048	475.606079	-610.884521	201.135864	67.178719	-619.515930	-63.689091	77.518517	-571.543640	266.624298	1285.806763	-538.202271	-123.672325	1292.987061	-509.710632	71.458900	1321.650024	-498.309601	86.241943	1588.589355	-605.556580	293.846741	1049.798706	-559.971008	-167.165924	1058.604980	-485.349274	266.044403	810.926392	-445.687958	-113.501938	827.019836	-516.773254	63.970104	963.504517	461.931885	7.050395	930.044983	487.103577	188.153305
-524.134216	165.035919	863.948792	-524.942932	-36.744194	863.733093	-633.344971	201.361893	420.772888	-560.292542	-70.682823	475.560547	-610.854431	201.148453	67.150917	-619.405945	-63.522400	77.500565	-571.627808	266.683838	1285.810425	-538.154297	-123.588135	1293.074463	-509.724365	71.532593	1321.719116	-498.453033	86.508446	1588.688721	-605.534790	293.917419	1049.775391	-559.769226	-167.056564	1058.636719	-485.284729	266.288788	810.894165	-445.564087	-113.183594	827.093201	-516.747559	64.008057	963.536865	461.819824	6.994114	930.038513	487.148651	188.023087
-524.148010	165.055267	863.941528	-525.031433	-36.712601	863.687256	-633.392578	201.391144	420.784698	-560.360840	-70.554161	475.549103	-610.898193	201.154221	67.133995	-619.389099	-63.384823	77.502136	-571.686035	266.707764	1285.805664	-538.080872	-123.533646	1293.140137	-509.762634	71.606438	1321.747314	-498.667480	86.675217	1588.725952	-605.486511	294.017609	1049.768188	-559.583740	-166.966583	1058.681641	-485.273895	266.496155	810.864746	-445.425385	-112.929024	827.159363	-516.776733	64.011482	963.508545	461.706207	6.891965	930.029358	487.237396	187.862244
-524.186096	165.085709	863.943604	-525.107422	-36.720383	863.642578	-633.461731	201.402237	420.795624	-560.473694	-70.457947	475.533081	-610.926453	201.148972	67.136482	-619.346191	-63.227905	77.532722	-571.722107	266.751862	1285.798462	-538.039063	-123.484886	1293.202271	-509.781555	71.672211	1321.760620	-498.853088	86.818451	1588.774170	-605.413818	294.139526	1049.763428	-559.395813	-166.919540	1058.702759	-485.219666	266.739349	810.880188	-445.280609	-112.713776	827.222595	-516.814270	63.998226	963.485718	461.581543	6.813969	930.003662	487.342316	187.728943
-524.181396	165.119904	863.958435	-525.100403	-36.714043	863.622437	-633.490356	201.432159	420.791687	-560.534119	-70.354805	475.528168	-610.914124	201.149460	67.140732	-619.306396	-63.097103	77.558472	-571.728088	266.782623	1285.800049	-537.980652	-123.424072	1293.238647	-509.796753	71.723259	1321.794067	-499.020996	86.988205	1588.785034	-605.356812	294.271545	1049.774414	-559.225708	-166.886917	1058.723145	-485.197876	266.926544	810.841980	-445.164001	-112.478188	827.262634	-516.796936	64.001236	963.482117	461.458069	6.720734	929.996094	487.445282	187.611328
-524.208740	165.197678	863.960083	-525.194214	-36.707291	863.560913	-633.572205	201.426941	420.787872	-560.592896	-70.199341	475.511475	-610.948425	201.129608	67.134636	-619.256653	-62.979218	77.510124	-571.724976	266.809692	1285.813843	-537.988464	-123.385727	1293.260864	-509.779266	71.776909	1321.824829	-499.126984	87.128639	1588.855591	-605.277222	294.411560	1049.784180	-559.057861	-166.874741	1058.733765	-485.121979	267.148285	810.844666	-445.007050	-112.274139	827.329468	-516.822144	64.009666	963.449280	461.341644	6.641232	929.980652	487.555084	187.509186
-524.247498	165.238022	863.964966	-525.280884	-36.709675	863.506775	-633.667419	201.445663	420.804321	-560.635925	-70.060249	475.498932	-610.979675	201.145996	67.123703	-619.260803	-62.886459	77.522972	-571.681152	266.835938	1285.824707	-537.951294	-123.344627	1293.286743	-509.819580	71.822136	1321.844482	-499.305420	87.205978	1588.849854	-605.205933	294.551270	1049.815308	-558.912781	-166.849289	1058.769531	-485.109741	267.356659	810.859314	-444.869598	-112.111069	827.367249	-516.853699	63.997501	963.422119	461.188263	6.550004	929.991821	487.658722	187.441925
-524.299011	165.275818	863.967224	-525.434204	-36.752571	863.435486	-633.741516	201.438599	420.828979	-560.703125	-69.954353	475.490112	-610.967773	201.150589	67.126144	-619.191162	-62.816906	77.528130	-571.664978	266.839447	1285.843750	-537.928589	-123.313812	1293.367432	-509.804413	71.868652	1321.867188	-499.429321	87.315849	1588.887207	-605.151978	294.679260	1049.852905	-558.797852	-166.836411	1058.793335	-485.072510	267.524628	810.876343	-444.749969	-111.970612	827.384521	-516.922058	63.954632	963.384827	461.080261	6.446824	930.001099	487.803894	187.348785
-524.469360	165.504120	863.984985	-525.850952	-36.905510	863.169250	-633.905823	201.453003	420.870331	-560.869446	-69.960449	475.494232	-611.053955	201.143387	67.120659	-619.157715	-62.790760	77.596588	-571.627869	266.867950	1285.875122	-537.912842	-123.282883	1293.404785	-509.798523	71.871674	1321.893188	-499.522003	87.392365	1588.916260	-605.083679	294.807678	1049.883057	-558.682495	-166.818314	1058.825928	-485.042206	267.682648	810.920898	-444.611481	-111.889153	827.463745	-517.090271	63.842533	963.249939	460.918396	6.384427	930.001892	487.905365	187.237930
-524.451782	165.523819	863.989990	-525.827820	-36.887535	863.166138	-633.954224	201.457825	420.890686	-560.865295	-69.932419	475.471100	-611.042786	201.134018	67.140091	-619.111328	-62.746605	77.594101	-571.607971	266.869873	1285.877808	-537.908081	-123.256317	1293.415283	-509.797241	71.894287	1321.934448	-499.575317	87.464844	1588.966309	-605.058044	294.969025	1049.910034	-558.583069	-166.798279	1058.834473	-485.030518	267.798859	810.909851	-444.469055	-111.815300	827.496094	-517.068604	63.857590	963.250732	460.747681	6.318918	929.989197	488.019104	187.184570
-524.455078	165.508148	863.978088	-525.792480	-36.862026	863.161072	-633.955811	201.412369	420.848419	-560.882019	-69.901848	475.453827	-611.047791	201.124847	67.104218	-619.103088	-62.740791	77.614288	-571.563293	266.896332	1285.892944	-537.918091	-123.252022	1293.451050	-509.791565	71.915909	1321.945557	-499.672180	87.479538	1588.935425	-605.017029	295.047089	1049.940674	-558.504456	-166.817520	1058.852783	-484.979645	267.892517	810.934875	-444.329224	-111.801727	827.542847	-517.046265	63.867252	963.241760	460.559662	6.243158	929.979126	488.114655	187.088608
-524.414429	165.512741	863.960754	-525.721130	-36.875977	863.166199	-633.957520	201.374237	420.840057	-560.855957	-69.914116	475.457916	-611.036133	201.120575	67.125336	-619.031616	-62.705570	77.618835	-571.548889	266.900146	1285.912354	-537.899109	-123.243828	1293.467529	-509.786285	71.936874	1321.948120	-499.760895	87.443924	1588.911499	-605.006165	295.158508	1049.950195	-558.450500	-166.795792	1058.885742	-484.955933	268.001862	810.967712	-444.193085	-111.794937	827.598877	-516.997620	63.874992	963.236328	460.403717	6.217191	929.931335	488.194946	187.043625
-524.393921	165.511688	863.941406	-525.673035	-36.891075	863.143921	-633.997925	201.363785	420.854950	-560.784180	-69.910454	475.442780	-610.999939	201.122345	67.127487	-619.009888	-62.738609	77.635201	-571.538757	266.922638	1285.953369	-537.908264	-123.242081	1293.478149	-509.798950	71.944313	1321.949829	-499.695557	87.514023	1588.945068	-604.993042	295.231140	1049.981079	-558.386597	-166.804031	1058.877686	-484.934448	268.057129	811.007690	-444.083252	-111.851044	827.643433	-516.969971	63.866627	963.216064	460.231476	6.185647	929.881775	488.284515	186.978546
-524.363892	165.497482	863.934509	-525.581482	-36.897808	863.132385	-634.003357	201.354553	420.850647	-560.750122	-69.880302	475.459320	-611.020020	201.137482	67.138847	-619.000061	-62.760174	77.626083	-571.513611	266.949890	1285.968994	-537.904419	-123.214500	1293.449585	-509.776306	71.937340	1321.954834	-499.690918	87.490273	1588.944092	-605.008850	295.278992	1050.000977	-558.369751	-166.778351	1058.869141	-484.916473	268.130554	811.036194	-443.955200	-111.890419	827.664612	-516.917236	63.856354	963.207458	460.065338	6.172132	929.831543	488.346283	186.916412
-524.323975	165.494904	863.933777	-525.512268	-36.910099	863.120422	-633.978699	201.318634	420.845428	-560.714111	-69.946533	475.445465	-610.999634	201.122726	67.122810	-618.962463	-62.777569	77.621674	-571.513794	266.938049	1286.002808	-537.930481	-123.246094	1293.465332	-509.776215	71.911041	1321.965454	-499.573792	87.504906	1588.934692	-605.015930	295.305664	1050.026733	-558.357483	-166.827240	1058.871338	-484.902374	268.170929	811.078003	-443.841370	-111.947479	827.724548	-516.869324	63.844608	963.201660	459.868500	6.116058	929.799805	488.376007	186.829758
-524.291626	165.455383	863.926392	-525.431641	-36.932289	863.126831	-633.962402	201.295532	420.850159	-560.672058	-69.970192	475.453156	-611.004150	201.121902	67.119453	-618.950562	-62.810070	77.674614	-571.506287	266.950073	1286.022705	-537.936951	-123.257599	1293.451050	-509.764069	71.911583	1321.987671	-499.502594	87.455505	1588.915894	-605.035583	295.337402	1050.078125	-558.357300	-166.863571	1058.861694	-484.905182	268.193481	811.112793	-443.749542	-112.058899	827.741089	-516.812561	63.822426	963.201172	459.624298	6.081610	929.760620	488.372375	186.785706
-524.121765	165.248077	863.895691	-524.991516	-36.888416	863.294250	-633.904968	201.273712	420.830170	-560.503906	-69.934319	475.439728	-610.923340	201.118042	67.097694	-618.868347	-62.808598	77.667770	-571.508240	266.939148	1286.061890	-537.952820	-123.267273	1293.427612	-509.755371	71.907570	1321.985718	-499.403748	87.398384	1588.875977	-605.027832	295.338043	1050.110352	-558.339783	-166.888565	1058.852539	-484.873352	268.210632	811.159119	-443.670868	-112.204292	827.742065	-516.596802	63.848988	963.277100	459.384583	6.020689	929.692627	488.362305	186.732056
-523.996643	165.138321	863.894531	-524.673340	-36.778736	863.414063	-633.823486	201.225174	420.808075	-560.415710	-70.011719	475.472260	-610.956299	201.106186	67.092659	-618.874207	-62.814095	77.676430	-571.502136	266.927399	1286.089478	-537.936401	-123.297630	1293.435425	-509.716248	71.879852	1321.984009	-499.285400	87.337372	1588.840454	-605.045654	295.374268	1050.137451	-558.335205	-166.901047	1058.830933	-484.870453	268.257477	811.188843	-443.582550	-112.347359	827.764282	-516.443359	63.916142	963.342041	459.162140	5.978390	929.627686	488.330536	186.682358
-523.928711	165.069275	863.878540	-524.542725	-36.782944	863.434265	-633.777405	201.190079	420.790894	-560.311279	-69.999634	475.476898	-610.950256	201.088562	67.104950	-618.868652	-62.813915	77.674973	-571.520264	266.899200	1286.098633	-537.926025	-123.336517	1293.420166	-509.707031	71.866280	1321.959717	-499.165649	87.249847	1588.787842	-605.063171	295.356232	1050.156982	-558.344116	-166.984894	1058.845825	-484.836517	268.286011	811.229675	-443.536835	-112.531502	827.747070	-516.367798	63.899834	963.346130	458.920624	5.914049	929.571594	488.305847	186.598694
-523.832764	164.941757	863.853149	-524.354492	-36.820782	863.464050	-633.749451	201.188904	420.785004	-560.255981	-70.026382	475.466034	-610.940430	201.090256	67.093826	-618.871765	-62.819992	77.663361	-571.514465	266.882507	1286.136963	-537.935547	-123.361443	1293.357910	-509.700409	71.827232	1321.899902	-499.072632	87.146339	1588.709961	-605.060303	295.324036	1050.181885	-558.359497	-167.070740	1058.806641	-484.813324	268.344940	811.255005	-443.472443	-112.674286	827.727844	-516.252197	63.847935	963.350464	458.668701	5.818120	929.544373	488.250671	186.522720
-523.732300	164.865280	863.841736	-524.200073	-36.857861	863.468506	-633.726074	201.175613	420.813263	-560.201294	-70.021645	475.459198	-611.018677	201.085617	67.101952	-618.879333	-62.808704	77.646858	-571.520691	266.823181	1286.143677	-537.880249	-123.401184	1293.324585	-509.656555	71.769119	1321.902466	-498.938080	87.045280	1588.666382	-605.059875	295.295227	1050.206665	-558.351379	-167.187912	1058.803223	-484.770111	268.374573	811.300293	-443.458740	-112.879150	827.715393	-516.144897	63.801128	963.348572	458.468811	5.820505	929.479065	488.164063	186.469559
-523.531677	164.695084	863.822327	-523.868530	-36.901871	863.607910	-633.594360	201.110870	420.805237	-560.060425	-69.966698	475.456146	-610.938599	201.069092	67.086067	-618.809021	-62.806656	77.607422	-571.585022	266.814850	1286.157471	-537.985413	-123.430054	1293.244629	-509.213165	71.591194	1322.106323	-498.813751	86.917465	1588.627197	-605.077515	295.288116	1050.224731	-558.371704	-167.289673	1058.736694	-484.763062	268.397797	811.295654	-443.435303	-113.056564	827.662292	-515.966370	63.777653	963.415588	458.284546	5.793303	929.439758	488.106354	186.434387
-523.422852	164.568314	863.806152	-523.687866	-36.967140	863.651001	-633.495911	201.048019	420.796478	-560.061035	-69.978027	475.466583	-610.895630	201.043961	67.119087	-618.778564	-62.804867	77.603020	-571.502319	266.726990	1286.199585	-537.861816	-123.511520	1293.209961	-509.580109	71.633545	1321.875000	-498.727478	86.730873	1588.552612	-605.091492	295.281677	1050.263916	-558.367371	-167.431931	1058.754761	-484.745728	268.414307	811.355103	-443.435730	-113.292206	827.634460	-515.853821	63.713707	963.431519	458.114594	5.790919	929.391052	488.037659	186.355591
-523.337952	164.498962	863.789795	-523.603699	-37.020588	863.611633	-633.450195	201.016312	420.839355	-560.136230	-70.021164	475.536560	-610.937195	201.051498	67.132439	-618.784424	-62.794563	77.612274	-571.478271	266.676239	1286.223389	-537.841309	-123.586952	1293.187744	-509.565613	71.552818	1321.874878	-498.571991	86.585693	1588.511475	-605.120483	295.307922	1050.287720	-558.359192	-167.595276	1058.728149	-484.725769	268.424896	811.384583	-443.441467	-113.528214	827.585266	-515.776855	63.640900	963.404236	457.932922	5.767371	929.350952	487.950409	186.318085
-523.355469	164.525681	863.776062	-523.705994	-37.079659	863.443481	-633.424316	200.973846	420.841370	-560.232056	-70.077278	475.561279	-610.884460	201.030640	67.133621	-618.832153	-62.791508	77.631752	-571.453003	266.602448	1286.255371	-537.807739	-123.648483	1293.166870	-509.529877	71.484909	1321.857666	-498.434174	86.435310	1588.489502	-605.124634	295.312225	1050.295776	-558.354553	-167.716797	1058.738159	-484.701385	268.470673	811.416992	-443.474945	-113.792778	827.552673	-515.766296	63.545033	963.307739	457.738159	5.733990	929.329041	487.858307	186.272919
-523.193298	164.336273	863.761963	-523.431152	-37.177643	863.604797	-633.275146	200.898911	420.808044	-560.259094	-70.064125	475.619232	-610.855408	201.003342	67.132484	-618.843933	-62.782848	77.628807	-571.427917	266.514984	1286.268555	-537.741577	-123.752563	1293.144043	-509.488464	71.393913	1321.850830	-498.290802	86.272980	1588.468994	-605.122742	295.296875	1050.327148	-558.325195	-167.873550	1058.737183	-484.694733	268.457611	811.431824	-443.524109	-114.074715	827.502319	-515.618164	63.492466	963.386902	457.554565	5.697031	929.319336	487.793671	186.206253
-523.176758	164.330536	863.752686	-523.477600	-37.221676	863.459045	-633.224365	200.862411	420.821808	-560.375000	-70.099174	475.615387	-610.874329	200.998596	67.125282	-618.869751	-62.805607	77.618889	-571.401184	266.417633	1286.282227	-537.712708	-123.857445	1293.160522	-509.419128	71.296310	1321.867065	-498.168671	86.112068	1588.458984	-605.130920	295.290985	1050.345215	-558.310364	-168.030777	1058.741943	-484.682983	268.468201	811.469177	-443.593811	-114.321045	827.447083	-515.574524	63.397591	963.304749	457.376953	5.677149	929.301941	487.710205	186.178802
-523.081238	164.298141	863.781494	-523.437073	-37.279438	863.428467	-633.163269	200.823730	420.877502	-560.485474	-70.103699	475.641998	-610.863647	201.003571	67.161316	-618.859375	-62.835701	77.631180	-571.346069	266.335083	1286.336060	-537.618896	-123.966591	1293.165405	-509.379639	71.189240	1321.863525	-497.985992	85.992836	1588.483398	-605.118286	295.242462	1050.408569	-558.265442	-168.191132	1058.754517	-484.699249	268.446533	811.491272	-443.667358	-114.615837	827.367310	-515.493408	63.321045	963.302856	457.209778	5.663388	929.278564	487.628113	186.134201
-522.968384	164.181946	863.786072	-523.248352	-37.310986	863.435974	-633.043945	200.733566	420.864197	-560.530945	-70.104073	475.668396	-610.846863	200.968124	67.160355	-618.853516	-62.889427	77.611526	-571.274048	266.255951	1286.387085	-537.579651	-124.077637	1293.146606	-509.304474	71.067345	1321.885498	-497.868958	85.810394	1588.486084	-605.109863	295.186249	1050.460205	-558.235168	-168.367188	1058.756470	-484.708801	268.406830	811.532410	-443.736816	-114.862534	827.304016	-515.347046	63.251476	963.309204	457.017303	5.748015	929.287354	487.396637	186.246597
-523.134155	164.480606	863.820007	-524.017029	-37.610786	863.032104	-633.097351	200.786301	420.946930	-560.945618	-70.382317	475.707703	-610.920898	200.944427	67.170509	-618.967712	-62.960773	77.696754	-571.187378	266.160980	1286.465332	-537.473267	-124.191048	1293.146606	-509.219452	70.936943	1321.911377	-497.764343	85.629959	1588.500732	-605.067810	295.086670	1050.505005	-558.206238	-168.532379	1058.761597	-484.739410	268.389343	811.561768	-443.801727	-115.099243	827.219604	-515.623413	63.011517	963.108459	456.953674	5.616443	929.294556	487.526154	186.078964
-522.788330	164.063522	863.801453	-523.125305	-37.443783	863.388794	-632.842590	200.677017	420.890900	-560.823975	-70.264725	475.738251	-610.816589	200.958054	67.188889	-618.837830	-63.036579	77.688278	-571.091797	266.065674	1286.500122	-537.406494	-124.328484	1293.150757	-509.153107	70.826157	1321.929688	-497.650024	85.453133	1588.539185	-605.046631	295.029083	1050.576904	-558.175842	-168.726089	1058.786377	-484.766998	268.295135	811.568237	-443.887360	-115.419678	827.182800	-515.153931	63.092667	963.289978	456.873505	5.558007	929.326294	487.551544	186.010773
-522.683044	163.989487	863.810120	-523.000366	-37.465488	863.391052	-632.784058	200.662445	420.884216	-560.989197	-70.333908	475.781311	-610.798035	200.969742	67.198143	-618.782043	-63.145260	77.676392	-570.972534	265.944733	1286.547607	-537.315247	-124.465210	1293.157593	-509.029297	70.719910	1321.975708	-497.599915	85.266998	1588.549683	-604.987610	294.953705	1050.625732	-558.140015	-168.948425	1058.805664	-484.821503	268.244385	811.612183	-443.964233	-115.727257	827.112793	-515.010559	63.042297	963.293213	456.696594	5.739432	929.348450	487.207184	186.223892
-522.581848	163.918152	863.803101	-522.930908	-37.545525	863.376465	-632.695313	200.622208	420.890625	-561.104187	-70.443138	475.810577	-610.753845	200.971558	67.208702	-618.734741	-63.340683	77.713493	-570.854492	265.813721	1286.603516	-537.209045	-124.617119	1293.193970	-508.921844	70.566353	1321.997192	-497.523865	85.080505	1588.575684	-604.932129	294.850800	1050.717529	-558.120972	-169.156326	1058.845093	-484.860535	268.129791	811.629456	-444.055725	-116.006821	827.080139	-514.884155	62.961571	963.279175	456.617371	5.691689	929.396851	487.208710	186.206589
-522.500061	163.919418	863.824219	-522.896362	-37.573494	863.331909	-632.654358	200.624634	420.874847	-561.210938	-70.592033	475.871277	-610.701355	200.958954	67.210495	-618.914001	-63.564423	77.713898	-570.704834	265.694427	1286.672119	-537.104126	-124.754288	1293.197876	-508.791473	70.424599	1322.046143	-497.452332	84.872826	1588.638550	-604.862732	294.725769	1050.824219	-558.092102	-169.370895	1058.887451	-484.874786	268.016022	811.651428	-444.116058	-116.315521	827.036560	-514.767944	62.913788	963.262817	456.602051	5.659535	929.431091	487.259888	186.195572
-522.410889	163.845642	863.823792	-522.807251	-37.624081	863.322815	-632.634644	200.571625	420.914886	-561.215088	-70.750763	475.928162	-610.744751	200.951935	67.195076	-619.211975	-63.805511	77.661972	-570.533997	265.529175	1286.733643	-537.005066	-124.888443	1293.242065	-508.653656	70.254074	1322.087769	-497.403137	84.688789	1588.665527	-604.759277	294.582977	1050.915039	-558.074463	-169.585892	1058.928589	-484.886078	267.901276	811.710266	-444.203125	-116.614120	827.016174	-514.636963	62.847229	963.254700	456.595032	5.641809	929.466064	487.339966	186.121658
-522.313965	163.818314	863.843628	-522.739014	-37.667683	863.307983	-632.588806	200.511276	420.927338	-561.226379	-70.936142	475.933105	-610.781677	200.917648	67.199524	-619.443970	-64.105377	77.585678	-570.360474	265.402374	1286.821411	-536.890991	-125.032784	1293.237305	-508.522125	70.076447	1322.130493	-497.336212	84.500282	1588.720825	-604.642212	294.442108	1051.019409	-558.057556	-169.786545	1058.951416	-484.875977	267.756409	811.764771	-444.242371	-116.873840	826.962341	-514.502380	62.793385	963.252930	456.585663	5.536152	929.544067	487.454437	186.024185
-522.224609	163.746246	863.862854	-522.655579	-37.718395	863.312378	-632.602356	200.491776	420.924133	-561.235657	-71.218239	475.994354	-610.752380	200.932190	67.238930	-619.573608	-64.384064	77.420929	-570.135071	265.268097	1286.911133	-536.797241	-125.176483	1293.251221	-508.382416	69.917862	1322.160400	-497.288330	84.293907	1588.774414	-604.507507	294.269012	1051.133179	-558.005554	-169.931076	1058.964600	-484.837616	267.600555	811.826477	-444.255249	-117.184731	826.927246	-514.368530	62.724335	963.260925	456.608612	5.469243	929.612915	487.570496	185.924362
-522.108154	163.734329	863.864258	-522.576233	-37.793526	863.311890	-632.611694	200.458130	420.981781	-561.309937	-71.565407	476.005432	-610.759277	200.927887	67.245369	-619.777771	-64.688416	77.310043	-569.899109	265.161804	1286.976563	-536.720398	-125.322205	1293.262817	-508.241455	69.749718	1322.231934	-497.264862	84.048790	1588.839355	-604.393982	294.152374	1051.239258	-557.976135	-170.070786	1058.966797	-484.791290	267.448700	811.883362	-444.273590	-117.498947	826.911194	-514.227295	62.678360	963.257813	456.640472	5.411307	929.693665	487.716888	185.822617
-521.942505	163.663574	863.893250	-522.429138	-37.836021	863.348694	-632.597961	200.404495	420.975220	-561.387024	-71.899391	476.071259	-610.731934	200.918839	67.222374	-619.846008	-64.958160	77.212326	-569.688843	265.029327	1287.065674	-536.611328	-125.454529	1293.279175	-508.076569	69.607224	1322.288086	-497.165466	83.859596	1588.897827	-604.250427	294.069305	1051.349854	-557.940430	-170.253204	1059.007446	-484.768250	267.288513	811.943054	-444.247711	-117.765694	826.879700	-514.037109	62.624741	963.287964	456.698700	5.354993	929.777710	487.866516	185.744888
-521.845276	163.561981	863.863892	-522.347534	-37.940624	863.367676	-632.586609	200.373688	420.971832	-561.545410	-72.190536	476.136108	-610.711609	200.920944	67.239395	-619.812317	-65.185242	77.135330	-569.475525	264.943481	1287.174683	-536.509155	-125.577347	1293.269043	-507.934540	69.469093	1322.360229	-497.103271	83.637802	1588.973755	-604.125244	293.969269	1051.427612	-557.891785	-170.411621	1059.044189	-484.691010	267.114868	812.007629	-444.213562	-118.070358	826.888977	-513.893494	62.544800	963.278442	456.748047	5.351333	929.878235	488.035034	185.665848
-521.692383	163.495438	863.882263	-522.190002	-38.038723	863.406372	-632.582764	200.311661	420.990967	-561.713684	-72.369736	476.204865	-610.754089	200.919464	67.230766	-619.754822	-65.371056	77.020546	-569.273193	264.830292	1287.289917	-536.398682	-125.731239	1293.287720	-507.771484	69.344421	1322.424927	-497.031189	83.422066	1589.049072	-603.947632	293.839874	1051.526978	-557.846558	-170.599380	1059.075195	-484.588562	266.923492	812.112976	-444.193512	-118.309570	826.882935	-513.714661	62.472702	963.305054	456.796692	5.307705	929.959717	488.187317	185.618668
-521.526367	163.462997	863.884583	-522.041687	-38.130398	863.441833	-632.611450	200.271057	421.032654	-562.002197	-72.561676	476.349854	-610.726013	200.921097	67.265991	-619.803772	-65.518997	76.928696	-569.036072	264.714294	1287.383789	-536.267212	-125.871956	1293.276001	-507.575989	69.185287	1322.494751	-496.966797	83.176529	1589.101318	-603.727295	293.703583	1051.639160	-557.779358	-170.799438	1059.110596	-484.452759	266.707275	812.194458	-444.173645	-118.570496	826.862549	-513.519836	62.426285	963.320862	456.829681	5.256414	930.041809	488.342621	185.555069
-521.392273	163.413300	863.898315	-521.909668	-38.220959	863.430542	-632.614746	200.212479	421.063934	-562.288269	-72.640289	476.463867	-610.714661	200.904175	67.264450	-619.858887	-65.671425	76.817207	-568.790283	264.617737	1287.491211	-536.143311	-126.020905	1293.280518	-507.421997	69.004707	1322.535156	-496.911438	82.911980	1589.134644	-603.516846	293.572815	1051.752808	-557.712891	-170.964310	1059.101318	-484.329254	266.453186	812.269104	-444.094238	-118.827942	826.824341	-513.353943	62.343678	963.319336	456.856201	5.252651	930.097839	488.517670	185.545837
-521.205811	163.414474	863.893616	-521.775757	-38.309174	863.436768	-632.597290	200.171494	421.096771	-562.644348	-72.707352	476.602570	-610.741760	200.891708	67.291328	-619.888245	-65.788483	76.664810	-568.539795	264.488434	1287.560303	-535.962646	-126.128334	1293.311157	-507.250366	68.855003	1322.563843	-496.836884	82.641930	1589.159668	-603.267212	293.465088	1051.824951	-557.606873	-171.150192	1059.116943	-484.151001	266.210968	812.343445	-444.031097	-119.129318	826.795837	-513.159729	62.303421	963.317261	456.765778	5.219990	930.183350	488.602844	185.490280
-521.018799	163.414581	863.899231	-521.589966	-38.375919	863.430176	-632.542847	200.099762	421.116852	-563.035706	-72.751450	476.703949	-610.689026	200.894165	67.287308	-619.916687	-65.856651	76.557365	-568.288940	264.382111	1287.631226	-535.869019	-126.265373	1293.266357	-507.086395	68.721046	1322.589478	-496.731018	82.406799	1589.202759	-603.040649	293.366699	1051.892334	-557.519592	-171.326721	1059.082397	-483.994690	266.004883	812.376831	-443.958801	-119.410439	826.752258	-512.952148	62.264072	963.315002	456.671692	5.155924	930.248047	488.716431	185.437103
-520.837646	163.347244	863.881592	-521.440613	-38.462078	863.410156	-632.506592	200.044327	421.132721	-563.408875	-72.838409	476.779266	-610.719421	200.888077	67.285141	-619.988342	-65.889534	76.445465	-568.034424	264.269135	1287.709473	-535.757141	-126.404160	1293.244507	-506.908539	68.556618	1322.639526	-496.637756	82.151558	1589.227417	-602.776306	293.276215	1051.977051	-557.406555	-171.476807	1059.062012	-483.811035	265.826324	812.425110	-443.834198	-119.695297	826.720032	-512.743286	62.184711	963.292419	456.619843	5.135114	930.268921	488.807373	185.399704
-520.626160	163.290817	863.885681	-521.232666	-38.497662	863.377625	-632.452271	200.005692	421.157135	-563.760803	-72.921776	476.862061	-610.683899	200.884232	67.287804	-619.959839	-65.958824	76.356873	-567.752625	264.169739	1287.794067	-535.637329	-126.536163	1293.219482	-506.746155	68.433891	1322.687378	-496.523926	81.920372	1589.255249	-602.505554	293.216705	1052.084106	-557.284180	-171.608414	1059.031128	-483.569366	265.619049	812.491333	-443.672516	-119.927910	826.699402	-512.513733	62.120392	963.276489	456.597900	5.131968	930.244812	488.907990	185.431030
-520.409973	163.215546	863.888977	-521.070984	-38.570457	863.342896	-632.404297	199.944305	421.198456	-564.053467	-72.943474	476.915405	-610.686768	200.842987	67.306900	-619.852234	-66.028084	76.276672	-567.497498	264.078033	1287.881836	-535.526245	-126.618881	1293.169556	-506.575928	68.280952	1322.699707	-496.461182	81.598686	1589.251587	-602.233948	293.145477	1052.171753	-557.125977	-171.719940	1058.967407	-483.321014	265.401917	812.540771	-443.466492	-120.136398	826.673767	-512.280212	62.025150	963.256958	456.596313	5.101975	930.234741	489.003479	185.402893
-520.136108	163.222855	863.912170	-520.854248	-38.644276	863.309631	-632.325562	199.887253	421.240509	-564.335632	-72.985229	476.990417	-610.685669	200.821915	67.329727	-619.775635	-66.094528	76.202408	-567.266541	263.961456	1287.929688	-535.390503	-126.736465	1293.148682	-506.395233	68.143059	1322.728638	-496.309998	81.331947	1589.269043	-601.924744	293.048706	1052.216553	-556.955078	-171.848480	1058.951050	-483.067566	265.193848	812.596802	-443.280334	-120.350632	826.643372	-512.028503	61.961739	963.251282	456.544281	5.056708	930.202576	489.065094	185.372101
-519.891968	163.136810	863.895203	-520.625305	-38.751545	863.297607	-632.270447	199.826294	421.268616	-564.597900	-73.018692	477.056000	-610.686157	200.831604	67.341980	-619.727356	-66.133270	76.121071	-567.018860	263.859192	1287.952881	-535.270874	-126.826187	1293.097168	-506.214905	68.026237	1322.733154	-496.149719	81.051727	1589.289429	-601.588013	292.999725	1052.238403	-556.779297	-171.994583	1058.877441	-482.826202	264.977295	812.607910	-443.042786	-120.545815	826.604736	-511.773132	61.866875	963.235229	456.503082	5.002300	930.173523	489.121063	185.322830
-519.609863	163.064774	863.871521	-520.416748	-38.877567	863.266174	-632.205078	199.796829	421.311981	-564.834229	-73.044411	477.099182	-610.645447	200.842865	67.368744	-619.622864	-66.158638	76.071480	-566.746094	263.738647	1287.988525	-535.116638	-126.963684	1293.053711	-506.039886	67.880524	1322.728516	-495.977814	80.780769	1589.284424	-601.244019	292.845276	1052.260376	-556.589539	-172.116882	1058.824951	-482.467590	264.788971	812.628784	-442.838165	-120.761658	826.572815	-511.514923	61.760986	963.206543	456.494385	4.951004	930.097107	489.190155	185.270111
-519.355896	163.067368	863.855713	-520.225830	-38.967800	863.226440	-632.116882	199.758698	421.351074	-564.986694	-73.033615	477.131866	-610.641724	200.838699	67.382668	-619.564453	-66.149467	76.042633	-566.460815	263.652405	1288.003906	-535.006836	-127.063904	1293.006348	-505.862061	67.775253	1322.708862	-495.795654	80.553841	1589.262695	-600.951782	292.735413	1052.254028	-556.421082	-172.274673	1058.762329	-482.122650	264.662598	812.643494	-442.620789	-120.962425	826.492065	-511.269714	61.702782	963.176758	456.465393	4.895542	930.054932	489.211914	185.262100
-519.104126	162.968018	863.832336	-520.029541	-39.040138	863.183167	-631.982239	199.709610	421.321106	-565.084656	-72.997375	477.126129	-610.643860	200.833374	67.389336	-619.383301	-66.038895	76.036118	-566.192810	263.540833	1288.006592	-534.845886	-127.173103	1292.946655	-505.660309	67.640358	1322.711182	-495.547760	80.407318	1589.257813	-600.614319	292.644043	1052.254150	-556.210327	-172.368790	1058.734131	-481.768494	264.547974	812.670349	-442.287384	-121.194534	826.453369	-511.038025	61.604675	963.142761	456.490326	4.822108	929.998230	489.268219	185.183655
-518.803345	162.841461	863.814331	-519.810730	-39.108051	863.169312	-631.867126	199.659073	421.331177	-565.119812	-72.919533	477.122528	-610.643738	200.826721	67.381630	-619.196350	-65.914383	76.074898	-565.946777	263.413910	1287.995483	-534.694458	-127.297714	1292.895508	-505.465820	67.518250	1322.722046	-495.348572	80.187683	1589.237915	-600.242615	292.599304	1052.244873	-556.035522	-172.533249	1058.690796	-481.382111	264.427155	812.692444	-442.169067	-121.420685	826.373230	-510.767426	61.505878	963.125854	456.526550	4.771752	929.930664	489.304535	185.143295
-518.512695	162.748016	863.793701	-519.635193	-39.176224	863.149841	-631.783020	199.677765	421.378937	-565.057922	-72.824272	477.078247	-610.676025	200.806580	67.396751	-619.019653	-65.710381	76.222183	-565.704346	263.320648	1288.017700	-534.609070	-127.449760	1292.856689	-505.247986	67.358223	1322.737549	-495.133789	79.982002	1589.229248	-599.877563	292.562012	1052.275146	-555.829224	-172.650406	1058.659180	-480.978241	264.286621	812.733826	-441.914612	-121.605042	826.320618	-510.525665	61.420677	963.105042	456.571289	4.715090	929.868958	489.360321	185.064575
-518.230164	162.686890	863.764954	-519.695007	-39.031006	863.078613	-631.635986	199.670853	421.400513	-564.881165	-72.635651	476.970917	-610.636047	200.810623	67.411247	-618.878540	-65.473045	76.339844	-565.438782	263.247925	1288.056152	-534.444885	-127.559662	1292.811279	-505.072540	67.218765	1322.719238	-494.870667	79.736732	1589.209473	-599.564148	292.506195	1052.273682	-555.634949	-172.741180	1058.643066	-480.555847	264.201019	812.776978	-441.591919	-121.762428	826.309204	-510.401520	61.426769	963.053833	456.656494	4.726258	929.778198	489.406891	185.011780
-517.849792	162.489166	863.756287	-519.244812	-39.328930	863.078552	-631.461426	199.618759	421.441040	-564.578247	-72.336922	476.867218	-610.608887	200.788757	67.386452	-618.726074	-65.172180	76.484138	-565.153076	263.160950	1288.085083	-534.323364	-127.680054	1292.756104	-504.888367	67.075150	1322.724487	-494.580383	79.458977	1589.185303	-599.234863	292.422638	1052.281372	-555.422668	-172.820999	1058.576782	-480.144806	264.055878	812.818970	-441.319763	-121.896591	826.277344	-510.019165	61.186573	963.052368	456.792969	4.726631	929.662903	489.483246	184.982666
-517.508728	162.405334	863.741089	-519.021118	-39.420422	863.021667	-631.285828	199.576935	421.446777	-564.274658	-72.042488	476.789215	-610.614868	200.795197	67.376900	-618.620728	-64.864044	76.569443	-564.873169	263.064178	1288.085083	-534.218689	-127.776443	1292.697388	-504.690613	66.944328	1322.711060	-494.322998	79.283989	1589.154541	-598.866760	292.378632	1052.251587	-555.215759	-172.900360	1058.518555	-479.738617	263.927002	812.844971	-441.022644	-121.998047	826.226013	-509.760956	61.073563	963.018250	456.815735	4.652002	929.588074	489.533966	184.933960
-517.241516	162.338699	863.705566	-518.829712	-39.558784	862.957214	-631.193237	199.600571	421.483063	-564.049500	-71.846573	476.707947	-610.607910	200.809464	67.419960	-618.559265	-64.614998	76.664299	-564.604797	262.963165	1288.066040	-534.094177	-127.904282	1292.692749	-504.501038	66.774391	1322.664307	-494.058990	79.135506	1589.105957	-598.458374	292.308472	1052.219116	-554.976318	-172.962814	1058.408447	-479.330841	263.879486	812.845093	-440.544495	-122.111588	826.229675	-509.541168	60.953842	962.968994	456.851257	4.598372	929.511292	489.604248	184.870224
-516.937134	162.292572	863.679626	-518.611755	-39.679737	862.891968	-631.097534	199.570786	421.524536	-563.770020	-71.652275	476.614258	-610.648743	200.807343	67.419960	-618.550110	-64.381805	76.706192	-564.318420	262.831635	1288.078613	-533.991333	-128.039795	1292.641235	-504.293030	66.646126	1322.632813	-493.870422	78.923523	1589.010986	-598.099792	292.254181	1052.174072	-554.754639	-173.040146	1058.328247	-478.898315	263.811890	812.871826	-440.249329	-122.233475	826.190247	-509.283630	60.847443	962.923584	456.873077	4.543748	929.452087	489.676025	184.774368
-516.655457	162.133972	863.656860	-518.358276	-39.789360	862.855774	-630.929321	199.506897	421.539337	-563.541260	-71.581894	476.604065	-610.625244	200.785767	67.434341	-618.642090	-64.214531	76.752869	-563.988464	262.715302	1288.077759	-533.869263	-128.162491	1292.590698	-504.065948	66.496796	1322.623413	-493.598175	78.787926	1588.962646	-597.726563	292.198303	1052.190308	-554.520325	-173.037781	1058.237793	-478.464081	263.680481	812.883667	-439.905243	-122.352592	826.193115	-509.042816	60.705624	962.896362	456.929016	4.484288	929.388245	489.770020	184.709976
-516.341919	162.015274	863.612793	-518.096008	-39.943077	862.844299	-630.854126	199.495987	421.588745	-563.365234	-71.594749	476.612579	-610.710144	200.782333	67.428207	-618.713867	-64.061890	76.801086	-563.660950	262.578583	1288.065430	-533.814331	-128.320206	1292.552979	-503.854340	66.331749	1322.620117	-493.312927	78.665421	1588.916504	-597.339355	292.149261	1052.228516	-554.335266	-173.076767	1058.165039	-478.014557	263.521118	812.927368	-439.569977	-122.458023	826.186768	-508.780701	60.583660	962.870850	456.998077	4.439024	929.337830	489.900360	184.648911
-516.034607	161.892517	863.602417	-517.830872	-40.024899	862.831848	-630.719543	199.421982	421.618683	-563.132385	-71.518616	476.591309	-610.633545	200.776794	67.470932	-618.721741	-63.981968	76.863441	-563.306763	262.414001	1288.039429	-533.699829	-128.449188	1292.528687	-503.611084	66.166847	1322.615112	-492.967407	78.599998	1588.906372	-596.917358	292.078094	1052.204834	-554.151672	-173.134491	1058.098755	-477.615479	263.446228	812.931885	-439.231781	-122.514404	826.234619	-508.517456	60.478676	962.861389	457.104492	4.403138	929.294739	490.073944	184.564789
-515.731934	161.845535	863.596130	-517.527893	-40.103661	862.810303	-630.627197	199.407257	421.645813	-562.864075	-71.473442	476.556824	-610.635315	200.751419	67.466431	-618.714539	-63.928223	76.854759	-563.008606	262.333710	1288.021606	-533.642578	-128.572968	1292.501831	-503.402313	66.039612	1322.602539	-492.678772	78.471458	1588.866211	-596.532715	292.026642	1052.132690	-553.994995	-173.164108	1058.048828	-477.193420	263.387970	812.914490	-438.930756	-122.595711	826.249512	-508.244965	60.408642	962.849976	457.230408	4.340154	929.263733	490.326935	184.468414
-515.465881	161.872955	863.607727	-517.293518	-40.156193	862.773499	-630.553894	199.341202	421.668976	-562.676758	-71.463020	476.490906	-610.610229	200.741272	67.460403	-618.737244	-63.931694	76.930618	-562.693787	262.201904	1287.989868	-533.525818	-128.720215	1292.476440	-503.148499	65.857307	1322.552734	-492.402344	78.366295	1588.823242	-596.134033	292.020752	1052.098877	-553.884338	-173.336807	1058.024536	-476.749146	263.329224	812.906921	-438.877777	-122.667702	826.241760	-508.004639	60.371155	962.838074	457.387115	4.299908	929.227600	490.607239	184.427856
-515.219177	161.840973	863.594055	-517.023865	-40.204891	862.728577	-630.454224	199.283661	421.692017	-562.428833	-71.401245	476.408264	-610.589783	200.724091	67.455055	-618.723450	-63.854469	76.947525	-562.346191	262.077881	1287.963745	-533.406494	-128.858688	1292.469238	-502.948883	65.706680	1322.515381	-492.131042	78.267120	1588.771118	-595.731934	291.977417	1052.059204	-553.714233	-173.372849	1058.011108	-476.315460	263.277222	812.878418	-438.365601	-122.711365	826.321838	-507.742981	60.316368	962.808472	457.668854	4.051967	929.197754	491.254181	184.151886
-515.013733	161.835480	863.588013	-516.768616	-40.268295	862.682617	-630.360779	199.212479	421.715912	-562.154663	-71.421921	476.348572	-610.543823	200.720779	67.492981	-618.729065	-63.760876	77.004250	-562.013184	261.918976	1287.895874	-533.225281	-129.006104	1292.487061	-502.685333	65.537025	1322.475342	-491.858337	78.200783	1588.732666	-595.329224	291.918060	1052.034180	-553.578552	-173.475906	1057.961914	-475.895660	263.145386	812.851013	-438.059692	-122.753845	826.380066	-507.501648	60.264339	962.781433	457.802368	4.123951	929.196167	491.424530	184.215195
-514.857605	161.891357	863.573181	-516.755554	-40.137428	862.591309	-630.309814	199.191055	421.743195	-561.894043	-71.378433	476.219025	-610.629272	200.741058	67.506882	-618.732300	-63.681164	77.034866	-561.679993	261.751434	1287.838623	-533.109253	-129.132187	1292.433716	-502.450745	65.352806	1322.426758	-491.584503	78.116730	1588.694092	-594.948120	291.911713	1051.993652	-553.435669	-173.590591	1057.936890	-475.510010	262.989349	812.813782	-437.744873	-122.781609	826.442566	-507.381561	60.313538	962.725098	458.068085	4.020208	929.202393	491.963013	184.014481
-514.654358	161.888733	863.581299	-516.531128	-40.185760	862.539917	-630.246887	199.120880	421.787384	-561.578430	-71.262047	476.157532	-610.565735	200.708511	67.492172	-618.683167	-63.565273	77.055580	-561.370117	261.638275	1287.790894	-532.935303	-129.277328	1292.443115	-502.213348	65.234665	1322.424072	-491.390961	77.969826	1588.627686	-594.529419	291.813721	1051.958496	-553.302368	-173.698181	1057.921753	-475.111176	262.818115	812.770630	-437.407593	-122.797424	826.494019	-507.152344	60.259605	962.702026	458.269165	4.001051	929.227417	492.347382	183.963867
-514.377747	161.750549	863.541138	-516.035400	-40.428898	862.497437	-630.062378	198.999588	421.747375	-561.202759	-71.068733	476.081329	-610.465759	200.687988	67.505424	-618.603516	-63.411232	77.101074	-561.071289	261.556824	1287.787720	-532.765869	-129.386200	1292.428833	-501.966614	65.093697	1322.410278	-491.073486	77.955978	1588.623291	-594.180725	291.717407	1051.894775	-553.151184	-173.794861	1057.949829	-474.783478	262.665344	812.705322	-437.067108	-122.825684	826.600037	-506.756409	60.077160	962.659912	458.507263	3.958783	929.275940	492.776031	183.876465
-514.153381	161.666916	863.523743	-515.776794	-40.510616	862.477966	-629.946777	198.898407	421.774292	-560.918762	-70.917152	476.037781	-610.427246	200.687469	67.524757	-618.535522	-63.299229	77.152206	-560.776062	261.434845	1287.723999	-532.612976	-129.493500	1292.427734	-501.685669	64.967491	1322.422485	-490.803009	77.896301	1588.619629	-593.772888	291.587769	1051.836060	-552.966370	-173.911621	1057.963989	-474.390564	262.522766	812.664978	-436.794220	-122.860352	826.677185	-506.501678	59.994812	962.640381	458.705383	3.968823	929.322266	493.157135	183.854202
-513.948364	161.606842	863.495789	-515.512817	-40.643745	862.446228	-629.838135	198.803329	421.740143	-560.672119	-70.894745	476.009491	-610.352783	200.703232	67.509102	-618.501526	-63.208519	77.231171	-560.510010	261.341339	1287.681274	-532.435608	-129.626083	1292.404297	-501.433838	64.860886	1322.428955	-490.539673	77.821396	1588.609497	-593.425171	291.442474	1051.763062	-552.786255	-174.037903	1057.965332	-474.011536	262.307037	812.626282	-436.506653	-122.879509	826.752380	-506.265869	59.898975	962.610413	458.920990	3.931540	929.399475	493.592957	183.843582
-513.740051	161.517609	863.476440	-515.264282	-40.735638	862.417419	-629.753479	198.720505	421.741028	-560.457825	-70.901833	475.960358	-610.340088	200.693817	67.503334	-618.435425	-63.089851	77.276924	-560.253479	261.222198	1287.607422	-532.220459	-129.738541	1292.394897	-501.180115	64.757820	1322.416748	-490.288940	77.760757	1588.591064	-593.105713	291.287201	1051.721313	-552.588867	-174.159927	1057.982178	-473.675354	262.135590	812.573914	-436.302094	-122.940102	826.794556	-506.030304	59.805447	962.585693	459.120544	3.932572	929.461853	493.973572	183.839874
-513.551880	161.382309	863.449341	-515.018738	-40.812283	862.366821	-629.639893	198.613190	421.729889	-560.218628	-70.916298	475.923004	-610.291687	200.701553	67.543930	-618.379639	-63.053379	77.328957	-560.009705	261.097443	1287.548584	-531.963623	-129.841263	1292.405518	-500.939758	64.668427	1322.396606	-490.070435	77.708298	1588.567627	-592.828552	291.108948	1051.640503	-552.388000	-174.283356	1057.981323	-473.341431	261.888092	812.513611	-436.105560	-123.018005	826.828979	-505.789825	59.689964	962.544800	459.351013	3.874369	929.528992	494.376007	183.813507
-513.334900	161.366592	863.458008	-514.718323	-40.933655	862.333191	-629.580383	198.515961	421.770630	-559.920288	-70.866089	475.867950	-610.215210	200.683304	67.548103	-618.280029	-62.983433	77.351250	-559.743225	260.977539	1287.541504	-531.704346	-129.959381	1292.392944	-500.682678	64.568169	1322.389404	-489.847290	77.666901	1588.547607	-592.550232	290.967804	1051.598511	-552.135376	-174.347961	1058.001953	-473.055511	261.642090	812.456543	-435.903015	-123.069084	826.855957	-505.525726	59.604343	962.531738	459.638733	3.845657	929.579224	494.824524	183.777542
-513.245789	161.348557	863.454651	-514.717163	-40.775532	862.247314	-629.643188	198.457474	421.830505	-559.728210	-70.872101	475.781952	-610.325806	200.640625	67.554878	-618.242371	-62.929024	77.383247	-559.511475	260.889893	1287.510132	-531.403809	-130.064789	1292.443115	-500.438232	64.466934	1322.376099	-489.706482	77.744553	1588.521973	-592.257202	290.779144	1051.536011	-551.856323	-174.435226	1058.035645	-472.728851	261.380798	812.434753	-435.687653	-123.132027	826.907654	-505.437317	59.629192	962.483093	459.876038	3.875922	929.630005	495.179199	183.763763
-513.065613	161.162537	863.440430	-514.207581	-41.120659	862.275024	-629.551880	198.345505	421.845947	-559.450745	-70.770615	475.749451	-610.265015	200.646393	67.594177	-618.215210	-62.872143	77.398216	-559.304932	260.787170	1287.459473	-531.124939	-130.155624	1292.483032	-500.187378	64.396164	1322.376465	-489.449097	77.727501	1588.528687	-591.968506	290.542175	1051.489990	-551.589905	-174.564514	1058.061523	-472.479218	261.106781	812.418640	-435.510071	-123.186989	826.926147	-505.091614	59.398685	962.490051	460.127533	3.856685	929.690369	495.549896	183.704269
-512.964478	161.101776	863.442932	-513.952026	-41.193394	862.266052	-629.532166	198.243591	421.855621	-559.200684	-70.726387	475.725189	-610.279846	200.630234	67.590317	-618.141541	-62.832222	77.406731	-559.173218	260.678101	1287.404541	-530.896606	-130.229385	1292.550415	-499.536865	64.228920	1322.550171	-489.211731	77.705765	1588.533325	-591.742004	290.310608	1051.422852	-551.296753	-174.626602	1058.071289	-472.239532	260.820343	812.366638	-435.305908	-123.287369	826.931763	-504.896240	59.332779	962.485352	460.408234	3.824459	929.760315	495.907318	183.644058
-512.846558	161.019989	863.428711	-513.684204	-41.309174	862.255798	-629.512817	198.143341	421.877319	-558.935120	-70.695633	475.698975	-610.267151	200.635132	67.596703	-618.062805	-62.793961	77.457176	-558.943054	260.557098	1287.328735	-530.480713	-130.311111	1292.608887	-499.676666	64.248238	1322.332031	-488.973938	77.689323	1588.533813	-591.542969	290.093628	1051.364990	-550.999634	-174.715744	1058.136108	-472.000610	260.526886	812.312500	-435.085358	-123.360558	826.924622	-504.685242	59.242325	962.471619	460.659485	3.864172	929.831848	496.192841	183.649734
-512.710510	161.010422	863.434692	-513.411987	-41.376408	862.245178	-629.517456	198.066406	421.893494	-558.726868	-70.723396	475.680878	-610.254822	200.599442	67.603668	-617.979614	-62.766476	77.485741	-558.768555	260.444000	1287.245728	-530.150391	-130.384598	1292.612305	-499.447418	64.193138	1322.316528	-488.736603	77.665680	1588.515625	-591.378357	289.860870	1051.235352	-550.682556	-174.873596	1058.173462	-471.793060	260.203186	812.247742	-434.880646	-123.468834	826.914246	-504.466248	59.201668	962.467957	460.912964	3.810817	929.894043	496.492462	183.616257
-512.593750	160.906235	863.404358	-513.153320	-41.483379	862.225769	-629.465027	197.948914	421.890991	-558.526672	-70.744186	475.647278	-610.246582	200.573868	67.617577	-617.966187	-62.705200	77.493988	-558.647339	260.335571	1287.191650	-529.766663	-130.482285	1292.618286	-499.170654	64.147148	1322.309692	-488.488983	77.671783	1588.498047	-591.235352	289.662598	1051.128296	-550.345276	-174.995102	1058.222168	-471.600677	259.894989	812.199646	-434.620880	-123.557800	826.872131	-504.244690	59.107422	962.440247	461.141113	3.789616	929.969971	496.732758	183.619614
-512.497498	160.818909	863.384888	-512.876526	-41.604267	862.192139	-629.428589	197.838577	421.889404	-558.313599	-70.802223	475.615387	-610.211121	200.579376	67.632339	-617.876709	-62.707115	77.511047	-558.521362	260.202087	1287.083374	-529.337158	-130.577286	1292.652588	-499.013062	64.137100	1322.282349	-488.324615	77.599411	1588.433838	-591.080627	289.427063	1051.053467	-550.008240	-175.159195	1058.249390	-471.430328	259.580139	812.129211	-434.404755	-123.688644	826.819580	-504.048035	59.004124	962.412842	461.376953	3.713759	930.022766	496.930817	183.587326
-512.364746	160.697174	863.350647	-512.553711	-41.769741	862.148743	-629.402832	197.727753	421.882385	-558.194092	-70.903397	475.600403	-610.169189	200.542664	67.635414	-617.822632	-62.678047	77.537331	-558.437805	260.114807	1287.028442	-528.982788	-130.651566	1292.634277	-498.733490	64.027122	1322.243652	-488.102966	77.593857	1588.383667	-590.952820	289.152374	1050.933594	-549.669067	-175.319992	1058.282959	-471.256012	259.273987	812.079956	-434.204163	-123.800056	826.733093	-503.815338	58.864262	962.373596	461.576782	3.639194	930.090027	497.071350	183.521179
-512.282410	160.605652	863.306396	-512.295044	-41.861538	862.095886	-629.369934	197.610931	421.896271	-558.109192	-70.953316	475.593658	-610.149170	200.534393	67.624466	-617.818481	-62.667091	77.536079	-558.389954	259.990326	1286.943970	-528.622131	-130.749771	1292.583374	-498.430145	63.954052	1322.207275	-487.851807	77.602547	1588.342773	-590.872925	288.870148	1050.854614	-549.298828	-175.444016	1058.206177	-471.095581	258.993317	812.009399	-434.013916	-123.939522	826.656860	-503.607178	58.775883	962.321777	461.784515	3.477118	930.169312	497.216766	183.406815
-512.226990	160.563690	863.294739	-512.275085	-41.743534	862.025635	-629.336487	197.498032	421.873657	-558.073059	-71.014091	475.558411	-610.190063	200.515717	67.642853	-617.829590	-62.672600	77.572319	-558.312134	259.857727	1286.850464	-528.150757	-130.833801	1292.556152	-498.306458	63.962143	1322.158936	-487.587097	77.628479	1588.322266	-590.796692	288.656097	1050.772949	-548.904663	-175.640564	1058.233643	-470.964539	258.696350	811.923523	-433.839630	-124.066765	826.583801	-503.539825	58.783062	962.278076	461.993927	3.363224	930.252686	497.295044	183.326797
-512.152527	160.468201	863.264648	-512.043762	-41.855354	861.990417	-629.319946	197.400726	421.902069	-558.107483	-71.053658	475.565338	-610.148193	200.494461	67.657257	-617.841614	-62.671333	77.603165	-558.290955	259.736816	1286.773682	-527.656372	-130.904984	1292.580078	-498.042267	63.934662	1322.095337	-487.224487	77.743828	1588.335938	-590.757080	288.429871	1050.698120	-548.494263	-175.829926	1058.280640	-470.888702	258.441223	811.838989	-433.639130	-124.228554	826.520203	-503.354675	58.683746	962.242615	462.229584	3.249198	930.329163	497.393066	183.213074
-512.044250	160.362595	863.225220	-511.764343	-41.918522	861.964600	-629.289917	197.294357	421.888458	-558.112793	-71.025284	475.550873	-610.057983	200.513977	67.662575	-617.860291	-62.707253	77.603989	-558.162842	259.806427	1286.864014	-527.215515	-130.996231	1292.568848	-497.807404	63.906857	1322.046509	-486.956116	77.769180	1588.281982	-590.702393	288.109833	1050.603271	-548.072693	-176.005249	1058.317261	-470.780426	258.171844	811.781494	-433.409210	-124.391197	826.460449	-503.155029	58.613346	962.209595	462.455139	3.113273	930.424316	497.460815	183.063614
-511.922455	160.181717	863.192139	-511.269257	-42.206924	861.948364	-629.249329	197.210251	421.905914	-558.137634	-71.017227	475.618622	-610.019836	200.504379	67.665520	-617.891846	-62.735737	77.606773	-558.316528	259.516388	1286.597290	-526.794678	-131.051422	1292.581299	-497.568604	63.889381	1321.980347	-486.668304	77.810204	1588.239990	-590.744873	287.836609	1050.455078	-547.670471	-176.105255	1058.316284	-470.713379	257.864197	811.708923	-433.141876	-124.496498	826.438232	-502.846558	58.403435	962.185059	462.683441	2.949303	930.504517	497.510406	182.921783
-511.845490	160.069778	863.164490	-510.947327	-42.333328	861.925964	-629.205322	197.098816	421.890350	-558.276672	-71.029533	475.687958	-610.033203	200.457535	67.691048	-618.017822	-62.811512	77.573074	-558.351074	259.400269	1286.503784	-526.252808	-131.114716	1292.635010	-497.326019	63.860214	1321.928101	-486.376953	77.873543	1588.203613	-590.807007	287.567749	1050.335327	-547.238037	-176.253738	1058.358398	-470.694977	257.615082	811.622864	-432.900696	-124.647926	826.345520	-502.642853	58.297512	962.159729	462.888641	2.817769	930.558044	497.546539	182.759232
-511.778107	159.933426	863.142029	-510.660553	-42.447083	861.880859	-629.177856	196.996201	421.894592	-558.463562	-71.056488	475.772522	-609.996155	200.428177	67.702560	-618.184753	-62.921246	77.604820	-558.376831	259.263733	1286.404663	-525.749573	-131.221695	1292.609863	-497.110809	63.821373	1321.849976	-486.110443	77.907799	1588.148560	-590.912842	287.279602	1050.218384	-546.796021	-176.396820	1058.348877	-470.661194	257.403015	811.563904	-432.659180	-124.766281	826.249695	-502.446350	58.170876	962.124207	463.111206	2.682281	930.598999	497.557831	182.600159
-511.711487	159.808228	863.087708	-510.377686	-42.539974	861.827209	-629.148621	196.908020	421.918488	-558.675781	-71.145317	475.833832	-609.921387	200.437393	67.709221	-618.425964	-62.973999	77.617943	-558.436890	259.155151	1286.335205	-525.224670	-131.302750	1292.603638	-496.877502	63.786709	1321.789307	-485.836304	77.940659	1588.086060	-591.032227	287.062958	1050.122437	-546.317383	-176.558929	1058.355103	-470.665771	257.152405	811.504211	-432.417084	-124.920837	826.168640	-502.250275	58.071568	962.068420	463.346344	2.495898	930.622742	497.607605	182.393280
-511.605774	159.716263	863.048523	-510.088531	-42.671326	861.779175	-629.171936	196.843933	421.906799	-558.806519	-71.247459	475.928802	-609.988281	200.396652	67.736549	-618.546021	-63.023075	77.630920	-558.490540	259.024323	1286.252075	-524.754639	-131.397781	1292.502563	-496.644043	63.754028	1321.715576	-485.547058	78.026039	1588.010742	-591.081360	286.216797	1050.063721	-545.856262	-176.692612	1058.322144	-470.669739	256.938904	811.414673	-432.169891	-125.053429	826.055054	-502.032776	57.963810	962.023071	463.578613	2.300862	930.671509	497.665375	182.222977
-511.577026	159.616226	863.002014	-509.858948	-42.767658	861.725708	-629.127441	196.774017	421.941101	-558.880371	-71.338242	475.982544	-609.955505	200.374588	67.718002	-618.626160	-63.101753	77.599213	-558.563782	258.915527	1286.142334	-524.308899	-131.446442	1292.481934	-496.401520	63.700607	1321.661743	-485.256042	78.095505	1587.937500	-591.288696	286.496765	1049.887207	-545.361572	-176.890030	1058.326294	-470.767792	256.796600	811.353271	-431.905945	-125.172890	825.978516	-501.864014	57.871300	961.969604	463.797211	2.137937	930.667053	497.722137	182.102493
-511.505127	159.463074	862.951538	-509.581055	-42.838421	861.695190	-629.058838	196.661407	421.908661	-558.846619	-71.412529	476.014343	-609.942383	200.390228	67.719330	-618.621643	-63.130829	77.541000	-558.664063	258.782013	1286.032715	-523.744690	-131.537994	1292.507568	-496.165436	63.666100	1321.578857	-485.041595	78.084991	1587.805420	-591.450012	286.224335	1049.776001	-544.857910	-177.043991	1058.357910	-470.846100	256.672363	811.262207	-431.624817	-125.295364	825.878723	-501.663727	57.778210	961.926941	464.002686	1.980806	930.685242	497.785461	181.963867
-511.442108	159.294937	862.909973	-509.300140	-42.927208	861.674805	-628.882690	196.521347	421.859161	-558.746033	-71.495117	476.010071	-609.782837	200.385818	67.698784	-618.620483	-63.155567	77.535141	-558.744019	258.607880	1285.943481	-523.238770	-131.643661	1292.496094	-495.945892	63.618729	1321.533691	-484.761688	78.154839	1587.737061	-591.635681	285.954712	1049.679810	-544.342224	-177.195099	1058.322266	-471.013947	256.571777	811.183838	-431.289001	-125.403793	825.808716	-501.477570	57.669704	961.894775	464.186798	1.877478	930.669739	497.881287	181.818207
-511.371185	159.148666	862.880920	-509.052948	-43.062103	861.638489	-628.733765	196.393036	421.842896	-558.649963	-71.615128	475.986542	-609.737000	200.350296	67.699661	-618.606567	-63.166103	77.535484	-558.837524	258.455109	1285.840210	-522.771362	-131.797256	1292.468628	-495.723633	63.568203	1321.471436	-484.489655	78.207489	1587.689453	-591.822021	285.671356	1049.613037	-543.845215	-177.441254	1058.327026	-471.169739	256.483917	811.089600	-430.958313	-125.451622	825.739380	-501.297760	57.533512	961.860291	464.333893	1.742315	930.680237	497.999298	181.670074
-511.337372	159.011978	862.840942	-509.005310	-43.000027	861.610657	-628.604919	196.258072	421.834900	-558.531250	-71.724876	475.892578	-609.659546	200.338120	67.743286	-618.567200	-63.210140	77.512512	-558.914063	258.293518	1285.787964	-522.292175	-131.928528	1292.455933	-495.480164	63.528629	1321.424683	-484.226685	78.273102	1587.651733	-592.032654	285.448883	1049.539551	-543.354858	-177.686066	1058.351929	-471.355316	256.429504	810.997986	-430.609619	-125.520355	825.672607	-501.222168	57.502708	961.823303	464.477264	1.645475	930.662231	498.111816	181.529892
-511.227173	158.803589	862.806335	-508.545502	-43.361687	861.598816	-628.577576	196.190353	421.857086	-558.395386	-71.826187	475.892303	-609.742920	200.322571	67.736069	-618.517273	-63.220203	77.532570	-559.003784	258.126770	1285.708862	-521.690552	-131.930939	1292.366211	-495.265808	63.473705	1321.340088	-483.904633	78.397476	1587.650391	-592.247375	285.214325	1049.481445	-542.856384	-177.884369	1058.358154	-471.564941	256.408539	810.924133	-430.271393	-125.644127	825.609619	-500.930023	57.244896	961.799561	464.637787	1.570575	930.653259	498.247131	181.473434
-511.143799	158.612823	862.773987	-508.287079	-43.492378	861.567383	-628.427551	196.053619	421.886810	-558.278564	-71.888428	475.891937	-609.658020	200.309998	67.758835	-618.474854	-63.221336	77.555450	-559.072754	257.996948	1285.660767	-521.108459	-131.999908	1292.362915	-495.017120	63.412853	1321.329834	-483.659241	78.455093	1587.612549	-592.452454	284.990265	1049.462280	-542.320862	-178.067581	1058.328491	-471.787201	256.410614	810.847839	-429.920532	-125.702614	825.584229	-500.736023	57.092545	961.765625	464.755737	1.492316	930.648193	498.395325	181.368912
-511.057526	158.402023	862.725891	-508.050537	-43.610996	861.562927	-628.257202	195.903152	421.843689	-558.170959	-71.893547	475.860291	-609.594604	200.292191	67.775490	-618.458069	-63.203148	77.585373	-559.156921	257.846741	1285.610107	-520.603516	-132.125549	1292.393921	-494.795959	63.376106	1321.299805	-483.388184	78.508682	1587.580566	-592.710388	284.782410	1049.416504	-541.751709	-178.235016	1058.338867	-472.034790	256.459167	810.789063	-429.550690	-125.801826	825.487976	-500.547577	56.956253	961.737061	464.859070	1.417677	930.628540	498.538910	181.323547
-510.946045	158.185822	862.692505	-507.763641	-43.734821	861.571777	-628.091003	195.741165	421.829590	-558.078430	-71.897110	475.900604	-609.506531	200.252457	67.792313	-618.381531	-63.174324	77.611687	-559.208557	257.690063	1285.565796	-520.072388	-132.221756	1292.415283	-494.578186	63.298676	1321.277344	-483.150848	78.547142	1587.551514	-592.946167	284.513214	1049.400146	-541.233093	-178.402542	1058.347412	-472.264252	256.451813	810.707031	-429.137054	-125.820107	825.458801	-500.341156	56.814785	961.724243	464.960205	1.377884	930.639587	498.669800	181.257507
[truncated: 446 more rows]
[truncated: 40 more columns]
