# Supplementary material for: A dyadic stimulus set of audiovisual affective displays for the study of multisensory, emotional, social interactions
Source: Behav Res Methods. 2015 Nov 5;48(4):1285–95. doi: 10.3758/s13428-015-0654-4 (PMC5101291; doi:10.3758/s13428-015-0654-4)
Supplement: Supplementary file 1 — (ZIP 270 MB) [file 13428_2015_654_MOESM1_ESM.zip › supplementary_material_2_stimuli_set_files/A/A13.txt]

-525.390259	163.719940	860.897766	-514.142761	-34.828815	860.411316	-638.867615	196.207367	420.035004	-559.602722	-59.736168	474.480652	-618.548401	200.017151	66.730301	-618.515930	-46.540951	77.477936	-575.782593	264.643768	1290.900391	-529.274109	-125.684967	1296.858521	-500.022064	71.515823	1322.808716	-477.739960	83.160912	1586.171875	-612.010864	289.125183	1055.707520	-552.808838	-174.630173	1064.670410	-493.642944	274.225098	815.644653	-445.346985	-131.788406	827.679932	-509.607941	64.777298	960.136658	501.171570	-23.558207	933.697021	527.340820	156.945999
-525.396240	163.638596	860.898926	-514.070129	-34.856960	860.447021	-638.903137	196.155045	420.030640	-559.632813	-59.751015	474.517059	-618.691833	199.999298	66.716835	-618.549683	-46.551403	77.490807	-575.839050	264.611725	1290.875244	-529.178223	-125.687508	1296.904907	-500.017578	71.517876	1322.830566	-477.777588	83.208778	1586.182739	-612.036682	289.073059	1055.702148	-552.707214	-174.627441	1064.700439	-493.702850	274.215637	815.630432	-445.311859	-131.898773	827.636780	-509.579559	64.743698	960.155518	501.851288	-23.797909	933.790649	527.944519	156.683563
-525.395874	163.638153	860.913757	-514.033264	-34.881210	860.447754	-638.917297	196.126663	420.023071	-559.662598	-59.776947	474.528381	-618.506470	200.004654	66.726685	-618.564026	-46.539463	77.517166	-575.895325	264.565613	1290.855591	-529.122131	-125.703026	1296.932739	-500.006134	71.518806	1322.838379	-477.817108	83.237389	1586.177246	-612.119263	289.056427	1055.687622	-552.602905	-174.711288	1064.736572	-493.752075	274.210175	815.630310	-445.225861	-131.992264	827.637695	-509.562042	64.726028	960.163452	502.576202	-24.043493	933.886719	528.529175	156.456253
-525.393677	163.612885	860.911560	-513.977417	-34.920013	860.445496	-638.927979	196.084122	420.010895	-559.656799	-59.756481	474.529877	-618.650513	199.986237	66.713737	-618.538330	-46.527081	77.499825	-575.946167	264.554932	1290.848267	-529.038086	-125.699280	1296.972900	-499.972229	71.529053	1322.875977	-477.871826	83.272293	1586.175537	-612.178162	289.053284	1055.668335	-552.519897	-174.776138	1064.793945	-493.789307	274.198517	815.621338	-445.235107	-131.816788	827.719849	-509.532074	64.696762	960.161133	503.296967	-24.231056	933.985596	529.092957	156.274094
-525.420349	163.587326	860.915039	-513.947266	-34.955795	860.445251	-638.995605	196.072647	420.052094	-559.663147	-59.761993	474.537476	-618.490845	200.006500	66.722939	-618.522339	-46.525307	77.497467	-576.010437	264.548615	1290.857544	-528.933899	-125.697800	1297.006104	-499.984161	71.522934	1322.896973	-477.971008	83.242805	1586.143921	-612.241394	289.006012	1055.650757	-552.420532	-174.830933	1064.816772	-493.855194	274.182495	815.608398	-445.168732	-131.845383	827.727234	-509.528900	64.667206	960.162598	503.946869	-24.419376	934.069519	529.631409	156.040329
-525.403137	163.584534	860.924194	-513.911560	-34.986137	860.446045	-638.955933	196.039383	420.032471	-559.659668	-59.794304	474.543762	-618.443970	200.012573	66.721672	-618.536926	-46.550121	77.492653	-576.049011	264.514099	1290.853027	-528.880493	-125.697441	1297.036987	-499.960999	71.540863	1322.899902	-477.996185	83.280609	1586.140747	-612.299866	288.904846	1055.674561	-552.322205	-174.902618	1064.849365	-493.894958	274.165344	815.615417	-445.021179	-131.777283	827.839355	-509.507935	64.647011	960.168091	504.617462	-24.630060	934.178406	530.163025	155.836166
-525.433594	163.533615	860.904236	-513.917358	-35.012852	860.432068	-639.021973	196.022354	420.045685	-559.656616	-59.828053	474.516602	-618.426208	199.995514	66.697830	-618.529724	-46.572445	77.504799	-576.109314	264.505280	1290.857544	-528.791748	-125.709663	1297.074097	-499.938660	71.534973	1322.906860	-478.040894	83.309685	1586.132813	-612.353149	288.900146	1055.659546	-552.193726	-174.959457	1064.870483	-493.948547	274.170898	815.622498	-444.935394	-131.800613	827.850464	-509.505035	64.613724	960.148987	505.285614	-24.792177	934.228516	530.663879	155.695557
-525.444702	163.473984	860.903564	-513.905518	-35.051243	860.412842	-639.006714	195.967331	420.041229	-559.629944	-59.807484	474.504456	-618.635498	199.980576	66.708015	-618.519531	-46.591492	77.489914	-576.146118	264.492981	1290.870972	-528.721924	-125.734688	1297.098999	-499.936707	71.529884	1322.906250	-478.077087	83.340599	1586.151978	-612.345154	288.505951	1055.699585	-552.120789	-175.011429	1064.906494	-493.998657	274.129730	815.586365	-444.819214	-131.807983	827.901245	-509.508911	64.556351	960.139526	505.890472	-25.024212	934.319275	531.174561	155.496765
-525.476318	163.420044	860.885498	-513.920349	-35.065125	860.410278	-639.012695	195.969223	420.035309	-559.644470	-59.867321	474.515259	-618.473206	200.001846	66.718796	-618.522949	-46.601017	77.506218	-576.196838	264.486847	1290.880005	-528.627502	-125.713745	1297.131348	-499.909241	71.538933	1322.958496	-478.098083	83.384300	1586.175781	-612.397644	288.452942	1055.708008	-551.994751	-175.079590	1064.954956	-494.040497	274.107056	815.593506	-444.683258	-131.754944	827.995544	-509.511658	64.532387	960.127075	506.453033	-25.154774	934.401245	531.627869	155.302063
-525.491821	163.390244	860.911682	-513.913635	-35.091572	860.417053	-638.938965	195.916199	420.011688	-559.657471	-59.932011	474.510529	-618.380005	200.005066	66.711105	-618.498596	-46.592213	77.503983	-576.232605	264.451630	1290.896973	-528.548035	-125.726814	1297.159790	-499.897125	71.552338	1322.950684	-478.048798	83.486519	1586.229248	-612.470154	288.425079	1055.713623	-551.761108	-174.909973	1064.937378	-494.099670	274.092590	815.591980	-443.385040	-130.472916	829.445374	-509.516052	64.495659	960.143555	507.055298	-25.331659	934.474915	532.121582	155.137909
-525.528809	163.352173	860.914917	-513.904907	-35.109703	860.425903	-638.947205	195.928909	420.027618	-559.608643	-59.925175	474.510620	-618.431274	200.011368	66.726448	-618.533203	-46.595337	77.508484	-576.287170	264.454010	1290.910278	-528.493225	-125.734818	1297.203613	-499.861053	71.557426	1322.975342	-478.154938	83.472107	1586.193237	-612.518677	288.413116	1055.716064	-551.648804	-174.960892	1065.004761	-494.150757	274.087921	815.620544	-443.258820	-130.436600	829.530518	-509.528656	64.472862	960.149414	507.615967	-25.449717	934.514771	532.586548	155.000092
-525.543884	163.335495	860.917053	-513.902771	-35.108624	860.444153	-638.921448	195.897781	420.037506	-559.598206	-59.931015	474.514587	-618.382507	200.013107	66.744659	-618.512634	-46.587494	77.489548	-576.324097	264.427521	1290.891846	-528.412231	-125.755875	1297.234497	-499.835205	71.577934	1322.993896	-478.170990	83.505394	1586.190552	-612.594177	288.405487	1055.723877	-551.548462	-174.985199	1065.037109	-494.178284	274.063477	815.633545	-443.186310	-130.476959	829.548828	-509.542267	64.473602	960.160339	508.120178	-25.627867	934.586609	533.017212	154.819656
-525.590332	163.325409	860.927185	-513.898254	-35.157375	860.467834	-638.910278	195.906815	420.037933	-559.637207	-59.981808	474.517303	-618.423279	200.003418	66.756554	-618.534912	-46.599945	77.538879	-576.380432	264.410126	1290.895020	-528.303467	-125.748657	1297.281128	-499.815002	71.585136	1322.995728	-478.169067	83.549454	1586.212769	-612.650024	288.381744	1055.744019	-551.451111	-174.981537	1065.078491	-494.229950	274.065308	815.646545	-443.119232	-130.505814	829.574219	-509.568390	64.453232	960.177734	508.622650	-25.791002	934.631897	533.452942	154.677322
-525.642456	163.266632	860.934387	-513.908875	-35.153786	860.459229	-638.860535	195.898621	420.002533	-559.590759	-59.997101	474.506531	-618.410461	199.985687	66.731812	-618.513916	-46.600590	77.513634	-576.437256	264.379456	1290.901855	-528.254395	-125.745872	1297.311035	-499.804657	71.603401	1323.031494	-478.122986	83.649414	1586.247192	-612.702026	288.357300	1055.714966	-551.327271	-175.041199	1065.124390	-494.280182	274.037689	815.639038	-443.014709	-130.504227	829.609314	-509.590790	64.420494	960.176147	509.074127	-25.943350	934.680786	533.878174	154.564346
-525.661682	163.235382	860.943054	-513.931091	-35.183258	860.460449	-638.865906	195.900604	419.999207	-559.586853	-59.994438	474.507202	-618.580627	199.946228	66.684715	-618.565002	-46.608700	77.530457	-576.485474	264.371368	1290.891602	-528.157654	-125.716660	1297.353027	-499.805969	71.598801	1323.034302	-478.198914	83.621346	1586.212646	-612.751038	288.305664	1055.711060	-551.218933	-175.074692	1065.166626	-494.293793	274.045624	815.649475	-442.945648	-130.523209	829.649597	-509.606995	64.386505	960.180603	509.496765	-26.081848	934.736206	534.275085	154.439911
-525.667786	163.239075	860.944885	-513.946167	-35.207760	860.459656	-638.868164	195.895142	420.008606	-559.597961	-60.012871	474.501312	-618.429626	199.963455	66.724915	-618.572632	-46.616493	77.543022	-576.520142	264.360291	1290.903320	-528.115234	-125.736252	1297.371704	-499.790039	71.601929	1323.036499	-478.151215	83.735443	1586.244141	-612.790955	288.284393	1055.719360	-551.139343	-175.115616	1065.221436	-494.335938	274.051361	815.638245	-442.862335	-130.529221	829.703918	-509.613342	64.374496	960.180725	509.926453	-26.162790	934.758423	534.666626	154.318344
-525.708130	163.211868	860.957397	-513.953735	-35.216049	860.467285	-638.874329	195.897293	420.006439	-559.592346	-60.010368	474.488037	-618.449158	199.972687	66.715698	-618.587097	-46.620907	77.546989	-576.595581	264.326477	1290.890015	-528.072632	-125.744942	1297.427612	-499.793793	71.603760	1323.066895	-478.221863	83.716476	1586.207275	-612.854309	288.267456	1055.708008	-551.042542	-175.132843	1065.235107	-494.378815	274.071991	815.640320	-442.804382	-130.540390	829.733093	-509.644958	64.355568	960.191589	510.354919	-26.223068	934.798096	535.046143	154.230331
-525.719604	163.180008	860.955750	-513.946228	-35.252525	860.469666	-638.865417	195.871613	419.993011	-559.585083	-60.001797	474.503540	-618.438477	199.958786	66.721344	-618.525513	-46.601738	77.515480	-576.645508	264.302094	1290.894775	-528.004639	-125.773827	1297.458740	-499.792847	71.595505	1323.071411	-478.205811	83.756378	1586.221558	-612.901184	288.261719	1055.707520	-550.939148	-175.158997	1065.288818	-494.420227	274.070740	815.642273	-442.724976	-130.544067	829.763794	-509.646881	64.324409	960.191895	510.689697	-26.265577	934.835938	535.340515	154.215393
-525.736023	163.118546	860.942932	-513.953491	-35.263050	860.470276	-638.868896	195.857986	419.989716	-559.593750	-60.035309	474.515167	-618.420288	199.983383	66.730011	-618.522156	-46.609055	77.508812	-576.704895	264.300079	1290.883423	-527.961121	-125.760956	1297.481812	-499.800415	71.601158	1323.061890	-478.225403	83.809608	1586.202148	-612.934570	288.202301	1055.702881	-550.812927	-175.159851	1065.310547	-494.480804	274.078705	815.639465	-442.451141	-130.543320	829.876587	-509.653198	64.296043	960.185181	511.052551	-26.290348	934.870667	535.630249	154.152496
-525.761414	163.109467	860.947144	-513.948792	-35.263954	860.463257	-638.877014	195.835419	420.000977	-559.563232	-60.009499	474.510681	-618.405640	199.946732	66.714478	-618.495178	-46.598530	77.511482	-576.761902	264.267700	1290.894287	-527.913940	-125.779579	1297.512451	-499.790680	71.604958	1323.118530	-478.213379	83.852791	1586.206421	-612.987915	288.186096	1055.712402	-550.753540	-175.238129	1065.344360	-494.517548	274.102844	815.648071	-442.546570	-130.561478	829.870850	-509.661530	64.287094	960.183655	511.355957	-26.333538	934.907288	535.923889	154.080566
-525.750244	163.105072	860.956543	-513.935120	-35.283737	860.472168	-638.884827	195.831604	420.004944	-559.863464	-60.272758	474.565094	-618.443420	199.959030	66.711098	-618.639587	-46.644741	77.555794	-576.822144	264.241547	1290.890503	-527.855225	-125.767387	1297.535767	-499.810638	71.613998	1323.109497	-478.214966	83.912094	1586.190918	-613.022339	288.137939	1055.717896	-550.679688	-175.304474	1065.377808	-494.556946	274.107971	815.647583	-442.481903	-130.564789	829.931702	-509.652527	64.274658	960.193176	511.600922	-26.372551	934.949036	536.166138	154.014359
-525.760620	163.072464	860.931763	-513.945313	-35.319084	860.458740	-638.860352	195.825607	419.997009	-559.936157	-60.318382	474.565216	-618.413574	199.962570	66.714531	-618.706482	-46.659069	77.573967	-576.877502	264.238281	1290.905396	-527.813965	-125.790001	1297.550903	-499.830994	71.598511	1323.111084	-478.204742	83.957748	1586.182861	-613.083496	288.144135	1055.717896	-550.597046	-175.362305	1065.399658	-494.592102	274.114441	815.654480	-442.404358	-130.573486	829.966553	-509.660706	64.246498	960.173828	511.832916	-26.407314	934.989929	536.420044	153.945923
-525.781250	163.035995	860.944214	-513.914246	-35.334175	860.458679	-638.880859	195.819778	419.993195	-559.658508	-60.062019	474.505829	-618.423584	199.952637	66.732231	-618.510254	-46.637901	77.524307	-576.932495	264.212677	1290.883057	-527.791260	-125.814407	1297.594849	-499.807495	71.604126	1323.126587	-478.196289	84.001732	1586.170654	-613.120605	288.137054	1055.694336	-550.532043	-175.395676	1065.441040	-494.601990	274.105682	815.648743	-442.356110	-130.588867	829.980530	-509.653320	64.217262	960.179810	512.058167	-26.402760	935.025269	536.649902	153.942154
-525.781677	163.039917	860.942627	-513.909790	-35.319565	860.445007	-638.871643	195.778320	419.995300	-559.668518	-60.016865	474.520111	-618.425842	199.952347	66.727875	-618.524109	-46.663822	77.530853	-576.954346	264.216919	1290.882568	-527.739258	-125.799080	1297.629639	-499.829773	71.589493	1323.112549	-478.196228	84.040108	1586.156616	-613.132324	288.097321	1055.692749	-550.458008	-175.419083	1065.439819	-494.641327	274.140656	815.642029	-442.283112	-130.611465	830.014465	-509.649811	64.220818	960.171997	512.212952	-26.445810	935.073486	536.840637	153.899857
-525.788086	163.035843	860.948792	-513.920715	-35.334095	860.462952	-638.903442	195.767746	419.993469	-559.722229	-60.053684	474.550232	-618.438049	199.949158	66.722855	-618.521729	-46.686935	77.543655	-576.997742	264.198151	1290.883667	-527.748718	-125.826225	1297.637695	-499.823547	71.590965	1323.133057	-478.180176	84.073196	1586.154419	-613.173035	288.115234	1055.706543	-550.408508	-175.489670	1065.455933	-494.651703	274.114594	815.646973	-442.221832	-130.621750	830.057983	-509.652527	64.217560	960.183411	512.416687	-26.438597	935.103210	537.005066	153.935440
-525.829102	163.046906	860.942444	-513.940796	-35.316696	860.437927	-638.899048	195.753937	419.991425	-559.817261	-60.010468	474.562531	-618.402710	199.957123	66.730019	-618.529541	-46.687252	77.539368	-577.036987	264.191833	1290.896851	-527.710510	-125.831215	1297.688232	-499.826874	71.593224	1323.164063	-478.183868	84.116249	1586.137817	-613.194885	288.102478	1055.700928	-550.346741	-175.493271	1065.507080	-494.680695	274.140625	815.662598	-442.178070	-130.651932	830.085449	-509.669342	64.224335	960.166382	512.580383	-26.470236	935.127991	537.179749	153.921692
-525.826172	163.030991	860.956909	-513.935181	-35.303249	860.451538	-638.898682	195.743088	419.988342	-559.893250	-60.006454	474.572266	-618.406616	199.947952	66.729568	-618.530579	-46.677963	77.502197	-577.054138	264.174805	1290.905640	-527.698059	-125.855751	1297.723145	-499.858551	71.579910	1323.179810	-478.183838	84.147804	1586.138306	-613.203247	288.067657	1055.705811	-550.311218	-175.541412	1065.537231	-494.691589	274.111511	815.672546	-442.104340	-130.660294	830.153931	-509.665131	64.222862	960.180420	512.719727	-26.473928	935.171692	537.333374	153.853088
-525.830017	163.009598	860.956787	-513.928772	-35.317814	860.467529	-638.904968	195.712524	420.000671	-559.973877	-60.016552	474.615570	-618.561707	199.935547	66.695259	-618.534180	-46.694744	77.529617	-577.079285	264.147583	1290.895386	-527.707031	-125.849709	1297.765869	-499.860016	71.585915	1323.202026	-478.182251	84.182945	1586.145020	-613.236877	288.094635	1055.708740	-550.265808	-175.539948	1065.555786	-494.705994	274.109283	815.674500	-441.858612	-130.668961	830.247437	-509.665436	64.213379	960.188477	512.895935	-26.454485	935.164917	537.497314	153.862823
-525.847900	162.988739	860.958618	-513.950867	-35.325336	860.474609	-638.906677	195.696823	419.992096	-560.241516	-60.159763	474.651672	-618.536926	199.931015	66.716614	-618.613098	-46.747215	77.547440	-577.090515	264.148407	1290.904907	-527.684570	-125.860046	1297.803711	-499.866760	71.577988	1323.223267	-478.171387	84.209114	1586.150269	-613.264648	288.076996	1055.715576	-550.234558	-175.576080	1065.604858	-494.739929	274.089630	815.669495	-441.805969	-130.674850	830.276123	-509.682159	64.201874	960.192566	513.012146	-26.452404	935.192749	537.592773	153.866348
-525.885681	163.016357	860.967102	-513.986389	-35.322803	860.476624	-638.978271	195.714508	420.013184	-560.147888	-59.947338	474.601868	-618.438110	199.948395	66.736420	-618.500549	-46.730789	77.495552	-577.100342	264.150818	1290.931641	-527.674011	-125.873779	1297.837646	-499.866943	71.577759	1323.224121	-478.185089	84.221428	1586.147461	-613.264465	288.078156	1055.743408	-550.197144	-175.569290	1065.632324	-494.758514	274.102966	815.680969	-441.773163	-130.715164	830.317139	-509.715790	64.213921	960.197571	513.149719	-26.413862	935.197754	537.697327	153.893188
-525.911499	162.983871	860.951599	-514.016052	-35.312584	860.472961	-639.007446	195.712738	420.037903	-560.207214	-59.918369	474.632813	-618.564575	199.932358	66.729179	-618.373718	-46.794472	77.537895	-577.107056	264.143066	1290.930786	-527.679016	-125.882347	1297.865356	-499.867950	71.575836	1323.229004	-478.181854	84.240395	1586.145142	-613.268005	288.082855	1055.754395	-550.171143	-175.595230	1065.640503	-494.757080	274.078705	815.701538	-441.717834	-130.729935	830.372925	-509.725616	64.209702	960.186096	513.219482	-26.412870	935.212158	537.775269	153.874771
-525.929199	163.006989	860.989319	-514.074951	-35.295345	860.479614	-639.030518	195.703903	420.048615	-560.457947	-60.037083	474.661987	-618.384399	199.946655	66.733017	-618.377014	-46.896549	77.619141	-577.113281	264.145233	1290.962891	-527.681824	-125.867256	1297.914307	-499.867584	71.569168	1323.242065	-478.185089	84.249794	1586.154053	-613.269348	288.083954	1055.754272	-550.154114	-175.632706	1065.694580	-494.771088	274.077484	815.724426	-441.703888	-130.746826	830.402283	-509.751984	64.212875	960.207092	513.280640	-26.395464	935.220337	537.830627	153.900299
-525.980103	162.952713	860.975342	-514.112976	-35.326683	860.490723	-639.042419	195.692825	420.042755	-560.568787	-60.057831	474.686768	-618.371033	199.936722	66.742027	-618.372742	-46.926846	77.662323	-577.100037	264.157959	1290.988403	-527.673157	-125.858574	1297.935303	-499.870087	71.568596	1323.288574	-478.186371	84.254608	1586.181274	-613.267395	288.045502	1055.783691	-550.145203	-175.652863	1065.718994	-494.764435	274.055389	815.761841	-441.679413	-130.773911	830.451172	-509.788452	64.183853	960.204773	513.339417	-26.349142	935.235718	537.863037	153.912155
-525.991333	162.942886	860.990051	-514.167542	-35.298141	860.510193	-639.028503	195.686783	420.037018	-560.574341	-60.001671	474.688629	-618.530701	199.916092	66.731819	-618.247131	-46.947491	77.662453	-577.093689	264.162537	1291.001343	-527.692932	-125.864357	1297.960083	-499.868713	71.573822	1323.314819	-478.202759	84.254417	1586.192017	-613.280457	288.082275	1055.817871	-550.152588	-175.645432	1065.751709	-494.774597	274.024139	815.771179	-441.682709	-130.805664	830.502930	-509.818085	64.193619	960.221558	513.370911	-26.323107	935.261108	537.875122	153.926102
-526.014343	162.933563	860.996277	-514.229492	-35.295422	860.535706	-639.045715	195.683548	420.038483	-560.526306	-59.988052	474.695831	-618.523560	199.903824	66.731590	-618.242798	-46.998894	77.689346	-577.085938	264.201843	1291.037842	-527.735352	-125.838188	1297.974854	-499.885315	71.588654	1323.336060	-478.210693	84.251640	1586.204834	-613.251038	288.068420	1055.856567	-550.148926	-175.700363	1065.772705	-494.780396	274.005310	815.764893	-441.680389	-130.838867	830.545776	-509.852875	64.198456	960.236633	513.370117	-26.277277	935.266907	537.854675	153.955902
-526.016296	162.947189	860.984131	-514.268311	-35.326038	860.554138	-639.047607	195.685242	420.008362	-560.499390	-59.975079	474.662781	-618.342896	199.942017	66.739716	-618.288574	-47.050591	77.693634	-577.081726	264.195984	1291.041260	-527.736206	-125.847404	1298.020142	-499.897186	71.612320	1323.349121	-478.244019	84.233727	1586.210938	-613.254395	288.093933	1055.846924	-550.158875	-175.714218	1065.812012	-494.780426	274.011993	815.798828	-441.697968	-130.875687	830.560974	-509.883087	64.202728	960.240723	513.346985	-26.228127	935.269653	537.811035	154.004349
-526.067871	162.942200	861.000916	-514.359314	-35.315678	860.545776	-639.076050	195.709427	420.016571	-560.434753	-60.018368	474.638824	-618.525024	199.910751	66.714722	-618.283630	-47.114262	77.669823	-577.057068	264.213989	1291.064575	-527.741455	-125.844589	1298.020996	-499.902802	71.616257	1323.352173	-478.257446	84.222237	1586.207764	-613.221985	288.140259	1055.869751	-550.208252	-175.772751	1065.838501	-494.774811	273.999847	815.802490	-441.932922	-130.951538	830.518372	-509.940704	64.191597	960.243591	513.301025	-26.190029	935.295044	537.759338	154.021317
-526.122864	162.998550	861.014465	-514.456848	-35.284618	860.545898	-639.103699	195.736145	420.014526	-560.374207	-60.062435	474.622559	-618.379761	199.951096	66.725975	-618.320374	-47.156342	77.703400	-577.033020	264.243134	1291.095093	-527.777527	-125.826508	1298.058960	-499.906250	71.618454	1323.356323	-478.272888	84.207588	1586.214111	-613.212708	288.134521	1055.889771	-550.193237	-175.741119	1065.832764	-494.753937	274.003326	815.829529	-441.748627	-130.945435	830.564758	-510.012085	64.226585	960.249939	513.227722	-26.160641	935.313904	537.686157	154.069962
-526.146545	162.905640	861.000061	-514.501526	-35.318695	860.584412	-639.064087	195.710312	420.001984	-560.328796	-60.149536	474.607117	-618.376526	199.947754	66.734505	-618.366089	-47.207832	77.719688	-576.997986	264.253937	1291.107056	-527.812988	-125.816238	1298.077637	-499.903870	71.625626	1323.381592	-478.281128	84.179321	1586.229004	-613.200073	288.203705	1055.923584	-550.216064	-175.727936	1065.840088	-494.758331	273.979919	815.839966	-441.735321	-130.969040	830.605774	-510.056702	64.188057	960.262939	513.163513	-26.083755	935.328491	537.591248	154.130997
-526.165405	162.908463	861.021912	-514.546387	-35.297951	860.596741	-639.087830	195.720139	420.009552	-560.265320	-60.210052	474.620453	-618.394531	199.971024	66.750237	-618.395508	-47.248688	77.738312	-576.951355	264.285553	1291.144165	-527.822998	-125.767746	1298.072632	-499.908264	71.626213	1323.385498	-478.299011	84.166840	1586.237183	-613.156616	288.222961	1055.957886	-550.248901	-175.693420	1065.860840	-494.758179	273.953918	815.874084	-441.793152	-130.989059	830.599121	-510.107849	64.192627	960.282104	513.054321	-26.047571	935.351440	537.475037	154.184372
-526.230225	162.860077	861.009888	-514.643311	-35.277824	860.618347	-639.120361	195.739319	420.015839	-560.196899	-60.238770	474.625641	-618.356689	199.975052	66.749550	-618.450684	-47.301407	77.761993	-576.920349	264.291809	1291.160400	-527.862122	-125.754616	1298.127319	-499.908813	71.632927	1323.413696	-478.297150	84.150879	1586.243042	-613.129578	288.294769	1055.970947	-550.282776	-175.706223	1065.906006	-494.730377	273.950989	815.887390	-441.858612	-131.041519	830.609131	-510.177399	64.194511	960.285645	512.924255	-25.959318	935.372253	537.355347	154.260178
-526.283691	162.879684	861.010254	-514.720642	-35.274811	860.657959	-639.122559	195.734009	419.993164	-560.173157	-60.278339	474.646057	-618.401917	199.958740	66.761139	-618.509460	-47.354065	77.782120	-576.872253	264.334473	1291.192383	-527.924805	-125.752197	1298.123291	-499.932678	71.634628	1323.435425	-478.300903	84.124870	1586.243652	-613.091797	288.327728	1055.998535	-550.329712	-175.718079	1065.943726	-494.725555	273.952026	815.907288	-441.914063	-131.057251	830.604431	-510.252197	64.223724	960.306519	512.778870	-25.912626	935.404907	537.211121	154.283798
-526.339172	162.870529	861.026245	-514.781677	-35.254742	860.656677	-639.173157	195.753067	419.993195	-560.131409	-60.341236	474.659698	-618.387878	199.977509	66.729767	-618.575439	-47.414940	77.809349	-576.819824	264.341400	1291.205811	-527.984009	-125.755646	1298.159668	-499.957794	71.648476	1323.439575	-478.302429	84.114235	1586.255615	-613.048157	288.360535	1056.001831	-550.403259	-175.719009	1065.953857	-494.702362	273.988342	815.932129	-441.975800	-131.099518	830.613464	-510.310669	64.220276	960.313965	512.579468	-25.806505	935.412048	537.034546	154.408081
-526.341980	162.886398	861.014343	-514.821777	-35.241150	860.667297	-639.221680	195.738205	420.003235	-560.073120	-60.379360	474.701141	-618.426880	199.977936	66.718544	-618.663513	-47.461075	77.800400	-576.794128	264.376434	1291.235107	-528.060852	-125.750412	1298.187744	-499.981415	71.652611	1323.435913	-478.318451	84.094246	1586.255981	-613.001038	288.396240	1056.018188	-550.486084	-175.716568	1065.966064	-494.676270	274.001465	815.940063	-442.070313	-131.108871	830.624512	-510.341339	64.243813	960.314209	512.379883	-25.742777	935.415405	536.855469	154.491653
-526.387634	162.913040	861.023743	-514.840942	-35.253155	860.684326	-639.262512	195.720810	420.005707	-560.036316	-60.446056	474.688416	-618.489990	199.969711	66.711617	-618.746155	-47.570419	77.828819	-576.743652	264.402466	1291.275024	-528.103699	-125.723984	1298.198975	-500.008545	71.648903	1323.449341	-478.322418	84.069542	1586.251953	-612.965271	288.483978	1056.065918	-550.570984	-175.682968	1065.977783	-494.674622	274.001678	815.947937	-442.158936	-131.133636	830.613159	-510.387390	64.255470	960.328796	512.165649	-25.645639	935.405396	536.673218	154.619980
-526.430115	162.933350	861.029846	-514.884888	-35.220821	860.693665	-639.337708	195.684525	420.000031	-560.021484	-60.525555	474.699615	-618.779114	199.939270	66.736839	-618.878662	-47.653446	77.844109	-576.713440	264.425781	1291.306274	-528.210205	-125.750008	1298.203613	-500.045654	71.643082	1323.472534	-478.327515	84.036819	1586.246216	-612.918762	288.507599	1056.082397	-550.666443	-175.704071	1065.982178	-494.653839	274.015411	815.962402	-442.235962	-131.154236	830.612671	-510.444794	64.282555	960.337952	511.909241	-25.511553	935.409180	536.463318	154.737183
-526.450806	162.881302	861.011902	-514.891235	-35.254551	860.732544	-639.307373	195.636734	419.977203	-560.044128	-60.633633	474.745972	-618.773621	199.931808	66.726608	-618.910400	-47.732723	77.854752	-576.568909	264.603607	1291.487305	-528.267090	-125.735954	1298.219482	-500.052979	71.655022	1323.488525	-478.327789	84.016579	1586.246338	-612.920593	288.842896	1056.153931	-550.799805	-175.728943	1065.992065	-494.635132	274.042023	816.017029	-442.517609	-131.209045	830.585266	-510.469910	64.268257	960.349487	511.631622	-25.367426	935.374268	536.238342	154.848175
-526.476318	162.904785	861.013855	-514.910400	-35.203911	860.753296	-639.410583	195.622086	419.979889	-560.042725	-60.697556	474.765625	-618.765259	199.930771	66.723488	-618.968933	-47.799114	77.865135	-576.670654	264.482635	1291.363037	-528.327271	-125.717316	1298.229980	-500.098511	71.644585	1323.510498	-478.319122	83.999733	1586.258545	-612.939819	288.985168	1056.136353	-550.871033	-175.633377	1065.990112	-494.628418	274.075958	816.054871	-442.407227	-131.188278	830.649658	-510.488983	64.315361	960.360474	511.350586	-25.176628	935.340149	536.011047	154.989563
-526.528687	162.885101	861.017578	-514.896423	-35.200554	860.791077	-639.446106	195.559433	419.978485	-560.069397	-60.730579	474.822693	-618.762695	199.893646	66.706261	-619.049683	-47.892944	77.891174	-576.644897	264.515656	1291.397339	-528.408142	-125.700592	1298.253784	-500.119263	71.668037	1323.516602	-478.305237	83.983444	1586.263794	-612.891846	289.010651	1056.164551	-550.986206	-175.634705	1066.009888	-494.623016	274.094727	816.051025	-442.509216	-131.184174	830.668274	-510.511200	64.327591	960.381470	511.053986	-25.000898	935.326843	535.784485	155.126846
-526.538025	162.903625	861.001282	-514.905579	-35.168728	860.806702	-639.527893	195.501923	419.965881	-560.077209	-60.769501	474.860229	-618.671448	199.890701	66.705864	-619.121399	-47.976902	77.946999	-576.632141	264.537018	1291.409668	-528.509644	-125.695793	1298.256470	-500.145416	71.679924	1323.531860	-478.243774	84.025864	1586.304321	-612.876953	289.078735	1056.158569	-551.105042	-175.609375	1066.031860	-494.598206	274.137787	816.074646	-442.606049	-131.186142	830.683838	-510.514801	64.369148	960.380432	510.750916	-24.823505	935.284912	535.520081	155.288162
-526.572327	162.906021	860.983582	-514.921997	-35.212311	860.847900	-639.576172	195.457474	419.952209	-560.138733	-60.862621	474.918365	-618.862183	199.859329	66.681984	-619.165283	-48.028095	77.946541	-576.637390	264.581512	1291.419922	-528.599365	-125.675537	1298.254517	-500.163910	71.688454	1323.557861	-478.235229	84.019699	1586.319702	-612.863403	289.157867	1056.197266	-551.228638	-175.563065	1066.035400	-494.583710	274.154053	816.087097	-442.707886	-131.193481	830.696838	-510.545898	64.378624	960.392639	510.393158	-24.649208	935.253418	535.224854	155.465698
-526.591553	162.913300	860.990784	-514.968872	-35.179188	860.853516	-639.661621	195.420410	419.938690	-560.221436	-60.882881	474.946625	-618.714844	199.898636	66.696640	-619.185425	-48.100334	77.920876	-576.618347	264.615143	1291.427246	-528.700745	-125.671196	1298.255493	-500.216766	71.703392	1323.542358	-478.258270	83.969139	1586.315674	-612.769592	288.896667	1056.250366	-551.363037	-175.560837	1066.037109	-494.572937	274.197144	816.095154	-442.817017	-131.199890	830.716370	-510.565094	64.397484	960.397644	510.051971	-24.446909	935.193054	534.940613	155.684250
-526.596497	162.925232	860.983887	-515.016235	-35.193909	860.859680	-639.699158	195.390701	419.951721	-560.323181	-60.933224	474.948547	-618.898315	199.872833	66.690613	-619.222473	-48.155697	77.929962	-576.620972	264.650848	1291.469604	-528.788147	-125.666382	1298.221191	-500.244049	71.696060	1323.557007	-478.292694	83.925819	1586.318115	-612.754639	288.927673	1056.260254	-551.481995	-175.574051	1066.048584	-494.562866	274.207794	816.119263	-442.969604	-131.227783	830.705505	-510.579468	64.401070	960.396057	509.654999	-24.254667	935.161133	534.624939	155.836838
-526.607666	162.924683	860.990662	-515.027832	-35.195126	860.866577	-639.773071	195.378189	419.985718	-560.470215	-61.000431	474.976624	-618.772522	199.892212	66.690491	-619.272888	-48.215717	77.921432	-576.608398	264.674774	1291.503296	-528.898315	-125.647255	1298.227295	-500.266937	71.703171	1323.579590	-478.295837	83.903320	1586.348877	-612.747375	288.979767	1056.300171	-551.606384	-175.567734	1066.056274	-494.566559	274.260803	816.133789	-443.077179	-131.215271	830.690552	-510.578613	64.400917	960.401611	509.248688	-24.053070	935.107788	534.300232	156.017288
-526.625610	162.909790	860.978577	-515.088379	-35.238647	860.891113	-639.828979	195.370911	419.973572	-560.626465	-60.985348	475.007324	-618.937561	199.869019	66.669594	-619.368347	-48.263470	77.914925	-576.591919	264.691650	1291.496704	-528.957947	-125.610817	1298.225952	-500.292206	71.727257	1323.585938	-478.395111	83.800301	1586.313477	-612.751648	289.039673	1056.342285	-551.701172	-175.501266	1066.034302	-494.547485	274.278656	816.165100	-443.193573	-131.223053	830.696228	-510.603668	64.388664	960.406311	508.813721	-23.851089	935.072021	533.936401	156.243408
-526.629517	162.912338	860.962891	-515.135193	-35.217468	860.904358	-639.892517	195.381393	419.962067	-560.787415	-61.011311	475.029114	-618.926331	199.873795	66.678528	-619.427979	-48.324738	77.940697	-576.585327	264.753052	1291.522583	-528.995422	-125.591652	1298.230835	-500.323669	71.760338	1323.614380	-478.359009	83.845505	1586.375244	-612.755310	289.113098	1056.338745	-551.805359	-175.475113	1066.075439	-494.577881	274.335480	816.165833	-443.299957	-131.227234	830.683533	-510.601654	64.414467	960.402161	508.345154	-23.728670	935.068604	533.539124	156.398193
-526.643066	162.839020	860.934082	-515.161682	-35.253654	860.941528	-639.981812	195.417801	419.960724	-560.964294	-60.996456	475.071411	-618.925232	199.873367	66.661751	-619.497559	-48.360043	77.941154	-576.574585	264.788483	1291.541870	-529.066040	-125.538818	1298.265625	-500.328033	71.780609	1323.637329	-478.438049	83.761887	1586.359253	-612.753967	289.161224	1056.354614	-551.889282	-175.486771	1066.105103	-494.593811	274.382019	816.182190	-443.412048	-131.244507	830.683350	-510.604126	64.393311	960.404297	507.881226	-23.569258	935.047241	533.176086	156.501465
-526.652039	162.837921	860.944397	-515.228088	-35.252197	860.966858	-640.018982	195.393509	419.948700	-561.180237	-60.975433	475.106995	-618.918213	199.900803	66.649704	-619.557129	-48.373791	77.960274	-576.575012	264.837921	1291.545898	-529.136047	-125.521324	1298.267578	-500.335602	71.805511	1323.645142	-478.477539	83.746910	1586.392334	-612.738647	289.198181	1056.359741	-552.004761	-175.475586	1066.140381	-494.607666	274.417053	816.191833	-443.681641	-131.274170	830.646790	-510.619476	64.399338	960.419800	507.349243	-23.404814	935.058350	532.761841	156.657455
-526.665283	162.855911	860.946777	-515.318054	-35.248123	860.954651	-640.151733	195.392303	419.968903	-561.358887	-60.956123	475.134491	-618.896179	199.903793	66.652718	-619.600952	-48.379333	77.937241	-576.528625	264.879639	1291.579956	-529.163147	-125.472893	1298.276611	-500.356964	71.822433	1323.659424	-478.429352	83.807579	1586.470459	-612.747498	289.240845	1056.406250	-552.061768	-175.403809	1066.149414	-494.599915	274.424774	816.215393	-443.642700	-131.258438	830.696472	-510.656525	64.399849	960.413391	506.829407	-23.228073	935.028748	532.338501	156.815826
-526.662415	162.837738	860.945251	-515.413025	-35.267582	860.963501	-640.247498	195.393082	419.985291	-561.602051	-60.981003	475.152557	-618.964294	199.925186	66.650078	-619.618713	-48.389038	77.935677	-576.517822	264.924469	1291.618164	-529.244934	-125.449402	1298.291504	-500.357635	71.840904	1323.674805	-478.493286	83.777214	1586.493774	-612.734009	289.249023	1056.425903	-552.161743	-175.392670	1066.167358	-494.634277	274.440674	816.235962	-443.883850	-131.284897	830.658936	-510.685242	64.382118	960.415283	506.326599	-23.016870	934.974365	531.900269	156.987579
-526.700806	162.813721	860.928528	-515.498718	-35.310799	860.959961	-640.334656	195.382980	420.002686	-561.769104	-60.969112	475.158447	-618.908691	199.935349	66.667099	-619.638916	-48.382801	77.916245	-576.482971	264.931274	1291.622559	-529.285645	-125.405907	1298.269897	-500.360992	71.856415	1323.680664	-478.522064	83.776611	1586.510498	-612.727905	289.303741	1056.469971	-552.234985	-175.375595	1066.167114	-494.639191	274.447723	816.255859	-444.001404	-131.320816	830.623413	-510.727386	64.353706	960.403015	505.830780	-22.836195	934.935730	531.461670	157.188049
-526.687744	162.828125	860.941040	-515.611328	-35.311901	860.954529	-640.443176	195.380005	420.021027	-561.950195	-60.945419	475.165009	-618.948364	199.948914	66.668190	-619.640076	-48.364414	77.864975	-576.449585	264.983612	1291.635132	-529.334900	-125.378998	1298.260742	-500.361511	71.875420	1323.686646	-478.659943	83.683289	1586.489014	-612.715332	289.355042	1056.466431	-552.327759	-175.369370	1066.164063	-494.646088	274.458954	816.280457	-444.088959	-131.323090	830.591309	-510.753174	64.346069	960.404175	505.294617	-22.646944	934.887390	531.005310	157.368301
-526.733337	162.814926	860.902893	-515.729309	-35.344154	860.951599	-640.530518	195.399826	420.035614	-562.099976	-60.908760	475.165375	-618.916138	199.923859	66.647148	-619.594604	-48.346966	77.834846	-576.405518	265.033508	1291.653076	-529.404663	-125.350494	1298.253540	-500.372681	71.905205	1323.655273	-478.718597	83.671349	1586.509521	-612.702087	289.396179	1056.498901	-552.404419	-175.348877	1066.174316	-494.669098	274.483795	816.265930	-444.197083	-131.342163	830.561157	-510.805634	64.338791	960.380432	504.686676	-22.416056	934.859375	530.507385	157.552094
-526.741211	162.807755	860.898682	-515.838379	-35.322830	860.932556	-640.601990	195.414551	420.005981	-562.222473	-60.839985	475.164612	-618.823853	199.971313	66.628632	-619.619934	-48.304909	77.800766	-576.336731	265.079834	1291.636963	-529.449402	-125.314857	1298.247681	-500.368805	71.921875	1323.670044	-478.753479	83.684334	1586.522827	-612.695923	289.472412	1056.487427	-552.460144	-175.299820	1066.176636	-494.688416	274.487244	816.254639	-444.278046	-131.348984	830.564209	-510.835632	64.334724	960.365906	504.047119	-22.265978	934.847900	529.964233	157.781616
-526.800842	162.805206	860.863770	-515.993469	-35.363163	860.921204	-640.638428	195.407410	419.996613	-562.342041	-60.847515	475.178680	-618.662659	200.020203	66.659706	-619.545410	-48.289639	77.797813	-576.274231	265.113953	1291.637329	-529.478027	-125.288383	1298.260010	-500.350372	71.965996	1323.670410	-478.788086	83.685623	1586.545044	-612.660645	289.504303	1056.478760	-552.530090	-175.253647	1066.172729	-494.694611	274.482086	816.237732	-444.342316	-131.334030	830.548157	-510.905457	64.322021	960.338806	503.415253	-22.080938	934.811829	529.411194	158.034103
-526.826782	162.809433	860.881653	-516.104248	-35.373333	860.941833	-640.696777	195.436172	420.014435	-562.458862	-60.817963	475.174774	-618.825867	199.993546	66.642967	-619.509033	-48.258152	77.776756	-576.194885	265.143555	1291.631348	-529.494324	-125.249313	1298.262939	-500.339325	71.983635	1323.669312	-478.807190	83.708931	1586.579834	-612.621704	289.525574	1056.484863	-552.604004	-175.209900	1066.179077	-494.690918	274.478271	816.236084	-444.439514	-131.330200	830.525146	-510.964935	64.316391	960.357117	502.754486	-21.871389	934.741272	528.840881	158.267242
-526.857178	162.833542	860.888916	-516.226929	-35.382111	860.952209	-640.825500	195.444855	420.035034	-562.551392	-60.800755	475.170990	-618.677429	200.010895	66.654442	-619.464783	-48.213135	77.745148	-576.129761	265.163727	1291.628784	-529.542725	-125.209930	1298.281250	-500.327362	71.991104	1323.676025	-478.842010	83.714073	1586.589600	-612.591431	289.584045	1056.469360	-552.650208	-175.163300	1066.180664	-494.697327	274.485138	816.230225	-444.419739	-131.334381	830.535767	-511.031128	64.321167	960.364868	502.103516	-21.648365	934.667969	528.288757	158.420380
-526.880127	162.840347	860.905640	-516.326477	-35.368160	860.962769	-640.844666	195.444031	420.031006	-562.637451	-60.726742	475.159241	-618.679749	200.025620	66.630379	-619.376465	-48.178677	77.733780	-576.047974	265.184174	1291.605347	-529.602417	-125.185234	1298.277954	-500.315033	72.011360	1323.639404	-478.862732	83.726418	1586.598633	-612.539856	289.606049	1056.468018	-552.721741	-175.084976	1066.144897	-494.691345	274.450775	816.195618	-444.503906	-131.319000	830.528992	-511.083740	64.324852	960.377625	501.390289	-21.445004	934.592834	527.704224	158.585175
-526.934692	162.834045	860.890442	-516.488098	-35.374847	860.958313	-640.925415	195.467194	420.020874	-562.740112	-60.693359	475.124237	-618.812744	200.046066	66.647133	-619.300171	-48.079151	77.706429	-575.953308	265.223877	1291.590454	-529.668579	-125.144554	1298.281006	-500.308197	72.021912	1323.645386	-478.864471	83.739609	1586.612793	-612.495300	289.659546	1056.470337	-552.837769	-175.089798	1066.154541	-494.673767	274.389313	816.161865	-444.659210	-131.338730	830.504395	-511.169220	64.319290	960.365417	500.702576	-21.182150	934.464111	527.098450	158.889893
-526.983643	162.843246	860.892456	-516.621643	-35.378803	860.943359	-641.019104	195.495789	420.013153	-562.825500	-60.653648	475.097473	-618.839783	200.043610	66.650467	-619.161682	-48.010551	77.676292	-575.863281	265.263550	1291.588379	-529.756958	-125.127579	1298.271118	-500.281586	72.043243	1323.647339	-478.850769	83.766121	1586.618896	-612.496216	289.749329	1056.441040	-552.943054	-175.030197	1066.158325	-495.122559	274.328064	815.907166	-444.738831	-131.317047	830.511780	-511.244629	64.309654	960.357300	499.940399	-20.954384	934.376709	526.441467	159.123245
-527.038696	162.845734	860.866516	-516.787842	-35.361889	860.947998	-641.066589	195.503510	420.005676	-562.851929	-60.558216	475.051025	-618.765564	200.055405	66.611557	-619.065308	-47.895096	77.637741	-575.770691	265.296356	1291.553955	-529.854370	-125.100075	1298.266113	-500.269287	72.037361	1323.619751	-478.846069	83.776855	1586.601563	-612.348022	289.721008	1056.395996	-553.053467	-174.990509	1066.154419	-494.690155	274.344330	816.062988	-444.851563	-131.316055	830.502380	-511.335419	64.329842	960.344482	499.183075	-20.694824	934.250305	525.839844	159.329468
-527.061951	162.875504	860.863037	-516.907104	-35.374233	860.936646	-641.080383	195.543228	419.972961	-562.592957	-60.247517	474.952911	-618.810974	200.054504	66.614014	-618.806274	-47.763638	77.564438	-575.684998	265.360535	1291.526733	-529.933899	-125.063690	1298.261597	-500.272552	72.057182	1323.597656	-478.823669	83.799919	1586.591431	-612.351257	289.834167	1056.398560	-553.165649	-174.926422	1066.138306	-495.083862	274.256805	815.814392	-444.943115	-131.288437	830.521484	-511.404694	64.329498	960.336914	498.555267	-20.597052	934.104370	525.422607	159.086868
-527.141418	162.870575	860.840088	-517.057007	-35.368855	860.920898	-641.191406	195.569397	419.994232	-562.505371	-60.110809	474.876984	-618.858826	200.094467	66.612190	-618.647827	-47.609367	77.500206	-575.595947	265.372162	1291.484863	-530.037476	-125.041580	1298.242188	-500.273315	72.087883	1323.569580	-478.789246	83.837349	1586.575684	-612.283508	289.844452	1056.344727	-553.296570	-174.886902	1066.136353	-495.087128	274.240082	815.740295	-445.024506	-131.298187	830.509583	-511.497437	64.330704	960.315186	497.677185	-20.098686	933.931152	524.467346	159.953064
-527.162476	162.889938	860.830261	-517.166748	-35.343609	860.901550	-641.245300	195.601120	419.995331	-562.482361	-60.024780	474.816772	-618.836487	200.099731	66.619102	-618.530457	-47.455280	77.440865	-575.504700	265.422699	1291.439819	-530.118225	-125.028870	1298.253174	-500.279846	72.093925	1323.555298	-478.733032	83.847649	1586.561768	-612.209595	289.874573	1056.316406	-553.410706	-174.817734	1066.117065	-495.059326	274.156586	815.682312	-445.139465	-131.290863	830.495056	-511.567657	64.343239	960.301208	496.837189	-19.797400	933.759827	523.735168	160.326248
-527.184631	162.885696	860.825256	-517.253601	-35.388744	860.902771	-641.283936	195.597519	419.961945	-562.499207	-59.948025	474.787048	-618.817688	200.094528	66.625931	-618.547180	-47.343872	77.409660	-575.421143	265.458984	1291.398438	-530.196960	-125.009018	1298.245605	-500.273193	72.115082	1323.514038	-478.677338	83.884689	1586.543579	-612.138916	289.867584	1056.278564	-553.537109	-174.736588	1066.091064	-495.022644	274.111176	815.632751	-445.245605	-131.227463	830.493286	-511.630524	64.317726	960.300232	496.058472	-19.526043	933.545227	523.020447	160.548157
-527.235718	162.960373	860.820862	-517.346680	-35.394264	860.883179	-641.341309	195.634369	419.963684	-562.477356	-59.942394	474.735504	-618.790894	200.103638	66.613312	-618.540894	-47.240532	77.386055	-575.365234	265.519257	1291.352295	-530.283691	-124.966637	1298.215454	-500.293671	72.109848	1323.471558	-478.633118	83.923203	1586.493286	-612.067383	289.863068	1056.223267	-553.689575	-174.745010	1066.086060	-494.991608	274.033844	815.561462	-445.375031	-131.214294	830.494019	-511.706085	64.342026	960.288635	495.226563	-19.269024	933.344727	522.270264	160.851242
-527.239746	162.984528	860.812927	-517.418213	-35.352467	860.867920	-641.368530	195.642197	419.952972	-562.505371	-59.925503	474.717438	-618.841492	200.117218	66.605888	-618.564941	-47.170891	77.358154	-575.291565	265.532318	1291.287598	-530.372131	-124.966049	1298.238892	-500.290466	72.122200	1323.457153	-478.556396	83.962425	1586.455566	-612.098511	290.362091	1056.106567	-553.844482	-174.688370	1066.078003	-494.983826	273.992065	815.513977	-445.501129	-131.201645	830.481201	-511.756073	64.367172	960.278381	494.420074	-18.929432	933.117493	521.549805	161.118652
-527.315430	162.947739	860.772095	-517.527771	-35.308464	860.871338	-641.404236	195.692184	419.917297	-562.730103	-60.080536	474.736572	-618.796936	200.132645	66.608894	-618.631042	-47.144981	77.374046	-575.220642	265.574493	1291.228760	-530.451843	-124.916389	1298.261230	-500.299225	72.144974	1323.423584	-478.384338	84.085892	1586.469116	-612.070007	290.386505	1056.069946	-553.964783	-174.653915	1066.080444	-494.976685	273.935791	815.446716	-445.646729	-131.185638	830.477051	-511.838348	64.391876	960.258484	493.542145	-18.641611	932.882874	520.737000	161.425674
-527.358582	162.978699	860.778992	-517.587341	-35.328632	860.885254	-641.429932	195.727417	419.916870	-562.751099	-60.072346	474.723175	-618.811157	200.154449	66.588753	-618.619751	-47.103168	77.397522	-575.167664	265.614655	1291.178833	-530.589539	-124.909241	1298.237183	-500.305878	72.139381	1323.396851	-478.380890	84.051079	1586.387573	-611.980530	290.370636	1056.032715	-554.160095	-174.573685	1066.073608	-494.925140	273.875092	815.398193	-445.801208	-131.155792	830.473022	-511.900208	64.399269	960.270020	492.667603	-18.440008	932.681030	519.931946	161.657196
-527.396057	163.044235	860.792908	-517.658997	-35.260082	860.872864	-641.443970	195.744141	419.908813	-562.737061	-60.049522	474.708557	-618.802490	200.157974	66.576530	-618.687439	-47.072315	77.350975	-575.099915	265.654846	1291.158936	-530.714233	-124.876534	1298.206543	-500.311127	72.151588	1323.385498	-478.226135	84.168327	1586.395264	-611.915039	290.356018	1056.013672	-554.335571	-174.508774	1066.046753	-494.911011	273.829651	815.348999	-445.966919	-131.122528	830.461426	-511.975800	64.450279	960.273071	491.703522	-18.237328	932.501282	519.053528	161.869705
-527.468628	163.076630	860.793457	-517.734741	-35.219906	860.852600	-641.505188	195.786499	419.922882	-562.705811	-60.020664	474.690735	-618.664917	200.168503	66.594254	-618.652466	-47.047722	77.343033	-575.045532	265.657837	1291.088257	-530.821655	-124.874146	1298.199341	-500.324615	72.153297	1323.352051	-478.204590	84.121681	1586.308838	-611.871521	290.430634	1055.976196	-554.541626	-174.474548	1066.033936	-494.892365	273.767212	815.307861	-446.163513	-131.119400	830.426453	-512.043030	64.476303	960.262512	490.864685	-17.942793	932.361633	518.242737	162.127289
-527.537415	163.152740	860.801575	-517.776978	-35.212288	860.883667	-641.532104	195.808228	419.910980	-562.707764	-60.029591	474.656616	-618.807678	200.150360	66.587585	-618.638977	-47.005943	77.279572	-575.005859	265.683136	1291.069458	-530.976563	-124.867638	1298.171387	-500.336700	72.169250	1323.336182	-478.027222	84.249039	1586.309204	-611.831543	290.434357	1055.932373	-554.727905	-174.400009	1066.015015	-494.867401	273.696259	815.265625	-446.377380	-131.113815	830.406067	-512.112427	64.530243	960.283508	490.022339	-17.672859	932.215759	517.433716	162.410706
-527.573425	163.204208	860.785767	-517.784851	-35.157566	860.873047	-641.550842	195.833679	419.899597	-562.582397	-59.956097	474.612976	-618.592224	200.191467	66.581078	-618.612732	-46.963223	77.278732	-574.951660	265.731628	1291.034302	-531.084106	-124.828934	1298.146729	-500.387146	72.179169	1323.292603	-477.918732	84.295876	1586.251099	-611.781555	290.483276	1055.901733	-554.914917	-174.348358	1066.008423	-494.867035	273.687469	815.226501	-446.589233	-131.101669	830.361816	-512.144348	64.586945	960.271362	489.112488	-17.443134	932.068726	516.611328	162.611099
-527.612488	163.263855	860.778381	-517.830994	-35.114407	860.860168	-641.584167	195.873062	419.895599	-562.598389	-59.970215	474.586792	-618.617249	200.194702	66.604393	-618.624329	-46.928783	77.280739	-574.923096	265.758881	1290.994263	-531.188171	-124.798080	1298.119873	-500.391663	72.187859	1323.269531	-477.802643	84.336250	1586.216797	-611.739990	290.474792	1055.859619	-555.106934	-174.313263	1065.982056	-494.871368	273.650696	815.203552	-446.781921	-131.053757	830.323181	-512.194641	64.634781	960.262024	488.261627	-17.457512	931.983948	516.001648	162.272278
-527.684631	163.306778	860.781250	-517.868103	-35.074554	860.854736	-641.606873	195.868027	419.865875	-562.542603	-59.954922	474.580322	-618.640442	200.203232	66.610542	-618.597168	-46.908062	77.260239	-574.921631	265.771057	1290.937012	-531.302490	-124.796875	1298.085083	-500.420929	72.211807	1323.243530	-477.678040	84.386208	1586.190186	-611.732422	290.493530	1055.813232	-555.280640	-174.278702	1065.992310	-494.874969	273.634979	815.168457	-447.001434	-131.058304	830.300537	-512.254761	64.673592	960.261353	487.236023	-16.983130	931.865784	514.910217	163.162537
-527.740662	163.355301	860.799377	-517.917847	-35.014530	860.861511	-641.639221	195.915115	419.887085	-562.498718	-59.922848	474.539001	-618.625916	200.224182	66.610130	-618.552185	-46.846283	77.260666	-574.900208	265.805267	1290.920776	-531.390686	-124.775337	1298.073364	-500.456207	72.231834	1323.236084	-477.563446	84.442513	1586.158936	-611.716736	290.499054	1055.805054	-555.475037	-174.235382	1066.003540	-494.876434	273.616547	815.147705	-447.192169	-131.059631	830.274963	-512.308350	64.722511	960.273926	486.377167	-16.646555	931.770447	514.037415	163.461975
-527.779785	163.401489	860.806152	-517.941956	-34.971401	860.843262	-641.658630	195.930573	419.839478	-562.479553	-59.845341	474.528503	-618.617188	200.246017	66.582008	-618.583618	-46.797230	77.237320	-574.921509	265.848511	1290.910522	-531.501709	-124.742302	1298.049683	-500.471649	72.238640	1323.233032	-477.439697	84.477707	1586.152710	-611.647034	290.097687	1055.851440	-555.646729	-174.170715	1065.975098	-494.880432	273.602203	815.109192	-447.417114	-131.039337	830.244385	-512.340454	64.755394	960.268311	485.397186	-16.405916	931.682617	513.221130	163.686508
-527.830811	163.439774	860.810364	-517.985901	-34.951954	860.852051	-641.657288	195.940338	419.831451	-562.488281	-59.812881	474.544617	-618.597534	200.248596	66.583900	-618.566040	-46.761234	77.249321	-574.929504	265.853790	1290.891479	-531.573303	-124.715103	1298.042480	-500.495697	72.282127	1323.215576	-477.419891	84.435341	1586.087158	-611.751282	290.518433	1055.771484	-555.807556	-174.116257	1065.978271	-494.902191	273.614044	815.104675	-447.619354	-131.070023	830.210388	-512.384460	64.787025	960.274414	484.545502	-16.387779	931.594788	512.657166	163.385391
-527.869812	163.474762	860.810242	-518.000916	-34.888042	860.867554	-641.698242	195.974319	419.809814	-562.454407	-59.778831	474.515869	-618.608276	200.257965	66.589828	-618.509338	-46.751450	77.259453	-574.835693	266.032959	1291.047607	-531.630310	-124.711266	1298.038818	-500.516907	72.301598	1323.211304	-477.263062	84.575714	1586.088013	-611.749939	290.546204	1055.804443	-555.968994	-174.097046	1065.973999	-494.929626	273.613708	815.117371	-447.841888	-131.074554	830.178772	-512.415283	64.845490	960.282410	483.575195	-15.890473	931.534668	511.623230	164.170074
-527.856812	163.522385	860.819214	-518.012207	-34.881599	860.866089	-641.703674	195.952789	419.818939	-562.513733	-59.794407	474.556183	-618.603455	200.247940	66.585785	-618.518982	-46.711472	77.242432	-574.852356	266.073914	1291.039185	-531.707031	-124.662766	1298.009644	-500.535889	72.320328	1323.210571	-477.184570	84.614532	1586.056274	-611.718933	290.146667	1055.805054	-556.120972	-174.045578	1065.973877	-494.940552	273.642029	815.099731	-448.041382	-131.078018	830.165039	-512.430054	64.865112	960.287903	482.675415	-15.568161	931.435364	510.841431	164.406738
-527.874512	163.575775	860.814758	-518.027405	-34.847809	860.854675	-641.714844	195.968369	419.835571	-562.507629	-59.710907	474.502686	-618.605408	200.250381	66.590385	-618.510803	-46.709450	77.232758	-575.000916	265.952545	1290.864990	-531.720642	-124.663696	1298.004395	-500.577576	72.343437	1323.185303	-477.109924	84.654160	1586.029053	-611.883423	290.615082	1055.751099	-556.260437	-174.009399	1065.945923	-494.990997	273.680786	815.089722	-448.247253	-131.073929	830.122192	-512.445679	64.905327	960.279907	481.793762	-15.368996	931.375610	510.054321	164.680801
-527.918274	163.619949	860.825012	-518.059570	-34.794540	860.845825	-641.737427	195.999374	419.834076	-562.516968	-59.715923	474.514282	-618.625061	200.225494	66.589722	-618.543030	-46.700912	77.222099	-575.038269	265.991364	1290.864258	-531.749390	-124.618607	1297.971191	-500.593506	72.379799	1323.171387	-477.036407	84.698898	1585.986328	-611.946655	290.647034	1055.753418	-556.358093	-173.975983	1065.925415	-495.044403	273.715332	815.069275	-448.416412	-131.085083	830.065186	-512.479553	64.945290	960.280212	480.839722	-15.186090	931.333984	509.278198	164.898804
-527.929993	163.702728	860.810608	-518.068909	-34.767555	860.814087	-641.776489	196.025040	419.833862	-562.499084	-59.675369	474.499542	-618.597412	200.245071	66.605682	-618.489868	-46.682686	77.217171	-575.061646	266.022797	1290.844849	-531.788635	-124.596581	1297.911621	-500.622650	72.390343	1323.109985	-476.968140	84.737953	1585.949585	-611.989685	290.651917	1055.739624	-556.478760	-173.965668	1065.903931	-495.111847	273.803711	815.068176	-448.608398	-131.102661	829.994141	-512.487122	64.991623	960.256897	479.953979	-14.963894	931.254272	508.523041	165.112061
-527.970825	163.750000	860.819153	-518.091797	-34.709442	860.795166	-641.771912	196.015015	419.826416	-562.494507	-59.607735	474.451813	-618.629517	200.254425	66.580070	-618.489441	-46.650856	77.195663	-575.087036	266.036652	1290.806396	-531.788025	-124.561256	1297.875122	-500.654266	72.434517	1323.067749	-476.905334	84.775703	1585.913330	-612.036804	290.600006	1055.744751	-556.553528	-173.953873	1065.860352	-495.157440	273.867950	815.052246	-448.729828	-131.113785	829.931274	-512.515747	65.031708	960.251404	479.245056	-14.918491	931.192139	508.047272	164.761108
-528.009277	163.761154	860.806152	-518.103455	-34.668808	860.795776	-641.792725	196.035980	419.833832	-562.476563	-59.598557	474.442230	-618.678894	200.251099	66.594292	-618.487183	-46.650005	77.194046	-575.135254	266.053741	1290.816162	-531.801331	-124.561501	1297.836182	-500.657745	72.449669	1323.037231	-476.839478	84.812393	1585.880737	-612.114502	290.733032	1055.734985	-556.613770	-173.948318	1065.843994	-495.227844	273.943634	815.060547	-448.832550	-131.106079	829.886536	-512.530762	65.066399	960.244141	478.289734	-14.496556	931.094421	507.039551	165.598267
-528.038391	163.794022	860.815735	-518.136475	-34.640888	860.790222	-641.854126	196.094986	419.834991	-562.497559	-59.606678	474.469055	-618.678894	200.262390	66.584435	-618.482727	-46.652569	77.200294	-575.157593	266.081635	1290.800903	-531.825562	-124.502396	1297.802368	-500.686127	72.484894	1323.014648	-476.802856	84.850861	1585.863281	-612.177734	290.731689	1055.744873	-556.672852	-173.900940	1065.808594	-495.324341	274.026093	815.030090	-448.931091	-131.105225	829.838684	-512.553345	65.089424	960.245239	477.442383	-14.313816	931.051086	506.325989	165.765381
-528.044800	163.864960	860.830444	-518.118225	-34.633801	860.799255	-641.843872	196.091187	419.839630	-562.476990	-59.560684	474.482269	-618.671265	200.263397	66.584061	-618.484558	-46.614143	77.203613	-575.210144	266.118958	1290.826294	-531.823730	-124.491920	1297.803711	-500.704041	72.513809	1323.015137	-476.758118	84.898705	1585.859863	-612.233154	290.760590	1055.763794	-556.721008	-173.888748	1065.822998	-495.370422	274.087738	815.061462	-449.002869	-131.106216	829.824402	-512.576477	65.125290	960.260193	476.662872	-14.122961	930.987854	505.630188	165.953888
-528.046387	163.875061	860.821472	-518.135498	-34.571514	860.816101	-641.822266	196.078278	419.845428	-562.481934	-59.556297	474.496124	-618.623169	200.249771	66.570694	-618.469238	-46.598949	77.207886	-575.241577	266.131836	1290.852539	-531.807922	-124.449211	1297.783447	-500.719360	72.557480	1323.016846	-476.731750	84.920319	1585.849121	-612.298096	290.781952	1055.786621	-556.727234	-173.839523	1065.796021	-495.487213	274.186462	815.056458	-449.056549	-131.095108	829.806519	-512.590210	65.173523	960.264587	475.920013	-13.868086	930.908203	504.964752	166.131104
-528.091431	163.906448	860.831177	-518.176086	-34.529877	860.809143	-641.814941	196.075104	419.844788	-562.475098	-59.560421	474.497070	-618.623718	200.266846	66.614212	-618.476501	-46.576496	77.221466	-575.170715	266.297455	1291.021484	-531.825745	-124.437401	1297.747314	-500.736725	72.588104	1323.025635	-476.724487	84.948944	1585.834473	-612.359741	290.838684	1055.816162	-556.754395	-173.812134	1065.789429	-495.577759	274.235626	815.063843	-449.089142	-131.087646	829.779724	-512.633301	65.201942	960.265991	475.072449	-13.674356	930.832092	504.263733	166.368668
-528.084229	163.919464	860.814270	-518.172180	-34.519634	860.804199	-641.827454	196.100494	419.845123	-562.419067	-59.545898	474.460663	-618.635193	200.266602	66.626236	-618.420532	-46.578739	77.214005	-575.327820	266.188416	1290.879150	-531.799011	-124.408188	1297.728882	-500.767761	72.608078	1322.999023	-476.701508	84.978508	1585.823242	-612.473572	290.906189	1055.812744	-556.745667	-173.778061	1065.736938	-495.679901	274.305908	815.048706	-449.092133	-131.082901	829.735901	-512.639343	65.218781	960.256287	474.221161	-13.535164	930.731628	503.551208	166.549774
-528.090271	163.995941	860.797546	-518.173950	-34.479847	860.780029	-641.854736	196.133392	419.841919	-562.406433	-59.551918	474.444061	-618.660217	200.268509	66.601692	-618.435120	-46.562786	77.196167	-575.386169	266.214294	1290.864380	-531.784363	-124.370407	1297.691895	-500.796173	72.647179	1322.945679	-476.701569	84.992798	1585.795776	-612.593506	290.978760	1055.804688	-556.721802	-173.755585	1065.708618	-495.772858	274.384949	815.041504	-449.065369	-131.033646	829.711304	-512.646057	65.273163	960.236145	473.417206	-13.337806	930.617920	502.867249	166.697784
-528.124451	164.006729	860.789124	-518.188538	-34.497334	860.769287	-641.896667	196.164459	419.851990	-562.343323	-59.504623	474.439758	-618.654846	200.264160	66.590851	-618.454224	-46.594528	77.195961	-575.443359	266.220886	1290.845093	-531.769714	-124.344894	1297.667603	-500.809021	72.655739	1322.907959	-476.709229	85.012909	1585.761841	-612.677063	291.008179	1055.805542	-556.696045	-173.755249	1065.659424	-495.851624	274.467346	815.042603	-449.053101	-131.013107	829.645691	-512.665039	65.269890	960.225952	472.670837	-13.130799	930.523499	502.220612	166.897232
-528.155212	164.071136	860.769897	-518.215698	-34.435467	860.721008	-641.894165	196.166931	419.823120	-562.301086	-59.537483	474.399933	-618.658447	200.268265	66.590248	-618.492065	-46.612827	77.200768	-575.486633	266.252960	1290.833984	-531.721375	-124.320961	1297.612915	-500.819183	72.686668	1322.861084	-476.700745	85.025772	1585.746582	-612.766968	291.015594	1055.799683	-556.628784	-173.703430	1065.616455	-495.998260	274.538116	815.015869	-448.976196	-130.957077	829.615234	-512.687439	65.318977	960.191589	471.927063	-12.906682	930.400085	501.556458	167.087708
-528.181213	164.076355	860.774719	-518.224792	-34.402622	860.718445	-641.868530	196.161850	419.795807	-562.251221	-59.509933	474.396606	-618.650818	200.281357	66.583290	-618.465088	-46.581478	77.180649	-575.538269	266.257050	1290.808105	-531.716675	-124.312370	1297.600342	-500.836975	72.733841	1322.844360	-476.716309	85.044258	1585.748901	-612.882507	291.044373	1055.812012	-556.587402	-173.671890	1065.615112	-496.105957	274.571136	815.002747	-448.896362	-130.897934	829.604492	-512.700256	65.335510	960.192261	471.153107	-12.800510	930.363342	500.886505	167.248291
-528.206543	164.114685	860.794006	-518.181885	-34.372463	860.727478	-641.873535	196.196732	419.808319	-562.250916	-59.527786	474.425354	-618.633118	200.285919	66.573624	-618.491760	-46.600773	77.227539	-575.580933	266.278992	1290.844849	-531.689880	-124.272301	1297.578735	-500.859100	72.760231	1322.855347	-476.711731	85.061722	1585.764038	-612.889221	290.997192	1055.799561	-556.510315	-173.656250	1065.597046	-495.755981	274.689178	815.251099	-448.824615	-130.826584	829.611511	-512.705566	65.367516	960.207886	470.361176	-12.675232	930.352905	500.164398	167.433655
-528.235474	164.125137	860.805725	-518.170715	-34.328278	860.752014	-641.871155	196.195679	419.781921	-562.270874	-59.522705	474.461029	-618.664368	200.270264	66.580589	-618.499268	-46.562130	77.217484	-575.643188	266.308044	1290.851685	-531.659668	-124.232582	1297.561646	-500.874146	72.803154	1322.891724	-476.730011	85.068916	1585.773071	-612.965088	290.963959	1055.840210	-556.454163	-173.603226	1065.591064	-495.855469	274.721802	815.259460	-448.711395	-130.758850	829.636597	-512.723083	65.403015	960.226929	469.622864	-12.511368	930.321045	499.526611	167.542511
-528.231323	164.149399	860.825073	-518.130005	-34.282982	860.756104	-641.859802	196.180237	419.792511	-562.213074	-59.473568	474.468048	-618.655579	200.293549	66.588127	-618.482971	-46.561287	77.233910	-575.705078	266.304016	1290.861206	-531.621155	-124.204323	1297.593262	-500.879333	72.833366	1322.911621	-476.766144	85.076988	1585.792725	-613.047974	290.989868	1055.844849	-556.393799	-173.575256	1065.577759	-495.934723	274.742493	815.272705	-448.624359	-130.661713	829.647522	-512.719849	65.431145	960.240723	468.941559	-12.275616	930.240845	498.894775	167.727875
-528.281738	164.203705	860.831482	-518.117981	-34.252289	860.743225	-641.864319	196.192566	419.786377	-562.212097	-59.455437	474.463989	-618.668823	200.268036	66.594826	-618.449829	-46.543385	77.229729	-575.788269	266.322021	1290.863892	-531.588989	-124.181541	1297.577026	-500.919281	72.861809	1322.910522	-476.779633	85.087646	1585.803589	-613.131958	290.939880	1055.833008	-556.304749	-173.538452	1065.562744	-496.010773	274.777344	815.265320	-448.511139	-130.576584	829.638794	-512.732727	65.467545	960.236816	468.272736	-12.111038	930.187744	498.238617	167.965134
-528.304138	164.156235	860.786255	-518.110779	-34.249435	860.744202	-641.810242	196.162811	419.766724	-562.230774	-59.462723	474.428375	-618.605835	200.280106	66.576340	-618.475708	-46.545326	77.233704	-575.849182	266.348907	1290.868408	-531.554443	-124.179718	1297.568115	-500.958466	72.901176	1322.876465	-476.814209	85.095886	1585.790771	-613.197083	290.894012	1055.851440	-556.248047	-173.536163	1065.554688	-496.075806	274.822052	815.257202	-448.395233	-130.467239	829.658386	-512.737183	65.470268	960.214233	467.606812	-11.972917	930.127136	497.599976	168.131241
-528.344482	164.220978	860.769653	-518.092651	-34.233364	860.703796	-641.832336	196.208725	419.761444	-562.197998	-59.503273	474.447662	-618.627075	200.255478	66.571014	-618.496338	-46.563400	77.223740	-575.936157	266.354919	1290.852417	-531.548523	-124.155457	1297.532959	-500.981476	72.922501	1322.834351	-476.854431	85.104134	1585.791260	-613.285583	290.931793	1055.835205	-556.157776	-173.514481	1065.507446	-496.128510	274.857025	815.272339	-448.291412	-130.409302	829.633667	-512.740173	65.502075	960.184937	466.886169	-11.873460	930.052490	496.962860	168.273743
-528.367188	164.226013	860.753784	-518.057983	-34.230141	860.705566	-641.818970	196.179352	419.743988	-562.177002	-59.492233	474.427582	-618.636902	200.247070	66.555679	-618.512939	-46.565002	77.225052	-575.985840	266.348816	1290.847046	-531.506653	-124.136887	1297.494995	-501.032410	72.936165	1322.804688	-476.880615	85.111855	1585.791016	-613.348816	290.948822	1055.812988	-556.069092	-173.472305	1065.493652	-496.201477	274.876282	815.261902	-448.156494	-130.321350	829.618958	-512.733459	65.518127	960.177734	466.238617	-11.758639	929.992065	496.372253	168.361633
-528.407654	164.259399	860.753784	-518.038208	-34.203602	860.688416	-641.838867	196.204330	419.757141	-562.107910	-59.473988	474.410248	-618.648315	200.245575	66.557709	-618.468323	-46.563435	77.223892	-576.074951	266.350250	1290.821045	-531.444397	-124.112961	1297.489990	-501.044830	72.980667	1322.808960	-476.916809	85.122177	1585.795166	-613.397705	290.904541	1055.801147	-555.971863	-173.435425	1065.462280	-496.228577	274.899323	815.263855	-448.029816	-130.196274	829.623474	-512.738342	65.542961	960.168640	465.672852	-11.571104	929.900085	495.785767	168.496979
-528.427246	164.326401	860.777649	-517.985596	-34.156773	860.681396	-641.832092	196.191864	419.773529	-562.073242	-59.432819	474.427673	-618.605164	200.255005	66.565834	-618.446960	-46.568199	77.248131	-576.140381	266.347168	1290.822998	-531.398560	-124.082985	1297.496582	-501.030273	73.014923	1322.831665	-476.946960	85.139900	1585.813721	-613.472046	290.845154	1055.799927	-555.852844	-173.363052	1065.458008	-496.268097	274.912994	815.267883	-447.907745	-130.083954	829.621948	-512.726685	65.587929	960.177612	465.054993	-11.419370	929.831543	495.138977	168.649979
-528.431335	164.349472	860.802917	-517.958984	-34.114597	860.700562	-641.813843	196.183868	419.770630	-562.023315	-59.387238	474.437744	-618.595459	200.245590	66.579903	-618.458496	-46.572662	77.250870	-576.225464	266.345215	1290.800781	-531.311218	-124.060608	1297.516968	-501.050201	73.038063	1322.836548	-476.982300	85.163147	1585.852295	-613.520630	290.799255	1055.810913	-555.740112	-173.313950	1065.476685	-496.316589	274.911896	815.273254	-447.786102	-129.973724	829.641846	-512.725281	65.618599	960.200867	464.409241	-11.317916	929.770447	494.554901	168.750900
-528.444946	164.371750	860.801147	-517.922546	-34.105663	860.698303	-641.820557	196.181046	419.745361	-562.017761	-59.399014	474.468170	-618.574097	200.248291	66.581223	-618.445374	-46.559074	77.273270	-576.323914	266.337006	1290.810303	-531.241272	-124.045082	1297.504761	-501.047913	73.075287	1322.868164	-477.038361	85.167007	1585.863770	-613.574646	290.721588	1055.790527	-555.630554	-173.281036	1065.483276	-496.336090	274.899323	815.279480	-447.677734	-129.856216	829.647339	-512.714417	65.636574	960.198914	463.774719	-11.221576	929.717102	493.997803	168.791962
-528.446045	164.379288	860.799011	-517.856995	-34.075832	860.699402	-641.831970	196.217712	419.745544	-561.995239	-59.416790	474.479950	-618.573792	200.259842	66.575829	-618.484619	-46.567890	77.253357	-576.396057	266.354340	1290.818481	-531.192078	-124.026138	1297.498901	-501.086761	73.099457	1322.828125	-477.077545	85.193825	1585.883057	-613.651184	290.741882	1055.760742	-555.533447	-173.242447	1065.449829	-496.370728	274.930267	815.287354	-447.564392	-129.770859	829.643188	-512.702454	65.659355	960.200500	463.184113	-11.117736	929.641357	493.443207	168.951172
-528.467468	164.432251	860.795471	-517.863464	-34.085217	860.680420	-641.828247	196.214828	419.737793	-561.980896	-59.411804	474.444641	-618.577393	200.255264	66.563652	-618.482544	-46.577641	77.231987	-576.464417	266.348969	1290.799927	-531.120178	-124.031357	1297.472900	-501.119141	73.124672	1322.825928	-477.157837	85.200356	1585.876465	-613.718994	290.731659	1055.779541	-555.426514	-173.246811	1065.439941	-496.403137	274.939575	815.282776	-447.474426	-129.681183	829.629944	-512.709961	65.674370	960.188599	462.651672	-11.004214	929.559631	492.889679	169.098267
-528.510010	164.420425	860.770874	-517.824158	-34.107319	860.664612	-641.842834	196.231491	419.746674	-561.982361	-59.450016	474.449219	-618.575439	200.255295	66.565552	-618.531860	-46.596375	77.237625	-576.537231	266.359283	1290.793335	-531.061096	-124.017693	1297.446289	-501.130768	73.142822	1322.785034	-477.205994	85.236359	1585.885132	-613.677856	290.308289	1055.768677	-555.320862	-173.210541	1065.421509	-496.424164	274.931244	815.270264	-447.388092	-129.601273	829.622681	-512.709961	65.666168	960.168152	462.151001	-10.837469	929.466919	492.364868	169.276001
-528.525085	164.403687	860.760132	-517.795837	-34.069412	860.646301	-641.817810	196.229797	419.725311	-561.904602	-59.453129	474.427643	-618.558899	200.257599	66.566238	-618.494568	-46.592625	77.207069	-576.603516	266.340729	1290.805054	-530.984070	-123.988937	1297.435303	-501.134735	73.155914	1322.779419	-477.253540	85.260818	1585.895020	-613.814331	290.645294	1055.755371	-555.199707	-173.190063	1065.366089	-496.457764	274.943298	815.285522	-447.265442	-129.502441	829.615601	-512.692322	65.675995	960.152466	461.591675	-10.674164	929.390137	491.822113	169.415985
-528.555969	164.442001	860.767761	-517.768494	-34.048973	860.620239	-641.813477	196.249847	419.736206	-561.851135	-59.410938	474.398254	-618.583679	200.259613	66.559425	-618.491089	-46.574879	77.231339	-576.689087	266.312500	1290.780884	-530.890198	-123.992249	1297.406982	-501.140930	73.182739	1322.773193	-477.279846	85.270920	1585.927612	-613.859741	290.615662	1055.749390	-555.103394	-173.173355	1065.346680	-496.481842	274.946930	815.288757	-447.174072	-129.434296	829.608459	-512.690552	65.691711	960.142944	461.028656	-10.603670	929.353394	491.292816	169.445892
-528.530579	164.461990	860.779480	-517.684998	-34.043579	860.629822	-641.791443	196.240906	419.733673	-561.852600	-59.437813	474.432098	-618.581421	200.264221	66.581108	-618.536194	-46.579113	77.240730	-576.757507	266.321625	1290.788696	-530.761658	-123.944397	1297.419189	-501.140228	73.196884	1322.782593	-477.336792	85.295425	1585.945801	-613.847290	290.214813	1055.772217	-554.970520	-173.089661	1065.317383	-496.516846	274.946747	815.283203	-447.077850	-129.357208	829.594543	-512.648132	65.705696	960.154846	460.456238	-10.543472	929.310547	490.783752	169.538788
-528.547180	164.462769	860.776367	-517.639099	-34.011112	860.637756	-641.799683	196.250381	419.717316	-561.781677	-59.426838	474.440979	-618.588989	200.274826	66.572861	-618.548279	-46.572273	77.250206	-576.837219	266.286407	1290.791382	-530.678040	-123.926483	1297.418457	-501.131439	73.202179	1322.791260	-477.391907	85.320992	1585.951294	-613.982605	290.554871	1055.756348	-554.854797	-173.065750	1065.340210	-496.540405	274.943665	815.296692	-446.987549	-129.277130	829.605591	-512.628235	65.731529	960.156677	459.944580	-10.474537	929.272278	490.277618	169.691406
-528.546326	164.524918	860.795532	-517.601624	-33.995823	860.644104	-641.759949	196.265747	419.707764	-561.782776	-59.440647	474.439301	-618.563416	200.274551	66.551056	-618.505310	-46.557365	77.272575	-576.926575	266.278168	1290.771484	-530.607483	-123.920036	1297.422852	-501.130341	73.235405	1322.795898	-477.443726	85.360542	1585.962402	-614.081299	290.572327	1055.709595	-554.778259	-173.068008	1065.303589	-496.575043	274.945526	815.281555	-446.899384	-129.212967	829.579163	-512.617920	65.765137	960.170410	459.456146	-10.349689	929.210449	489.790192	169.855392
-528.540283	164.555115	860.789246	-517.524719	-33.986641	860.643066	-641.733032	196.263443	419.681030	-561.738708	-59.397396	474.442566	-618.574951	200.269135	66.542786	-618.550537	-46.561283	77.275490	-576.994019	266.275940	1290.757813	-530.508850	-123.897575	1297.417725	-501.155487	73.259392	1322.784058	-477.473541	85.396713	1585.966675	-614.141174	290.495422	1055.699463	-554.674194	-173.077240	1065.297241	-496.621582	274.946411	815.278625	-446.838531	-129.174164	829.566162	-512.585388	65.790649	960.167664	458.979187	-10.213763	929.170044	489.330719	169.941650
-528.564392	164.541031	860.790649	-517.484985	-33.979424	860.627747	-641.744446	196.267960	419.681152	-561.701721	-59.403927	474.444794	-618.579651	200.290405	66.552017	-618.554260	-46.585327	77.267174	-577.079834	266.279236	1290.760864	-530.465393	-123.917778	1297.390259	-501.142792	73.285011	1322.791138	-477.597626	85.349899	1585.925415	-614.203735	290.436829	1055.693115	-554.585632	-173.048340	1065.279297	-496.655182	274.946014	815.284485	-446.772369	-129.140121	829.567932	-512.570618	65.782639	960.159973	458.507172	-10.117417	929.135437	488.875977	170.044754
-528.578308	164.493988	860.771484	-517.442017	-34.009884	860.626709	-641.749268	196.276642	419.700226	-561.718323	-59.426434	474.433563	-618.562012	200.272049	66.548363	-618.558105	-46.585148	77.266815	-577.129089	266.261047	1290.750732	-530.390015	-123.931084	1297.374512	-501.145325	73.272934	1322.778809	-477.565155	85.439209	1585.972534	-614.257019	290.423462	1055.715942	-554.511597	-173.051651	1065.263794	-496.677246	274.989288	815.297913	-446.701202	-129.096161	829.550415	-512.555481	65.756058	960.149780	458.056244	-10.008672	929.093384	488.433838	170.084061
-528.584900	164.523697	860.775452	-517.405151	-34.010246	860.609924	-641.679382	196.254700	419.710327	-561.695007	-59.385891	474.420502	-618.479980	200.256729	66.581169	-618.533997	-46.586941	77.240639	-577.179138	266.251984	1290.755737	-530.299072	-123.913094	1297.357300	-501.139832	73.270470	1322.777222	-477.586121	85.488960	1585.991699	-614.334534	290.381561	1055.712524	-554.428589	-173.044769	1065.271606	-496.702057	274.976227	815.300720	-446.639038	-129.079483	829.532227	-512.540466	65.762527	960.143372	457.584656	-9.956111	929.043335	488.012268	170.170898
-528.567749	164.532532	860.782104	-517.347534	-33.997128	860.617615	-641.631958	196.249435	419.682678	-561.716858	-59.402184	474.415131	-618.484192	200.247375	66.583076	-618.554871	-46.588802	77.244553	-577.236267	266.239075	1290.755615	-530.264954	-123.940804	1297.323120	-501.153381	73.288727	1322.775146	-477.615753	85.519989	1586.004028	-614.392090	290.340912	1055.711548	-554.354126	-173.061249	1065.258179	-496.759705	275.025848	815.300049	-446.582855	-129.063126	829.523438	-512.496216	65.776543	960.149841	457.159760	-9.879967	929.004333	487.590912	170.222656
-528.606506	164.565628	860.776062	-517.296387	-33.985683	860.615234	-641.646057	196.295975	419.693115	-561.652649	-59.372913	474.439911	-618.521606	200.266068	66.540054	-618.521240	-46.577480	77.250557	-577.289673	266.226013	1290.744873	-530.163574	-123.913651	1297.343750	-501.143524	73.311897	1322.768433	-477.631653	85.557350	1585.998169	-614.467590	290.352417	1055.704590	-554.272705	-173.041306	1065.258423	-496.792633	275.052612	815.291687	-446.507935	-129.030365	829.525757	-512.480835	65.805862	960.144653	456.728760	-9.838150	928.978027	487.176880	170.307510
-528.597473	164.597992	860.766541	-517.243958	-33.963356	860.610291	-641.613831	196.282959	419.688385	-561.617432	-59.338989	474.439056	-618.514099	200.285477	66.523041	-618.523254	-46.574821	77.278603	-577.350464	266.222809	1290.732666	-530.100952	-123.906403	1297.349121	-501.138672	73.328941	1322.755127	-477.659210	85.591530	1585.997925	-614.541138	290.326416	1055.678101	-554.189697	-173.034256	1065.263062	-496.845581	275.054047	815.274353	-446.431793	-129.025772	829.502869	-512.442200	65.838211	960.136536	456.465332	-9.962918	928.952393	487.067017	169.733887
-528.566895	164.628174	860.783936	-517.172241	-33.949932	860.603088	-641.617493	196.281448	419.659973	-561.589844	-59.339714	474.454163	-618.545898	200.266144	66.517479	-618.501892	-46.565899	77.305321	-577.420410	266.207703	1290.682007	-530.017334	-123.914452	1297.338989	-501.110596	73.363335	1322.744019	-477.668915	85.622795	1586.004883	-614.630066	290.368683	1055.653931	-554.111511	-173.068649	1065.255615	-496.893127	275.088654	815.252563	-446.378113	-129.000534	829.503052	-512.404114	65.849045	960.143066	455.983124	-9.679605	928.911438	486.406799	170.469940
-528.572205	164.646133	860.773193	-517.084045	-33.988583	860.615295	-641.627930	196.285858	419.664215	-561.564758	-59.310764	474.451691	-618.554260	200.261078	66.510918	-618.494446	-46.576782	77.298752	-577.460388	266.192810	1290.685547	-529.947449	-123.891129	1297.348267	-501.103912	73.359215	1322.755493	-477.689941	85.652107	1586.012451	-614.674377	290.276489	1055.640503	-554.032410	-173.081024	1065.259155	-496.948578	275.111694	815.249878	-446.294891	-128.958527	829.500671	-512.363342	65.854950	960.143799	455.567322	-9.600428	928.860779	486.012726	170.530899
-528.568237	164.644760	860.809692	-517.057190	-33.954010	860.604492	-641.627930	196.282257	419.699860	-561.587830	-59.339558	474.445068	-618.553589	200.269196	66.542656	-618.545776	-46.598991	77.283760	-577.529480	266.180969	1290.710571	-529.894287	-123.911072	1297.323975	-501.100342	73.347115	1322.767456	-477.710663	85.669426	1586.021362	-614.728638	290.217590	1055.658813	-553.945129	-173.096771	1065.262695	-496.997223	275.118622	815.250977	-446.223297	-128.934708	829.518250	-512.344177	65.849365	960.156372	455.175507	-9.582832	928.843994	485.642456	170.554214
-528.526062	164.647400	860.806213	-516.990417	-33.967087	860.603210	-641.603882	196.271042	419.701447	-561.541260	-59.336201	474.463135	-618.549561	200.256241	66.580498	-618.574036	-46.590126	77.290886	-577.563293	266.168640	1290.717041	-529.846008	-123.924736	1297.324585	-501.096436	73.347458	1322.752808	-477.737091	85.701660	1586.030273	-614.767395	290.161224	1055.671997	-553.907837	-173.156281	1065.265625	-497.058563	275.134277	815.254700	-446.182800	-128.950821	829.526306	-512.294617	65.846260	960.154480	454.813232	-9.568777	928.831116	485.299988	170.528015
-528.522156	164.643036	860.806274	-516.964539	-33.964325	860.599976	-641.594055	196.266815	419.698303	-561.549744	-59.334839	474.464264	-618.498352	200.266693	66.590027	-618.523254	-46.619415	77.285095	-577.586121	266.170715	1290.712280	-529.790466	-123.938713	1297.293091	-501.093567	73.353104	1322.740356	-477.735107	85.720131	1586.036377	-614.821350	290.141754	1055.687500	-553.837219	-173.171371	1065.264404	-497.112152	275.183899	815.251099	-446.123901	-128.960999	829.498840	-512.278015	65.845055	960.152710	454.464508	-9.562263	928.802307	484.965179	170.530945
-528.528809	164.657593	860.796387	-516.953979	-33.979332	860.583679	-641.554504	196.252518	419.698486	-561.575562	-59.336834	474.449493	-618.476563	200.260147	66.573586	-618.541321	-46.597729	77.277512	-577.603699	266.159882	1290.714111	-529.727905	-123.918915	1297.320435	-501.081390	73.350243	1322.731445	-477.729004	85.728104	1586.045776	-614.882813	290.205933	1055.675537	-553.769043	-173.173843	1065.264771	-497.162415	275.206940	815.242859	-446.063629	-128.951981	829.506226	-512.267273	65.842972	960.138733	454.067810	-9.532184	928.776428	484.568298	170.593704
-528.481628	164.684631	860.787903	-516.886047	-33.966167	860.591187	-641.522583	196.234161	419.683136	-561.484924	-59.328766	474.459290	-618.466980	200.290955	66.574783	-618.491821	-46.592453	77.269882	-577.635925	266.144531	1290.668335	-529.682434	-123.935410	1297.294800	-501.070587	73.363205	1322.729736	-477.718719	85.763573	1586.043335	-614.919495	290.193970	1055.635132	-553.702942	-173.168884	1065.241333	-497.215973	275.255951	815.206482	-445.987549	-128.939926	829.490967	-512.207825	65.872284	960.138000	453.741211	-9.504297	928.741577	484.234894	170.612091
-528.478333	164.672455	860.776978	-516.843811	-33.991814	860.593933	-641.544434	196.264893	419.694611	-561.482056	-59.326118	474.474426	-618.465210	200.276184	66.565369	-618.571533	-46.590172	77.314796	-577.655457	266.144684	1290.675293	-529.594727	-123.912354	1297.318237	-501.031158	73.379814	1322.744141	-477.706451	85.784637	1586.057739	-614.929138	290.151764	1055.644531	-553.619995	-173.190628	1065.278076	-497.238831	275.285431	815.216125	-445.925812	-128.937500	829.501404	-512.187744	65.862061	960.134155	453.412048	-9.439363	928.693542	483.885162	170.612106
-528.463318	164.697388	860.810791	-516.802551	-33.972916	860.583130	-641.535339	196.229385	419.700745	-561.476746	-59.321533	474.449951	-618.468018	200.279449	66.583717	-618.570923	-46.590248	77.315079	-577.677307	266.115814	1290.654297	-529.541199	-123.918846	1297.331055	-501.020752	73.373009	1322.733521	-477.703278	85.795471	1586.058716	-614.984009	290.150391	1055.628052	-553.553589	-173.197906	1065.281250	-497.274719	275.281128	815.212463	-445.853760	-128.947342	829.520569	-512.158203	65.863098	960.145569	453.076263	-9.431781	928.669678	483.556976	170.632492
-528.390808	164.766006	860.840515	-516.736816	-33.926804	860.576904	-641.534424	196.200851	419.708130	-561.417908	-59.296631	474.460876	-618.471985	200.275955	66.574394	-618.584839	-46.599831	77.306671	-577.684692	266.105988	1290.655640	-529.459106	-123.903000	1297.337036	-501.007538	73.380295	1322.743652	-477.695465	85.803673	1586.059204	-614.996521	290.108612	1055.619141	-553.482605	-173.200287	1065.280396	-497.299652	275.290100	815.197632	-445.797760	-128.935181	829.534973	-512.100098	65.901398	960.158569	452.748047	-9.425983	928.653259	483.226563	170.604385
-528.356934	164.733292	860.820618	-516.688416	-33.972973	860.570129	-641.536987	196.193481	419.698761	-561.391357	-59.288368	474.460541	-618.478027	200.265915	66.576088	-618.596436	-46.610588	77.318642	-577.696594	266.095337	1290.610962	-529.425476	-123.909271	1297.289795	-500.978851	73.387428	1322.720459	-477.677185	85.821243	1586.046387	-615.004517	290.083679	1055.596680	-553.411621	-173.237625	1065.275879	-497.353607	275.322418	815.167908	-445.721558	-128.940842	829.516479	-512.056396	65.869408	960.144958	452.416016	-9.398230	928.619324	482.863007	170.634338
-528.369019	164.753738	860.802856	-516.658142	-33.978378	860.549744	-641.508118	196.200226	419.688751	-561.361816	-59.325512	474.451416	-618.396912	200.276093	66.563263	-618.548035	-46.600994	77.299408	-577.689148	266.086578	1290.586792	-529.394653	-123.913490	1297.301025	-500.945648	73.401573	1322.689575	-477.669495	85.856071	1586.023193	-615.007751	290.040924	1055.574707	-553.351746	-173.214493	1065.250488	-497.341766	275.349487	815.141479	-445.643860	-128.933975	829.512878	-512.028442	65.878868	960.123901	452.066742	-9.398683	928.599976	482.515198	170.700821
-528.329041	164.725494	860.774780	-516.602905	-33.997005	860.563843	-641.512634	196.207840	419.718018	-561.340942	-59.308254	474.454865	-618.449280	200.304565	66.571060	-618.529785	-46.598709	77.294937	-577.651245	266.101440	1290.582031	-529.321655	-123.898575	1297.285400	-500.930389	73.403290	1322.677856	-477.647217	85.858063	1586.008789	-615.009277	290.063507	1055.564331	-553.301758	-173.245544	1065.253906	-497.343811	275.368805	815.119385	-445.597015	-128.945923	829.501892	-511.988983	65.876877	960.117615	451.749847	-9.397564	928.579773	482.173767	170.741913
-528.328064	164.720978	860.766968	-516.594604	-33.994991	860.550354	-641.518005	196.188705	419.712921	-561.378784	-59.350433	474.470398	-618.454285	200.296951	66.584869	-618.559265	-46.604202	77.308838	-577.650085	266.085693	1290.590576	-529.323914	-123.911415	1297.266357	-500.898590	73.388931	1322.676025	-477.613159	85.866890	1586.025879	-615.008789	290.058167	1055.585938	-553.251526	-173.239700	1065.237427	-497.356689	275.353851	815.121765	-445.531067	-128.948471	829.515503	-511.965546	65.874352	960.105042	451.427917	-9.427706	928.584290	481.865570	170.671234
-528.296387	164.709763	860.785095	-516.545105	-34.005043	860.552795	-641.535278	196.193375	419.738281	-561.344421	-59.355549	474.476379	-618.476868	200.273758	66.586739	-618.553345	-46.597382	77.304497	-577.622375	266.069855	1290.595703	-529.281311	-123.912544	1297.283813	-500.867157	73.382332	1322.692749	-477.593201	85.860275	1586.035278	-614.916199	289.705658	1055.592041	-553.190186	-173.283783	1065.263184	-497.358307	275.319122	815.108276	-445.460785	-128.945724	829.530457	-511.935364	65.856178	960.116455	451.159027	-9.377527	928.563843	481.549927	170.677002
-528.255554	164.677582	860.790222	-516.492615	-34.004684	860.565735	-641.492310	196.160614	419.747864	-561.306213	-59.315224	474.463684	-618.469788	200.244385	66.572624	-618.537659	-46.604778	77.308746	-577.609436	266.055969	1290.607300	-529.246643	-123.916321	1297.287598	-500.838318	73.395119	1322.701172	-477.545898	85.870811	1586.049072	-614.884705	289.657410	1055.587280	-553.153931	-173.233780	1065.248535	-497.335449	275.273773	815.095703	-445.428314	-128.952499	829.534851	-511.894897	65.844521	960.126099	450.897675	-9.383695	928.535339	481.269440	170.676437
-528.228149	164.708954	860.792664	-516.432739	-34.006386	860.571960	-641.484558	196.172806	419.751099	-561.293762	-59.329987	474.466492	-618.459473	200.272629	66.578400	-618.542114	-46.596062	77.300491	-577.592468	266.048950	1290.563843	-529.170654	-123.916222	1297.293945	-500.804596	73.388206	1322.687500	-477.537964	85.883774	1586.020264	-614.945740	289.937988	1055.558716	-553.107544	-173.261276	1065.273193	-497.323578	275.269226	815.100159	-445.359680	-128.946121	829.540405	-511.848267	65.863037	960.130066	450.591431	-9.333881	928.498657	480.911041	170.667648
-528.189453	164.778458	860.816772	-516.397095	-33.990868	860.551270	-641.510132	196.194809	419.756470	-561.257446	-59.335548	474.480682	-618.475525	200.282623	66.571198	-618.542419	-46.601303	77.318436	-577.563660	266.058044	1290.542358	-529.186157	-123.916931	1297.270996	-500.764221	73.394012	1322.667603	-477.483459	85.878624	1586.029419	-614.922119	289.934784	1055.508667	-553.057129	-173.278656	1065.233032	-497.290497	275.241272	815.066711	-445.316437	-128.948410	829.520752	-511.802490	65.883369	960.130981	450.318909	-9.371479	928.485291	480.606018	170.659134
-528.155151	164.767197	860.800781	-516.347839	-34.034470	860.562744	-641.470520	196.162369	419.742493	-561.231506	-59.292915	474.479553	-618.448242	200.272552	66.581062	-618.536804	-46.595749	77.297501	-577.549683	266.060089	1290.532104	-529.159363	-123.925438	1297.237793	-500.713318	73.420326	1322.639771	-477.445953	85.887726	1586.008667	-614.909546	289.986603	1055.499512	-553.014221	-173.298553	1065.245972	-497.237793	275.234070	815.053223	-445.251862	-128.934891	829.516968	-511.763641	65.870193	960.128967	450.141479	-9.646612	928.479553	480.580048	169.966827
-528.127197	164.764374	860.788086	-516.320618	-34.028538	860.553894	-641.469177	196.179214	419.759827	-561.213989	-59.276863	474.477875	-618.452087	200.268600	66.575645	-618.554932	-46.591251	77.311218	-577.510010	266.053741	1290.508423	-529.099792	-123.918930	1297.259399	-500.665344	73.398804	1322.631836	-477.396942	85.895218	1586.012329	-614.865051	289.914795	1055.491699	-552.963257	-173.240677	1065.230957	-497.206573	275.185425	815.044434	-445.210541	-128.940643	829.506897	-511.722504	65.874474	960.116760	449.722046	-9.418821	928.466736	479.926392	170.679092
-528.098267	164.724869	860.795227	-516.292847	-34.012611	860.532288	-641.469238	196.163620	419.769226	-561.216003	-59.272156	474.475464	-618.477661	200.256088	66.596230	-618.557495	-46.597881	77.315758	-577.469055	266.046722	1290.503052	-529.079346	-123.905014	1297.244995	-500.619415	73.407990	1322.630859	-477.358276	85.897530	1586.012695	-614.803406	289.873932	1055.492798	-552.907410	-173.272507	1065.209473	-497.157562	275.144836	815.037170	-445.175934	-128.935989	829.500488	-511.695740	65.848244	960.109802	449.429749	-9.410377	928.456482	479.580200	170.702621
-528.050049	164.670319	860.772278	-516.230774	-34.041370	860.558655	-641.460449	196.155914	419.789429	-561.226746	-59.271427	474.487854	-618.506042	200.250046	66.578773	-618.579041	-46.597675	77.313629	-577.418030	266.038483	1290.528809	-529.030640	-123.902748	1297.239380	-500.587097	73.410431	1322.643066	-477.323273	85.882263	1586.018677	-614.737610	289.808319	1055.507202	-552.880249	-173.214355	1065.186279	-497.102692	275.092529	815.055725	-445.144257	-128.915604	829.503418	-511.638397	65.832230	960.111145	449.141327	-9.426285	928.444824	479.228607	170.630066
-528.182129	164.859344	860.791199	-516.546326	-33.694847	860.251404	-641.576721	196.193115	419.865784	-561.251404	-59.298019	474.437775	-618.564941	200.241745	66.612961	-618.561401	-46.596256	77.314064	-577.374084	266.049286	1290.527588	-529.035828	-123.918854	1297.219727	-500.527466	73.396652	1322.651001	-477.274963	85.871864	1586.021118	-614.681519	289.826874	1055.509644	-552.852234	-173.211578	1065.184692	-497.038025	275.063324	815.049500	-445.127136	-128.915894	829.499329	-511.717194	65.935890	959.952271	448.865784	-9.437538	928.422607	478.914948	170.619873
-527.976563	164.662308	860.778687	-516.183960	-34.072510	860.554932	-641.444824	196.136398	419.813873	-561.263794	-59.311802	474.513153	-618.498718	200.229233	66.568413	-618.559265	-46.595444	77.344406	-577.312744	266.062683	1290.536011	-529.002869	-123.919960	1297.223877	-500.487854	73.404037	1322.622681	-477.214050	85.876961	1586.032959	-614.619385	289.793884	1055.488403	-552.825806	-173.224075	1065.213379	-496.968262	275.044098	815.046143	-445.085754	-128.886642	829.515930	-511.561310	65.807098	960.110718	448.614380	-9.418146	928.403870	478.568024	170.677750
-527.920959	164.741348	860.788757	-516.158447	-34.065723	860.562256	-641.453369	196.150391	419.830780	-561.235962	-59.287548	474.509796	-618.550781	200.208557	66.573235	-618.567749	-46.599480	77.350151	-577.249146	266.072357	1290.517700	-528.971436	-123.912071	1297.235840	-500.428070	73.420624	1322.627075	-477.174072	85.853889	1586.026367	-614.558289	289.819397	1055.480835	-552.822021	-173.218338	1065.216309	-496.904297	275.010223	815.044312	-445.090118	-128.906891	829.489563	-511.530823	65.846268	960.120483	448.342163	-9.433429	928.384460	478.248322	170.704880
-527.900269	164.719910	860.774780	-516.143127	-34.094238	860.553223	-641.455750	196.158508	419.819977	-561.212952	-59.279575	474.488495	-618.518372	200.238266	66.598366	-618.516602	-46.588017	77.306824	-577.183289	266.073944	1290.510498	-528.960815	-123.941277	1297.231079	-500.409821	73.406670	1322.604980	-477.139801	85.837135	1586.006470	-614.476685	289.813110	1055.455200	-552.820557	-173.199936	1065.206055	-496.796082	274.986877	815.047852	-445.103180	-128.901642	829.479004	-511.494385	65.824570	960.106995	448.083252	-9.478563	928.365845	477.946442	170.638657
-527.848083	164.740494	860.769897	-516.115112	-34.111248	860.549072	-641.443420	196.130432	419.819153	-561.228149	-59.327610	474.495575	-618.555237	200.234009	66.593414	-618.536377	-46.598793	77.323143	-577.122253	266.069550	1290.500854	-528.934021	-123.960533	1297.234131	-500.330719	73.400566	1322.595581	-477.080902	85.816101	1586.017822	-614.330688	289.499054	1055.453613	-552.804749	-173.190552	1065.208618	-496.719666	274.979950	815.020996	-445.097473	-128.902222	829.486389	-511.449005	65.825653	960.101990	447.833527	-9.520464	928.331238	477.638550	170.601395
-527.778992	164.744141	860.803040	-516.061951	-34.090450	860.542786	-641.406738	196.144821	419.863953	-561.196106	-59.300751	474.493195	-618.514587	200.213379	66.619164	-618.492981	-46.592175	77.309608	-577.058594	266.064850	1290.518799	-528.910828	-123.968651	1297.244141	-500.270416	73.401024	1322.607666	-477.022980	85.795708	1586.023315	-614.293335	289.779266	1055.439209	-552.797974	-173.176056	1065.189453	-496.640625	274.928375	815.064392	-445.091797	-128.885880	829.484070	-511.391876	65.817108	960.115906	447.572540	-9.570692	928.329895	477.297729	170.563705
-527.739929	164.697098	860.787354	-516.037048	-34.107578	860.548828	-641.389587	196.131805	419.888214	-561.190674	-59.284386	474.492767	-618.568298	200.198792	66.634766	-618.503174	-46.598400	77.295700	-576.967712	266.064453	1290.528320	-528.898621	-123.949509	1297.211304	-500.217072	73.375610	1322.623901	-476.962280	85.780632	1586.036133	-614.139832	289.489807	1055.465088	-552.807373	-173.148834	1065.209473	-496.537415	274.878113	815.052917	-445.092743	-128.880768	829.498901	-511.353363	65.795609	960.110352	447.342651	-9.643114	928.338623	476.968994	170.555145
-527.706787	164.660248	860.793457	-516.032166	-34.092289	860.546936	-641.362915	196.138870	419.922028	-561.197937	-59.280819	474.501648	-618.567383	200.206863	66.634644	-618.498474	-46.592014	77.339706	-576.887695	266.061920	1290.536865	-528.856140	-123.966118	1297.236206	-500.171600	73.373062	1322.612305	-476.991913	85.698967	1586.002930	-614.030884	289.483856	1055.485229	-552.800659	-173.131683	1065.224609	-496.453186	274.865295	815.066528	-445.093201	-128.867996	829.492676	-511.322388	65.780174	960.111206	447.067932	-9.685089	928.343323	476.638611	170.463181
-527.635010	164.705383	860.809753	-516.001404	-34.078098	860.561218	-641.338684	196.163208	419.920959	-561.177307	-59.253601	474.508514	-618.556885	200.208389	66.637459	-618.494873	-46.568378	77.346985	-576.779968	266.074280	1290.541260	-528.862061	-123.960800	1297.241821	-500.105743	73.371475	1322.624268	-476.927155	85.693695	1586.020752	-613.931458	289.488220	1055.455322	-552.800415	-173.131332	1065.223022	-496.382721	274.852173	815.066406	-445.097961	-128.873596	829.498474	-511.274109	65.806374	960.126831	446.827850	-9.749727	928.354614	476.323792	170.459991
-527.588806	164.693420	860.790161	-516.005554	-34.093983	860.565186	-641.297729	196.187088	419.918823	-561.195190	-59.280682	474.516327	-618.545105	200.221054	66.631104	-618.521729	-46.566029	77.371918	-576.697205	266.090149	1290.524170	-528.805969	-123.951485	1297.278809	-500.045441	73.369652	1322.620483	-476.883209	85.680717	1585.999268	-613.844055	289.513184	1055.435303	-552.801636	-173.150635	1065.256470	-496.318146	274.835907	815.033264	-445.132446	-128.914581	829.490112	-511.253113	65.801582	960.118958	446.583405	-9.836236	928.360596	476.054047	170.456360
-527.530212	164.701553	860.780579	-515.969299	-34.143070	860.558044	-641.266907	196.179901	419.923096	-561.183716	-59.271526	474.523163	-618.599915	200.213882	66.626221	-618.491333	-46.565285	77.354660	-576.597900	266.090454	1290.532715	-528.820007	-123.993881	1297.260986	-500.012390	73.347855	1322.593262	-476.834656	85.659363	1585.987549	-613.754395	289.539124	1055.429443	-552.813782	-173.164688	1065.227051	-496.239807	274.825836	815.018188	-445.137512	-128.919586	829.473450	-511.200562	65.781296	960.110107	446.392609	-9.874788	928.352539	475.832397	170.372955
-527.453125	164.728165	860.805420	-515.973999	-34.120358	860.517334	-641.258362	196.210663	419.938141	-561.151978	-59.264580	474.460785	-618.728760	200.173187	66.600952	-618.501099	-46.577778	77.345085	-576.500854	266.081268	1290.515869	-528.826965	-124.010620	1297.217041	-499.958282	73.312889	1322.567139	-476.767670	85.645103	1585.989380	-613.631348	289.520203	1055.441284	-552.841553	-173.172440	1065.206299	-496.147217	274.813782	815.025818	-445.149719	-128.923645	829.462524	-511.167603	65.768623	960.102600	446.223511	-9.911737	928.346313	475.609711	170.322876
-527.398132	164.696243	860.802124	-515.930725	-34.183029	860.536438	-641.196533	196.187195	419.962952	-561.125793	-59.268002	474.444824	-618.737610	200.158295	66.637665	-618.472900	-46.589016	77.284554	-576.392517	266.092041	1290.542480	-528.836487	-124.027328	1297.196533	-499.902405	73.260872	1322.574585	-476.717224	85.616150	1585.978516	-613.546204	289.532776	1055.475098	-552.847534	-173.205414	1065.188354	-496.087219	274.786987	815.021362	-445.159180	-128.970032	829.440063	-511.129761	65.731186	960.111694	446.049957	-9.942099	928.359497	475.442017	170.238770
-527.337158	164.712158	860.807251	-515.923340	-34.155994	860.512146	-641.172180	196.209824	420.015930	-561.137756	-59.277740	474.454742	-618.717712	200.164948	66.648323	-618.467712	-46.597431	77.294998	-576.286072	266.085541	1290.545898	-528.825562	-124.025314	1297.182129	-499.847137	73.240883	1322.553711	-476.649902	85.590034	1585.963623	-613.434387	289.517853	1055.474243	-552.857788	-173.205795	1065.166504	-496.015381	274.786102	815.022949	-445.140045	-128.986862	829.443542	-511.094666	65.735199	960.102112	445.929443	-9.967548	928.359802	475.305603	170.180496
-527.274414	164.693466	860.797302	-515.905945	-34.131279	860.516113	-641.124268	196.193069	420.009064	-561.126343	-59.258560	474.461029	-618.740662	200.166397	66.655502	-618.456665	-46.578381	77.319016	-576.171570	266.072388	1290.532349	-528.789917	-124.039719	1297.193970	-499.804993	73.228752	1322.554077	-476.575684	85.568367	1585.960083	-613.347290	289.558868	1055.492432	-552.867981	-173.178848	1065.163452	-495.897858	274.808777	815.022522	-445.154449	-129.038254	829.433105	-511.046967	65.743309	960.098267	445.806122	-9.996447	928.376404	475.196106	170.139557
-527.220093	164.703735	860.785095	-515.865967	-34.174282	860.537415	-641.112122	196.232330	420.008789	-561.172302	-59.296600	474.497101	-618.772095	200.173859	66.648315	-618.468872	-46.575275	77.335060	-576.065491	266.077515	1290.515869	-528.784851	-124.047630	1297.196167	-499.751923	73.239235	1322.555054	-476.510925	85.554169	1585.941650	-613.256287	289.589966	1055.468750	-552.891052	-173.179871	1065.158447	-495.823486	274.790466	815.002930	-445.164032	-129.093719	829.418274	-511.002808	65.742622	960.103088	445.687469	-10.039736	928.421570	475.107666	170.106522
-527.158081	164.692566	860.773560	-515.827515	-34.161140	860.549316	-641.073425	196.239120	419.989075	-561.173096	-59.281723	474.541626	-618.759460	200.171188	66.638008	-618.474976	-46.612778	77.364952	-575.972351	266.087952	1290.509277	-528.830872	-124.061134	1297.203369	-499.693085	73.211967	1322.547607	-476.427551	85.539162	1585.943115	-613.163818	289.626129	1055.452271	-552.926514	-173.222275	1065.201294	-495.734039	274.790985	814.977844	-445.194794	-129.143555	829.424377	-510.959137	65.753769	960.103882	445.553223	-10.074274	928.438721	475.024536	170.086380
-527.062561	164.725266	860.779358	-515.810852	-34.161308	860.542664	-641.046814	196.236084	420.022949	-561.193359	-59.272972	474.540314	-618.786316	200.145477	66.626808	-618.537598	-46.600479	77.372078	-575.878113	266.087280	1290.488770	-528.841492	-124.079613	1297.212280	-499.668457	73.194389	1322.553223	-476.275970	85.577400	1585.977295	-613.086609	289.628052	1055.469604	-552.954407	-173.215195	1065.173950	-495.650909	274.806824	814.962097	-445.212677	-129.179337	829.395325	-510.904663	65.759460	960.103699	445.407532	-10.143142	928.460999	474.976318	169.994659
-527.013306	164.743896	860.811157	-515.809998	-34.159752	860.536560	-641.024414	196.248978	420.030762	-561.228027	-59.294010	474.554352	-618.797119	200.121719	66.633606	-618.487427	-46.650986	77.376801	-575.793213	266.090759	1290.505859	-528.849121	-124.068405	1297.211548	-499.618561	73.149323	1322.566162	-476.278015	85.455948	1585.929565	-612.978455	289.656586	1055.465576	-552.997437	-173.184586	1065.149902	-495.536652	274.775146	814.998779	-445.214783	-129.224243	829.412964	-510.879791	65.748001	960.116699	445.316345	-10.192991	928.480286	474.990295	169.905884
-526.925537	164.752670	860.828430	-515.781006	-34.182716	860.546204	-640.981628	196.235016	420.077423	-561.283691	-59.297253	474.549408	-618.813538	200.094833	66.639641	-618.482910	-46.665447	77.350098	-575.674805	266.087463	1290.546753	-528.898376	-124.105652	1297.175537	-499.618927	73.091827	1322.540405	-476.216431	85.404022	1585.919189	-612.872131	289.667633	1055.507690	-553.035889	-173.259033	1065.148193	-495.436218	274.742035	815.005920	-445.244659	-129.296646	829.401672	-510.833832	65.733200	960.131470	445.255432	-10.231858	928.503540	475.001556	169.886993
-526.864990	164.703903	860.817383	-515.793335	-34.209248	860.552551	-640.919312	196.248093	420.117493	-561.367493	-59.342579	474.567993	-618.788086	200.087372	66.667358	-618.459106	-46.674187	77.322815	-575.579407	266.092682	1290.544189	-528.923523	-124.127014	1297.187500	-499.582214	73.072639	1322.540283	-476.111176	85.331429	1585.930298	-612.757996	289.687042	1055.504761	-553.097412	-173.248932	1065.145752	-495.332428	274.748138	815.010437	-445.276703	-129.347977	829.374939	-510.795990	65.701225	960.127625	445.237427	-10.307597	928.532349	475.087250	169.790268
-526.781921	164.708725	860.802429	-515.767883	-34.212563	860.549744	-640.849915	196.259521	420.109039	-561.431030	-59.353394	474.589722	-618.768921	200.113205	66.665627	-618.474915	-46.703091	77.346153	-575.462830	266.103760	1290.556274	-528.980591	-124.141968	1297.167358	-499.551208	73.041466	1322.550293	-475.950531	85.361328	1585.956909	-612.644775	289.719147	1055.520996	-553.135803	-173.275421	1065.137451	-495.215912	274.755646	815.009827	-445.292297	-129.393539	829.374329	-510.744171	65.704811	960.119019	445.217590	-10.375626	928.566345	475.179718	169.755539
-526.713501	164.697327	860.791626	-515.750488	-34.245232	860.561890	-640.785583	196.281158	420.124603	-561.513184	-59.356735	474.639648	-618.578186	200.150543	66.682632	-618.536011	-46.721111	77.354836	-575.355896	266.118408	1290.558105	-529.014648	-124.122093	1297.166626	-499.504242	73.038612	1322.546143	-475.855652	85.315323	1585.949097	-612.620667	290.154480	1055.508423	-553.193909	-173.275742	1065.153076	-495.135651	274.733887	815.027710	-445.311188	-129.424118	829.377808	-510.702240	65.691475	960.119751	445.260773	-10.433202	928.621338	475.319824	169.763489
-526.674133	164.693344	860.792969	-515.770752	-34.228405	860.584717	-640.717590	196.287567	420.116699	-561.588013	-59.402657	474.676392	-618.758362	200.127609	66.671005	-618.501587	-46.745102	77.383263	-575.256714	266.108734	1290.550415	-529.046265	-124.140137	1297.182007	-499.469604	73.017334	1322.566895	-475.769836	85.255569	1585.955078	-612.497131	290.168488	1055.505005	-553.258423	-173.257462	1065.137695	-495.014709	274.709351	815.026428	-445.340790	-129.460861	829.370667	-510.681335	65.706123	960.130554	445.286774	-10.468915	928.665588	475.438080	169.708603
-526.598816	164.693359	860.812256	-515.777100	-34.227718	860.583679	-640.663818	196.287918	420.112732	-561.638428	-59.359966	474.705902	-618.780457	200.115509	66.664711	-618.520325	-46.783760	77.389252	-575.161621	266.093231	1290.562866	-529.097229	-124.140244	1297.184937	-499.443146	73.008446	1322.590332	-475.763336	85.124466	1585.913208	-612.384460	290.178253	1055.532715	-553.307068	-173.267670	1065.150024	-494.923859	274.701263	815.054077	-445.375458	-129.515045	829.380249	-510.640350	65.692360	960.139099	445.346924	-10.539450	928.724060	475.617920	169.588394
-526.491638	164.692352	860.826050	-515.753357	-34.214767	860.594421	-640.624451	196.295975	420.152313	-561.726013	-59.361256	474.734528	-618.829224	200.057098	66.669449	-618.548401	-46.818859	77.444206	-575.055054	266.087158	1290.563477	-529.108154	-124.136765	1297.201416	-499.383331	72.975578	1322.602661	-475.604309	85.149101	1585.941895	-612.270691	290.193298	1055.555542	-553.368042	-173.260406	1065.143677	-494.815735	274.669037	815.083862	-445.424927	-129.555771	829.371826	-510.586884	65.691788	960.152649	445.425873	-10.551019	928.757019	475.766479	169.548386
-526.426025	164.696320	860.838257	-515.787354	-34.224014	860.578003	-640.534363	196.316116	420.157867	-561.833313	-59.433681	474.762421	-618.758850	200.048492	66.702484	-618.458191	-46.904762	77.465927	-574.957581	266.102997	1290.583862	-529.196960	-124.149017	1297.174316	-499.374756	72.940254	1322.597534	-475.520386	85.089622	1585.949585	-612.149719	290.230255	1055.567261	-553.434326	-173.289795	1065.131836	-494.709839	274.660583	815.109314	-445.454010	-129.635666	829.358826	-510.560272	65.670090	960.149475	445.540314	-10.634279	928.787964	475.988831	169.491867
-526.318970	164.726547	860.854980	-515.769104	-34.244106	860.604248	-640.478943	196.329636	420.196167	-561.918945	-59.450016	474.790009	-618.810364	200.041367	66.718643	-618.353271	-46.994724	77.497566	-574.827576	266.091583	1290.606079	-529.234863	-124.173676	1297.152466	-499.370880	72.915512	1322.588135	-475.533020	84.934227	1585.893066	-612.010620	290.198761	1055.588623	-553.496887	-173.285736	1065.124512	-494.604553	274.628021	815.119751	-445.524200	-129.686646	829.351868	-510.522552	65.673759	960.173645	445.635071	-10.990171	928.948425	476.540985	168.389938
-526.221313	164.709625	860.849426	-515.810974	-34.267963	860.615540	-640.363525	196.331818	420.177032	-562.065735	-59.489933	474.833771	-618.790222	200.051697	66.715652	-618.347961	-47.091591	77.520882	-574.726135	266.141418	1290.632690	-529.319885	-124.173805	1297.123657	-499.361572	72.892265	1322.573608	-475.432709	84.886459	1585.901367	-611.899414	290.268066	1055.605591	-553.589111	-173.302185	1065.093872	-494.486572	274.603973	815.154236	-445.625671	-129.744705	829.320374	-510.487366	65.654793	960.175720	445.105865	-10.924653	929.322693	476.263580	168.071686
-526.152039	164.706055	860.838562	-515.832092	-34.274063	860.627380	-640.295044	196.361786	420.173065	-562.115662	-59.498928	474.859711	-618.837097	200.033096	66.714432	-618.370667	-47.187325	77.567146	-574.609802	266.164825	1290.654175	-529.377686	-124.185585	1297.119263	-499.345398	72.862862	1322.580444	-475.342468	84.813026	1585.907471	-611.795959	290.308990	1055.620728	-553.677063	-173.281570	1065.105713	-494.374695	274.583466	815.167603	-445.681335	-129.791580	829.318787	-510.464874	65.656441	960.176331	444.958893	-9.905866	928.969238	474.954041	168.586319
-526.074707	164.626434	860.832520	-515.867004	-34.300701	860.661316	-640.229004	196.387802	420.179138	-562.114441	-59.481060	474.893768	-618.783386	200.043304	66.716682	-618.444275	-47.299419	77.609314	-574.483887	266.182587	1290.689209	-529.458130	-124.192902	1297.144775	-499.313812	72.856422	1322.622925	-475.249603	84.735596	1585.913818	-611.675171	290.377930	1055.642456	-553.763489	-173.254364	1065.114624	-494.260376	274.570343	815.173645	-445.769867	-129.834152	829.304749	-510.438690	65.617714	960.189697	445.618530	-10.897442	928.996338	476.690979	167.904129
-526.002930	164.661011	860.872925	-515.917175	-34.268261	860.676331	-640.127258	196.388031	420.184021	-562.095276	-59.546989	474.923187	-618.809875	200.036850	66.740501	-618.486145	-47.383907	77.614296	-574.356995	266.206268	1290.710205	-529.519470	-124.192513	1297.161377	-499.290955	72.832977	1322.659790	-475.160889	84.669456	1585.929688	-611.552734	290.444000	1055.675903	-553.854370	-173.222321	1065.118896	-494.127838	274.541443	815.208008	-445.847229	-129.893417	829.318665	-510.419189	65.632523	960.216553	445.811859	-11.049527	929.051758	477.094116	167.795685
-525.897156	164.619064	860.863342	-515.915100	-34.271431	860.711975	-640.062805	196.404144	420.204071	-562.042053	-59.602356	474.932526	-618.821411	200.039368	66.765831	-618.533325	-47.490963	77.674957	-574.230347	266.241882	1290.740112	-529.598083	-124.179718	1297.183350	-499.259247	72.812439	1322.674438	-475.051819	84.599037	1585.929688	-611.410767	290.493256	1055.690186	-553.955750	-173.178009	1065.122559	-493.979767	274.525635	815.258484	-445.924805	-129.920334	829.325928	-510.383453	65.626266	960.231445	446.014832	-11.147818	929.092468	477.413391	167.705521
-525.820740	164.617172	860.885254	-515.973938	-34.315449	860.752808	-639.990479	196.441238	420.200073	-562.065308	-59.735058	474.927734	-618.866028	200.019424	66.752907	-618.637512	-47.578846	77.717812	-574.112366	266.251709	1290.750000	-529.695496	-124.185219	1297.174316	-499.245667	72.795578	1322.702026	-474.858124	84.616501	1585.980591	-611.284973	290.564392	1055.711548	-554.061096	-173.145523	1065.117432	-493.843384	274.492645	815.276794	-446.008911	-129.962265	829.320007	-510.380951	65.605194	960.263489	446.189606	-11.225327	929.143555	477.707031	167.604919
-525.746399	164.681137	860.910950	-515.999084	-34.299118	860.757568	-639.903992	196.458618	420.209442	-562.028442	-59.824566	474.940735	-618.657959	200.024643	66.765686	-618.663940	-47.670143	77.733978	-573.990234	266.285492	1290.814209	-529.790588	-124.200165	1297.172485	-499.250519	72.766151	1322.688843	-474.761200	84.529060	1585.968262	-611.038635	290.175629	1055.764648	-554.205322	-173.137711	1065.118530	-493.670074	274.486420	815.295471	-446.115509	-130.028046	829.299500	-510.366852	65.628998	960.279907	446.387390	-11.339900	929.177551	478.048737	167.545425
-525.650513	164.612900	860.922852	-516.014221	-34.336334	860.789673	-639.835144	196.493530	420.236053	-562.061707	-59.925415	474.994049	-618.651306	200.042587	66.801498	-618.716125	-47.769497	77.735603	-573.877441	266.296295	1290.802856	-529.856140	-124.210434	1297.209106	-499.236877	72.723679	1322.704468	-474.737244	84.369186	1585.918457	-610.946777	290.610840	1055.757813	-554.320862	-173.104919	1065.120117	-493.533112	274.454559	815.338928	-446.231079	-130.067322	829.314026	-510.340210	65.579910	960.303345	446.672363	-11.592790	929.199707	478.733337	166.845215
-525.622620	164.580826	860.911499	-516.083557	-34.373211	860.800049	-639.748718	196.495163	420.224518	-562.093445	-59.986649	474.993622	-618.695557	200.014008	66.803749	-618.788391	-47.855991	77.745514	-573.730286	266.330078	1290.827148	-529.986816	-124.200493	1297.180542	-499.239410	72.713791	1322.705078	-474.634460	84.282448	1585.904907	-610.792419	290.637238	1055.792969	-554.467529	-173.081207	1065.109375	-493.393066	274.436920	815.361206	-446.336945	-130.096344	829.298584	-510.352051	65.551598	960.301880	446.527222	-11.529813	929.391479	478.811188	166.581650
-525.557556	164.562790	860.925049	-516.109070	-34.382835	860.841980	-639.698181	196.510345	420.240967	-562.135742	-60.040531	475.033966	-618.682739	199.985779	66.814056	-618.776001	-47.957325	77.778839	-573.596619	266.365265	1290.879272	-530.120056	-124.207611	1297.201660	-499.249420	72.674301	1322.734863	-474.526855	84.202682	1585.894043	-610.625549	290.742004	1055.847656	-554.625122	-173.056610	1065.086670	-493.279053	274.418793	815.394104	-446.450623	-130.130127	829.300598	-510.346558	65.546494	960.331055	446.277527	-11.274840	929.337769	478.721130	166.155197
-525.513245	164.532425	860.938782	-516.146484	-34.416824	860.862915	-639.603455	196.516785	420.212860	-562.234070	-60.076641	475.092621	-618.676758	199.973495	66.786232	-618.816528	-48.003159	77.801804	-573.454346	266.402649	1290.923218	-530.264465	-124.205040	1297.195679	-499.233124	72.639427	1322.765259	-474.402557	84.144035	1585.898682	-610.442749	290.821198	1055.868530	-554.784790	-173.018097	1065.093628	-493.149170	274.417633	815.425049	-446.542572	-130.190704	829.334290	-510.348236	65.513367	960.348938	445.763580	-11.065182	929.921448	478.831299	165.684296
-525.466370	164.506256	860.919434	-516.181030	-34.426685	860.898865	-639.548706	196.542725	420.229218	-562.313477	-60.090900	475.113159	-618.662048	199.991592	66.816788	-618.835876	-48.034397	77.805527	-573.306152	266.461609	1290.954346	-530.400024	-124.189171	1297.210571	-499.231842	72.632668	1322.784302	-474.264587	84.095154	1585.900513	-610.382874	290.981049	1055.945068	-554.955627	-172.987640	1065.094360	-493.442261	274.371277	815.251038	-446.684235	-130.243256	829.336243	-510.342590	65.518700	960.357178	445.515778	-11.462393	930.105103	478.557465	166.215744
-525.406128	164.495697	860.907837	-516.202820	-34.460857	860.910889	-639.485962	196.558273	420.213440	-562.413513	-60.142223	475.175537	-618.679993	199.998154	66.794556	-618.841919	-48.065628	77.854744	-573.163391	266.484558	1290.966675	-530.553101	-124.202080	1297.193237	-499.217682	72.621696	1322.810181	-474.133911	84.034821	1585.893555	-610.244934	291.120758	1055.942749	-555.134094	-172.980606	1065.110107	-493.352631	274.370941	815.221619	-446.783813	-130.287292	829.372314	-510.323303	65.503761	960.357361	449.084351	-10.490909	927.767944	480.411743	167.936249
-525.353638	164.528168	860.914673	-516.214905	-34.498661	860.930115	-639.481384	196.559952	420.206512	-562.546326	-60.176563	475.237091	-618.682678	200.036774	66.798851	-618.854065	-48.086929	77.838783	-573.022583	266.540710	1290.962158	-530.715149	-124.208778	1297.209595	-499.236847	72.598801	1322.784912	-473.903503	84.053322	1585.897339	-610.101013	291.204193	1055.949585	-555.320374	-172.954285	1065.094604	-493.169861	274.359833	815.246216	-446.902954	-130.343964	829.362488	-510.316925	65.503082	960.371887	448.247162	-10.700330	928.411438	480.265350	167.379684
-525.309570	164.558640	860.928650	-516.261169	-34.516987	860.920227	-639.460266	196.592545	420.238831	-562.634094	-60.105381	475.234711	-618.857300	199.989761	66.790604	-618.848389	-48.091156	77.809448	-572.883850	266.563721	1290.982910	-530.875305	-124.210770	1297.227539	-499.241425	72.588188	1322.782471	-473.773682	83.979599	1585.866089	-609.960754	291.276978	1055.955566	-555.508972	-172.941635	1065.080811	-493.025360	274.354523	815.235657	-447.020721	-130.409470	829.357422	-510.308319	65.492798	960.372925	447.848541	-11.469011	928.649231	481.518738	166.746826
-525.270508	164.487045	860.911133	-516.298706	-34.564774	860.913513	-639.474609	196.603745	420.255341	-562.732971	-60.088039	475.256500	-618.900574	199.983994	66.788971	-618.879639	-48.086475	77.791824	-572.749756	266.603516	1290.991821	-531.102661	-124.221001	1297.168945	-499.228607	72.576378	1322.779785	-473.720551	83.843956	1585.815063	-609.793396	291.382294	1055.964600	-555.699219	-172.932129	1065.079834	-492.854858	274.320740	815.246460	-447.164642	-130.479584	829.363281	-510.300018	65.434906	960.360046	447.537933	-11.615180	929.336487	481.337250	166.338211
-525.186646	164.461029	860.929932	-516.324707	-34.607689	860.934509	-639.458252	196.605011	420.259705	-562.900452	-60.086082	475.293030	-618.901978	199.994583	66.807259	-618.863159	-48.066277	77.758667	-572.626343	266.648041	1290.976807	-531.291748	-124.214439	1297.171265	-499.229218	72.518105	1322.800781	-473.613190	83.757065	1585.798828	-609.622498	291.464203	1055.978638	-555.884277	-172.924896	1065.078857	-492.709564	274.326080	815.252808	-447.279633	-130.528702	829.394714	-510.281342	65.395256	960.381042	447.950043	-11.897526	929.342468	481.852020	165.967636
-525.127808	164.409683	860.907104	-516.407410	-34.653461	860.959045	-639.462280	196.607422	420.270691	-563.085022	-60.058739	475.334503	-618.901611	199.983078	66.817627	-618.885254	-48.037491	77.740013	-572.468506	266.697235	1290.983765	-531.478455	-124.227356	1297.159790	-499.237396	72.529007	1322.806885	-473.465729	83.701492	1585.787842	-609.436951	291.554443	1055.989990	-556.071777	-172.890427	1065.085449	-492.534271	274.265747	815.248474	-447.445404	-130.610504	829.406677	-510.286652	65.363190	960.381165	448.337463	-12.136016	929.341309	482.162109	166.022690
-525.056580	164.412125	860.891724	-516.457886	-34.687435	860.959351	-639.503296	196.615997	420.279755	-563.245850	-60.038189	475.384277	-618.771973	200.009491	66.798607	-618.845642	-47.975544	77.722237	-572.335144	266.749207	1290.980591	-531.646301	-124.232147	1297.159668	-499.254974	72.519661	1322.808960	-473.347015	83.639870	1585.775024	-609.269531	291.662231	1055.982910	-556.249329	-172.881531	1065.104980	-492.379303	274.277283	815.247070	-447.592529	-130.679276	829.430908	-510.270569	65.349007	960.372986	448.395599	-11.984231	929.335693	482.132507	166.174591
-525.036987	164.370560	860.858276	-516.581909	-34.689255	860.942200	-639.474854	196.613449	420.249268	-563.428650	-60.005066	475.387604	-618.931030	199.994919	66.761543	-618.785767	-47.916210	77.676323	-572.175659	266.813080	1290.970825	-531.811707	-124.218994	1297.164917	-499.247040	72.525391	1322.794312	-473.146118	83.674286	1585.763428	-609.105286	291.728485	1055.981201	-556.458313	-172.876495	1065.124390	-492.222961	274.304260	815.235291	-447.808289	-130.766037	829.399902	-510.293365	65.329254	960.344543	448.709930	-12.932162	929.576172	483.618591	164.777481
-524.970337	164.360626	860.844360	-516.653198	-34.731354	860.949219	-639.502747	196.650726	420.233337	-563.560547	-59.989906	475.408417	-618.789063	200.027786	66.757385	-618.844299	-47.880470	77.684090	-572.034119	266.848907	1290.942627	-531.948669	-124.201027	1297.156250	-499.227356	72.534180	1322.767700	-473.091919	83.565063	1585.705078	-608.943176	291.776642	1055.915771	-556.641907	-172.812515	1065.119629	-492.080322	274.292725	815.182800	-447.980713	-130.867813	829.379456	-510.282990	65.306831	960.339783	448.722992	-12.806510	929.580383	483.481842	164.928879
-524.902100	164.387817	860.852722	-516.718811	-34.764702	860.952637	-639.480530	196.660217	420.199188	-563.678833	-59.979485	475.408508	-618.764282	200.043701	66.760017	-618.813965	-47.862289	77.649666	-571.884216	266.882690	1290.913330	-532.069092	-124.182983	1297.168579	-499.216064	72.523987	1322.759521	-472.971893	83.522369	1585.685669	-608.781006	291.819946	1055.906860	-556.831116	-172.796082	1065.110718	-491.932220	274.281433	815.168640	-448.173035	-130.943375	829.390381	-510.280182	65.294151	960.345520	448.664154	-12.514848	929.565979	483.229889	165.439728
-524.876587	164.276474	860.836670	-516.835999	-34.807594	860.971313	-639.505737	196.682571	420.212891	-563.846680	-60.012657	475.416748	-618.802307	200.039429	66.760612	-618.825317	-47.808331	77.610756	-571.717529	266.919464	1290.919556	-532.167847	-124.162399	1297.179077	-499.182312	72.520958	1322.768433	-472.846680	83.478149	1585.666382	-608.564697	291.421875	1055.949097	-557.009460	-172.751465	1065.110840	-491.805878	274.253845	815.141724	-448.376770	-131.023010	829.366089	-510.309570	65.227638	960.345032	448.755066	-12.493074	929.532288	483.285736	165.533752
-524.825623	164.255020	860.843384	-516.930054	-34.814915	860.979126	-639.529419	196.698868	420.232330	-563.930603	-59.972816	475.398163	-618.800415	200.045090	66.768471	-618.826294	-47.792152	77.595253	-571.542786	266.961151	1290.908325	-532.280273	-124.149170	1297.160034	-499.172119	72.521111	1322.765259	-472.715057	83.437881	1585.658691	-608.392822	291.450104	1055.935059	-557.199158	-172.734756	1065.133789	-491.714050	274.213959	815.122192	-448.575317	-131.103729	829.379639	-510.333374	65.206062	960.352600	448.867554	-12.539632	929.536865	483.392914	165.470764
-524.795410	164.270828	860.861694	-517.053406	-34.831169	860.988403	-639.566223	196.747986	420.254364	-564.053772	-59.977993	475.397064	-618.853821	200.049164	66.789459	-618.831421	-47.751305	77.553757	-571.370605	267.017883	1290.914551	-532.419983	-124.120583	1297.168823	-499.122192	72.500023	1322.793579	-472.576660	83.418060	1585.655884	-608.237732	291.484863	1055.950562	-557.394714	-172.733109	1065.200195	-491.620605	274.148987	815.094666	-448.805145	-131.176987	829.379761	-510.372528	65.193428	960.365662	448.936310	-12.606252	929.528381	483.493011	165.419449
-524.789978	164.207840	860.832520	-517.175964	-34.848259	861.020569	-639.567871	196.763412	420.223755	-564.183655	-60.023941	475.397827	-618.846802	200.060043	66.756966	-618.847961	-47.762100	77.566780	-571.181091	267.072662	1290.905151	-532.547607	-124.107079	1297.199585	-499.093658	72.519073	1322.782959	-472.391541	83.445724	1585.657104	-608.107727	291.579651	1055.936646	-557.599304	-172.731415	1065.257690	-491.542389	274.136230	815.056274	-449.026794	-131.226242	829.370422	-510.414001	65.177986	960.365173	449.052338	-12.701566	929.526917	483.652039	165.231262
-524.780884	164.209991	860.826660	-517.294189	-34.867943	861.036926	-639.588013	196.818954	420.217041	-564.283813	-60.032169	475.403748	-618.829468	200.073395	66.735687	-618.953308	-47.743149	77.524841	-571.003906	267.129211	1290.882690	-532.645386	-124.083611	1297.220947	-499.074249	72.526413	1322.766846	-472.325562	83.380211	1585.622192	-607.947937	291.676544	1055.910034	-557.812012	-172.729446	1065.297729	-491.453461	274.104889	815.020874	-449.254120	-131.282089	829.362305	-510.456329	65.173973	960.369141	449.092102	-12.662867	929.516174	483.592590	165.378693
-524.762451	164.242020	860.815735	-517.424927	-34.858044	861.051025	-639.628479	196.834152	420.200745	-564.314209	-59.991241	475.366486	-618.872498	200.103867	66.720589	-618.961609	-47.708649	77.523132	-570.802429	267.190613	1290.892578	-532.769409	-124.066986	1297.234375	-499.041260	72.528046	1322.750732	-472.132019	83.452667	1585.610474	-607.794495	291.709290	1055.900269	-557.998474	-172.714447	1065.320557	-491.373535	274.045197	814.989014	-449.453583	-131.341248	829.372559	-510.503845	65.199783	960.369751	449.158386	-12.699178	929.524841	483.657104	165.359024
-524.760071	164.244507	860.797791	-517.588257	-34.858280	861.051636	-639.694397	196.902740	420.226624	-564.402344	-59.975533	475.312836	-618.890259	200.126495	66.738197	-618.616577	-47.686249	77.449203	-570.582947	267.231171	1290.905518	-532.881592	-124.053955	1297.211548	-498.988098	72.539406	1322.743652	-472.007477	83.455574	1585.596802	-607.734375	292.272186	1055.849854	-558.203552	-172.705414	1065.347046	-491.332336	273.977966	815.004089	-449.663361	-131.404099	829.369080	-510.567139	65.201942	960.359314	449.296692	-12.799420	929.521851	483.816559	165.178009
-524.784241	164.221863	860.798889	-517.726135	-34.872097	861.051270	-639.749268	196.892838	420.228180	-564.460938	-59.952980	475.294525	-618.899902	200.126816	66.747574	-618.623535	-47.684719	77.424919	-570.388184	267.292419	1290.892822	-532.979553	-124.028763	1297.245361	-498.944946	72.517906	1322.744873	-471.857849	83.456017	1585.593506	-607.588745	292.321442	1055.859863	-558.394348	-172.672348	1065.361084	-491.270538	273.865692	814.984680	-449.879333	-131.475220	829.399109	-510.623199	65.177849	960.356995	449.348267	-12.779263	929.530396	483.751648	165.295181
-524.796814	164.203796	860.807068	-517.846924	-34.867359	861.082397	-639.808655	196.904099	420.251373	-564.503235	-59.957092	475.287292	-618.914612	200.142883	66.750984	-618.698853	-47.668259	77.395012	-570.215698	267.340790	1290.901978	-533.106750	-124.010735	1297.267700	-498.877777	72.529938	1322.741333	-471.744446	83.485802	1585.552734	-607.399109	292.307373	1055.854736	-558.578186	-172.642609	1065.358643	-491.223969	273.802582	814.948853	-450.071106	-131.567337	829.424988	-510.679810	65.177277	960.375549	449.399933	-12.876000	929.555847	483.799713	165.234314
-524.805725	164.145325	860.767822	-517.974731	-34.914055	861.086365	-639.876953	196.911758	420.242188	-564.585510	-59.943039	475.275208	-618.926941	200.118149	66.725548	-618.654297	-47.620365	77.363327	-570.039124	267.367554	1290.866455	-533.192261	-123.975365	1297.289307	-498.799652	72.543106	1322.746094	-471.717499	83.338417	1585.460571	-607.272034	292.363159	1055.874146	-558.744019	-172.595291	1065.404663	-491.165955	273.706116	814.935547	-450.256317	-131.613983	829.441040	-510.722870	65.140800	960.355103	449.481659	-12.942208	929.561890	483.864594	165.133713
-524.850281	164.169876	860.769409	-518.115112	-34.911739	861.125854	-639.870728	196.900513	420.198975	-564.595337	-59.888981	475.236115	-618.908020	200.146255	66.715210	-618.609985	-47.579899	77.346481	-569.874390	267.436371	1290.852783	-533.327454	-123.941940	1297.324341	-498.736481	72.565819	1322.726563	-471.562378	83.365105	1585.437988	-607.139893	292.463562	1055.866211	-558.947876	-172.544403	1065.407959	-491.113678	273.645905	814.903015	-450.502502	-131.714523	829.437927	-510.793823	65.168709	960.373230	449.604889	-13.092033	929.592468	484.066010	164.853714
-524.908630	164.153702	860.733948	-518.241455	-34.910076	861.128601	-639.971985	196.936981	420.207886	-564.641296	-59.820614	475.203827	-618.943604	200.159958	66.701782	-618.629517	-47.517521	77.358498	-569.656677	267.507965	1290.824829	-533.408020	-123.895111	1297.356934	-498.669647	72.596878	1322.731934	-471.416962	83.385696	1585.429565	-607.011230	292.547363	1055.853516	-559.136536	-172.521133	1065.459717	-491.080811	273.606415	814.854065	-450.728546	-131.791229	829.431396	-510.846863	65.178238	960.352600	449.705170	-13.224283	929.644104	484.172638	164.725204
-524.924377	164.175430	860.740479	-518.366028	-34.883064	861.144104	-640.021973	196.902252	420.210358	-564.669067	-59.766792	475.189056	-618.946655	200.155899	66.673485	-618.633667	-47.487877	77.337051	-569.441772	267.583313	1290.830322	-533.502075	-123.856987	1297.385498	-498.614349	72.622192	1322.709961	-471.262939	83.418243	1585.405640	-606.860718	292.587463	1055.862427	-559.326111	-172.525253	1065.506470	-491.046295	273.552582	814.812744	-450.921600	-131.850571	829.434326	-510.897827	65.201889	960.361511	449.819244	-13.297999	929.660522	484.243927	164.636627
-524.984985	164.155396	860.718079	-518.504211	-34.908863	861.132996	-640.115356	196.889221	420.200745	-564.697021	-59.708595	475.151642	-618.960083	200.181610	66.686119	-618.586731	-47.447735	77.318954	-569.281433	267.641022	1290.845215	-533.591492	-123.827919	1297.386230	-498.551178	72.626923	1322.693726	-470.983032	83.624527	1585.483887	-606.733643	292.640961	1055.880615	-559.497803	-172.455688	1065.531372	-491.011353	273.523285	814.793518	-451.126923	-131.925385	829.448853	-510.971619	65.181206	960.341980	449.894470	-13.411727	929.698975	484.326965	164.566635
-525.030640	164.186752	860.744202	-518.626221	-34.897453	861.149048	-640.227417	196.907013	420.233246	-564.713135	-59.602428	475.081879	-618.913940	200.167953	66.684822	-618.567444	-47.404175	77.265137	-569.141846	267.695770	1290.832397	-533.689087	-123.784973	1297.413208	-498.475403	72.645416	1322.695068	-470.834473	83.669533	1585.472656	-606.625671	292.685760	1055.899658	-559.679077	-172.445419	1065.578613	-490.974915	273.467102	814.758972	-451.304993	-131.978180	829.458740	-511.035156	65.194023	960.360962	449.993256	-13.443240	929.711304	484.394135	164.515732
-525.088745	164.149155	860.725098	-518.740845	-34.916264	861.142639	-640.329407	196.902130	420.246002	-564.691589	-59.422298	474.998077	-618.982910	200.162903	66.682014	-618.566223	-47.410870	77.238968	-568.986938	267.764923	1290.826050	-533.746094	-123.756653	1297.391357	-498.433685	72.646736	1322.671265	-470.677429	83.704193	1585.443115	-606.530273	292.710480	1055.908813	-559.850220	-172.442459	1065.615601	-490.975342	273.412903	814.725891	-451.492218	-132.013504	829.448364	-511.097504	65.169907	960.345520	450.086975	-13.422208	929.715271	484.338562	164.685089
-525.137329	164.109375	860.689087	-518.851929	-34.930737	861.139954	-640.386230	196.889053	420.220856	-564.735657	-59.268410	474.919403	-619.132935	200.138474	66.672821	-618.535889	-47.388287	77.185432	-568.853088	267.827087	1290.812378	-533.819458	-123.720284	1297.396484	-498.352142	72.688385	1322.662964	-470.525177	83.755905	1585.401855	-606.400085	292.787384	1055.910278	-560.003906	-172.423050	1065.627441	-490.943359	273.422668	814.689819	-451.681030	-132.048233	829.421326	-511.150452	65.156929	960.323181	450.183075	-13.459458	929.727295	484.405457	164.664810
-523.065979	169.187393	863.035156	-517.919373	-33.477070	861.101501	-640.664551	196.997833	420.925842	-564.045837	-58.472782	474.640137	-619.190857	200.158813	66.688385	-618.187683	-47.370731	77.066139	-568.683838	267.920776	1290.821289	-533.870789	-123.654533	1297.411255	-498.270142	72.716560	1322.643066	-470.357971	83.807655	1585.378662	-606.244629	292.397339	1055.951660	-560.140076	-172.356384	1065.654175	-490.934174	273.408386	814.629211	-451.848083	-132.072571	829.380676	-510.509460	67.159340	961.566345	450.321381	-13.607250	929.762756	484.641205	164.367004
-523.040833	169.289642	863.047363	-517.965515	-33.418186	861.116638	-640.751953	197.024170	420.935486	-564.051331	-58.178291	474.539215	-619.189331	200.173798	66.661118	-618.154968	-47.342945	77.021919	-568.518433	268.002716	1290.820679	-533.887634	-123.601524	1297.441284	-498.175903	72.764847	1322.640015	-470.298859	83.696594	1585.276489	-606.184021	292.907501	1055.898315	-560.278259	-172.336426	1065.708008	-490.893677	273.393494	814.611694	-452.013092	-132.066864	829.395569	-510.521118	67.237976	961.580078	450.382385	-13.574042	929.764160	484.616211	164.556580
-523.128357	169.251877	863.017883	-518.085754	-33.399479	861.123047	-640.871155	197.036285	420.939941	-564.607666	-59.229034	475.145660	-619.225220	200.207367	66.660461	-618.422241	-47.367962	77.175789	-568.357544	268.068970	1290.831177	-533.925781	-123.539879	1297.457397	-498.125183	72.814568	1322.627808	-470.020325	83.915932	1585.325806	-606.097595	293.014648	1055.876099	-560.377075	-172.253006	1065.730713	-490.870209	273.415619	814.587463	-452.166595	-132.102661	829.405640	-510.579407	67.245438	961.564087	450.510468	-13.602943	929.809021	484.744080	164.527130
-523.152893	169.306152	863.028198	-518.174011	-33.378284	861.141113	-640.967163	197.044022	420.920532	-564.636108	-59.234203	475.157379	-619.226746	200.188934	66.642647	-618.406006	-47.331944	77.166565	-568.175781	268.129181	1290.832397	-533.912659	-123.501686	1297.478149	-498.055084	72.852333	1322.633911	-469.852905	83.974495	1585.317627	-605.987000	293.096130	1055.897705	-560.493591	-172.165512	1065.743530	-490.861542	273.423279	814.569641	-452.305573	-132.111465	829.422974	-510.626343	67.284172	961.577332	450.646576	-13.693736	929.848511	484.945190	164.411880
-523.203003	169.318451	863.023987	-518.235229	-33.369514	861.143616	-641.086670	197.032379	420.940521	-564.729370	-59.237606	475.165833	-619.233704	200.202194	66.655136	-618.477417	-47.357285	77.166420	-568.060669	268.172516	1290.822144	-533.949829	-123.433350	1297.480591	-497.967896	72.886047	1322.638550	-469.763306	83.947708	1585.271973	-605.931091	293.177673	1055.911865	-560.599060	-172.136185	1065.780884	-490.869843	273.417603	814.567627	-452.462524	-132.099701	829.431946	-510.663635	67.297913	961.574646	450.782867	-13.764677	929.862976	485.188843	164.305618
-523.242859	169.350693	863.016174	-518.341797	-33.358532	861.147156	-641.179810	197.029617	420.941193	-564.713257	-59.208534	475.133911	-619.289917	200.204544	66.669807	-618.407104	-47.349380	77.138405	-567.960999	268.237915	1290.825684	-533.963623	-123.400490	1297.480713	-497.916931	72.941322	1322.607666	-469.511078	84.074989	1585.260132	-605.873047	293.250488	1055.923096	-560.694519	-172.066498	1065.782471	-490.888672	273.437286	814.546692	-452.591431	-132.072678	829.410767	-510.709167	67.322594	961.569763	450.943054	-13.834741	929.854980	485.439087	164.188553
-523.303162	169.398758	862.998108	-518.447754	-33.324520	861.130554	-641.268433	197.048843	420.945374	-564.335388	-58.148830	474.485992	-619.276123	200.202194	66.649506	-618.168152	-47.343987	76.969543	-567.882813	268.294708	1290.803345	-533.961365	-123.335419	1297.491577	-497.839294	72.975357	1322.564209	-469.331909	84.138496	1585.209839	-605.803040	293.331726	1055.933960	-560.772095	-171.962631	1065.786377	-490.888977	273.450806	814.537354	-452.721008	-132.083939	829.390015	-510.750397	67.363152	961.548157	451.146606	-13.875563	929.875427	485.673157	164.141403
-523.318115	169.458496	862.994568	-518.512329	-33.289501	861.135986	-641.294434	197.023621	420.945923	-564.361206	-58.089130	474.433472	-619.297852	200.198807	66.630348	-618.205200	-47.345119	76.968277	-567.774963	268.372101	1290.793213	-533.936707	-123.269958	1297.475830	-497.774048	73.050217	1322.548950	-469.250305	84.027092	1585.106079	-605.746582	293.436066	1055.952393	-560.837036	-171.912567	1065.774414	-490.859985	273.480896	814.516479	-452.867188	-132.053589	829.379456	-510.782043	67.412735	961.548279	451.324799	-13.893180	929.913269	485.855652	164.100342
-523.374023	169.497025	862.998779	-518.608276	-33.246048	861.143738	-641.382263	197.043839	420.951965	-564.408630	-58.150204	474.466614	-619.275269	200.201248	66.634834	-618.218872	-47.348007	76.981956	-567.677612	268.432068	1290.779541	-533.912476	-123.213829	1297.497437	-497.699036	73.129280	1322.522949	-469.173950	83.997849	1584.980103	-605.731873	293.517059	1055.907837	-560.889954	-171.854431	1065.833130	-490.896576	273.523560	814.479980	-452.974335	-132.042099	829.377563	-510.833130	67.454056	961.551697	451.516418	-13.907994	929.927368	486.091522	164.110489
-523.389465	169.519302	862.995605	-518.671997	-33.243534	861.177979	-641.461548	197.037460	420.938751	-564.536743	-58.295620	474.557251	-619.292908	200.195511	66.629715	-618.248657	-47.296101	76.995750	-567.599487	268.513550	1290.780273	-533.869934	-123.146225	1297.549194	-497.626190	73.184517	1322.552368	-468.997803	84.064064	1584.964600	-605.692383	293.585175	1055.928467	-560.920837	-171.787216	1065.882446	-490.881104	273.566223	814.484619	-453.086365	-132.010559	829.390442	-510.851837	67.482941	961.565247	451.688934	-13.930771	929.984863	486.301331	164.089676
-523.408386	169.571198	863.005981	-518.730835	-33.198807	861.197083	-641.522278	197.061707	420.932648	-564.542969	-58.265854	474.571320	-619.321167	200.203598	66.620041	-618.261902	-47.279125	77.023994	-567.524963	268.556885	1290.779785	-533.860901	-123.084923	1297.578247	-497.570313	73.265663	1322.542969	-468.823914	84.136490	1584.952026	-605.664490	293.656952	1055.929321	-560.939880	-171.686966	1065.930176	-490.890106	273.600372	814.462891	-453.166138	-131.969986	829.429321	-510.884644	67.533707	961.579407	451.976624	-14.062616	930.000671	486.740509	163.840775
-523.444336	169.590424	863.013123	-518.799561	-33.158829	861.219849	-641.548462	197.071716	420.946838	-564.545166	-58.297367	474.582794	-619.294250	200.206940	66.622749	-618.228882	-47.247292	76.999077	-567.455261	268.607452	1290.785278	-533.787476	-123.017174	1297.613281	-497.487061	73.334061	1322.557617	-468.545807	84.312233	1585.031372	-605.654236	293.712341	1055.942627	-560.947693	-171.632217	1065.924805	-490.952209	273.665070	814.452271	-453.227386	-131.906937	829.429993	-510.921753	67.569626	961.592773	452.161591	-14.099334	930.027527	487.053040	163.813065
-523.471558	169.644913	863.007019	-518.893921	-33.134285	861.210999	-641.608643	197.080215	420.965393	-564.614075	-58.430130	474.637146	-619.326477	200.233536	66.637764	-618.271240	-47.234085	77.029289	-567.381348	268.686066	1290.783569	-533.759705	-122.943001	1297.634888	-497.404022	73.375832	1322.551025	-468.389832	84.390656	1585.010376	-605.644470	293.765839	1055.972534	-560.941345	-171.578781	1065.949219	-490.991241	273.722290	814.431763	-453.274963	-131.873779	829.434814	-510.959290	67.605064	961.582947	452.343719	-14.014735	930.048401	487.231598	163.996887
-523.494385	169.671143	863.003540	-518.953003	-33.093563	861.202209	-641.656921	197.125641	420.924805	-564.854858	-59.125732	474.951355	-619.292542	200.229782	66.627914	-618.415466	-47.208954	77.085106	-567.289185	268.755981	1290.784546	-533.686279	-122.897957	1297.643066	-497.340973	73.445602	1322.521118	-468.225037	84.493591	1584.983154	-605.633362	293.852417	1055.964722	-560.919983	-171.536835	1065.951782	-491.045929	273.779907	814.406738	-453.305603	-131.826462	829.399414	-510.983093	67.634483	961.575012	452.535797	-14.028650	930.045288	487.540253	164.004929
-523.512695	169.693665	862.976685	-518.996948	-33.072491	861.198242	-641.687073	197.099319	420.935791	-564.820129	-59.122040	474.948853	-619.275818	200.259628	66.628471	-618.413269	-47.216202	77.075195	-567.237183	268.827728	1290.756592	-533.616699	-122.842171	1297.633423	-497.292572	73.507179	1322.488159	-468.062805	84.588554	1584.953125	-605.661194	293.916504	1055.949829	-560.901978	-171.466354	1065.973999	-491.106232	273.869659	814.362427	-453.337280	-131.795242	829.380981	-510.997131	67.666557	961.557861	452.707306	-14.018145	930.058411	487.828308	163.979706
-523.522583	169.746475	862.971375	-519.019043	-33.050095	861.192810	-641.761353	197.161087	420.929077	-564.763611	-59.014065	474.899750	-619.326355	200.265549	66.635239	-618.342285	-47.170326	77.042831	-567.158386	268.887726	1290.754150	-533.577698	-122.779366	1297.639893	-497.220367	73.564110	1322.467529	-467.916321	84.682228	1584.920654	-605.560120	293.434052	1056.023560	-560.878296	-171.400421	1065.964111	-491.133728	273.929291	814.321777	-453.319000	-131.734909	829.387817	-511.002014	67.703857	961.551331	452.909058	-13.993809	930.069153	488.147552	163.951096
-523.557068	169.767105	862.958435	-519.080017	-32.996960	861.203491	-641.772156	197.182358	420.939789	-564.772095	-59.057854	474.912201	-619.342468	200.268997	66.629234	-618.386719	-47.156902	77.074120	-567.096558	268.946869	1290.758057	-533.494690	-122.714653	1297.654175	-497.146973	73.613831	1322.478760	-467.759521	84.785698	1584.897217	-605.640503	293.977722	1055.948853	-560.846680	-171.336288	1065.983154	-491.191437	273.985992	814.299377	-453.301239	-131.665771	829.405945	-511.031433	67.751320	961.548401	453.091278	-13.958883	930.087036	488.427338	164.001053
-523.560181	169.810425	862.962402	-519.086426	-32.934452	861.213074	-641.810303	197.185562	420.966522	-564.711304	-59.001972	474.883972	-619.317444	200.260284	66.640976	-618.366150	-47.127262	77.071335	-567.030518	269.010712	1290.754395	-533.444153	-122.648880	1297.657471	-497.087189	73.681313	1322.452637	-467.603271	84.884842	1584.886475	-605.549988	293.501587	1056.024048	-560.787964	-171.285294	1066.007813	-491.263214	274.062592	814.240601	-453.262848	-131.607407	829.421814	-511.039551	67.806664	961.555542	453.307159	-13.955446	930.086975	488.766693	163.980026
-523.600037	169.857819	862.953491	-519.121765	-32.921562	861.211609	-641.823425	197.189911	420.947876	-564.737183	-59.019444	474.876495	-619.304626	200.261505	66.642365	-618.362183	-47.114616	77.060196	-566.967651	269.067688	1290.745239	-533.343140	-122.597038	1297.684570	-497.034149	73.729492	1322.438232	-467.464630	84.982613	1584.865234	-605.549622	293.517181	1056.018677	-560.732422	-171.238693	1066.042725	-491.327454	274.125641	814.228516	-453.227997	-131.542831	829.426514	-511.056000	67.841278	961.548218	453.476105	-13.936807	930.103271	489.105408	163.953064
-523.590149	169.926773	862.961792	-519.066223	-32.846333	861.208496	-641.842957	197.200516	420.944763	-564.687073	-59.021744	474.883972	-619.270996	200.265320	66.646011	-618.382629	-47.117622	77.069138	-566.923889	269.132813	1290.721436	-533.280701	-122.541588	1297.673218	-496.967682	73.783195	1322.418213	-467.322968	85.080933	1584.824219	-605.551147	293.606995	1056.028442	-560.662964	-171.174026	1066.008301	-491.387482	274.173767	814.198303	-453.166046	-131.494904	829.417847	-511.030365	67.909920	961.551514	453.652557	-13.927585	930.102844	489.438202	163.960617
-523.589233	169.968948	862.937500	-519.038513	-32.804169	861.201904	-641.839172	197.222672	420.934570	-564.649292	-58.967434	474.881866	-619.265503	200.265945	66.648659	-618.333252	-47.127193	77.075623	-566.888550	269.179443	1290.668701	-533.199402	-122.481262	1297.682251	-496.897003	73.825058	1322.379395	-467.083313	85.345284	1584.856445	-605.641541	294.166138	1055.948364	-560.578125	-171.092941	1065.998413	-491.455231	274.244354	814.193115	-453.094879	-131.457108	829.388306	-511.004578	67.962402	961.534973	453.815125	-13.882832	930.061768	489.700104	163.980545
-523.597778	170.021606	862.931213	-519.031372	-32.745514	861.175415	-641.805054	197.234604	420.918060	-564.557190	-59.291798	474.826050	-619.055481	200.297684	66.647499	-618.404053	-47.112461	77.093025	-566.848816	269.235504	1290.673950	-533.100403	-122.408638	1297.667114	-496.859100	73.915443	1322.337280	-466.951416	85.447586	1584.823486	-605.644287	294.227539	1055.940430	-560.488892	-171.059464	1065.992310	-491.487396	274.311157	814.167847	-453.024658	-131.408173	829.374878	-510.986938	68.009361	961.516602	453.930328	-13.840177	930.041931	489.896423	164.049728
-523.560608	170.107712	862.941223	-518.939941	-32.660046	861.173462	-641.830322	197.264923	420.912750	-564.309265	-58.985298	474.636597	-619.262085	200.278564	66.619133	-618.283386	-47.070541	77.035629	-566.808105	269.289124	1290.635498	-532.973511	-122.350945	1297.677979	-496.808685	73.964218	1322.305542	-466.935913	85.361610	1584.710205	-605.659607	294.253204	1055.919678	-560.381348	-170.993805	1066.024170	-491.537231	274.382599	814.141052	-452.935608	-131.331787	829.354492	-510.937714	68.091667	961.522156	454.118958	-13.888697	930.056763	490.287048	163.904083
-523.582947	170.104965	862.931519	-518.919556	-32.581306	861.162048	-641.817078	197.278809	420.903290	-564.241272	-58.921288	474.615479	-619.069580	200.289124	66.642120	-618.272949	-47.058994	77.022331	-566.760498	269.325531	1290.623169	-532.887512	-122.286301	1297.687378	-496.736298	74.021294	1322.309448	-466.811951	85.455734	1584.692383	-605.656006	294.271484	1055.900757	-560.289307	-170.972763	1066.017090	-491.576172	274.420593	814.108887	-452.833679	-131.282440	829.354553	-510.906158	68.131531	961.508240	454.222565	-13.843761	930.016418	490.495880	163.922562
-523.561279	170.189346	862.929688	-518.849304	-32.538742	861.157532	-641.797363	197.281998	420.888367	-564.159058	-58.866680	474.623749	-619.102234	200.273499	66.636909	-618.296448	-47.057560	77.060532	-566.773804	269.381073	1290.613525	-532.792236	-122.216988	1297.677124	-496.689850	74.089256	1322.310181	-466.814758	85.451881	1584.593506	-605.664612	294.299347	1055.911621	-560.181335	-170.934021	1066.050293	-491.589569	274.466400	814.117004	-452.747681	-131.230835	829.373840	-510.871460	68.196014	961.506226	454.343964	-13.777592	929.983154	490.716156	163.951477
-523.540161	170.195404	862.935791	-518.762817	-32.464184	861.164124	-641.718994	197.294205	420.875610	-564.084351	-58.850880	474.606415	-619.071411	200.305191	66.652916	-618.252625	-47.001713	77.049736	-566.781616	269.435059	1290.605957	-532.688232	-122.175407	1297.695313	-496.595551	74.170128	1322.325928	-466.680542	85.538246	1584.591675	-605.692200	294.320801	1055.899048	-560.085876	-170.874207	1066.059692	-491.613647	274.519043	814.090271	-452.641998	-131.162903	829.371460	-510.815125	68.239761	961.512329	454.436340	-13.733718	929.969421	490.924744	164.003662
-523.528931	170.242813	862.913208	-518.697571	-32.409111	861.170776	-641.719177	197.340591	420.865204	-564.033691	-58.813522	474.599030	-619.056152	200.316757	66.656311	-618.284790	-47.010872	77.083481	-566.758789	269.503571	1290.600586	-532.535767	-122.127335	1297.711548	-496.543243	74.248398	1322.333740	-466.617340	85.658684	1584.575439	-605.690186	294.392883	1055.892212	-559.961304	-170.853745	1066.077271	-491.605835	274.592987	814.095032	-452.539978	-131.083664	829.395325	-510.782166	68.307968	961.505005	454.510223	-13.644166	929.927368	491.059906	164.166458
-523.502258	170.280243	862.906799	-518.607910	-32.384594	861.163269	-641.668945	197.333282	420.861572	-563.936401	-58.750404	474.579712	-619.071899	200.317139	66.647278	-618.381653	-47.008999	77.087944	-566.769653	269.550598	1290.611816	-532.412354	-122.056549	1297.720215	-496.497986	74.327110	1322.304810	-466.512512	85.773666	1584.568359	-605.720459	294.446594	1055.865112	-559.837830	-170.829330	1066.073975	-491.628784	274.654999	814.090393	-452.419586	-131.010574	829.379089	-510.723267	68.341667	961.498047	454.650818	-13.647450	929.894897	491.359741	164.040115
-523.468140	170.372681	862.905762	-518.519348	-32.335251	861.144714	-641.641174	197.383789	420.840393	-563.820496	-58.709778	474.588684	-619.233093	200.294525	66.635223	-618.359375	-46.989124	77.053970	-566.775879	269.609558	1290.606323	-532.279480	-122.005569	1297.700439	-496.428955	74.405388	1322.297852	-466.422729	85.868683	1584.558105	-605.732544	294.449738	1055.876221	-559.699280	-170.789642	1066.045410	-491.619598	274.717529	814.096191	-452.303650	-130.938522	829.359253	-510.666382	68.406731	961.488647	454.748993	-13.641117	929.854187	491.555664	164.039749
-523.416870	170.393311	862.891479	-518.413147	-32.259327	861.138367	-641.577454	197.370193	420.832214	-563.747620	-58.685898	474.594910	-619.004944	200.339218	66.644760	-618.351807	-47.030796	77.069458	-566.787292	269.652527	1290.590454	-532.144348	-121.947250	1297.686279	-496.351318	74.470749	1322.284180	-466.208557	86.065353	1584.666138	-605.740417	294.440491	1055.864380	-559.561096	-170.771774	1066.017822	-491.592255	274.747650	814.065796	-452.173401	-130.893112	829.349915	-510.586609	68.461548	961.478271	454.794800	-13.626723	929.815491	491.666870	164.090576
-523.411743	170.464523	862.901733	-518.324646	-32.175781	861.106628	-641.611328	197.439163	420.847321	-563.638000	-58.596409	474.572418	-619.069153	200.309998	66.639633	-618.343750	-46.997478	77.081734	-566.770447	269.713684	1290.612427	-531.962097	-121.871178	1297.664917	-496.288544	74.547600	1322.278442	-466.098022	86.191017	1584.680908	-605.610291	293.893188	1055.904175	-559.360779	-170.740356	1066.029419	-491.564514	274.816437	814.055969	-452.048462	-130.795563	829.324890	-510.532166	68.522743	961.466675	455.106628	-13.582043	929.581970	491.915558	164.196289
-523.369507	170.496307	862.898438	-518.201233	-32.117252	861.098938	-641.580444	197.434418	420.853271	-563.577515	-58.530529	474.559143	-619.208618	200.281570	66.638786	-618.334473	-46.989918	77.088921	-566.814087	269.737610	1290.608032	-531.836487	-121.815186	1297.657227	-496.212585	74.619759	1322.296387	-465.997467	86.304886	1584.700439	-605.719421	294.478546	1055.861572	-559.186951	-170.718231	1066.029297	-491.541504	274.863098	814.095581	-451.907288	-130.688705	829.323486	-510.446198	68.569885	961.460876	455.791565	-13.385372	929.052734	492.320343	164.575226
-523.312378	170.575333	862.908936	-518.070007	-32.022438	861.101929	-641.498474	197.445114	420.875671	-563.542419	-58.524406	474.602386	-618.984070	200.304245	66.630722	-618.324707	-47.001266	77.104439	-566.809692	269.773834	1290.598999	-531.662354	-121.748833	1297.627319	-496.149750	74.681145	1322.294434	-465.906464	86.404907	1584.722168	-605.717041	294.503204	1055.876953	-558.991699	-170.677307	1066.026367	-491.518219	274.936951	814.106689	-451.756378	-130.589081	829.307129	-510.365814	68.656502	961.468994	454.863373	-13.207484	929.442932	491.918121	164.309860
-523.278503	170.607101	862.906921	-517.942810	-31.988428	861.120911	-641.454041	197.481903	420.837616	-563.465210	-58.482403	474.608002	-618.979248	200.316330	66.623367	-618.333069	-46.993397	77.140884	-566.822815	269.827148	1290.605957	-531.543091	-121.698715	1297.614990	-496.077667	74.752373	1322.319458	-465.936279	86.435867	1584.631958	-605.729248	294.529663	1055.871704	-558.821594	-170.630280	1065.991577	-491.500092	274.994202	814.099060	-451.629089	-130.503342	829.266968	-510.268280	68.704903	961.475830	454.842346	-13.182652	929.455750	491.831635	164.359009
-523.201599	170.698975	862.917297	-517.808838	-31.879080	861.111633	-641.349121	197.497803	420.828094	-563.419434	-58.446480	474.634644	-619.108398	200.301041	66.615524	-618.359009	-46.987385	77.137527	-566.836304	269.832916	1290.606689	-531.382751	-121.657272	1297.594238	-496.056396	74.846329	1322.296021	-465.853149	86.557503	1584.653320	-605.757324	294.602783	1055.864502	-558.629089	-170.573776	1065.974121	-491.474854	275.056366	814.112732	-451.439850	-130.380585	829.258118	-510.165833	68.798630	961.476624	454.882111	-13.070406	929.412964	491.658966	164.726379
-523.114868	170.774002	862.914795	-517.687744	-31.823126	861.108765	-641.328003	197.540482	420.838104	-563.351929	-58.446110	474.638550	-619.114441	200.304214	66.630562	-618.332092	-46.985687	77.133568	-566.841553	269.870178	1290.639282	-531.207092	-121.620659	1297.535645	-496.000153	74.884514	1322.311157	-465.768951	86.688820	1584.663574	-605.760193	294.620575	1055.855469	-558.418884	-170.552551	1065.951416	-491.438568	275.125397	814.136292	-451.278809	-130.290695	829.208191	-510.069122	68.865578	961.474731	454.834106	-13.547716	929.803650	491.803040	164.419006
-523.068359	170.816086	862.917297	-517.588562	-31.754728	861.077332	-641.251892	197.551636	420.825470	-563.296204	-58.405849	474.612335	-619.111511	200.309082	66.626328	-618.317566	-46.982864	77.114044	-566.868042	269.878632	1290.645142	-531.032776	-121.582108	1297.515381	-495.942200	74.918266	1322.320313	-465.659912	86.827599	1584.700317	-605.763306	294.636108	1055.886230	-558.194702	-170.526505	1065.917358	-491.398651	275.192871	814.175171	-451.086975	-130.156998	829.180054	-509.968842	68.907509	961.457336	454.961731	-13.451124	929.681641	491.656036	164.161606
-522.976990	170.883072	862.911987	-517.442627	-31.713760	861.072571	-641.194458	197.621750	420.852539	-563.239380	-58.417004	474.596985	-618.935547	200.343857	66.646515	-618.369568	-46.991791	77.138931	-566.884277	269.892487	1290.685913	-530.832703	-121.544319	1297.473633	-495.886139	74.951370	1322.333374	-465.532471	87.016869	1584.771851	-605.765686	294.649963	1055.890015	-557.975159	-170.467377	1065.877686	-491.335785	275.269318	814.210266	-450.857330	-130.063873	829.109497	-509.855988	68.964470	961.452881	454.793823	-12.868909	929.624390	490.408081	164.347214
-522.894104	170.950867	862.922852	-517.294373	-31.632385	861.030334	-641.152283	197.665146	420.846710	-563.154846	-58.406151	474.587646	-619.020813	200.338394	66.645241	-618.321716	-47.001312	77.149498	-566.903320	269.899933	1290.708252	-530.663879	-121.535988	1297.441895	-495.820435	74.996063	1322.346313	-465.311371	87.305153	1584.909912	-605.753113	294.642181	1055.926270	-557.723328	-170.433487	1065.817749	-491.316071	275.323517	814.239990	-450.636505	-129.915359	829.059937	-509.730408	69.016594	961.436035	455.172943	-12.800211	929.433289	490.371887	164.520264
-522.806885	171.017212	862.922913	-517.127441	-31.581842	861.019348	-641.126404	197.732040	420.858887	-563.046082	-58.351532	474.613342	-619.061890	200.333359	66.649094	-618.351624	-46.994774	77.157784	-566.915100	269.907745	1290.719971	-530.487732	-121.519470	1297.394531	-495.748169	75.023193	1322.352783	-465.188660	87.515411	1584.965210	-605.739380	294.692657	1055.922974	-557.490173	-170.396332	1065.775513	-491.255768	275.414001	814.271484	-450.404968	-129.793289	828.989014	-509.601044	69.073792	961.430298	454.752716	-12.871243	929.640930	490.150787	164.319611
-522.728210	171.107269	862.930542	-517.006409	-31.484873	861.001282	-641.052612	197.777176	420.843262	-562.992920	-58.340767	474.639038	-619.242737	200.321091	66.640976	-618.351685	-46.971401	77.154167	-566.918213	269.917023	1290.714600	-530.277893	-121.489143	1297.382080	-495.693665	75.044518	1322.377075	-465.071350	87.756279	1585.017334	-605.706360	294.681702	1055.939209	-557.225647	-170.368774	1065.710205	-491.199310	275.498596	814.284241	-450.157104	-129.681717	828.941589	-509.502197	69.156784	961.425110	454.755951	-12.928015	929.655701	490.028015	164.288803
-522.602295	171.187820	862.925781	-516.833008	-31.401798	860.984192	-640.972046	197.782761	420.832764	-562.922852	-58.282459	474.631256	-619.165222	200.350830	66.633102	-618.342957	-46.960148	77.211121	-566.889526	269.927094	1290.762939	-530.096252	-121.492996	1297.367676	-495.655212	75.066734	1322.375977	-464.941711	88.006096	1585.075439	-605.694824	294.734497	1055.939453	-556.960815	-170.255646	1065.620361	-491.140533	275.618103	814.315796	-449.917114	-129.554718	828.886902	-509.353638	69.234940	961.414307	454.191376	-12.679268	930.001404	489.610016	163.939163
-522.506592	171.248856	862.943604	-516.668335	-31.323454	860.966125	-640.941406	197.846924	420.875549	-562.808533	-58.220940	474.637695	-619.027649	200.367401	66.647980	-618.331482	-46.948929	77.213043	-566.862122	269.944550	1290.796143	-529.909241	-121.492577	1297.326538	-495.628510	75.062584	1322.389282	-464.816284	88.324509	1585.164551	-605.661926	294.765045	1056.028809	-556.714417	-170.205780	1065.536987	-491.083313	275.688507	814.363098	-449.679901	-129.476639	828.837891	-509.221619	69.290558	961.413879	454.987213	-12.867304	929.663818	489.437042	164.113434
-522.385559	171.314789	862.937012	-516.510437	-31.236410	860.923645	-640.884033	197.822571	420.863983	-562.708679	-58.203262	474.615753	-619.004578	200.385529	66.659637	-618.285767	-46.939896	77.193039	-566.841675	269.932587	1290.846436	-529.760803	-121.535255	1297.262329	-495.604462	75.049156	1322.407227	-464.815460	88.446022	1585.071533	-605.590027	294.786011	1056.071289	-556.463196	-170.162704	1065.457275	-491.016418	275.765320	814.410217	-449.412079	-129.358719	828.784729	-509.072784	69.351517	961.388245	455.473633	-13.162227	929.526367	489.551483	164.487366
-522.242310	171.359085	862.939148	-516.349792	-31.161812	860.900391	-640.850891	197.854401	420.912659	-562.593506	-58.148811	474.577026	-619.176514	200.375748	66.667358	-618.297852	-46.931023	77.151634	-566.799988	269.926788	1290.904663	-529.634766	-121.540817	1297.204468	-495.567810	75.005020	1322.442749	-464.592255	88.842216	1585.231689	-605.525208	294.853943	1056.149536	-556.197876	-170.170090	1065.374512	-490.973663	275.876343	814.441040	-449.118927	-129.230927	828.743713	-508.918793	69.399353	961.377380	455.526642	-13.172113	929.467224	489.349579	165.445328
-522.109070	171.394028	862.949036	-516.162415	-31.095165	860.893127	-640.828430	197.845749	420.917511	-562.474487	-58.066097	474.544708	-618.997681	200.420181	66.728470	-618.330505	-46.894413	77.155510	-566.763916	269.919403	1290.966553	-529.518921	-121.579185	1297.147583	-495.539795	74.995995	1322.453979	-464.345276	89.355415	1585.377686	-605.409851	294.935211	1056.194214	-555.956238	-170.165756	1065.288574	-490.883087	275.938843	814.491089	-448.837097	-129.055161	828.693848	-508.762665	69.444252	961.379089	455.613953	-13.191123	929.408997	489.235687	165.495483
-521.956665	171.492676	862.973511	-515.964539	-31.038198	860.861389	-640.783203	197.860733	420.952728	-562.288513	-58.010551	474.524536	-619.115173	200.415741	66.727806	-618.272034	-46.885918	77.168388	-566.749939	269.883453	1290.997925	-529.416992	-121.622002	1297.095825	-495.490662	74.972908	1322.447388	-464.239868	89.696571	1585.386230	-605.291016	295.029205	1056.240356	-555.724304	-170.136658	1065.192627	-490.776367	276.018768	814.519409	-448.522919	-128.885162	828.624146	-508.586731	69.496948	961.375244	455.511169	-13.331728	929.529541	488.989960	165.313263
-521.813660	171.520660	862.969910	-515.798645	-30.962791	860.866516	-640.725830	197.897079	420.940125	-562.154907	-57.968525	474.520142	-618.867065	200.455048	66.742950	-618.291565	-46.828514	77.156784	-566.718140	269.890717	1291.023193	-529.288696	-121.631035	1297.021729	-495.411652	74.955177	1322.439575	-464.153137	90.034187	1585.381836	-605.140320	295.222198	1056.240479	-555.489441	-170.106064	1065.125000	-490.659760	276.092102	814.554749	-448.192139	-128.698624	828.599976	-508.428131	69.554085	961.375610	455.631531	-13.173347	929.430786	488.546082	165.143768
-521.694458	171.555893	862.952087	-515.606506	-30.918299	860.849915	-640.580383	197.867661	420.896759	-562.016785	-57.924526	474.506897	-618.690491	200.456131	66.725571	-618.215759	-46.793259	77.180702	-566.640747	269.853058	1291.045776	-529.118347	-121.665276	1296.969727	-495.320496	74.950150	1322.407715	-464.086670	90.401741	1585.384033	-604.972717	295.523682	1056.276489	-555.220764	-170.101044	1065.023315	-490.474823	276.135895	814.577087	-447.899536	-128.503860	828.536194	-508.255554	69.598778	961.356628	455.547882	-12.948963	929.359131	487.901978	166.459732
-521.493530	171.654282	862.968323	-515.367920	-30.820992	860.838440	-640.478088	197.884293	420.894012	-561.826172	-57.883064	474.473877	-618.729797	200.394714	66.705101	-618.177673	-46.756557	77.225464	-566.557617	269.806824	1291.057739	-528.906921	-121.682144	1296.923340	-495.197510	74.954063	1322.383057	-464.173950	90.614922	1585.343018	-604.712280	295.980286	1056.298584	-554.965515	-170.136215	1064.960327	-490.222687	276.177948	814.619385	-447.618011	-128.330124	828.535095	-508.050812	69.684441	961.360535	455.603485	-13.079620	929.318481	487.975952	167.029602
-521.341980	171.690079	862.973511	-515.142273	-30.759794	860.811096	-640.400452	197.914703	420.922913	-561.649048	-57.836132	474.457123	-618.669556	200.377472	66.708260	-618.144470	-46.711815	77.203712	-566.432251	269.764282	1291.069336	-528.643616	-121.707863	1296.871338	-495.101013	74.935699	1322.369629	-464.271973	90.766884	1585.268066	-604.408936	296.523926	1056.335327	-554.707947	-170.230545	1064.925049	-489.888885	276.192078	814.678223	-447.339233	-128.133896	828.571899	-507.856903	69.720840	961.348816	455.313751	-13.116070	929.334778	487.693970	167.023300
-521.144592	171.813385	862.993225	-514.867126	-30.725405	860.781128	-640.220703	197.886642	420.900238	-561.436523	-57.834423	474.407776	-618.352295	200.449234	66.762604	-618.158752	-46.685638	77.174988	-566.262207	269.676270	1291.067139	-528.331116	-121.714920	1296.811768	-494.951233	74.931702	1322.333374	-464.298279	91.205544	1585.326904	-603.965088	297.176605	1056.380371	-554.426880	-170.382858	1064.878906	-489.410248	276.289551	814.817017	-447.020020	-127.965263	828.596619	-507.645477	69.778824	961.346130	456.004730	-13.301286	929.170227	488.152771	165.924210
-520.929382	172.016678	863.040894	-514.636292	-30.619541	860.746216	-640.119507	197.912811	420.897552	-561.225830	-57.838051	474.404327	-618.336853	200.459000	66.780258	-618.150757	-46.643169	77.178947	-566.056946	269.612244	1291.055908	-527.992859	-121.700142	1296.790894	-494.794952	74.943848	1322.301270	-464.454285	91.453896	1585.292603	-603.543884	297.946533	1056.408813	-554.097717	-170.547470	1064.902954	-488.828735	276.396698	814.952515	-446.640839	-127.799652	828.699524	-507.427063	69.893867	961.352661	456.272369	-13.248158	929.084656	488.095154	165.985886
-520.740112	172.191284	863.065063	-514.370361	-30.532780	860.705933	-639.957275	197.962570	420.904205	-561.000549	-57.810429	474.369049	-618.494446	200.455429	66.766075	-618.182495	-46.646080	77.193558	-565.805542	269.504089	1291.024292	-527.605774	-121.689110	1296.753296	-494.597656	74.962242	1322.276978	-464.545135	91.865349	1585.380005	-603.019409	298.680695	1056.426392	-553.777344	-170.705841	1064.944702	-487.963684	276.674957	815.194397	-446.120178	-127.652740	828.835938	-507.204987	69.997070	961.344910	456.331726	-13.312671	929.074524	488.102997	166.026932
-520.588867	172.362045	863.082397	-514.157715	-30.467438	860.657715	-639.857178	198.019241	420.883881	-560.706604	-57.779327	474.337799	-618.241028	200.510742	66.773972	-618.184448	-46.592987	77.182297	-565.447754	269.390656	1290.965942	-527.148682	-121.666237	1296.760864	-494.394012	75.031097	1322.246460	-464.709778	92.188637	1585.440186	-602.452881	299.278687	1056.421387	-553.449585	-170.792770	1064.967896	-486.769409	277.095337	815.572693	-445.491852	-127.575844	829.014160	-506.994293	70.087471	961.326294	456.481995	-13.460559	929.091492	488.356659	165.913712
-520.418213	172.607346	863.147827	-513.912048	-30.366093	860.624268	-639.796692	198.136368	420.902191	-560.385376	-57.696678	474.307220	-618.431763	200.506531	66.782379	-618.183044	-46.571781	77.202347	-565.037903	269.338196	1290.972412	-526.664429	-121.596695	1296.724121	-494.168427	75.065392	1322.205078	-464.927551	92.502937	1585.518555	-601.931885	299.823944	1056.446289	-553.131226	-170.881592	1064.984497	-485.279449	277.595154	816.066406	-444.842773	-127.560257	829.211792	-506.785339	70.216789	961.341797	456.539001	-13.461156	929.126648	488.277649	165.954269
-520.206360	172.819016	863.235657	-513.613098	-30.229105	860.602844	-639.652832	198.189270	420.924774	-558.647034	-56.567757	474.018097	-618.457825	200.499710	66.760010	-617.503113	-46.498741	77.021233	-564.612366	269.204926	1291.013794	-526.155151	-121.570938	1296.733887	-493.871552	75.128151	1322.160645	-465.174194	92.805862	1585.563232	-601.411255	300.083679	1056.526611	-552.780579	-170.899139	1064.974854	-483.449188	278.388062	816.785522	-444.001160	-127.601265	829.433960	-506.538666	70.342125	961.375427	456.581848	-13.395406	929.165222	488.147369	166.042252
-520.030762	173.039154	863.320068	-513.393250	-30.114016	860.600952	-639.496582	198.228455	420.959808	-559.597534	-57.504929	474.214844	-618.247559	200.483795	66.755455	-618.021545	-46.480461	77.193092	-564.256104	269.085968	1291.131592	-525.582275	-121.519798	1296.732910	-493.542511	75.152168	1322.127319	-465.366394	93.187553	1585.683350	-600.867371	300.244080	1056.691162	-552.413147	-170.859558	1064.987183	-481.303314	279.379059	817.718018	-443.031311	-127.737656	829.759766	-506.349182	70.469963	961.417175	456.502197	-13.067820	929.219055	487.695068	167.055603
-519.775574	173.262619	863.418823	-513.082458	-30.031279	860.625916	-639.296387	198.219894	420.991119	-558.229980	-56.619820	473.965668	-618.320618	200.455933	66.763023	-617.507874	-46.442722	77.067299	-563.961853	268.919647	1291.332520	-525.024536	-121.437737	1296.704346	-493.197937	75.180199	1322.118652	-465.626709	93.467583	1585.756226	-600.352173	300.235352	1056.902954	-552.057007	-170.805161	1064.999756	-479.035309	280.751923	818.748535	-441.884064	-127.928566	830.175293	-506.108002	70.589050	961.483032	456.649567	-13.028801	929.285828	487.657013	167.017303
-519.655029	173.405319	863.501404	-512.881836	-29.998051	860.634033	-639.108582	198.272202	421.015259	-558.316467	-56.908504	473.985992	-618.284851	200.486176	66.764862	-617.628296	-46.429951	77.111099	-563.678162	268.788513	1291.653198	-524.482605	-121.372238	1296.675537	-492.838348	75.219231	1322.128296	-465.808594	93.855118	1585.944580	-599.735901	300.030945	1057.218872	-551.674316	-170.735443	1064.999390	-476.279816	282.387482	820.082153	-440.431580	-128.184555	830.572937	-505.932648	70.645737	961.526489	456.753754	-13.009394	929.335144	487.590027	167.064301
-519.669983	173.378601	863.523743	-512.727173	-30.018053	860.622375	-639.030273	198.306290	420.988007	-557.303101	-56.441963	473.834015	-618.337830	200.483887	66.775963	-617.363281	-46.381271	77.011559	-563.463928	268.662323	1291.980347	-523.969055	-121.342400	1296.653809	-492.503204	75.224838	1322.148438	-466.022339	94.574821	1586.124146	-599.274353	299.946991	1057.543945	-551.319824	-170.721420	1065.062622	-473.845642	284.227814	821.347778	-438.977936	-128.509079	831.120667	-505.828552	70.615570	961.528198	456.831604	-12.977756	929.371338	487.491638	167.158646
-520.224731	172.734909	863.371094	-512.697327	-30.260820	860.651672	-638.947144	198.348770	420.908936	-557.542908	-56.940437	473.922455	-618.348938	200.475510	66.764854	-617.671326	-46.402351	77.103104	-563.328857	268.584167	1292.394409	-523.398926	-121.305275	1296.628052	-492.173279	75.240242	1322.184692	-466.195648	94.860725	1586.285278	-598.982666	299.986969	1057.883545	-550.973999	-170.651062	1065.110962	-471.245911	286.277924	822.781982	-437.368561	-128.937607	831.711975	-506.002350	70.292618	961.458496	456.903809	-12.915898	929.406494	487.387970	167.236526
-520.215454	172.708771	863.401428	-512.515869	-30.309591	860.670959	-638.844055	198.320526	420.918884	-557.427490	-57.194820	473.958527	-618.221558	200.481110	66.776932	-617.746460	-46.416470	77.207870	-563.223450	268.518555	1292.814575	-522.814941	-121.294067	1296.612915	-491.825409	75.234421	1322.281372	-466.286560	95.244720	1586.467285	-598.586548	299.275208	1058.265747	-550.596130	-170.536438	1065.131958	-468.288635	288.385986	824.360535	-435.299561	-129.358551	832.518311	-505.867584	70.260300	961.479187	456.990753	-12.882599	929.428101	487.311005	167.199326
-520.153625	172.708771	863.420715	-512.327209	-30.368206	860.701721	-638.695801	198.281448	420.925323	-557.454956	-57.534939	474.022552	-618.364685	200.452652	66.765388	-617.903992	-46.396214	77.289154	-563.179932	268.490692	1293.205078	-522.291626	-121.280388	1296.540283	-491.460236	75.270103	1322.388306	-466.356476	95.622635	1586.648682	-598.319336	299.541199	1058.502441	-550.237000	-170.304459	1065.088623	-464.945099	290.705170	826.326111	-432.927734	-129.901001	833.366333	-505.703369	70.244987	961.500183	457.086914	-12.844010	929.456360	487.235199	167.225204
-520.082214	172.690125	863.450806	-512.140930	-30.385595	860.742554	-638.542847	198.216354	420.921295	-557.394775	-57.742771	474.049866	-618.357178	200.409943	66.771927	-618.024475	-46.449036	77.367325	-563.086731	268.491364	1293.598022	-521.769531	-121.248795	1296.452393	-491.087311	75.277260	1322.524414	-466.372498	96.073166	1586.851807	-598.170471	299.343079	1058.813599	-549.997498	-170.229401	1065.008789	-461.312622	293.031891	828.408264	-430.676239	-130.806152	834.185669	-505.527161	70.240082	961.530762	457.271362	-13.074811	929.450623	487.483826	166.392181
-520.033569	172.607040	863.478333	-511.941956	-30.466673	860.790710	-638.422791	198.167709	420.909302	-557.283386	-57.941494	474.066223	-618.303223	200.416702	66.767982	-618.073242	-46.440170	77.412354	-563.061951	268.494385	1293.968994	-521.291260	-121.277679	1296.386230	-490.715332	75.278931	1322.609741	-466.348694	96.484802	1587.009521	-597.976807	298.974335	1059.030151	-549.738281	-170.191116	1064.867432	-457.752777	295.449036	830.610901	-427.562531	-131.497116	835.410461	-505.343384	70.178413	961.562378	457.241486	-12.787674	929.424438	487.113342	167.237015
-519.943604	172.555374	863.500610	-511.773407	-30.553905	860.811462	-638.379333	198.136261	420.892700	-556.941406	-57.869198	473.972504	-618.364868	200.399811	66.763321	-617.985352	-46.438114	77.429420	-563.052673	268.498016	1294.332275	-520.808960	-121.332985	1296.310547	-490.334473	75.287369	1322.685303	-466.307495	96.855957	1587.094727	-597.763611	298.484863	1059.265259	-549.265076	-170.048553	1064.752686	-453.655151	297.969421	833.235107	-424.129608	-132.144531	836.907104	-505.140167	70.115578	961.576050	457.311066	-12.739640	929.382690	487.028870	167.281372
-519.816223	172.541870	863.500122	-511.580933	-30.562132	860.807617	-638.276367	198.068771	420.844971	-556.797424	-58.041428	473.955322	-618.159302	200.445328	66.756943	-617.987793	-46.473671	77.446777	-563.054077	268.507996	1294.683594	-520.391479	-121.373466	1296.202759	-489.978973	75.297340	1322.740845	-466.055786	97.292336	1587.230469	-597.632813	298.342743	1059.482422	-548.811646	-169.892227	1064.615356	-449.249268	300.543213	836.226563	-421.169373	-133.466202	837.907166	-504.900757	70.109810	961.565308	457.388916	-12.693568	929.355042	486.878235	167.005478
-519.669495	172.486206	863.463745	-511.367828	-30.631483	860.830383	-638.236816	197.990967	420.831299	-556.664124	-58.132233	473.941101	-618.177063	200.426727	66.750549	-617.848145	-46.466881	77.410255	-563.079468	268.509766	1294.988770	-520.048279	-121.395538	1296.121216	-489.617279	75.331909	1322.800659	-465.895813	97.603897	1587.274902	-597.397644	298.252380	1059.586304	-548.214600	-169.836075	1064.485352	-444.618317	303.029144	839.519775	-417.541870	-134.561325	839.442444	-504.645752	70.083015	961.550659	457.503601	-12.796586	929.343140	487.020203	166.692581
-519.469788	172.504562	863.459839	-511.132141	-30.577538	860.808411	-638.220276	197.930084	420.845032	-556.477234	-58.154606	473.891510	-618.212524	200.400299	66.725586	-617.818848	-46.452080	77.397514	-563.165833	268.502441	1295.311401	-519.795044	-121.426704	1296.031494	-489.313995	75.333435	1322.848389	-465.629272	97.929543	1587.294189	-597.165833	298.282715	1059.746338	-547.549133	-169.826462	1064.405518	-439.755127	305.612671	843.139526	-413.776581	-135.625168	841.160339	-504.358337	70.115051	961.530029	457.685974	-13.028575	929.345093	487.375610	166.131500
-519.218506	172.487747	863.453369	-510.813446	-30.586052	860.828979	-638.213318	197.871506	420.907745	-556.318359	-58.187073	473.867920	-618.219482	200.386932	66.727661	-617.736511	-46.436546	77.421036	-563.231262	268.539490	1295.638428	-519.464417	-121.447563	1296.016846	-489.006714	75.353149	1322.906616	-465.248291	98.256668	1587.305298	-596.746155	298.189789	1059.839844	-546.715881	-169.678726	1064.254150	-434.802216	308.325653	847.028076	-409.722107	-136.986771	842.926147	-504.045349	70.120422	961.534119	457.730560	-12.959274	929.333069	487.310913	166.480042
-518.934021	172.462936	863.413635	-510.428741	-30.509413	860.811707	-638.143250	197.781860	420.908569	-556.188171	-58.206890	473.863586	-618.361389	200.372086	66.719383	-617.725830	-46.430889	77.472191	-563.352051	268.581970	1295.954102	-519.192261	-121.423729	1296.005737	-488.701141	75.395927	1322.958984	-464.863892	98.484848	1587.287109	-596.266602	298.220825	1059.917969	-545.767273	-169.676056	1064.198486	-429.472076	311.043427	851.469421	-405.069916	-137.523697	845.180237	-503.683929	70.163490	961.502808	457.805298	-12.865457	929.328247	487.188141	166.715286
-518.576172	172.392532	863.372314	-509.927002	-30.505423	860.855042	-638.070374	197.724945	420.917328	-556.309387	-58.370525	473.938202	-618.228516	200.384995	66.744308	-617.802673	-46.439911	77.505142	-563.498291	268.609283	1296.278442	-518.857788	-121.391129	1296.022705	-488.434357	75.440704	1322.977661	-464.490295	98.644379	1587.204102	-595.627014	298.258698	1059.972534	-544.727173	-169.718628	1064.197754	-424.157013	313.726624	855.929443	-401.809784	-140.000504	846.507813	-503.253754	70.179276	961.504150	457.866638	-12.788682	929.314819	487.096069	166.867676
-518.183350	172.242722	863.304260	-509.357666	-30.524157	860.951599	-637.977783	197.662842	420.927948	-556.006958	-58.157749	473.878845	-618.197815	200.402603	66.756287	-617.702637	-46.432358	77.465874	-563.713196	268.579956	1296.533813	-518.502197	-121.322517	1296.088135	-488.172455	75.503304	1323.047852	-464.044617	98.806732	1587.122559	-594.920044	298.333069	1060.034790	-543.578369	-169.725128	1064.087280	-418.807343	316.482788	860.590149	-396.818542	-141.364975	849.004272	-502.797852	70.183655	961.521790	457.991943	-12.772227	929.326233	487.111603	166.880371
-517.841858	172.182236	863.267212	-508.750641	-30.521210	861.001343	-637.927490	197.643448	420.913330	-555.491638	-57.740398	473.703094	-618.355957	200.392166	66.751717	-617.493896	-46.414558	77.391853	-563.994873	268.554474	1296.822998	-518.230286	-121.285774	1296.130737	-487.920593	75.599846	1323.077026	-463.544189	98.983406	1587.059570	-594.064880	298.469696	1060.071411	-542.375122	-169.822037	1064.080566	-413.450378	319.262207	865.300903	-392.124908	-142.259048	851.236206	-502.360962	70.209854	961.532654	458.146881	-12.697034	929.320557	487.116028	166.976364
-517.450500	172.083832	863.220825	-508.119781	-30.466173	861.092346	-637.789917	197.584137	420.927856	-555.790894	-57.723579	474.055450	-618.158997	200.412567	66.757385	-617.703247	-46.428524	77.419472	-564.239624	268.556641	1297.125244	-517.961182	-121.281517	1296.148315	-487.674591	75.673126	1323.104370	-463.132843	99.096367	1586.948486	-593.046509	298.657837	1060.088989	-541.053833	-169.970734	1063.987915	-408.057159	321.987122	870.166687	-387.626190	-143.963272	853.468506	-501.873993	70.266922	961.558044	458.359070	-12.717901	929.345459	487.256439	166.902893
-516.953674	171.993057	863.193665	-507.463745	-30.371046	861.225708	-637.635559	197.539368	420.925598	-555.623962	-57.620960	473.962128	-618.146729	200.406448	66.751579	-617.611145	-46.433563	77.414047	-564.526672	268.523834	1297.416504	-517.708130	-121.242561	1296.175171	-487.407013	75.744637	1323.145386	-462.751129	99.116936	1586.862671	-591.853760	298.910889	1060.126343	-539.562927	-170.061905	1063.964722	-402.702759	324.650085	875.041565	-383.113770	-146.167816	855.836060	-501.362976	70.352882	961.618713	458.494873	-12.690845	929.347229	487.285217	166.944489
-516.598755	171.945892	863.174072	-506.971222	-30.238655	861.344238	-637.495605	197.520370	420.946442	-555.931641	-57.843346	474.130981	-618.174500	200.411346	66.752029	-617.787231	-46.431187	77.460152	-564.763245	268.479614	1297.655029	-517.406860	-121.210632	1296.229248	-487.092377	75.828651	1323.190674	-462.456512	99.004776	1586.755371	-590.532471	299.287903	1060.243896	-537.975830	-170.302734	1063.975586	-397.418152	327.309753	879.940552	-378.162201	-147.362228	858.310852	-500.974548	70.468681	961.672363	458.672028	-12.586220	929.335205	487.317627	167.029938
-516.633362	172.390259	863.213867	-507.531403	-30.480995	860.811707	-637.599915	197.646255	421.130585	-556.151672	-58.101151	474.221527	-618.268250	200.388458	66.788399	-617.988403	-46.427029	77.533791	-564.956665	268.439423	1297.912964	-517.132019	-121.154076	1296.263794	-486.774780	75.916245	1323.195801	-462.056915	99.077309	1586.755249	-589.095337	299.825500	1060.371704	-536.343750	-170.620361	1063.921875	-392.256805	329.821289	884.876831	-373.513550	-149.046768	860.742920	-500.986969	70.275688	961.393066	458.161194	-12.388104	929.448975	486.475311	168.333694
-516.331848	172.499466	863.198975	-507.219513	-30.485689	860.750916	-637.490417	197.714020	421.176239	-555.952026	-57.742859	474.115417	-618.315918	200.386703	66.823685	-617.940796	-46.427277	77.514000	-565.116638	268.362854	1298.136353	-516.785217	-121.120697	1296.342285	-486.454498	75.963112	1323.244629	-461.821259	99.021667	1586.686035	-587.496948	300.412201	1060.496338	-534.534546	-170.931107	1064.028687	-387.208466	332.470581	889.919678	-368.918579	-150.801559	863.209595	-500.657135	70.307487	961.352478	458.389435	-12.397071	929.459473	486.683289	168.096191
-515.998230	172.549957	863.206482	-506.778564	-30.414156	860.707214	-637.374146	197.726013	421.197784	-555.311768	-56.730675	473.601563	-618.355408	200.395462	66.797935	-617.678833	-46.383789	77.430336	-565.182922	268.283356	1298.352051	-516.454529	-121.077606	1296.420532	-486.104889	76.036224	1323.267578	-461.550598	98.933754	1586.710693	-585.815430	301.132019	1060.649414	-532.682129	-171.334488	1064.100586	-382.244934	334.723663	894.645142	-364.397369	-152.503525	865.575928	-500.272797	70.349121	961.334534	458.662476	-12.447998	929.455688	486.934875	167.852310
-515.583069	172.642654	863.171021	-506.336487	-30.412346	860.657227	-637.217468	197.768799	421.275970	-554.952026	-56.780174	473.436157	-618.384583	200.383072	66.819382	-617.609375	-46.379055	77.462212	-565.169373	268.208313	1298.560913	-516.031189	-121.010445	1296.554443	-485.769073	76.058334	1323.326050	-461.327820	98.814667	1586.791138	-584.093933	301.950562	1060.774048	-530.675964	-171.777512	1064.185547	-377.322601	336.868927	899.155518	-359.863342	-154.085144	867.949707	-499.854126	70.390564	961.292908	459.040802	-12.535735	929.456421	487.350067	167.440399
-515.217346	172.690964	863.180176	-505.868591	-30.386791	860.633728	-636.964966	197.769531	421.255432	-554.725281	-57.043850	473.518799	-618.337158	200.389801	66.870461	-617.642883	-46.382866	77.517944	-565.045898	268.132477	1298.732056	-515.712219	-120.954163	1296.661743	-485.387573	76.051277	1323.363037	-461.164429	98.633728	1586.895752	-582.237061	302.833374	1060.966553	-528.656006	-172.283142	1064.309570	-372.610504	339.104401	903.731812	-355.436493	-155.716858	870.281128	-499.434692	70.417320	961.285339	459.349884	-12.509930	929.436096	487.578094	167.341370
-515.226990	173.231857	863.198547	-506.656464	-29.717068	860.151978	-636.960876	197.867722	421.411896	-554.690247	-57.317635	473.442505	-618.464172	200.373169	66.857742	-617.693542	-46.373089	77.578949	-564.837891	268.050995	1298.867065	-515.362366	-120.922325	1296.780640	-485.016357	76.042160	1323.410278	-461.065735	98.453079	1586.970459	-580.408997	303.789734	1061.136475	-526.541992	-172.850143	1064.452026	-368.228210	340.788300	907.969666	-351.052490	-157.318146	872.638855	-499.578461	70.745934	961.022400	459.617859	-12.475245	929.401978	487.773834	167.283661
-515.987427	171.482758	862.699463	-506.278870	-30.347445	860.289978	-637.039551	197.932831	421.440033	-554.614868	-57.475475	473.560791	-618.601624	200.301086	66.889915	-617.786499	-46.394402	77.631287	-564.564087	267.959229	1298.995361	-514.975281	-120.887238	1296.924072	-484.589874	76.045433	1323.449219	-460.857605	98.332100	1587.178589	-578.508728	304.845428	1061.403687	-524.419006	-173.406326	1064.612549	-363.927856	342.463837	912.100586	-346.839203	-158.841370	874.780701	-499.639832	69.934616	960.830017	459.916443	-12.486854	929.406189	487.977325	167.169281
-515.247803	172.035095	862.932556	-505.663788	-30.155283	860.274658	-636.714539	198.148300	421.697723	-554.222229	-57.337090	473.531860	-618.566345	200.307449	66.935318	-617.682678	-46.364403	77.670967	-564.211792	267.889282	1299.060791	-514.578918	-120.875633	1297.032227	-484.158447	76.054543	1323.492065	-460.807037	98.125412	1587.306641	-576.609070	305.967743	1061.633057	-522.248169	-174.043442	1064.802246	-359.732971	343.970947	916.023682	-342.760834	-160.295868	876.938843	-499.047028	70.174774	960.947693	460.218140	-12.448988	929.401062	488.143707	167.175049
-514.850403	172.283768	862.973511	-505.498230	-29.739841	860.197266	-636.264832	198.271576	421.735382	-553.973694	-57.298637	473.528564	-618.369202	200.334641	66.960594	-617.734619	-46.354000	77.704781	-563.795349	267.833038	1299.130371	-514.105164	-120.838928	1297.204224	-483.709778	76.057770	1323.562744	-460.761230	97.781960	1587.437500	-574.641602	307.116974	1061.847534	-520.020203	-174.615631	1065.081177	-355.770050	345.326752	919.708191	-338.745544	-161.571365	878.973633	-498.694855	70.438271	960.920837	460.529480	-12.351798	929.379150	488.286682	167.251556
-514.419922	172.145218	862.717285	-504.689117	-30.154701	860.212830	-635.924011	197.835800	421.404938	-553.832336	-57.427994	473.754456	-618.372864	200.313232	66.944443	-617.844849	-46.355518	77.826141	-563.305969	267.778564	1299.193359	-513.707825	-120.827202	1297.385742	-483.281250	76.052971	1323.578857	-460.733521	97.497971	1587.609009	-572.669189	308.343536	1062.078979	-517.890930	-175.268539	1065.327759	-352.009216	346.510101	922.923279	-334.955017	-162.845535	880.923096	-498.021179	70.320320	960.795471	461.076721	-12.093766	929.296631	488.474609	167.454208
-513.975952	172.292496	862.684937	-504.154205	-30.107346	860.174988	-635.689636	197.830505	421.451660	-553.641785	-57.622883	473.876709	-618.395508	200.267303	66.934196	-617.832703	-46.350002	77.860626	-562.754456	267.694305	1299.240479	-513.257446	-120.757141	1297.592773	-482.816345	76.058861	1323.626343	-460.743713	97.196365	1587.783691	-570.692871	309.578308	1062.360718	-515.788086	-175.949478	1065.602417	-348.410980	347.468201	926.088684	-331.300812	-163.945068	882.745117	-497.517944	70.421165	960.758789	461.339539	-12.019192	929.314575	488.559174	167.575027
-513.597595	172.413101	862.665466	-503.806335	-30.167423	860.033081	-635.478760	197.847900	421.506866	-553.518250	-57.851109	473.965851	-618.379944	200.262085	66.982468	-617.860046	-46.326714	77.930916	-562.099792	267.611115	1299.345947	-512.808044	-120.692406	1297.766968	-482.338715	76.069183	1323.709106	-460.873108	96.875374	1587.868896	-568.703491	310.875031	1062.684204	-513.595398	-176.627274	1065.870605	-344.932312	348.195465	929.169800	-327.929535	-165.044312	884.407593	-497.091370	70.393402	960.670288	461.533203	-11.947474	929.344727	488.555511	167.796280
-513.055481	172.526016	862.641541	-503.369080	-30.270731	859.928833	-635.228638	197.838318	421.583740	-553.299927	-57.977482	474.014801	-618.502197	200.235001	67.039665	-617.876160	-46.302326	77.962868	-561.427612	267.524689	1299.432373	-512.391785	-120.647682	1297.922119	-481.844391	76.047539	1323.766357	-460.920776	96.471970	1588.027588	-566.720947	312.107880	1063.024536	-511.484863	-177.288422	1066.309570	-341.723297	348.796478	931.757813	-324.674683	-165.890366	885.944214	-496.548584	70.356277	960.599670	461.804779	-11.861988	929.355591	488.638519	168.011276
-512.227173	172.332901	862.625000	-502.207703	-29.885094	859.988220	-634.846252	197.751678	421.554901	-552.796631	-57.825726	473.997406	-618.358521	200.208557	67.055962	-617.744873	-46.294819	77.985794	-560.694702	267.447876	1299.510620	-511.978088	-120.551620	1298.061646	-481.333344	75.995354	1323.814697	-460.968384	96.138313	1588.185303	-564.794617	313.388245	1063.426025	-509.377747	-177.942490	1066.609009	-338.766846	349.183807	933.811340	-321.602997	-166.605759	887.347595	-495.635376	70.502670	960.630981	462.005524	-11.755216	929.376892	488.618805	168.298874
-511.115753	172.080444	862.628235	-501.337036	-29.710775	859.958130	-634.420349	197.657516	421.549713	-552.404724	-57.736790	474.012299	-618.237610	200.220459	67.092079	-617.634583	-46.292145	77.993637	-559.905273	267.327026	1299.617188	-511.505310	-120.487679	1298.227661	-480.758026	75.965439	1323.834595	-461.004669	95.766998	1588.337158	-562.832153	314.635071	1063.842041	-507.432251	-178.678513	1066.977661	-335.955109	349.394012	935.612793	-318.781525	-167.215866	888.627441	-494.676514	70.430237	960.621094	462.199493	-11.552858	929.378601	488.550323	168.743408
-511.072266	171.258224	862.492493	-500.719452	-29.815786	859.908325	-634.235840	197.675781	421.486145	-552.196716	-57.768372	474.059784	-618.247192	200.212753	67.140816	-617.668945	-46.280273	78.091423	-559.113220	267.154907	1299.707520	-511.022644	-120.426056	1298.386108	-480.157837	75.958115	1323.858521	-461.056732	95.381241	1588.484375	-560.915833	315.858490	1064.225952	-505.435822	-179.286682	1067.331421	-333.497498	349.427734	936.815186	-316.107910	-167.697647	889.689026	-494.278351	70.042931	960.520996	462.401001	-11.450577	929.386841	488.595612	169.008804
-509.735901	172.136383	862.570190	-499.742798	-29.432642	859.846313	-633.838623	197.625000	421.641571	-551.688354	-57.517513	474.024719	-618.048035	200.191971	67.198509	-617.556091	-46.228390	78.115158	-558.284241	267.055054	1299.859497	-510.490540	-120.335464	1298.538208	-479.571564	75.918915	1323.863892	-461.100616	95.018402	1588.666016	-558.987549	317.027161	1064.708130	-503.548157	-179.932327	1067.719849	-331.156769	349.336578	937.611877	-313.883667	-168.544724	890.626587	-493.173309	70.583069	960.534180	462.612274	-11.345338	929.398132	488.682068	169.324921
-509.025696	172.356216	862.532715	-498.881927	-29.396191	859.792297	-633.496765	197.664154	421.750763	-551.305359	-57.430298	474.079132	-617.998779	200.192978	67.242172	-617.530945	-46.234634	78.172455	-557.464783	266.936981	1299.963257	-509.938873	-120.277275	1298.670410	-478.977539	75.849838	1323.922363	-461.057983	94.722275	1588.952881	-557.127441	318.146088	1065.158325	-501.678833	-180.482895	1068.109863	-329.088043	349.061310	938.103577	-311.824860	-169.194229	891.330383	-492.364258	70.713608	960.485718	463.119873	-11.852222	929.430603	489.782288	167.825150
-508.265228	172.425507	862.478455	-498.046051	-29.362925	859.760315	-633.098450	197.685699	421.829559	-550.842651	-57.307800	474.112518	-617.728210	200.225800	67.318985	-617.388123	-46.225376	78.240440	-556.597900	266.734283	1300.020874	-509.318909	-120.214607	1298.818726	-478.384644	75.808609	1323.985596	-461.159607	94.272598	1589.135498	-555.272034	319.188171	1065.579712	-500.152191	-181.112839	1068.438843	-327.233124	348.657043	938.154724	-309.964020	-168.541107	891.855591	-491.540802	70.781647	960.439697	463.494995	-12.130497	929.447205	490.414581	166.999542
-507.465790	172.367111	862.482056	-497.187103	-29.221663	859.762451	-632.617432	197.697937	421.848785	-550.296082	-57.203266	474.104462	-617.624817	200.205566	67.403709	-617.328796	-46.209110	78.289360	-555.627625	266.524353	1300.168945	-508.673340	-120.168129	1298.969971	-477.774323	75.708641	1324.081421	-461.167938	93.933975	1589.328125	-553.458679	320.166290	1066.085205	-498.619476	-181.665207	1068.721558	-325.627625	348.070099	937.754089	-308.385925	-168.127365	892.124451	-490.704865	70.825401	960.441833	463.660828	-12.057139	929.450317	490.564484	167.041672
-506.550293	172.317688	862.444397	-496.259338	-29.104214	859.718811	-632.091614	197.714096	421.907684	-549.713379	-57.019466	474.043152	-617.470398	200.239807	67.484756	-617.306885	-46.215862	78.335609	-554.813965	266.383301	1300.270508	-508.134827	-120.091797	1299.078247	-477.191406	75.660057	1324.141602	-461.226196	93.435493	1589.504517	-551.699463	321.089935	1066.506714	-497.154205	-182.162643	1069.081055	-324.302612	347.524170	936.948730	-307.148865	-168.273087	892.216187	-489.785828	70.856415	960.401489	463.648560	-11.739472	929.441833	490.315643	167.921188
-506.302185	171.345840	862.308960	-495.568939	-29.271980	859.715210	-631.691284	197.850937	421.952972	-549.169373	-57.016220	474.002838	-617.421936	200.228302	67.574135	-617.323608	-46.268578	78.444496	-553.874390	266.172882	1300.352661	-507.537201	-120.070869	1299.140015	-476.526642	75.547440	1324.232788	-461.140045	93.326859	1589.879150	-550.037842	321.969574	1066.925903	-495.864502	-182.613922	1069.272461	-323.192810	346.490631	935.812866	-306.086273	-168.423584	892.107239	-489.222565	70.379616	960.321533	463.764404	-11.716226	929.440369	490.422302	168.082870
-504.988373	172.417007	862.423584	-494.592468	-29.030462	859.720581	-631.164917	197.922607	422.183807	-548.279297	-56.756504	473.875427	-617.494629	200.215637	67.694382	-617.140381	-46.246044	78.488312	-552.918457	265.974945	1300.418579	-506.996887	-120.029236	1299.188843	-475.877136	75.471352	1324.321167	-460.999603	93.108055	1590.211060	-548.403015	322.720856	1067.305664	-494.633301	-182.989594	1069.506714	-322.362061	345.488708	934.264832	-305.295227	-168.008011	891.904968	-488.143524	70.961716	960.388794	463.839264	-11.669663	929.413086	490.537170	168.111343
-504.101501	172.461639	862.454224	-493.752045	-28.965935	859.733154	-630.577209	197.981430	422.320099	-547.372803	-56.417088	473.690033	-617.380554	200.207199	67.840179	-617.054016	-46.254894	78.557198	-551.979431	265.774506	1300.470459	-506.197266	-119.972839	1299.358398	-475.184143	75.377296	1324.462891	-461.042175	92.670837	1590.396118	-546.939392	323.825134	1067.745239	-493.505157	-183.285339	1069.740356	-321.894501	344.420624	932.352966	-304.808075	-167.494293	891.466919	-487.275513	71.004875	960.409851	463.963867	-11.669197	929.402771	490.715912	168.134048
-503.234924	172.371384	862.480408	-492.924652	-28.969107	859.738220	-630.020386	198.027863	422.437714	-546.604187	-56.438793	473.659821	-617.324341	200.193100	67.951637	-617.106201	-46.311886	78.703972	-551.006958	265.547211	1300.497192	-505.533447	-119.945183	1299.440063	-474.474640	75.300362	1324.596680	-460.846802	92.453705	1590.756958	-545.515564	324.562012	1068.070435	-492.602478	-183.501038	1069.871826	-321.603027	343.198181	930.182373	-304.706238	-166.873901	890.770203	-486.408081	70.946213	960.422974	464.063293	-11.630045	929.399902	490.850159	168.213928
-502.924133	171.441269	862.371948	-492.250153	-29.193213	859.785095	-629.431213	198.076904	422.470306	-546.403442	-57.605289	474.405060	-617.271484	200.181641	68.106628	-617.215576	-46.325157	78.995338	-549.987793	265.336426	1300.540894	-504.897675	-119.929909	1299.512695	-473.740814	75.185783	1324.712280	-460.818420	92.088303	1591.020508	-544.126465	325.126984	1068.416138	-491.768158	-183.639664	1070.035034	-321.603119	342.017273	927.795105	-304.774261	-166.166458	889.972168	-485.840057	70.468628	960.383972	464.379486	-11.910685	929.400269	491.510742	167.275726
-502.127869	171.372955	862.476624	-491.437866	-29.209156	859.898560	-628.700256	198.076263	422.578064	-545.701721	-57.768913	474.504639	-617.116577	200.195114	68.225548	-617.254333	-46.382523	79.197212	-548.884583	265.127350	1300.553589	-504.235382	-119.939461	1299.518066	-473.010773	75.069809	1324.847412	-460.668671	91.792999	1591.241699	-542.869690	325.657043	1068.741943	-491.025787	-183.651688	1070.180542	-321.658936	340.754547	925.335327	-305.148438	-165.362778	888.987122	-485.054871	70.430557	960.495361	464.301575	-11.567974	929.413635	491.190948	168.223648
-500.678162	172.349075	862.690979	-490.486084	-29.075012	859.978699	-627.918396	198.140625	422.874115	-544.904541	-57.866821	474.613159	-616.983032	200.204651	68.426414	-617.166382	-46.419842	79.400452	-547.772217	264.928864	1300.580688	-503.524628	-119.947342	1299.606323	-472.225403	74.937630	1325.001465	-460.532440	91.489609	1591.513306	-541.729492	325.622375	1068.957275	-490.521942	-183.659134	1070.247314	-322.542969	339.056244	922.216675	-305.786896	-164.492981	887.886841	-483.920288	70.889793	960.649719	464.362976	-11.473146	929.405884	491.269165	168.370865
-499.799194	172.336929	862.844666	-489.742920	-29.100758	860.063538	-627.140076	198.236557	422.994324	-544.038147	-57.956608	474.746002	-616.869080	200.193207	68.585213	-616.997314	-46.482704	79.583649	-546.625488	264.787689	1300.522339	-502.840729	-119.968506	1299.695068	-471.439484	74.807877	1325.121582	-460.395782	91.192963	1591.816650	-540.927917	326.458466	1069.080566	-490.149567	-183.486847	1070.280518	-323.568634	337.527435	919.133057	-306.737457	-163.702866	886.644958	-483.102509	70.829445	960.767822	464.414154	-11.491739	929.424500	491.376160	168.395798
-498.967834	172.379410	862.924500	-489.037262	-29.163322	860.172424	-626.428711	198.277588	423.150391	-543.233826	-58.166241	474.799072	-616.949158	200.153061	68.802498	-617.064636	-46.585457	79.869362	-545.430298	264.626129	1300.490479	-502.043427	-120.024452	1299.831787	-470.840668	74.718773	1324.971924	-460.265594	90.889091	1592.176758	-540.203064	326.635834	1069.187378	-489.802429	-183.107117	1070.292480	-324.864288	336.009338	915.856323	-307.908325	-162.827408	885.221558	-482.311554	70.828011	960.859680	464.640137	-11.827868	929.450012	491.977814	167.371384
-498.699829	171.310654	862.928833	-488.440430	-29.473686	860.326538	-625.597961	198.379089	423.243652	-542.553894	-58.446976	474.960815	-616.768372	200.151947	69.026978	-616.961365	-46.649841	80.134636	-544.256897	264.516510	1300.429565	-501.507416	-120.135567	1299.866821	-469.846039	74.528854	1325.475708	-460.047211	90.660645	1592.454712	-539.661499	326.772644	1069.228760	-489.726868	-182.777313	1070.268311	-326.463593	334.362885	912.506165	-309.359070	-161.935516	883.622986	-481.812195	70.232216	960.931641	464.524384	-11.540537	929.466614	491.683807	168.154861
-497.278412	172.244965	863.208923	-487.613281	-29.338049	860.432556	-624.692017	198.400024	423.557190	-540.998535	-57.585663	474.459198	-616.659546	200.178589	69.259773	-616.460266	-46.641052	80.241112	-543.025391	264.448914	1300.385132	-500.870911	-120.232628	1299.882813	-469.054688	74.385658	1325.644653	-459.903564	90.348412	1592.719482	-539.210876	326.711395	1069.211426	-489.788177	-182.351105	1070.232788	-328.372742	332.705811	909.083496	-311.082367	-161.022125	881.910950	-480.726440	70.647606	961.128357	464.508972	-11.479670	929.482849	491.660950	168.287125
-496.673492	172.334122	863.385925	-487.004578	-29.450251	860.582153	-624.046082	198.544083	423.852600	-540.146423	-57.700825	474.545776	-616.747192	200.170135	69.472305	-616.420654	-46.732628	80.548004	-541.792786	264.358398	1300.341553	-500.122589	-120.313957	1299.997070	-468.222748	74.259293	1325.875732	-459.681854	90.116447	1593.138794	-538.996033	326.583282	1069.123901	-489.973114	-181.747055	1070.163940	-330.574188	331.032227	905.527100	-313.005005	-160.094467	880.090881	-480.065918	70.626274	961.285217	464.460999	-11.386431	929.495728	491.582275	168.487030
-495.708008	172.538330	863.792114	-486.276428	-29.433647	860.787231	-623.207397	198.667191	424.111176	-539.271973	-57.680756	474.647095	-616.648254	200.215759	69.734291	-616.191284	-46.795376	80.856789	-540.474060	264.480896	1300.426025	-499.533386	-120.447906	1300.099609	-467.432281	74.121490	1326.124023	-459.471466	89.865677	1593.513306	-538.871582	326.288971	1069.063599	-490.316528	-181.228943	1070.052490	-333.082275	329.314270	901.899780	-315.152405	-159.184769	878.176636	-479.280579	70.621773	961.597107	464.377075	-11.330702	929.497742	491.443512	168.730392
-495.076019	172.698578	863.926575	-485.852112	-29.688828	860.891724	-622.548096	198.780365	424.476074	-538.810913	-58.181198	475.013733	-616.673401	200.261200	70.010269	-616.436768	-46.935200	81.307289	-539.418579	264.306702	1300.251587	-498.962677	-120.633293	1300.153442	-466.592194	73.993683	1326.384399	-459.272552	89.591499	1593.807617	-539.014648	325.938629	1068.938721	-490.776642	-180.444336	1069.898071	-335.873260	327.536224	898.218079	-317.605591	-158.229111	876.156677	-478.663879	70.553680	961.705933	464.293060	-11.243949	929.490479	491.302917	168.979248
-494.735596	172.202148	864.028748	-485.543793	-30.140942	861.002502	-621.854248	198.856842	424.696716	-538.480957	-59.030865	475.553955	-616.598816	200.307373	70.353790	-616.389526	-47.048195	81.757843	-538.328735	264.337921	1300.231812	-498.493622	-120.799149	1300.161987	-465.729248	73.872856	1326.639038	-458.998962	89.419022	1594.215332	-539.241638	325.377045	1068.797607	-491.385315	-179.794724	1069.702759	-338.968170	325.738251	894.488037	-320.223999	-157.276459	874.029297	-478.207123	70.087807	961.796631	464.197144	-11.168454	929.486389	491.149414	169.143661
-493.261383	172.616302	864.355591	-484.327179	-29.938639	861.451050	-621.138123	198.929260	425.090118	-537.636475	-59.619606	476.016418	-616.429932	200.378754	70.719063	-616.213745	-47.160782	82.149002	-537.242371	264.349518	1300.221436	-497.984772	-120.949944	1300.162476	-464.882965	73.759933	1326.832031	-458.791687	89.156609	1594.478760	-539.615906	324.819153	1068.673096	-492.140350	-178.976440	1069.477783	-342.309998	323.913483	890.708191	-323.142303	-156.427353	871.818970	-477.024780	70.434052	962.204163	464.194672	-11.003117	929.474365	491.049286	169.280045
-492.357086	172.365189	864.535767	-483.647614	-30.035645	861.729980	-620.431702	199.037445	425.479095	-537.100159	-60.099255	476.350403	-616.346130	200.404236	71.070091	-616.150879	-47.249134	82.607491	-536.155518	264.408783	1300.224976	-497.434326	-121.127907	1300.214600	-464.057312	73.620956	1327.051514	-458.519653	88.962997	1594.827148	-540.094299	324.046539	1068.486450	-492.957733	-178.225021	1069.329346	-345.888855	322.088226	886.984253	-326.077972	-155.412018	869.718994	-476.199402	70.296158	962.430115	464.082916	-10.871621	929.527588	490.910126	169.316650
-491.941528	171.459213	864.473267	-483.166870	-30.407976	862.038513	-619.945740	199.161896	425.727905	-536.833618	-60.573193	476.717407	-616.374634	200.458908	71.422203	-616.130127	-47.350910	83.022850	-535.069702	264.512054	1300.238159	-496.779419	-121.281883	1300.301392	-463.228149	73.497734	1327.327393	-458.220703	88.823723	1595.227173	-540.716370	323.153931	1068.337036	-493.829895	-177.343353	1069.174927	-349.710083	320.200348	883.250916	-329.212646	-154.558716	867.437927	-475.592896	69.848114	962.535645	463.890930	-11.291605	929.616821	491.145294	168.948578
-489.657593	173.210617	865.174377	-482.072754	-30.046383	862.300659	-619.176453	199.129562	426.249542	-536.157349	-60.658070	476.973328	-616.179138	200.564636	71.810463	-615.952148	-47.442154	83.419456	-534.071533	264.639160	1300.249390	-496.293610	-121.462456	1300.358398	-462.391876	73.384102	1327.610840	-457.908142	88.655243	1595.581055	-541.450989	322.168060	1068.127319	-494.964478	-176.563904	1068.980469	-353.725525	318.274536	879.513550	-332.732117	-153.637878	865.190796	-474.105865	70.616974	963.039001	463.575623	-11.329033	929.596985	490.785492	169.107117
-489.221527	172.542892	865.377686	-481.582458	-30.283453	862.592407	-618.770203	199.273132	426.556244	-535.870728	-61.032875	477.385254	-616.189514	200.666611	72.196968	-615.967590	-47.544529	83.867142	-533.080566	264.778137	1300.192993	-495.806824	-121.581421	1300.390991	-461.652069	73.314262	1327.858887	-457.580750	88.529495	1595.942627	-542.323608	321.034058	1067.890259	-496.061584	-175.713242	1068.838989	-357.884644	316.378448	875.802368	-336.170197	-152.694183	862.970642	-473.571533	70.211746	963.278503	463.823395	-11.464649	929.388672	491.068268	168.972458
-487.358368	172.837692	865.750854	-479.828430	-30.709566	863.248108	-618.039246	199.245529	426.958679	-534.420837	-60.360004	477.666840	-615.931580	200.806442	72.555557	-615.366089	-47.613415	84.137100	-532.093567	264.938873	1300.212280	-495.330994	-121.748962	1300.455444	-460.879822	73.214981	1328.100586	-457.304047	88.329018	1596.232422	-543.290894	319.828552	1067.662354	-497.216003	-174.775986	1068.680176	-362.220581	314.520508	872.107422	-339.806671	-151.868317	860.793274	-471.984589	70.272308	963.820190	463.714264	-11.512955	929.368469	490.967377	168.917557
-486.305481	172.686340	865.939514	-479.071594	-30.870567	863.560364	-617.475037	199.260956	427.331787	-534.246155	-60.665207	478.110535	-615.773865	200.914810	72.889366	-615.252808	-47.744640	84.553329	-531.126831	265.144470	1300.213135	-494.861359	-121.916130	1300.530884	-460.130432	73.130249	1328.403564	-456.866272	88.296478	1596.626099	-544.299194	318.541077	1067.398926	-498.513275	-173.929459	1068.473511	-366.769043	312.620758	868.490051	-343.545959	-151.017365	858.613586	-471.059937	70.160286	964.068726	463.577545	-11.505424	929.339417	490.811737	168.893112
-485.509369	172.443848	866.126099	-478.520416	-31.027636	863.823181	-617.181213	199.335464	427.759277	-534.030884	-60.826752	478.513702	-615.752136	201.036346	73.254448	-615.067261	-47.813988	84.898468	-530.251465	265.312836	1300.147095	-494.404724	-122.095062	1300.567871	-459.467468	73.059799	1328.699097	-456.392456	88.255646	1597.046875	-545.439026	317.115540	1067.067627	-499.799042	-172.949890	1068.368774	-371.388641	310.694153	864.945129	-347.871613	-150.732208	855.947571	-470.290649	69.986839	964.282349	463.423340	-11.532857	929.300110	490.660278	168.859634
-484.553284	172.418304	866.399475	-477.814850	-31.173176	864.147766	-616.813049	199.380310	428.258545	-533.795044	-60.942146	478.863861	-615.745605	201.144440	73.647369	-614.846252	-47.945492	85.261108	-529.405579	265.594727	1300.132446	-494.020905	-122.230331	1300.646362	-458.813416	73.034103	1328.986206	-456.002319	88.176918	1597.344238	-546.627686	315.619171	1066.807007	-501.205353	-171.984085	1068.229370	-376.098419	308.858398	861.410583	-351.075256	-149.456558	854.495605	-469.427979	69.913368	964.577698	463.287811	-11.566084	929.279602	490.515778	168.799759
-483.503906	172.350296	866.704529	-477.052002	-31.227598	864.549255	-616.442627	199.376175	428.630829	-533.481445	-60.975887	479.142609	-615.692444	201.242981	74.043251	-614.654663	-48.070221	85.562469	-528.579773	265.827362	1300.095581	-493.638794	-122.397911	1300.770020	-458.184540	73.007332	1329.293213	-455.490326	88.169960	1597.768921	-547.799072	313.978058	1066.538208	-502.647644	-171.020218	1068.180298	-380.936127	306.975830	857.978088	-355.288727	-149.231247	852.253418	-468.529846	69.882324	964.932068	463.143768	-11.600570	929.234558	490.346344	168.760651
-482.645721	172.290741	866.921753	-476.478180	-31.306412	864.856873	-616.078735	199.458008	428.991089	-532.842285	-60.822800	479.155792	-615.637756	201.367401	74.371941	-614.261047	-48.130184	85.834129	-527.783386	266.108612	1300.022827	-493.259125	-122.519867	1300.918091	-457.633789	72.982048	1329.570923	-454.952850	88.158699	1598.125244	-549.030334	312.497589	1066.328491	-504.062225	-169.939209	1068.116943	-385.892548	305.070557	854.646423	-359.173492	-148.418823	850.475037	-467.757599	69.842651	965.188049	463.097382	-11.891812	929.234497	490.504883	167.896973
-481.870697	172.201920	867.072937	-475.951752	-31.442579	865.106995	-615.642761	199.463989	429.294769	-532.780334	-61.197052	479.668396	-615.632996	201.493225	74.656303	-614.247192	-48.277523	86.213097	-527.074585	266.367706	1299.946533	-492.899261	-122.646492	1301.049927	-457.098419	72.989464	1329.867798	-454.430908	88.126160	1598.372925	-550.287659	310.913177	1066.074341	-505.510040	-168.908798	1068.111084	-390.872589	303.246796	851.399902	-363.025665	-147.769318	848.753723	-467.013245	69.766991	965.377747	462.743134	-11.702192	929.211365	489.981262	168.604782
-480.677063	171.712906	867.230957	-474.546387	-31.255548	865.812439	-615.095825	199.453323	429.514160	-532.404297	-61.211449	480.110535	-615.487244	201.626160	74.921402	-614.100403	-48.397926	86.541252	-526.366272	266.627899	1299.874512	-492.632019	-122.756371	1301.168945	-456.619507	73.040581	1330.147217	-453.821350	88.167007	1598.661377	-551.502258	309.225494	1065.861694	-507.051392	-167.931198	1068.209351	-395.920166	301.365173	848.227234	-367.373260	-147.568817	846.706299	-465.849182	69.889915	965.826904	462.515442	-11.772299	929.205444	489.750214	168.566925
-480.606689	170.860397	867.234558	-474.098480	-31.699337	866.051025	-614.920593	199.548004	429.689667	-532.446655	-61.523022	480.559235	-615.588196	201.740692	75.194717	-614.203491	-48.553932	86.900406	-525.709229	266.897614	1299.822632	-492.378693	-122.865402	1301.283813	-456.173126	73.080246	1330.435913	-453.143188	88.246094	1598.952881	-552.747498	307.668945	1065.727661	-508.615295	-166.951416	1068.232910	-400.958588	299.537506	845.232117	-371.472107	-147.106705	844.939880	-465.472595	69.382080	965.934448	462.287079	-11.859709	929.207336	489.557495	168.528702
-479.292938	171.746048	867.530518	-473.811615	-31.749325	866.097168	-614.451294	199.562912	430.005737	-532.270447	-61.734249	480.833466	-615.524780	201.841202	75.432045	-614.114075	-48.675610	87.143898	-525.077698	267.183838	1299.738159	-492.165161	-122.935692	1301.416870	-455.768860	73.166222	1330.694092	-452.513824	88.276558	1599.090454	-553.991577	306.119873	1065.514038	-510.125427	-166.053772	1068.323730	-406.001190	297.679626	842.365051	-375.581512	-146.750412	843.284729	-464.628906	69.620201	966.099731	462.052185	-11.953372	929.223694	489.389130	168.423141
-478.698486	171.746307	867.662720	-473.747620	-31.970793	866.167969	-614.088806	199.647705	430.279846	-531.973022	-61.849815	481.042023	-615.546204	201.925629	75.633949	-613.953918	-48.814125	87.342239	-524.483887	267.504852	1299.627075	-491.972626	-123.017052	1301.549194	-455.374237	73.235909	1330.890137	-451.817841	88.378830	1599.239868	-555.190308	304.525726	1065.384888	-511.571075	-165.130753	1068.487671	-411.025085	295.876465	839.633423	-379.313446	-146.207550	841.972595	-464.186035	69.451889	966.187317	461.806580	-12.022817	929.233704	489.196716	168.363571
-478.120056	171.758820	867.760559	-473.666534	-32.132504	866.208557	-613.827271	199.797073	430.519653	-531.596252	-61.930492	481.170258	-615.660156	201.987564	75.846092	-613.856628	-48.905033	87.497887	-523.914368	267.801239	1299.491699	-491.792877	-123.046837	1301.671997	-455.007843	73.323326	1331.074585	-451.062988	88.542404	1599.390503	-556.351318	302.931732	1065.269531	-513.073730	-164.300873	1068.601074	-415.806061	294.141052	837.226501	-383.176025	-145.748993	840.551758	-463.757690	69.322701	966.244263	461.599091	-12.070636	929.237305	489.024353	168.305954
-477.543854	171.797836	867.793091	-473.460632	-32.251446	866.240479	-613.427124	199.914078	430.649078	-530.940613	-61.903542	481.205414	-615.695740	202.067093	75.946396	-613.562195	-48.973831	87.523270	-523.382263	268.144409	1299.348145	-491.637024	-123.058586	1301.837524	-454.626648	73.439102	1331.159790	-450.343689	88.652061	1599.336182	-557.610901	301.488831	1065.130859	-514.473999	-163.538895	1068.794312	-420.644592	292.430847	834.898193	-387.048462	-145.399338	839.186035	-463.328156	69.261589	966.271606	461.353119	-12.108172	929.257751	488.818542	168.289459
-476.322296	172.466263	867.947876	-472.986389	-32.183468	866.274719	-612.914795	199.987732	430.738861	-530.623535	-62.119328	481.271667	-615.723267	202.098633	76.001915	-613.570068	-49.044617	87.625450	-522.860535	268.472961	1299.148926	-491.457733	-123.040703	1301.933350	-454.212677	73.532593	1331.171997	-449.526611	88.883080	1599.295288	-558.822021	300.062958	1064.947632	-515.884949	-162.846573	1068.886475	-425.704285	290.731201	832.454529	-390.404114	-144.799332	838.227173	-462.563416	69.526917	966.375793	461.153442	-12.169101	929.252502	488.682220	168.181931
-476.140961	172.008347	867.728638	-472.792358	-32.397610	866.298096	-612.457947	200.072357	430.634430	-531.023315	-62.914822	481.405701	-615.747314	202.090149	75.982155	-614.056335	-49.110668	87.741661	-522.329407	268.786194	1298.899780	-491.327606	-123.024040	1302.014160	-453.799500	73.665123	1331.075928	-448.775055	89.096031	1599.097534	-560.088806	298.623596	1064.810791	-517.276672	-162.414825	1069.076782	-430.408997	289.068481	830.333862	-394.479004	-144.625061	836.810730	-462.316803	69.309761	966.271301	460.922607	-12.174582	929.254761	488.494690	168.129379
-476.084808	171.476105	867.429993	-472.687347	-32.657196	866.233704	-611.961243	200.077774	430.408386	-530.715332	-63.202084	481.339813	-615.804321	202.033798	75.838707	-614.233276	-49.088058	87.719482	-521.822937	269.139191	1298.622925	-491.179291	-122.942230	1302.008057	-453.333374	73.758263	1330.919312	-447.932068	89.377274	1598.901123	-561.317383	297.248718	1064.651367	-518.598145	-162.100586	1069.201538	-435.006927	287.392426	828.280762	-398.005676	-144.245346	835.710449	-462.184265	69.030861	966.083923	460.702362	-12.210864	929.236389	488.317444	168.111847
-475.928070	171.008377	867.067871	-472.540253	-32.894840	866.111328	-611.651550	200.221329	430.241852	-530.324402	-63.465038	481.158966	-615.826111	201.841949	75.676170	-614.548279	-49.074001	87.632935	-521.325195	269.462250	1298.258789	-491.051880	-122.835960	1301.966919	-452.887634	73.920647	1330.713257	-447.203064	89.599724	1598.515991	-562.579651	295.948334	1064.435669	-519.886292	-161.948654	1069.315308	-439.468506	285.713806	826.353210	-401.388580	-143.868240	834.678284	-462.025665	68.793991	965.841248	460.438446	-12.238711	929.228149	488.119690	168.033386
-475.599915	170.789764	866.670959	-472.392029	-33.026600	865.872925	-611.299133	200.275146	430.067413	-529.197266	-63.251923	480.657410	-615.809814	201.695053	75.471535	-614.284912	-48.928043	87.322411	-520.823975	269.814606	1297.845459	-490.867554	-122.721695	1301.827148	-452.530914	74.060844	1330.421875	-446.373169	89.913765	1597.996948	-563.846802	294.794434	1064.141357	-521.141907	-161.916992	1069.335449	-443.760559	284.066803	824.532837	-404.803650	-143.569443	833.685913	-461.824341	68.684540	965.528259	460.184875	-12.286188	929.199036	487.913971	168.018402
-475.170288	170.706757	866.262878	-472.177277	-33.183891	865.559875	-610.922546	200.220718	429.843262	-528.579712	-63.481285	480.246887	-615.787170	201.502014	75.235703	-614.309937	-48.843533	87.151550	-520.355896	270.134247	1297.311279	-490.721710	-122.578491	1301.653442	-452.135590	74.228386	1329.989624	-445.597595	90.223328	1597.468628	-564.990051	293.407806	1063.845825	-522.278564	-162.113159	1069.370361	-447.953339	282.304321	822.702087	-408.201813	-143.302582	832.573730	-461.578125	68.596725	965.177002	459.903625	-12.346075	929.165344	487.734070	167.966095
-474.689789	170.718170	865.871277	-471.982391	-33.309895	865.178162	-610.688416	200.139114	429.601532	-527.494812	-63.256470	479.725433	-615.790955	201.336304	75.036781	-614.251343	-48.657639	86.893425	-519.860474	270.455658	1296.745850	-490.569122	-122.415207	1301.381836	-451.740387	74.432022	1329.557739	-444.766968	90.639374	1596.830078	-566.277710	292.542419	1063.422241	-523.375244	-162.408279	1069.306519	-452.054321	280.587097	820.949036	-410.879181	-142.754974	831.816101	-461.341980	68.526031	964.802612	459.621582	-12.397787	929.129761	487.543488	167.904663
-474.162994	170.661880	865.435181	-471.775848	-33.365536	864.770081	-610.460449	199.933624	429.339233	-526.666992	-63.226398	479.278900	-615.663330	201.202591	74.786728	-614.292725	-48.419186	86.701241	-519.378052	270.800079	1296.111694	-490.353119	-122.232758	1301.108765	-451.338470	74.604622	1329.030518	-444.017761	90.989395	1596.137451	-567.482910	291.770691	1062.962036	-524.409180	-162.870895	1069.239014	-455.943237	278.848846	819.245056	-413.810730	-142.418472	830.896362	-461.102264	68.463341	964.395813	459.335480	-12.484179	929.076355	487.394592	167.842804
-473.703278	170.520767	864.980530	-471.551147	-33.470345	864.365051	-610.515198	199.771149	429.155304	-525.767212	-63.090427	478.821930	-615.666931	201.121628	74.602478	-614.137634	-48.160679	86.437485	-518.933533	271.084290	1295.389160	-490.132629	-122.067245	1300.840576	-450.926727	74.836273	1328.482788	-443.385254	91.358353	1595.381226	-568.780151	291.173737	1062.434082	-525.366455	-163.421036	1069.200928	-459.605560	277.068420	817.649109	-416.459778	-141.907379	830.156128	-460.886078	68.349464	963.980957	459.053955	-12.476783	929.025940	487.220032	167.828934
-473.841858	169.522720	864.246521	-471.578369	-33.805401	863.975647	-610.758179	199.566498	428.873474	-525.963074	-63.624023	478.611694	-615.659058	201.036896	74.385826	-614.473694	-47.939503	86.304390	-518.489075	271.348236	1294.618896	-489.920013	-121.855957	1300.531128	-450.527527	75.038361	1327.874512	-442.791199	91.746605	1594.672729	-569.925781	290.428345	1061.805786	-526.288025	-164.079697	1069.093262	-462.841248	275.487274	816.195618	-419.308136	-141.697021	829.196594	-460.980896	67.856926	963.420837	458.789764	-12.501769	928.990540	487.061249	167.777176
-472.180145	171.317291	864.500061	-471.035339	-33.311447	863.580322	-610.929016	199.379578	428.991882	-525.054016	-63.252720	478.118011	-615.567627	200.959457	74.174469	-614.348450	-47.716328	86.049812	-518.076660	271.614502	1293.780518	-489.672638	-121.633545	1300.156982	-450.118530	75.253242	1327.339111	-442.240540	92.190979	1594.079346	-571.090393	289.792236	1061.133667	-527.109009	-164.764175	1069.010010	-465.597290	274.113556	814.946167	-421.651733	-141.233124	828.549744	-460.249512	68.619911	963.392273	458.490814	-12.494199	928.961609	486.881622	167.775452
-472.218353	170.844162	864.041443	-470.996094	-33.559494	863.287048	-611.377563	199.289948	428.834564	-524.976257	-63.450436	477.866058	-615.807922	200.886017	74.009514	-614.608948	-47.540157	85.927002	-517.619507	271.926605	1292.910156	-489.353516	-121.399887	1299.808228	-449.709351	75.522316	1326.695923	-441.909546	92.515388	1593.408203	-572.018066	289.083069	1060.447876	-527.839783	-165.396652	1068.942993	-467.740997	273.003693	813.869141	-423.685913	-140.867294	828.011719	-460.325623	68.343086	963.025391	458.226593	-12.481911	928.919678	486.724396	167.811417
-472.275848	170.331284	863.605530	-470.999237	-33.762390	863.040344	-611.914368	199.278046	428.773529	-524.886475	-63.568085	477.683380	-615.908264	200.835449	73.828827	-614.750488	-47.458073	85.827507	-517.198242	272.252747	1292.007813	-488.994629	-121.146965	1299.541992	-449.268951	75.784332	1326.106201	-441.470123	93.070694	1592.962524	-572.886658	288.357544	1059.802490	-528.441956	-165.909576	1068.896484	-469.404083	272.348969	812.903931	-425.449982	-140.482437	827.671570	-460.412354	68.079475	962.690735	457.956024	-12.483878	928.866455	486.586090	167.783569
-472.197815	170.012543	863.218201	-470.978455	-33.901146	862.869446	-612.383789	199.205872	428.738220	-524.602478	-63.544827	477.563416	-616.037659	200.762314	73.680473	-614.842346	-47.376675	85.701790	-516.860535	272.543060	1291.203003	-488.640808	-120.885109	1299.302124	-448.902954	76.048279	1325.619141	-441.236328	93.484940	1592.476563	-573.645081	287.525452	1059.161743	-529.128052	-166.448837	1068.904419	-470.647400	271.954407	812.087524	-427.281097	-140.417496	827.434387	-460.410400	67.952553	962.417114	457.675720	-12.493893	928.836670	486.443115	167.757080
-472.052765	169.897507	862.952332	-470.950989	-34.003368	862.762085	-612.772827	199.140045	428.675934	-524.344299	-63.587486	477.488678	-616.108826	200.693985	73.549164	-614.934265	-47.396225	85.676842	-516.582153	272.825287	1290.424438	-488.294739	-120.646500	1299.095947	-448.585724	76.376945	1325.144531	-441.060944	94.015907	1592.208984	-574.368408	286.867249	1058.596069	-529.712708	-166.825195	1068.997803	-471.688416	271.721436	811.344971	-428.591583	-140.313705	827.293457	-460.382080	67.914444	962.237000	457.379791	-12.475679	928.802307	486.285370	167.786484
-471.965302	169.860901	862.802795	-470.944977	-34.062992	862.741943	-613.077026	199.064331	428.645813	-524.148071	-63.643085	477.516541	-616.104797	200.654724	73.458405	-615.142334	-47.421284	85.654152	-516.462097	273.085449	1289.854736	-487.939575	-120.413940	1299.064453	-448.265503	76.676544	1324.824097	-441.043701	94.517387	1591.972412	-574.974060	286.255371	1058.136719	-530.224426	-167.016022	1069.164795	-472.398682	271.612640	810.772217	-429.377533	-140.122696	827.399292	-460.369568	67.924759	962.156006	457.111115	-12.453243	928.780029	486.151215	167.752350
-471.937378	169.816528	862.716187	-470.926971	-34.126602	862.774658	-613.367676	198.955750	428.651794	-524.062805	-63.758743	477.568420	-616.080933	200.616684	73.415253	-615.140686	-47.505219	85.715981	-516.450867	273.287598	1289.385254	-487.555328	-120.190002	1299.200073	-447.988800	76.933548	1324.628174	-441.149963	94.999084	1591.810059	-575.472046	285.752838	1057.712646	-530.798767	-167.258133	1069.517456	-472.846405	271.723572	810.370117	-430.662872	-140.518738	827.478699	-460.372162	67.928246	962.131897	456.815491	-12.457975	928.763611	485.999420	167.790512
-472.010345	169.763550	862.689880	-470.961639	-34.124760	862.867676	-613.625366	198.847824	428.676178	-523.966614	-63.936783	477.663666	-616.109375	200.585297	73.386665	-615.083313	-47.659897	85.831070	-516.621582	273.518127	1289.065674	-487.247345	-119.992157	1299.514038	-447.739227	77.185516	1324.505859	-441.380035	95.476273	1591.809692	-575.857361	285.452393	1057.493408	-531.191833	-167.372864	1069.986694	-473.155396	271.924255	810.086426	-431.201721	-140.666824	827.873718	-460.410431	67.963036	962.163452	456.514313	-12.442922	928.757263	485.860168	167.759003
-472.123199	169.748627	862.711975	-471.002197	-34.155022	863.041016	-613.885132	198.713638	428.713287	-523.902283	-64.097801	477.820221	-616.055054	200.553925	73.374626	-615.001526	-47.818592	85.999962	-516.867615	273.682037	1288.931274	-486.989288	-119.859215	1299.901489	-447.557037	77.484871	1324.518677	-441.597748	96.134300	1591.977539	-576.052124	285.287567	1057.316284	-531.531982	-167.528046	1070.523682	-473.223175	272.186554	809.934204	-431.765503	-140.937592	828.224426	-460.455627	68.018242	962.257507	456.218536	-12.454359	928.740662	485.715759	167.748718
-472.337250	169.708527	862.809082	-471.082977	-34.169880	863.251160	-614.156738	198.635574	428.795319	-523.980286	-64.325539	478.001709	-616.040833	200.551849	73.451317	-614.949768	-48.057487	86.149826	-517.204346	273.937744	1288.952393	-486.805725	-119.671951	1300.376343	-447.417664	77.805260	1324.641235	-441.923584	96.773804	1592.300171	-576.107788	285.368835	1057.238770	-531.735474	-167.679245	1071.163696	-473.048767	272.552307	809.856873	-432.034882	-141.187180	828.811646	-460.547668	68.053452	962.404785	455.898865	-12.469419	928.739929	485.563751	167.758591
-472.577759	169.716980	862.978210	-471.158417	-34.130608	863.525085	-614.438477	198.590775	428.924042	-524.117188	-64.560913	478.266754	-616.041321	200.544388	73.549706	-614.891174	-48.347977	86.410118	-517.525452	274.131836	1289.068359	-486.471802	-119.462593	1301.023560	-447.350891	78.142776	1324.894409	-442.395111	97.398697	1592.677734	-576.004761	285.581940	1057.249878	-531.774048	-167.728348	1071.935547	-472.697021	272.992828	809.898071	-432.005341	-141.390228	829.627991	-460.642944	68.137909	962.619019	455.578827	-12.459948	928.713440	485.413361	167.738113
-472.892883	169.705688	863.215088	-471.251190	-34.181721	863.878784	-614.599670	198.439484	429.006866	-524.358215	-64.820015	478.592773	-615.918640	200.578827	73.701546	-614.854065	-48.673092	86.680267	-517.941345	274.397308	1289.282593	-486.287323	-119.179771	1301.782959	-447.328461	78.468132	1325.216797	-442.956726	98.025658	1593.097412	-575.746643	285.982910	1057.350342	-531.689148	-167.865921	1072.755249	-472.172974	273.549042	810.072327	-431.778534	-141.512817	830.475159	-460.780762	68.176308	962.906555	455.286011	-12.450951	928.669739	485.279724	167.807922
-473.138184	169.813690	863.526001	-471.353394	-34.126537	864.259766	-614.792786	198.318466	429.197266	-524.707397	-65.043045	478.940002	-615.857666	200.606705	73.883530	-614.787964	-48.981373	86.998291	-518.280273	274.573486	1289.528320	-486.018188	-118.934570	1302.576904	-447.346191	78.819183	1325.687500	-443.563507	98.624977	1593.635010	-575.327454	286.483643	1057.454956	-531.517700	-168.037994	1073.646729	-471.495728	274.245819	810.405579	-431.582214	-141.714294	831.340515	-460.883484	68.300484	963.244202	454.999207	-12.380816	928.636108	485.126373	167.831055
-473.320618	170.001465	863.907715	-471.445801	-33.996948	864.689331	-614.958374	198.118668	429.420502	-525.021484	-65.155533	479.405823	-615.758728	200.665482	74.099823	-614.720093	-49.248177	87.301880	-518.626892	274.809967	1289.861938	-485.817139	-118.632622	1303.445679	-447.413208	79.219734	1326.221680	-444.153473	99.477272	1594.329346	-574.769470	287.120422	1057.669678	-531.240540	-168.228241	1074.585083	-470.609131	274.938171	810.801270	-431.463989	-141.971405	832.283264	-460.969391	68.487801	963.643799	454.724365	-12.350842	928.603638	485.010437	167.858658
-473.523895	170.334259	864.356323	-471.616638	-33.816036	865.129395	-615.177917	197.938934	429.685272	-525.519592	-65.260880	479.879700	-615.639099	200.673615	74.296326	-614.702881	-49.504044	87.608093	-518.911682	275.031982	1290.258545	-485.463867	-118.365768	1304.468384	-447.586090	79.651291	1326.808594	-444.828308	100.097694	1594.978027	-574.147827	287.918732	1057.913086	-530.717468	-168.449127	1075.701904	-469.642792	275.720917	811.209290	-431.130188	-142.194809	833.227478	-461.071960	68.742714	964.078430	454.425171	-12.341666	928.598511	484.883881	167.845306
-473.638184	170.670990	864.798950	-471.679169	-33.683056	865.598328	-615.317688	197.714645	429.999542	-525.861328	-65.214043	480.380798	-615.427673	200.652512	74.496674	-614.199280	-49.704987	87.828644	-519.200684	275.235260	1290.645630	-485.215790	-118.001801	1305.355347	-447.800934	80.066833	1327.482300	-445.425293	100.938232	1595.598633	-573.388550	288.757721	1058.125122	-530.126343	-168.692642	1076.680420	-468.376129	276.524048	811.723816	-430.322052	-142.274292	834.306091	-461.121704	68.993134	964.529663	454.153870	-12.325128	928.578857	484.797607	167.819717
-473.725250	171.032593	865.274353	-471.712097	-33.601288	866.078857	-615.521423	197.505753	430.254700	-526.262939	-65.221832	480.868134	-615.328491	200.624832	74.708740	-614.165161	-49.940186	88.168777	-519.602661	275.543518	1291.069580	-485.039948	-117.556137	1306.348633	-447.991058	80.486839	1328.069458	-446.080933	101.632355	1596.286621	-572.590332	289.697021	1058.402344	-529.434082	-169.022614	1077.648560	-467.042114	277.299561	812.275635	-430.007111	-142.618774	835.144287	-461.155762	69.219910	965.004578	453.876862	-12.265665	928.568115	484.687103	167.798233
-475.087036	170.048935	865.216919	-472.197632	-33.950638	866.551086	-615.931824	197.414047	430.329163	-526.831848	-65.405228	481.345764	-615.354675	200.560562	74.875710	-614.119629	-50.150166	88.466858	-519.962219	275.790100	1291.451416	-484.921112	-117.151581	1307.246582	-448.290833	80.918709	1328.650879	-446.785919	102.443893	1596.843384	-571.734619	290.735626	1058.591675	-528.623291	-169.368744	1078.603638	-465.442169	278.083832	812.883850	-429.202209	-142.685272	836.238525	-461.802155	68.866234	965.177185	453.579742	-12.236954	928.549438	484.555420	167.844604
-476.233124	168.992386	865.224976	-472.645050	-34.202396	866.967590	-616.233459	197.247101	430.273621	-527.417664	-65.575310	481.778748	-615.394958	200.493546	75.021782	-614.141235	-50.373287	88.771355	-520.304016	276.015656	1291.761719	-484.683807	-116.735825	1308.033447	-448.635162	81.413849	1329.219482	-447.356445	103.187935	1597.442993	-570.817505	291.829956	1058.748047	-527.680420	-169.752319	1079.545532	-463.889282	278.958954	813.385193	-428.156616	-142.681335	837.170044	-462.376221	68.459320	965.360352	453.313934	-12.215841	928.518311	484.467651	167.883957
-476.142120	170.014252	865.784119	-472.650238	-33.891926	867.292175	-616.362000	197.036118	430.460938	-527.679443	-65.460709	482.135010	-615.289490	200.430405	75.090240	-614.052612	-50.529518	88.934753	-520.763306	276.297302	1292.099365	-484.528473	-116.277565	1308.891968	-449.055939	81.898628	1329.648438	-447.796082	104.169449	1597.925415	-569.934326	292.983063	1058.858521	-526.753174	-170.202438	1080.373535	-462.159912	279.752869	813.924377	-427.441711	-142.898758	838.108459	-462.416168	69.000534	965.813538	453.037842	-12.183028	928.490967	484.381622	167.921051
-477.164764	169.344223	865.800903	-473.094116	-33.946362	867.582703	-616.561829	196.852966	430.350098	-527.998535	-65.387772	482.436462	-615.226746	200.365219	75.124687	-613.982727	-50.625164	89.054039	-521.332153	276.607605	1292.374023	-484.553589	-115.780708	1309.575684	-449.485901	82.335846	1330.092285	-448.315918	104.955986	1598.303833	-569.039673	294.152618	1058.891602	-525.730835	-170.650635	1081.144897	-460.301666	280.543945	814.476013	-426.278687	-142.819138	838.889832	-462.971130	68.812286	965.943665	452.753326	-12.116782	928.457153	484.254517	167.971725
-477.195160	170.155029	866.131348	-473.205841	-33.615395	867.817261	-616.805542	196.707062	430.391724	-528.228516	-65.366386	482.666473	-615.249939	200.240845	75.079422	-614.042053	-50.745644	89.212799	-521.840271	276.858002	1292.540161	-484.492065	-115.295303	1310.270996	-450.003326	82.843475	1330.349609	-448.740875	105.829803	1598.603760	-568.130554	295.346191	1058.902710	-524.699097	-171.072922	1081.848267	-458.412323	281.312286	814.930664	-425.199951	-142.889160	839.603271	-463.088135	69.328178	966.232422	452.490723	-12.044002	928.437439	484.173889	167.986237
-477.755249	170.249481	866.205933	-473.499695	-33.444778	867.933105	-617.038330	196.565216	430.270111	-528.533630	-65.344536	482.781036	-615.215271	200.139542	74.986092	-614.093750	-50.829967	89.286507	-522.487305	277.152069	1292.642334	-484.543243	-114.793724	1310.797729	-450.576385	83.355270	1330.596069	-449.113586	106.734444	1598.753296	-567.227356	296.533539	1058.812134	-523.649353	-171.542770	1082.425659	-456.407928	282.060425	815.475891	-423.989929	-142.864471	840.351013	-463.461456	69.498093	966.320618	452.273285	-12.026227	928.409119	484.112183	168.000198
-478.253174	170.364624	866.158508	-473.775543	-33.312824	868.003479	-617.255737	196.436981	430.066406	-528.137085	-64.942604	482.708588	-615.241699	200.043365	74.753792	-613.886292	-50.789383	89.163345	-523.153320	277.462372	1292.670776	-484.754547	-114.276901	1311.227539	-451.140503	83.799416	1330.716309	-449.341339	107.702034	1598.742310	-566.358826	297.736176	1058.572998	-522.663391	-172.022430	1082.847534	-454.315430	282.828033	815.843445	-422.706573	-142.790161	841.010559	-463.825195	69.692902	966.328491	452.103973	-11.978398	928.378296	484.048737	168.049652
-478.806488	170.565811	866.001282	-474.087067	-33.262142	867.983765	-617.543030	196.315567	429.736237	-527.524536	-64.390732	482.520905	-615.262817	199.893204	74.507011	-613.640686	-50.766632	88.956360	-523.898865	277.750275	1292.564209	-484.973328	-113.768036	1311.547119	-451.788849	84.385063	1330.685059	-449.536072	108.698303	1598.622070	-565.571106	298.891663	1058.239624	-521.600708	-172.398346	1083.160889	-452.189880	283.581879	816.161499	-421.298065	-142.752792	841.551941	-464.239380	69.899750	966.236755	451.922546	-11.969594	928.357300	484.007721	168.058990
-479.198120	170.838638	865.790161	-474.327698	-33.161533	867.919495	-617.817444	196.258652	429.447632	-528.000122	-64.723648	482.464600	-615.192078	199.730347	74.205597	-613.983521	-50.749329	88.842567	-524.740967	278.119171	1292.346802	-485.280579	-113.279694	1311.734619	-452.464294	84.863533	1330.593872	-449.646301	109.721268	1598.366089	-564.817078	300.185120	1057.817993	-520.544861	-172.729019	1083.334106	-450.391388	284.264221	816.225464	-419.666077	-142.569382	842.128418	-464.609955	70.164650	966.104736	451.743530	-11.890514	928.312073	483.935394	168.137527
-479.463440	171.244553	865.602661	-474.647858	-32.829380	867.655640	-618.095520	196.133881	429.114288	-528.514893	-65.174210	482.291321	-615.103638	199.576477	73.854324	-614.319031	-50.719795	88.722404	-525.571838	278.415253	1291.971558	-485.668793	-112.721924	1311.838501	-453.197083	85.370209	1330.378418	-449.693481	110.740845	1597.991943	-564.088562	301.286316	1057.314331	-519.564880	-173.026993	1083.358276	-448.170471	284.972076	816.438904	-417.990051	-142.341080	842.570313	-464.980133	70.491104	965.889099	451.679413	-12.145887	928.280090	484.223846	167.246292
-479.974152	171.493301	865.322754	-475.018066	-32.583080	867.333191	-618.493530	196.051758	428.798859	-528.875061	-65.570099	481.993530	-615.196960	199.439941	73.428688	-614.763489	-50.641869	88.506660	-526.530396	278.784943	1291.560669	-486.125793	-112.200706	1311.771484	-453.938477	85.956871	1330.043213	-449.805237	111.684120	1597.435791	-563.331604	302.432343	1056.614502	-518.546631	-173.242294	1083.262329	-445.853729	285.715851	816.560913	-416.187073	-142.087936	842.893799	-465.517120	70.724007	965.599792	451.489777	-12.125548	928.232056	484.167542	167.229614
-479.970184	172.205139	864.914673	-475.301880	-32.251282	866.940247	-618.960510	195.923767	428.423096	-528.684021	-65.542023	481.473022	-615.217407	199.304581	72.955147	-614.832336	-50.488010	88.162712	-527.490173	279.145935	1291.031128	-486.677277	-111.617310	1311.593506	-454.665863	86.464119	1329.645874	-449.682312	112.789879	1596.859375	-562.572327	303.229645	1055.883423	-517.568115	-173.427917	1083.061401	-443.493927	286.383759	816.662659	-414.412292	-141.754440	843.135620	-465.755676	71.231804	965.211304	451.151245	-11.818829	928.208069	483.719910	168.194992
-480.130341	172.640701	864.483887	-475.521179	-31.983624	866.471863	-619.559509	195.954437	428.100983	-528.434692	-65.450081	480.942413	-615.299438	199.220581	72.539268	-614.903015	-50.291817	87.823372	-528.495605	279.459320	1290.352539	-487.157928	-111.087135	1311.366333	-455.465698	87.026108	1329.144531	-449.614014	113.822540	1596.178833	-562.011780	304.484772	1055.013916	-516.580017	-173.442505	1082.784180	-441.218506	286.998535	816.696716	-412.491547	-141.323532	843.363220	-466.109009	71.557228	964.781494	450.896820	-11.639643	928.169556	483.421143	168.502106
-480.305450	172.946411	864.089294	-475.711273	-31.790253	866.065430	-620.197449	196.011932	427.729248	-528.028320	-65.180641	480.444336	-615.361572	199.087051	72.079063	-614.875977	-50.011925	87.416946	-529.530457	279.814301	1289.585815	-487.788788	-110.518768	1311.020874	-456.177124	87.572891	1328.631226	-449.527679	114.856888	1595.416382	-561.305725	305.009308	1054.027466	-515.749146	-173.468170	1082.341553	-438.888123	287.628143	816.592590	-410.627533	-140.892914	843.567810	-466.481140	71.795433	964.403259	450.831268	-11.760443	928.163940	483.575043	168.281418
-481.441498	172.326721	863.408325	-476.214111	-31.805939	865.620544	-620.983521	196.037354	427.153809	-528.182678	-65.190453	480.016632	-615.454407	199.001495	71.562904	-615.081604	-49.751926	87.105156	-530.575928	280.169281	1288.711914	-488.415680	-109.978416	1310.622803	-457.023132	88.170380	1328.001099	-449.455200	115.888214	1594.608154	-560.948120	306.309998	1052.966919	-514.876404	-173.318970	1081.870361	-436.708069	288.120789	816.515808	-408.796783	-140.416153	843.593506	-467.389526	71.629799	963.848694	450.822449	-12.042324	928.162109	483.868317	167.345352
-481.968079	172.552155	862.841187	-476.576569	-31.644848	865.156006	-621.690247	196.034409	426.782318	-528.371643	-65.082108	479.581146	-615.461426	198.980026	71.118980	-615.302795	-49.413914	86.742012	-531.614319	280.537170	1287.708130	-489.121735	-109.408539	1310.130371	-457.796387	88.720840	1327.368408	-449.361450	116.907242	1593.730713	-560.387207	306.500946	1051.835083	-514.131653	-173.064041	1081.303589	-434.515198	288.646271	816.266235	-406.942078	-139.958237	843.603943	-467.945618	71.878944	963.344849	450.451324	-11.588806	928.145752	483.125549	168.462585
-482.339142	172.690063	862.346252	-476.878632	-31.377748	864.642456	-622.451355	196.004181	426.378693	-528.437988	-64.686440	479.116852	-615.584290	198.995682	70.711006	-615.384949	-49.070999	86.307274	-532.694702	280.919403	1286.777710	-489.725586	-108.866180	1309.660156	-458.581024	89.309792	1326.643555	-449.267670	117.935539	1592.850952	-560.039246	307.532471	1050.670410	-513.413391	-172.817596	1080.705444	-432.374359	289.066376	816.149048	-405.191528	-139.279709	843.572815	-468.447998	72.072899	962.859436	450.397278	-11.822739	928.132874	483.295471	167.752106
-482.779785	172.813446	861.848633	-477.088928	-31.214098	864.160156	-623.239563	196.044098	425.977478	-528.344604	-64.014313	478.624298	-615.734375	199.001389	70.319237	-615.403687	-48.685143	85.761887	-533.715393	281.266785	1285.774292	-490.395752	-108.350410	1309.097046	-459.399353	89.842590	1325.952515	-449.309570	118.734131	1591.857422	-559.667725	307.462646	1049.489380	-512.814331	-172.343887	1080.064819	-430.401642	289.424561	815.884460	-403.542419	-138.702179	843.497864	-468.926544	72.232658	962.386353	450.293610	-11.915133	928.124634	483.312988	167.563919
-483.175659	172.921707	861.342529	-477.127655	-31.117586	863.787048	-624.034180	196.170013	425.668793	-528.615845	-63.451023	478.194244	-615.804382	199.063522	69.959373	-615.589111	-48.335594	85.313194	-534.806885	281.664612	1284.736206	-491.035980	-107.805901	1308.590942	-460.178955	90.419731	1325.267334	-449.201691	119.726341	1591.003296	-559.516235	308.230347	1048.304443	-512.251465	-171.715973	1079.458496	-428.502594	289.759766	815.686646	-401.931122	-137.734741	843.399658	-469.317566	72.414085	961.964661	450.205444	-11.979398	928.127808	483.312378	167.476471
-483.703583	173.144028	860.855896	-477.300507	-30.751402	863.314941	-624.854797	196.266876	425.346466	-528.072083	-62.289974	477.595245	-615.784607	199.161942	69.615517	-615.249268	-47.897873	84.633560	-535.649658	282.152283	1283.925293	-491.593475	-107.291260	1308.137451	-460.894104	90.992867	1324.646118	-449.273102	120.625092	1590.099243	-559.271179	308.285614	1047.177979	-511.818390	-170.994690	1078.847778	-426.448456	290.071014	815.592346	-400.426849	-137.024353	843.377441	-469.778870	72.731995	961.496948	450.154724	-12.065932	928.126587	483.365845	167.336487
-483.942596	173.348053	860.547668	-477.350952	-30.344887	862.936340	-625.603516	196.339386	425.073364	-528.391541	-61.710014	477.196747	-615.780579	199.245209	69.337036	-615.302185	-47.546402	84.107025	-536.809021	282.385010	1282.810669	-492.202423	-106.744232	1307.723999	-461.677185	91.586151	1324.031372	-449.331604	121.523529	1589.309814	-559.243042	308.389771	1046.050171	-511.532745	-170.246506	1078.270264	-424.822449	290.271423	815.350220	-399.078094	-136.056396	843.243713	-470.098358	73.008965	961.172668	450.068970	-12.143811	928.127625	483.405518	167.180786
-484.374390	173.520630	860.237610	-477.409393	-30.062933	862.615051	-626.279236	196.485779	424.883392	-528.761902	-61.100433	476.794434	-615.709473	199.365662	69.107590	-615.602295	-47.227657	83.598640	-537.810730	282.769501	1281.888062	-492.704712	-106.309052	1307.427856	-462.354797	92.156235	1323.461426	-449.440369	122.430733	1588.578125	-559.157471	308.181366	1044.999268	-511.296417	-169.310104	1077.802246	-423.101593	290.543762	815.281128	-397.756714	-135.055801	843.246704	-470.499207	73.245743	960.873291	450.007446	-12.162560	928.121521	483.415314	167.068069
-484.801239	173.807159	859.957397	-477.526184	-29.757519	862.313965	-627.025696	196.684921	424.769653	-529.223328	-60.530163	476.438873	-615.698181	199.454193	68.968117	-615.419189	-46.870663	83.044968	-538.792908	283.095642	1281.018188	-493.192383	-105.805351	1307.122803	-463.152924	92.744751	1322.960327	-449.795563	123.064255	1587.805908	-559.244690	308.055634	1043.995361	-511.138428	-168.161636	1077.305298	-421.737518	290.692810	815.051636	-396.553589	-134.192001	843.311462	-470.910706	73.542648	960.597107	449.927246	-12.211313	928.126404	483.442719	166.924561
-485.217194	174.114258	859.743530	-477.667053	-29.430573	862.058350	-627.617981	196.807587	424.634125	-529.980530	-60.122337	476.087982	-615.664795	199.575790	68.839455	-615.522644	-46.603218	82.635834	-539.799316	283.494446	1280.280884	-493.667145	-105.333435	1306.932007	-463.815125	93.284836	1322.589600	-450.040527	123.912621	1587.271729	-559.413879	307.738892	1043.092285	-511.108917	-167.039215	1076.908569	-420.649902	290.755219	814.888306	-395.382385	-132.944504	843.443848	-471.291351	73.849609	960.372986	449.849152	-12.230156	928.122864	483.482422	166.792908
-485.737000	174.337204	859.585083	-477.987915	-29.052845	861.763611	-628.249634	196.941345	424.527344	-530.830994	-59.836193	475.833496	-615.685730	199.720535	68.755020	-615.657959	-46.416981	82.270317	-540.804138	283.774414	1279.579468	-494.044464	-104.934685	1306.834839	-464.532928	93.851334	1322.259888	-450.416382	124.648972	1586.789551	-559.620789	307.180725	1042.364868	-511.033142	-165.764160	1076.611816	-419.655029	290.848206	814.716309	-394.399506	-131.782791	843.537842	-471.749268	74.092995	960.151062	449.680511	-12.110328	928.106506	483.303009	167.206329
-486.322052	174.669540	859.528381	-478.434601	-28.731153	861.494263	-628.764160	197.149277	424.437225	-531.447876	-59.196911	475.567566	-615.768860	199.817841	68.684120	-615.648132	-46.220810	81.881744	-541.801086	284.132996	1279.072998	-494.394104	-104.495842	1306.789917	-465.197754	94.299797	1322.062866	-450.799896	125.403954	1586.504028	-559.972595	306.647186	1041.693848	-511.136475	-164.589417	1076.351074	-418.878235	290.818634	814.661804	-393.515930	-130.591827	843.769165	-472.266541	74.322777	959.989563	449.585052	-12.124281	928.090332	483.295929	167.173981
-487.120300	175.133530	859.499268	-479.266418	-28.612051	861.156616	-629.472107	197.476563	424.464935	-532.353333	-58.817669	475.485291	-616.043274	199.860214	68.632362	-615.838135	-46.096920	81.646057	-542.764221	284.458008	1278.610474	-494.715729	-104.080582	1306.816284	-465.879608	94.813560	1321.886719	-451.186584	126.233162	1586.351685	-560.282532	305.920776	1041.144897	-511.232910	-163.385864	1076.181396	-418.217346	290.832428	814.683838	-392.772430	-129.367661	844.007568	-472.979980	74.463570	959.797729	449.479431	-12.136585	928.081665	483.292358	167.099762
-487.806763	175.377396	859.505920	-479.993073	-28.406372	860.924194	-629.736328	197.603439	424.303406	-533.328674	-58.338039	475.432312	-615.986633	199.928940	68.560982	-615.952942	-46.016472	81.472763	-543.716187	284.723145	1278.194336	-495.008118	-103.752754	1306.961792	-466.487000	95.320007	1321.869263	-451.702209	126.944351	1586.265869	-560.731506	305.312622	1040.630005	-511.373596	-162.140930	1076.123657	-417.699371	290.794617	814.767700	-392.158386	-128.042450	844.264404	-473.584503	74.573250	959.675659	449.339386	-12.132298	928.065613	483.252960	167.089005
-488.414795	175.727814	859.623962	-480.487915	-28.087515	860.877991	-629.964355	197.767944	424.164612	-534.356689	-57.912289	475.513672	-615.986633	199.954483	68.494545	-615.825500	-45.944324	81.257378	-544.700989	285.054626	1277.929199	-495.216125	-103.353340	1307.166504	-467.082245	95.743279	1321.936646	-452.277405	127.662987	1586.268677	-561.289063	304.680359	1040.308105	-511.525146	-160.962814	1076.159912	-417.315369	290.728333	814.943298	-391.644836	-126.648476	844.586182	-474.093842	74.834923	959.707947	449.196075	-12.136106	928.045349	483.206055	167.084885
-489.157043	176.047623	859.741882	-480.975342	-27.808771	860.902771	-630.227356	197.956818	424.084442	-535.603271	-57.687119	475.615204	-616.005798	199.993866	68.459236	-615.932312	-45.940994	81.137077	-545.601624	285.314575	1277.744629	-495.481628	-102.996284	1307.361328	-467.696259	96.239624	1322.049438	-452.911407	128.303741	1586.308716	-561.846375	304.012451	1040.058472	-511.594757	-159.808807	1076.288696	-417.082611	290.644043	815.150818	-391.250793	-125.220718	844.984924	-474.630066	75.104607	959.771423	449.082489	-12.075668	928.010193	483.165375	167.124588
-489.850067	176.261917	859.891418	-481.480042	-27.523764	860.959473	-630.497131	198.161560	424.047791	-536.770325	-57.276913	475.763031	-616.085510	199.975021	68.415413	-615.901123	-45.944027	80.975166	-546.528748	285.627960	1277.709839	-495.738556	-102.656418	1307.662354	-468.177185	96.715538	1322.208618	-453.648102	128.968079	1586.489990	-562.499817	303.338623	1039.870117	-511.731445	-158.759613	1076.469238	-416.973724	290.530365	815.384644	-390.914886	-123.701172	845.455627	-475.152344	75.322037	959.866760	448.906708	-11.966602	928.008972	483.029480	167.247162
-490.542633	176.584717	860.036133	-482.017792	-27.176960	861.040955	-630.567078	198.255875	423.972198	-537.629944	-56.777275	475.879181	-616.096252	199.961609	68.403549	-615.921570	-45.982891	80.864189	-547.388245	285.884155	1277.676392	-495.894653	-102.298721	1308.004883	-468.679993	97.096786	1322.431641	-454.386963	129.582047	1586.677490	-563.198181	302.738770	1039.814941	-511.786865	-157.724121	1076.675659	-417.001831	290.330902	815.694275	-390.639587	-122.138847	845.930786	-475.691162	75.637253	959.971924	448.753204	-11.993342	927.995300	482.990356	167.242477
-491.203522	176.902603	860.243958	-482.515503	-26.869019	861.140503	-630.726379	198.361267	423.908447	-538.793518	-56.468670	475.948822	-616.120178	199.949341	68.359642	-616.053711	-46.004887	80.754128	-548.284790	286.182800	1277.750366	-496.016571	-101.928551	1308.392944	-469.240631	97.540825	1322.629395	-455.177246	130.114761	1586.919434	-564.023865	302.176117	1039.891968	-511.876312	-156.929214	1076.985718	-417.141846	290.130737	816.035034	-390.536743	-120.503143	846.362122	-476.207062	75.908424	960.119202	448.562561	-11.907645	927.979919	482.813782	167.437454
-491.951355	177.168640	860.386963	-483.171631	-26.511272	861.155396	-630.936890	198.553162	423.880005	-539.796814	-56.170349	475.935242	-616.224121	199.945786	68.367805	-616.099548	-45.978390	80.632324	-549.090881	286.466034	1277.842163	-496.130371	-101.618080	1308.777588	-469.653992	97.940964	1322.829102	-456.025909	130.674393	1587.161621	-564.757263	301.588715	1039.964722	-511.814728	-156.060745	1077.236572	-417.488770	289.894073	816.404053	-390.430450	-118.904716	846.802917	-476.778320	76.168571	960.184570	448.411041	-11.871732	927.945007	482.742096	167.396652
-492.698517	177.513535	860.531006	-483.810822	-26.187281	861.137146	-631.199097	198.752228	423.877716	-540.800598	-55.835342	475.978821	-616.237244	199.947815	68.340057	-616.040894	-45.964066	80.455688	-549.826843	286.701569	1277.951538	-496.160522	-101.280525	1309.121948	-470.056793	98.329773	1323.012207	-456.866791	131.180893	1587.405762	-565.687805	301.174500	1040.038452	-511.914581	-155.602875	1077.480103	-417.990479	289.608215	816.714905	-390.475555	-117.289024	847.259583	-477.362671	76.434120	960.236145	448.266327	-11.872941	927.947693	482.705566	167.342392
-493.884613	177.172256	860.571350	-484.490845	-26.117281	861.181396	-631.442749	198.916077	423.743713	-541.782837	-55.619240	476.088715	-616.191589	199.989624	68.310852	-616.110718	-45.888260	80.347122	-550.583740	286.975922	1278.033081	-496.191284	-100.968796	1309.382202	-470.436188	98.706970	1323.180786	-457.746918	131.649734	1587.626953	-566.613831	300.835510	1040.117920	-511.803864	-154.974228	1077.729492	-418.655853	289.320923	816.948364	-390.454041	-115.487259	847.656738	-478.162598	76.335197	960.263489	448.131561	-11.819876	927.942322	482.642792	167.412262
-493.976868	178.072784	860.697144	-484.989899	-25.698162	861.163391	-631.509827	198.988144	423.725739	-542.605164	-55.263870	475.964691	-616.119385	200.037415	68.230751	-616.096375	-45.845455	80.214539	-551.258057	287.188019	1278.139771	-496.189331	-100.689575	1309.633545	-470.807861	99.066376	1323.288452	-458.623657	132.129150	1587.868652	-567.584778	300.696411	1040.195923	-511.788483	-154.558624	1077.959351	-419.404510	288.972260	817.147156	-390.555115	-113.821892	847.991638	-478.378967	76.904449	960.309265	447.964996	-11.746484	927.946167	482.542694	167.483078
-494.625000	178.424026	860.725952	-485.714722	-25.434959	861.081848	-631.822388	199.165894	423.682831	-543.449707	-54.897659	475.897614	-616.236572	200.088577	68.180672	-616.131226	-45.747162	80.061943	-551.891602	287.410217	1278.278931	-496.139465	-100.384842	1309.829712	-471.133636	99.455559	1323.397705	-459.498260	132.540359	1588.067871	-568.614929	300.588348	1040.303711	-511.766876	-154.307205	1078.212402	-420.387054	288.633789	817.282043	-390.906647	-112.303741	848.269897	-478.933990	77.159119	960.268433	447.763733	-11.516099	927.930603	482.205872	168.040314
-495.230438	178.635452	860.777649	-486.353302	-25.197187	861.041931	-632.191406	199.334824	423.570160	-544.379517	-54.719936	475.905060	-616.220764	200.142059	68.108963	-616.093811	-45.666115	79.943596	-552.524536	287.607269	1278.357788	-496.047852	-100.061600	1309.981812	-471.473663	99.773552	1323.474487	-460.134216	133.284943	1588.467773	-569.651367	300.582642	1040.404297	-511.693634	-154.174789	1078.368896	-421.449493	288.289978	817.375000	-391.301483	-110.773842	848.500549	-479.469421	77.341042	960.264771	447.569305	-11.346313	927.949646	481.954224	168.485443
-495.779266	178.770065	860.784485	-486.915894	-24.986917	861.040527	-632.476990	199.474655	423.459717	-544.887634	-54.310658	475.856201	-616.256226	200.183792	68.059700	-615.944763	-45.525074	79.738884	-553.072205	287.822296	1278.421753	-496.002014	-99.753532	1310.092529	-471.762848	100.051964	1323.504761	-460.977661	133.621277	1588.612061	-570.720093	300.707184	1040.452148	-511.615662	-154.044373	1078.470215	-422.703186	287.929626	817.319946	-391.668488	-109.282654	848.735046	-479.965149	77.511566	960.260681	447.777893	-12.023304	927.963745	483.002136	166.393509
-496.325134	178.920166	860.762634	-487.562988	-24.855701	861.026184	-632.849548	199.611816	423.319244	-545.647095	-54.059795	475.817230	-616.319336	200.234161	67.995926	-616.077026	-45.492393	79.628319	-553.606018	288.002258	1278.432617	-495.918915	-99.456955	1310.147705	-472.095428	100.333939	1323.490479	-461.794373	133.930038	1588.726318	-571.811584	300.850464	1040.520752	-511.503387	-153.967331	1078.522583	-423.998199	287.432404	817.236389	-392.041443	-107.686546	848.909119	-480.489685	77.653229	960.234314	447.713165	-12.019074	927.935913	483.065826	166.236115
-496.463287	179.541870	860.852478	-488.001465	-24.587135	861.008118	-633.247864	199.701965	423.262207	-546.232605	-53.830372	475.738281	-616.565247	200.221420	67.904846	-616.059631	-45.431671	79.481369	-554.064697	288.179810	1278.469116	-495.879730	-99.191582	1310.157349	-472.400482	100.610001	1323.459106	-462.560852	134.201447	1588.796997	-572.922485	301.160034	1040.553345	-511.363129	-153.899704	1078.539795	-425.460083	287.012329	817.082336	-392.377319	-106.024323	848.983215	-480.778900	78.027870	960.270691	447.455078	-11.579108	927.889465	482.554016	167.325562
-496.790985	179.910446	860.895386	-488.542969	-24.316082	860.919250	-633.523438	199.719574	423.155548	-546.755249	-53.641335	475.620331	-616.521667	200.273056	67.837242	-616.036316	-45.418827	79.365387	-554.412781	288.497284	1278.575562	-495.847595	-98.912193	1310.137207	-472.688629	100.851074	1323.390869	-463.302856	134.469101	1588.819214	-574.020508	301.382813	1040.556030	-511.232361	-153.862579	1078.516357	-427.009979	286.614807	816.832886	-392.786194	-104.332405	848.941956	-481.176819	78.272842	960.243835	447.183868	-11.122200	927.837830	481.922424	168.635300
-497.307129	180.140762	860.888245	-489.083099	-24.060770	860.885132	-633.874573	199.785858	423.073853	-547.435547	-53.579193	475.584442	-616.554260	200.301147	67.770012	-616.140076	-45.386787	79.282455	-554.981201	288.466034	1278.320313	-495.875183	-98.677834	1310.096436	-473.000458	101.078766	1323.327148	-463.956635	134.705978	1588.822876	-575.157043	301.766846	1040.486694	-511.114990	-153.796082	1078.450928	-428.716827	286.175323	816.481873	-393.299805	-102.780701	848.945496	-481.683533	78.502121	960.220825	447.120789	-11.119105	927.819763	481.946442	168.681274
-497.853912	180.180267	860.842957	-489.616791	-23.885983	860.893127	-634.349487	199.859299	423.029968	-547.880066	-53.419964	475.611176	-616.658691	200.337875	67.676338	-616.240417	-45.390114	79.240463	-555.316589	288.589905	1278.298828	-495.876129	-98.457329	1310.017212	-473.295044	101.273369	1323.247803	-464.826996	134.436996	1588.552002	-576.274170	302.090271	1040.475952	-510.969757	-153.722382	1078.365356	-430.537323	285.843140	816.137207	-393.880890	-101.303459	848.883667	-482.199493	78.637230	960.199219	447.068451	-11.074493	927.797974	481.979889	168.752274
-498.441772	180.156265	860.801880	-490.097137	-23.740938	860.926147	-634.687439	199.885483	422.920593	-548.159058	-53.190323	475.549377	-616.599976	200.381134	67.635880	-616.221802	-45.391403	79.145821	-555.733459	288.727173	1278.266602	-495.969818	-98.257942	1309.939087	-473.608917	101.450401	1323.135986	-465.360931	134.601395	1588.482666	-577.425171	302.449921	1040.475464	-510.884033	-153.651154	1078.256958	-432.506683	285.418732	815.672668	-394.530090	-100.050484	848.707703	-482.713470	78.741127	960.192627	447.044067	-11.071159	927.749939	482.036682	168.730499
-499.105469	180.231003	860.794373	-490.516968	-23.553993	860.954712	-635.065186	200.007324	422.895477	-548.533936	-53.168995	475.567230	-616.690308	200.368683	67.578911	-616.196289	-45.410480	79.096222	-556.153625	288.832581	1278.218384	-496.085968	-98.078194	1309.858765	-473.894470	101.608696	1323.059448	-465.644684	135.250580	1588.692627	-578.592346	302.769318	1040.547974	-510.832062	-153.575058	1078.145752	-434.700928	285.078308	815.135193	-395.230164	-98.536446	848.491699	-483.265686	78.903252	960.204224	447.057556	-11.069701	927.730347	482.099976	168.763428
-499.857422	180.225586	860.757324	-490.929535	-23.395346	860.992126	-635.484070	200.113556	422.842621	-548.822510	-53.124302	475.529907	-616.806702	200.325485	67.514313	-616.245544	-45.439030	79.022537	-556.565002	288.922424	1278.206177	-496.261200	-97.912872	1309.778076	-474.192017	101.729225	1322.981934	-466.108398	135.307022	1588.591797	-579.696716	303.009094	1040.571533	-510.795563	-153.367264	1077.973022	-436.923859	284.738434	814.603149	-395.941162	-97.211548	848.327026	-483.843994	79.036049	960.203552	447.024323	-11.060665	927.684814	482.134033	168.769135
-500.731018	180.066132	860.805420	-491.417786	-23.170658	861.021667	-635.977051	200.235245	422.780334	-548.961060	-53.019272	475.462006	-617.021362	200.275452	67.463356	-616.239441	-45.446423	79.001579	-556.920654	289.007172	1278.202759	-496.422333	-97.794022	1309.676147	-474.529144	101.865883	1322.911255	-466.464417	135.418243	1588.473145	-580.924805	303.324982	1040.696289	-510.818573	-153.206161	1077.837646	-439.494385	284.360901	813.852539	-396.751190	-95.954590	847.993774	-484.542694	79.081856	960.244385	447.282379	-11.505824	927.671875	482.934357	167.382370
-501.191345	180.157715	860.734802	-491.839447	-22.909426	861.065247	-636.169189	200.263840	422.702850	-549.171509	-52.997658	475.418488	-617.004639	200.288910	67.412926	-616.297180	-45.443943	78.950417	-557.341492	289.096100	1278.204224	-496.607056	-97.671585	1309.566528	-474.849823	101.993927	1322.839844	-466.740417	135.502640	1588.347534	-582.102295	303.570221	1040.796021	-510.875336	-153.110580	1077.745728	-441.909912	284.027527	813.255920	-397.524292	-94.910194	847.792419	-484.965302	79.317696	960.228333	447.324829	-11.547182	927.632080	483.038422	167.326096
-501.923553	180.184845	860.714783	-492.204224	-22.792376	861.112305	-636.535400	200.396408	422.663971	-549.276855	-52.935497	475.426697	-617.145569	200.312149	67.363609	-616.314331	-45.452065	78.940331	-557.767029	289.151123	1278.231689	-496.806396	-97.607628	1309.495972	-475.167389	102.088608	1322.783447	-467.024323	135.567352	1588.203735	-583.247803	303.619232	1040.886230	-510.988007	-152.813751	1077.571899	-444.462616	283.771667	812.536011	-398.382477	-93.868698	847.467834	-485.530457	79.443031	960.243408	447.324890	-11.573738	927.629272	483.128418	167.309906
-502.562531	180.235870	860.714600	-492.496002	-22.734547	861.146362	-636.756775	200.488098	422.564972	-549.356201	-52.893696	475.426025	-617.227783	200.333282	67.349342	-616.308411	-45.454113	78.941933	-558.148804	289.208954	1278.277954	-496.986877	-97.527138	1309.431763	-475.461578	102.171051	1322.744873	-467.202332	135.618958	1588.069702	-584.489563	303.787231	1041.044312	-511.195374	-152.492783	1077.424194	-447.044769	283.550049	811.905640	-399.309174	-92.665176	847.091736	-486.044891	79.531555	960.265808	447.334167	-11.564630	927.643921	483.192719	167.322342
-503.179626	180.223434	860.736694	-492.880066	-22.591848	861.221863	-636.778381	200.464447	422.457367	-549.431824	-52.814972	475.426331	-617.142395	200.370758	67.302422	-616.302795	-45.443935	78.966995	-558.569275	289.248749	1278.404419	-497.194092	-97.497406	1309.348145	-475.783569	102.266563	1322.666748	-467.348541	135.636230	1587.936523	-585.671387	303.767120	1041.253418	-511.467987	-152.134979	1077.282959	-449.768860	283.327271	811.195435	-400.190094	-91.678017	846.786011	-486.590698	79.634354	960.319458	447.368347	-11.549342	927.670105	483.276001	167.331558
-503.785797	180.355927	860.797119	-493.300140	-22.410744	861.261963	-636.929749	200.529739	422.427399	-549.498047	-52.765526	475.433441	-617.150940	200.373901	67.288452	-616.334473	-45.436649	78.980461	-559.036194	289.314728	1278.535645	-497.440826	-97.417282	1309.260986	-476.094330	102.350418	1322.653809	-467.507751	135.597809	1587.818481	-586.900574	303.722626	1041.442749	-511.778625	-151.699326	1077.112183	-452.521027	283.227692	810.565308	-401.139496	-90.812347	846.412964	-487.153534	79.789330	960.375488	447.392456	-11.538844	927.723999	483.329346	167.393524
-504.463959	180.368195	860.813843	-493.686310	-22.257345	861.270264	-637.156677	200.597443	422.428406	-549.598938	-52.685299	475.430298	-617.217285	200.355896	67.282753	-616.357239	-45.399124	78.971741	-559.541382	289.381531	1278.697754	-497.662720	-97.379967	1309.150513	-476.407379	102.411636	1322.592041	-467.739075	135.376083	1587.542969	-588.214661	303.694214	1041.675781	-512.164429	-151.277786	1076.902832	-455.360260	283.002899	809.877502	-402.149994	-89.947632	846.027344	-487.726868	79.882820	960.392578	447.453735	-11.524772	927.799255	483.431152	167.400452
-505.031036	180.398270	860.841675	-494.057007	-22.140348	861.284241	-637.361328	200.632080	422.367371	-549.619812	-52.635490	475.439209	-617.252380	200.334717	67.258820	-616.417297	-45.396717	78.960625	-559.976624	289.395447	1278.808594	-497.850586	-97.369286	1309.024292	-476.717010	102.452911	1322.541016	-467.638367	135.533279	1587.565308	-589.478882	303.575562	1041.910278	-512.642639	-150.861404	1076.699829	-458.255981	282.857178	809.190857	-403.051636	-89.197845	845.703003	-488.222443	79.959496	960.416565	447.460907	-11.469764	927.866577	483.452606	167.551163
-505.563416	180.439209	860.837708	-494.318817	-22.145355	861.334351	-637.522217	200.655960	422.367676	-549.691223	-52.593765	475.434357	-617.273376	200.326355	67.186333	-616.451660	-45.411743	78.963020	-560.476318	289.451111	1278.943726	-498.069824	-97.325615	1308.881714	-477.030121	102.494171	1322.488281	-467.692383	135.446396	1587.427002	-590.781860	303.384949	1042.174194	-513.169739	-150.451630	1076.455688	-461.189362	282.751831	808.547241	-404.071960	-88.497101	845.232178	-488.669281	80.016174	960.444946	447.481842	-11.448642	927.901062	483.481659	167.681534
-506.081604	180.520752	860.888611	-494.635773	-22.045046	861.364807	-637.647095	200.644608	422.308563	-549.762268	-52.558743	475.450714	-617.323608	200.326874	67.193985	-616.464661	-45.385941	78.942055	-560.919617	289.467468	1279.065552	-498.228943	-97.315002	1308.711914	-477.335114	102.481331	1322.451050	-467.899719	135.129623	1587.198120	-592.165466	303.243500	1042.432617	-513.728333	-150.008987	1076.194214	-464.171478	282.707123	807.807434	-405.050629	-87.959160	844.859741	-489.138367	80.105446	960.491455	447.500671	-11.406747	927.951233	483.518036	167.790024
-506.518860	180.596649	860.946167	-494.960663	-21.899408	861.387756	-637.694336	200.591568	422.248505	-549.678101	-52.427540	475.400970	-617.250427	200.341003	67.169060	-616.438660	-45.384937	78.903496	-561.421265	289.476318	1279.185303	-498.441254	-97.339935	1308.505493	-477.641022	102.499138	1322.391357	-467.949646	135.003540	1587.097900	-593.488708	303.023682	1042.650513	-514.284546	-149.710480	1075.993042	-467.204407	282.605560	807.192505	-406.157684	-87.274574	844.472534	-489.580750	80.202263	960.538757	447.518066	-11.336272	927.983032	483.526855	167.931595
-506.952332	180.666870	860.961914	-495.371368	-21.771080	861.344421	-637.919922	200.656967	422.268402	-549.903137	-52.555569	475.387817	-617.309814	200.323593	67.140579	-616.564819	-45.362602	78.928101	-561.910461	289.486664	1279.297974	-498.678497	-97.369316	1308.327026	-477.921509	102.502510	1322.363281	-468.004883	134.855301	1587.019775	-594.872742	302.781830	1042.906616	-514.971375	-149.376190	1075.698242	-470.206818	282.557159	806.611023	-407.231750	-86.953735	844.002808	-490.025024	80.272789	960.527649	447.522522	-11.268600	928.002380	483.516083	168.136536
-507.371246	180.783142	860.987854	-495.745300	-21.686291	861.330200	-637.996643	200.637756	422.204407	-549.752136	-52.382523	475.306976	-617.232971	200.328781	67.132263	-616.460022	-45.372406	78.897575	-562.347229	289.514130	1279.437500	-498.861237	-97.413635	1308.127563	-478.193054	102.504562	1322.328125	-467.925537	134.883392	1587.116089	-596.304810	302.567871	1043.154785	-515.653015	-149.138031	1075.473877	-473.287537	282.565643	805.959717	-408.409760	-86.412148	843.483154	-490.455322	80.354012	960.537476	447.541382	-11.213085	928.026550	483.510620	168.283295
-507.803284	180.893646	861.018311	-496.172668	-21.649002	861.318970	-637.957153	200.559418	422.102509	-549.835205	-52.386093	475.296356	-617.173523	200.347260	67.084938	-616.450195	-45.358097	78.895172	-562.798462	289.507172	1279.550415	-499.042358	-97.482391	1307.926025	-478.447876	102.479034	1322.286011	-468.028076	134.672531	1587.072876	-597.791260	302.363983	1043.422974	-516.297607	-148.814713	1075.222900	-476.422333	282.502838	805.374634	-409.386414	-86.131615	843.189880	-490.902740	80.406403	960.549255	447.503937	-11.200140	928.047424	483.474762	168.409042
-508.188049	180.972595	861.052063	-496.558868	-21.627623	861.292786	-637.973328	200.488678	422.012543	-549.932068	-52.391533	475.275970	-617.133728	200.357361	67.062332	-616.486816	-45.390087	78.872383	-563.225952	289.499023	1279.665649	-499.189514	-97.557144	1307.744385	-478.700653	102.453979	1322.228394	-468.149902	134.421692	1587.040527	-599.291626	302.105164	1043.663696	-516.985840	-148.638489	1075.017456	-479.374146	282.504059	804.775085	-410.584564	-85.786720	842.690735	-491.290283	80.426720	960.553467	447.488403	-11.157762	928.039978	483.434326	168.558426
-508.533020	181.049026	861.084167	-496.916260	-21.673700	861.268066	-638.130188	200.481277	421.948730	-550.070923	-52.396255	475.276337	-617.131897	200.374878	67.036400	-616.490295	-45.420124	78.870903	-563.629761	289.479889	1279.751465	-499.353119	-97.625435	1307.572510	-478.941071	102.381042	1322.178223	-468.296234	134.128647	1587.032471	-600.791992	301.788544	1043.871216	-517.710510	-148.444366	1074.781128	-482.345093	282.515472	804.320313	-411.748352	-85.805275	842.267700	-491.647980	80.412529	960.558105	447.547546	-11.274661	928.033875	483.658325	168.645935
-508.849213	181.063202	861.113220	-497.287292	-21.692282	861.273376	-638.286926	200.500473	421.881500	-550.225952	-52.416721	475.247162	-617.181152	200.375229	67.009079	-616.556152	-45.413437	78.861633	-563.978027	289.459686	1279.815186	-499.520813	-97.723289	1307.392090	-479.168335	102.328308	1322.157471	-468.632019	133.579788	1586.920898	-602.316345	301.449768	1044.125977	-518.395081	-148.348785	1074.624146	-485.109436	282.565796	803.907166	-412.693329	-85.697624	841.959900	-491.996948	80.395294	960.576050	447.578491	-11.320793	928.003113	483.658142	168.004440
-509.817749	179.972183	860.803589	-497.913147	-21.987362	861.247925	-638.552734	200.530075	421.683197	-550.506104	-52.537106	475.272552	-617.281494	200.379761	66.977196	-616.684021	-45.429268	78.852814	-564.300598	289.421600	1279.882935	-499.694244	-97.804192	1307.203491	-479.398499	102.251396	1322.118408	-468.684265	133.427139	1587.115356	-603.841248	301.076782	1044.382324	-519.138123	-148.173370	1074.440063	-487.749451	282.610504	803.583923	-413.638855	-85.584610	841.587463	-492.637268	79.872864	960.389465	447.401276	-11.096463	927.985718	483.354919	169.036224
-510.184570	179.882401	860.768066	-498.317902	-22.044979	861.222595	-638.719604	200.538315	421.626251	-550.705688	-52.586517	475.247864	-617.377380	200.379135	66.959137	-616.658508	-45.467388	78.819862	-564.635071	289.385437	1279.933838	-499.917267	-97.906181	1307.037598	-479.613159	102.160858	1322.073120	-468.833527	133.093445	1587.247925	-605.332825	300.654602	1044.663696	-519.796326	-148.262589	1074.309204	-490.168732	282.863037	803.421387	-414.529236	-85.816879	841.321106	-492.997009	79.803741	960.356079	447.487610	-11.283937	927.962402	483.664246	168.749252
-509.853973	181.067184	861.155090	-498.510559	-21.750893	861.191650	-638.850891	200.572205	421.743256	-550.822998	-52.497974	475.203949	-617.389282	200.379456	66.963028	-616.608215	-45.478130	78.789276	-564.942566	289.304565	1279.967651	-500.111023	-98.043671	1306.924805	-479.849884	102.067398	1322.054810	-469.144653	132.593307	1587.260986	-606.828430	300.298706	1044.947510	-520.461426	-148.199326	1074.200195	-492.450531	283.029327	803.298523	-415.481781	-85.965759	840.981079	-493.060760	80.298065	960.550964	447.422638	-11.197861	927.936829	483.553528	168.811035
-508.959198	182.362152	861.731445	-498.479919	-21.256580	861.178711	-638.779114	200.504028	421.852203	-550.870911	-52.323952	475.104218	-617.380981	200.374390	66.950089	-616.468201	-45.494930	78.693520	-565.271118	289.243439	1280.088379	-500.362854	-98.166649	1306.784790	-480.063049	101.979469	1322.031982	-469.383423	132.144745	1587.382080	-608.317932	299.931885	1045.245605	-521.106750	-148.302078	1074.102295	-494.520172	283.308105	803.229797	-416.322937	-86.296158	840.724304	-492.818329	80.843964	960.858704	447.436554	-11.274796	927.927429	483.652283	168.743912
-509.559998	182.034943	861.629150	-498.889374	-21.419025	861.196045	-638.952087	200.540314	421.786896	-551.253540	-52.372654	475.147919	-617.463745	200.379257	66.951210	-616.480164	-45.526226	78.707642	-565.591675	289.164948	1280.201538	-500.568604	-98.288742	1306.722290	-480.272247	101.868591	1322.067139	-469.584564	131.718689	1587.559814	-609.775146	299.603790	1045.547119	-521.678894	-148.403168	1074.037354	-496.384491	283.612732	803.289612	-416.922089	-86.644279	840.572876	-493.265076	80.671181	960.809570	447.396301	-11.296631	927.929810	483.673004	168.575668
-510.078979	181.748459	861.551147	-499.343079	-21.573050	861.197693	-639.030396	200.545166	421.697998	-551.692383	-52.470177	475.228882	-617.560730	200.362000	66.945023	-616.546753	-45.576580	78.754288	-565.977600	289.129578	1280.367310	-500.828888	-98.382034	1306.649902	-480.482208	101.775780	1322.079468	-469.909180	131.179916	1587.646484	-611.167847	299.248596	1045.895874	-522.181885	-148.545166	1074.012939	-498.161530	283.943054	803.329590	-417.418060	-87.096535	840.448120	-493.703369	80.496162	960.765930	447.360992	-11.220288	927.913879	483.606232	168.800003
-510.508148	181.489960	861.552490	-499.724548	-21.712484	861.213196	-639.068115	200.549545	421.667603	-552.080078	-52.435177	475.303009	-617.597534	200.349243	66.915352	-616.553406	-45.569630	78.722694	-566.299988	289.056824	1280.540039	-500.987488	-98.530304	1306.624878	-480.726746	101.658180	1322.143066	-470.162903	130.763031	1587.840942	-612.499573	298.976440	1046.229370	-522.664124	-148.695755	1074.029785	-499.752838	284.395111	803.514099	-417.846710	-87.676422	840.356018	-494.070313	80.308983	960.770020	447.336212	-11.239675	927.933105	483.617432	168.671112
-510.928436	181.265747	861.530273	-500.168213	-21.862225	861.211975	-639.059082	200.570602	421.621582	-552.592651	-52.458359	475.364838	-617.641113	200.338501	66.907906	-616.544800	-45.591743	78.721794	-566.723938	288.977173	1280.741089	-501.257019	-98.643288	1306.591919	-481.004333	101.511292	1322.213379	-470.455627	130.223663	1587.990967	-613.733826	298.703400	1046.602173	-523.044800	-148.859772	1074.029419	-501.235199	284.918945	803.706360	-418.160095	-88.344223	840.342224	-494.458557	80.133476	960.753357	447.343719	-11.218488	927.931885	483.616150	168.771759
-511.247131	181.055054	861.558960	-500.516602	-21.988888	861.269348	-638.938782	200.567780	421.578033	-553.083618	-52.379833	475.425659	-617.656616	200.310898	66.908272	-616.683167	-45.589115	78.718948	-567.136658	288.880737	1280.969849	-501.580811	-98.797890	1306.514648	-481.308929	101.339851	1322.292236	-470.720825	129.680954	1588.163086	-614.915955	298.577454	1046.968872	-523.423096	-149.143051	1074.021240	-502.672943	285.453888	803.909241	-418.445221	-88.988678	840.283752	-494.753540	79.979439	960.791992	447.333099	-11.199860	927.939819	483.635956	168.669388
-511.542633	180.809784	861.575439	-500.867096	-22.135248	861.329834	-638.831726	200.558868	421.535858	-553.652649	-52.401043	475.553345	-617.667664	200.275696	66.908157	-617.005432	-45.606586	78.767220	-567.546997	288.764740	1281.232544	-501.923706	-98.977455	1306.475952	-481.598938	101.166679	1322.387817	-471.017242	129.087799	1588.325439	-615.938354	298.446899	1047.328125	-523.733398	-149.374481	1074.012329	-503.944611	285.996765	804.112915	-418.521759	-89.619209	840.303040	-495.055817	79.803490	960.828064	447.552795	-11.566446	927.956604	484.238770	167.322128
-511.791168	180.656479	861.617615	-501.221466	-22.218616	861.350281	-638.706970	200.565689	421.519806	-554.312622	-52.473503	475.664917	-617.652710	200.243835	66.891914	-616.736023	-45.589741	78.724503	-567.910522	288.625183	1281.453003	-502.207825	-99.136604	1306.412354	-481.897461	100.978905	1322.486694	-471.289673	128.520859	1588.470703	-616.868408	298.425812	1047.677856	-524.027344	-149.701691	1074.024658	-505.092041	286.609253	804.273560	-418.702820	-90.309708	840.289124	-495.327850	79.670372	960.856201	447.595734	-11.581914	927.978027	484.308502	167.210373
-511.949799	180.589310	861.671875	-501.548279	-22.327948	861.382324	-638.563049	200.543320	421.509186	-554.869568	-52.458000	475.741272	-617.681946	200.225296	66.884499	-616.623840	-45.540035	78.684372	-568.343323	288.489685	1281.712158	-502.601501	-99.275406	1306.380127	-482.203156	100.778465	1322.582397	-471.678070	127.820015	1588.586182	-617.711121	298.510132	1048.024414	-524.297607	-150.043045	1074.012573	-506.208374	287.355286	804.415039	-418.844177	-91.046654	840.261780	-495.575684	79.561615	960.899963	447.609009	-11.570440	927.969910	484.226044	167.323425
-512.332153	180.062103	861.656921	-501.908081	-22.523277	861.414368	-638.478882	200.550964	421.436432	-555.352539	-52.366119	475.721069	-617.713318	200.201691	66.897644	-616.582214	-45.513123	78.623703	-568.613525	288.440552	1282.108154	-502.971069	-99.479515	1306.350342	-482.554321	100.594910	1322.664185	-471.817871	127.341843	1588.759033	-618.358276	298.643280	1048.381470	-524.492371	-150.365753	1074.019897	-507.169281	288.017212	804.608643	-418.870178	-91.786636	840.274109	-495.914063	79.227051	960.904724	447.635986	-11.548348	927.972351	484.241486	167.338638
-512.205200	180.351563	861.757141	-502.134216	-22.521126	861.446838	-638.343628	200.586411	421.496521	-555.913147	-52.364754	475.772766	-617.749390	200.187424	66.899933	-616.639465	-45.529396	78.597031	-568.994873	288.140381	1282.177979	-503.292755	-99.660889	1306.350220	-482.931000	100.385307	1322.716431	-472.068329	126.763374	1588.866455	-618.998596	298.881531	1048.710083	-524.656006	-150.764191	1074.005127	-507.945801	288.709900	804.791016	-418.889557	-92.496353	840.259094	-495.996277	79.317909	960.974976	447.721954	-11.576390	927.995361	484.316925	167.322479
-512.269653	180.246613	861.800781	-502.439789	-22.591179	861.466736	-638.227661	200.606262	421.517273	-556.317322	-52.307201	475.818085	-617.784790	200.176254	66.905235	-616.577942	-45.506516	78.547417	-569.283386	287.925964	1282.398315	-503.713409	-99.884018	1306.291748	-483.286957	100.157440	1322.796997	-472.299988	126.182678	1588.959229	-619.477112	299.190918	1048.985107	-524.850525	-151.190781	1074.026245	-508.705963	289.494263	804.990173	-418.899994	-93.356361	840.277039	-496.204407	79.204422	961.009460	447.776703	-11.572768	928.023132	484.360077	167.333725
-512.307617	180.130508	861.869202	-502.730133	-22.693844	861.513184	-638.123108	200.708740	421.537109	-556.778442	-52.319546	475.891998	-617.853577	200.124847	66.900543	-616.601318	-45.470379	78.479378	-569.562378	287.745148	1282.597168	-504.200439	-100.083282	1306.202271	-483.580566	99.867958	1322.860352	-472.567505	125.457474	1588.975342	-619.811401	299.518372	1049.210571	-524.993286	-151.610962	1073.973755	-509.197174	290.202179	805.178833	-418.887451	-94.176361	840.243286	-496.403839	79.068748	961.070984	447.867920	-11.596494	928.027100	484.421478	167.315018
-512.617981	179.603760	861.835571	-503.122528	-22.890926	861.515198	-638.015503	200.801605	421.499512	-557.154907	-52.331429	475.888123	-617.901489	200.083359	66.907791	-616.666626	-45.462238	78.452293	-569.785156	287.521942	1282.783203	-504.679596	-100.344406	1306.123169	-483.932922	99.567490	1322.894409	-472.784058	124.890022	1589.034790	-620.054688	299.906311	1049.485229	-525.112793	-152.017563	1073.941772	-509.677032	291.045013	805.346252	-418.842743	-95.007179	840.170410	-496.759186	78.720207	961.055542	447.939697	-11.624760	928.014709	484.489746	167.327148
-512.660217	179.509216	861.864380	-503.472046	-23.025558	861.483948	-637.811951	200.871399	421.489044	-557.359314	-52.313488	475.839600	-617.942444	200.064545	66.883659	-616.717407	-45.446709	78.372841	-569.921204	287.293243	1282.948364	-505.195709	-100.567505	1306.037598	-484.293732	99.266541	1322.933838	-472.986786	124.281105	1589.054199	-620.229431	300.363373	1049.700439	-525.217651	-152.514801	1073.873901	-510.011322	291.807526	805.505554	-418.755066	-95.886864	840.154114	-496.989777	78.557648	961.058350	448.021942	-11.694881	928.036438	484.556732	167.272507
-512.403748	179.846664	861.964233	-503.731659	-23.072676	861.431396	-637.544922	200.939880	421.493469	-557.481262	-52.294361	475.753632	-617.939392	200.070099	66.890884	-616.766785	-45.433575	78.281212	-570.026001	287.072937	1283.093262	-505.709198	-100.803711	1305.929321	-484.641663	98.955933	1322.959229	-473.150177	123.705833	1589.045532	-620.277161	300.804749	1049.887573	-525.351746	-152.985809	1073.791626	-510.228119	292.588623	805.641357	-418.709503	-96.627411	840.052185	-497.083954	78.595436	961.092529	448.135895	-11.711289	928.048340	484.635254	167.252228
-512.363770	179.794281	862.010559	-504.047852	-23.251760	861.417480	-637.290222	201.039398	421.463623	-557.545776	-52.353046	475.661835	-617.978760	200.075897	66.869072	-616.737549	-45.424362	78.196220	-570.018921	286.832031	1283.212646	-506.215607	-101.019684	1305.761353	-485.202118	98.502563	1322.701782	-473.340546	123.090622	1589.015503	-620.203613	301.267944	1050.077515	-525.520325	-153.409164	1073.691406	-510.414215	293.466095	805.771179	-418.633301	-97.679245	839.961060	-497.305206	78.427368	961.117981	448.216370	-11.744509	928.079468	484.685699	167.256760
-512.317322	179.725204	862.068481	-504.401581	-23.333076	861.357056	-637.063477	201.130646	421.480194	-557.571655	-52.411835	475.578522	-618.005371	200.075943	66.854210	-616.781067	-45.417648	78.170311	-570.003296	286.608978	1283.325317	-506.837555	-101.331398	1305.643433	-485.609955	98.065224	1322.546021	-473.541748	122.533012	1588.975830	-620.062622	301.752319	1050.203979	-525.697144	-153.796936	1073.531616	-510.470367	294.218079	805.855042	-418.513031	-98.602684	839.820129	-497.530762	78.269905	961.124756	448.334503	-11.778316	928.119019	484.764160	167.278152
-512.217407	179.665894	862.113586	-504.708435	-23.469366	861.347046	-636.936279	201.279327	421.526459	-557.540283	-52.556992	475.549103	-618.086304	200.062164	66.833168	-616.723999	-45.408310	78.117935	-569.956299	286.371918	1283.427124	-507.471893	-101.633675	1305.489258	-485.885773	97.735397	1322.496216	-473.729980	121.937187	1588.924561	-619.855652	302.260010	1050.345703	-525.943542	-154.043121	1073.331543	-510.428864	294.953400	805.915771	-418.409149	-99.358803	839.717773	-497.748779	78.119125	961.154663	448.426971	-11.806655	928.153625	484.850983	167.257736
-512.093201	179.672684	862.183472	-505.003540	-23.497955	861.350891	-636.817383	201.380539	421.549561	-557.414429	-52.640087	475.449493	-618.185425	200.049484	66.877121	-616.707825	-45.394871	78.122414	-569.885620	286.149475	1283.520874	-508.062561	-101.892342	1305.363770	-486.132355	97.380173	1322.474365	-473.923584	121.343010	1588.875854	-619.611450	302.735931	1050.503540	-526.191956	-154.431976	1073.193604	-510.391052	295.731842	805.948120	-418.379913	-100.458809	839.570496	-497.955750	78.049507	961.204529	448.495728	-11.846825	928.196289	484.886505	167.222473
-511.941559	179.678986	862.252747	-505.266113	-23.577415	861.384827	-636.730530	201.476303	421.582520	-557.298218	-52.771858	475.432861	-618.273804	200.058197	66.885612	-616.672913	-45.405746	78.106079	-569.807190	285.937988	1283.638062	-508.826813	-102.255089	1305.167480	-486.344269	97.004417	1322.467285	-474.133942	120.750923	1588.820679	-619.278992	303.273071	1050.618774	-526.533691	-154.832657	1073.049805	-510.240967	296.465912	806.033691	-418.374756	-101.453857	839.432190	-498.135284	77.969940	961.269287	448.611969	-11.842915	928.223083	484.966095	167.228165
-511.806061	179.670044	862.283081	-505.575623	-23.686958	861.419617	-636.576965	201.508011	421.587006	-557.158936	-52.912956	475.426117	-618.241455	200.091095	66.885666	-616.754761	-45.428371	78.139603	-569.659302	285.734589	1283.740479	-509.549286	-102.566116	1305.033081	-486.494690	96.645798	1322.484131	-474.317719	120.163330	1588.776001	-618.856445	303.710724	1050.693726	-526.895752	-155.198349	1072.865601	-510.024048	297.164398	806.074707	-418.326935	-102.423882	839.358215	-498.344940	77.886208	961.314636	448.671295	-11.888104	928.267700	485.012299	167.189087
-511.653076	179.633560	862.323975	-505.844879	-23.843136	861.452881	-636.424133	201.502274	421.603638	-556.986023	-53.016853	475.435913	-618.247192	200.085876	66.868454	-616.678223	-45.422222	78.133690	-569.425110	285.499847	1283.842163	-510.307892	-102.898132	1304.849243	-486.620392	96.297943	1322.508057	-474.536499	119.574905	1588.698486	-618.331055	304.130005	1050.778076	-527.366638	-155.614151	1072.681519	-509.722382	297.816315	806.090332	-418.433624	-103.249908	839.166077	-498.523712	77.761223	961.364197	448.714203	-11.917089	928.295898	485.046478	167.145462
-511.647369	179.587677	862.416321	-506.125854	-23.989529	861.458984	-636.381104	201.519165	421.652008	-556.782959	-53.106819	475.433990	-618.252686	200.088058	66.896568	-616.622559	-45.417000	78.158051	-569.117310	285.272827	1283.929199	-511.100769	-103.248337	1304.645508	-486.698578	95.933289	1322.546875	-474.799896	118.921860	1588.626099	-617.824097	304.592590	1050.909790	-527.847229	-155.918350	1072.489380	-509.411652	298.391266	806.098572	-418.500214	-104.261765	839.030090	-498.780823	77.605301	961.425537	448.785767	-11.952400	928.312500	485.089539	167.103546
-511.331726	179.560684	862.388367	-506.344696	-24.137030	861.466797	-636.148865	201.410110	421.621002	-556.589172	-53.223530	475.414490	-618.365967	200.054169	66.862793	-616.581848	-45.423672	78.158493	-568.787964	285.060608	1284.019287	-511.805511	-103.558426	1304.507690	-486.825439	95.544044	1322.587524	-474.925842	118.398148	1588.581543	-617.251038	305.043610	1051.060547	-528.379395	-156.181824	1072.297119	-509.054932	298.930481	806.125610	-418.502197	-105.384422	838.960083	-498.833435	77.506638	961.425659	448.832642	-11.987218	928.330933	485.111450	167.096909
-511.160919	179.495605	862.404114	-506.533264	-24.267460	861.485840	-636.020813	201.339691	421.627747	-556.404297	-53.422531	475.437225	-618.301575	200.051407	66.871277	-616.572327	-45.438469	78.173820	-568.377136	284.846863	1284.133179	-512.553833	-103.873184	1304.317017	-487.033905	95.149284	1322.591064	-475.121094	117.822327	1588.562012	-616.548645	305.397858	1051.153687	-529.000366	-156.440079	1072.062866	-508.653442	299.483978	806.180176	-418.641144	-106.312698	838.862183	-498.949158	77.390442	961.453674	448.858276	-12.034172	928.338745	485.106323	167.045807
-510.996796	179.466751	862.466492	-506.735748	-24.381323	861.512756	-635.873169	201.303009	421.633850	-556.208252	-53.539440	475.372437	-618.255554	200.023239	66.873329	-616.550903	-45.465611	78.182297	-567.947449	284.685699	1284.249878	-513.356934	-104.238693	1304.103516	-487.489716	94.552162	1322.551636	-475.321320	117.252045	1588.552734	-615.901062	305.737366	1051.276733	-529.685059	-156.769867	1071.969727	-508.217712	299.891205	806.241638	-418.882813	-107.228691	838.741150	-499.065308	77.281967	961.507813	448.864960	-12.058548	928.348877	485.088440	167.002594
-512.037109	178.047867	861.953491	-507.274078	-25.021648	861.567749	-635.919189	201.305420	421.496735	-556.230957	-53.811241	475.428253	-618.339661	200.015488	66.886177	-616.647461	-45.461525	78.195969	-567.512085	284.481903	1284.369141	-514.081238	-104.560493	1304.009644	-487.674408	94.051895	1322.557861	-475.570892	116.664780	1588.532959	-615.134155	306.088226	1051.452271	-530.456360	-157.053528	1071.786743	-507.738464	300.315033	806.296082	-419.087830	-108.288918	838.708191	-499.711243	76.557327	961.264954	448.898834	-12.100778	928.337524	485.070435	166.983185
-512.105591	177.814529	861.916809	-507.533661	-25.212839	861.560486	-635.823975	201.289032	421.463257	-556.064514	-54.009159	475.359680	-618.330139	200.027374	66.872772	-616.699585	-45.449760	78.210144	-567.020325	284.264679	1284.531494	-514.868469	-104.911835	1303.826904	-487.819122	93.610481	1322.546265	-475.887573	116.012527	1588.523193	-614.433899	306.484680	1051.621338	-531.280273	-157.257431	1071.641113	-507.265015	300.619049	806.368774	-419.316956	-109.076706	838.681824	-499.904602	76.349480	961.245911	448.887451	-12.142179	928.331055	485.062500	166.901917
-512.109436	177.630493	861.888245	-507.734253	-25.418201	861.602905	-635.734619	201.248047	421.436829	-555.876404	-54.140049	475.318054	-618.105957	200.058151	66.889626	-616.670166	-45.486496	78.195610	-566.589111	284.082581	1284.680176	-515.671387	-105.304932	1303.660767	-487.971924	93.123703	1322.570190	-476.064819	115.486603	1588.576172	-613.644592	306.753113	1051.731079	-532.125854	-157.478867	1071.495972	-506.651093	300.839081	806.460754	-419.709473	-110.077232	838.621948	-500.050354	76.179008	961.257141	448.695740	-11.898500	928.324707	484.596375	167.925323
-512.160339	177.423645	861.865173	-507.960999	-25.668344	861.608765	-635.732910	201.232819	421.439575	-555.814758	-54.370056	475.295654	-618.320007	200.041199	66.852707	-616.743896	-45.503555	78.204422	-566.019287	283.858887	1284.838013	-516.313110	-105.698128	1303.542236	-488.109955	92.611038	1322.590942	-476.319611	114.918022	1588.611328	-612.885132	306.970917	1051.850220	-533.034790	-157.733566	1071.323486	-506.066223	301.038116	806.558289	-420.024109	-110.984001	838.642944	-500.200195	75.955887	961.249573	448.664307	-11.890616	928.282288	484.534790	167.962936
-512.035950	177.512939	861.945068	-508.098755	-25.826067	861.604187	-635.649231	201.198868	421.474976	-555.720703	-54.489899	475.253601	-618.239014	200.035645	66.856361	-616.712463	-45.516888	78.189438	-565.567688	283.662415	1284.975342	-517.162964	-106.055290	1303.351563	-488.206451	92.191353	1322.675415	-476.579346	114.307014	1588.673340	-612.058960	307.198120	1051.995483	-533.946411	-157.981766	1071.237427	-505.452240	301.050995	806.675598	-420.457306	-111.932396	838.597046	-500.250366	75.866684	961.291626	448.645142	-11.923457	928.263489	484.509186	167.928116
-512.274536	177.070633	861.827087	-508.355133	-26.115688	861.606262	-636.631714	201.611084	421.727234	-555.693909	-54.653690	475.224243	-618.905945	199.972107	66.881386	-616.668213	-45.544415	78.167343	-565.036804	283.445160	1285.158691	-517.952148	-106.396629	1303.219971	-488.340851	91.764153	1322.710938	-476.867767	113.746521	1588.748047	-611.287598	307.429138	1052.184082	-534.961731	-158.181290	1071.098999	-504.730072	301.039520	806.792542	-420.928009	-112.836433	838.596191	-500.452179	75.559586	961.229065	448.582245	-11.936384	928.243835	484.445068	167.899170
-512.305420	176.896118	861.848083	-508.526093	-26.301481	861.631104	-635.823730	201.160889	421.488617	-555.743408	-54.799175	475.199982	-618.344238	200.029861	66.860931	-616.726440	-45.556099	78.180954	-564.521790	283.265289	1285.349609	-518.622986	-106.704353	1303.150513	-488.440033	91.302605	1322.749023	-477.132813	113.168388	1588.848633	-610.500061	307.588684	1052.291992	-535.920349	-158.410553	1071.014526	-504.113922	301.029449	806.947510	-421.511932	-113.730988	838.528259	-500.552368	75.374519	961.251953	448.533325	-11.949793	928.210449	484.406433	167.921356
-512.353271	176.709518	861.828857	-508.694763	-26.466326	861.618164	-635.890198	201.067139	421.517609	-555.534912	-54.647850	475.106934	-618.366699	200.030655	66.875618	-616.647644	-45.559700	78.118027	-563.887146	283.267181	1285.686890	-519.364685	-107.097572	1303.025757	-488.528412	90.876335	1322.783325	-477.427856	112.591431	1588.937500	-609.656494	307.608551	1052.456421	-536.949097	-158.690308	1070.946899	-503.364166	300.847229	807.093567	-422.095978	-114.570641	838.524292	-500.647644	75.196236	961.234558	448.470551	-11.968719	928.210632	484.343811	167.882034
-512.384888	176.472458	861.814087	-508.842499	-26.645864	861.639221	-636.024170	201.005402	421.527435	-555.709900	-54.681038	475.085205	-618.409485	200.023453	66.883423	-616.725037	-45.591919	78.126556	-563.487427	282.911499	1285.661987	-520.018311	-107.451439	1302.936157	-488.620697	90.432449	1322.819092	-477.709686	112.001892	1589.050781	-608.932922	307.754944	1052.574829	-537.952393	-158.921738	1070.930298	-502.585114	300.549591	807.218323	-422.765442	-115.473923	838.510315	-500.719757	75.000160	961.235962	448.422424	-11.994758	928.184998	484.297546	167.857468
-512.391235	176.274353	861.824768	-508.916687	-26.836243	861.647278	-636.152100	200.922607	421.554993	-555.987915	-54.790154	475.110657	-618.454224	200.005371	66.901794	-616.717346	-45.639256	78.101456	-562.920471	282.711212	1285.770874	-520.619324	-107.768494	1302.882690	-488.685028	89.979271	1322.911011	-478.038971	111.360329	1589.157715	-608.151001	307.803864	1052.708984	-538.934998	-159.018372	1070.824219	-501.761841	300.307495	807.356140	-423.394745	-116.200104	838.527283	-500.743988	74.801620	961.243774	448.399384	-11.967170	928.161499	484.273163	167.847900
-512.427917	176.022751	861.820862	-509.075104	-27.050713	861.660095	-636.316650	200.813889	421.566162	-556.200562	-54.786869	475.130615	-618.530090	199.996368	66.888901	-616.659851	-45.645832	78.078484	-562.413269	282.506744	1285.933350	-521.264832	-108.085236	1302.840210	-488.712250	89.568977	1323.032471	-478.235809	110.835564	1589.286621	-607.318359	307.707184	1052.784424	-539.921936	-159.312134	1070.842773	-500.821838	299.901703	807.556580	-424.147675	-117.034630	838.539612	-500.812073	74.571342	961.245239	448.324402	-11.979055	928.144531	484.213593	167.791458
-512.945435	174.878845	861.517700	-509.326813	-27.478594	861.673645	-636.491699	200.743118	421.465973	-556.530884	-54.896191	475.215546	-618.592529	199.993011	66.905182	-616.676392	-45.657211	78.052322	-561.905518	282.331421	1286.066406	-521.864624	-108.467789	1302.774414	-488.788757	89.171921	1323.086914	-478.493683	110.249557	1589.416260	-606.570190	307.710083	1052.901123	-540.931213	-159.593887	1070.865112	-499.928131	299.560150	807.767212	-424.937439	-117.798302	838.553833	-501.057220	73.957054	961.086121	448.273804	-11.973657	928.120911	484.154236	167.842178
-512.741577	174.333130	861.463501	-508.725128	-27.436611	862.037537	-636.557617	200.591553	421.425262	-556.861084	-54.925804	475.241119	-618.562073	199.959030	66.899788	-616.673645	-45.677284	78.056389	-561.416077	282.170807	1286.225708	-522.488586	-108.733994	1302.777100	-488.853302	88.742493	1323.134399	-478.741364	109.657623	1589.527100	-605.801697	307.683044	1052.995605	-541.918030	-159.885025	1070.845703	-498.917816	299.034088	807.917358	-425.723999	-118.539566	838.487793	-500.766663	73.929733	961.251465	448.280151	-11.972687	928.092651	484.160156	167.786163
-512.205261	175.085281	861.743164	-508.603485	-27.401695	862.012146	-636.720825	200.514206	421.583466	-557.125183	-54.938236	475.222412	-618.631165	199.938049	66.889290	-616.651733	-45.687126	77.965714	-560.937195	281.911591	1286.284180	-522.987732	-109.031273	1302.753906	-488.913605	88.380058	1323.204224	-478.965881	109.088120	1589.652832	-605.074036	307.612427	1053.020020	-542.814453	-160.020630	1070.837891	-497.896790	298.485870	808.099854	-426.622437	-119.280914	838.425781	-500.509064	74.150009	961.386414	448.277466	-11.958511	928.079407	484.148468	167.756500
-512.265930	174.899353	861.727356	-508.782104	-27.608423	861.971924	-636.966553	200.453888	421.591614	-557.491272	-54.972317	475.201294	-618.687805	199.935608	66.907341	-616.683716	-45.689819	77.937790	-560.475830	281.697083	1286.388550	-523.559387	-109.339272	1302.692505	-488.968536	87.991417	1323.264526	-479.180420	108.522926	1589.754150	-604.334167	307.450195	1053.093140	-543.737366	-160.300476	1070.811157	-496.835358	297.872314	808.325684	-427.575958	-120.029747	838.333618	-500.545776	73.937286	961.350159	448.273193	-11.973746	928.030701	484.180664	167.714447
-512.354126	174.770950	861.695984	-509.050323	-27.843689	861.873718	-637.214722	200.424316	421.627869	-557.885254	-55.076435	475.177094	-618.808594	199.872681	66.912727	-616.717651	-45.688507	77.866280	-560.125854	281.558716	1286.498535	-524.125610	-109.604103	1302.601196	-488.999512	87.609299	1323.306030	-479.374939	107.946747	1589.841553	-603.576294	307.232086	1053.117188	-544.648560	-160.687637	1070.868652	-495.686279	297.194519	808.506714	-428.524414	-120.709641	838.247681	-500.617523	73.715355	961.274719	448.419891	-12.306453	928.022888	484.665070	166.629181
-512.425598	174.640656	861.681519	-509.313538	-28.051788	861.783508	-637.360840	200.313614	421.642944	-558.234497	-55.152542	475.155029	-618.843994	199.867844	66.900459	-616.713684	-45.725895	77.822258	-559.757690	281.401520	1286.564697	-524.541138	-109.863930	1302.554810	-489.037781	87.227997	1323.346802	-479.545990	107.385651	1589.932373	-602.878418	307.274445	1053.109253	-545.495178	-161.011337	1070.879395	-494.528381	296.461823	808.730408	-429.563446	-121.380669	838.110229	-500.683289	73.500908	961.212158	448.457458	-12.367030	927.988281	484.695221	166.458496
-512.554810	174.640564	861.676086	-509.854462	-28.085403	861.663330	-637.520264	200.226135	421.693085	-558.627747	-55.287506	475.081818	-618.895386	199.849442	66.904907	-616.749878	-45.716854	77.799065	-559.332336	281.165558	1286.620972	-524.895752	-110.181374	1302.544556	-489.042084	86.912041	1323.405518	-479.694031	106.848801	1589.999756	-602.192932	307.151459	1053.134521	-546.342163	-161.265305	1070.864746	-493.293274	295.683929	808.973694	-430.622375	-121.989746	837.879150	-500.899353	73.408577	961.137207	448.499939	-12.394396	927.960938	484.753204	166.460831
-512.546936	174.528397	861.684509	-509.938568	-28.450180	861.612366	-637.556335	200.088043	421.660095	-558.621521	-55.112583	475.003357	-618.796875	199.855896	66.889641	-616.713379	-45.720421	77.685577	-559.001709	280.990021	1286.689453	-525.303101	-110.445847	1302.503296	-489.015259	86.555855	1323.457275	-479.866913	106.268219	1590.058105	-601.334473	306.428192	1053.067505	-547.163940	-161.529312	1070.887573	-491.980682	294.875305	809.147034	-431.711700	-122.643066	837.705933	-500.886475	73.136833	961.110718	448.394684	-12.101261	927.916748	484.432465	167.493103
-512.598938	174.377182	861.649109	-510.252014	-28.662834	861.525208	-637.705444	199.999435	421.687836	-559.144470	-55.379227	475.010864	-618.842529	199.816910	66.890984	-616.853943	-45.708630	77.670212	-558.693787	280.814209	1286.753296	-525.668762	-110.710915	1302.440430	-489.012451	86.176559	1323.471436	-479.986847	105.733177	1590.103516	-600.676758	306.198822	1053.040649	-547.875549	-161.803543	1070.876221	-490.736633	293.874939	809.349792	-432.766510	-123.254364	837.461243	-500.976898	72.917244	961.039795	448.620850	-12.475118	927.904846	484.932922	166.383240
-512.640076	174.328857	861.651062	-510.600677	-28.848057	861.455322	-637.989136	200.003647	421.757538	-559.356445	-55.418327	474.957611	-618.952454	199.809372	66.917160	-616.950928	-45.731640	77.645256	-558.422241	280.640015	1286.795654	-525.978027	-110.956703	1302.372314	-489.075470	85.820847	1323.503418	-480.001038	105.320366	1590.119873	-600.007263	306.153473	1052.969360	-548.641663	-162.247223	1070.873901	-489.428680	292.988312	809.589844	-433.869568	-123.814301	837.226196	-501.091522	72.750282	960.997375	448.553192	-12.193569	927.876892	484.681000	167.467926
-512.659668	174.197601	861.664063	-510.886993	-29.043629	861.393860	-638.255310	199.975891	421.814606	-559.441406	-55.419750	474.886169	-619.055786	199.756332	66.915588	-616.934326	-45.752834	77.573456	-558.189087	280.455048	1286.872437	-526.244263	-111.202950	1302.327637	-489.094482	85.508545	1323.496826	-480.022034	104.828377	1590.166992	-599.240967	305.470978	1052.889893	-549.390198	-162.588913	1070.829834	-488.116547	291.989655	809.830383	-435.017792	-124.382080	836.991638	-501.190399	72.537071	960.967407	448.675751	-12.200366	927.832520	484.821381	167.606079
-512.667175	174.160965	861.700134	-511.199982	-29.183125	861.327515	-638.400269	199.891434	421.831635	-559.521118	-55.404598	474.822327	-618.872498	199.773743	66.935928	-616.914063	-45.747398	77.493500	-557.924377	280.237000	1286.922729	-526.490723	-111.485413	1302.270874	-489.131744	85.223160	1323.514282	-480.035339	104.327301	1590.182251	-598.508423	305.096344	1052.811768	-550.047974	-162.918549	1070.839233	-486.799774	290.966797	810.013123	-436.211578	-124.972702	836.654236	-501.304199	72.383408	960.947266	448.758881	-12.285832	927.835938	485.004639	167.546722
-512.681213	174.064026	861.698059	-511.476105	-29.346428	861.280334	-638.370483	199.736496	421.828674	-559.225586	-55.170788	474.710144	-618.859192	199.742355	66.917534	-616.753906	-45.778580	77.452019	-557.746033	280.060150	1286.974854	-526.776123	-111.696053	1302.213867	-489.135132	84.934593	1323.510132	-480.027771	103.872528	1590.185303	-597.887268	305.143555	1052.708984	-550.761597	-163.234879	1070.778809	-485.413666	289.829437	810.290894	-437.476074	-125.463829	836.287964	-501.404541	72.217834	960.917786	448.831512	-12.304402	927.855835	485.187927	167.508606
-512.638489	173.970230	861.724487	-511.674622	-29.459261	861.265076	-638.320862	199.562042	421.818695	-559.423828	-55.334827	474.711090	-618.794678	199.738846	66.893028	-616.783508	-45.774071	77.430542	-557.556274	279.855011	1286.997559	-527.005920	-111.918472	1302.159668	-489.185272	84.618118	1323.508667	-480.033112	103.387703	1590.156128	-597.295410	304.775909	1052.656006	-551.293762	-163.416962	1070.765747	-484.581390	288.643646	810.334839	-438.654724	-125.986572	835.953369	-501.476471	72.081543	960.922668	449.314606	-13.061887	927.880127	486.437286	165.126923
-512.615173	173.904282	861.764404	-511.894714	-29.550575	861.259277	-638.401367	199.509491	421.866699	-559.392090	-55.326775	474.639954	-618.833496	199.718552	66.912422	-616.742920	-45.779930	77.384796	-557.408691	279.652679	1287.039185	-527.225098	-112.160515	1302.097778	-489.197601	84.308708	1323.509033	-479.968445	102.968994	1590.122314	-596.612000	304.378601	1052.538086	-551.934998	-163.730499	1070.702026	-483.200562	287.607605	810.574402	-439.978882	-126.496391	835.585571	-501.555542	71.967903	960.937561	449.253052	-12.680078	927.907349	486.111206	166.136414
-512.600403	173.816711	861.797180	-512.100769	-29.665668	861.253052	-638.307800	199.366257	421.854218	-559.031311	-55.096230	474.580170	-618.713562	199.718048	66.929390	-616.538818	-45.736542	77.333298	-557.235779	279.419128	1287.103027	-527.415771	-112.395386	1302.028931	-489.253601	84.049530	1323.503174	-479.869293	102.578583	1590.072388	-595.900024	303.975647	1052.500244	-552.518433	-163.965195	1070.709473	-481.836823	286.319000	810.857605	-441.142059	-126.971123	835.239014	-501.650665	71.835915	960.950745	449.328522	-12.659349	927.953491	486.286743	166.190750
-512.542847	173.760681	861.851440	-512.239929	-29.772266	861.295898	-638.270752	199.240982	421.891937	-559.046814	-55.169720	474.546600	-618.702148	199.685547	66.917343	-616.566101	-45.726707	77.333672	-557.077454	279.230896	1287.179565	-527.615417	-112.618393	1301.925171	-489.269043	83.767540	1323.483154	-479.748108	102.198990	1590.009644	-595.233826	303.518707	1052.439697	-553.084961	-164.254868	1070.654175	-480.482697	285.139893	811.120300	-442.361176	-127.364891	834.846497	-501.718231	71.738701	961.002136	449.434662	-12.697948	928.027710	486.519745	166.114319
-512.477112	173.686020	861.887817	-512.346985	-29.885990	861.296265	-638.304443	199.172531	421.925262	-559.891846	-55.921654	474.675934	-618.705994	199.675064	66.952194	-616.954407	-45.749321	77.444016	-556.872803	278.995880	1287.234009	-527.749451	-112.892799	1301.822876	-489.312683	83.462090	1323.454956	-479.558105	101.865860	1589.939453	-594.530029	303.036957	1052.346558	-553.720398	-164.623581	1070.608643	-479.157318	283.938110	811.407593	-443.526947	-127.740746	834.449707	-501.766357	71.617874	961.023376	449.517395	-12.688166	928.088562	486.730438	166.079224
-512.405029	173.701233	861.953430	-512.484497	-29.934986	861.295166	-638.386963	199.131241	421.990265	-560.180664	-56.181049	474.678070	-618.754639	199.674469	66.963356	-617.107910	-45.766903	77.455902	-556.714905	278.788239	1287.297485	-527.915771	-113.142944	1301.725342	-489.359375	83.139641	1323.414673	-479.407166	101.485161	1589.865967	-593.886902	302.652832	1052.301025	-554.218384	-164.829285	1070.548950	-477.884338	282.698883	811.669617	-444.637848	-128.173264	834.110291	-501.824585	71.557556	961.058228	449.643738	-12.661210	928.133545	486.911774	166.073059
-512.310608	173.714188	862.009216	-512.526917	-30.005728	861.303650	-638.449402	199.099045	422.055206	-560.070618	-56.272762	474.687592	-618.802795	199.661606	66.981461	-617.094360	-45.763496	77.461227	-556.583618	278.534821	1287.297852	-528.104126	-113.387978	1301.630615	-489.382355	82.852394	1323.376465	-479.308563	100.979446	1589.723511	-593.190125	302.207367	1052.195923	-554.759888	-165.070114	1070.477051	-476.567902	281.492767	811.972778	-445.719879	-128.522858	833.748901	-501.831116	71.498611	961.093750	449.506439	-12.202313	928.173401	486.432800	167.555420
-512.247986	173.750031	862.061646	-512.627502	-30.076403	861.294983	-638.554749	199.123184	422.138824	-559.989380	-56.344242	474.680237	-618.920227	199.625885	66.956512	-617.037781	-45.765781	77.469635	-556.460693	278.268036	1287.294189	-528.247375	-113.624565	1301.540283	-489.410370	82.606995	1323.334351	-479.122406	100.642021	1589.603516	-592.571411	301.738129	1052.162476	-555.196472	-165.140335	1070.363892	-475.287750	280.239990	812.211548	-446.869812	-128.859787	833.312927	-501.885956	71.443146	961.119263	449.531982	-12.158134	928.229492	486.494202	167.604233
-512.158142	173.755432	862.120667	-512.677734	-30.151228	861.314209	-638.358215	198.981781	422.097260	-559.915649	-56.389645	474.656128	-618.781555	199.639236	66.978722	-617.037048	-45.766933	77.444504	-556.339783	278.016235	1287.303467	-528.424866	-113.855423	1301.434082	-489.439056	82.329414	1323.280640	-478.924377	100.319023	1589.491943	-591.960999	301.382813	1052.040771	-555.736450	-165.319443	1070.243896	-474.063812	279.053101	812.482666	-447.954865	-129.112885	832.950317	-501.895752	71.381958	961.161438	449.700470	-12.345692	928.264648	486.859985	167.306335
-512.087097	173.750137	862.163696	-512.717651	-30.240284	861.298828	-638.288025	198.893082	422.113037	-559.874084	-56.470554	474.627808	-618.794739	199.626617	66.978500	-617.062439	-45.768074	77.455322	-556.272949	277.815338	1287.267578	-528.619690	-114.046562	1301.324097	-489.461823	82.072235	1323.204956	-478.711761	99.979225	1589.384644	-591.325806	300.972198	1051.914307	-556.255127	-165.461823	1070.134277	-472.792358	277.914734	812.746643	-448.969910	-129.408646	832.603333	-501.917145	71.300873	961.179016	449.643341	-12.125211	928.265686	486.622742	167.553589
-512.021423	173.698395	862.210938	-512.745728	-30.286804	861.287231	-638.249573	198.844330	422.112823	-559.817749	-56.504917	474.604004	-618.741150	199.629105	67.015144	-617.053101	-45.769688	77.433052	-556.116821	277.575531	1287.238647	-528.782288	-114.303894	1301.204712	-489.471130	81.791718	1323.152466	-478.586090	99.577744	1589.208862	-590.767395	300.537354	1051.776978	-556.796143	-165.557938	1070.015503	-471.510712	276.825226	812.998718	-449.828613	-129.607224	832.278137	-501.925415	71.218307	961.199524	449.805725	-12.348835	928.267395	487.002045	167.303680
-511.956177	173.664993	862.258484	-512.744690	-30.361759	861.272461	-638.200439	198.775620	422.146545	-559.775635	-56.569340	474.569885	-618.776611	199.580215	67.005188	-617.092468	-45.771526	77.444527	-555.944763	277.338623	1287.165161	-528.921631	-114.508469	1301.068604	-489.471619	81.506081	1323.094971	-478.385437	99.265350	1589.116455	-590.228821	300.057678	1051.591919	-557.277161	-165.608276	1069.895142	-470.247192	275.770508	813.239441	-450.684052	-129.847641	831.919128	-501.944000	71.130730	961.221191	449.812561	-12.400011	928.253601	487.036163	167.228653
-511.912872	173.595749	862.296509	-512.761047	-30.429371	861.254639	-638.201843	198.745651	422.189819	-559.695740	-56.600842	474.555878	-618.750671	199.593460	67.008713	-617.054077	-45.781742	77.415405	-555.761475	277.027985	1287.034912	-529.056946	-114.789948	1300.914063	-489.479034	81.243256	1323.025635	-478.092957	99.052719	1589.051758	-589.772339	299.628357	1051.413208	-557.789001	-165.690567	1069.801270	-468.972015	274.776703	813.482544	-451.494995	-130.067108	831.648987	-501.944672	71.032104	961.232544	449.861755	-12.528672	928.230591	487.127197	166.328812
-511.878754	173.530823	862.334473	-512.758667	-30.535412	861.233765	-638.097900	198.644547	422.141144	-559.688416	-56.659286	474.516937	-618.720215	199.593689	67.024345	-617.058105	-45.777313	77.413673	-555.617737	276.785309	1286.898071	-529.226563	-114.972260	1300.794922	-489.461670	80.987091	1322.946167	-477.897522	98.740196	1588.951294	-589.301758	299.113770	1051.217773	-558.265320	-165.749039	1069.676880	-467.756958	273.895752	813.690369	-452.168610	-130.280701	831.436646	-501.954376	70.916550	961.243896	449.881805	-12.635037	928.196106	487.175079	166.143311
-511.906921	173.547546	862.357788	-513.057922	-30.194241	861.149902	-638.098572	198.594101	422.173492	-559.707214	-56.700851	474.477386	-618.731262	199.607635	67.020210	-616.972595	-45.750576	77.373672	-555.463013	276.495514	1286.786133	-529.338196	-115.263969	1300.721680	-489.449677	80.745659	1322.900757	-477.705750	98.416656	1588.855591	-588.805237	298.586670	1051.030029	-558.715454	-165.803452	1069.602173	-466.502747	273.014801	813.894470	-452.794037	-130.455261	831.246094	-502.079071	71.028252	961.209106	449.866516	-12.721591	928.168823	487.233856	165.975662
-511.875580	173.490280	862.411133	-513.089722	-30.227579	861.120911	-638.061523	198.515305	422.148407	-559.650513	-56.705421	474.438171	-618.716187	199.593292	67.028603	-616.991516	-45.777290	77.398872	-555.358582	276.291931	1286.704346	-529.502075	-115.483696	1300.640381	-489.456024	80.486694	1322.818481	-477.533203	98.109795	1588.776611	-588.363037	298.152130	1050.931519	-559.226379	-165.881821	1069.521851	-465.312500	272.177124	814.168396	-453.310333	-130.627991	831.120789	-502.100555	70.939590	961.223206	449.869904	-12.804362	928.133118	487.279449	165.799835
-511.850494	173.379288	862.411621	-513.061340	-30.381451	861.145508	-638.029358	198.418045	422.151978	-559.668640	-56.748085	474.464661	-618.699524	199.594788	67.019058	-616.924866	-45.748993	77.371780	-555.206604	276.092682	1286.665527	-529.593445	-115.738007	1300.575684	-489.460358	80.238686	1322.793945	-477.394043	97.789207	1588.726318	-587.853333	297.160217	1050.855591	-559.658813	-165.904114	1069.453979	-464.134613	271.450928	814.371704	-453.743774	-130.748184	831.038757	-502.083710	70.819267	961.236877	449.868347	-12.916883	928.125549	487.318420	165.591110
-511.873535	173.210281	862.411987	-513.039673	-30.490393	861.143982	-637.995361	198.334335	422.140564	-559.669800	-56.764359	474.442871	-618.563477	199.582138	67.045647	-616.961304	-45.770710	77.383751	-555.139282	275.899048	1286.629517	-529.711060	-115.964363	1300.537964	-489.444000	80.025345	1322.796753	-477.262360	97.504501	1588.684570	-587.527100	297.193604	1050.675049	-560.149353	-165.984650	1069.371948	-463.060455	270.746368	814.662048	-454.091034	-130.825150	831.021301	-502.075684	70.681419	961.235413	449.853333	-13.008342	928.107422	487.359497	165.393524
-511.902252	173.044632	862.447815	-513.047180	-30.562025	861.134460	-638.009705	198.237427	422.151794	-559.705688	-56.841671	474.447418	-618.766785	199.556824	67.038780	-616.960449	-45.774509	77.392754	-555.060303	275.688019	1286.599243	-529.801819	-116.183571	1300.503418	-489.589142	79.874268	1322.771606	-477.146210	97.195045	1588.661255	-587.134399	296.811188	1050.573608	-560.470276	-165.982346	1069.367676	-462.069611	270.065735	814.897400	-454.332184	-130.907837	831.021606	-502.081085	70.541313	961.247070	449.761810	-12.899977	928.111694	487.185394	165.741074
-511.981750	172.804337	862.408447	-513.039978	-30.762144	861.154114	-637.961487	198.114243	422.099121	-559.738342	-56.912712	474.467590	-618.543701	199.562149	67.052872	-616.895203	-45.815071	77.358131	-555.012085	275.511993	1286.584839	-529.939331	-116.380600	1300.484009	-489.472321	79.582054	1322.806396	-477.036987	96.880005	1588.663574	-586.772644	296.402832	1050.500122	-560.814148	-166.091141	1069.333374	-461.028534	269.523682	815.133728	-454.534973	-130.989105	831.034424	-502.104767	70.354172	961.236145	449.809967	-12.988173	928.105225	487.250793	165.570236
-511.957214	172.456528	862.403137	-512.652588	-31.327690	861.233826	-637.901123	197.986725	422.089050	-559.776978	-56.979076	474.553711	-618.639343	199.527649	67.045197	-616.930725	-45.817291	77.368744	-554.983215	275.303650	1286.594238	-530.096924	-116.604141	1300.470825	-489.489655	79.381943	1322.835449	-476.942993	96.562157	1588.676392	-586.445862	295.988068	1050.421387	-561.140137	-166.235336	1069.333374	-460.129913	268.907104	815.370544	-454.624664	-131.067963	831.083191	-501.929779	69.958313	961.276978	449.801331	-13.092570	928.088135	487.291290	165.367950
-512.467285	171.698639	862.272766	-512.745361	-31.641956	861.237122	-637.963562	197.924484	421.987457	-559.925720	-57.100948	474.571198	-618.699280	199.490448	67.047676	-616.947754	-45.851429	77.385033	-554.990662	275.132568	1286.595825	-530.242065	-116.769386	1300.471069	-489.515320	79.134567	1322.869873	-476.906921	96.317482	1588.691406	-586.127869	295.667633	1050.377930	-561.326538	-166.344589	1069.345215	-459.227753	268.467438	815.644897	-454.652527	-131.155457	831.128540	-502.145233	69.507515	961.204895	449.819519	-13.172154	928.068542	487.349182	165.199860
-512.476624	171.524857	862.272827	-512.761597	-31.772989	861.232300	-637.911987	197.767471	421.975403	-559.972839	-57.146027	474.566376	-618.658569	199.497177	67.090736	-616.971252	-45.871109	77.393539	-554.907227	274.928589	1286.632202	-530.307739	-116.997147	1300.497314	-489.553772	78.928185	1322.926758	-476.872101	96.167870	1588.687988	-585.788269	295.306213	1050.375977	-561.415955	-166.444351	1069.340942	-458.343292	268.030670	815.970947	-454.621368	-131.217041	831.225891	-502.131409	69.352242	961.199707	449.816040	-13.255222	928.054199	487.390778	165.052353
-512.421448	171.361053	862.301270	-512.695923	-31.912153	861.237122	-637.912720	197.671539	421.977539	-560.057800	-57.210995	474.599640	-618.665955	199.470840	67.111839	-616.893616	-45.878109	77.385841	-554.905457	274.739655	1286.656616	-530.390747	-117.174805	1300.514282	-489.600098	78.698540	1322.973755	-476.827423	95.746674	1588.781616	-585.446960	295.015320	1050.384033	-561.439697	-166.541183	1069.387817	-457.514221	267.653168	816.225342	-454.525726	-131.311661	831.324097	-502.055969	69.189659	961.214661	449.853790	-13.287314	928.041626	487.451050	164.967484
-512.393188	171.136948	862.308411	-512.640564	-32.081951	861.259277	-637.944946	197.575272	421.997162	-560.127075	-57.260784	474.601990	-618.466125	199.472305	67.145897	-616.971924	-45.879498	77.395218	-554.903870	274.585327	1286.725708	-530.529297	-117.334007	1300.535034	-489.616699	78.489586	1323.047974	-476.828033	95.463150	1588.817383	-585.097778	294.744476	1050.427734	-561.399719	-166.655670	1069.389038	-456.812744	267.312347	816.478210	-454.363892	-131.384277	831.459351	-502.012634	69.001305	961.229248	449.873352	-13.343970	928.025635	487.526855	164.930267
-512.362732	171.000397	862.332581	-512.598694	-32.240192	861.260986	-637.879517	197.451324	421.998688	-560.258057	-57.336277	474.672974	-618.437561	199.428604	67.152115	-616.943604	-45.867645	77.404373	-554.857666	274.373627	1286.799927	-530.531738	-117.559990	1300.601929	-489.702759	78.316887	1323.078247	-476.842407	95.227707	1588.875244	-584.727661	294.123169	1050.552246	-561.262878	-166.825455	1069.453491	-456.164063	267.051758	816.712402	-454.172760	-131.485825	831.552490	-501.954926	68.843552	961.239807	449.942841	-13.399594	928.001404	487.671326	164.779739
-512.329529	170.790375	862.323486	-512.551941	-32.451420	861.275085	-637.875244	197.310486	422.001709	-560.385559	-57.388783	474.691071	-618.445007	199.424652	67.150459	-616.882874	-45.872364	77.405998	-554.904724	274.200745	1286.890503	-530.647339	-117.723625	1300.632690	-489.740631	78.140839	1323.137207	-476.883270	94.910599	1588.921387	-584.413879	294.024841	1050.583862	-561.120422	-167.002090	1069.465454	-455.469879	266.851563	816.992798	-453.899078	-131.582550	831.654358	-501.904449	68.644974	961.241272	450.006226	-13.429833	928.003174	487.799133	164.774979
-512.295532	170.628204	862.314270	-512.503479	-32.622910	861.293152	-637.804749	197.230988	421.993347	-560.514221	-57.464298	474.714203	-618.390564	199.412598	67.173485	-616.884094	-45.900703	77.428474	-554.856323	273.994598	1286.957886	-530.630554	-117.890457	1300.645264	-489.832520	77.942841	1323.179077	-476.925140	94.759529	1588.953125	-584.123657	293.974152	1050.631958	-560.945007	-167.264175	1069.467407	-454.925079	266.736877	817.204041	-453.575256	-131.675842	831.737610	-501.860352	68.492279	961.245483	450.096466	-13.395712	927.989502	487.919464	164.854630
-512.310059	170.442841	862.296936	-512.476563	-32.818165	861.292603	-637.746643	197.130142	422.023926	-560.653137	-57.521664	474.714081	-618.359924	199.355804	67.174820	-616.918396	-45.893150	77.423233	-554.915955	273.836761	1287.048706	-530.686584	-118.016266	1300.659058	-489.899658	77.781898	1323.218140	-476.974884	94.479637	1588.992554	-583.825745	293.945160	1050.718506	-560.704834	-167.532318	1069.444458	-454.485779	266.592651	817.384277	-453.246490	-131.789841	831.788513	-501.826294	68.312355	961.233643	450.326843	-13.713625	927.998962	488.504669	164.020401
-512.305786	170.258942	862.283203	-512.455566	-33.017822	861.302429	-637.737610	197.050430	422.068817	-560.774597	-57.592060	474.715790	-618.364075	199.314606	67.212799	-616.946167	-45.920624	77.422798	-554.943054	273.666748	1287.195068	-530.696106	-118.151245	1300.651245	-489.984436	77.574982	1323.248169	-477.041473	94.221451	1589.029297	-583.682068	294.569183	1050.731323	-560.457642	-167.852554	1069.404907	-454.066742	266.544556	817.604248	-452.885315	-131.893173	831.813293	-501.810974	68.132988	961.231445	450.460236	-13.737772	928.005737	488.750580	163.963852
-512.283875	170.055771	862.282288	-512.432983	-33.172619	861.306519	-637.720947	196.939774	422.092773	-560.847290	-57.656734	474.723999	-618.378845	199.283371	67.264145	-616.934265	-45.911633	77.385796	-555.013306	273.481049	1287.310547	-530.697388	-118.328133	1300.632202	-490.055267	77.382309	1323.274048	-477.091064	93.930344	1589.066284	-583.485291	294.667633	1050.787842	-560.128601	-168.074738	1069.330200	-453.704468	266.501465	817.759399	-452.452576	-132.022537	831.878540	-501.783203	67.956383	961.232483	450.449615	-13.397440	928.018311	488.580444	164.822159
-512.204285	169.865875	862.285095	-512.376587	-33.343071	861.283508	-637.664734	196.807526	422.118896	-560.910889	-57.655392	474.715668	-618.368103	199.284760	67.250877	-616.888123	-45.901810	77.372932	-555.022827	273.292358	1287.420532	-530.653931	-118.512566	1300.622803	-490.275726	77.247536	1323.297729	-477.159363	93.663620	1589.098877	-583.275696	294.754852	1050.825806	-559.753723	-168.254868	1069.304932	-453.380585	266.520935	817.920776	-451.972076	-132.174332	831.914673	-501.733734	67.762344	961.224243	450.591034	-13.373866	928.052673	488.839966	164.824997
-512.117188	169.662903	862.255066	-512.312683	-33.516727	861.286621	-637.677612	196.710800	422.156281	-560.996277	-57.734631	474.722260	-618.362732	199.268845	67.256989	-616.887207	-45.910610	77.369965	-555.144287	273.129333	1287.538452	-530.666687	-118.684898	1300.567017	-490.251953	77.009117	1323.354370	-477.238220	93.443672	1589.116699	-583.129944	294.861755	1050.886353	-559.400757	-168.443481	1069.199219	-453.106537	266.564789	818.053101	-451.469604	-132.273361	831.914734	-501.662842	67.588936	961.211365	450.776337	-13.362556	928.073303	489.141266	164.733566
-511.967590	169.475449	862.250793	-512.240540	-33.680317	861.264038	-637.610046	196.579422	422.144592	-560.997131	-57.790184	474.760651	-618.369934	199.250854	67.283447	-616.855225	-45.901775	77.376213	-555.239929	272.952332	1287.617432	-530.681213	-118.861916	1300.551025	-490.359772	76.811111	1323.375977	-477.208557	93.347961	1589.204590	-582.988220	295.001343	1050.968262	-559.005188	-168.633850	1069.157104	-452.916656	266.659149	818.172668	-450.902374	-132.357483	831.933838	-501.576569	67.400414	961.200500	450.959930	-13.371578	928.120544	489.458527	164.615707
-511.868958	169.232727	862.233459	-512.186951	-33.845070	861.251831	-637.523743	196.429962	422.152100	-561.086365	-57.870506	474.769043	-618.377808	199.237411	67.265572	-616.902893	-45.934685	77.388184	-555.412781	272.762909	1287.701782	-530.712830	-119.015121	1300.529663	-490.438538	76.644737	1323.409546	-477.260803	93.112114	1589.204224	-582.885864	295.138367	1051.038452	-558.644531	-168.849304	1069.070557	-452.817963	266.773193	818.240112	-450.346924	-132.487686	831.948669	-501.512970	67.196686	961.187073	451.238312	-13.555309	928.183655	490.000854	163.968262
-511.770538	169.024429	862.209656	-512.140869	-34.024376	861.252808	-637.511780	196.288361	422.147583	-561.086731	-57.954491	474.776428	-618.357849	199.219299	67.286789	-616.892944	-45.954918	77.402229	-555.544800	272.594543	1287.803101	-530.697693	-119.197792	1300.450562	-490.573059	76.465454	1323.400879	-477.322937	92.860802	1589.193848	-582.813232	295.240997	1051.130615	-558.243042	-168.964462	1068.960327	-452.740784	266.919373	818.327271	-449.798279	-132.624817	831.975403	-501.461365	67.012253	961.177856	451.382050	-13.533267	928.239441	490.253387	163.990829
-511.654480	168.836273	862.210876	-512.068604	-34.210407	861.224792	-637.411743	196.135834	422.167480	-561.135559	-58.054699	474.784851	-618.433472	199.155319	67.302780	-616.840759	-45.955322	77.387314	-555.694885	272.369049	1287.904907	-530.673706	-119.396103	1300.358643	-490.706543	76.279549	1323.396729	-477.342438	92.618782	1589.175537	-582.790039	295.368225	1051.196655	-557.858948	-169.190033	1068.827271	-452.752563	267.135651	818.381470	-449.223511	-132.688263	831.915161	-501.389099	66.808601	961.166687	451.662109	-13.634851	928.287659	490.752472	163.590637
-511.545715	168.635925	862.185791	-511.986389	-34.418076	861.216309	-637.347656	195.998825	422.193695	-561.108459	-58.102230	474.772247	-618.280640	199.138107	67.297218	-616.793091	-45.977699	77.369827	-555.893494	272.215332	1288.017578	-530.727722	-119.548676	1300.272339	-490.830292	76.124161	1323.394287	-477.379578	92.391098	1589.149292	-582.809937	295.426514	1051.310913	-557.488708	-169.389038	1068.669800	-452.861816	267.370514	818.435974	-448.623413	-132.769485	831.918396	-501.323730	66.611427	961.153137	451.710999	-13.348601	928.344604	490.641724	164.360123
-511.419891	168.479111	862.189575	-511.882233	-34.650505	861.223389	-637.341003	195.934082	422.231689	-561.163208	-58.215820	474.806702	-618.396790	199.119003	67.320145	-616.810791	-45.986099	77.387680	-556.064270	272.043213	1288.108154	-530.731262	-119.742722	1300.192505	-491.000458	75.934448	1323.383667	-477.408539	92.163399	1589.116943	-582.885742	295.527313	1051.408691	-557.094299	-169.583176	1068.542114	-453.046631	267.619690	818.458801	-447.965149	-132.841629	831.914795	-501.249023	66.417572	961.162720	451.881958	-13.345893	928.401917	490.865631	164.362045
-511.277679	168.341095	862.202148	-511.766632	-34.826324	861.228210	-637.266724	195.799973	422.188904	-561.129395	-58.289059	474.818207	-618.446899	199.105896	67.326508	-616.811340	-45.977264	77.383888	-556.277466	271.853577	1288.164429	-530.732483	-119.895607	1300.122314	-491.143066	75.775650	1323.375000	-477.425354	91.941841	1589.062256	-583.001099	295.598389	1051.484375	-556.691101	-169.715271	1068.486206	-453.346344	267.906281	818.470215	-447.407196	-132.939392	831.937317	-501.177795	66.255684	961.177429	452.045990	-13.326351	928.454041	491.001282	164.472183
-511.181976	168.200150	862.190735	-511.698029	-35.022373	861.209045	-637.205994	195.715271	422.232544	-561.105957	-58.421719	474.848145	-618.442993	199.088608	67.333076	-616.817444	-45.966389	77.379875	-556.474548	271.690430	1288.261719	-530.762329	-120.058228	1300.031982	-491.270203	75.601883	1323.372437	-477.443420	91.717133	1589.002808	-583.152954	295.647400	1051.562866	-556.350281	-169.825760	1068.357056	-453.640259	268.183197	818.463684	-446.790253	-132.972427	831.945313	-501.134216	66.082237	961.166138	452.191589	-13.307606	928.498962	491.126251	164.544617
-511.069275	168.021088	862.181763	-511.595764	-35.242229	861.195190	-637.108643	195.597946	422.198792	-561.060120	-58.556385	474.858154	-618.284424	199.066544	67.321335	-616.880249	-45.996021	77.416519	-556.668213	271.514923	1288.336548	-530.742493	-120.245087	1299.932739	-491.395599	75.421997	1323.354370	-477.465454	91.489510	1588.918701	-583.350952	295.665863	1051.646851	-556.036926	-169.945786	1068.231445	-453.973083	268.442047	818.440491	-446.099030	-132.955399	831.992493	-501.065704	65.880043	961.158752	452.312317	-13.254906	928.523621	491.202911	164.660309
-510.935638	167.864853	862.180054	-511.543793	-35.327122	861.158997	-637.055725	195.547729	422.230011	-560.937744	-58.677006	474.849884	-618.317261	199.053116	67.335083	-616.800354	-45.978409	77.419449	-556.909241	271.344849	1288.417236	-530.773804	-120.434608	1299.813721	-491.530975	75.271805	1323.323975	-477.489777	91.254478	1588.828735	-583.583313	295.635162	1051.723877	-555.735291	-170.102844	1068.052124	-454.393585	268.698059	818.411804	-445.598511	-132.952713	831.979919	-501.014771	65.738396	961.143982	452.439484	-13.257960	928.531982	491.262268	164.716599
-510.857574	167.624466	862.160889	-511.493378	-35.505871	861.134888	-637.022522	195.485794	422.271057	-560.817505	-58.821373	474.849274	-618.431885	199.019562	67.357811	-616.763367	-45.979557	77.403122	-557.123108	271.154968	1288.468384	-530.796692	-120.634995	1299.700684	-491.635406	75.091431	1323.302490	-477.528381	91.025185	1588.742920	-583.913513	295.637726	1051.850220	-555.408020	-170.130753	1067.871582	-454.855988	269.008209	818.399963	-444.731140	-132.864349	832.127380	-500.993713	65.524956	961.126770	452.591339	-13.230177	928.524170	491.323151	164.781372
-510.759308	167.475677	862.147522	-511.392761	-35.664196	861.129578	-636.973145	195.427719	422.317688	-560.270508	-58.599854	474.760986	-618.341248	198.983597	67.361412	-616.551331	-45.980179	77.324699	-557.365662	270.956390	1288.523071	-530.810120	-120.815460	1299.593384	-491.758362	74.967712	1323.255737	-477.566956	90.793922	1588.655640	-584.315430	295.598938	1051.948853	-555.161621	-170.248077	1067.715576	-455.459503	269.363556	818.332520	-444.303253	-132.835800	832.110352	-500.949310	65.375648	961.123047	452.692413	-13.256427	928.521301	491.321533	164.865692
-510.645691	167.272888	862.125610	-511.291046	-35.845901	861.129761	-636.942993	195.325806	422.305267	-560.312256	-58.886780	474.829254	-618.387817	199.001083	67.399384	-616.610596	-45.993988	77.375938	-557.576538	270.767700	1288.551270	-530.802856	-120.973793	1299.501587	-491.924042	74.838409	1323.209717	-477.612000	90.586838	1588.582642	-584.737976	295.609497	1052.055420	-554.896545	-170.309921	1067.554321	-456.071869	269.644012	818.240845	-443.579010	-132.753021	832.191589	-500.905243	65.193733	961.118713	452.860992	-13.399103	928.515991	491.493408	164.468887
-510.542175	167.095657	862.122559	-511.188721	-36.021873	861.133118	-636.917297	195.272888	422.352692	-560.138550	-58.961140	474.829224	-618.379150	198.989853	67.365829	-616.599060	-46.004887	77.378204	-557.776184	270.592255	1288.605713	-530.797729	-121.159332	1299.400757	-492.026550	74.699211	1323.165161	-477.724274	90.311974	1588.501343	-585.159607	295.561829	1052.101685	-554.700623	-170.422165	1067.428345	-456.752411	269.932312	818.153809	-443.048248	-132.647156	832.212830	-500.857178	65.020363	961.124390	452.949066	-13.404096	928.514221	491.457672	164.521286
-510.470490	166.857285	862.080383	-511.097656	-36.201527	861.128113	-636.880127	195.173279	422.343353	-559.859985	-58.985298	474.820068	-618.387268	198.956177	67.358719	-616.541504	-46.018124	77.400009	-557.983887	270.446869	1288.663086	-530.772644	-121.304718	1299.309082	-492.110413	74.533127	1323.110229	-477.704041	90.135048	1588.436523	-585.637878	295.466766	1052.128906	-554.520142	-170.446991	1067.301758	-457.577942	270.292175	818.013245	-442.531616	-132.565613	832.284851	-500.825806	64.830505	961.105896	453.027069	-13.408665	928.519287	491.378418	164.606659
-510.429596	166.645233	862.058838	-510.975525	-36.364090	861.131165	-636.873779	195.103973	422.348053	-560.154968	-59.442959	474.920471	-618.362427	198.943344	67.393425	-616.772095	-46.028553	77.475037	-558.205017	270.257965	1288.671265	-530.754211	-121.485718	1299.211914	-492.178741	74.369545	1323.075684	-477.768463	89.922661	1588.369629	-586.151428	295.398468	1052.190063	-554.331848	-170.522034	1067.181030	-458.325958	270.557587	817.893860	-441.987549	-132.403931	832.327759	-500.796478	64.659233	961.101990	453.114258	-13.409984	928.499878	491.299713	164.705780
-509.974060	166.932587	862.164001	-510.751892	-36.389118	861.094666	-636.795715	195.004669	422.422180	-559.907776	-59.500668	474.872162	-618.365234	198.939636	67.414268	-616.681519	-46.047520	77.443459	-558.420837	270.116180	1288.701294	-530.753662	-121.658264	1299.109619	-492.247284	74.197220	1323.026855	-477.862183	89.685944	1588.304688	-586.682800	295.333771	1052.309204	-554.139832	-170.568848	1067.020508	-459.175751	270.817932	817.718750	-441.522949	-132.273163	832.346069	-500.568268	64.710869	961.146912	453.167419	-13.405380	928.491821	491.212372	164.825729
-509.717743	166.958130	862.210815	-510.585724	-36.503559	861.089233	-636.687744	194.836761	422.463654	-558.853088	-58.921204	474.701050	-618.291504	198.897659	67.387207	-616.269409	-46.074444	77.334969	-558.581238	269.936615	1288.722168	-530.702881	-121.856522	1299.005737	-492.294830	74.031128	1322.989502	-477.963135	89.457283	1588.238159	-587.229553	295.218689	1052.388428	-553.958679	-170.615372	1066.871704	-460.086334	271.081543	817.625488	-441.022430	-132.106812	832.401123	-500.436371	64.637215	961.175232	453.246765	-13.397241	928.498291	491.138153	164.869797
-509.564453	166.894180	862.197144	-510.419006	-36.618084	861.072876	-636.593262	194.718201	422.452118	-558.329895	-58.826981	474.628418	-618.218140	198.903000	67.369247	-616.122070	-46.069103	77.324326	-558.816345	269.765564	1288.707153	-530.623413	-122.025009	1298.924927	-492.347626	73.859901	1322.921387	-478.086182	89.237091	1588.187500	-587.838379	295.164001	1052.479980	-553.788452	-170.737411	1066.740601	-461.085083	271.342743	817.491638	-440.625397	-131.958786	832.453125	-500.329468	64.547630	961.165344	453.302765	-13.390390	928.503967	491.052063	164.939713
-509.505341	166.802704	862.188171	-510.265167	-36.782501	861.052490	-636.585144	194.630249	422.485901	-559.252136	-59.754417	474.793854	-618.252686	198.899323	67.358498	-616.643738	-46.087055	77.448875	-558.996460	269.589020	1288.717163	-530.565857	-122.191254	1298.833496	-492.395172	73.707138	1322.905151	-478.221283	89.025146	1588.159668	-588.406677	295.065063	1052.543213	-553.614502	-170.824387	1066.649048	-462.157867	271.618774	817.255554	-440.230469	-131.754700	832.486755	-500.276337	64.418991	961.155823	453.343781	-13.355107	928.513000	490.962830	165.053452
-509.583221	166.647186	862.145691	-510.178345	-36.921074	861.016907	-636.564941	194.559235	422.456665	-558.818542	-59.661213	474.717133	-618.224487	198.907425	67.402596	-616.562622	-46.104713	77.441437	-559.172058	269.379089	1288.736694	-530.431335	-122.381889	1298.758301	-492.451538	73.587097	1322.874756	-478.398926	88.797081	1588.132324	-589.020752	295.036743	1052.589478	-553.467407	-170.941422	1066.566772	-463.236084	271.872803	816.998596	-439.882507	-131.537857	832.546631	-500.278748	64.283058	961.117554	453.341003	-13.153314	928.512146	490.707184	165.748413
-509.625031	166.459488	862.111694	-510.066406	-37.066078	860.993286	-636.542969	194.473633	422.478027	-558.096497	-59.358833	474.612091	-618.219299	198.899414	67.397255	-616.366516	-46.118324	77.402168	-559.349426	269.249939	1288.763916	-530.348694	-122.550674	1298.717407	-492.484802	73.438744	1322.837402	-478.585571	88.567131	1588.121460	-589.589600	294.388458	1052.761719	-553.314026	-171.032684	1066.455933	-464.307251	272.028015	816.800659	-439.573730	-131.298325	832.573792	-500.261810	64.128952	961.090576	453.412201	-13.145674	928.528259	490.679779	165.871857
-509.765228	166.261063	862.060120	-509.981659	-37.242893	860.973083	-636.569092	194.360275	422.459625	-558.157959	-59.607067	474.631012	-618.218628	198.880112	67.386002	-616.436768	-46.145664	77.408775	-559.538574	269.080933	1288.782471	-530.234314	-122.712372	1298.685303	-492.503143	73.321785	1322.835693	-478.860687	88.280518	1588.124268	-590.251709	294.783478	1052.768311	-553.175659	-171.128479	1066.384644	-465.564819	272.293213	816.636414	-439.297791	-131.062744	832.603210	-500.285370	63.967186	961.054443	453.502625	-13.113149	928.520935	490.663971	165.972931
-509.872772	166.026306	862.010071	-509.877625	-37.413261	860.965820	-636.599426	194.288193	422.469238	-558.327393	-59.933506	474.662109	-618.199036	198.860474	67.370529	-616.571350	-46.176464	77.431961	-559.718079	268.898010	1288.786011	-530.059692	-122.900047	1298.613281	-492.539001	73.184570	1322.837524	-479.074005	88.081123	1588.137817	-590.951233	294.797028	1052.895874	-552.984131	-171.190781	1066.332520	-466.736816	272.381287	816.426514	-439.038910	-130.856720	832.596252	-500.297241	63.795368	961.026855	453.675385	-13.294745	928.540955	490.883026	165.328598
-509.988739	165.820236	861.954041	-509.785248	-37.552059	860.934265	-636.571777	194.184448	422.441864	-558.121948	-59.943085	474.632446	-618.301208	198.827393	67.366234	-616.492676	-46.156490	77.419464	-559.909424	268.703094	1288.788208	-529.880859	-123.066788	1298.591064	-492.562225	73.066498	1322.841431	-479.291046	87.868080	1588.161865	-591.609253	294.637848	1052.974854	-552.808899	-171.301025	1066.293823	-468.030304	272.540375	816.128540	-438.849976	-130.646179	832.579468	-500.293579	63.644550	960.981689	453.953827	-13.561964	928.535522	491.372253	164.946198
-510.125793	165.558884	861.892639	-509.692261	-37.688637	860.928955	-636.617126	194.094315	422.415009	-558.205566	-60.204510	474.677246	-618.276855	198.831085	67.365860	-616.645935	-46.175907	77.457848	-560.106201	268.533417	1288.845581	-529.711304	-123.217186	1298.571533	-492.591675	72.944893	1322.826172	-479.472382	87.703552	1588.203369	-592.192993	294.501373	1053.017700	-552.613464	-171.365921	1066.218140	-469.320160	272.700287	815.868835	-438.687683	-130.426239	832.542236	-500.312958	63.483639	960.948303	453.869720	-13.057991	928.528625	490.841187	166.165894
-510.258209	165.343781	861.860901	-509.588562	-37.834564	860.926392	-636.638428	194.013901	422.388062	-558.176697	-60.312798	474.674194	-618.219177	198.835449	67.374153	-616.639648	-46.214211	77.473831	-560.292542	268.348450	1288.857422	-529.523499	-123.396507	1298.520264	-492.591705	72.828033	1322.836792	-479.735992	87.499695	1588.251587	-592.863525	294.321045	1053.099243	-552.417236	-171.454315	1066.141846	-470.607391	272.778015	815.639526	-438.572937	-130.212448	832.507202	-500.323059	63.328423	960.930847	454.117462	-13.224933	928.539795	491.194092	165.534622
-510.440735	165.108093	861.817261	-509.518097	-37.979908	860.895630	-636.634094	193.897537	422.344666	-558.129944	-60.415409	474.698151	-618.208984	198.865784	67.366066	-616.644958	-46.226231	77.480644	-560.476685	268.190613	1288.911255	-529.305054	-123.578094	1298.526367	-492.620758	72.693481	1322.856934	-480.000183	87.292534	1588.302368	-593.541382	294.246826	1053.250488	-552.207825	-171.571808	1066.114502	-471.989014	272.858246	815.340881	-438.474976	-129.975922	832.463074	-500.352142	63.156155	960.891113	454.488129	-13.572080	928.559326	491.929413	164.925751
-510.570770	164.879517	861.791260	-509.404694	-38.065453	860.902344	-636.647583	193.816299	422.319489	-558.049194	-60.533268	474.731323	-618.222900	198.854904	67.365463	-616.650574	-46.228634	77.498459	-560.682190	268.007599	1288.937012	-529.079102	-123.753448	1298.529419	-492.644196	72.583458	1322.876099	-480.333984	87.051544	1588.349121	-594.213806	294.089600	1053.334595	-552.017090	-171.698318	1066.072754	-473.351471	272.992279	815.067993	-438.409698	-129.750610	832.415466	-500.353760	63.026428	960.880920	454.525238	-13.292224	928.573303	491.729523	165.410904
-510.710083	164.700714	861.759399	-509.301331	-38.174923	860.889587	-636.720398	193.765854	422.306976	-558.028137	-60.633217	474.730896	-618.252930	198.840057	67.376160	-616.714172	-46.269924	77.494553	-560.886963	267.858826	1288.969849	-528.881775	-123.898003	1298.472900	-492.657928	72.451431	1322.916870	-480.542114	86.898201	1588.430664	-594.807495	293.405182	1053.549561	-551.805359	-171.786865	1066.042236	-474.670959	273.048340	814.805176	-438.403076	-129.547195	832.351868	-500.354584	62.903152	960.856995	454.753723	-13.281415	928.612854	492.013916	165.430298
-510.863312	164.505936	861.731140	-509.209991	-38.295208	860.879272	-636.763794	193.688950	422.281403	-557.991882	-60.755257	474.753845	-618.257568	198.846832	67.361877	-616.774292	-46.290218	77.505905	-561.123047	267.688293	1288.986572	-528.633545	-124.063721	1298.473633	-492.684357	72.354889	1322.937622	-480.864044	86.679413	1588.487061	-595.537170	293.695953	1053.547485	-551.575806	-171.889893	1066.000122	-476.126984	273.063538	814.481873	-438.383575	-129.352142	832.264832	-500.367767	62.766117	960.836060	455.067688	-13.491869	928.677551	492.565430	165.058243
-510.988922	164.286057	861.693542	-509.086334	-38.434628	860.868164	-636.757141	193.624649	422.230133	-557.994568	-60.848339	474.763062	-618.259033	198.837997	67.357216	-616.769714	-46.304817	77.490822	-561.359802	267.505951	1289.015137	-528.391785	-124.225288	1298.457031	-492.665344	72.237946	1322.967651	-481.090881	86.533813	1588.549805	-596.139160	292.942444	1053.727661	-551.334290	-171.983795	1065.992065	-477.478058	273.078918	814.230408	-438.346344	-129.151489	832.197876	-500.363007	62.611252	960.811279	455.056274	-13.115041	928.722839	492.332794	166.385864
-511.123932	164.130814	861.679749	-508.953552	-38.538761	860.837524	-636.778198	193.560852	422.196472	-557.935913	-60.928715	474.774872	-618.249023	198.835510	67.314110	-616.835754	-46.328617	77.511444	-561.572632	267.352905	1289.056885	-528.109009	-124.356453	1298.472412	-492.678253	72.141510	1322.999146	-481.350159	86.386322	1588.599731	-596.933899	293.202179	1053.777710	-551.093140	-172.052856	1065.952759	-478.754608	273.071838	814.100830	-438.326965	-129.028152	832.113525	-500.351410	62.486168	960.787842	455.261444	-13.036769	928.779419	492.521210	166.654526
-511.256409	164.015610	861.668091	-508.835785	-38.658447	860.808350	-636.774963	193.471191	422.143524	-557.831665	-60.975552	474.757568	-618.248535	198.811005	67.308777	-616.802795	-46.337704	77.509514	-561.808655	267.239746	1289.121582	-527.848999	-124.460983	1298.465698	-492.682709	72.037514	1322.994995	-481.595886	86.244370	1588.655029	-597.566895	292.904938	1053.914307	-550.884949	-172.229294	1065.935913	-480.106110	272.982513	813.875854	-438.603546	-128.880188	831.941223	-500.332214	62.372414	960.764832	455.481567	-13.093331	928.847900	492.824524	166.497910
-511.402679	163.872070	861.664612	-508.707733	-38.762005	860.780334	-636.774841	193.421951	422.122986	-557.645752	-60.935875	474.755737	-618.291016	198.842590	67.318512	-616.726685	-46.341686	77.501328	-562.055237	267.066772	1289.150146	-527.588501	-124.612488	1298.454346	-492.676605	71.954185	1323.026611	-481.828217	86.102409	1588.696289	-598.276733	292.642914	1053.969238	-550.598267	-172.238281	1065.888428	-481.320465	273.045227	813.672485	-438.352081	-128.735855	831.912354	-500.325684	62.250130	960.747559	455.686249	-13.068326	928.917664	493.047577	166.648117
-511.532288	163.724701	861.644226	-508.577759	-38.876892	860.768250	-636.748535	193.365875	422.059448	-557.547913	-60.965885	474.742279	-618.330750	198.807953	67.304726	-616.737488	-46.385368	77.509079	-562.308044	266.891510	1289.152710	-527.254150	-124.740791	1298.430908	-492.670502	71.873955	1323.034546	-482.056152	85.960007	1588.740967	-598.940002	292.312500	1054.066162	-550.369385	-172.340149	1065.862915	-482.476044	273.029266	813.481323	-438.373383	-128.619431	831.782043	-500.313904	62.135662	960.730225	455.952698	-13.104266	929.004395	493.344635	166.421631
-511.645508	163.640427	861.645447	-508.452576	-38.949062	860.740906	-636.733154	193.288712	422.032837	-557.545044	-61.093765	474.779572	-618.341187	198.806656	67.269981	-616.794312	-46.413700	77.538307	-562.596375	266.727081	1289.165161	-526.950806	-124.878410	1298.392212	-492.657562	71.766037	1323.038208	-482.273010	85.822021	1588.774048	-599.522461	291.453247	1054.164429	-550.120972	-172.471252	1065.846436	-483.530609	272.919342	813.318176	-438.383057	-128.511810	831.663269	-500.313873	62.054760	960.717773	456.169495	-13.079906	929.061890	493.556671	166.472214
-511.769196	163.524521	861.652466	-508.314606	-39.021015	860.735291	-636.732910	193.228943	421.995422	-557.440491	-61.108631	474.777679	-618.221680	198.824707	67.273674	-616.775208	-46.416885	77.518677	-562.839355	266.537415	1289.202881	-526.495728	-124.974571	1298.398193	-492.619751	71.693710	1323.040527	-482.566498	85.634193	1588.768433	-600.232666	291.076233	1054.228760	-549.844604	-172.551315	1065.832031	-484.564545	272.854004	813.176025	-438.373962	-128.428864	831.530273	-500.311279	61.967060	960.718933	456.369934	-13.078098	929.124695	493.764496	166.435684
-511.896362	163.475510	861.661682	-508.231232	-39.061626	860.701965	-636.705200	193.155579	421.961914	-557.404419	-61.202541	474.733582	-618.168030	198.832550	67.252632	-616.851868	-46.438034	77.532028	-563.105957	266.389069	1289.262817	-526.191467	-125.103996	1298.363037	-492.568481	71.622101	1323.037109	-482.722626	85.572388	1588.792114	-600.974792	291.118561	1054.239868	-549.602539	-172.658691	1065.810059	-485.521545	272.770874	813.111450	-438.398224	-128.367355	831.392761	-500.331543	61.911453	960.706665	456.729492	-13.430604	929.148621	494.395660	165.177414
-512.040344	163.381516	861.655884	-508.126282	-39.096260	860.675964	-636.651733	193.107910	421.919861	-557.313782	-61.189732	474.708740	-618.273682	198.810226	67.244293	-616.897766	-46.442593	77.513359	-563.397034	266.237915	1289.259766	-525.849548	-125.247345	1298.318115	-492.487946	71.543358	1323.049683	-482.945740	85.469070	1588.769165	-601.699341	290.800690	1054.327026	-549.352844	-172.779343	1065.794312	-486.372009	272.727570	813.075134	-438.383026	-128.315689	831.276855	-500.349670	61.849117	960.690674	456.894165	-13.483284	929.190918	494.562042	165.115036
-512.170593	163.330444	861.679016	-508.057892	-39.141808	860.636230	-636.591064	193.062592	421.872040	-557.237976	-61.287201	474.713989	-618.142090	198.821960	67.251892	-616.892700	-46.464428	77.534187	-563.661072	266.055267	1289.233887	-525.428162	-125.388214	1298.276489	-492.441437	71.480080	1323.012939	-483.204742	85.357880	1588.744263	-602.146790	289.914185	1054.367432	-549.085693	-172.893433	1065.787476	-486.675262	272.728333	813.229370	-438.342438	-128.291351	831.166809	-500.376129	61.779564	960.681824	457.058807	-13.468793	929.208679	494.682526	165.148376
-512.300232	163.285858	861.700439	-507.969574	-39.152214	860.626648	-636.576172	193.019287	421.843384	-557.145142	-61.312145	474.683807	-618.150391	198.825409	67.240791	-616.974548	-46.507469	77.556618	-563.964905	265.904510	1289.248047	-525.007690	-125.483253	1298.252686	-492.356049	71.436882	1322.995483	-483.449707	85.261009	1588.730347	-602.873108	289.647827	1054.440430	-548.790771	-172.946762	1065.744263	-487.858307	272.610382	813.003052	-438.288361	-128.311813	831.070374	-500.405212	61.747040	960.688538	457.193604	-13.462397	929.194824	494.792358	165.159760
-512.451355	163.236649	861.736938	-507.899841	-39.185165	860.606995	-636.545471	193.012466	421.829712	-557.059875	-61.339996	474.673492	-618.111267	198.819153	67.241722	-616.948547	-46.491276	77.532890	-564.279785	265.749725	1289.256348	-524.669556	-125.603775	1298.240234	-492.271576	71.379707	1322.948120	-483.693634	85.176498	1588.729492	-603.535706	289.639771	1054.455322	-548.522156	-173.084290	1065.723145	-488.473419	272.534882	813.000427	-438.206970	-128.312607	831.008545	-500.450134	61.688862	960.697327	457.352570	-13.469356	929.182129	494.904541	165.133484
-513.103943	162.294479	861.459351	-508.031372	-39.437199	860.585510	-636.565674	192.973709	421.693848	-557.085571	-61.463772	474.692322	-618.134583	198.816025	67.236313	-616.991699	-46.504982	77.536827	-564.577942	265.608856	1289.279175	-524.270813	-125.726929	1298.239136	-492.191742	71.335281	1322.923950	-483.932129	85.086853	1588.717773	-603.917114	288.850220	1054.520630	-548.230103	-173.250900	1065.764648	-488.618835	272.569366	813.197021	-438.083618	-128.316422	830.958679	-500.723114	61.245102	960.536499	457.428864	-13.486250	929.178650	494.973907	165.120789
-512.708801	163.180389	861.790527	-507.767029	-39.206001	860.567871	-636.521545	192.941071	421.772461	-556.881653	-61.416519	474.620178	-618.116516	198.818405	67.233398	-616.971985	-46.526035	77.543182	-564.887390	265.475403	1289.314575	-523.878357	-125.775558	1298.210815	-492.091553	71.291695	1322.900879	-484.248840	84.937851	1588.690308	-604.481750	288.564789	1054.559448	-547.932007	-173.450287	1065.754761	-489.115601	272.495697	813.259521	-437.962280	-128.361359	830.889282	-500.520020	61.623230	960.705200	457.542908	-13.525214	929.163269	495.044647	165.084991
-512.814270	163.178711	861.842529	-507.699799	-39.200607	860.566162	-636.520020	192.923920	421.765045	-556.798706	-61.459743	474.617554	-618.112854	198.815063	67.206696	-616.950867	-46.547764	77.554443	-565.211914	265.281342	1289.310547	-523.470154	-125.866325	1298.189941	-492.024384	71.247597	1322.857178	-484.463196	84.924850	1588.716797	-605.067200	288.579132	1054.584229	-547.609924	-173.662720	1065.775757	-489.515320	272.424408	813.273132	-437.833862	-128.395615	830.855164	-500.549866	61.606678	960.731384	457.654266	-13.515894	929.143127	495.106873	165.096695
-512.989014	163.094177	861.822754	-507.649689	-39.208645	860.525879	-636.555542	192.929520	421.733795	-556.702881	-61.482338	474.589325	-618.129272	198.812561	67.206635	-616.989868	-46.552586	77.569313	-565.459229	265.086151	1289.306885	-522.989197	-125.979362	1298.200928	-491.929596	71.232407	1322.875854	-484.735901	84.784958	1588.734131	-605.503967	288.256531	1054.615723	-547.250183	-173.833542	1065.804077	-489.858582	272.384003	813.329590	-437.662170	-128.462646	830.800537	-500.592316	61.561470	960.699402	457.727692	-13.555851	929.128784	495.121063	165.088486
-513.154480	163.005692	861.825256	-507.597443	-39.243217	860.528687	-636.548096	192.905792	421.686188	-556.618286	-61.503674	474.592438	-618.089722	198.843277	67.182869	-617.014832	-46.548016	77.532730	-565.733765	264.935486	1289.359497	-522.554260	-126.078354	1298.214600	-491.851624	71.196808	1322.847900	-484.990051	84.735138	1588.735840	-605.866455	287.903961	1054.666260	-546.899902	-174.022202	1065.822144	-490.138367	272.341095	813.401917	-437.480530	-128.517792	830.783020	-500.636688	61.510807	960.700867	457.806366	-13.576719	929.126099	495.158630	165.042175
-513.286682	162.957611	861.848938	-507.532135	-39.249798	860.515137	-636.569397	192.893112	421.666779	-556.570251	-61.583645	474.608246	-618.113342	198.838257	67.156006	-616.989990	-46.557526	77.552353	-566.026978	264.817200	1289.399414	-522.183899	-126.142326	1298.233521	-491.750549	71.164543	1322.827637	-485.248779	84.602432	1588.761353	-606.260986	287.722961	1054.690063	-546.496643	-174.249573	1065.814087	-490.364594	272.273651	813.507324	-437.258240	-128.577911	830.760559	-500.673157	61.474522	960.706177	457.921783	-13.558679	929.099609	495.182068	165.051331
-513.439209	162.863403	861.850403	-507.484558	-39.270512	860.503479	-636.570251	192.868881	421.632538	-556.518799	-61.610188	474.559631	-618.035950	198.847733	67.157280	-617.189941	-46.589561	77.573700	-566.297241	264.623047	1289.441895	-521.806152	-126.219833	1298.199585	-491.656342	71.136917	1322.822510	-485.501617	84.525711	1588.787964	-606.564026	287.538422	1054.728394	-546.046082	-174.515121	1065.849487	-490.568970	272.283081	813.613342	-436.972595	-128.620178	830.759277	-500.721985	61.420193	960.700806	458.009094	-13.591898	929.093872	495.221893	165.034882
-513.604309	162.804138	861.857788	-507.419586	-39.304832	860.470459	-636.614563	192.870132	421.611115	-556.434509	-61.665184	474.530090	-618.181519	198.839920	67.162239	-617.198425	-46.620403	77.595726	-566.548279	264.460236	1289.472168	-521.339478	-126.280899	1298.234009	-491.578033	71.094833	1322.827393	-485.761353	84.441795	1588.811035	-606.817200	287.405334	1054.779419	-545.614441	-174.664322	1065.897949	-490.725037	272.289093	813.704346	-436.702087	-128.704102	830.741272	-500.766479	61.364704	960.687378	458.144165	-13.571184	929.068298	495.269714	165.027740
-513.753906	162.727249	861.884155	-507.340027	-39.337650	860.465759	-636.628113	192.834366	421.613617	-556.397522	-61.696823	474.507904	-618.132996	198.841370	67.147652	-617.214111	-46.635822	77.624733	-566.745300	264.274384	1289.522827	-520.891907	-126.375412	1298.254395	-491.498688	71.030022	1322.860352	-486.069427	84.333984	1588.773682	-607.072937	287.506165	1054.832764	-545.169128	-174.898941	1065.952393	-490.840179	272.299774	813.819214	-436.419952	-128.758575	830.743042	-500.794189	61.305786	960.697449	458.257904	-13.580816	929.060974	495.301666	164.978226
-513.907715	162.678406	861.893738	-507.270081	-39.371143	860.449341	-636.630798	192.814117	421.559784	-556.373596	-61.704693	474.517731	-618.091309	198.847168	67.145485	-617.198120	-46.633980	77.596764	-566.965942	264.106354	1289.580811	-520.524963	-126.467049	1298.247681	-491.442535	70.993980	1322.890015	-486.226471	84.255730	1588.858765	-607.180969	287.212708	1054.892578	-544.709961	-175.096481	1065.989136	-490.920044	272.337128	813.908569	-436.149048	-128.844193	830.749695	-500.827820	61.262863	960.693237	458.397186	-13.594005	929.051086	495.353088	164.979584
-514.022949	162.643173	861.924316	-507.159515	-39.401993	860.454834	-636.646912	192.778534	421.539734	-556.316162	-61.717590	474.514252	-618.090454	198.861969	67.137924	-617.219543	-46.635025	77.600723	-567.158020	263.945526	1289.627319	-520.143372	-126.551727	1298.276733	-491.382172	70.945183	1322.901123	-486.453674	84.149529	1588.906860	-607.332520	287.103119	1054.940918	-544.214417	-175.296402	1066.033936	-490.951660	272.380249	813.996155	-435.845154	-128.926788	830.731812	-500.819855	61.228695	960.710266	458.553162	-13.630566	929.037170	495.435791	164.977798
-514.156128	162.635651	861.960693	-507.057068	-39.414135	860.444031	-636.656128	192.742065	421.530701	-556.370667	-61.823277	474.519775	-618.057495	198.862808	67.129509	-617.284790	-46.650318	77.602859	-567.388245	263.831146	1289.713623	-519.834412	-126.607880	1298.337280	-491.317627	70.916672	1322.916138	-486.654999	84.074638	1588.960815	-607.483826	287.156158	1054.986938	-543.744446	-175.462219	1066.023315	-490.948914	272.404663	814.088196	-435.524384	-129.028519	830.710449	-500.824371	61.207405	960.721924	458.698639	-13.620414	929.022949	495.497437	164.954712
-514.310974	162.581604	861.983459	-506.950165	-39.429798	860.435791	-636.679688	192.679474	421.482635	-556.375061	-61.826717	474.536407	-618.051880	198.863403	67.123512	-617.281433	-46.650146	77.602310	-567.574280	263.683777	1289.784546	-519.507874	-126.707809	1298.343994	-491.251343	70.861847	1322.977661	-486.854614	84.015106	1589.011353	-607.518494	286.895630	1055.039429	-543.249023	-175.580795	1066.052979	-490.933105	272.470917	814.160645	-435.194763	-129.134201	830.679565	-500.828186	61.170654	960.727234	458.857544	-13.603135	928.998779	495.583649	165.012268
-514.432556	162.611237	862.027954	-506.858551	-39.434170	860.437622	-636.707092	192.620407	421.491608	-556.256531	-61.733051	474.509094	-618.006226	198.853058	67.094322	-617.240173	-46.656116	77.580551	-567.751709	263.528473	1289.835693	-519.168823	-126.773666	1298.389648	-491.230011	70.805794	1323.036865	-487.024689	83.906952	1589.062744	-607.555847	286.795776	1055.085083	-542.774963	-175.776459	1066.129028	-490.885712	272.509857	814.243591	-434.824432	-129.170959	830.703491	-500.835419	61.172977	960.749573	459.049652	-13.586015	928.971680	495.683380	165.036774
-514.564575	162.587891	862.053833	-506.738220	-39.458061	860.419128	-636.738647	192.557724	421.463104	-556.291443	-61.787315	474.507782	-617.932373	198.863037	67.132080	-617.302795	-46.695152	77.615303	-567.960083	263.365692	1289.862793	-518.831604	-126.868767	1298.455688	-491.185974	70.772041	1323.076050	-487.241699	83.770714	1589.095459	-607.583496	286.709473	1055.109497	-542.313171	-175.934769	1066.183716	-490.790344	272.584625	814.313599	-434.496552	-129.271469	830.724731	-500.816437	61.140728	960.750793	459.092621	-13.238745	928.942505	495.419800	166.172318
-514.714111	162.520691	862.062683	-506.634155	-39.494808	860.417969	-636.870911	192.490524	421.472961	-556.284363	-61.781883	474.524536	-618.072083	198.843964	67.097191	-617.310486	-46.701778	77.606728	-568.113281	263.201324	1289.911865	-518.525269	-126.975098	1298.528931	-491.161255	70.695572	1323.132446	-487.360596	83.715431	1589.202271	-607.576172	286.614655	1055.133911	-541.832336	-176.112885	1066.246948	-490.694855	272.665924	814.383179	-434.099579	-129.346878	830.759216	-500.812683	61.097191	960.752014	459.251678	-13.214488	928.927063	495.521545	166.338837
-514.819702	162.488800	862.087524	-506.501068	-39.511192	860.425354	-636.938477	192.425369	421.452393	-556.306458	-61.781166	474.532074	-617.943970	198.845352	67.098915	-617.297852	-46.692898	77.598244	-568.280273	263.059967	1289.948364	-518.277466	-127.046089	1298.560791	-491.093170	70.659309	1323.195190	-487.440704	83.661743	1589.257324	-607.550232	286.482361	1055.145874	-541.391968	-176.254578	1066.288696	-490.550232	272.724335	814.458801	-433.689880	-129.456268	830.806274	-500.782410	61.076767	960.766479	459.450806	-13.230890	928.949585	495.701447	166.295700
-514.917725	162.500031	862.115601	-506.370392	-39.520596	860.413147	-637.011108	192.345337	421.420288	-556.298096	-61.827152	474.516907	-617.857727	198.856094	67.098389	-617.318665	-46.694328	77.605698	-568.367737	262.867584	1289.980957	-517.931091	-127.146370	1298.622925	-491.098022	70.596924	1323.276367	-487.582733	83.609215	1589.306763	-607.513794	286.341827	1055.154175	-540.929382	-176.363419	1066.336182	-490.381592	272.810547	814.518982	-433.269775	-129.547501	830.848022	-500.751862	61.069687	960.773010	459.661224	-13.234206	928.958191	495.904602	166.341202
-515.005981	162.424835	862.115845	-506.227966	-39.569832	860.432007	-637.091675	192.270355	421.405914	-556.327271	-61.848164	474.541351	-617.848328	198.845581	67.073669	-617.348267	-46.696594	77.611961	-568.506592	262.712494	1290.016479	-517.676086	-127.241669	1298.695801	-491.007965	70.563881	1323.359253	-487.668671	83.523308	1589.337891	-607.486145	286.340332	1055.129517	-540.509827	-176.492767	1066.381226	-490.207550	272.862793	814.578796	-432.899689	-129.654953	830.864929	-500.705078	61.028736	960.780701	459.871216	-13.218719	928.973206	496.124268	166.359573
-515.074890	162.418488	862.136780	-506.086823	-39.556561	860.420898	-637.167664	192.182999	421.402863	-556.299988	-61.885128	474.537384	-617.786926	198.831543	67.093102	-617.344177	-46.715504	77.637398	-568.671997	262.611694	1290.054565	-517.440369	-127.290794	1298.783325	-491.007019	70.485641	1323.379883	-487.745941	83.447144	1589.369629	-607.396301	286.112793	1055.165527	-540.074646	-176.690399	1066.436401	-490.047852	272.885406	814.629700	-432.487366	-129.722946	830.908813	-500.655212	61.027325	960.784180	460.055969	-13.181048	929.005371	496.329559	166.434174
-515.153748	162.318344	862.135010	-505.965881	-39.580219	860.433716	-637.184082	192.092087	421.370117	-556.326416	-61.886345	474.533173	-617.840576	198.841187	67.094383	-617.334351	-46.719410	77.617447	-568.726746	262.448578	1290.098633	-517.149475	-127.397377	1298.837524	-490.986450	70.425247	1323.463013	-487.776184	83.384377	1589.391846	-607.329895	285.978485	1055.189209	-539.648682	-176.820145	1066.471436	-489.879669	272.929291	814.683777	-432.077393	-129.777466	830.974487	-500.626526	60.982620	960.789063	460.306458	-13.163952	929.079834	496.623535	166.414368
-515.177002	162.296783	862.155640	-505.801575	-39.582760	860.444580	-637.233521	192.001617	421.368195	-556.334351	-61.913807	474.549957	-617.838806	198.822372	67.083176	-617.390503	-46.756760	77.633781	-568.857544	262.295593	1290.150513	-516.949768	-127.498360	1298.857178	-490.958282	70.349396	1323.523315	-487.782104	83.316666	1589.420898	-607.239136	285.850037	1055.169556	-539.268372	-176.924454	1066.474365	-489.724609	273.025940	814.734253	-431.649750	-129.837448	831.028259	-500.559998	60.974762	960.805237	460.562073	-13.127942	929.141296	496.898682	166.361511
-515.216309	162.215881	862.126648	-505.674988	-39.630604	860.440430	-637.270142	191.935593	421.347046	-556.358276	-61.940529	474.541870	-617.786377	198.838120	67.085518	-617.401855	-46.758385	77.638443	-568.967163	262.187317	1290.189209	-516.736572	-127.587593	1298.881714	-490.931702	70.274208	1323.551880	-487.739868	83.284637	1589.459961	-607.184753	285.757050	1055.176514	-538.876038	-177.018280	1066.447632	-489.509613	272.995605	814.788086	-431.193604	-129.894714	831.120117	-500.493561	60.931843	960.786438	460.835968	-13.079144	929.180725	497.186890	166.388809
-515.267822	162.193909	862.148743	-505.566162	-39.607105	860.429138	-637.310730	191.857086	421.330780	-556.365662	-62.006348	474.568329	-617.730164	198.851212	67.075325	-617.408386	-46.770432	77.661987	-569.068604	262.035065	1290.197144	-516.614563	-127.671822	1298.857788	-490.908386	70.227722	1323.560181	-487.755981	83.179337	1589.416138	-607.106995	285.663849	1055.183105	-538.517029	-177.160324	1066.439087	-489.331573	272.993103	814.832947	-430.688843	-129.910034	831.190796	-500.440826	60.925152	960.789368	461.082947	-13.016865	929.258789	497.431030	166.461060
-515.265808	162.160721	862.140747	-505.426056	-39.634995	860.439697	-637.314087	191.800934	421.310425	-556.427124	-62.055706	474.583069	-617.675415	198.882553	67.062447	-617.435730	-46.772923	77.670647	-569.217896	261.954407	1290.236572	-516.527710	-127.744652	1298.854126	-490.883545	70.151886	1323.566040	-487.695465	83.138535	1589.405884	-607.035706	285.559540	1055.162109	-538.183533	-177.278152	1066.412109	-489.130096	273.011871	814.870850	-430.215698	-129.919067	831.265320	-500.374023	60.910339	960.791138	461.303009	-12.933529	929.328735	497.648224	166.579819
-515.306030	162.099503	862.120300	-505.304413	-39.663361	860.432922	-637.392029	191.751541	421.312775	-556.420837	-62.042141	474.531769	-617.757751	198.860596	67.076393	-617.442871	-46.781349	77.662079	-569.304199	261.788513	1290.237549	-516.415405	-127.831924	1298.808960	-490.873718	70.051193	1323.578979	-487.577332	83.040878	1589.389893	-606.974243	285.445404	1055.168335	-537.872620	-177.465424	1066.405640	-488.959991	272.989960	814.924988	-429.781311	-129.918610	831.334900	-500.318359	60.880993	960.776123	461.568298	-12.845995	929.393311	497.894653	166.653244
-515.267883	162.081253	862.153015	-505.155151	-39.643364	860.442444	-637.417664	191.686584	421.337067	-556.400513	-62.073391	474.574951	-617.671387	198.841644	67.086349	-617.458435	-46.782745	77.667183	-569.396057	261.667908	1290.276123	-516.271423	-127.912445	1298.829590	-490.866272	69.950943	1323.581543	-487.527863	82.957848	1589.322266	-606.892517	285.362366	1055.168823	-537.587830	-177.578644	1066.402588	-488.801544	273.064026	814.988464	-429.358826	-129.931122	831.423523	-500.234192	60.875378	960.798157	461.749878	-12.781743	929.484314	498.081299	166.757660
-515.264404	162.039764	862.166504	-505.019928	-39.648434	860.422668	-637.442261	191.608795	421.330322	-556.420227	-62.098526	474.592072	-617.700256	198.843582	67.074776	-617.468140	-46.775471	77.679329	-569.449402	261.556549	1290.334717	-516.191467	-128.008133	1298.822876	-490.877014	69.870598	1323.624512	-487.403717	82.871490	1589.312500	-606.838135	285.234100	1055.173096	-537.326538	-177.670731	1066.402466	-488.567841	272.944733	815.075867	-429.003418	-129.995377	831.474182	-500.155151	60.842644	960.794006	461.973083	-12.733083	929.559265	498.282715	166.807434
-515.212585	161.975815	862.176514	-504.826294	-39.674099	860.442932	-637.484009	191.538620	421.342560	-556.398743	-62.124924	474.610992	-617.698853	198.841705	67.081352	-617.490295	-46.776997	77.684662	-569.520630	261.431610	1290.347778	-516.084106	-128.093506	1298.847412	-490.848480	69.775749	1323.645508	-487.247467	82.828278	1589.280396	-606.782898	285.172882	1055.200562	-537.060608	-177.740707	1066.382080	-488.429871	272.886200	815.143860	-428.607483	-130.039581	831.543396	-500.053314	60.808762	960.811279	462.277130	-13.020372	929.649109	498.829224	165.798691
-515.189819	161.950790	862.174683	-504.715424	-39.670113	860.428101	-637.518066	191.487442	421.387726	-556.362183	-62.152473	474.630524	-617.660400	198.817307	67.104439	-617.509094	-46.778812	77.690826	-569.594116	261.318146	1290.369507	-516.004089	-128.199890	1298.837769	-490.848907	69.686333	1323.623413	-487.055115	82.771591	1589.254272	-606.731384	285.071991	1055.173950	-536.822083	-177.811371	1066.359985	-488.274353	272.803894	815.209473	-428.193909	-130.021866	831.587585	-499.969849	60.797016	960.801270	462.426788	-13.005738	929.728577	498.958771	165.819061
-515.149536	161.911255	862.169434	-504.585114	-39.712612	860.407410	-637.535217	191.430527	421.386383	-556.315491	-62.172894	474.620392	-617.655823	198.832153	67.102730	-617.529358	-46.780495	77.696182	-569.621704	261.224182	1290.377808	-515.924011	-128.293808	1298.841187	-490.832825	69.595665	1323.644287	-486.868073	82.717514	1589.201172	-606.683838	284.959045	1055.208374	-536.574646	-177.870163	1066.335327	-488.130188	272.770111	815.258118	-427.772247	-130.003510	831.669922	-499.887726	60.752686	960.788635	462.527618	-13.023106	929.785034	499.055359	165.847107
-515.080322	161.849838	862.169128	-504.435577	-39.715504	860.411621	-637.569458	191.360397	421.402557	-556.254700	-62.216553	474.643677	-617.654358	198.820816	67.106117	-617.539551	-46.773479	77.710556	-569.647949	261.111145	1290.409790	-515.872131	-128.397552	1298.825562	-490.813293	69.494087	1323.630127	-486.674408	82.639374	1589.137939	-606.662720	284.906494	1055.219238	-536.388367	-177.925537	1066.300171	-488.052887	272.708801	815.336060	-427.344452	-129.973282	831.745117	-499.783569	60.726341	960.791077	462.609253	-13.017982	929.818237	499.098724	165.893219
-515.055237	161.794022	862.167969	-504.331177	-39.758419	860.389709	-637.571899	191.325302	421.433838	-556.245483	-62.279350	474.641937	-617.680725	198.807373	67.134918	-617.549622	-46.782539	77.741394	-569.647217	261.009460	1290.435181	-515.830139	-128.498657	1298.813965	-490.796844	69.399956	1323.628174	-486.486053	82.587997	1589.058838	-606.638000	284.823608	1055.229736	-536.147217	-178.029861	1066.253662	-487.952393	272.613739	815.390381	-426.955505	-129.925323	831.823547	-499.713959	60.670921	960.779053	462.611694	-13.021869	929.854980	499.079987	165.929092
-514.959167	161.756317	862.195129	-504.199707	-39.754978	860.379883	-637.560547	191.218018	421.457733	-556.162720	-62.267529	474.625397	-617.647278	198.772125	67.152794	-617.568787	-46.776108	77.756340	-569.653992	260.922516	1290.446167	-515.801025	-128.600204	1298.817505	-490.773224	69.312683	1323.634033	-486.266144	82.553528	1589.033081	-606.611267	284.726471	1055.258423	-535.976807	-178.093903	1066.218140	-487.860168	272.503510	815.444153	-426.578308	-129.920090	831.926636	-499.623169	60.635925	960.789978	462.649872	-13.049664	929.866638	499.067169	165.925934
-514.859497	161.704529	862.205994	-504.060608	-39.777096	860.380249	-637.553284	191.170212	421.515778	-556.062134	-62.288254	474.642029	-617.654480	198.766632	67.151794	-617.530212	-46.764774	77.760384	-569.648865	260.819275	1290.466797	-515.800354	-128.712540	1298.832886	-490.759857	69.199265	1323.625488	-486.045105	82.516403	1588.919922	-606.604187	284.681854	1055.292725	-535.818481	-178.193909	1066.181885	-487.811737	272.382141	815.516052	-426.297913	-129.899353	832.015442	-499.526367	60.594437	960.797852	462.681824	-13.009309	929.852112	499.027191	165.987885
-514.759338	161.632553	862.200623	-503.928802	-39.826080	860.379089	-637.515198	191.138733	421.517456	-556.007751	-62.304733	474.635986	-617.529907	198.748978	67.161629	-617.541260	-46.765675	77.763992	-569.623962	260.728210	1290.466675	-515.820801	-128.834702	1298.807007	-490.708649	69.116066	1323.625610	-485.810974	82.447983	1588.872803	-606.583923	284.576599	1055.303589	-535.692566	-178.282501	1066.159546	-487.747223	272.264191	815.537476	-425.997467	-129.897827	832.087280	-499.433258	60.536339	960.796875	462.645416	-13.005583	929.833923	498.973541	166.007614
-514.658569	161.650650	862.211243	-503.828735	-39.839603	860.352905	-637.496765	191.124207	421.554871	-555.960144	-62.351154	474.640839	-617.510193	198.739853	67.196899	-617.517700	-46.744141	77.760712	-569.588074	260.646027	1290.490967	-515.808289	-128.920044	1298.795532	-490.660461	69.057465	1323.605591	-485.612396	82.349411	1588.801880	-606.562683	284.532684	1055.296021	-535.570557	-178.312546	1066.102783	-487.699097	272.149048	815.558350	-425.682343	-129.889114	832.159302	-499.338135	60.520184	960.789551	462.463745	-12.691703	929.788208	498.500580	167.001846
-514.556274	161.614349	862.201721	-503.744843	-39.851284	860.345093	-637.452332	191.116806	421.574005	-555.805725	-62.336678	474.621002	-617.715271	198.710068	67.184013	-617.489990	-46.733734	77.765022	-569.471130	260.546082	1290.479980	-515.654480	-128.964584	1298.764771	-490.606506	68.969666	1323.603760	-485.407227	82.245415	1588.708862	-606.566406	284.534424	1055.315308	-535.435547	-178.359406	1066.086060	-487.669678	272.037994	815.553040	-425.393494	-129.867371	832.207031	-499.255859	60.495499	960.781921	462.402710	-12.678213	929.726196	498.399536	167.116791
-514.430847	161.538681	862.174866	-503.616302	-39.912674	860.343689	-637.408386	191.099930	421.577362	-555.732239	-62.389263	474.660858	-617.705688	198.718674	67.213051	-617.486816	-46.739822	77.799980	-569.400024	260.492340	1290.462158	-515.723877	-129.117905	1298.744019	-490.546295	68.886185	1323.559814	-485.186646	82.171692	1588.645020	-606.534302	284.450958	1055.325317	-535.355164	-178.428223	1066.044189	-487.622986	271.916321	815.563354	-425.152924	-129.861908	832.259583	-499.142090	60.438923	960.769165	462.240723	-12.466409	929.690369	498.011353	167.467407
-514.309998	161.495926	862.159668	-503.569183	-39.931908	860.314026	-637.385254	191.081024	421.629425	-555.630127	-62.388107	474.641144	-617.763245	198.699707	67.208176	-617.456604	-46.732422	77.780190	-569.312195	260.448578	1290.486572	-515.677673	-129.183380	1298.727783	-490.462097	68.822243	1323.534546	-484.986145	82.017067	1588.606445	-606.517334	284.404449	1055.331665	-535.265503	-178.460281	1066.010376	-487.634064	271.792542	815.542236	-424.942413	-129.850403	832.276733	-499.058319	60.397144	960.746704	462.172028	-12.416436	929.636353	497.901123	167.336960
-514.167053	161.399643	862.155579	-503.465057	-39.978416	860.318481	-637.312561	191.037415	421.664612	-555.557129	-62.442940	474.644104	-617.744690	198.674789	67.222847	-617.479004	-46.732307	77.801781	-569.186707	260.390961	1290.478271	-515.629211	-129.238037	1298.722290	-490.443176	68.679092	1323.530640	-484.816650	82.005478	1588.529785	-606.476990	284.336945	1055.345703	-535.215271	-178.485397	1065.986816	-487.640717	271.665375	815.532288	-424.738525	-129.823349	832.326721	-498.957642	60.326714	960.749146	462.127014	-12.389929	929.570068	497.799561	167.386154
-514.022522	161.312164	862.156555	-503.363312	-40.035725	860.338623	-637.206726	190.981720	421.679993	-555.434998	-62.474102	474.646729	-617.691284	198.673264	67.265869	-617.463440	-46.723423	77.812065	-569.081482	260.340790	1290.450806	-515.615540	-129.306061	1298.706421	-490.281342	68.673225	1323.520386	-484.660095	81.902260	1588.482178	-606.456238	284.380310	1055.357178	-535.153015	-178.502823	1065.979004	-487.628601	271.537964	815.525452	-424.583130	-129.827621	832.361694	-498.851410	60.260712	960.761414	462.044617	-12.326360	929.516174	497.709991	167.278656
-513.870544	161.284866	862.167358	-503.308167	-40.106796	860.348755	-637.098145	190.916992	421.700653	-555.368225	-62.512444	474.642639	-617.689148	198.665497	67.271561	-617.421448	-46.723118	77.836205	-568.896423	260.292450	1290.464111	-515.560486	-129.372711	1298.685913	-490.259216	68.546951	1323.481689	-484.543671	81.802650	1588.449707	-606.432861	284.419769	1055.363281	-535.145325	-178.543518	1065.942139	-487.665070	271.429138	815.488220	-424.460052	-129.808243	832.407227	-498.763092	60.205734	960.773376	462.010223	-12.339030	929.464172	497.700745	167.203766
-513.720337	161.214920	862.138916	-503.268250	-40.159512	860.344299	-636.998108	190.871368	421.735229	-555.279419	-62.562721	474.649261	-617.658142	198.652237	67.265404	-617.450806	-46.726055	77.877205	-568.733521	260.245056	1290.446777	-515.565369	-129.450485	1298.666870	-490.059021	68.539093	1323.467163	-484.453674	81.696251	1588.411011	-606.359680	284.413666	1055.357056	-535.127197	-178.585968	1065.908569	-487.685333	271.332336	815.456604	-424.368225	-129.818405	832.411194	-498.670074	60.150749	960.757141	461.958191	-12.301005	929.396423	497.701172	167.178238
-513.574158	161.106857	862.106262	-503.225006	-40.270473	860.350037	-636.894348	190.820145	421.716919	-555.190308	-62.623272	474.646271	-617.604858	198.649460	67.286522	-617.435486	-46.720661	77.866272	-568.528503	260.202789	1290.407593	-515.442139	-129.417160	1298.620728	-489.924500	68.483452	1323.448486	-484.398438	81.584206	1588.366943	-606.264587	284.205200	1055.377808	-535.123169	-178.588272	1065.902466	-487.683136	271.237000	815.402832	-424.286804	-129.807404	832.403259	-498.583984	60.054733	960.744568	461.937897	-12.266768	929.323242	497.733124	167.161957
-513.402649	161.099899	862.114319	-503.155914	-40.320740	860.349426	-636.824036	190.778656	421.760986	-555.089844	-62.628475	474.622681	-617.627563	198.627762	67.277939	-617.359436	-46.719738	77.890022	-568.301392	260.180878	1290.401855	-515.498901	-129.576294	1298.583740	-489.786530	68.397949	1323.425781	-484.365601	81.467010	1588.349121	-606.207886	284.360138	1055.382202	-535.148621	-178.603210	1065.884399	-487.694672	271.139984	815.375366	-424.265228	-129.830566	832.410522	-498.485474	60.015812	960.750427	461.918030	-12.211459	929.271240	497.784027	167.155350
-513.280823	161.003708	862.089539	-503.136444	-40.407917	860.358276	-636.779480	190.738144	421.795868	-555.006714	-62.653084	474.617676	-617.513245	198.640289	67.316032	-617.356018	-46.731590	77.889572	-568.084900	260.193268	1290.396484	-515.486694	-129.571503	1298.566406	-489.636841	68.339439	1323.380737	-484.372772	81.324318	1588.347534	-606.068237	284.261841	1055.374634	-535.169495	-178.615921	1065.835693	-487.725952	271.062592	815.303040	-424.245239	-129.851944	832.381409	-498.409698	59.936001	960.742004	461.949921	-12.196352	929.225769	497.898560	167.137970
-513.106140	160.977982	862.099854	-503.085480	-40.465782	860.379883	-636.717957	190.720352	421.851440	-554.964539	-62.674309	474.628601	-617.645081	198.610977	67.335968	-617.319153	-46.747280	77.915199	-567.717529	260.131500	1290.389282	-515.381470	-129.640335	1298.571045	-489.490021	68.259071	1323.400391	-484.391846	81.203751	1588.356934	-605.922913	284.236603	1055.406982	-535.184326	-178.632446	1065.835693	-487.721405	270.983887	815.262390	-424.276703	-129.886093	832.362793	-498.311249	59.893105	960.759399	461.983185	-12.149483	929.187439	497.996918	167.147827
-512.944885	160.934570	862.096008	-503.069977	-40.545792	860.394043	-636.643616	190.691818	421.894623	-554.869263	-62.733429	474.652771	-617.605957	198.589752	67.345634	-617.319092	-46.717228	77.950592	-567.486267	260.152618	1290.401733	-515.313293	-129.585373	1298.567749	-489.321594	68.186493	1323.383789	-484.445496	81.121727	1588.375854	-605.709290	284.052399	1055.415527	-535.229187	-178.629669	1065.826172	-487.689972	270.902130	815.196655	-424.361267	-129.937653	832.306152	-498.223419	59.833263	960.764587	462.004852	-12.083974	929.196899	498.108582	167.168915
-512.769348	160.920334	862.091248	-503.053192	-40.613781	860.405762	-636.558594	190.644165	421.920563	-554.868469	-62.759983	474.671722	-617.525757	198.569885	67.338112	-617.336243	-46.734833	77.948959	-567.187805	260.195953	1290.390625	-515.311218	-129.606659	1298.526123	-489.191711	68.138214	1323.402222	-484.522827	80.950142	1588.421021	-605.518921	284.045654	1055.427856	-535.289551	-178.568039	1065.793701	-487.672058	270.861084	815.148987	-424.436127	-129.978989	832.293823	-498.139404	59.792080	960.769287	462.051025	-12.038757	929.208801	498.213287	167.190109
-512.600708	160.842255	862.071777	-503.018890	-40.684837	860.430176	-636.539856	190.648880	421.963257	-554.785461	-62.791977	474.692505	-617.568542	198.579559	67.367363	-617.287598	-46.731533	77.944687	-566.921387	260.242950	1290.407715	-515.308594	-129.598984	1298.550293	-489.005280	68.087967	1323.376099	-484.650238	80.921875	1588.416992	-605.306702	284.055695	1055.464722	-535.364502	-178.594177	1065.786499	-487.617279	270.785248	815.087341	-424.585388	-130.044037	832.229187	-498.030884	59.732990	960.771118	462.126099	-11.989456	929.237244	498.361847	167.248489
-512.444092	160.766144	862.032776	-503.036499	-40.747555	860.423523	-636.441223	190.579697	421.945709	-554.797363	-62.800022	474.676514	-617.633301	198.568893	67.370956	-617.231323	-46.703865	77.976311	-566.405090	260.399078	1290.567017	-515.316772	-129.607101	1298.495361	-488.857086	67.991074	1323.377441	-484.831390	80.746826	1588.443115	-605.066589	284.081451	1055.531372	-535.453552	-178.605362	1065.749512	-487.569092	270.742340	815.026794	-424.722839	-130.125534	832.178894	-497.952209	59.671505	960.747375	462.306305	-12.104990	929.258179	498.711914	166.700241
-512.207947	160.728821	862.016907	-503.014557	-40.828045	860.425171	-636.345703	190.524170	422.021881	-554.803711	-62.830597	474.721954	-617.529602	198.564911	67.371239	-617.186462	-46.710861	77.969826	-566.174133	260.279602	1290.394775	-515.316956	-129.618103	1298.484619	-488.667572	67.948380	1323.357544	-485.027679	80.628288	1588.476685	-604.873657	284.153168	1055.527100	-535.555786	-178.623276	1065.751953	-487.471313	270.686890	814.987732	-424.901855	-130.181747	832.143433	-497.825348	59.610809	960.740479	462.430939	-12.060769	929.293518	498.884033	166.739700
-512.036804	160.620987	861.981506	-503.015350	-40.896629	860.422607	-636.277832	190.482300	422.029083	-554.830383	-62.806725	474.709381	-617.494141	198.526382	67.409760	-617.213379	-46.709099	77.980850	-565.791992	260.274597	1290.368774	-515.285156	-129.659897	1298.466675	-488.472412	67.898720	1323.358521	-485.210175	80.498917	1588.532715	-604.598145	284.149628	1055.515869	-535.669983	-178.597198	1065.709351	-487.309784	270.623810	814.941101	-425.137787	-130.275925	832.032166	-497.715851	59.531517	960.719177	462.555725	-11.976574	929.343750	499.040527	166.809097
-511.842865	160.553757	861.967957	-503.026398	-40.976398	860.434937	-636.206604	190.461533	422.076691	-554.860352	-62.821835	474.737335	-617.487915	198.520279	67.421150	-616.998840	-46.690918	78.004089	-565.391602	260.286163	1290.371826	-515.303162	-129.703140	1298.443359	-488.275146	67.832314	1323.355347	-485.479858	80.319229	1588.558228	-604.306580	284.402618	1055.533936	-535.792236	-178.598602	1065.671143	-487.149323	270.604095	814.932190	-425.363464	-130.374176	831.958374	-497.621368	59.460983	960.718262	462.668152	-11.924966	929.402832	499.179657	166.850189
-511.698517	160.559128	861.953918	-503.085632	-41.005802	860.417297	-636.173279	190.450485	422.135712	-554.940002	-62.830589	474.751556	-617.504211	198.520325	67.461586	-616.944092	-46.666573	78.008110	-565.003967	260.316833	1290.380615	-515.330933	-129.709778	1298.405762	-488.070587	67.784515	1323.363159	-485.626648	80.227982	1588.658691	-603.948792	284.509979	1055.560181	-535.963684	-178.610397	1065.693359	-486.963257	270.575378	814.898804	-425.618988	-130.479034	831.882996	-497.542236	59.438931	960.698730	462.787170	-11.890595	929.479309	499.309723	166.890167
-511.534821	160.563644	861.951111	-503.090210	-41.095196	860.437744	-636.179626	190.459076	422.192291	-555.010559	-62.832241	474.782074	-617.578064	198.487778	67.450233	-616.931946	-46.626095	77.980614	-564.630005	260.375488	1290.381714	-515.342529	-129.693649	1298.396362	-487.939148	67.720482	1323.393311	-485.823334	80.151054	1588.723633	-603.592773	284.581055	1055.608643	-536.117065	-178.583298	1065.677002	-486.730011	270.630096	814.853821	-425.909454	-130.591370	831.792175	-497.445953	59.400620	960.705933	462.905426	-11.815140	929.545105	499.420929	166.928726
-511.369324	160.574844	861.938110	-503.132263	-41.108452	860.427856	-636.166138	190.476395	422.253784	-555.046936	-62.823666	474.814697	-617.569702	198.489136	67.472313	-616.983521	-46.600319	77.991165	-564.253235	260.415802	1290.375000	-515.379883	-129.725250	1298.404175	-487.755951	67.722359	1323.376831	-486.038269	80.054008	1588.783691	-603.277100	284.682770	1055.603760	-536.314087	-178.562851	1065.702271	-486.399750	270.505554	814.797485	-426.196533	-130.719986	831.665710	-497.370056	59.391579	960.693054	463.002441	-11.794271	929.596069	499.503296	166.995178
-511.198853	160.517151	861.914185	-503.172455	-41.189804	860.418396	-636.162415	190.487000	422.282166	-555.115540	-62.789616	474.822754	-617.635010	198.461060	67.479660	-616.903320	-46.597652	77.994682	-563.799255	260.429535	1290.377441	-515.382324	-129.740021	1298.406616	-487.569855	67.685402	1323.371826	-486.281158	79.945892	1588.841064	-602.835876	284.634308	1055.616333	-536.519714	-178.557800	1065.693726	-486.077942	270.495483	814.753296	-426.539856	-130.855560	831.542847	-497.268463	59.320385	960.672729	462.988434	-11.593744	929.636047	499.392090	167.640198
-510.972717	160.455246	861.866150	-503.216248	-41.194290	860.379395	-636.125610	190.485611	422.294189	-555.143494	-62.784298	474.832275	-617.677490	198.432617	67.467545	-616.947876	-46.581982	78.002129	-563.423035	260.490814	1290.355347	-515.446045	-129.729492	1298.385864	-487.415314	67.644287	1323.373169	-486.530182	79.844040	1588.883423	-602.376099	284.746826	1055.590332	-536.763245	-178.558228	1065.707886	-485.732361	270.426514	814.705566	-426.866333	-130.976089	831.443054	-497.154083	59.279179	960.626892	463.035095	-11.579049	929.672180	499.411560	167.720398
-510.776550	160.385269	861.857727	-503.271790	-41.279812	860.371460	-636.115845	190.484055	422.336426	-555.198975	-62.740223	474.809875	-617.724976	198.407959	67.493774	-616.968445	-46.574760	77.955460	-563.021362	260.526001	1290.330811	-515.507629	-129.755188	1298.357422	-487.312469	67.551704	1323.399780	-486.743500	79.752365	1588.928345	-601.988220	285.070282	1055.542480	-536.995056	-178.509811	1065.706177	-485.333710	270.392365	814.710571	-427.191010	-131.109848	831.343628	-497.050629	59.190556	960.615295	463.050964	-11.563429	929.671936	499.406219	167.683472
-510.560486	160.324493	861.829529	-503.323639	-41.322227	860.356628	-636.013062	190.503159	422.361786	-555.264893	-62.782398	474.827209	-617.710327	198.393906	67.511879	-616.980652	-46.586304	77.961571	-562.622803	260.575531	1290.337280	-515.627197	-129.736603	1298.320313	-487.193848	67.511459	1323.389771	-486.927185	79.670692	1589.005981	-601.529785	285.177917	1055.525757	-537.255188	-178.449020	1065.686890	-484.864044	270.379974	814.718323	-427.497009	-131.256195	831.282959	-496.946106	59.133102	960.591553	463.133148	-11.753737	929.654846	499.567810	167.061829
-510.373383	160.261108	861.776550	-503.363678	-41.418957	860.350098	-635.911377	190.489578	422.381287	-555.284912	-62.785271	474.854858	-617.716248	198.384445	67.502686	-616.830933	-46.569530	77.933632	-562.288025	260.663574	1290.318115	-515.769897	-129.733582	1298.310181	-487.081909	67.494537	1323.409668	-487.146545	79.557396	1589.033447	-601.049133	285.353119	1055.484619	-537.487427	-178.424164	1065.686035	-484.383453	270.333099	814.723511	-427.806488	-131.413422	831.219482	-496.850555	59.065548	960.559631	463.106781	-11.804558	929.655640	499.519897	166.999313
-510.170837	160.282227	861.776184	-503.447449	-41.434624	860.339844	-635.817749	190.501251	422.419525	-555.300842	-62.746151	474.828430	-617.758240	198.389175	67.542679	-616.856628	-46.563503	77.919060	-561.917419	260.710327	1290.289429	-515.926758	-129.729965	1298.305786	-486.882416	67.510635	1323.440796	-487.337799	79.503418	1589.118408	-600.506287	285.159698	1055.488770	-537.770813	-178.404953	1065.683228	-483.883240	270.269623	814.707397	-428.154663	-131.615494	831.147278	-496.767639	59.050064	960.551880	463.057709	-11.840004	929.618774	499.447083	166.973343
-509.945313	160.362595	861.762817	-503.476257	-41.514950	860.330627	-635.746033	190.548935	422.492981	-555.333069	-62.734119	474.818634	-617.773743	198.349045	67.541428	-616.805908	-46.536766	77.920174	-561.516479	260.774811	1290.256592	-516.076904	-129.714249	1298.272827	-486.872467	67.437958	1323.433716	-487.507324	79.435387	1589.165283	-600.034729	285.292023	1055.467896	-538.055481	-178.387970	1065.667603	-483.309052	270.242371	814.718140	-428.508942	-131.808182	831.072754	-496.671326	59.039673	960.540771	462.916565	-11.709254	929.585693	499.163269	167.544067
-509.713379	160.364899	861.756592	-503.521973	-41.548386	860.339600	-635.666687	190.535294	422.488281	-555.362000	-62.713783	474.830017	-617.821655	198.353088	67.526253	-616.734680	-46.541668	77.916977	-561.133850	260.854462	1290.242798	-516.279846	-129.671295	1298.248413	-486.803528	67.411102	1323.422852	-487.629791	79.399445	1589.242920	-599.526367	285.444550	1055.398193	-538.361084	-178.293884	1065.642822	-482.742920	270.198669	814.680176	-428.815216	-131.988525	830.987793	-496.572968	59.018051	960.541565	462.913574	-11.920496	929.537292	499.242828	166.889313
-509.486633	160.360718	861.728882	-503.592194	-41.615551	860.329895	-635.637085	190.587555	422.528412	-555.377930	-62.722950	474.849640	-617.821655	198.377274	67.558746	-616.776062	-46.532845	77.908020	-560.773804	260.917358	1290.215332	-516.503784	-129.674698	1298.218628	-486.937653	67.435501	1323.099243	-487.815491	79.304375	1589.235474	-599.057373	285.951782	1055.328979	-538.713928	-178.257706	1065.627197	-482.157623	270.146423	814.689880	-429.153717	-132.148209	830.940857	-496.481140	58.977005	960.521484	462.812531	-11.962088	929.479248	499.091675	166.855057
-509.822571	159.364944	861.419067	-503.846680	-41.911690	860.316895	-635.632996	190.637314	422.443451	-555.484741	-62.789455	474.859039	-617.893311	198.348770	67.564240	-616.823853	-46.507015	77.951164	-560.466492	260.999481	1290.163696	-516.813660	-129.660187	1298.171631	-486.691437	67.316185	1323.438232	-487.948792	79.232971	1589.258301	-598.515991	286.044861	1055.265991	-539.031616	-178.221405	1065.614136	-481.511688	270.075653	814.703125	-429.480988	-132.319031	830.900391	-496.649048	58.484314	960.347595	462.679474	-11.975986	929.413086	498.930542	166.839111
-509.027405	160.252823	861.684082	-503.713287	-41.736557	860.300476	-635.502991	190.646515	422.580109	-555.367188	-62.710236	474.829010	-617.854553	198.323532	67.565445	-616.670837	-46.467823	77.906425	-560.091919	261.078674	1290.142334	-517.103455	-129.629120	1298.105103	-486.646912	67.264381	1323.429443	-488.049438	79.175659	1589.286865	-598.007446	286.186584	1055.224487	-539.399353	-178.202103	1065.627075	-480.884613	270.026245	814.737366	-429.833191	-132.525772	830.856995	-496.309143	58.841328	960.483948	462.519684	-11.839878	929.341919	498.610931	167.367310
-508.759857	160.283203	861.677002	-503.757813	-41.770580	860.283447	-635.440002	190.721588	422.621216	-555.371277	-62.677055	474.807831	-617.951660	198.317963	67.603462	-616.670654	-46.467083	77.902580	-559.648499	261.110870	1290.148682	-517.355957	-129.671982	1298.058960	-486.646057	67.236610	1323.441284	-488.141846	79.124535	1589.313110	-597.530212	286.462219	1055.219727	-539.784302	-178.146683	1065.606689	-480.687164	269.871338	814.567627	-430.137909	-132.677948	830.796326	-496.205505	58.819004	960.472656	462.422333	-11.844269	929.266907	498.447998	167.354263
-508.515381	160.209869	861.620850	-503.812225	-41.816341	860.280396	-635.304016	190.724380	422.623840	-555.332520	-62.683479	474.812073	-617.902466	198.319733	67.606117	-616.812561	-46.464344	77.908409	-559.331787	261.185364	1290.099976	-517.644165	-129.649704	1298.059204	-486.650757	67.175018	1323.441162	-488.216736	79.022514	1589.285034	-597.025513	286.582336	1055.173584	-540.170471	-178.126968	1065.575317	-480.049896	269.780670	814.558289	-430.491364	-132.885849	830.744080	-496.121552	58.770382	960.444214	462.357391	-11.852219	929.209656	498.335388	167.319580
-508.271271	160.245209	861.628845	-503.866882	-41.836819	860.275146	-635.210083	190.771545	422.663025	-555.242554	-62.640118	474.803925	-617.924133	198.321838	67.600464	-616.749817	-46.437946	77.885399	-559.075317	261.294769	1290.063110	-517.977844	-129.597595	1298.060547	-486.618652	67.156731	1323.406128	-488.272858	78.999283	1589.285889	-596.401672	286.708801	1055.060669	-540.565369	-178.072571	1065.522705	-478.944275	269.724915	814.778992	-430.820984	-133.070877	830.704651	-496.045044	58.756180	960.447327	462.271942	-11.829743	929.144348	498.191956	167.320343
-508.030060	160.269501	861.596619	-503.899323	-41.850727	860.261414	-635.106262	190.828751	422.691498	-555.199646	-62.627262	474.786072	-617.953796	198.314285	67.593735	-616.724670	-46.428001	77.888840	-558.677673	261.331726	1290.000000	-518.295654	-129.627869	1298.034058	-486.635468	67.112030	1323.430298	-488.299683	78.979683	1589.284424	-595.843689	286.443817	1055.009399	-540.955017	-178.036194	1065.492432	-478.783142	269.598969	814.544983	-431.123505	-133.256775	830.681152	-495.975281	58.756248	960.427795	462.196259	-11.855426	929.090393	498.077820	167.303467
-507.781403	160.271072	861.587036	-503.891022	-41.859077	860.277039	-635.065308	190.908539	422.727234	-555.097046	-62.573559	474.778809	-618.039673	198.298981	67.615982	-616.666077	-46.407036	77.874519	-558.372070	261.452911	1289.942139	-518.730652	-129.573334	1297.998291	-486.648224	67.091492	1323.371216	-488.316711	78.956276	1589.280762	-595.386475	287.059753	1054.892334	-541.392944	-178.019547	1065.468872	-478.166046	269.523041	814.546387	-431.415314	-133.416733	830.641174	-495.879639	58.752766	960.434143	462.169525	-11.854909	929.040710	497.997314	167.301559
-507.496460	160.341797	861.576538	-503.913361	-41.908833	860.275513	-634.947876	190.957703	422.762177	-555.075867	-62.621098	474.805573	-618.079346	198.302109	67.617210	-616.679260	-46.407696	77.880783	-558.048706	261.527496	1289.897583	-519.092102	-129.522003	1297.970093	-486.679657	67.027710	1323.337524	-488.301514	78.950470	1589.297363	-594.857544	287.297150	1054.875488	-541.857544	-177.974945	1065.427002	-477.458374	269.362640	814.576599	-431.723541	-133.600800	830.596497	-495.787689	58.752060	960.431946	462.158356	-11.824324	928.987000	497.928162	167.344788
-507.239014	160.384811	861.572327	-503.931824	-41.912979	860.278809	-634.803589	190.986328	422.804260	-554.984009	-62.589245	474.801514	-618.080261	198.287567	67.617943	-616.640686	-46.403629	77.897224	-557.722717	261.620270	1289.844849	-519.531677	-129.507126	1297.922974	-486.722778	66.977951	1323.325195	-488.302185	78.916870	1589.254150	-594.340942	287.425568	1054.782593	-542.304016	-177.924500	1065.394897	-476.870972	269.263794	814.565674	-432.008728	-133.789658	830.622620	-495.706177	58.761150	960.435242	462.163208	-11.823773	928.947632	497.871460	167.330139
-506.996063	160.389053	861.524109	-503.940430	-41.928268	860.270325	-634.651611	191.020233	422.814941	-554.919006	-62.608391	474.788116	-618.074524	198.278763	67.625862	-616.644958	-46.383850	77.892189	-557.420044	261.718872	1289.788574	-519.978027	-129.488586	1297.844360	-486.782196	66.952255	1323.279785	-488.287079	78.907555	1589.237549	-593.770020	287.117218	1054.799438	-542.770203	-177.868118	1065.333740	-476.256897	269.176910	814.550659	-432.324615	-133.999985	830.620789	-495.605255	58.762676	960.408508	462.213928	-11.799093	928.931885	497.873260	167.430862
-506.707855	160.422256	861.514771	-503.924957	-41.972038	860.272705	-634.580933	191.094849	422.860046	-554.876160	-62.585575	474.777802	-618.151489	198.273636	67.653870	-616.645325	-46.398682	77.887947	-557.124390	261.822998	1289.744873	-520.413086	-129.460052	1297.801514	-486.827759	66.929131	1323.240723	-488.255005	78.907043	1589.182617	-593.246216	287.202942	1054.690186	-543.240967	-177.811951	1065.279663	-475.634094	269.032257	814.529480	-432.651123	-134.192535	830.576599	-495.513611	58.749184	960.410950	462.338226	-11.773932	928.926941	497.935120	167.492691
-506.442261	160.445221	861.477783	-503.932892	-41.932446	860.250366	-634.472595	191.128677	422.880463	-554.791870	-62.544327	474.734894	-618.159668	198.296326	67.644157	-616.592102	-46.368870	77.835938	-556.823853	261.948242	1289.701172	-520.914246	-129.469299	1297.723755	-486.889801	66.878838	1323.189697	-488.210876	78.897423	1589.147217	-592.798340	287.867188	1054.533569	-543.745605	-177.734528	1065.196411	-475.037537	268.885345	814.531921	-432.943909	-134.378708	830.560547	-495.416687	58.773945	960.384399	462.456512	-11.765932	928.962280	497.996521	167.566360
-506.209290	160.457733	861.442627	-503.900757	-41.956871	860.237305	-634.352173	191.214188	422.906494	-554.714233	-62.538021	474.755371	-618.211182	198.289948	67.650436	-616.572998	-46.356682	77.864723	-556.544617	262.047943	1289.625854	-521.416626	-129.486115	1297.660278	-486.945068	66.868507	1323.156250	-488.144348	78.912460	1589.098999	-592.342773	288.037292	1054.471436	-544.260132	-177.720413	1065.187988	-474.492554	268.794373	814.560425	-433.257263	-134.565826	830.526001	-495.314667	58.768909	960.363281	462.619812	-11.751382	928.998291	498.152496	167.608063
-505.957123	160.439255	861.432068	-503.873688	-41.958858	860.257568	-634.336121	191.312134	422.989197	-554.632080	-62.498287	474.731934	-618.242493	198.302368	67.667831	-616.539673	-46.339455	77.862030	-556.234375	262.152710	1289.558350	-521.892273	-129.455124	1297.609253	-487.012756	66.847939	1323.103271	-488.062408	78.924042	1589.076294	-591.822815	287.599426	1054.453247	-544.738464	-177.666138	1065.148926	-473.896271	268.625031	814.489319	-433.541473	-134.712830	830.511963	-495.223755	58.762424	960.372925	462.854858	-11.716267	929.057068	498.296082	167.728500
-505.696259	160.483490	861.408875	-503.882050	-41.942173	860.257263	-634.210815	191.357834	423.016327	-554.563110	-62.504368	474.771698	-618.230896	198.290421	67.672028	-616.553040	-46.339756	77.862297	-555.955200	262.260956	1289.486328	-522.435669	-129.415054	1297.538086	-487.062225	66.841324	1323.094849	-487.974548	78.920296	1589.044800	-591.365173	287.738251	1054.388794	-545.228943	-177.579544	1065.065552	-473.358887	268.489288	814.474121	-433.852417	-134.870529	830.515259	-495.141113	58.790886	960.365356	463.215942	-11.959474	929.144104	498.861298	167.469406
-505.424225	160.420151	861.369690	-503.853638	-41.961525	860.273254	-634.118896	191.444931	423.047211	-554.505249	-62.518356	474.788086	-618.263977	198.278351	67.696304	-616.544678	-46.336731	77.886833	-555.543945	262.521454	1289.613037	-522.900208	-129.361420	1297.472656	-487.126617	66.822037	1323.056763	-487.865417	78.943840	1589.025024	-590.964661	288.370270	1054.261719	-545.717346	-177.497849	1064.984497	-472.876923	268.364868	814.500366	-434.177185	-135.030090	830.546204	-495.021698	58.764690	960.356873	463.408203	-11.816117	929.268372	498.833160	167.641830
-505.196136	160.442566	861.360657	-503.844269	-41.983833	860.291077	-633.968628	191.454025	423.057404	-554.427368	-62.499626	474.784546	-618.291504	198.297668	67.703476	-616.459351	-46.335423	77.850563	-555.367432	262.479309	1289.408691	-523.300659	-129.302444	1297.419678	-487.213715	66.816261	1323.022095	-487.766327	78.955437	1588.979004	-590.606567	288.511475	1054.134399	-546.227173	-177.376831	1064.958862	-472.332916	268.140778	814.469727	-434.514984	-135.178070	830.541565	-494.951294	58.767311	960.365906	463.851471	-12.011376	929.376587	499.452881	167.350403
-504.966461	160.470963	861.325745	-503.881012	-41.985950	860.299438	-633.837158	191.502457	423.052734	-554.390381	-62.497028	474.784424	-618.244873	198.331573	67.696686	-616.470276	-46.338726	77.861473	-555.117737	262.599213	1289.353760	-523.764099	-129.265182	1297.376953	-487.172058	66.759041	1322.987549	-487.735138	78.924606	1588.901978	-590.185059	288.604462	1054.042114	-546.746094	-177.316437	1064.938354	-471.824158	267.998169	814.457092	-434.867493	-135.327850	830.540100	-494.868988	58.789124	960.354065	464.302277	-12.394945	929.536560	500.149628	166.309799
-504.739960	160.506454	861.304565	-503.882263	-41.996140	860.275574	-633.723816	191.531708	423.066620	-554.328674	-62.493336	474.784790	-618.230408	198.324005	67.690613	-616.481995	-46.317608	77.854385	-554.835876	262.671997	1289.251831	-524.228210	-129.230286	1297.308838	-487.332947	66.801254	1322.920654	-487.568359	78.992172	1588.878418	-589.758484	288.703522	1053.953979	-547.265076	-177.229996	1064.946533	-471.374298	267.819550	814.436951	-435.209137	-135.480118	830.503235	-494.789429	58.789669	960.334656	464.622864	-12.439320	929.688965	500.440277	166.247681
-504.545410	160.509048	861.254761	-503.894409	-42.002213	860.277039	-633.640747	191.621536	423.089935	-554.294495	-62.489777	474.775757	-618.251038	198.321182	67.697800	-616.456848	-46.309692	77.891884	-554.606628	262.776550	1289.164185	-524.653442	-129.161270	1297.273438	-487.318817	66.744560	1322.883057	-487.472229	79.013214	1588.829834	-589.408569	288.832825	1053.850342	-547.750916	-177.121216	1064.906982	-470.912750	267.678070	814.388794	-435.565948	-135.651337	830.506897	-494.717377	58.803352	960.312378	464.934814	-12.508720	929.840332	500.715454	166.192230
-504.325897	160.531738	861.253662	-503.894928	-42.023136	860.301575	-633.534912	191.642349	423.061432	-554.206299	-62.475319	474.781464	-618.252197	198.333832	67.711288	-616.420715	-46.299061	77.875008	-554.326111	262.906555	1289.082397	-525.074158	-129.119904	1297.234009	-487.378418	66.761429	1322.853638	-487.360718	79.044411	1588.802734	-589.111389	288.969025	1053.792603	-548.201843	-177.045242	1064.893921	-470.465942	267.455078	814.341980	-435.940002	-135.790070	830.482361	-494.644592	58.806499	960.327576	465.232239	-12.569315	930.001770	500.950165	166.159698
-504.147491	160.534363	861.244507	-503.908936	-42.011002	860.308716	-633.470703	191.730988	423.089905	-554.215881	-62.511684	474.802368	-618.217529	198.327530	67.694229	-616.396790	-46.285351	77.901207	-554.081482	263.018677	1289.008789	-525.450134	-129.058212	1297.218262	-487.443848	66.761887	1322.821777	-487.270752	79.074860	1588.764526	-588.782349	289.097290	1053.724731	-548.667236	-176.941605	1064.862915	-470.067230	267.263000	814.346069	-436.294373	-135.918854	830.491211	-494.593994	58.812843	960.329590	465.549774	-12.680410	930.163940	501.246765	166.066086
-503.932953	160.592697	861.233337	-503.917114	-42.001972	860.332336	-633.423706	191.796143	423.112885	-554.038879	-62.397388	474.799011	-618.253906	198.343384	67.713425	-616.230042	-46.223499	77.833694	-553.843384	263.118591	1288.941650	-525.844055	-129.009750	1297.195313	-487.504150	66.795769	1322.796997	-487.177094	79.118019	1588.742188	-588.432678	289.210663	1053.636963	-549.172424	-176.801010	1064.851563	-469.724762	267.079163	814.325989	-436.655640	-136.054993	830.475525	-494.528290	58.853363	960.339355	465.709961	-12.492534	930.317932	501.134888	166.949570
-503.750122	160.620850	861.240601	-503.931519	-41.956749	860.349060	-633.398804	191.912720	423.158203	-554.019775	-62.419285	474.796661	-618.379822	198.328705	67.689529	-616.310486	-46.225780	77.890045	-553.624634	263.253632	1288.900635	-526.231750	-128.961624	1297.202148	-487.547668	66.828148	1322.779053	-487.091553	79.145828	1588.712280	-588.106628	289.275146	1053.521240	-549.651672	-176.695038	1064.835449	-469.331909	266.881348	814.321289	-437.053680	-136.126938	830.457275	-494.479187	58.885490	960.354675	466.008881	-12.563217	930.441284	501.334137	166.936523
-503.584198	160.619461	861.204468	-503.961212	-41.972588	860.369751	-633.340332	191.977692	423.192596	-554.714844	-62.973923	474.914093	-618.381836	198.348938	67.697876	-616.602539	-46.245262	77.960487	-553.417419	263.361938	1288.824219	-526.550720	-128.870514	1297.198364	-487.603943	66.861961	1322.745361	-487.002838	79.186066	1588.687134	-587.757568	288.768127	1053.523804	-550.061096	-176.640717	1064.838135	-468.984436	266.701691	814.279358	-437.393219	-136.201706	830.436707	-494.435822	58.895844	960.349365	466.323517	-12.747988	930.541199	501.578857	166.790192
-503.442047	160.702133	861.188416	-504.020844	-41.958576	860.354919	-633.273193	192.019577	423.196808	-554.694092	-63.000458	474.909698	-618.351196	198.353638	67.694710	-616.625793	-46.244267	77.960014	-553.219421	263.443115	1288.759399	-526.834839	-128.789383	1297.176514	-487.644043	66.891800	1322.708374	-486.930969	79.232712	1588.650513	-587.477539	288.815216	1053.459961	-550.483032	-176.499832	1064.835083	-468.635345	266.500671	814.253723	-437.751282	-136.302963	830.423523	-494.407623	58.935642	960.335083	466.600769	-12.840997	930.624451	501.739960	166.671997
-503.259430	160.733414	861.160828	-504.057587	-41.965694	860.365356	-633.188965	192.079742	423.182312	-554.637390	-63.009441	474.925964	-618.395020	198.384827	67.683456	-616.690857	-46.256004	77.962738	-553.026978	263.546906	1288.698364	-527.081299	-128.738724	1297.183350	-487.683716	66.906387	1322.645996	-486.848358	79.270744	1588.632080	-587.313477	289.509369	1053.305298	-550.870972	-176.373260	1064.802124	-468.349030	266.297974	814.249878	-438.146271	-136.394653	830.363892	-494.361145	58.956509	960.329041	466.825409	-12.961310	930.679871	501.849487	166.632507
-503.117249	160.803421	861.149841	-504.108826	-41.940208	860.360962	-633.189880	192.174698	423.230591	-554.391479	-62.864861	474.855011	-618.404907	198.398071	67.678589	-616.594849	-46.240616	77.926109	-552.814148	263.698242	1288.677612	-527.373901	-128.632278	1297.141479	-487.668152	66.897385	1322.631592	-486.793091	79.316444	1588.602783	-587.047852	289.607056	1053.275146	-551.284424	-176.274292	1064.771606	-468.072754	266.150970	814.240417	-438.534729	-136.513474	830.349915	-494.333466	58.998821	960.322998	467.009583	-13.068059	930.709534	501.915741	166.626236
-503.001404	160.822403	861.113892	-504.184601	-41.909279	860.345886	-633.131470	192.217667	423.225220	-554.425415	-62.938595	474.866425	-618.414551	198.381012	67.668533	-616.720032	-46.245430	77.976715	-552.606445	263.831390	1288.641846	-527.633057	-128.543488	1297.084595	-487.724701	66.922829	1322.576172	-486.728241	79.365005	1588.577393	-586.821045	289.688171	1053.228638	-551.681030	-176.192551	1064.762695	-467.839386	266.014374	814.199829	-438.931580	-136.610703	830.269409	-494.324280	59.025284	960.298523	467.217987	-13.179137	930.726563	501.984192	166.520538
-502.881683	160.867188	861.080261	-504.221436	-41.868198	860.348267	-633.076233	192.247025	423.212921	-554.399048	-62.941433	474.821716	-618.414368	198.380539	67.670731	-616.749573	-46.252457	77.989738	-552.394165	263.925171	1288.577759	-527.867737	-128.474136	1297.006226	-487.833771	67.037308	1322.534180	-486.667023	79.413773	1588.548096	-586.606689	289.750916	1053.168945	-552.064514	-176.082153	1064.713623	-467.614105	265.854645	814.166870	-439.291016	-136.700455	830.238525	-494.294769	59.078815	960.284058	467.365845	-13.314664	930.711731	501.988281	166.438721
-502.738159	160.904434	861.069946	-504.233276	-41.881741	860.365051	-633.054321	192.332550	423.220093	-554.380432	-62.984875	474.846039	-618.440857	198.396179	67.662445	-616.772034	-46.251049	77.965248	-552.217468	264.043945	1288.535278	-528.129517	-128.378845	1296.939941	-487.759338	66.998634	1322.487671	-486.611115	79.464706	1588.510986	-586.431458	289.803497	1053.120850	-552.400269	-176.000351	1064.663086	-467.440887	265.733795	814.125122	-439.673096	-136.798492	830.146667	-494.260223	59.097229	960.290161	467.538330	-13.456025	930.696716	502.003845	166.273148
-502.659088	160.889328	861.028137	-504.291901	-41.835300	860.374023	-633.044373	192.355820	423.216644	-554.311096	-62.991219	474.822418	-618.444702	198.436981	67.653015	-616.780518	-46.251183	77.966812	-552.062500	264.153198	1288.485596	-528.309631	-128.296539	1296.904541	-487.778198	67.066956	1322.442261	-486.567444	79.516785	1588.475098	-586.246033	289.866699	1053.084106	-552.740967	-175.924698	1064.643188	-467.266754	265.624634	814.057068	-440.022308	-136.835709	830.076416	-494.254791	59.131458	960.274292	467.687561	-13.595434	930.635620	502.004913	166.134201
-502.561859	160.970810	861.012695	-504.335052	-41.812565	860.373108	-633.065125	192.415878	423.232513	-553.819580	-62.630554	474.719635	-618.472595	198.453644	67.638779	-616.535767	-46.247173	77.893799	-551.903198	264.242645	1288.460449	-528.510559	-128.205811	1296.849976	-487.813141	67.093361	1322.377075	-486.517670	79.576683	1588.444580	-586.073547	289.974091	1053.048096	-553.049988	-175.800980	1064.594727	-467.098419	265.542267	814.031860	-440.376129	-136.891418	829.994446	-494.241760	59.184551	960.267395	467.945099	-13.999310	930.584839	502.349304	165.068558
-502.496277	160.988785	860.988464	-504.400085	-41.819206	860.373657	-633.074463	192.475479	423.225891	-554.202087	-62.916519	474.759247	-618.484741	198.452515	67.643997	-616.766846	-46.267296	77.941307	-551.745789	264.339630	1288.405029	-528.692444	-128.121506	1296.810669	-487.831757	67.120865	1322.353760	-486.479370	79.628395	1588.428467	-585.891968	290.060822	1053.003540	-553.351074	-175.709732	1064.589111	-466.990784	265.474060	813.988342	-440.733063	-136.924210	829.950867	-494.243195	59.196522	960.255737	468.070557	-14.112583	930.521057	502.327759	164.915375
-502.408752	161.022614	860.968750	-504.432953	-41.802685	860.387634	-633.081848	192.502304	423.237762	-554.249146	-62.980228	474.783386	-618.517212	198.471283	67.654404	-616.801819	-46.292923	77.941910	-551.584778	264.448517	1288.381348	-528.872498	-128.027878	1296.760742	-487.842468	67.179977	1322.323364	-486.430176	79.673622	1588.426758	-585.756409	290.179596	1052.979614	-553.630920	-175.595413	1064.553467	-466.880127	265.388428	813.957153	-441.113464	-137.002701	829.853271	-494.221649	59.232853	960.253479	468.163696	-14.257195	930.450684	502.287201	164.760925
-502.327148	161.090012	860.953430	-504.492645	-41.772873	860.394348	-633.095703	192.524429	423.242004	-554.207520	-62.949341	474.768585	-618.509766	198.472458	67.657532	-616.779663	-46.286877	77.919952	-551.417358	264.546173	1288.373535	-529.016907	-127.965408	1296.762573	-487.954834	67.290039	1322.307617	-486.393494	79.709435	1588.396973	-585.576538	290.256165	1052.963013	-553.924500	-175.460861	1064.559814	-466.813690	265.325836	813.907715	-441.453766	-137.040634	829.785156	-494.207092	59.285889	960.248840	468.266357	-14.384410	930.366821	502.243622	164.648636
-502.388519	161.237823	860.930420	-504.913147	-41.309299	860.294739	-633.190247	192.615570	423.290863	-554.270813	-62.993122	474.691650	-618.531433	198.471252	67.648544	-616.803284	-46.277164	77.931526	-551.292053	264.637115	1288.346558	-529.194885	-127.880394	1296.714966	-487.850159	67.265907	1322.274292	-486.347229	79.754257	1588.381836	-585.453674	290.340698	1052.934814	-554.176514	-175.386261	1064.563354	-466.763214	265.338593	813.842468	-441.745544	-137.055466	829.718201	-494.385223	59.536289	960.181458	468.344879	-14.500599	930.267578	502.231354	164.498856
-502.334229	161.281693	860.897095	-504.954224	-41.298504	860.300049	-633.172852	192.568665	423.256714	-554.268677	-62.986252	474.686646	-618.524597	198.467621	67.619049	-616.818115	-46.293831	77.945282	-551.161621	264.739471	1288.309326	-529.295410	-127.823967	1296.719971	-487.842987	67.312851	1322.264771	-486.287659	79.808838	1588.353638	-585.355713	290.395874	1052.924072	-554.418518	-175.255203	1064.549438	-466.724823	265.321716	813.805298	-442.037262	-137.097870	829.639832	-494.374725	59.578289	960.167175	468.392365	-14.610933	930.180054	502.167725	164.393311
-502.277740	161.309570	860.885132	-504.978485	-41.268013	860.317017	-633.210754	192.578430	423.264862	-554.253906	-62.968662	474.679138	-618.502869	198.500854	67.645592	-616.792114	-46.261524	77.943954	-551.026245	264.818573	1288.300537	-529.408264	-127.765999	1296.704956	-487.870331	67.364067	1322.239868	-486.241180	79.852974	1588.346924	-585.266724	290.516083	1052.889526	-554.638489	-175.135300	1064.555176	-466.691711	265.342255	813.760254	-442.272583	-137.107376	829.606689	-494.357819	59.617943	960.169678	468.342346	-14.460501	930.106628	501.804565	165.146362
-502.212219	161.365814	860.883484	-504.993134	-41.258163	860.326416	-633.255554	192.611176	423.291046	-554.263000	-62.951279	474.691498	-618.531677	198.483490	67.642311	-616.843201	-46.275589	77.934853	-550.936768	264.900940	1288.285645	-529.531128	-127.682755	1296.711060	-487.870789	67.407982	1322.229980	-486.193024	79.901703	1588.340698	-585.185486	290.571075	1052.876221	-554.866211	-175.080658	1064.557983	-466.695587	265.384613	813.718689	-442.489014	-137.115646	829.569519	-494.339081	59.652943	960.174133	468.408600	-14.569339	930.006897	501.818787	165.016739
-502.154510	161.405884	860.873413	-505.012421	-41.251217	860.343567	-633.266113	192.576111	423.275757	-554.225342	-62.926117	474.695282	-618.523254	198.483398	67.638824	-616.832764	-46.267666	77.924850	-550.847778	264.988251	1288.268066	-529.645874	-127.623734	1296.718628	-487.893646	67.465759	1322.211426	-486.151001	79.944733	1588.340332	-585.165955	290.674225	1052.872192	-555.042114	-175.002975	1064.574463	-466.697968	265.424561	813.693298	-442.654999	-137.093460	829.575928	-494.328186	59.686501	960.178467	468.490265	-14.701266	929.945557	501.850220	164.902374
-502.134369	161.434021	860.859436	-505.062805	-41.226875	860.347595	-633.281067	192.586548	423.289276	-554.250183	-62.894913	474.683838	-618.495117	198.486282	67.641411	-616.819519	-46.264301	77.913689	-550.775818	265.061066	1288.276367	-529.730530	-127.560608	1296.733765	-487.912720	67.521896	1322.202759	-486.065765	80.004509	1588.352539	-585.088562	290.743500	1052.872070	-555.214172	-174.904434	1064.564941	-466.711273	265.463074	813.644592	-442.820007	-137.082535	829.566101	-494.331665	59.718197	960.172485	468.709839	-15.122830	929.895142	502.265472	163.852600
-502.102173	161.436325	860.826416	-505.097992	-41.214336	860.347107	-633.310120	192.601242	423.307648	-554.253418	-62.946259	474.687866	-618.495483	198.466583	67.618797	-616.840942	-46.265816	77.921791	-550.717285	265.157684	1288.265259	-529.805054	-127.501213	1296.744385	-487.896210	67.568985	1322.195435	-485.990295	80.057281	1588.346802	-585.069092	290.840240	1052.888184	-555.330933	-174.837982	1064.566650	-466.769531	265.543274	813.603577	-442.927490	-137.088104	829.568542	-494.318878	59.738304	960.154419	468.705536	-14.946223	929.822021	502.033295	164.596466
-502.095490	161.467407	860.820862	-505.119446	-41.163250	860.338745	-633.347107	192.620773	423.319550	-554.243469	-62.911369	474.658203	-618.508423	198.464752	67.620087	-616.841248	-46.259792	77.933243	-550.679993	265.235321	1288.239746	-529.889771	-127.444267	1296.722534	-487.915192	67.616203	1322.184937	-485.923340	80.093918	1588.325684	-585.043701	290.924042	1052.854370	-555.432007	-174.742310	1064.579590	-466.795685	265.642639	813.578613	-442.998566	-137.035965	829.573303	-494.318237	59.776550	960.146729	468.809509	-15.057684	929.769958	502.174194	164.539276
-502.027435	161.488052	860.783752	-505.100800	-41.177876	860.358582	-633.324524	192.603378	423.305267	-554.081055	-62.807930	474.648041	-618.496826	198.472870	67.634750	-616.793884	-46.256573	77.917168	-550.628479	265.322021	1288.246704	-529.950134	-127.361298	1296.712158	-487.942749	67.680916	1322.171509	-485.841278	80.156448	1588.308228	-585.043884	291.021118	1052.851563	-555.514404	-174.677948	1064.559326	-466.816467	265.741089	813.556519	-443.061188	-137.008575	829.590271	-494.286957	59.805492	960.139282	469.000000	-15.118164	929.722900	502.366089	164.460373
-502.003632	161.527740	860.796814	-505.116455	-41.113148	860.369080	-633.358521	192.593643	423.287109	-554.162170	-62.876400	474.636841	-618.501587	198.485336	67.623207	-616.868530	-46.271019	77.944481	-550.610657	265.387604	1288.234009	-530.037292	-127.298088	1296.697632	-487.939484	67.725342	1322.173462	-485.734680	80.211670	1588.299561	-585.038635	291.098724	1052.852783	-555.592834	-174.605606	1064.526855	-466.881500	265.851501	813.517395	-443.066620	-136.943100	829.584961	-494.287415	59.854675	960.151489	469.175018	-15.187722	929.707031	502.594208	164.349716
-501.973022	161.562378	860.774658	-505.123016	-41.137943	860.372437	-633.425720	192.621994	423.321716	-554.026672	-62.796257	474.636200	-618.544128	198.456421	67.611671	-616.790649	-46.266407	77.925728	-550.593201	265.453949	1288.207520	-530.094177	-127.240265	1296.731567	-487.955505	67.788071	1322.172241	-485.643494	80.259995	1588.293579	-585.063965	291.221344	1052.840454	-555.645325	-174.544861	1064.559204	-466.936798	265.960663	813.492615	-443.062775	-136.891830	829.630188	-494.288300	59.870754	960.143311	469.346527	-15.254956	929.697205	502.837219	164.292892
-501.967102	161.585785	860.755737	-505.166656	-41.087978	860.378113	-633.449280	192.613617	423.335815	-554.099609	-62.875858	474.639221	-618.551758	198.455093	67.610489	-616.837891	-46.269367	77.940086	-550.619324	265.502960	1288.197998	-530.122986	-127.184395	1296.736938	-487.999054	67.837509	1322.152954	-485.585205	80.294250	1588.273682	-585.116882	291.316132	1052.825562	-555.668457	-174.469513	1064.552856	-466.997070	266.093689	813.460449	-443.041534	-136.838074	829.671509	-494.303955	59.917156	960.136414	469.511505	-15.326439	929.702576	503.048645	164.279968
-501.962982	161.587372	860.743652	-505.168335	-41.089062	860.376099	-633.438110	192.607742	423.332550	-553.946533	-62.810268	474.626251	-618.504944	198.464035	67.636818	-616.816223	-46.267834	77.931305	-550.635437	265.545258	1288.182251	-530.165649	-127.133392	1296.712646	-488.038818	67.880051	1322.141113	-485.490356	80.346603	1588.265381	-585.166016	291.449280	1052.823975	-555.657532	-174.439880	1064.556519	-467.065308	266.207184	813.448914	-442.999847	-136.786545	829.685547	-494.300720	59.922070	960.129211	469.676178	-15.363153	929.731995	503.284241	164.275726
-501.899445	161.630646	860.738525	-505.134552	-41.064415	860.376343	-633.464600	192.622177	423.350037	-553.869934	-62.837746	474.644043	-618.545227	198.463806	67.648621	-616.801392	-46.275162	77.923386	-550.649231	265.590607	1288.170410	-530.203064	-127.101662	1296.701294	-488.191803	68.019058	1322.092285	-485.381165	80.399193	1588.234741	-585.208740	291.553497	1052.809448	-555.656311	-174.408310	1064.551392	-467.141266	266.372986	813.430115	-442.904205	-136.733490	829.701477	-494.265503	59.957535	960.128052	470.010315	-15.711318	929.775574	503.937012	163.276291
-501.889282	161.625092	860.724426	-505.132202	-41.040882	860.365540	-633.446167	192.612595	423.343658	-553.900208	-62.929932	474.629211	-618.557434	198.462631	67.646706	-616.897217	-46.289047	77.952927	-550.701782	265.648834	1288.134521	-530.229187	-127.025528	1296.694946	-488.105469	67.984421	1322.075073	-485.300690	80.449226	1588.185303	-585.267212	291.611847	1052.805176	-555.600159	-174.364212	1064.524048	-467.200562	266.521698	813.411438	-442.777466	-136.670227	829.713501	-494.263245	59.967804	960.115967	470.174103	-15.781284	929.816711	504.229950	163.148544
-501.866882	161.642975	860.711792	-505.096680	-41.009514	860.360535	-633.418701	192.614334	423.376801	-553.812256	-62.914284	474.608032	-618.565674	198.470169	67.652298	-616.889465	-46.274078	77.925644	-550.738892	265.696350	1288.140625	-530.262146	-126.978951	1296.682129	-488.120789	68.055138	1322.073975	-485.201477	80.499664	1588.143921	-585.339661	291.705627	1052.788086	-555.562378	-174.337524	1064.520386	-467.270203	266.675110	813.408508	-442.663269	-136.624466	829.722595	-494.246246	59.996975	960.108276	470.376740	-15.812774	929.897888	504.495239	163.068756
-501.849182	161.682724	860.699219	-505.074188	-40.970097	860.352905	-633.422607	192.605026	423.355743	-553.750549	-62.956524	474.603119	-618.527344	198.465729	67.647209	-616.901550	-46.282444	77.971855	-550.807190	265.732208	1288.109741	-530.257263	-126.921577	1296.677612	-488.161377	68.116570	1322.045532	-485.150818	80.507912	1588.103027	-585.401062	291.763062	1052.767822	-555.460266	-174.283615	1064.522217	-467.372345	266.824982	813.355652	-442.523010	-136.564728	829.744934	-494.239044	60.039379	960.099365	470.552032	-15.849923	929.958069	504.763580	163.004776
-501.812256	161.711838	860.719421	-505.037537	-40.948132	860.353821	-633.373352	192.566742	423.363068	-553.635010	-62.970776	474.626587	-618.525330	198.474350	67.648186	-616.877014	-46.258621	77.966293	-550.864746	265.747620	1288.075073	-530.222046	-126.906456	1296.681396	-488.284119	68.230705	1322.037476	-484.991974	80.604256	1588.080688	-585.499817	291.833221	1052.749023	-555.361755	-174.263641	1064.537842	-467.435577	266.933533	813.359192	-442.387115	-136.497574	829.775635	-494.235107	60.055950	960.112915	470.722290	-15.899372	930.037537	505.041870	162.883545
-501.796753	161.674103	860.698303	-504.982452	-40.977409	860.382141	-633.353210	192.569000	423.367065	-553.494446	-62.971359	474.608246	-618.479675	198.467880	67.659019	-616.862061	-46.248360	77.976814	-550.957581	265.771667	1288.059570	-530.207520	-126.856529	1296.680176	-488.316864	68.284569	1322.005981	-484.897217	80.662361	1588.046509	-585.590820	291.860870	1052.736084	-555.256897	-174.223495	1064.518066	-467.525299	267.081421	813.363159	-442.222900	-136.459106	829.804504	-494.210632	60.048702	960.117615	470.854614	-15.923568	930.101318	505.248383	162.847763
[truncated: 474 more rows]
[truncated: 40 more columns]
