# Supplementary material for: A dyadic stimulus set of audiovisual affective displays for the study of multisensory, emotional, social interactions
Source: Behav Res Methods. 2015 Nov 5;48(4):1285–95. doi: 10.3758/s13428-015-0654-4 (PMC5101291; doi:10.3758/s13428-015-0654-4)
Supplement: Supplementary file 1 — (ZIP 270 MB) [file 13428_2015_654_MOESM1_ESM.zip › supplementary_material_2_stimuli_set_files/A/A14.txt]

-516.065918	170.210083	862.255188	-513.271301	-32.847370	860.523499	-639.279480	198.494583	422.168335	-558.252625	-64.088593	473.877625	-619.537415	200.029831	67.028381	-608.408630	-59.256775	76.458191	-560.558289	270.764099	1287.330322	-533.618347	-121.752724	1300.896729	-494.007477	74.673447	1323.561523	-482.289307	82.561546	1589.901611	-596.499390	294.193237	1052.162231	-560.893555	-171.158127	1069.897461	-480.640930	269.048187	809.341309	-448.979645	-137.758057	834.105835	-504.817841	67.968307	960.900391	462.815979	-27.880768	928.238953	493.412598	152.058136
-516.007446	170.258347	862.268616	-513.266541	-32.889442	860.528015	-639.293518	198.524124	422.187958	-558.238708	-64.151512	473.897888	-619.544312	200.029160	67.031242	-608.419006	-59.263336	76.451347	-560.513794	270.793030	1287.307007	-533.680481	-121.758636	1300.920898	-494.020477	74.680298	1323.560059	-482.279114	82.587372	1589.907715	-596.392761	294.193268	1052.139160	-561.111755	-171.294144	1069.994995	-480.558075	269.044891	809.294067	-450.470612	-139.373550	832.514160	-504.802155	67.964523	960.910889	462.564484	-27.858002	928.233093	493.163116	152.058975
-515.943665	170.253235	862.251770	-513.247009	-32.872921	860.534668	-639.296021	198.542755	422.192963	-558.219727	-64.136002	473.862488	-619.535461	200.025421	67.023193	-608.431946	-59.246181	76.448372	-560.457703	270.809814	1287.293579	-533.777283	-121.743706	1300.918091	-494.019379	74.688148	1323.558716	-482.304138	82.609894	1589.892700	-596.304016	294.235504	1052.133911	-561.075439	-171.104233	1069.968506	-480.446747	269.009064	809.299805	-449.195221	-137.844879	834.074341	-504.765320	67.979454	960.906372	462.309296	-27.860502	928.225037	492.904785	152.067322
-515.910767	170.212631	862.260193	-513.248108	-32.871391	860.534546	-639.286743	198.547028	422.196930	-558.164551	-64.119507	473.838409	-619.565002	200.022354	67.021660	-608.418762	-59.251247	76.431572	-560.383240	270.845520	1287.260986	-533.838257	-121.722702	1300.920410	-494.033905	74.679474	1323.577148	-482.325012	82.619026	1589.882324	-596.182861	294.244965	1052.086304	-561.222290	-171.128220	1069.940430	-480.329346	268.979279	809.284546	-449.165558	-137.798828	834.187195	-504.756165	67.953812	960.911133	462.024628	-27.838486	928.218750	492.636749	152.081100
-515.888000	170.242554	862.260620	-513.272095	-32.861004	860.533508	-639.288513	198.526917	422.195587	-558.126526	-64.117905	473.847748	-619.559448	200.022964	67.019989	-608.404968	-59.262512	76.446648	-560.316711	270.883484	1287.268311	-533.917419	-121.712654	1300.948120	-494.042145	74.689301	1323.576538	-482.327606	82.654266	1589.892700	-596.087036	294.256378	1052.069214	-561.338196	-171.094986	1069.977051	-480.252014	268.962921	809.281616	-449.277893	-137.861908	834.164734	-504.763184	67.970963	960.911438	461.780670	-27.795250	928.186890	492.366882	152.136047
-515.873108	170.280121	862.264160	-513.303833	-32.878571	860.523376	-639.280457	198.523865	422.210724	-558.112000	-64.131966	473.853973	-619.595215	200.043945	67.034401	-608.425171	-59.250504	76.459358	-560.284973	270.887634	1287.245605	-533.986328	-121.685326	1300.946655	-494.057068	74.700287	1323.567505	-482.344116	82.665138	1589.897949	-595.986267	294.274231	1052.027222	-561.418518	-171.070206	1069.994141	-480.119110	268.933350	809.301270	-449.371216	-137.879517	834.185303	-504.768524	67.972282	960.907776	461.501770	-27.771275	928.142273	492.077271	152.160492
-515.817444	170.252716	862.235962	-513.298645	-32.902000	860.536804	-639.276245	198.532333	422.198364	-558.118286	-64.171501	473.849060	-619.574829	200.027298	67.012794	-608.428955	-59.250530	76.463501	-560.233337	270.909912	1287.239746	-534.044434	-121.678062	1300.982788	-494.078949	74.705360	1323.571533	-482.362030	82.685654	1589.891968	-595.864502	294.252167	1052.012573	-561.523621	-171.040207	1070.006348	-479.987213	268.907288	809.313843	-449.478516	-137.939514	834.221863	-504.747253	67.964668	960.901367	461.209534	-27.699047	928.102173	491.766663	152.212769
-515.795105	170.276840	862.234253	-513.309326	-32.897560	860.536255	-639.312622	198.562729	422.231750	-558.067810	-64.167778	473.844696	-619.616455	200.037308	67.026749	-608.405701	-59.261246	76.477280	-560.176758	270.928040	1287.219482	-534.135193	-121.655525	1300.978516	-494.079498	74.711220	1323.571289	-482.379639	82.704407	1589.892212	-595.763489	294.228485	1051.985840	-561.666077	-171.088821	1070.015137	-479.898804	268.851471	809.311890	-449.570465	-137.972595	834.233826	-504.753845	67.977852	960.901489	460.921417	-27.685671	928.056152	491.464905	152.247543
-515.762390	170.301437	862.246338	-513.304382	-32.891315	860.541687	-639.311401	198.532028	422.220001	-557.992920	-64.140785	473.826630	-619.568420	200.022476	67.020546	-608.392212	-59.250690	76.431602	-560.134277	270.972534	1287.221436	-534.194275	-121.637512	1300.989258	-494.089508	74.733238	1323.579590	-482.394806	82.713997	1589.896973	-595.672363	294.250549	1051.967163	-561.758850	-171.104691	1070.029419	-479.816681	268.825134	809.288696	-449.668915	-138.025665	834.251770	-504.745514	67.988609	960.911255	460.638306	-27.656637	928.028137	491.135406	152.281723
-515.749512	170.336533	862.242798	-513.334106	-32.899101	860.535278	-639.353149	198.583603	422.253174	-558.029480	-64.164108	473.815674	-619.561462	200.054962	67.036308	-608.405518	-59.268246	76.454529	-560.081665	270.981995	1287.218994	-534.247864	-121.623802	1300.972534	-494.093231	74.735321	1323.580933	-482.397430	82.751740	1589.902954	-595.591553	294.251007	1051.964111	-561.864746	-171.105759	1070.021484	-479.727295	268.774628	809.285706	-449.766205	-138.059937	834.239502	-504.739807	67.999107	960.904907	460.297424	-27.646070	927.994324	490.804321	152.361694
-515.703613	170.371307	862.242249	-513.340027	-32.848095	860.528137	-639.361755	198.583405	422.259033	-557.998108	-64.201706	473.823151	-619.616455	200.049545	67.043091	-608.413574	-59.272354	76.461769	-560.013611	271.038452	1287.208130	-534.303162	-121.606117	1301.014160	-494.092255	74.740608	1323.579590	-482.400909	82.769997	1589.909180	-595.509888	294.278046	1051.931519	-561.919128	-171.075912	1070.058960	-479.675812	268.744751	809.248535	-449.833740	-138.106216	834.249329	-504.720398	68.036224	960.901062	459.948608	-27.582975	927.967224	490.438507	152.390594
-515.685059	170.376755	862.233459	-513.358948	-32.843254	860.524719	-639.369751	198.549332	422.255402	-558.001221	-64.205460	473.822357	-619.622681	200.066452	67.032158	-608.430969	-59.255482	76.443893	-559.964905	271.038971	1287.202515	-534.358276	-121.590202	1301.006226	-494.092041	74.747131	1323.579468	-482.410675	82.794373	1589.912598	-595.540161	294.811157	1051.874512	-561.989563	-171.073959	1070.027954	-479.610931	268.709442	809.254700	-449.913177	-138.147842	834.247559	-504.715179	68.042229	960.894409	459.583038	-27.539257	927.935913	490.047333	152.501221
-515.684326	170.379425	862.211060	-513.372131	-32.851860	860.529419	-639.411316	198.549347	422.252655	-558.007690	-64.209908	473.822968	-619.597229	200.069168	67.033920	-608.423218	-59.251633	76.441093	-559.911316	271.065033	1287.185059	-534.403748	-121.574005	1300.992554	-494.093140	74.758728	1323.577393	-482.425476	82.819633	1589.911377	-595.495850	294.847046	1051.841309	-562.033569	-171.022980	1070.047974	-479.547119	268.678986	809.250671	-449.999878	-138.178085	834.235413	-504.703735	68.052132	960.883911	459.199158	-27.512745	927.893311	489.666321	152.550522
-515.655640	170.400848	862.210876	-513.367126	-32.848244	860.534424	-639.443237	198.534836	422.268188	-557.981750	-64.214157	473.817993	-619.602783	200.082596	67.041885	-608.410889	-59.251194	76.440224	-559.876160	271.093658	1287.186279	-534.467468	-121.558762	1300.996948	-494.103668	74.767113	1323.570313	-482.439606	82.839699	1589.907349	-595.440918	294.857758	1051.844360	-562.159363	-171.064285	1070.036987	-479.480927	268.647766	809.265076	-450.051697	-138.219315	834.218140	-504.695862	68.066002	960.887207	458.785004	-27.501379	927.884521	489.286163	152.589478
-515.604736	170.373093	862.222168	-513.348450	-32.851688	860.543030	-639.492493	198.533051	422.291840	-557.974915	-64.219902	473.816833	-619.612305	200.090714	67.026680	-608.407837	-59.251133	76.440468	-559.820862	271.097382	1287.170044	-534.502258	-121.544014	1301.000244	-494.106750	74.764206	1323.582031	-482.458405	82.840790	1589.903809	-595.407410	294.918701	1051.835449	-562.224915	-171.059769	1070.028931	-479.472443	268.611420	809.250854	-450.076691	-138.225037	834.236572	-504.677734	68.047234	960.898804	458.443695	-27.425188	927.843506	488.913910	152.570282
-515.566162	170.412109	862.226196	-513.334229	-32.867886	860.568237	-639.541443	198.508636	422.277344	-557.974670	-64.219772	473.819855	-619.614563	200.075363	67.029091	-608.407898	-59.251133	76.440460	-559.796387	271.114685	1287.169678	-534.556519	-121.533981	1300.998047	-494.108185	74.781151	1323.567017	-482.450928	82.864586	1589.901855	-595.378113	294.929260	1051.830078	-562.207275	-171.015030	1070.045288	-479.418427	268.579498	809.266296	-450.112183	-138.266449	834.241760	-504.659576	68.067978	960.914307	458.101593	-27.392887	927.789490	488.545227	152.589279
-515.579956	170.357666	862.193359	-513.365234	-32.866848	860.559509	-639.580933	198.491135	422.290863	-557.961182	-64.234505	473.823700	-619.585693	200.053024	67.013550	-608.412292	-59.251358	76.442451	-559.759766	271.141541	1287.157227	-534.586182	-121.518723	1301.001221	-494.130066	74.779076	1323.583984	-482.479156	82.867470	1589.907471	-595.331848	294.943359	1051.820435	-562.256775	-171.000687	1070.054688	-479.420319	268.586121	809.242859	-450.162262	-138.288071	834.216248	-504.654388	68.052345	960.890869	457.684448	-27.329058	927.753113	488.102020	152.676819
-515.560425	170.386749	862.208252	-513.387817	-32.850380	860.557312	-639.672180	198.482178	422.280457	-557.937500	-64.216553	473.816010	-619.616211	200.076874	67.012787	-608.411804	-59.254299	76.442413	-559.714783	271.146240	1287.139648	-534.642883	-121.505997	1300.980103	-494.130890	74.792366	1323.556763	-482.483673	82.892128	1589.910889	-595.315918	294.938141	1051.818970	-562.330383	-171.017273	1070.052612	-479.418182	268.562683	809.178040	-450.186890	-138.319321	834.215210	-504.648285	68.064880	960.896362	457.265686	-27.276176	927.716003	487.668213	152.754211
-515.532532	170.396942	862.183350	-513.406189	-32.870136	860.555359	-639.688782	198.498962	422.297272	-557.972473	-64.243584	473.822693	-619.618591	200.066849	66.996712	-608.438599	-59.268444	76.445358	-559.690125	271.195862	1287.109497	-534.680603	-121.480820	1300.979858	-494.138031	74.792572	1323.545654	-482.485352	82.896584	1589.903564	-595.281006	294.950165	1051.807007	-562.364197	-171.000137	1070.030884	-479.420929	268.567535	809.167542	-450.193268	-138.336243	834.203735	-504.627655	68.069336	960.881470	456.771912	-27.273201	927.685486	487.205353	152.802200
-515.538757	170.393143	862.168274	-513.417725	-32.826153	860.548889	-639.715332	198.454330	422.286865	-557.969971	-64.241554	473.816345	-619.560791	200.090240	66.997368	-608.419312	-59.243893	76.452507	-559.668091	271.200226	1287.098999	-534.693481	-121.458824	1300.984619	-494.124054	74.819374	1323.555420	-482.491211	82.919479	1589.908691	-595.283325	294.991028	1051.787109	-562.366150	-170.991089	1070.044189	-479.426086	268.561981	809.125854	-450.198181	-138.345459	834.200317	-504.629517	68.093307	960.869995	456.324432	-27.211658	927.666687	486.732666	152.834610
-515.530762	170.389282	862.159241	-513.424744	-32.851917	860.568848	-639.731750	198.452484	422.249664	-557.948303	-64.226105	473.794739	-619.602722	200.077225	66.998268	-608.410278	-59.261635	76.450409	-559.649414	271.233948	1287.089722	-534.732788	-121.453300	1300.963135	-494.121796	74.822868	1323.555786	-482.487213	82.926140	1589.910400	-595.280884	295.035522	1051.790405	-562.362793	-170.950272	1070.038452	-479.441589	268.585052	809.115540	-450.194061	-138.333893	834.200378	-504.631439	68.092026	960.875793	455.901276	-27.201818	927.633057	486.280212	152.888153
-515.513733	170.348969	862.163025	-513.424622	-32.850494	860.576477	-639.743591	198.431564	422.274231	-557.946045	-64.224159	473.793884	-619.815613	200.068542	67.011894	-608.407593	-59.279987	76.451935	-559.631714	271.240021	1287.084351	-534.757324	-121.427963	1300.951782	-494.138641	74.828712	1323.573486	-482.507019	82.923233	1589.916748	-595.291138	295.068512	1051.767334	-562.368896	-170.933609	1070.031860	-479.453613	268.576447	809.117676	-450.159058	-138.319138	834.246582	-504.628448	68.073448	960.882080	455.445068	-27.138823	927.593750	485.800049	152.944702
-515.447632	170.706268	862.359314	-513.349304	-32.787174	860.578247	-639.822388	198.465668	422.305084	-557.896484	-64.185623	473.784668	-619.823364	200.077820	67.013451	-608.394470	-59.279518	76.446960	-559.621277	271.256348	1287.074829	-534.771179	-121.423645	1300.944214	-494.154480	74.845573	1323.568115	-482.513489	82.928017	1589.912354	-595.286255	295.032074	1051.802612	-562.401367	-170.962952	1070.010132	-479.468567	268.561279	809.118530	-450.135559	-138.293076	834.221680	-504.636902	68.189178	960.988220	455.031372	-27.076302	927.560364	485.343811	152.969757
-515.400330	170.751770	862.360046	-513.331787	-32.773796	860.567261	-639.797058	198.451492	422.325775	-557.898254	-64.197716	473.782990	-619.820374	200.066452	67.021004	-608.353088	-59.249031	76.432076	-559.605774	271.264740	1287.070557	-534.792297	-121.413284	1300.940430	-494.162994	74.844566	1323.551025	-482.514954	82.937164	1589.909790	-595.285278	295.050262	1051.808228	-562.387390	-170.931610	1070.004028	-479.488770	268.573761	809.113220	-450.112976	-138.293396	834.223572	-504.608154	68.211525	960.983398	454.561432	-26.997732	927.497070	484.873077	153.061005
-515.447937	170.406723	862.153442	-513.393250	-32.865170	860.568420	-639.749084	198.413971	422.262177	-557.931213	-64.214699	473.807373	-619.766663	200.049316	67.010902	-608.379089	-59.252502	76.437881	-559.586243	271.279785	1287.079224	-534.800354	-121.396736	1300.933716	-494.170502	74.857094	1323.536377	-482.517700	82.934860	1589.903931	-595.269409	295.083740	1051.796021	-562.392151	-170.897858	1069.975708	-479.513916	268.605988	809.106079	-450.093567	-138.268356	834.234131	-504.591583	68.094177	960.874390	454.067383	-26.964346	927.444641	484.355286	153.146240
-515.426819	170.698471	862.332458	-513.346252	-32.793289	860.572754	-639.767212	198.455688	422.330383	-557.900452	-64.190559	473.798096	-619.609009	200.088486	67.018578	-608.341187	-59.248230	76.429672	-559.579712	271.306335	1287.093140	-534.807922	-121.386703	1300.936279	-494.168884	74.854324	1323.547485	-482.525330	82.935959	1589.887329	-595.270508	295.089264	1051.795654	-562.383484	-170.927490	1069.982178	-479.517303	268.614044	809.091370	-450.073761	-138.246170	834.222473	-504.613647	68.191933	960.971008	453.570801	-26.928822	927.408020	483.843018	153.217087
-515.474304	170.423523	862.164368	-513.441772	-32.847816	860.559814	-639.739624	198.423477	422.283630	-557.938599	-64.210876	473.811584	-619.586121	200.074677	66.990929	-608.361084	-59.252007	76.435432	-559.587708	271.303833	1287.079346	-534.792786	-121.358849	1300.947510	-494.185028	74.859566	1323.556885	-482.523712	82.943878	1589.890381	-595.282837	295.115967	1051.785522	-562.382874	-170.920319	1069.963989	-479.578796	268.657715	809.077637	-450.041473	-138.217300	834.225647	-504.605743	68.100845	960.873169	453.068909	-26.933929	927.372131	483.317963	153.253586
-515.478577	170.409515	862.160645	-513.451172	-32.852535	860.569031	-639.774719	198.439880	422.293488	-557.944519	-64.221634	473.811859	-619.611023	200.082077	67.009392	-608.387268	-59.269024	76.438522	-559.588501	271.294922	1287.072510	-534.794434	-121.366455	1300.951660	-494.210754	74.901352	1323.542358	-482.521790	82.939362	1589.891113	-595.301575	295.133362	1051.789917	-562.341064	-170.860352	1069.987793	-479.579651	268.658417	809.076782	-450.026642	-138.222534	834.231140	-504.610626	68.097580	960.875793	452.615021	-26.829302	927.332642	482.796967	153.332382
-515.472595	170.407440	862.161865	-513.440857	-32.841816	860.578735	-639.800659	198.444397	422.292023	-557.969971	-64.235298	473.816589	-619.790955	200.062866	67.014854	-608.428101	-59.271130	76.444962	-559.596680	271.299683	1287.071899	-534.802429	-121.327965	1300.931885	-494.216309	74.891541	1323.565063	-482.521179	82.943207	1589.887329	-595.306580	295.129089	1051.793701	-562.300354	-170.828964	1069.958740	-479.582306	268.676422	809.076294	-449.992035	-138.196564	834.242676	-504.607483	68.106178	960.881775	452.171600	-26.742998	927.299316	482.289154	153.367554
-515.460205	170.395599	862.160034	-513.399719	-32.818050	860.586487	-639.793640	198.419525	422.315338	-557.953613	-64.222504	473.814636	-619.591675	200.096649	67.036934	-608.408630	-59.254383	76.442627	-559.627014	271.330231	1287.087280	-534.799927	-121.314568	1300.928711	-494.213135	74.893318	1323.568848	-482.516479	82.943207	1589.884644	-595.312500	295.136108	1051.783691	-562.314331	-170.864029	1069.946899	-479.612000	268.721649	809.079468	-449.955719	-138.135544	834.235474	-504.587524	68.118011	960.885437	451.716003	-26.679457	927.250793	481.800354	153.430542
-515.458130	170.392624	862.160095	-513.397339	-32.853920	860.592834	-639.817627	198.384766	422.305756	-557.926880	-64.209389	473.793518	-619.767273	200.084381	67.034111	-608.406982	-59.251572	76.435036	-559.642273	271.337982	1287.068359	-534.801025	-121.312660	1300.929321	-494.220276	74.903702	1323.554932	-482.524658	82.948807	1589.885254	-595.345093	295.136597	1051.766724	-562.236023	-170.818024	1069.953613	-479.619659	268.737152	809.079346	-449.929962	-138.096008	834.237854	-504.587555	68.101784	960.888916	451.256470	-26.629845	927.218750	481.331726	153.495071
-515.448242	170.394974	862.153015	-513.382141	-32.852417	860.577698	-639.822693	198.389313	422.316956	-557.923645	-64.205284	473.813721	-619.787415	200.054993	67.032181	-608.403931	-59.257553	76.420151	-559.679443	271.341705	1287.063232	-534.811035	-121.313873	1300.923706	-494.233032	74.926674	1323.564575	-482.515320	82.955055	1589.887817	-595.375183	295.155182	1051.764526	-562.239258	-170.816055	1069.944824	-479.616699	268.745178	809.099121	-449.895996	-138.073502	834.245056	-504.584534	68.099884	960.878723	450.763458	-26.575180	927.181702	480.801239	153.546341
-515.460999	170.374680	862.147095	-513.382690	-32.857075	860.575500	-639.849365	198.375046	422.320526	-557.937378	-64.253380	473.827515	-619.564392	200.080002	67.068336	-608.423584	-59.274277	76.425575	-559.722839	271.339233	1287.050171	-534.809692	-121.316345	1300.895874	-494.247559	74.936203	1323.556274	-482.529785	82.960594	1589.870483	-595.394897	295.170563	1051.752930	-562.251343	-170.847961	1069.934814	-479.618408	268.762543	809.087402	-449.881836	-138.061325	834.230591	-504.593262	68.089760	960.874878	450.242096	-26.577269	927.162415	480.249084	153.598373
-515.452148	170.379684	862.135132	-513.386780	-32.856380	860.572693	-639.835266	198.343689	422.300934	-557.940369	-64.256279	473.827820	-619.574646	200.066452	67.019081	-608.411987	-59.252335	76.440018	-559.748291	271.344147	1287.028442	-534.806946	-121.289536	1300.889038	-494.271393	74.942924	1323.543945	-482.525421	82.961479	1589.852905	-595.430115	295.160156	1051.726563	-562.221741	-170.840622	1069.908447	-479.625214	268.777557	809.086243	-449.836212	-137.996704	834.216919	-504.585632	68.096565	960.867004	449.758301	-26.546581	927.153931	479.714081	153.651489
-515.470276	170.353851	862.114746	-513.407349	-32.845425	860.554260	-639.841553	198.340866	422.311401	-557.903381	-64.239487	473.814514	-619.749817	200.047928	67.021942	-608.401367	-59.253731	76.443413	-559.779297	271.358093	1287.023682	-534.783813	-121.290359	1300.896851	-494.289032	74.946503	1323.545776	-482.523285	82.978043	1589.854736	-595.448669	295.172638	1051.733887	-562.190552	-170.808197	1069.896240	-479.639221	268.803864	809.082520	-449.816650	-137.988968	834.201538	-504.582336	68.090096	960.845337	449.313110	-26.471544	927.114990	479.208740	153.695816
-515.444214	170.404861	862.138367	-513.351624	-32.846645	860.569031	-639.825134	198.316727	422.327698	-557.914124	-64.255577	473.800720	-619.560852	200.076874	67.049179	-608.395935	-59.253735	76.444298	-559.823914	271.348145	1287.026123	-534.746887	-121.287308	1300.901733	-494.296539	74.969978	1323.553589	-482.530640	82.978600	1589.846191	-595.470886	295.176636	1051.729980	-562.151611	-170.808243	1069.911865	-479.631714	268.809448	809.086182	-449.788147	-137.967743	834.207703	-504.561615	68.112030	960.866516	448.877380	-26.389084	927.074036	478.720795	153.746521
-515.453003	170.420013	862.139160	-513.356628	-32.829155	860.537781	-639.803284	198.336700	422.320465	-557.894714	-64.236336	473.800018	-619.772644	200.047211	67.042091	-608.404968	-59.254089	76.443657	-559.851685	271.340698	1287.002075	-534.726196	-121.284485	1300.888916	-494.302002	74.975609	1323.542236	-482.527710	82.992279	1589.847168	-595.492920	295.144928	1051.727417	-562.159973	-170.814743	1069.895264	-479.629303	268.796234	809.074402	-449.739288	-137.943649	834.191101	-504.557678	68.112961	960.850098	448.438599	-26.325434	927.044861	478.212036	153.827820
-515.436157	170.403961	862.135437	-513.309875	-32.826496	860.550415	-639.800903	198.348679	422.298737	-557.877380	-64.250404	473.819946	-619.789612	200.071838	67.045975	-608.398315	-59.245670	76.452721	-559.892700	271.347595	1287.013428	-534.727295	-121.273056	1300.898926	-494.302673	74.978500	1323.540771	-482.543457	83.010254	1589.840820	-595.486633	295.105499	1051.723999	-562.057739	-170.794907	1069.906616	-479.613281	268.809998	809.087708	-449.704407	-137.893585	834.206970	-504.537506	68.115509	960.855774	448.034698	-26.284664	927.019531	477.754456	153.871353
-515.443665	170.384613	862.121643	-513.297119	-32.842983	860.559265	-639.794739	198.345200	422.294128	-557.856934	-64.256584	473.827820	-619.814392	200.029877	67.033661	-608.388977	-59.242260	76.450562	-559.957642	271.329865	1287.003540	-534.709534	-121.260330	1300.885376	-494.320801	74.988174	1323.541992	-482.548340	83.028595	1589.848389	-595.546997	295.118347	1051.689575	-562.075806	-170.809433	1069.892944	-479.628662	268.825348	809.079224	-449.673218	-137.894577	834.195679	-504.539825	68.109612	960.853882	447.537781	-26.239372	927.005371	477.238129	153.929092
-515.439636	170.387894	862.113708	-513.265686	-32.851830	860.554871	-639.820374	198.357254	422.289795	-557.847778	-64.286537	473.840240	-619.787964	200.034103	66.984459	-608.436279	-59.278008	76.459915	-559.975220	271.348602	1286.976807	-534.696960	-121.271187	1300.880737	-494.350708	75.005493	1323.518921	-482.558716	83.042130	1589.839844	-595.560791	295.145172	1051.674805	-562.079895	-170.833908	1069.876343	-479.648712	268.873322	809.070679	-449.656525	-137.916916	834.187439	-504.518890	68.109947	960.847412	447.072662	-26.242039	926.984924	476.753387	153.986008
-515.466980	170.417038	862.108276	-513.250610	-32.825142	860.549927	-639.794678	198.364868	422.294464	-557.832520	-64.285461	473.819000	-619.790039	200.030426	66.995193	-608.449951	-59.259247	76.453239	-560.015076	271.348663	1286.982666	-534.676086	-121.284172	1300.879150	-494.354858	75.019958	1323.519653	-482.580200	83.050232	1589.831665	-595.599487	295.139557	1051.647583	-562.014587	-170.814240	1069.881714	-479.657135	268.851074	809.062683	-449.603607	-137.881821	834.184448	-504.523834	68.140190	960.842163	446.599030	-26.213276	926.964905	476.244934	154.008026
-515.487366	170.382996	862.107971	-513.220032	-32.850853	860.556335	-639.816711	198.367004	422.304810	-557.764465	-64.281326	473.826141	-619.611572	200.051697	67.013107	-608.406250	-59.228844	76.467888	-560.053833	271.338959	1286.977417	-534.666687	-121.283096	1300.881592	-494.357849	75.018478	1323.519531	-482.589600	83.075195	1589.824341	-595.617249	295.102936	1051.661621	-561.992371	-170.815308	1069.874634	-479.674713	268.830872	809.059814	-449.581390	-137.864059	834.188171	-504.514557	68.116096	960.844849	446.127106	-26.183331	926.945801	475.779083	154.067368
-515.477539	170.362396	862.114197	-513.178040	-32.878071	860.558960	-639.807800	198.351654	422.312012	-557.759460	-64.297104	473.801422	-619.806946	200.044189	67.029465	-608.464844	-59.235992	76.453491	-560.092468	271.336060	1286.985229	-534.654724	-121.292480	1300.864746	-494.369812	75.004494	1323.521118	-482.590240	83.096756	1589.831055	-595.627869	295.097961	1051.643799	-561.960571	-170.842438	1069.878418	-479.706543	268.820343	809.060608	-449.553131	-137.867996	834.191528	-504.493866	68.091911	960.849731	445.699127	-26.147718	926.925171	475.350189	154.138092
-515.474365	170.360199	862.121826	-513.144043	-32.838219	860.542542	-639.820007	198.338943	422.305511	-557.706604	-64.285439	473.812897	-619.588745	200.047607	67.021164	-608.425964	-59.265892	76.472900	-560.135132	271.332489	1286.966675	-534.616516	-121.296394	1300.888306	-494.373840	75.009483	1323.545044	-482.609894	83.117554	1589.832520	-595.675537	295.048950	1051.651733	-561.905212	-170.838104	1069.895752	-479.733734	268.826385	809.063354	-449.490234	-137.861099	834.189453	-504.480408	68.100296	960.845825	445.281891	-26.028246	926.873840	474.908722	154.228485
-515.475830	170.373383	862.113892	-513.131714	-32.840336	860.532776	-639.839905	198.334473	422.315430	-557.662048	-64.284897	473.773499	-619.797913	200.036560	67.011070	-608.445129	-59.267555	76.476479	-560.173035	271.310577	1286.959473	-534.584045	-121.286682	1300.881592	-494.391022	75.022301	1323.538086	-482.647522	83.137405	1589.828247	-595.716248	295.005707	1051.655273	-561.888733	-170.838409	1069.886475	-479.744263	268.806671	809.065369	-449.476410	-137.848846	834.190674	-504.491638	68.105415	960.838562	444.876434	-25.959805	926.867615	474.444550	154.321503
-515.496765	170.373840	862.115051	-513.100708	-32.843037	860.535583	-639.791504	198.316833	422.304382	-557.652832	-64.336227	473.792633	-619.574768	200.047897	67.032982	-608.488464	-59.269367	76.486511	-560.203430	271.338226	1286.970093	-534.585754	-121.282532	1300.892090	-494.409363	75.019920	1323.552002	-482.665344	83.149345	1589.836792	-595.732361	295.008514	1051.650513	-561.812744	-170.826340	1069.918701	-479.751740	268.829468	809.063782	-449.441284	-137.855103	834.212830	-504.486359	68.107620	960.840576	444.428650	-25.884687	926.837708	474.002899	154.410126
-515.490845	170.377258	862.106079	-513.084656	-32.832443	860.541077	-639.783752	198.312912	422.302734	-557.618591	-64.334007	473.812073	-619.766968	200.047958	67.045898	-608.475159	-59.274456	76.487938	-560.256348	271.306946	1286.944214	-534.572876	-121.277290	1300.868042	-494.426331	75.044296	1323.524658	-482.700500	83.173798	1589.824463	-595.778259	294.989899	1051.620483	-561.808411	-170.848587	1069.909912	-479.755341	268.824280	809.053955	-449.400513	-137.877213	834.210205	-504.478333	68.122147	960.839172	443.988556	-25.853163	926.858643	473.550903	154.496292
-515.468323	170.382309	862.121582	-513.032104	-32.848289	860.523438	-639.727905	198.289886	422.263916	-557.588379	-64.341637	473.812225	-619.536438	200.056763	67.043098	-608.489136	-59.273037	76.484558	-560.298096	271.301605	1286.945557	-534.555542	-121.283295	1300.865479	-494.440277	75.051048	1323.515625	-482.740601	83.189835	1589.822266	-595.823364	295.030212	1051.607666	-561.774231	-170.855743	1069.905273	-479.809479	268.829254	809.047485	-449.368896	-137.880371	834.213074	-504.460327	68.101791	960.839905	443.532318	-25.810600	926.863281	473.122009	154.546951
-515.507751	170.405884	862.125244	-513.034729	-32.850758	860.512329	-639.773682	198.316116	422.287720	-557.592224	-64.370956	473.807373	-619.598022	200.046158	67.017281	-608.523560	-59.274609	76.491516	-560.328064	271.305542	1286.934326	-534.517273	-121.297775	1300.882446	-494.446533	75.052673	1323.528442	-482.765503	83.218277	1589.814941	-595.854065	295.018463	1051.598145	-561.743652	-170.880417	1069.915894	-479.820953	268.815887	809.049316	-449.313171	-137.879959	834.242310	-504.479797	68.106987	960.835999	443.122894	-25.803267	926.857605	472.707001	154.578796
-515.512146	170.367294	862.121277	-512.983337	-32.861782	860.524048	-639.737793	198.295547	422.279602	-557.534424	-64.369705	473.796051	-619.712097	200.035233	67.029327	-608.527344	-59.282871	76.483780	-560.370728	271.298309	1286.910034	-534.474670	-121.290108	1300.894043	-494.454193	75.051521	1323.524414	-482.773560	83.235817	1589.815674	-595.883301	294.977295	1051.592285	-561.694519	-170.902649	1069.932495	-479.863586	268.832367	809.041626	-449.290192	-137.871231	834.231812	-504.458893	68.092430	960.840210	442.749664	-25.757133	926.841003	472.321869	154.586975
-515.497192	170.364655	862.112793	-512.951233	-32.874493	860.510010	-639.741943	198.282806	422.299927	-557.501770	-64.349709	473.792847	-619.765991	200.015869	67.028404	-608.500793	-59.295120	76.480675	-560.396484	271.288849	1286.902832	-534.471252	-121.301857	1300.900513	-494.453369	75.048729	1323.524414	-482.804779	83.254326	1589.815552	-595.930969	294.964478	1051.584839	-561.681946	-170.929169	1069.894531	-479.891571	268.827087	809.028809	-449.224915	-137.866440	834.254089	-504.447754	68.082718	960.830139	442.395508	-25.722305	926.842346	471.930237	154.608856
-515.489136	170.353622	862.113220	-512.923950	-32.867104	860.523804	-639.733154	198.277069	422.302582	-557.495361	-64.350670	473.792480	-619.759766	200.016144	67.027802	-608.525452	-59.271267	76.510361	-560.446350	271.286835	1286.862671	-534.446533	-121.308838	1300.907471	-494.463379	75.074699	1323.517700	-482.822784	83.288712	1589.817749	-595.974854	294.973450	1051.555786	-561.615479	-170.931274	1069.922485	-479.897583	268.806641	809.006958	-449.202637	-137.875214	834.251038	-504.434235	68.088249	960.837708	442.052521	-25.664253	926.836304	471.542664	154.649216
-515.505737	170.323196	862.113159	-512.875427	-32.893959	860.514038	-639.756409	198.282715	422.291595	-557.490906	-64.377586	473.814453	-619.765564	200.043732	67.031609	-608.532288	-59.282536	76.510056	-560.477844	271.289001	1286.864136	-534.407532	-121.280273	1300.920044	-494.474457	75.076233	1323.516602	-482.871765	83.307335	1589.798950	-595.979309	294.921478	1051.513672	-561.581909	-170.922958	1069.927002	-479.914398	268.824493	808.994934	-449.152283	-137.874908	834.245911	-504.404938	68.058167	960.831482	441.713440	-25.637112	926.859680	471.168884	154.723373
-515.615845	170.542770	862.119141	-513.178406	-32.516758	860.237671	-639.842468	198.297821	422.338654	-557.481018	-64.371468	473.732605	-619.806702	200.040390	67.031998	-608.523804	-59.271133	76.512383	-560.515503	271.263824	1286.833618	-534.393921	-121.277069	1300.910156	-494.482727	75.072952	1323.526733	-482.882355	83.322952	1589.814941	-596.031067	294.922211	1051.506104	-561.546387	-170.979858	1069.934937	-479.946472	268.866089	808.972900	-449.121887	-137.895599	834.254028	-504.506744	68.209740	960.684875	441.348511	-25.594992	926.865662	470.769592	154.777405
-515.475952	170.267578	862.083435	-512.836121	-32.908924	860.496643	-639.773560	198.243790	422.312286	-557.446228	-64.371735	473.818329	-619.734070	200.027573	67.028030	-608.522766	-59.274227	76.485664	-560.561157	271.257263	1286.817993	-534.376831	-121.295967	1300.913940	-494.486511	75.082527	1323.512817	-482.911346	83.346649	1589.806885	-596.059143	294.903839	1051.494629	-561.497070	-170.995697	1069.925537	-479.951874	268.827454	808.963074	-449.078949	-137.892471	834.259766	-504.375336	68.029175	960.808472	440.966522	-25.571898	926.889832	470.384064	154.831726
-515.475769	170.261658	862.091675	-512.811523	-32.940086	860.487244	-639.787842	198.234497	422.315369	-557.453918	-64.386139	473.805420	-619.751953	200.019058	67.028130	-608.536316	-59.263515	76.492149	-560.601013	271.236420	1286.803345	-534.357849	-121.303978	1300.917236	-494.491150	75.080101	1323.518555	-482.927338	83.383316	1589.821289	-596.097473	294.906769	1051.486694	-561.461914	-171.017288	1069.931641	-479.990234	268.850098	808.940186	-449.019348	-137.905136	834.280823	-504.366699	68.003197	960.808167	440.583221	-25.510801	926.900208	469.983978	154.886887
-515.455505	170.243591	862.088928	-512.748169	-32.967678	860.501099	-639.780762	198.230515	422.312592	-557.412964	-64.378059	473.805908	-619.571167	200.026382	67.054741	-608.526978	-59.276863	76.499504	-560.632629	271.238892	1286.796021	-534.340393	-121.315887	1300.927246	-494.497925	75.077179	1323.526245	-482.985596	83.389633	1589.810303	-596.036011	294.359802	1051.513184	-561.415894	-171.018951	1069.930176	-479.993195	268.845795	808.910400	-448.981018	-137.932266	834.275818	-504.337006	67.990417	960.815002	440.237061	-25.502876	926.900635	469.637695	154.950455
-515.469666	170.224609	862.082092	-512.731506	-32.970867	860.479980	-639.767456	198.205963	422.279663	-557.436523	-64.450287	473.840546	-619.611145	200.019943	67.064400	-608.519531	-59.288311	76.501549	-560.657593	271.238251	1286.798828	-534.312012	-121.321785	1300.941040	-494.502411	75.102379	1323.518555	-483.001129	83.411301	1589.803955	-596.146484	294.839111	1051.450684	-561.385376	-171.059021	1069.939697	-480.021576	268.844727	808.918640	-448.932831	-137.908096	834.275818	-504.332642	67.973839	960.800659	439.887695	-25.518408	926.910583	469.293610	154.950623
-515.465149	170.216019	862.061340	-512.699097	-33.000057	860.484436	-639.766235	198.177597	422.274170	-557.406555	-64.442665	473.808014	-619.578003	200.049606	67.043846	-608.518555	-59.288200	76.500710	-560.710449	271.227570	1286.753784	-534.259644	-121.327530	1300.939087	-494.503296	75.107864	1323.490845	-483.002991	83.442978	1589.802979	-596.213989	294.854553	1051.418213	-561.313416	-171.029800	1069.922729	-480.047424	268.835602	808.871338	-448.879120	-137.898270	834.273987	-504.306702	67.968811	960.791870	439.541321	-25.497692	926.909180	468.943665	155.012894
-515.465027	170.202667	862.037964	-512.681641	-33.025917	860.473145	-639.749695	198.177826	422.277527	-557.400391	-64.465157	473.813263	-619.598938	200.037140	67.005669	-608.518005	-59.284557	76.522697	-560.755859	271.233887	1286.732178	-534.222351	-121.305527	1300.946167	-494.501007	75.110886	1323.480835	-483.020172	83.473335	1589.791016	-596.157349	294.298004	1051.455200	-561.237366	-171.028366	1069.926392	-480.037628	268.861664	808.866943	-448.813416	-137.895737	834.274475	-504.297028	67.955994	960.774475	439.268768	-25.482761	926.897705	468.659210	155.021301
-515.465637	170.168045	862.020630	-512.647461	-33.056683	860.482788	-639.751892	198.169785	422.264954	-557.367676	-64.457565	473.842377	-619.565552	200.045731	67.013214	-608.531860	-59.282898	76.518082	-560.798584	271.233368	1286.702148	-534.202759	-121.303780	1300.924805	-494.490112	75.123756	1323.483032	-483.023438	83.512032	1589.795288	-596.191040	294.269318	1051.448364	-561.172058	-171.035294	1069.940796	-480.030884	268.850769	808.845825	-448.770294	-137.919678	834.279602	-504.282867	67.938133	960.770996	439.004059	-25.427481	926.860596	468.323212	155.040619
-515.432678	170.145218	862.030762	-512.605164	-33.071198	860.475464	-639.737610	198.162033	422.259399	-557.338196	-64.467957	473.829590	-619.524902	200.037735	67.014877	-608.504211	-59.293274	76.532410	-560.825073	271.225403	1286.702759	-534.194946	-121.297440	1300.905884	-494.474060	75.141388	1323.472412	-483.036011	83.531227	1589.782959	-596.219177	294.227936	1051.418335	-561.104065	-171.012344	1069.918091	-480.045837	268.848724	808.844849	-448.695282	-137.895020	834.279785	-504.258392	67.911156	960.773682	438.716064	-25.376307	926.845642	468.002991	155.085785
-515.438232	170.100220	862.020264	-512.599854	-33.076721	860.469299	-639.733521	198.149918	422.244385	-557.340210	-64.507179	473.821075	-619.539368	200.039291	66.989914	-608.542358	-59.301426	76.527351	-560.861633	271.222290	1286.692749	-534.152771	-121.310120	1300.926270	-494.475342	75.150871	1323.474121	-483.067657	83.550079	1589.788818	-596.241150	294.214844	1051.414185	-561.060059	-171.024155	1069.933594	-480.065918	268.799988	808.834473	-448.669891	-137.920715	834.285095	-504.267181	67.888268	960.766174	438.414185	-25.374687	926.838806	467.694641	155.102188
-515.452637	170.061539	862.024841	-512.582458	-33.106922	860.489319	-639.722534	198.128052	422.258820	-557.346375	-64.569572	473.835602	-619.547424	200.030212	67.039413	-608.531921	-59.300907	76.531456	-560.875061	271.236359	1286.722656	-534.133484	-121.305649	1300.931274	-494.467346	75.149925	1323.474609	-483.063660	83.575310	1589.793457	-596.279053	294.196930	1051.419922	-561.054932	-171.053436	1069.912231	-480.084564	268.780457	808.830261	-448.616516	-137.894882	834.276306	-504.282349	67.862656	960.780212	438.149384	-25.347904	926.833923	467.385620	155.143280
-515.450134	170.052536	862.005005	-512.553833	-33.124088	860.468079	-639.682922	198.107712	422.266479	-557.275574	-64.532753	473.836578	-619.513123	200.040665	67.019669	-608.500977	-59.293705	76.507698	-560.752930	271.370850	1286.869751	-534.098389	-121.309425	1300.921021	-494.469391	75.141327	1323.462280	-483.084198	83.581497	1589.781494	-596.243713	294.137817	1051.415771	-561.011108	-171.062805	1069.927734	-480.124512	268.779388	808.803406	-448.582764	-137.899521	834.295776	-504.270416	67.850105	960.760010	437.888885	-25.318192	926.799438	467.086761	155.166168
-515.455566	170.068115	862.004761	-512.552368	-33.125259	860.466370	-639.690002	198.138596	422.273529	-557.245728	-64.541588	473.817993	-619.548462	200.031082	67.045677	-608.520569	-59.296665	76.516335	-560.769104	271.371643	1286.861328	-534.070923	-121.290619	1300.886963	-494.463531	75.142365	1323.453857	-483.064331	83.593773	1589.785645	-596.273865	294.161835	1051.413330	-560.984741	-171.093048	1069.880249	-480.126770	268.747498	808.815369	-448.554016	-137.906540	834.279236	-504.275208	67.856934	960.759277	437.618011	-25.327173	926.796875	466.809509	155.191147
-515.530579	170.175125	862.137573	-512.505371	-33.124798	860.467102	-639.761841	198.163834	422.314301	-557.161560	-64.504799	473.797394	-619.599487	200.032898	67.043350	-608.503235	-59.313484	76.532089	-560.768738	271.378510	1286.837036	-534.034424	-121.302238	1300.903198	-494.443268	75.154762	1323.443359	-483.053253	83.622704	1589.767334	-596.269165	294.133148	1051.385498	-560.970215	-171.087845	1069.882202	-480.125214	268.747040	808.813721	-448.521118	-137.886810	834.251282	-504.323761	67.851608	960.829041	437.360687	-25.311741	926.781799	466.523560	155.212143
-515.555298	170.179306	862.155151	-512.502502	-33.109200	860.450745	-639.743896	198.141830	422.290710	-557.154358	-64.540169	473.791962	-619.557312	200.030029	67.004593	-608.537842	-59.326908	76.533524	-560.809937	271.347778	1286.805542	-533.991516	-121.310783	1300.928467	-494.421967	75.170929	1323.444214	-483.023407	83.626762	1589.777100	-596.288635	294.138092	1051.375610	-560.898132	-171.065735	1069.903320	-480.163116	268.699402	808.782715	-448.502441	-137.893509	834.273987	-504.330383	67.846237	960.829163	437.141113	-25.263514	926.752563	466.264679	155.230072
-515.563599	170.117233	862.129639	-512.472351	-33.142250	860.471008	-639.782654	198.124329	422.316254	-557.104065	-64.553001	473.808319	-619.622192	200.027618	66.998451	-608.516235	-59.325802	76.531853	-560.815063	271.350861	1286.809692	-533.952087	-121.327263	1300.945068	-494.422089	75.169502	1323.442993	-483.011566	83.643806	1589.774658	-596.337219	294.135345	1051.379639	-560.857178	-171.067245	1069.950439	-480.187286	268.697662	808.784790	-448.463776	-137.867508	834.310242	-504.321045	67.822792	960.826843	436.894897	-25.283926	926.737732	466.006470	155.184738
-515.540527	170.124893	862.149231	-512.457153	-33.172134	860.506470	-639.758789	198.110489	422.310638	-557.102173	-64.578110	473.822235	-619.586121	200.040146	67.034187	-608.507996	-59.336967	76.549850	-560.831970	271.347382	1286.788574	-533.937744	-121.329063	1300.967529	-494.421448	75.164993	1323.442505	-482.993378	83.649849	1589.774170	-596.346436	294.121429	1051.376587	-560.856506	-171.066467	1069.953003	-480.181427	268.686249	808.783997	-448.452057	-137.842422	834.307373	-504.319519	67.818932	960.856140	436.711884	-25.271154	926.726196	465.761078	155.211288
-515.514893	170.092728	862.152832	-512.388977	-33.215885	860.507263	-639.771179	198.107758	422.302551	-557.102600	-64.586235	473.812927	-619.601318	200.046799	67.055656	-608.504883	-59.337109	76.550629	-560.852478	271.337585	1286.803223	-533.895630	-121.339478	1301.008179	-494.415375	75.169914	1323.463745	-482.942688	83.682983	1589.795654	-596.377991	294.101044	1051.351318	-560.812500	-171.076233	1070.000366	-480.186340	268.641418	808.775879	-448.451019	-137.850906	834.341064	-504.291595	67.781342	960.860168	436.582397	-25.371481	926.724609	465.464508	154.712936
-515.537231	170.026306	862.124268	-512.410583	-33.232883	860.513184	-639.761414	198.100784	422.297363	-557.112366	-64.623268	473.845856	-619.567627	200.025772	67.040573	-608.551025	-59.327724	76.543037	-560.991150	271.180298	1286.596069	-533.875488	-121.335312	1301.031616	-494.411865	75.164917	1323.463135	-482.922791	83.687256	1589.780273	-596.414978	294.100281	1051.311646	-560.797180	-171.069473	1070.010010	-480.213257	268.631165	808.757629	-448.437958	-137.864746	834.356445	-504.290039	67.756798	960.846680	436.358551	-25.280443	926.702026	465.353027	155.117386
-515.502625	169.876328	862.004578	-512.449768	-33.263874	860.498474	-639.683960	198.044815	422.252350	-557.109314	-64.619324	473.833679	-619.517639	200.034302	67.042313	-608.530579	-59.310043	76.512871	-560.990906	271.188232	1286.595703	-533.850769	-121.350464	1301.034668	-494.410278	75.171852	1323.453125	-482.883850	83.699081	1589.774658	-596.427124	294.073456	1051.300293	-560.803955	-171.102005	1070.019775	-480.231079	268.599304	808.730042	-448.426788	-137.877518	834.372009	-504.246399	67.714554	960.775330	436.217651	-25.257549	926.695984	465.173279	155.124832
-515.494385	169.862900	861.996460	-512.450195	-33.271698	860.473999	-639.615112	198.027481	422.231049	-557.119019	-64.669998	473.845093	-619.505249	200.051590	67.035797	-608.503723	-59.313568	76.547340	-561.000061	271.178040	1286.578979	-533.815063	-121.355423	1301.074707	-494.396210	75.178497	1323.460083	-482.850342	83.729317	1589.764404	-596.453796	294.052765	1051.282471	-560.748169	-171.103104	1070.056885	-480.237244	268.580811	808.698486	-448.425232	-137.875198	834.388123	-504.227936	67.695747	960.757507	436.091187	-25.234779	926.669067	465.008179	155.124786
-515.490112	169.816284	861.982605	-512.419800	-33.305721	860.485901	-639.601501	198.018814	422.221497	-557.120117	-64.689262	473.849670	-619.487122	200.057938	67.046799	-608.537659	-59.315975	76.554604	-561.025757	271.156555	1286.550781	-533.805786	-121.369064	1301.064209	-494.372498	75.172890	1323.455811	-482.798798	83.736481	1589.757202	-596.472839	294.033234	1051.274414	-560.714966	-171.090622	1070.046021	-480.270050	268.558685	808.685303	-448.370270	-137.886017	834.386902	-504.209717	67.669266	960.756531	435.986145	-25.193550	926.653320	464.857391	155.091019
-515.479675	169.785172	861.967407	-512.409485	-33.336830	860.477539	-639.577271	198.015244	422.225281	-557.120544	-64.684563	473.841919	-619.474548	200.061691	67.032692	-608.535522	-59.318661	76.555161	-561.013123	271.148285	1286.541138	-533.762207	-121.358582	1301.052734	-494.366272	75.155930	1323.443604	-482.757690	83.763474	1589.752441	-596.464417	293.981934	1051.285278	-560.700073	-171.153381	1070.052734	-480.275543	268.565308	808.690674	-448.353485	-137.895508	834.408875	-504.189056	67.641655	960.743774	435.924286	-25.208546	926.627991	464.754944	155.063293
-515.449524	169.754303	861.971741	-512.374451	-33.374924	860.484070	-639.562195	198.007416	422.218964	-557.089355	-64.671562	473.834015	-619.490356	200.059921	67.030434	-608.534119	-59.320919	76.542030	-560.886475	271.284943	1286.706421	-533.748596	-121.369362	1301.052979	-494.350342	75.139542	1323.425171	-482.700989	83.777695	1589.735352	-596.448120	293.913849	1051.292480	-560.687622	-171.151306	1070.015137	-480.285309	268.549835	808.646790	-448.321899	-137.907471	834.401001	-504.165833	67.608353	960.750122	435.844543	-25.204382	926.607361	464.678467	155.077820
-515.435913	169.729996	861.963318	-512.366943	-33.401566	860.486633	-639.571655	198.012161	422.220001	-557.084900	-64.690933	473.797821	-619.513977	200.053467	67.023468	-608.543762	-59.316086	76.555252	-560.996521	271.131500	1286.494995	-533.759216	-121.402802	1301.017334	-494.339752	75.138420	1323.415161	-482.641724	83.803642	1589.739624	-596.486877	293.956451	1051.237793	-560.650696	-171.178741	1070.026489	-480.287323	268.549103	808.632080	-448.325928	-137.944031	834.387268	-504.158508	67.587929	960.747559	435.790955	-25.214424	926.600159	464.595276	155.054764
-515.422485	169.733536	861.948914	-512.339844	-33.416512	860.484924	-639.554932	198.004944	422.215027	-557.083313	-64.742004	473.820190	-619.550903	200.055130	67.000259	-608.552795	-59.335388	76.515556	-560.989624	271.111176	1286.477783	-533.729919	-121.419502	1301.009033	-494.320648	75.132309	1323.421021	-482.621948	83.802200	1589.708252	-596.489014	293.921875	1051.208130	-560.642151	-171.188995	1070.013794	-480.290680	268.527832	808.612854	-448.308563	-137.987823	834.371643	-504.148804	67.588966	960.740540	435.770142	-25.220964	926.583435	464.548523	155.035049
-515.416138	169.681870	861.937500	-512.335022	-33.427486	860.470520	-639.570496	198.022903	422.202850	-557.080688	-64.750145	473.813019	-619.708618	200.041824	66.978493	-608.552612	-59.348080	76.512558	-560.960449	271.094269	1286.455688	-533.713318	-121.427719	1301.003296	-494.320953	75.115280	1323.389526	-482.560150	83.818268	1589.690552	-596.462158	293.896881	1051.207764	-560.650391	-171.218903	1069.999390	-480.319916	268.521149	808.569946	-448.301758	-138.011185	834.364380	-504.133972	67.556152	960.726746	435.709442	-25.225159	926.569153	464.494476	155.030334
-515.415955	169.661362	861.919983	-512.343872	-33.467453	860.464844	-639.577759	198.033798	422.226776	-557.098816	-64.768097	473.812134	-619.556763	200.056885	66.988243	-608.578613	-59.352535	76.519463	-560.925964	271.096527	1286.442627	-533.676636	-121.427513	1301.036499	-494.302490	75.098320	1323.378296	-482.522461	83.815140	1589.671021	-596.457336	293.916046	1051.171387	-560.577209	-171.215836	1070.027222	-480.322632	268.513702	808.537842	-448.319244	-138.073303	834.349854	-504.128448	67.531471	960.714233	435.697357	-25.236982	926.574768	464.474152	155.022324
-515.411987	169.652267	861.924438	-512.347290	-33.475700	860.468384	-639.574524	198.027435	422.223816	-557.092773	-64.768959	473.827362	-619.497620	200.035110	66.973213	-608.587524	-59.344933	76.529305	-560.939331	271.087860	1286.437256	-533.692139	-121.430122	1301.040894	-494.306580	75.113571	1323.378174	-482.473755	83.825241	1589.659058	-596.456543	293.898834	1051.166626	-560.630920	-171.256866	1070.012695	-480.300690	268.497101	808.519531	-448.315430	-138.091370	834.338257	-504.124664	67.522072	960.717834	435.723724	-25.245390	926.579224	464.478516	155.033569
-515.401367	169.617584	861.923340	-512.324585	-33.474098	860.456543	-639.566345	197.987610	422.235260	-557.092896	-64.804863	473.838898	-619.712463	200.032440	66.980225	-608.551941	-59.342503	76.534706	-560.890076	271.050812	1286.432251	-533.667908	-121.461311	1301.023071	-494.283813	75.097275	1323.359497	-482.415924	83.834419	1589.661133	-596.423401	293.855011	1051.168945	-560.610046	-171.257172	1070.032227	-480.293091	268.443909	808.488403	-448.307037	-138.125671	834.359070	-504.105469	67.500801	960.711121	435.771545	-25.208071	926.568359	464.504181	155.051361
-515.332947	169.613800	861.925781	-512.267883	-33.515377	860.487305	-639.564880	197.986649	422.238251	-557.058655	-64.800323	473.848480	-619.565186	200.054825	67.017403	-608.544922	-59.321033	76.542137	-560.879761	271.052673	1286.399292	-533.646179	-121.445976	1301.045044	-494.244385	75.096588	1323.365967	-482.366211	83.838318	1589.639771	-596.412598	293.871582	1051.156494	-560.562866	-171.270737	1070.042603	-480.293182	268.433960	808.496094	-448.304260	-138.145798	834.351318	-504.056732	67.491470	960.729187	435.836487	-25.220903	926.578003	464.551025	155.049179
-515.353149	169.584595	861.922302	-512.271057	-33.535690	860.469971	-639.579773	197.985214	422.228760	-557.034424	-64.773506	473.821838	-619.546143	200.041275	67.003494	-608.550110	-59.329174	76.531937	-560.833862	271.011566	1286.396484	-533.618286	-121.489571	1301.051514	-494.231354	75.048798	1323.351440	-482.304199	83.843552	1589.634766	-596.475159	294.318298	1051.099609	-560.530090	-171.241135	1070.056641	-480.309235	268.428772	808.510681	-448.304382	-138.186432	834.365967	-504.065979	67.460716	960.718445	435.898926	-25.234692	926.563354	464.622650	155.016708
-515.348633	169.557266	861.908630	-512.274170	-33.536919	860.463135	-639.568970	197.968872	422.234375	-557.046387	-64.779594	473.819916	-619.582031	200.052231	67.015717	-608.554199	-59.335567	76.519043	-560.821899	271.002838	1286.381958	-533.618469	-121.492157	1301.039063	-494.209961	75.044289	1323.348511	-482.316803	83.791885	1589.603027	-596.449707	294.323639	1051.092163	-560.544434	-171.270477	1070.044434	-480.306885	268.402924	808.522339	-448.293274	-138.188919	834.364929	-504.052917	67.449547	960.707031	435.993347	-25.213270	926.549316	464.699646	155.067551
-515.317383	169.520493	861.915161	-512.229675	-33.582554	860.479553	-639.577332	197.970413	422.241852	-557.035339	-64.805199	473.817810	-619.541992	200.048355	67.032120	-608.532288	-59.361317	76.513168	-560.670837	271.155487	1286.573120	-533.632996	-121.508202	1301.023560	-494.183319	75.019791	1323.347412	-482.210022	83.829826	1589.605469	-596.390076	294.231903	1051.132202	-560.524841	-171.282440	1070.059814	-480.278137	268.355194	808.521057	-448.318726	-138.242966	834.358582	-504.023376	67.413734	960.719360	436.106659	-25.243862	926.559937	464.816895	155.060715
-515.265198	169.564545	861.924866	-512.221680	-33.581585	860.468994	-639.577271	197.923401	422.232544	-557.049255	-64.827240	473.818817	-619.563477	200.031342	67.036201	-608.524475	-59.334579	76.519760	-560.751953	270.990906	1286.406494	-533.614258	-121.536499	1301.031128	-494.156311	75.009369	1323.357910	-482.208679	83.779266	1589.593628	-596.394287	294.228455	1051.094849	-560.535889	-171.342834	1070.069580	-480.253082	268.347412	808.517151	-448.319122	-138.274139	834.380981	-503.989197	67.424400	960.718445	436.255188	-25.271774	926.564331	464.957153	155.082367
-515.247620	169.529541	861.909485	-512.207397	-33.596470	860.474731	-639.575623	197.911087	422.240448	-557.028809	-64.811134	473.818115	-619.534424	200.043442	67.033661	-608.499268	-59.359447	76.509552	-560.607300	271.115906	1286.575317	-533.581787	-121.541046	1301.034668	-494.149994	75.007698	1323.358276	-482.154053	83.782265	1589.615845	-596.266052	293.728882	1051.174805	-560.537231	-171.337631	1070.063599	-480.230042	268.338104	808.502075	-448.321869	-138.284424	834.388000	-503.969879	67.409622	960.713379	436.418030	-25.278841	926.581665	465.101532	155.104843
-515.230225	169.517746	861.927246	-512.173889	-33.600925	860.476685	-639.570190	197.915314	422.262909	-557.022522	-64.831886	473.829468	-619.528564	200.052856	67.040550	-608.526733	-59.350258	76.519173	-560.550110	271.115814	1286.595947	-533.579041	-121.545502	1301.020508	-494.123871	74.993240	1323.358398	-482.106995	83.773300	1589.605957	-596.318176	294.232819	1051.125488	-560.559692	-171.358139	1070.059937	-480.227356	268.320923	808.500488	-448.302765	-138.294907	834.393677	-503.931732	67.394714	960.721924	436.605469	-25.261322	926.586853	465.268036	155.095215
-515.213562	169.509552	861.914978	-512.164063	-33.620838	860.478638	-639.591492	197.922531	422.298798	-557.025208	-64.834625	473.833344	-619.521423	200.060226	67.034172	-608.526001	-59.344025	76.533134	-560.490540	271.121429	1286.585938	-533.560974	-121.541977	1301.006104	-494.088593	74.982124	1323.359375	-482.031860	83.767731	1589.609131	-596.262756	294.151215	1051.151978	-560.559631	-171.357742	1070.061890	-480.176788	268.276917	808.495972	-448.312256	-138.304749	834.385376	-503.912659	67.387428	960.716248	436.807068	-25.288578	926.608276	465.456757	155.125732
-515.203491	169.426117	861.889648	-512.155762	-33.649113	860.483398	-639.575012	197.880035	422.276978	-557.027771	-64.833794	473.825134	-619.474976	200.048340	67.044121	-608.541748	-59.344837	76.535271	-560.565247	270.947083	1286.410278	-533.537048	-121.551758	1301.011963	-494.055328	74.970535	1323.343750	-481.987274	83.747559	1589.601807	-596.252136	294.193054	1051.103638	-560.530701	-171.352844	1070.064575	-480.155762	268.260437	808.483337	-448.307953	-138.359009	834.355713	-503.886383	67.346344	960.704346	437.030701	-25.268499	926.602722	465.680359	155.149536
-515.161072	169.488571	861.907654	-512.134827	-33.652836	860.474060	-639.596130	197.864227	422.303131	-557.042847	-64.848076	473.842194	-619.535889	200.048660	67.021652	-608.559326	-59.344090	76.546280	-560.535339	270.944519	1286.408569	-533.508057	-121.586693	1301.005859	-494.022186	74.963608	1323.350952	-481.934998	83.728706	1589.596680	-596.202393	294.162811	1051.093140	-560.489197	-171.331329	1070.090576	-480.117493	268.256989	808.474792	-448.309937	-138.360214	834.358337	-503.848572	67.361549	960.708008	437.320709	-25.362688	926.599548	465.841187	154.733490
-515.269897	169.441254	861.970154	-512.130188	-33.673748	860.477783	-639.668274	197.891937	422.304871	-557.041809	-64.867645	473.838440	-619.743896	200.028122	67.013115	-608.569397	-59.350044	76.522156	-560.348022	271.078278	1286.571045	-533.507507	-121.580933	1300.990479	-493.994324	74.934708	1323.336060	-481.897797	83.704109	1589.596558	-596.094666	294.126190	1051.116455	-560.484497	-171.330673	1070.072754	-480.047272	268.232788	808.512390	-448.331512	-138.407852	834.359863	-503.916992	67.303764	960.742554	437.539368	-25.305443	926.629150	466.191681	155.168594
-515.212097	169.498856	861.891968	-512.431396	-33.354630	860.391418	-639.656982	197.879623	422.287903	-557.035461	-64.897514	473.746765	-619.553650	200.032349	67.032898	-608.570679	-59.350025	76.524742	-560.414856	270.923950	1286.418457	-533.454163	-121.600479	1301.029663	-493.945862	74.921486	1323.345337	-481.784241	83.720444	1589.603394	-596.084473	294.167084	1051.098267	-560.477417	-171.328644	1070.056885	-479.988159	268.187561	808.509155	-448.312927	-138.414719	834.347046	-503.964905	67.471107	960.652893	437.835236	-25.394770	926.625427	466.370636	154.710876
-515.081360	169.387955	861.886108	-512.100586	-33.708447	860.452698	-639.583496	197.835022	422.261902	-556.963562	-64.880440	473.811127	-619.690796	200.022949	67.030159	-608.541443	-59.348568	76.519798	-560.364380	270.917206	1286.414429	-533.454590	-121.615898	1301.011108	-493.907806	74.909798	1323.344727	-481.788910	83.655273	1589.593018	-596.042358	294.202576	1051.105957	-560.481873	-171.364182	1070.052612	-479.968506	268.198425	808.510498	-448.308868	-138.424133	834.340759	-503.776733	67.281418	960.685059	438.081146	-25.265297	926.635376	466.743774	155.233673
-515.059998	169.343262	861.873291	-512.086182	-33.758148	860.469666	-639.610779	197.817139	422.272095	-556.987732	-64.894150	473.806641	-619.546936	200.037613	67.036942	-608.552307	-59.349148	76.522415	-560.293396	270.899170	1286.399658	-533.417725	-121.628990	1300.986084	-493.857391	74.906670	1323.349609	-481.716797	83.663818	1589.589111	-595.971436	294.167999	1051.105225	-560.478027	-171.358826	1070.057983	-479.915924	268.171204	808.496887	-448.313660	-138.433517	834.325562	-503.750244	67.248642	960.686340	438.397125	-25.303282	926.646606	467.070251	155.187775
-514.994324	169.370697	861.896362	-512.031494	-33.763214	860.485657	-639.575195	197.817673	422.289642	-557.006226	-64.914177	473.830841	-619.666077	200.012878	67.029396	-608.565552	-59.352074	76.531914	-560.218811	270.915070	1286.406616	-533.391663	-121.629219	1301.006470	-493.820374	74.880966	1323.328247	-481.643158	83.642601	1589.589600	-595.906311	294.188019	1051.093262	-560.481323	-171.391235	1070.050903	-479.870941	268.147278	808.473450	-448.314331	-138.442978	834.324890	-503.691345	67.255905	960.705994	438.671417	-25.330853	926.684937	467.368286	155.163010
-514.979919	169.375061	861.877747	-512.031494	-33.779091	860.484985	-639.560486	197.810654	422.286865	-556.975281	-64.950645	473.835571	-619.703552	200.022964	67.026276	-608.560425	-59.363186	76.530968	-560.158264	270.889435	1286.394287	-533.351624	-121.632622	1301.014648	-493.777924	74.882133	1323.311401	-481.608734	83.635033	1589.588745	-595.851929	294.203491	1051.085205	-560.470154	-171.381729	1070.036987	-479.833466	268.131500	808.451904	-448.286682	-138.450317	834.304626	-503.681610	67.258324	960.696167	438.974762	-25.343819	926.717285	467.669617	155.172058
-514.963806	169.322037	861.860229	-512.035767	-33.808434	860.502808	-639.562805	197.826782	422.282288	-556.955261	-64.971024	473.832794	-619.508972	200.050095	67.028648	-608.543274	-59.356560	76.527199	-560.117798	270.892853	1286.385132	-533.316528	-121.639694	1300.991821	-493.728394	74.853180	1323.315918	-481.559784	83.597855	1589.586670	-595.794800	294.203796	1051.081543	-560.482056	-171.421417	1070.047241	-479.789459	268.130524	808.446533	-448.292328	-138.461060	834.283875	-503.651245	67.233749	960.693970	439.288971	-25.422533	926.748047	468.004700	155.111023
-514.921692	169.326096	861.872498	-512.009338	-33.805820	860.475159	-639.571289	197.817917	422.295898	-556.935059	-64.955200	473.831238	-619.716614	200.016663	67.006218	-608.547852	-59.345219	76.530106	-560.049561	270.873169	1286.394165	-533.308960	-121.663269	1301.006104	-493.701172	74.849739	1323.314331	-481.532776	83.574463	1589.581177	-595.711365	294.197174	1051.097168	-560.437988	-171.412415	1070.041382	-479.754974	268.115143	808.448853	-448.296143	-138.476364	834.289185	-503.613220	67.216858	960.685791	439.610931	-25.456522	926.778625	468.337280	155.088486
-514.891296	169.264175	861.851074	-512.000793	-33.844677	860.486633	-639.567566	197.815308	422.289734	-556.936035	-65.017494	473.830780	-619.520874	200.009247	67.012695	-608.554138	-59.356918	76.533020	-559.954590	270.876892	1286.415283	-533.255249	-121.676056	1300.991089	-493.645569	74.827957	1323.309448	-481.476837	83.538200	1589.579712	-595.643555	294.157410	1051.105347	-560.404663	-171.402435	1070.046875	-479.685760	268.097748	808.438965	-448.250702	-138.460861	834.273621	-503.583374	67.181602	960.679871	439.967743	-25.505253	926.796753	468.679535	155.072403
-514.959473	169.411453	861.872131	-512.325989	-33.428745	860.371704	-639.612488	197.828766	422.329285	-556.932129	-65.014488	473.755890	-619.608521	200.009598	67.030144	-608.556335	-59.363136	76.536659	-559.898926	270.880859	1286.421387	-533.252441	-121.686867	1300.973755	-493.595490	74.805183	1323.302734	-481.425262	83.519707	1589.584473	-595.485962	293.668915	1051.149902	-560.403015	-171.446014	1070.005737	-479.626801	268.095551	808.419495	-448.235199	-138.467468	834.250305	-503.723389	67.384087	960.626892	440.330231	-25.534307	926.796326	469.029602	155.059006
-514.815430	169.232193	861.854919	-511.928406	-33.887024	860.479126	-639.504333	197.792999	422.319458	-556.904419	-64.994278	473.816528	-619.507813	200.036758	67.066536	-608.567017	-59.361546	76.530319	-559.820190	270.860840	1286.403320	-533.209290	-121.682693	1300.974365	-493.544952	74.799156	1323.302246	-481.372467	83.497551	1589.586914	-595.499573	294.110901	1051.116455	-560.355408	-171.425629	1070.021973	-479.566101	268.068787	808.433350	-448.183411	-138.467422	834.262024	-503.508148	67.138756	960.677917	440.709564	-25.540874	926.786560	469.405975	155.016251
-514.823792	169.373642	861.880737	-512.214722	-33.507523	860.417053	-639.551941	197.796997	422.349548	-556.941711	-65.045197	473.752838	-619.716187	200.016403	67.056236	-608.604126	-59.357414	76.536079	-559.737305	270.849731	1286.425903	-533.193237	-121.694466	1300.977905	-493.523010	74.789490	1323.293701	-481.334869	83.471710	1589.581055	-595.442139	294.120667	1051.105713	-560.357422	-171.439438	1069.999634	-479.524750	268.077942	808.423584	-448.152191	-138.459839	834.281250	-503.620667	67.342461	960.656067	441.063568	-25.549007	926.789246	469.770569	154.992188
-514.701599	169.271881	861.873901	-511.860046	-33.884922	860.485901	-639.480591	197.773376	422.319763	-556.889648	-65.036827	473.815521	-619.525391	200.035095	67.063423	-608.552429	-59.354588	76.528625	-559.663330	270.866241	1286.410156	-533.168579	-121.704521	1300.943726	-493.467590	74.765869	1323.286865	-481.278931	83.453041	1589.590576	-595.378967	294.104858	1051.102539	-560.325928	-171.427750	1069.989014	-479.453674	268.050842	808.404602	-448.110138	-138.473328	834.268738	-503.409485	67.151680	960.690063	441.430725	-25.571068	926.790100	470.176117	154.895996
-514.652222	169.272232	861.868164	-511.825439	-33.917515	860.487000	-639.512146	197.790421	422.332642	-556.855042	-65.037445	473.835327	-619.714478	200.016281	67.054817	-608.546814	-59.351353	76.541687	-559.584106	270.860352	1286.428345	-533.142944	-121.708000	1300.941162	-493.411377	74.769920	1323.292969	-481.232056	83.430153	1589.583496	-595.306946	294.105621	1051.089722	-560.313171	-171.452820	1070.000366	-479.382385	268.044708	808.400208	-448.093597	-138.472519	834.265564	-503.361816	67.138359	960.687195	441.794525	-25.613184	926.771301	470.549347	154.839188
-514.591370	169.261002	861.862976	-511.809265	-33.921654	860.470215	-639.493530	197.798828	422.345673	-556.849060	-65.034805	473.823853	-619.522888	200.020538	67.052834	-608.556335	-59.349701	76.536980	-559.513184	270.852051	1286.454956	-533.123230	-121.715172	1300.946777	-493.370728	74.736145	1323.282959	-481.191895	83.401871	1589.583252	-595.228271	294.119385	1051.109253	-560.290649	-171.431992	1069.991943	-479.328400	268.058044	808.401917	-448.069305	-138.515289	834.249634	-503.321411	67.122833	960.675964	442.144226	-25.640270	926.758667	470.945282	154.778702
-514.536560	169.240265	861.865845	-511.752686	-33.948643	860.477905	-639.479614	197.771118	422.345673	-556.840393	-65.037193	473.820679	-619.521362	200.035110	67.063019	-608.575928	-59.361885	76.535622	-559.445801	270.840271	1286.440430	-533.088867	-121.752197	1300.943848	-493.313232	74.711952	1323.297241	-481.151154	83.371948	1589.574585	-595.142029	294.101929	1051.106323	-560.258789	-171.486557	1069.995117	-479.267059	268.011139	808.399963	-448.031189	-138.531906	834.250183	-503.263977	67.101479	960.681030	442.511383	-25.708607	926.773376	471.335510	154.696350
-514.456909	169.260559	861.864929	-511.708313	-33.964928	860.460327	-639.451172	197.739471	422.387543	-556.840210	-65.037209	473.826355	-619.682739	200.007706	67.060333	-608.595215	-59.351749	76.542053	-559.363342	270.828003	1286.441772	-533.040955	-121.750031	1300.949219	-493.273438	74.698357	1323.293457	-481.096832	83.336441	1589.575684	-595.057373	294.070892	1051.139648	-560.229248	-171.465240	1069.967163	-479.202850	268.000275	808.401550	-447.989410	-138.557098	834.255005	-503.192841	67.093796	960.670837	442.890320	-25.778864	926.768677	471.762146	154.647644
-514.409790	169.254364	861.868774	-511.651520	-33.965523	860.473572	-639.458252	197.744904	422.391296	-556.825867	-65.055359	473.835480	-619.538330	200.030579	67.075432	-608.574890	-59.361832	76.537308	-559.293335	270.829620	1286.447998	-533.017822	-121.755959	1300.926392	-493.224487	74.680199	1323.281372	-481.033112	83.332893	1589.591553	-594.999207	294.085236	1051.125122	-560.158020	-171.440414	1069.984741	-479.126923	267.983124	808.423584	-447.944397	-138.548080	834.234497	-503.140778	67.095482	960.679443	443.300476	-25.826878	926.757568	472.198456	154.607544
-514.349731	169.234283	861.838135	-511.604370	-33.998940	860.476318	-639.447144	197.767181	422.409424	-556.812805	-65.077904	473.820831	-619.550293	200.029633	67.077087	-608.579712	-59.362324	76.540115	-559.207458	270.825745	1286.440796	-532.989197	-121.771179	1300.938477	-493.161957	74.663864	1323.294434	-480.981750	83.304955	1589.583740	-594.909119	294.098969	1051.115234	-560.163452	-171.467361	1069.965942	-479.052917	267.956604	808.412964	-447.905365	-138.576065	834.235046	-503.080170	67.084610	960.664856	443.753876	-25.857464	926.758057	472.645020	154.585037
-514.271118	169.270020	861.870056	-511.541748	-33.982731	860.466858	-639.430542	197.780731	422.414825	-556.789795	-65.057144	473.807587	-619.540405	200.026291	67.082748	-608.579224	-59.362198	76.538239	-559.154480	270.828857	1286.428101	-532.935242	-121.758293	1300.905029	-493.129852	74.659317	1323.284912	-480.927368	83.293282	1589.590332	-594.778748	293.680603	1051.149536	-560.088318	-171.458359	1069.960205	-478.956146	267.936127	808.374207	-447.904633	-138.610550	834.203003	-503.016785	67.089485	960.676697	444.223419	-25.867935	926.702698	473.082184	154.601532
-514.213013	169.245789	861.840881	-511.479248	-34.003002	860.470520	-639.406982	197.786819	422.420044	-556.792053	-65.083923	473.824615	-619.544556	200.033112	67.063141	-608.587341	-59.345295	76.541985	-559.066895	270.826874	1286.406006	-532.888855	-121.760490	1300.914307	-493.068481	74.648827	1323.276733	-480.872101	83.282608	1589.578125	-594.686279	293.683807	1051.142212	-560.082153	-171.456772	1069.969116	-478.894165	267.946777	808.361938	-447.851715	-138.634720	834.207581	-502.942474	67.083702	960.662598	444.665863	-25.921972	926.646790	473.543579	154.538559
-514.141663	169.217606	861.835754	-511.409943	-34.026569	860.466187	-639.382324	197.764526	422.414429	-556.794373	-65.083572	473.821930	-619.569458	200.039230	67.075386	-608.596436	-59.351540	76.546684	-559.005615	270.823212	1286.405884	-532.866272	-121.780502	1300.903076	-492.997314	74.644836	1323.287842	-480.816071	83.253624	1589.572632	-594.597534	293.654785	1051.121582	-560.025574	-171.494598	1069.952148	-478.804688	267.908722	808.344788	-447.824127	-138.654297	834.194458	-502.873962	67.058098	960.658081	445.115845	-25.975868	926.613708	474.027008	154.405685
-514.081604	169.238113	861.838318	-511.365387	-34.017662	860.448730	-639.336121	197.760254	422.442719	-556.857239	-65.167313	473.854706	-619.520996	200.006927	67.049667	-608.655151	-59.353359	76.586922	-558.943542	270.827057	1286.387695	-532.813965	-121.785187	1300.890625	-492.938660	74.629852	1323.263672	-480.748840	83.242477	1589.572144	-594.513000	293.647797	1051.140137	-560.010498	-171.487823	1069.939697	-478.725708	267.898224	808.330322	-447.781372	-138.666138	834.172668	-502.809021	67.062439	960.649292	445.540649	-26.101952	926.591309	474.476288	154.287430
-514.008728	169.219803	861.838135	-511.300415	-34.001907	860.445923	-639.343750	197.766586	422.442474	-556.714600	-65.059387	473.824158	-619.533875	199.992966	67.058174	-608.589233	-59.351582	76.544502	-558.865173	270.804810	1286.383179	-532.761108	-121.783829	1300.892944	-492.859863	74.617996	1323.265869	-480.680359	83.233086	1589.575806	-594.436401	293.647339	1051.117432	-559.930054	-171.467545	1069.963989	-478.630890	267.898529	808.364136	-447.728699	-138.681442	834.148315	-502.736694	67.059448	960.647461	446.010315	-26.224194	926.567078	474.954071	154.147690
-513.935120	169.212540	861.839294	-511.228760	-34.073803	860.447998	-639.323792	197.763474	422.483215	-556.684692	-65.096046	473.831451	-619.552979	199.999786	67.092308	-608.589355	-59.343746	76.586281	-558.812378	270.796112	1286.373047	-532.708557	-121.808022	1300.915405	-492.788666	74.613876	1323.288452	-480.626282	83.225433	1589.569458	-594.367432	293.643799	1051.105835	-559.913330	-171.461105	1069.941284	-478.547241	267.868744	808.346008	-447.700348	-138.707535	834.166748	-502.670959	67.020302	960.649780	446.462830	-26.343307	926.559082	475.442474	154.060318
-513.857666	169.169586	861.830994	-511.180878	-34.083984	860.444702	-639.260986	197.722382	422.476990	-556.680420	-65.082878	473.838409	-619.539429	199.989151	67.088638	-608.551025	-59.345993	76.561951	-558.731445	270.791687	1286.360596	-532.662109	-121.811066	1300.897095	-492.725708	74.603401	1323.279297	-480.560059	83.220276	1589.582764	-594.289185	293.660858	1051.091309	-559.848999	-171.471649	1069.940186	-478.450348	267.845062	808.325806	-447.647888	-138.710419	834.179260	-502.598145	66.994804	960.643005	447.007813	-26.477297	926.540527	475.951721	153.983383
-513.784485	169.180283	861.828979	-511.118622	-34.108181	860.450806	-639.283508	197.745911	422.490601	-556.658691	-65.132790	473.868286	-619.536255	199.984329	67.091148	-608.551025	-59.371998	76.580551	-558.661865	270.806732	1286.337769	-532.609619	-121.815010	1300.889771	-492.654449	74.608009	1323.279175	-480.523743	83.203011	1589.565430	-594.196106	293.638794	1051.046021	-559.836243	-171.486588	1069.939697	-478.390259	267.826904	808.313477	-447.597900	-138.716797	834.171509	-502.531036	66.991570	960.645142	447.567230	-26.595705	926.524963	476.478516	153.859253
-513.708008	169.152298	861.815796	-511.045929	-34.111885	860.431458	-639.241760	197.749023	422.453766	-556.589539	-65.085060	473.837738	-619.544983	199.985809	67.084152	-608.491821	-59.350704	76.569168	-558.570618	270.787811	1286.325317	-532.533386	-121.807007	1300.895386	-492.613525	74.612221	1323.253052	-480.457245	83.215576	1589.549927	-594.218079	294.104095	1051.002563	-559.787781	-171.482712	1069.927124	-478.321808	267.803375	808.309265	-447.554810	-138.716400	834.150879	-502.449799	66.972527	960.628174	448.101624	-26.682957	926.516418	476.975464	153.773987
-513.626404	169.145432	861.808228	-510.984894	-34.142265	860.431152	-639.261353	197.755219	422.466217	-556.759460	-65.246590	473.895813	-619.594971	199.993423	67.082298	-608.608643	-59.343388	76.627121	-558.502563	270.779785	1286.313477	-532.478394	-121.834892	1300.888794	-492.529510	74.600952	1323.255371	-480.406921	83.206100	1589.544922	-594.113831	294.092468	1050.987061	-559.725464	-171.452438	1069.940308	-478.226196	267.794403	808.295349	-447.530273	-138.750473	834.140686	-502.376984	66.956551	960.624084	448.669159	-26.758219	926.497009	477.515442	153.654129
-513.548889	169.097656	861.807312	-510.883789	-34.129536	860.422852	-639.200317	197.727219	422.494446	-556.546143	-65.088570	473.848694	-619.554199	199.973557	67.090355	-608.530212	-59.341621	76.609871	-558.420776	270.783051	1286.296875	-532.429077	-121.825356	1300.887695	-492.460358	74.579132	1323.266357	-480.345947	83.209290	1589.539063	-594.045959	294.071259	1050.987183	-559.657715	-171.482407	1069.931274	-478.129028	267.784760	808.317139	-447.469910	-138.767136	834.128174	-502.277771	66.936539	960.618469	449.206818	-26.858128	926.483948	478.045868	153.491730
-513.448303	169.109726	861.826111	-510.790649	-34.155987	860.420227	-639.195984	197.703751	422.509735	-556.641968	-65.205055	473.872864	-619.779236	199.957367	67.095909	-608.593567	-59.354195	76.618484	-558.345398	270.762787	1286.292725	-532.354309	-121.831451	1300.869141	-492.375549	74.588425	1323.272949	-480.287506	83.221619	1589.546875	-593.968933	294.089508	1050.973267	-559.601563	-171.488907	1069.925903	-478.070801	267.778625	808.297668	-447.416870	-138.756393	834.133179	-502.191437	66.918480	960.627563	449.735779	-27.010042	926.493347	478.599457	153.337341
-513.395691	169.095459	861.829590	-510.744843	-34.127651	860.421326	-639.160278	197.709854	422.503235	-556.607361	-65.184601	473.866974	-619.726074	199.954239	67.093292	-608.609070	-59.335476	76.631035	-558.235657	270.770081	1286.281982	-532.283691	-121.852562	1300.890015	-492.305176	74.575447	1323.276245	-480.211334	83.229294	1589.553101	-593.885681	294.066986	1050.945557	-559.549194	-171.470901	1069.958496	-477.969421	267.776764	808.306030	-447.365936	-138.750992	834.129578	-502.122772	66.924126	960.627869	450.284485	-27.211573	926.515442	479.169464	153.196457
-513.279114	169.082596	861.814392	-510.653229	-34.134552	860.411743	-639.078979	197.696381	422.485291	-556.617493	-65.210938	473.906097	-619.729431	199.960754	67.076073	-608.619629	-59.342049	76.638779	-558.168945	270.769257	1286.285400	-532.197571	-121.850761	1300.899048	-492.228577	74.577042	1323.265625	-480.138855	83.249611	1589.559570	-593.820068	294.087952	1050.928345	-559.473083	-171.469086	1069.962646	-477.895447	267.741638	808.279724	-447.314941	-138.771255	834.140503	-502.024261	66.915688	960.616089	450.853943	-27.332216	926.512207	479.751923	153.132660
-513.184021	169.124405	861.822449	-510.574402	-34.091312	860.393433	-639.051331	197.692261	422.500610	-556.534485	-65.184448	473.895721	-619.753662	199.936432	67.065010	-608.602905	-59.331509	76.624397	-558.054077	270.770630	1286.274658	-532.125977	-121.854347	1300.888794	-492.157318	74.587898	1323.272705	-480.104095	83.268463	1589.547119	-593.706970	294.043579	1050.927979	-559.363342	-171.431473	1069.950073	-477.821991	267.735199	808.256836	-447.244263	-138.764374	834.129639	-501.942108	66.944443	960.611328	451.446442	-27.480734	926.548828	480.395691	152.969589
-513.116394	169.080719	861.831909	-510.500824	-34.111809	860.405334	-638.984985	197.693939	422.496124	-556.478027	-65.161674	473.883118	-619.636108	199.934494	67.087410	-608.577087	-59.320530	76.613213	-557.967468	270.769623	1286.242798	-532.061218	-121.867126	1300.881592	-492.097198	74.583130	1323.268433	-480.008270	83.234390	1589.578979	-593.653198	294.062836	1050.916504	-559.337402	-171.449936	1069.959595	-477.772675	267.725189	808.217346	-447.173218	-138.747818	834.114746	-501.867096	66.913841	960.621582	452.051453	-27.555277	926.589844	481.001190	152.864334
-513.028259	169.064758	861.821655	-510.408875	-34.098156	860.405884	-638.920654	197.705704	422.513733	-556.437622	-65.169357	473.888489	-619.489685	199.958755	67.111458	-608.608093	-59.325020	76.619637	-557.878662	270.765991	1286.232300	-531.981445	-121.848961	1300.876221	-492.023407	74.572105	1323.271118	-479.949799	83.252090	1589.582520	-593.556030	294.090454	1050.909790	-559.220215	-171.387161	1069.949829	-477.704254	267.719574	808.216003	-447.092438	-138.764709	834.137207	-501.776367	66.918083	960.616699	452.670868	-27.635502	926.617126	481.651154	152.738678
-512.963928	169.049698	861.817505	-510.374634	-34.105141	860.392639	-638.848450	197.682556	422.511444	-556.388367	-65.164299	473.877533	-619.462646	199.944473	67.110924	-608.580566	-59.326893	76.617714	-557.758240	270.774658	1286.239014	-531.933105	-121.867485	1300.869507	-491.922943	74.563148	1323.282349	-479.875793	83.259499	1589.577881	-593.352112	293.547333	1050.966064	-559.192627	-171.440002	1069.921265	-477.609039	267.723907	808.175659	-447.011292	-138.765442	834.126892	-501.717682	66.901215	960.607056	453.284851	-27.732674	926.652344	482.330658	152.641907
-512.851074	169.026810	861.822083	-510.246155	-34.107307	860.401428	-638.819275	197.649811	422.528778	-556.326843	-65.124825	473.880768	-619.515625	199.926147	67.131279	-608.596924	-59.332817	76.606140	-557.664856	270.770966	1286.228882	-531.821533	-121.876732	1300.866577	-491.867065	74.563568	1323.265869	-479.831360	83.330620	1589.541992	-593.247131	293.517853	1050.949341	-559.054810	-171.392471	1069.942871	-477.538330	267.718933	808.171753	-446.938934	-138.758255	834.108276	-501.612518	66.891273	960.615295	453.871826	-27.853624	926.699829	483.020020	152.525757
-512.778076	169.019730	861.830811	-510.185547	-34.091282	860.399475	-638.781494	197.664642	422.539490	-556.232788	-65.073662	473.834045	-619.490540	199.928787	67.134277	-608.591309	-59.338585	76.604919	-557.592590	270.771454	1286.202881	-531.755310	-121.855133	1300.832764	-491.773956	74.585793	1323.279053	-479.758301	83.351280	1589.537598	-593.274536	293.987671	1050.918091	-558.956482	-171.371506	1069.935059	-477.467560	267.712189	808.172668	-446.859619	-138.754181	834.103821	-501.543915	66.889862	960.618469	454.473969	-28.019083	926.792175	483.745392	152.385864
-512.656982	169.007858	861.823120	-510.078735	-34.081959	860.398376	-638.691589	197.638168	422.520782	-556.184937	-65.093704	473.867859	-619.462646	199.931625	67.131882	-608.563232	-59.325691	76.631935	-557.503113	270.775604	1286.174683	-531.675781	-121.859024	1300.828735	-491.691101	74.596680	1323.253296	-479.682343	83.370857	1589.529053	-593.205017	294.025909	1050.886597	-558.859070	-171.347961	1069.939087	-477.363617	267.683960	808.179932	-446.779938	-138.749405	834.104492	-501.438354	66.890953	960.614868	455.105072	-28.141388	926.864014	484.494110	152.265549
-512.571167	169.029083	861.822449	-510.019928	-34.063801	860.382996	-638.680420	197.645096	422.523682	-556.113525	-65.078346	473.849396	-619.506958	199.939148	67.120369	-608.551025	-59.336571	76.646385	-557.418030	270.807617	1286.174561	-531.577148	-121.835060	1300.828979	-491.617828	74.591148	1323.234009	-479.624512	83.384857	1589.511719	-593.120972	294.035004	1050.867554	-558.733459	-171.325760	1069.944580	-477.316406	267.703461	808.130920	-446.584015	-138.721237	834.136963	-501.361053	66.902199	960.606323	455.745667	-28.218765	926.930298	485.253510	152.176086
-512.498840	168.974915	861.802063	-509.926880	-34.054451	860.383484	-638.651978	197.641876	422.535034	-556.079834	-65.072502	473.851013	-619.486145	199.943848	67.106277	-608.560486	-59.327446	76.681137	-557.345886	270.816315	1286.138306	-531.496338	-121.841347	1300.824463	-491.534058	74.615250	1323.236328	-479.544617	83.402191	1589.519043	-593.024292	294.029022	1050.835815	-558.685974	-171.335159	1069.951782	-477.210907	267.687439	808.135254	-446.450287	-138.714355	834.144043	-501.275055	66.890892	960.596130	456.356506	-28.262821	927.004578	485.995819	152.187363
-512.415649	168.978683	861.799072	-509.857635	-34.028320	860.382629	-638.608948	197.641632	422.536926	-556.014526	-65.051056	473.886230	-619.475525	199.916168	67.152992	-608.532471	-59.325939	76.676109	-557.261230	270.801971	1286.110474	-531.395752	-121.821701	1300.860229	-491.446350	74.639793	1323.235107	-479.451569	83.426308	1589.522705	-592.937012	294.038879	1050.801392	-558.598450	-171.378738	1069.949829	-477.133636	267.648865	808.092163	-446.392761	-138.718277	834.142761	-501.200378	66.906113	960.594360	456.980591	-28.298819	927.077026	486.799500	152.124191
-512.318054	168.992859	861.795837	-509.781158	-34.042007	860.371582	-638.556702	197.577896	422.535675	-556.043396	-65.071716	473.888214	-619.462769	199.921143	67.153793	-608.525146	-59.326633	76.655952	-557.182312	270.812103	1286.103149	-531.307312	-121.796898	1300.856323	-491.354340	74.647659	1323.252075	-479.363159	83.437706	1589.515625	-592.851868	294.037079	1050.784058	-558.494507	-171.338013	1069.952515	-477.029968	267.653503	808.098389	-446.300446	-138.693695	834.153015	-501.110046	66.901627	960.586853	457.560699	-28.364151	927.174805	487.574982	152.037903
-512.213318	168.985428	861.766357	-509.676239	-34.033451	860.360474	-638.504333	197.575348	422.539276	-556.000916	-65.056328	473.896881	-619.410706	199.913971	67.155273	-608.535583	-59.328209	76.682381	-557.102783	270.839233	1286.097656	-531.206238	-121.791985	1300.848877	-491.261505	74.647133	1323.244141	-479.289795	83.454002	1589.499268	-592.743103	294.049561	1050.766968	-558.455017	-171.416458	1069.928833	-476.939972	267.665833	808.084473	-446.337921	-138.698029	834.126160	-500.992279	66.911339	960.565308	458.123749	-28.432364	927.223511	488.360870	151.995743
-512.167603	169.030792	861.767822	-509.622711	-34.040836	860.352844	-638.494385	197.605438	422.570282	-555.964233	-65.042618	473.902710	-619.651245	199.871445	67.135704	-608.493042	-59.328773	76.682831	-557.028503	270.854919	1286.074341	-531.104065	-121.786934	1300.845459	-491.146790	74.672890	1323.231323	-479.214233	83.473564	1589.496826	-592.661804	294.050903	1050.747925	-558.377136	-171.415070	1069.930908	-476.863678	267.643433	808.076721	-446.227692	-138.683716	834.107483	-500.924377	66.926643	960.560364	458.751587	-28.493776	927.308472	489.205872	151.888550
-512.059998	169.038040	861.761353	-509.501953	-34.040234	860.333618	-638.459473	197.604965	422.568268	-555.933533	-65.012733	473.904083	-619.461121	199.907913	67.183968	-608.467590	-59.332417	76.666283	-556.918457	270.858948	1286.064331	-531.012085	-121.760292	1300.847046	-491.056793	74.680885	1323.204346	-479.107544	83.494629	1589.487305	-592.494751	293.574432	1050.763916	-558.170410	-171.291321	1069.946899	-476.764038	267.613983	808.030273	-446.136108	-138.684937	834.099792	-500.810547	66.924957	960.547546	459.395203	-28.497728	927.357361	490.016388	151.845367
-511.991852	169.064697	861.743835	-509.435974	-34.001137	860.324646	-638.379089	197.591354	422.547974	-555.778381	-64.890129	473.867218	-619.449524	199.907135	67.160118	-608.403259	-59.328918	76.646751	-556.832703	270.863251	1286.044922	-530.919861	-121.744972	1300.825073	-490.967316	74.690910	1323.182617	-479.002625	83.528839	1589.478027	-592.392151	293.564636	1050.749023	-558.077881	-171.264984	1069.924438	-476.674988	267.612976	808.003174	-446.029724	-138.662888	834.098511	-500.724701	66.962143	960.532410	460.000214	-28.481878	927.398254	490.784668	151.876877
-511.890198	169.057129	861.735657	-509.340759	-33.988377	860.332581	-638.337891	197.591949	422.549896	-555.708740	-64.869484	473.876953	-619.448975	199.906677	67.158913	-608.437195	-59.329372	76.657661	-556.738708	270.860962	1286.033447	-530.807678	-121.725960	1300.834717	-490.858215	74.720222	1323.169800	-478.964874	83.509354	1589.460083	-592.331299	293.604065	1050.719727	-557.956604	-171.240311	1069.936890	-476.591675	267.608734	807.981140	-445.784943	-138.645538	834.122498	-500.624786	66.972282	960.532227	460.597473	-28.507656	927.452271	491.575592	151.811996
-511.819855	169.054672	861.730225	-509.272003	-34.004555	860.316284	-638.318970	197.569946	422.597565	-555.693604	-64.863731	473.857147	-619.477539	199.887039	67.171898	-608.440308	-59.326691	76.656158	-556.660828	270.885498	1286.029663	-530.716003	-121.721260	1300.862183	-490.765320	74.737007	1323.161865	-478.866333	83.538467	1589.467407	-592.231628	293.582703	1050.716675	-557.859131	-171.218414	1069.925659	-476.497894	267.597290	807.976685	-445.679810	-138.634399	834.152466	-500.537140	66.957817	960.519531	461.126740	-28.546656	927.502380	492.315643	151.784912
-511.722504	169.044815	861.741028	-509.161438	-34.010372	860.320557	-638.230835	197.569122	422.578522	-555.627075	-64.859024	473.875153	-619.431702	199.891434	67.173553	-608.420593	-59.311371	76.661064	-556.563782	270.908142	1286.024658	-530.615540	-121.683655	1300.862183	-490.670807	74.736107	1323.179565	-478.788086	83.546104	1589.463623	-592.144897	293.586700	1050.711670	-557.772644	-171.260071	1069.939697	-476.407440	267.614746	807.988953	-445.610291	-138.623276	834.145142	-500.422729	66.947571	960.526001	461.708160	-28.565559	927.558594	493.121521	151.689713
-511.611786	169.013901	861.723999	-509.075134	-34.019737	860.328369	-638.198181	197.544266	422.600952	-555.653442	-64.908241	473.908539	-619.412354	199.862503	67.169022	-608.457336	-59.337933	76.686958	-556.467529	270.919617	1286.024414	-530.529785	-121.690361	1300.857422	-490.570374	74.773827	1323.177246	-478.617523	83.621178	1589.473389	-592.072998	293.637573	1050.724854	-557.692139	-171.237396	1069.937134	-476.331482	267.628143	807.972107	-445.500214	-138.610840	834.131531	-500.320465	66.938400	960.521057	462.270294	-28.494452	927.583557	493.856934	151.742691
-511.530060	168.988129	861.708740	-508.992188	-34.029156	860.317932	-638.149109	197.558243	422.603790	-555.558533	-64.923668	473.898621	-619.631409	199.828842	67.167732	-608.380066	-59.290920	76.683968	-556.371338	270.940796	1286.031616	-530.425720	-121.675644	1300.850342	-490.462708	74.789215	1323.156006	-478.575806	83.608032	1589.454468	-591.988220	293.630127	1050.734375	-557.607483	-171.258896	1069.934570	-476.209381	267.651978	807.972229	-445.417572	-138.630463	834.122681	-500.229248	66.923302	960.507324	462.823792	-28.509384	927.634766	494.605957	151.667740
-511.431824	169.007904	861.704956	-508.924652	-34.045731	860.318115	-638.125916	197.574127	422.619141	-555.520630	-64.929657	473.882904	-619.444336	199.850922	67.204185	-608.324890	-59.293312	76.677124	-556.275085	270.946228	1286.030151	-530.298889	-121.645569	1300.851685	-490.364075	74.810234	1323.154297	-478.473755	83.639664	1589.451294	-591.889526	293.645508	1050.715454	-557.510559	-171.247726	1069.936523	-476.137848	267.646454	807.976074	-445.332306	-138.625870	834.111145	-500.139160	66.925491	960.504822	463.364105	-28.514585	927.670410	495.318420	151.598068
-511.341797	168.965424	861.682068	-508.832428	-34.036655	860.292969	-638.083008	197.581207	422.636444	-555.489990	-64.945038	473.899353	-619.444763	199.881165	67.201744	-608.326233	-59.303333	76.677353	-556.163635	270.972412	1286.019287	-530.196594	-121.646881	1300.856689	-490.247406	74.833092	1323.136230	-478.380005	83.660072	1589.427246	-591.857178	294.120941	1050.673950	-557.450195	-171.287338	1069.906860	-476.047455	267.679871	807.993530	-445.246033	-138.605728	834.084961	-500.034760	66.907860	960.479431	463.829468	-28.523960	927.680359	495.998840	151.560150
-511.232300	168.984589	861.684326	-508.759735	-34.060688	860.285156	-638.054382	197.578094	422.643127	-555.415649	-64.943359	473.901459	-619.436462	199.870544	67.199966	-608.288635	-59.279152	76.662468	-556.054749	270.984802	1285.976318	-530.071472	-121.600662	1300.845581	-490.116272	74.838066	1323.128906	-478.213593	83.724220	1589.437012	-591.707825	293.683685	1050.733276	-557.369202	-171.289063	1069.891846	-475.957245	267.691284	807.955505	-445.143890	-138.590057	834.070496	-499.930908	66.898933	960.475342	464.272858	-28.545525	927.709167	496.656158	151.544586
-511.138763	168.931366	861.664368	-508.646332	-34.070107	860.277039	-638.024658	197.561539	422.637390	-555.372131	-64.964966	473.927338	-619.426025	199.878464	67.216400	-608.247803	-59.273808	76.657089	-555.938599	271.008820	1285.977417	-529.971924	-121.567841	1300.826294	-490.011627	74.841881	1323.144165	-478.122253	83.745049	1589.428467	-591.587463	293.669708	1050.740479	-557.205627	-171.263794	1069.920166	-475.858765	267.687225	807.937195	-445.041901	-138.573502	834.066589	-499.814392	66.874443	960.460022	464.771698	-28.514967	927.723694	497.306152	151.549973
-511.014618	168.933716	861.653381	-508.517578	-34.124622	860.307617	-637.982666	197.551559	422.665710	-555.337769	-64.917534	473.916595	-619.436951	199.865845	67.224785	-608.226074	-59.293652	76.685127	-555.816895	270.988617	1285.941528	-529.843689	-121.558723	1300.836182	-489.912872	74.881653	1323.118530	-478.018341	83.753746	1589.430054	-591.564758	294.174500	1050.683350	-557.071533	-171.207657	1069.912964	-475.799438	267.697632	807.949768	-444.948700	-138.560654	834.064941	-499.701141	66.868950	960.471252	465.263550	-28.463663	927.728577	497.921478	151.628372
-510.914124	168.908600	861.653198	-508.425659	-34.110798	860.310059	-637.955872	197.546402	422.688660	-555.291077	-64.898102	473.922363	-619.466736	199.860199	67.236748	-608.208130	-59.307743	76.709015	-555.694519	271.042236	1285.954346	-529.727173	-121.542625	1300.846802	-489.790192	74.885948	1323.109985	-477.900299	83.764778	1589.431152	-591.453125	294.226044	1050.684082	-557.007263	-171.239304	1069.908081	-475.703552	267.706604	807.946106	-444.862030	-138.575165	834.089478	-499.588379	66.864288	960.470703	465.914124	-28.739973	927.756470	498.951385	150.596008
-510.816254	168.868591	861.650269	-508.326447	-34.123573	860.305847	-637.910889	197.552277	422.705811	-555.270264	-64.919930	473.925018	-619.417969	199.868866	67.264702	-608.186829	-59.309986	76.710144	-555.578735	271.046997	1285.935425	-529.610657	-121.524460	1300.861328	-489.670990	74.883293	1323.110352	-477.784210	83.785294	1589.439453	-591.318665	294.224121	1050.663818	-556.897095	-171.213928	1069.913818	-475.594452	267.725128	807.957031	-444.781433	-138.552460	834.080505	-499.474548	66.837425	960.465576	466.348358	-28.730841	927.757385	499.518951	150.567993
-510.704193	168.844193	861.619324	-508.226837	-34.139256	860.293213	-637.861633	197.505768	422.693512	-555.229797	-64.944839	473.934021	-619.423889	199.841858	67.256042	-608.170044	-59.306938	76.703957	-555.440491	271.061829	1285.929321	-529.505859	-121.503487	1300.881836	-489.543457	74.912743	1323.120972	-477.684937	83.801971	1589.433838	-591.217468	294.253265	1050.639282	-556.823242	-171.234467	1069.951660	-475.485291	267.723480	807.926208	-444.677551	-138.530045	834.101013	-499.358337	66.825867	960.442810	466.609589	-28.473658	927.784851	499.696777	151.418549
-510.592468	168.841125	861.600769	-508.119263	-34.149429	860.294434	-637.790588	197.497070	422.679779	-555.206299	-64.960709	473.955872	-619.363281	199.857071	67.239380	-608.171082	-59.310005	76.707092	-555.318298	271.086548	1285.931274	-529.402649	-121.504120	1300.882446	-489.429810	74.925156	1323.119385	-477.560944	83.814194	1589.444702	-591.101196	294.265594	1050.599243	-556.712158	-171.137711	1069.973267	-475.377960	267.704926	807.893799	-444.573364	-138.519012	834.110474	-499.233826	66.828949	960.432678	466.986359	-28.463049	927.807007	500.221161	151.461380
-510.470673	168.844696	861.598206	-508.015564	-34.128445	860.296021	-637.699402	197.472443	422.679443	-555.102844	-64.962959	473.947235	-619.342468	199.832504	67.228302	-608.110291	-59.304470	76.698158	-555.184082	271.114502	1285.921143	-529.276489	-121.482811	1300.902222	-489.303497	74.940811	1323.127563	-477.445984	83.839035	1589.439331	-590.990784	294.258057	1050.591187	-556.562866	-171.098190	1070.008911	-475.279022	267.713745	807.861694	-444.514130	-138.533630	834.105652	-499.111298	66.842430	960.431152	467.338226	-28.488455	927.839844	500.721985	151.418335
-510.410828	168.783127	861.582886	-507.903809	-34.197887	860.310303	-637.657959	197.489395	422.674988	-555.081177	-64.976173	473.947723	-619.321289	199.822220	67.229050	-608.053589	-59.295189	76.710197	-555.076416	271.112488	1285.906128	-529.181335	-121.491615	1300.893433	-489.185028	74.970642	1323.108765	-477.320984	83.851463	1589.443481	-590.868958	294.252411	1050.563354	-556.530701	-171.127655	1070.005737	-475.179871	267.728271	807.829163	-444.416748	-138.517136	834.106750	-498.998444	66.794395	960.427979	467.696899	-28.461407	927.870789	501.174683	151.445862
-510.281708	168.788071	861.585876	-507.807098	-34.193829	860.328430	-637.597717	197.453171	422.671783	-555.021545	-64.968460	473.935120	-619.298828	199.822098	67.240265	-608.060242	-59.288105	76.714783	-554.945007	271.143982	1285.881958	-529.081238	-121.477982	1300.897461	-489.069305	74.973045	1323.108643	-477.221619	83.881073	1589.437988	-590.751953	294.241913	1050.545776	-556.434143	-171.139145	1070.029907	-475.093231	267.712982	807.800659	-444.289886	-138.509659	834.132324	-498.887146	66.804665	960.438721	468.065002	-28.423346	927.891663	501.618042	151.445328
-510.180878	168.773315	861.583618	-507.707703	-34.174870	860.324585	-637.568420	197.472473	422.694061	-554.929565	-64.949043	473.936554	-619.359436	199.808304	67.239700	-607.973389	-59.295223	76.722870	-554.818665	271.144897	1285.864014	-528.973083	-121.475868	1300.911987	-488.949799	74.985420	1323.125977	-477.097443	83.913025	1589.452393	-590.636475	294.230835	1050.522217	-556.328979	-171.154968	1070.055908	-474.962158	267.722961	807.797424	-444.400848	-138.523422	834.084473	-498.768402	66.806099	960.433777	468.456787	-28.407766	927.914185	502.127594	151.346558
-510.053070	168.774826	861.572632	-507.602966	-34.157429	860.335083	-637.515015	197.478424	422.704315	-554.877136	-64.968040	473.932892	-619.330627	199.814789	67.247803	-607.998718	-59.278408	76.747108	-554.711487	271.170837	1285.852905	-528.866760	-121.492035	1300.920898	-488.827209	74.994011	1323.142456	-476.967499	83.944778	1589.453857	-590.441406	293.745880	1050.573608	-556.218750	-171.144028	1070.068481	-474.881622	267.723877	807.758728	-444.307220	-138.549835	834.107483	-498.649506	66.824928	960.433350	468.956604	-28.699049	927.960693	502.993988	150.336517
-509.961639	168.803635	861.568359	-507.531281	-34.187817	860.332397	-637.453003	197.447464	422.681732	-554.824890	-64.989143	473.955353	-619.364624	199.806000	67.270012	-607.925354	-59.296604	76.722710	-554.580933	271.174347	1285.833008	-528.759705	-121.473137	1300.915405	-488.716644	75.000610	1323.116699	-476.847473	83.968987	1589.455444	-590.322693	293.753387	1050.567749	-556.149048	-171.207321	1070.057007	-474.779602	267.709534	807.732971	-444.196625	-138.547455	834.121399	-498.551849	66.824287	960.428223	469.292023	-28.710352	928.001892	503.420654	150.252701
-509.856232	168.810181	861.563416	-507.417847	-34.169506	860.319519	-637.424744	197.458908	422.725708	-554.749573	-64.956230	473.938263	-619.310547	199.802719	67.250664	-607.894104	-59.290890	76.738739	-554.478516	271.174622	1285.809082	-528.650146	-121.480324	1300.901855	-488.602142	75.008163	1323.103760	-476.745789	83.985703	1589.437500	-590.220581	293.802704	1050.542236	-556.065796	-171.217789	1070.048706	-474.684448	267.735046	807.696716	-444.112457	-138.561279	834.096069	-498.441223	66.833176	960.419128	469.587494	-28.675749	928.008301	503.771301	150.307175
-509.754578	168.880310	861.567627	-507.341888	-34.136272	860.303467	-637.415222	197.477875	422.732483	-554.721436	-64.988838	473.958374	-619.333984	199.803421	67.262489	-607.905090	-59.305752	76.726532	-554.337585	271.208923	1285.800781	-528.534363	-121.471901	1300.888428	-488.487549	75.009834	1323.084839	-476.604919	84.041954	1589.433228	-590.106995	293.824799	1050.561768	-555.885376	-171.136780	1070.037964	-474.599854	267.740448	807.643494	-443.783813	-138.535934	834.139648	-498.335480	66.873978	960.411438	469.813293	-28.685141	928.037659	504.087219	150.323578
-509.648743	168.873245	861.569702	-507.211548	-34.156624	860.318970	-637.356262	197.487000	422.761841	-554.663452	-65.002296	473.955872	-619.341064	199.800400	67.277298	-607.907410	-59.301105	76.751106	-554.228271	271.207794	1285.790405	-528.419250	-121.472893	1300.900269	-488.354797	75.008476	1323.073975	-476.508820	84.068840	1589.406738	-589.990662	293.814209	1050.546875	-555.761658	-171.142029	1070.027466	-474.473114	267.746674	807.630371	-443.670441	-138.564301	834.121643	-498.212341	66.868187	960.419739	470.018341	-28.724087	928.077881	504.424255	150.230972
-509.500214	168.902298	861.565125	-507.090149	-34.122829	860.304077	-637.330261	197.471481	422.801361	-554.613037	-64.962723	473.938812	-619.358337	199.793762	67.315430	-607.892883	-59.297501	76.744576	-554.070007	271.184875	1285.761963	-528.287842	-121.492630	1300.902466	-488.223358	75.006882	1323.077637	-476.395203	84.114815	1589.391479	-589.873047	293.816193	1050.555420	-555.627625	-171.144211	1070.025024	-474.346832	267.720062	807.637634	-443.560211	-138.574722	834.119934	-498.064514	66.893318	960.408630	470.247345	-28.749508	928.110901	504.757111	150.222672
-509.396332	168.908478	861.569946	-506.969727	-34.118061	860.286072	-637.256287	197.442902	422.818268	-554.598328	-64.986557	473.951782	-619.270813	199.792480	67.308800	-607.879517	-59.296909	76.744766	-553.914551	271.196045	1285.778809	-528.171082	-121.481514	1300.877563	-488.093109	74.995140	1323.078979	-476.273376	84.143784	1589.389648	-589.720276	293.828156	1050.536377	-555.512329	-171.126648	1070.010376	-474.238373	267.674164	807.631958	-443.427826	-138.596130	834.121399	-497.955322	66.888397	960.402344	470.493774	-28.689512	928.126587	505.056122	150.217285
-509.267517	168.922501	861.580139	-506.847198	-34.080997	860.287903	-637.210388	197.444885	422.829987	-554.523682	-64.983772	473.967499	-619.300842	199.769333	67.316841	-607.848755	-59.273598	76.758469	-553.792358	271.188232	1285.777832	-528.047607	-121.471252	1300.889038	-488.001404	75.023598	1323.060425	-476.158813	84.171364	1589.383423	-589.573669	293.770813	1050.535278	-555.414246	-171.157516	1070.010498	-474.085083	267.677368	807.643616	-443.328827	-138.609131	834.102112	-497.827606	66.909515	960.408081	470.687225	-28.664978	928.146118	505.289642	150.236496
-509.121429	168.961777	861.563721	-506.736206	-34.070866	860.268250	-637.162659	197.449219	422.866760	-554.487488	-64.947060	473.958557	-619.346191	199.738113	67.315170	-607.808899	-59.257996	76.770256	-553.637512	271.211731	1285.773071	-527.930786	-121.462601	1300.887207	-487.890045	75.028877	1323.057373	-476.039490	84.194496	1589.383057	-589.419861	293.766327	1050.505005	-555.315308	-171.168182	1069.995361	-473.953644	267.663239	807.612244	-443.222778	-138.636871	834.100708	-497.702667	66.930862	960.390381	470.722076	-28.260494	928.122620	505.079071	151.425781
-509.011780	168.948090	861.547241	-506.619171	-34.071991	860.253967	-637.093872	197.437943	422.885376	-554.346313	-64.898438	473.951569	-619.281860	199.757278	67.338318	-607.766418	-59.246521	76.750549	-553.513184	271.224701	1285.745972	-527.812256	-121.470505	1300.890015	-487.775421	75.032700	1323.053467	-475.969910	84.190331	1589.366943	-589.358154	294.256104	1050.413452	-555.214294	-171.192963	1069.993652	-473.832428	267.655457	807.619934	-443.098328	-138.647873	834.102539	-497.569153	66.925140	960.372925	470.878235	-28.202103	928.144043	505.299988	151.507217
-508.881958	168.975311	861.549194	-506.500641	-34.043365	860.237610	-637.015381	197.437805	422.871582	-554.233826	-64.875244	473.905670	-619.286133	199.757507	67.337891	-607.748901	-59.240910	76.769119	-553.415710	271.219940	1285.721924	-527.696533	-121.452164	1300.881470	-487.657715	75.036163	1323.040894	-475.838806	84.214600	1589.372559	-589.241760	294.281586	1050.394409	-555.096802	-171.183945	1069.983765	-473.694611	267.647339	807.586975	-442.958435	-138.661026	834.094055	-497.434845	66.943649	960.364685	471.030121	-28.139797	928.119141	505.477661	151.579529
-508.745453	168.959274	861.538269	-506.392731	-34.053879	860.231079	-636.947876	197.463776	422.904968	-554.170471	-64.883514	473.897461	-619.269775	199.746094	67.353249	-607.752808	-59.241291	76.771187	-553.308838	271.251801	1285.710693	-527.582520	-121.427879	1300.885376	-487.558594	75.063210	1323.019043	-475.744507	84.228058	1589.357422	-589.089050	294.280396	1050.374512	-554.999878	-171.193710	1069.982178	-473.548798	267.623352	807.573914	-442.862396	-138.698273	834.082092	-497.298431	66.931252	960.354431	471.367645	-28.502634	928.140625	506.296509	150.177795
-508.589783	168.959274	861.529602	-506.254120	-34.084831	860.226074	-636.898376	197.485718	422.942474	-554.084167	-64.907532	473.909271	-619.435303	199.724747	67.353104	-607.760437	-59.248314	76.779266	-553.184265	271.249725	1285.680542	-527.478821	-121.434166	1300.897705	-487.471619	75.065674	1323.018433	-475.611542	84.255554	1589.350586	-588.950806	294.264526	1050.381104	-554.917908	-171.293655	1069.992554	-473.403748	267.630188	807.576721	-442.757446	-138.711929	834.083191	-497.161621	66.916656	960.348755	471.634399	-28.820961	928.166138	506.909058	149.249893
-508.458740	168.989410	861.562378	-506.125580	-34.062557	860.216736	-636.822388	197.479019	422.957367	-554.020325	-64.916039	473.900391	-619.268066	199.718262	67.385765	-607.763062	-59.248600	76.780777	-553.087402	271.246552	1285.674194	-527.391479	-121.398193	1300.884888	-487.362152	75.085861	1323.019287	-475.427368	84.303513	1589.370117	-588.838257	294.286713	1050.368774	-554.822632	-171.307297	1069.987305	-473.253540	267.599213	807.571838	-442.618042	-138.700943	834.091675	-497.020752	66.922279	960.359192	471.703766	-28.770166	928.152100	507.034698	149.276291
-508.304108	168.954361	861.558167	-505.981537	-34.096260	860.220032	-636.766479	197.496414	422.991791	-553.902100	-64.871529	473.883270	-619.330322	199.687775	67.400986	-607.678101	-59.237080	76.783470	-552.971802	271.243683	1285.654419	-527.263916	-121.389679	1300.909790	-487.244354	75.089073	1323.041016	-475.381042	84.279907	1589.357788	-588.708618	294.326782	1050.348022	-554.677795	-171.301575	1069.979858	-473.097412	267.593597	807.577209	-442.484283	-138.700867	834.104126	-496.880646	66.890892	960.359680	471.588531	-28.290535	928.125305	506.526550	150.393356
-508.165253	168.940826	861.544922	-505.845276	-34.128872	860.225464	-636.685974	197.490829	422.997589	-553.865540	-64.874870	473.878540	-619.259338	199.687531	67.382378	-607.695007	-59.244953	76.813255	-552.847961	271.256073	1285.628418	-527.147217	-121.367210	1300.924072	-487.127380	75.097931	1323.039307	-475.278290	84.286758	1589.354980	-588.563599	294.301086	1050.348999	-554.552979	-171.285416	1070.016479	-472.950500	267.585297	807.551575	-442.371765	-138.702850	834.128479	-496.737457	66.876991	960.355225	471.626617	-28.216827	928.115601	506.585632	150.504211
-508.075836	168.858047	861.502319	-505.732880	-34.158520	860.218994	-636.604797	197.482651	422.999634	-553.753845	-64.868980	473.882568	-619.398865	199.657303	67.379181	-607.691040	-59.239952	76.792137	-552.730225	271.248535	1285.621216	-527.015259	-121.358513	1300.934204	-487.012482	75.088959	1323.050049	-475.109619	84.327873	1589.354492	-588.423279	294.326935	1050.332397	-554.449036	-171.303574	1070.035767	-472.801392	267.567810	807.542175	-442.244415	-138.686584	834.131958	-496.615356	66.839729	960.328613	471.649689	-28.192650	928.119812	506.674377	150.488678
-507.951691	168.869797	861.488525	-505.625061	-34.188328	860.215027	-636.570862	197.506424	423.001923	-553.683472	-64.877754	473.892456	-619.386597	199.678497	67.403458	-607.683350	-59.217743	76.807617	-552.584351	271.280640	1285.613892	-526.888367	-121.321014	1300.939209	-486.910950	75.088333	1323.035034	-475.010986	84.327446	1589.342773	-588.289917	294.280548	1050.306763	-554.289795	-171.262589	1070.058472	-472.644531	267.574127	807.516907	-442.087982	-138.688553	834.150452	-496.491150	66.834900	960.318909	471.658203	-28.140377	928.099121	506.702850	150.521835
-507.815460	168.891342	861.487671	-505.472046	-34.228374	860.208557	-636.493530	197.524399	423.033142	-553.595032	-64.883545	473.909576	-619.367737	199.673172	67.406616	-608.024048	-59.224598	76.868797	-552.432434	271.297577	1285.606689	-526.794861	-121.320869	1300.938110	-486.796936	75.112152	1323.013672	-474.897827	84.343315	1589.337891	-588.072327	293.780914	1050.378418	-554.214172	-171.287125	1070.051147	-472.497894	267.571564	807.522705	-441.975250	-138.676224	834.151550	-496.347351	66.823883	960.315369	471.669800	-28.087482	928.101807	506.730774	150.564682
-507.678101	168.884155	861.468628	-505.363312	-34.208134	860.200256	-636.427612	197.507263	423.017365	-553.455444	-64.856781	473.859131	-619.274109	199.684906	67.420876	-607.648071	-59.228031	76.848686	-552.308350	271.283936	1285.590576	-526.668579	-121.302689	1300.930420	-486.670441	75.107079	1323.030273	-474.790283	84.351089	1589.335449	-587.930420	293.759766	1050.359619	-554.068604	-171.250870	1070.059326	-472.357544	267.540924	807.497437	-441.838654	-138.683777	834.158691	-496.209045	66.834343	960.300110	471.627350	-28.030615	928.093628	506.713257	150.631607
-507.540283	168.904709	861.465027	-505.237976	-34.214806	860.208679	-636.373169	197.521423	423.061829	-553.412598	-64.844948	473.851471	-619.379211	199.674591	67.433273	-607.651611	-59.232224	76.851974	-552.165527	271.307068	1285.619507	-526.553284	-121.284233	1300.932251	-486.554016	75.102631	1323.028687	-474.693481	84.359207	1589.336060	-587.773621	293.732788	1050.337891	-553.935059	-171.221512	1070.055176	-472.187897	267.533234	807.522644	-441.696106	-138.661438	834.168884	-496.086731	66.846489	960.303528	471.445587	-27.669481	928.084167	506.299042	151.731247
-507.411987	168.875656	861.439819	-505.108185	-34.243492	860.208008	-636.304688	197.490982	423.067841	-553.322693	-64.837479	473.858978	-619.182312	199.654938	67.455772	-607.658936	-59.234383	76.858368	-552.031006	271.301605	1285.600708	-526.415222	-121.280510	1300.923584	-486.427765	75.101479	1323.028198	-474.575500	84.366425	1589.347656	-587.621399	293.727478	1050.318237	-553.850586	-171.247681	1070.044922	-472.041443	267.516571	807.500244	-441.560242	-138.665039	834.180237	-495.957611	66.829720	960.290588	471.564148	-27.906721	928.091370	506.707214	150.747940
-507.298004	168.912933	861.452637	-504.998016	-34.216606	860.201904	-636.248047	197.484436	423.071167	-553.201416	-64.855949	473.863800	-619.188171	199.641617	67.454025	-607.673706	-59.229897	76.872566	-551.885559	271.329834	1285.593750	-526.308777	-121.280098	1300.921143	-486.307465	75.109406	1323.010376	-474.465668	84.372040	1589.347900	-587.453430	293.761841	1050.331665	-553.692688	-171.214493	1070.050415	-471.891937	267.490234	807.480408	-441.443420	-138.659424	834.180115	-495.837250	66.852470	960.293091	471.505463	-27.896488	928.102905	506.690369	150.726471
-507.161713	168.901779	861.432495	-504.855865	-34.237076	860.209656	-636.170471	197.474121	423.065887	-553.115051	-64.880264	473.892059	-619.193542	199.641144	67.451775	-607.625793	-59.230324	76.897514	-551.763672	271.337555	1285.549927	-526.181152	-121.265900	1300.932861	-486.163025	75.115303	1323.010620	-474.359558	84.375961	1589.335449	-587.305969	293.797180	1050.289185	-553.558411	-171.181610	1070.050903	-471.763794	267.521606	807.465637	-441.289307	-138.684387	834.183960	-495.701965	66.850555	960.287354	471.450989	-27.797247	928.084900	506.650848	150.847809
-507.074341	168.864838	861.418884	-504.757813	-34.251846	860.220276	-636.114380	197.429596	423.052216	-553.058472	-64.888405	473.897095	-619.179504	199.654175	67.453362	-607.664978	-59.228855	76.902824	-551.640320	271.357208	1285.557495	-526.059998	-121.263390	1300.934814	-486.041443	75.136650	1323.007080	-474.235535	84.398178	1589.333252	-587.186340	293.839813	1050.281006	-553.393799	-171.145676	1070.061279	-471.613922	267.527069	807.457214	-441.142639	-138.667404	834.193054	-495.604706	66.837128	960.285461	471.383789	-27.743814	928.083069	506.616852	150.916153
-506.941345	168.888306	861.399353	-504.626740	-34.241127	860.216553	-636.081177	197.461945	423.099518	-552.959106	-64.910278	473.929626	-619.132202	199.635300	67.476181	-607.666199	-59.200336	76.906105	-551.510315	271.372711	1285.550537	-525.951172	-121.265038	1300.919678	-485.922546	75.147018	1322.987427	-474.136841	84.410255	1589.336914	-587.075562	293.867401	1050.262329	-553.286743	-171.164978	1070.049194	-471.468353	267.513275	807.460388	-441.003448	-138.655914	834.181641	-495.475616	66.861870	960.274170	471.277893	-27.677578	928.086060	506.555115	151.005859
-506.798401	168.907959	861.401794	-504.527924	-34.254368	860.205688	-635.995117	197.428452	423.119629	-552.987183	-64.981812	473.922424	-619.169373	199.626755	67.479507	-607.716736	-59.206558	76.909264	-551.388672	271.379822	1285.537598	-525.823608	-121.259315	1300.932129	-485.808807	75.147606	1322.987427	-474.021332	84.407669	1589.339844	-587.025146	294.378296	1050.220093	-553.137878	-171.155289	1070.055786	-471.365265	267.511230	807.468018	-440.875366	-138.666962	834.178589	-495.341370	66.856552	960.268494	471.185638	-27.580982	928.078186	506.494141	151.077637
-506.669281	168.883698	861.397583	-504.397888	-34.250622	860.203796	-635.958435	197.421494	423.116852	-552.909302	-65.046852	473.928131	-619.132446	199.625244	67.491547	-607.671143	-59.217613	76.920738	-551.253967	271.378754	1285.553345	-525.704285	-121.270775	1300.930420	-485.679626	75.120964	1322.983398	-473.919434	84.404030	1589.328125	-586.898621	294.402008	1050.232178	-552.980713	-171.162689	1070.043335	-471.254944	267.509125	807.456116	-440.738647	-138.671692	834.172424	-495.219940	66.847321	960.266357	470.935730	-27.175869	928.063538	505.989532	152.294708
-506.572479	168.865341	861.405151	-504.295166	-34.229675	860.199829	-635.931885	197.436890	423.147308	-552.803284	-65.042419	473.927399	-619.160950	199.622070	67.532639	-607.741699	-59.227184	76.973206	-551.116516	271.396179	1285.536621	-525.573242	-121.284531	1300.921265	-485.546906	75.135727	1322.983398	-473.800110	84.406342	1589.335449	-586.775452	294.376709	1050.219360	-552.849487	-171.141327	1070.027710	-471.119873	267.481476	807.459778	-440.620453	-138.685669	834.162476	-495.105865	66.843361	960.266602	470.804169	-27.078684	928.045349	505.868744	152.501648
-506.467529	168.847198	861.369751	-504.168884	-34.274929	860.194275	-635.833252	197.387039	423.117249	-552.719482	-65.046524	473.937439	-619.095398	199.616531	67.529991	-607.740662	-59.220524	76.964333	-550.938538	271.369507	1285.518555	-525.423096	-121.319733	1300.926147	-485.396118	75.113762	1322.964233	-473.689758	84.426575	1589.316284	-586.647095	294.348297	1050.202881	-552.638245	-171.071335	1070.062500	-470.995605	267.505493	807.425720	-440.478149	-138.671371	834.164429	-494.986877	66.827446	960.245850	470.681427	-26.980970	928.033447	505.764893	152.557953
-506.361176	168.840271	861.355591	-504.061371	-34.264126	860.186646	-635.794922	197.383591	423.116333	-552.628662	-65.052681	473.940491	-619.105103	199.593460	67.519562	-607.738586	-59.213776	76.978149	-550.805664	271.360321	1285.501099	-525.294373	-121.329918	1300.909302	-485.261719	75.157860	1322.975708	-473.562134	84.442009	1589.305420	-586.528748	294.327454	1050.205444	-552.507141	-171.069382	1070.063721	-470.896057	267.475037	807.397461	-440.355896	-138.672806	834.153076	-494.865906	66.832771	960.233459	470.566254	-26.955753	928.028015	505.714050	152.496796
-506.214722	168.853729	861.354065	-503.970825	-34.227837	860.185364	-635.749207	197.395355	423.130493	-552.532104	-65.093536	473.941742	-619.125061	199.603455	67.519310	-607.735229	-59.227947	77.000404	-550.659790	271.388611	1285.510498	-525.172974	-121.295845	1300.908447	-485.154022	75.161247	1322.959961	-473.417480	84.452652	1589.319092	-586.386414	294.318939	1050.197876	-552.422791	-171.054840	1070.043945	-470.776611	267.482941	807.400085	-440.204346	-138.664871	834.165649	-494.745911	66.854866	960.231934	470.466187	-26.878292	928.013733	505.645996	152.493011
-506.114288	168.809357	861.338928	-503.854187	-34.279114	860.194641	-635.683289	197.386292	423.132477	-552.459106	-65.090294	473.956604	-619.120422	199.598495	67.515251	-607.788513	-59.230476	77.008118	-550.517273	271.386627	1285.510254	-525.053223	-121.292648	1300.883301	-485.036560	75.149132	1322.968750	-473.290771	84.460556	1589.327881	-586.249878	294.338776	1050.187988	-552.330139	-171.066711	1070.043579	-470.657837	267.475494	807.391174	-440.064301	-138.637726	834.168457	-494.635620	66.819870	960.228882	470.510376	-27.193754	928.018250	506.113037	151.301575
-505.980255	168.810944	861.321045	-503.750732	-34.274128	860.178528	-635.608826	197.352875	423.135193	-552.333679	-65.148529	473.967010	-619.135620	199.598068	67.530807	-607.801392	-59.241150	77.013115	-550.417603	271.393646	1285.493408	-524.941589	-121.291237	1300.866455	-484.918121	75.148262	1322.975586	-473.151001	84.459343	1589.334106	-586.122559	294.357941	1050.203857	-552.207703	-171.061508	1070.008667	-470.544891	267.464294	807.377258	-439.963470	-138.640961	834.151367	-494.513000	66.822525	960.211487	470.178894	-26.766571	927.991943	505.438690	152.551346
-505.832916	168.809418	861.302612	-503.640594	-34.301414	860.174316	-635.528870	197.350571	423.162109	-552.205933	-65.160278	473.955719	-619.158569	199.583755	67.539368	-607.788330	-59.214012	76.992859	-550.268494	271.402893	1285.500977	-524.834290	-121.294044	1300.849487	-484.825012	75.143822	1322.957397	-473.009796	84.471939	1589.341553	-585.966064	294.380005	1050.184570	-552.095215	-171.107498	1070.010986	-470.430237	267.436859	807.383301	-439.856903	-138.630829	834.147827	-494.384796	66.813210	960.200256	470.052887	-26.639296	927.975952	505.291992	152.762589
-505.739929	168.829086	861.276794	-503.552185	-34.333038	860.149048	-635.429810	197.333282	423.151367	-552.106506	-65.187965	473.938019	-619.120789	199.583420	67.557114	-607.803223	-59.238346	77.013214	-550.133850	271.412598	1285.500244	-524.739441	-121.285515	1300.843140	-484.723145	75.144302	1322.958618	-472.828369	84.476166	1589.370605	-585.742126	293.865082	1050.259888	-552.050537	-171.127090	1069.973999	-470.306946	267.406921	807.343140	-439.713470	-138.616714	834.134155	-494.271790	66.807663	960.172363	469.896912	-26.576670	927.954529	505.178314	152.761826
-505.603302	168.785126	861.250793	-503.421021	-34.385681	860.167236	-635.346191	197.322876	423.124084	-551.974609	-65.194977	473.949097	-619.088745	199.586685	67.556923	-607.789490	-59.216278	77.003395	-550.013489	271.411469	1285.486084	-524.640198	-121.266434	1300.821533	-484.650360	75.144341	1322.938477	-472.666412	84.485771	1589.418335	-585.620972	293.890656	1050.222900	-551.977356	-171.181168	1069.946411	-470.186859	267.439636	807.346802	-439.595856	-138.610138	834.121643	-494.136169	66.780739	960.168396	469.707275	-26.493155	927.949646	505.001831	152.966537
-505.474792	168.789719	861.222351	-503.301208	-34.421394	860.151001	-635.310242	197.355347	423.153503	-551.887146	-65.241959	473.978943	-619.111450	199.592377	67.549522	-607.800293	-59.220345	77.013153	-549.932007	271.423187	1285.465576	-524.561157	-121.222351	1300.811279	-484.615387	75.162758	1322.941650	-472.473511	84.500610	1589.492065	-585.470825	293.888153	1050.196167	-551.834656	-171.137894	1069.909058	-470.036652	267.412506	807.324646	-439.488281	-138.594513	834.113403	-494.000214	66.770905	960.144836	469.539764	-26.396467	927.922974	504.870148	153.116013
-505.348694	168.800797	861.199280	-503.151978	-34.481068	860.160095	-635.209167	197.355591	423.153870	-551.628174	-65.124245	473.969879	-619.211243	199.588470	67.503998	-607.727966	-59.244755	77.032745	-549.800110	271.411774	1285.450073	-524.510376	-121.234283	1300.799561	-484.589172	75.165596	1322.930908	-472.308044	84.525093	1589.590820	-585.389221	293.909698	1050.180908	-551.692505	-171.087982	1069.914063	-469.852661	267.393250	807.332275	-439.372131	-138.581284	834.091858	-493.865997	66.763626	960.138245	469.343506	-26.305347	927.913879	504.723999	153.150696
-505.226501	168.785065	861.179199	-503.025391	-34.498703	860.167358	-635.134399	197.356995	423.117157	-551.552307	-65.143677	473.960693	-619.217285	199.596786	67.533478	-607.754150	-59.216251	77.038269	-549.653992	271.382080	1285.391602	-524.457520	-121.253593	1300.781006	-484.567078	75.158531	1322.933838	-472.131012	84.559082	1589.702148	-585.343933	293.908997	1050.195801	-551.631042	-171.119476	1069.886353	-469.536438	267.299591	807.459656	-439.220306	-138.555084	834.087463	-493.729462	66.760704	960.130676	469.152069	-26.234268	927.879456	504.605896	153.222855
-505.097504	168.813889	861.160889	-502.891174	-34.529232	860.145325	-635.032104	197.332108	423.118958	-551.447876	-65.191437	473.990692	-619.125854	199.602097	67.509903	-607.758606	-59.200089	77.044685	-549.467224	271.342621	1285.289917	-524.415039	-121.248459	1300.751953	-484.546570	75.141823	1322.929932	-471.941986	84.588516	1589.836792	-585.498535	294.479706	1050.141357	-551.467041	-171.085052	1069.854736	-468.949066	267.083130	807.829529	-439.092102	-138.543594	834.093567	-493.591858	66.758461	960.109802	468.996460	-26.162085	927.857422	504.494537	153.277374
-505.047638	168.733978	861.119934	-502.813599	-34.557297	860.128540	-634.940247	197.318756	423.106812	-551.390808	-65.223175	473.986511	-619.128479	199.585236	67.525986	-607.789246	-59.217182	77.051025	-549.214172	271.295105	1285.128418	-524.412354	-121.288055	1300.756470	-484.550934	75.114693	1322.871216	-471.732056	84.615196	1590.002686	-585.793152	294.681793	1050.099976	-551.443542	-171.140518	1069.800171	-467.827118	266.793945	808.538513	-438.965912	-138.535004	834.073914	-493.500397	66.717957	960.078125	468.784241	-26.065716	927.839111	504.342163	153.398804
-505.043427	168.659576	861.070984	-502.701782	-34.594925	860.107483	-634.878296	197.351746	423.091370	-551.278259	-65.230186	473.976166	-619.171143	199.577179	67.502205	-607.781311	-59.203468	77.027657	-548.868164	271.172394	1284.848511	-524.420471	-121.331070	1300.749878	-484.564972	75.101166	1322.827393	-471.522064	84.672043	1590.231323	-586.276978	295.080719	1050.007080	-551.365356	-171.152557	1069.760620	-466.163818	266.302032	809.663391	-438.821136	-138.527771	834.045410	-493.425690	66.681236	960.041443	468.566589	-25.930986	927.807190	504.172577	153.611923
-505.145264	168.663452	861.022705	-502.920746	-34.299988	860.024597	-634.877991	197.412018	423.091156	-551.236145	-65.259895	473.899872	-619.275513	199.575195	67.491844	-607.848511	-59.235569	77.016006	-548.501587	271.050415	1284.557251	-524.454895	-121.406555	1300.786987	-484.594025	75.063950	1322.763916	-471.295532	84.741234	1590.540771	-586.983521	295.579712	1049.882690	-551.287842	-171.127151	1069.759766	-463.805389	265.647736	811.160278	-438.640747	-138.515549	834.073120	-493.513123	66.807999	959.968079	468.376007	-25.882835	927.785767	504.063080	153.591324
-505.186829	168.557846	860.954529	-502.866852	-34.325054	859.984619	-634.843811	197.455078	423.071442	-551.196106	-65.353020	473.881317	-619.294922	199.589859	67.466255	-607.920349	-59.215607	77.058563	-548.165527	270.968903	1284.312622	-524.504578	-121.489197	1300.821045	-484.648071	75.040665	1322.698975	-471.114746	84.801628	1590.889893	-587.839233	296.372009	1049.849365	-551.245850	-171.151382	1069.761108	-460.934723	264.740479	813.292236	-438.496613	-138.504456	834.103333	-493.469177	66.761742	959.910034	468.176392	-25.850525	927.787170	503.919952	153.620911
-505.172455	168.497009	860.928284	-502.736023	-34.369709	859.977600	-634.763000	197.485886	423.056671	-551.070251	-65.378235	473.908783	-619.309998	199.606552	67.469803	-607.899597	-59.198349	77.029022	-547.997742	270.872833	1284.129028	-524.525635	-121.527885	1300.909546	-484.658813	75.039261	1322.626587	-470.850403	84.964378	1591.230469	-588.726501	297.293762	1049.900269	-551.176514	-171.156494	1069.795532	-457.728455	263.605103	815.954224	-438.352020	-138.530334	834.178894	-493.378571	66.724670	959.891602	467.975555	-25.713722	927.743530	503.735779	154.074707
-505.059753	168.315262	860.875366	-502.300049	-34.835861	860.045776	-634.647156	197.482513	422.997070	-551.007690	-65.446770	473.977692	-619.324341	199.570724	67.430199	-607.895935	-59.217346	77.017220	-548.032104	270.763336	1283.998779	-524.537476	-121.636894	1300.973267	-484.595551	75.059746	1322.591309	-470.599304	84.993004	1591.566040	-589.597595	298.519562	1050.148682	-551.125549	-171.122940	1069.861694	-454.174927	262.194763	819.309753	-438.215424	-138.548187	834.282227	-493.144592	66.476715	959.903748	467.978241	-26.095068	927.758118	504.159485	152.515244
-504.984772	168.253525	860.848877	-502.167633	-34.881180	860.024963	-634.499573	197.543564	422.974152	-550.996582	-65.562035	473.950134	-619.372009	199.595581	67.430199	-607.971619	-59.231693	77.049217	-548.200623	270.668060	1284.038818	-524.420349	-121.717255	1301.070801	-484.447174	75.061790	1322.512573	-470.357727	85.166351	1591.795776	-590.438354	299.843109	1050.561890	-551.073120	-171.075485	1069.997070	-450.199280	260.606781	823.310364	-438.049103	-138.593552	834.481873	-493.047241	66.428833	959.880737	467.816589	-26.068092	927.755249	504.061310	152.411484
-504.930176	168.197922	860.828796	-502.064270	-34.927780	860.003113	-634.424561	197.637756	422.960327	-550.812073	-65.512520	473.925934	-619.424072	199.603271	67.444374	-607.965332	-59.215969	77.046677	-548.580872	270.601471	1284.140747	-524.243164	-121.763649	1301.202881	-484.335327	75.135269	1322.465454	-470.057983	85.448074	1591.938843	-591.240845	301.298584	1051.122437	-551.107544	-171.133682	1070.115967	-445.784515	258.769043	828.142456	-437.899231	-138.600876	834.709167	-492.955261	66.379570	959.858398	467.611359	-25.984928	927.726746	503.923340	152.516617
-504.788391	168.275635	860.866272	-501.906067	-34.911411	859.972778	-634.289429	197.731964	422.989319	-550.782593	-65.610313	473.896454	-619.471375	199.615387	67.432259	-608.013245	-59.232769	77.031784	-549.034302	270.492737	1284.344360	-523.996216	-121.783554	1301.331299	-484.238922	75.238670	1322.389771	-469.789612	85.715210	1592.012695	-591.532593	302.399841	1051.689331	-551.127319	-171.168945	1070.295776	-438.729065	257.335022	836.518555	-437.761475	-138.644485	834.934631	-492.812714	66.394279	959.862671	467.409760	-25.925856	927.713928	503.765442	152.597717
-504.617706	168.360260	860.933838	-501.759125	-34.915508	859.952942	-633.883484	197.705383	422.934601	-550.561646	-65.560677	473.876648	-619.349121	199.665405	67.422775	-607.966553	-59.236492	77.007149	-549.516602	270.408325	1284.674927	-523.663696	-121.794014	1301.427979	-484.099579	75.371025	1322.354370	-469.407532	86.076866	1592.153564	-592.187195	303.873016	1052.364746	-551.154724	-171.256989	1070.444580	-433.091583	255.172913	843.126892	-437.643280	-138.662155	835.159607	-492.674805	66.390350	959.888611	467.213928	-25.878731	927.697876	503.647247	152.632629
-504.421326	168.464218	861.050903	-501.543365	-34.909122	859.970093	-633.714905	197.812927	422.965240	-550.403015	-65.545914	473.872131	-619.375488	199.689606	67.405907	-607.984924	-59.261974	77.025246	-549.953674	270.309540	1285.002686	-523.228210	-121.752998	1301.520874	-483.979858	75.532333	1322.364380	-469.045441	86.467712	1592.309937	-592.870667	305.348694	1053.106689	-551.066895	-171.351410	1070.657715	-427.518463	252.853348	850.298950	-437.580627	-138.735306	835.345642	-492.502899	66.397339	959.959167	466.994751	-25.791700	927.656250	503.502808	152.716232
-504.120148	168.654907	861.244873	-501.324829	-34.822617	859.949402	-633.463989	197.823563	422.979065	-550.247070	-65.571487	473.846100	-619.285828	199.705612	67.449692	-607.994995	-59.257111	77.044167	-550.427856	270.276886	1285.372070	-522.751465	-121.701408	1301.602539	-483.845795	75.724709	1322.377441	-468.669250	86.908997	1592.469238	-593.343872	306.792847	1053.790527	-550.955811	-171.527771	1070.871338	-421.591980	250.646225	858.348022	-437.534515	-138.837097	835.509583	-492.284485	66.426369	960.049683	466.587158	-25.365545	927.621643	502.880890	154.103195
-503.774048	168.837128	861.476563	-501.025208	-34.697365	859.991333	-633.224060	197.806671	423.014648	-550.025146	-65.510643	473.827637	-619.239563	199.685562	67.452049	-607.914307	-59.282356	77.045609	-550.975159	270.225098	1285.819458	-522.114014	-121.603645	1301.733032	-483.746948	75.897072	1322.439453	-468.246613	87.371109	1592.643188	-593.649536	307.984833	1054.451172	-550.780945	-171.738510	1071.048462	-415.324768	248.436295	867.072876	-437.483276	-138.890427	835.634583	-492.030457	66.484161	960.193176	466.296692	-25.088066	927.606995	502.507813	155.187134
-504.302856	168.551102	861.290588	-501.026031	-34.914940	860.027771	-633.085754	197.818130	422.967804	-550.114624	-65.696693	473.875854	-619.235413	199.675613	67.476044	-608.017639	-59.270748	77.103798	-551.443787	270.406769	1286.483398	-521.544861	-121.434219	1301.832031	-483.668213	76.131905	1322.522339	-467.800476	87.832603	1592.797974	-593.677063	309.038910	1055.208008	-550.442017	-171.940521	1071.271973	-408.926422	246.246338	876.236267	-437.452545	-138.987396	835.718262	-492.145660	66.370285	960.103394	466.097107	-25.027344	927.582275	502.365723	155.281052
-504.124451	168.608093	861.528503	-500.760895	-34.754189	860.037842	-632.882568	197.747772	422.967102	-549.860657	-65.610176	473.844757	-619.157349	199.644119	67.463417	-607.984802	-59.268524	77.092186	-552.157410	270.196045	1286.845825	-520.944397	-121.289124	1301.919067	-483.558899	76.316856	1322.635864	-467.311829	88.362846	1592.970337	-593.449829	309.948273	1055.794189	-550.022827	-172.140305	1071.460815	-402.359924	244.239044	885.671814	-437.409180	-139.094849	835.779968	-491.955933	66.371452	960.230225	466.000153	-25.164118	927.571167	502.504822	154.187851
-504.800873	168.287750	861.081970	-500.825806	-35.080830	860.083618	-632.886963	197.732590	422.932465	-549.891846	-65.781754	473.878357	-619.179016	199.629013	67.501122	-608.039551	-59.283798	77.156425	-552.803223	270.193665	1287.396118	-520.309937	-121.113228	1301.964966	-483.484558	76.512688	1322.779541	-466.953644	88.790802	1593.058716	-592.833374	310.642944	1056.289429	-549.626282	-172.414139	1071.616699	-395.679413	242.381714	895.321472	-437.382202	-139.216461	835.754272	-492.093323	66.324921	960.006165	465.815918	-25.102825	927.540710	502.411835	154.169388
-504.767609	168.135162	861.332031	-500.587372	-34.916885	860.096863	-632.790161	197.678436	422.919495	-549.727661	-65.747581	473.885040	-619.092651	199.591812	67.488380	-608.023193	-59.283257	77.152336	-553.401123	270.086731	1287.963257	-519.556519	-121.004951	1302.070801	-483.371429	76.729355	1322.990234	-466.460571	89.326248	1593.182739	-591.779358	311.184418	1056.599365	-549.014832	-172.555878	1071.799927	-388.991730	240.862717	904.937561	-437.309387	-139.326263	835.726746	-491.992828	66.224304	960.141235	465.628143	-25.088057	927.521423	502.319397	154.195465
-504.991455	168.100586	861.279480	-500.430939	-34.986919	860.128296	-632.855652	197.613754	422.938263	-549.628296	-65.820137	473.922607	-619.154663	199.575562	67.481628	-608.017517	-59.318424	77.190140	-554.057312	270.047943	1288.502563	-518.934082	-120.826920	1302.116943	-483.327881	76.962143	1323.208862	-465.991882	89.874878	1593.270264	-590.409668	311.486359	1056.719971	-548.304871	-172.761017	1071.938232	-382.204041	239.620071	914.479980	-437.170441	-139.441086	835.620850	-491.970642	66.234444	960.124878	465.390686	-25.017925	927.498352	502.182495	154.302765
-505.212189	167.979279	861.269653	-500.221069	-35.007599	860.159302	-632.852051	197.495880	422.850342	-549.657410	-65.944672	473.945709	-619.093689	199.567230	67.491936	-608.130859	-59.325096	77.263245	-554.745361	270.013947	1289.033936	-518.335327	-120.711815	1302.146362	-483.329895	77.168503	1323.398926	-465.613281	90.295914	1593.363403	-588.648804	311.544586	1056.772339	-547.586182	-172.911804	1072.023438	-375.533997	238.708115	923.697937	-436.984528	-139.550858	835.472778	-491.925751	66.207375	960.130188	465.200500	-24.945883	927.458740	502.086304	154.319824
-505.411285	167.893417	861.269287	-500.005341	-35.007492	860.180786	-632.756409	197.339417	422.810059	-549.431519	-65.883453	473.968109	-618.968079	199.560669	67.490776	-608.039063	-59.341118	77.276649	-555.404480	269.976227	1289.423340	-517.762817	-120.583031	1302.159424	-483.338196	77.361824	1323.594727	-465.164917	90.814857	1593.485229	-586.518372	311.328339	1056.673340	-546.793152	-173.074142	1072.097290	-368.858246	238.131332	932.594055	-436.710297	-139.616943	835.321411	-491.884674	66.198013	960.137268	465.018768	-24.952513	927.448975	502.031433	154.285797
-505.692139	167.942932	861.301880	-500.104584	-34.585575	860.124207	-632.744019	197.187225	422.755096	-549.337524	-65.880775	473.921539	-618.876709	199.578339	67.479111	-608.062439	-59.342701	77.280609	-556.027283	269.949249	1289.743530	-517.266479	-120.449554	1302.177734	-483.353516	77.513817	1323.786377	-464.796539	91.282181	1593.601563	-584.105835	311.010498	1056.377197	-546.007202	-173.125488	1072.136597	-362.255280	237.816055	940.851746	-436.386871	-139.736313	835.102783	-491.987579	66.401665	960.115662	464.825378	-24.901443	927.440125	501.949921	154.213989
-505.761810	167.832825	861.329346	-499.535065	-34.915787	860.205383	-632.710144	197.035980	422.652771	-549.197937	-65.858742	474.034149	-618.774963	199.585312	67.443901	-608.022156	-59.347595	77.308571	-556.638062	269.929504	1289.998535	-516.810974	-120.303528	1302.178589	-483.341003	77.643448	1323.949707	-464.474915	91.663704	1593.706299	-581.333862	310.425934	1055.957031	-545.179016	-173.195389	1072.110962	-355.618988	237.589661	948.749573	-435.963684	-139.783051	834.885193	-491.755676	66.241982	960.172058	464.619171	-24.873619	927.435608	501.857452	154.233124
-505.868896	167.841095	861.369385	-499.217529	-34.889519	860.216003	-632.814880	196.927048	422.633514	-549.093689	-65.830917	474.056946	-618.705811	199.577469	67.428764	-608.029297	-59.332790	77.309845	-557.059021	270.056580	1290.301025	-516.423706	-120.225929	1302.183960	-483.330597	77.818504	1324.122070	-464.193451	92.085892	1593.768066	-578.308167	309.680756	1055.376709	-544.377625	-173.190842	1072.048218	-348.992096	237.309326	956.466431	-435.481384	-139.874115	834.666870	-491.650787	66.267601	960.197510	464.458618	-24.803307	927.426941	501.784454	154.327332
-505.968353	167.914261	861.413330	-498.857574	-34.860115	860.111145	-632.994507	196.851578	422.578583	-548.632263	-65.523407	474.047699	-618.747986	199.572983	67.405380	-607.879639	-59.322899	77.265038	-557.634888	269.905457	1290.217529	-516.023193	-120.121078	1302.159790	-483.324371	77.936516	1324.239502	-463.976227	92.476578	1593.789429	-574.958557	308.826935	1054.637451	-543.523071	-173.104218	1071.941284	-342.544556	236.916245	963.233948	-434.952026	-139.871613	834.485535	-491.495331	66.271584	960.164185	464.248932	-24.788683	927.427795	501.703979	154.297058
-506.012238	167.967087	861.463806	-498.508240	-34.642479	860.138428	-633.098267	196.777283	422.539459	-547.783813	-64.820091	473.882019	-618.676758	199.588730	67.404610	-607.532532	-59.311134	77.177185	-558.025269	269.910400	1290.168457	-515.745361	-120.035500	1302.107300	-483.301331	78.054581	1324.314453	-463.779968	92.706917	1593.805542	-571.427002	307.827606	1053.846924	-542.715332	-173.013260	1071.888184	-336.188202	236.383301	969.768677	-434.306305	-139.812790	834.300598	-491.365784	66.415535	960.205627	464.061096	-24.766338	927.405273	501.649384	154.338242
-506.243805	168.288162	861.521667	-498.571259	-34.081818	859.729431	-633.223267	196.667007	422.504120	-548.500427	-65.376663	473.933380	-618.630493	199.638550	67.364731	-607.931458	-59.326977	77.266815	-558.285767	269.902435	1290.026367	-515.500732	-119.966675	1302.079346	-483.288239	78.130150	1324.368408	-463.584961	93.044861	1593.795410	-567.642883	306.755554	1052.948120	-541.982910	-172.807144	1071.765137	-329.931641	235.644318	975.909912	-433.602997	-139.760696	834.151428	-491.357727	66.641899	960.012085	463.871826	-24.712383	927.404114	501.591003	154.360916
-506.284332	168.413727	861.514709	-498.234802	-33.956490	859.662537	-633.293884	196.584839	422.485016	-548.807617	-65.633286	473.978394	-618.504395	199.665878	67.376999	-608.122498	-59.351395	77.319115	-558.414551	269.922546	1289.841187	-515.289368	-119.906181	1302.057251	-483.250031	78.197044	1324.383545	-463.449860	93.290558	1593.810425	-563.665222	305.130829	1052.171997	-541.133667	-172.532104	1071.647461	-323.622589	234.693695	981.977539	-432.801971	-139.632950	834.088745	-491.194855	66.759132	959.973450	463.569580	-24.438578	927.365906	501.248932	155.534058
-506.174042	168.524521	861.653320	-497.759155	-33.802097	859.603088	-633.432434	196.556351	422.479523	-548.670471	-65.541924	473.990143	-618.359497	199.688889	67.351219	-608.103149	-59.315952	77.352806	-558.419373	269.958832	1289.624390	-515.099976	-119.863716	1302.091431	-483.247375	78.268394	1324.382324	-463.365448	93.568771	1593.826172	-559.526917	304.138824	1051.271851	-540.363281	-172.330536	1071.606567	-317.539032	233.744308	987.881470	-431.999573	-139.416733	834.073608	-490.967346	66.811523	960.019897	463.396606	-24.411055	927.347595	501.192322	155.565109
-506.178741	168.632629	861.604919	-497.396820	-33.738804	859.562805	-633.604370	196.542374	422.499115	-548.572693	-65.489014	473.965454	-618.278503	199.742645	67.345085	-608.158142	-59.318020	77.371231	-558.348206	269.996735	1289.339722	-514.963928	-119.822899	1302.130493	-483.228088	78.323380	1324.396240	-463.291168	93.765480	1593.873779	-555.247375	302.398773	1050.531250	-539.801025	-172.227722	1071.531372	-311.500458	232.831177	993.657410	-431.164215	-139.106262	834.062988	-490.780731	66.921623	959.974854	463.233215	-24.370810	927.326111	501.160706	155.608505
-506.187500	168.767563	861.576355	-497.070404	-33.600620	859.508423	-633.798584	196.547958	422.503845	-548.450745	-65.414101	473.961700	-618.327332	199.746429	67.327705	-608.165344	-59.296410	77.356361	-558.186218	270.054596	1289.010986	-514.853943	-119.767662	1302.217285	-483.210358	78.399162	1324.420898	-463.260468	93.873100	1593.917969	-550.708496	300.463348	1049.865112	-539.106567	-171.976776	1071.499023	-305.315399	232.153152	999.437378	-430.346985	-138.861542	834.113403	-490.610229	67.064270	959.932129	463.355164	-25.024708	927.342529	501.953827	153.000351
-506.137878	168.889999	861.551514	-496.678131	-33.507835	859.315308	-633.933655	196.556366	422.515442	-548.608765	-65.553017	473.989105	-618.240417	199.756363	67.317039	-608.300720	-59.303848	77.418884	-558.008728	270.161774	1288.667725	-514.826172	-119.737183	1302.344971	-483.186676	78.498444	1324.433228	-463.228943	94.086411	1593.942261	-546.127686	298.218262	1049.323608	-538.528015	-171.803757	1071.480957	-299.306641	231.760071	1005.126465	-429.429016	-138.486954	834.239746	-490.329132	67.110878	959.816101	463.211029	-25.071722	927.302002	502.003021	152.845230
-505.802155	168.762894	861.507629	-495.921631	-33.732433	859.708618	-633.937561	196.494705	422.481567	-548.189758	-65.323357	474.008423	-618.185242	199.810394	67.337067	-608.142578	-59.296005	77.382614	-557.788940	270.258362	1288.307495	-514.822083	-119.685677	1302.461304	-483.155334	78.552452	1324.451660	-463.210510	94.247559	1593.990479	-541.445313	295.973358	1048.931885	-537.923279	-171.547791	1071.537720	-293.137390	231.572357	1010.692261	-428.509644	-138.134750	834.475159	-489.973145	67.163399	960.012878	463.017242	-25.006912	927.288757	501.936462	152.852509
-505.675201	168.866531	861.480347	-495.505798	-33.632011	859.671143	-633.984192	196.477844	422.517670	-548.028625	-65.260529	474.024231	-618.173584	199.830734	67.326874	-608.108521	-59.264637	77.396568	-557.533386	270.334869	1288.026245	-514.830078	-119.634796	1302.638794	-483.115295	78.599045	1324.490112	-463.188965	94.404076	1594.037354	-536.824219	293.866455	1048.748169	-537.401794	-171.258377	1071.570923	-287.279694	231.744492	1015.820801	-427.558380	-137.752487	834.772095	-489.694305	67.276367	959.979736	462.840271	-24.994213	927.274719	501.914093	152.869034
-505.453827	168.975067	861.442749	-495.102264	-33.556362	859.631714	-633.952576	196.476624	422.530426	-547.922729	-65.240990	474.047913	-618.224854	199.861389	67.355705	-608.138062	-59.238922	77.413147	-557.288452	270.441803	1287.762939	-514.883667	-119.556717	1302.797729	-483.073700	78.683983	1324.550049	-463.190582	94.554832	1594.072754	-532.095337	291.526398	1048.714722	-536.919434	-171.023163	1071.638306	-281.503693	232.195465	1020.711121	-426.571838	-137.245056	835.133911	-489.361633	67.378433	959.939026	462.720306	-24.975384	927.247070	501.937805	152.855728
-505.223358	169.055984	861.418884	-494.697144	-33.482868	859.600464	-633.943298	196.474182	422.548828	-548.331665	-65.697403	474.206421	-618.141174	199.864944	67.362640	-608.366211	-59.246677	77.483818	-557.005066	270.526886	1287.562744	-514.914063	-119.521095	1302.997925	-482.970795	78.705025	1324.609985	-463.199066	94.699821	1594.098633	-527.136658	288.847198	1049.008057	-536.488037	-170.869293	1071.734009	-275.920959	232.911972	1025.177124	-425.665497	-136.821503	835.440125	-489.024780	67.462448	959.909424	462.545563	-25.020063	927.242004	501.973724	152.771820
-505.269653	168.806702	861.391296	-494.323883	-33.554516	859.567078	-633.861023	196.519989	422.508667	-548.114868	-65.637856	474.228302	-618.089233	199.880310	67.365540	-608.298340	-59.221107	77.505112	-556.735962	270.592346	1287.422241	-514.963867	-119.480751	1303.174438	-482.824951	78.750031	1324.698608	-463.207947	94.849152	1594.153564	-522.566833	286.819305	1049.373169	-536.099915	-170.735992	1071.857666	-270.490479	233.615555	1029.223633	-424.669983	-136.322433	835.839600	-488.833221	67.323082	959.875916	462.399750	-24.986938	927.233215	501.969574	152.741272
-503.909607	169.222855	861.688110	-493.659119	-33.166058	859.555786	-633.354736	196.365646	422.484589	-547.647461	-65.350731	474.183777	-617.967773	199.870316	67.369583	-608.185120	-59.185699	77.503677	-556.439392	270.590240	1287.277954	-514.972961	-119.459656	1303.364380	-482.647003	78.738892	1324.775269	-463.224335	95.017853	1594.179565	-518.183594	285.037933	1049.836792	-535.739319	-170.559479	1071.968872	-265.299286	234.516678	1032.794434	-423.656799	-135.875565	836.330750	-487.938751	67.530350	960.030823	462.236298	-24.982662	927.212280	501.996094	152.721634
-504.241699	169.095703	861.430847	-493.449432	-33.379311	859.577393	-633.388000	196.466492	422.515778	-547.411438	-65.290016	474.218018	-617.964844	199.848602	67.386620	-608.179504	-59.192566	77.534851	-556.135071	270.587555	1287.204346	-514.999634	-119.428543	1303.547241	-482.457977	78.740410	1324.856201	-463.241455	95.178696	1594.246826	-513.915894	283.339386	1050.342651	-535.433777	-170.433838	1072.064819	-260.382233	235.516983	1036.061401	-422.611298	-135.291672	836.833374	-487.889893	67.532272	959.901611	462.083038	-25.004253	927.214600	502.025726	152.608521
-503.849152	169.197510	861.422424	-493.041809	-33.352757	859.580811	-633.119873	196.498215	422.558929	-547.119629	-65.197838	474.225708	-617.974670	199.850281	67.414093	-608.113953	-59.165653	77.528625	-555.771362	270.579132	1287.133301	-515.025452	-119.421410	1303.693115	-482.262726	78.739288	1324.961060	-463.248291	95.332893	1594.301880	-509.793549	281.809235	1050.808838	-535.185364	-170.328354	1072.168091	-255.742096	236.488815	1038.978394	-421.622162	-134.793503	837.286743	-487.455170	67.605080	959.895325	461.790283	-24.601282	927.182739	501.576996	153.729691
-503.388153	169.372009	861.431824	-492.660583	-33.300385	859.543335	-632.793274	196.498123	422.570953	-546.346008	-64.743469	474.157898	-617.900269	199.855438	67.436310	-607.863647	-59.105133	77.508400	-555.321960	270.595612	1287.088013	-515.063721	-119.404114	1303.889282	-482.039001	78.699196	1325.064697	-463.265259	95.466553	1594.383057	-506.089417	280.634125	1051.349854	-534.950684	-170.222031	1072.286011	-251.511032	237.390335	1041.783691	-420.647217	-134.269485	837.836853	-486.996429	67.693413	959.877014	461.447937	-24.188755	927.172974	501.049164	155.474182
-502.898254	169.286148	861.449463	-492.206818	-33.310596	859.549316	-632.466125	196.536316	422.576111	-546.338501	-64.968239	474.248871	-617.963623	199.823822	67.472115	-607.941528	-59.111893	77.548515	-554.760498	270.581543	1287.054932	-515.094238	-119.429085	1304.060791	-481.817902	78.675125	1325.180054	-463.275146	95.597389	1594.463013	-502.611725	279.639709	1051.826416	-534.724670	-170.174438	1072.415894	-247.683853	238.442459	1044.320313	-419.808594	-133.795120	838.431213	-486.523193	67.637650	959.888672	461.317932	-24.158230	927.141296	501.086151	155.502029
-502.387878	169.232758	861.420959	-491.755035	-33.376637	859.541992	-632.143188	196.547485	422.604248	-546.124939	-65.013161	474.259064	-618.019958	199.795166	67.486176	-607.945313	-59.067024	77.584618	-554.153992	270.623871	1287.023315	-515.153503	-119.461311	1304.213867	-481.549103	78.632347	1325.250000	-463.336487	95.717560	1594.550415	-499.479858	278.975067	1052.354004	-534.517700	-170.116333	1072.505371	-244.210052	239.593079	1046.609375	-418.877441	-133.298981	838.904053	-486.019714	67.586357	959.868286	461.587982	-25.076496	927.180542	502.322723	152.150375
-501.676025	169.182037	861.399780	-491.287659	-33.376591	859.504211	-631.778931	196.630249	422.661163	-545.821899	-64.994034	474.232727	-617.981445	199.766663	67.513573	-607.934265	-59.036522	77.585571	-553.417236	270.665253	1287.013550	-515.232239	-119.464722	1304.326904	-481.231323	78.537025	1325.323242	-463.266144	95.916382	1594.646484	-496.591675	278.562103	1052.879639	-534.305420	-170.007111	1072.532349	-241.139801	240.840591	1048.769897	-417.792328	-132.749832	839.387024	-485.423981	67.539757	959.838074	461.302979	-24.741573	927.146362	501.856873	153.117905
-501.550507	168.579483	861.461060	-490.916931	-33.522644	859.526428	-631.632324	196.803055	422.734344	-545.560791	-65.065544	474.236572	-618.112366	199.760406	67.572624	-607.943298	-59.038631	77.643097	-552.582031	270.690704	1286.989868	-515.306519	-119.487617	1304.423462	-480.869293	78.453072	1325.367310	-463.261078	96.073563	1594.714355	-494.013458	278.396790	1053.326538	-534.084167	-169.919006	1072.587036	-238.494263	242.004211	1050.648926	-416.820099	-132.343445	839.915283	-485.178192	67.158730	959.880066	461.142242	-24.654005	927.115784	501.764404	153.351532
-500.856567	168.664688	861.333191	-490.470154	-33.634930	859.510193	-631.246887	196.867706	422.797272	-544.555908	-64.528297	474.101593	-618.059692	199.752625	67.588516	-607.605713	-59.019459	77.575897	-551.599304	270.667053	1286.977173	-515.433289	-119.518105	1304.502319	-480.431061	78.285629	1325.412354	-463.250610	96.221657	1594.763916	-491.765839	278.666748	1053.833374	-533.908447	-169.860977	1072.603027	-236.251999	243.156464	1052.232056	-415.894379	-131.960571	840.362000	-484.582458	67.188194	959.805298	461.036713	-24.732414	927.102905	501.896606	153.055237
-499.450836	169.353683	861.169861	-489.896515	-33.613613	859.461304	-630.583130	196.844528	422.905243	-544.232666	-64.582993	474.074951	-617.934509	199.780365	67.636070	-607.593079	-58.988701	77.609283	-550.586243	270.700623	1287.042236	-515.551453	-119.553650	1304.554565	-479.933472	78.141998	1325.456543	-463.228943	96.317139	1594.803467	-489.819519	279.022797	1054.190186	-533.706238	-169.763062	1072.606567	-234.391785	244.123444	1053.520386	-414.890961	-131.589035	840.895752	-483.579468	67.555687	959.697754	460.909637	-24.719698	927.100281	501.882263	153.051773
-498.719604	169.447922	861.109497	-489.397949	-33.785439	859.427368	-630.188171	196.954147	422.997803	-543.973938	-64.743568	474.093445	-617.935791	199.760880	67.673645	-607.628357	-58.964691	77.638313	-549.487671	270.720581	1287.098267	-515.673889	-119.596573	1304.605957	-479.471588	78.000793	1325.483398	-463.193024	96.412560	1594.838501	-488.190247	279.727509	1054.577881	-533.528992	-169.643906	1072.562256	-232.878479	245.034836	1054.501953	-413.877869	-131.167343	841.375916	-482.975067	67.517036	959.651794	460.829407	-24.769554	927.079224	501.979675	152.887299
-497.703888	169.261597	861.019897	-488.849579	-33.876495	859.385986	-629.686768	196.979660	423.041901	-543.643860	-64.935463	474.126465	-617.989258	199.739746	67.706863	-608.048462	-58.999092	77.771286	-548.349854	270.727875	1287.195923	-515.792786	-119.631142	1304.569824	-479.019012	77.856880	1325.466431	-463.144836	96.469543	1594.870239	-486.892273	280.623169	1054.876221	-533.376831	-169.526398	1072.511353	-231.754715	245.850479	1055.160767	-412.885315	-130.871323	841.621582	-482.223083	67.374939	959.589661	460.911835	-25.224125	927.095703	502.578949	151.657501
-496.839417	169.086609	860.965759	-488.316772	-34.013424	859.361816	-629.138977	197.099564	423.096802	-543.271973	-65.129623	474.145813	-617.946411	199.739151	67.765038	-608.095703	-58.994591	77.813049	-547.225159	270.769379	1287.337402	-515.875977	-119.667633	1304.539673	-478.463135	77.697296	1325.457031	-463.128479	96.446571	1594.872314	-485.856842	281.755737	1055.105957	-533.213440	-169.377686	1072.426636	-230.934998	246.594025	1055.498657	-411.949646	-130.615814	841.964600	-481.548615	67.214523	959.553162	460.836914	-25.303759	927.091919	502.704895	151.398834
-495.770233	168.665894	860.971375	-487.687714	-34.137115	859.347778	-628.397095	197.202271	423.078369	-542.593567	-65.048294	474.108673	-617.844910	199.754303	67.823730	-608.036194	-58.963570	77.810127	-546.104065	270.831024	1287.428833	-515.958374	-119.703590	1304.467407	-477.821686	77.544807	1325.439209	-462.956512	96.523827	1594.903076	-485.148224	282.953766	1055.183472	-533.069763	-169.236160	1072.325073	-230.313736	247.334747	1055.459717	-411.164612	-130.422302	842.389160	-480.758850	66.905846	959.555420	460.783234	-25.462753	927.088501	502.845032	151.089645
-494.808807	168.489960	860.869629	-487.090820	-34.415844	859.323486	-627.965088	197.365250	423.164429	-542.339172	-65.349159	474.206604	-617.948853	199.716614	67.857666	-607.856445	-58.967533	77.857986	-544.994263	270.891357	1287.534912	-515.967651	-119.714485	1304.378662	-477.249359	77.432182	1325.369019	-462.831909	96.505539	1594.922485	-484.676086	284.246674	1055.302979	-532.926880	-169.064972	1072.213867	-229.969574	248.071762	1055.055786	-410.204437	-130.291122	842.629395	-479.994537	66.696358	959.494080	460.708344	-25.450441	927.046326	502.899414	151.074509
-493.659821	168.387360	860.775513	-486.464722	-34.592323	859.319092	-627.118103	197.357208	423.207092	-541.814697	-65.536522	474.200928	-617.867432	199.722855	67.897079	-607.847961	-58.974960	77.934448	-543.907349	270.997742	1287.682129	-515.960144	-119.733711	1304.264771	-476.549561	77.323540	1325.379028	-462.698273	96.465286	1594.962646	-484.508057	285.642609	1055.374023	-532.841492	-168.902985	1072.064087	-229.867050	248.763458	1054.207153	-409.487793	-130.238174	842.847900	-479.149750	66.571121	959.449524	460.466583	-25.122511	927.032959	502.475311	151.900375
-492.581329	168.110062	860.693115	-485.822510	-34.880249	859.389526	-626.461975	197.522247	423.318146	-541.197144	-65.765793	474.251648	-617.964600	199.702606	67.971367	-608.099121	-58.996120	78.037605	-542.833069	271.078888	1287.768066	-515.881409	-119.756104	1304.139893	-475.951691	77.249146	1325.327393	-462.548584	96.388145	1595.000732	-484.498138	287.026489	1055.328125	-532.726929	-168.700668	1071.907471	-229.996216	249.399643	1052.944824	-408.699524	-130.167221	843.032715	-478.327301	66.338600	959.447937	460.359680	-25.115200	927.030334	502.491180	151.866730
-491.309662	167.917343	860.637573	-485.133545	-35.140167	859.422058	-625.640015	197.619263	423.433411	-540.027954	-65.614403	474.133942	-617.922180	199.698883	68.054337	-607.907227	-59.013302	78.075211	-541.798828	271.207977	1287.901611	-515.778198	-119.734406	1303.960449	-475.129547	77.082466	1325.369019	-462.385315	96.260292	1595.010010	-484.800018	288.524353	1055.338257	-532.639404	-168.516418	1071.756104	-230.401337	249.986710	1051.351685	-407.996674	-130.116058	843.138550	-477.401123	66.122612	959.442322	460.306671	-25.131609	927.024353	502.551300	151.811172
-490.106720	167.639328	860.578308	-484.384949	-35.388153	859.437988	-624.757080	197.697037	423.432861	-539.532715	-65.844604	474.170837	-617.891418	199.638153	68.096214	-607.905151	-59.023685	78.160309	-540.723816	271.297577	1288.013428	-515.620361	-119.761314	1303.759888	-474.402496	76.997803	1325.317871	-462.198425	96.117546	1595.024414	-485.248810	290.048645	1055.194824	-532.515320	-168.274673	1071.571899	-231.008575	250.752792	1049.255249	-407.250488	-130.192673	843.268188	-476.480011	65.870590	959.426636	460.224854	-25.118589	927.028442	502.608917	151.738388
-488.965210	167.337479	860.484009	-483.758667	-35.567242	859.469604	-624.019836	197.814865	423.487518	-539.109192	-66.371559	474.255920	-618.061096	199.594147	68.176277	-607.939880	-59.027985	78.306030	-539.684265	271.420654	1288.058228	-515.378906	-119.728493	1303.583862	-473.686707	76.913979	1325.299438	-462.000793	95.959953	1595.018921	-485.992371	291.533783	1055.042969	-532.379578	-168.076492	1071.399536	-231.967621	250.925400	1046.892212	-406.660187	-130.316895	843.289246	-475.642792	65.663116	959.400391	460.147247	-25.150091	927.014648	502.677246	151.648270
-488.204803	166.642273	860.499634	-483.086426	-35.964600	859.532715	-623.064880	197.881561	423.485565	-538.792603	-66.990364	474.404663	-618.041504	199.537994	68.256279	-608.228210	-59.104965	78.495216	-538.636169	271.509064	1288.060303	-515.108765	-119.707298	1303.386108	-472.900635	76.858566	1325.289795	-461.815674	95.795372	1595.020752	-486.962402	293.235352	1054.800415	-532.208679	-167.809540	1071.193115	-233.158295	251.264114	1044.029175	-405.961487	-130.533142	843.532410	-475.002502	65.133186	959.447937	460.086060	-25.189775	927.007019	502.750458	151.579117
-486.488373	166.908600	860.372864	-482.275146	-36.169151	859.551147	-622.128967	198.018280	423.727417	-537.007080	-66.535591	474.220398	-618.007080	199.508728	68.336746	-607.679260	-59.083702	78.421982	-537.477295	271.613312	1288.066772	-514.769287	-119.668739	1303.189209	-472.014923	76.788055	1325.299438	-461.634216	95.591949	1595.025146	-488.203644	294.949188	1054.595337	-532.067566	-167.574280	1071.008301	-234.600662	251.464340	1040.644897	-405.375519	-130.720657	843.439819	-473.808838	65.186722	959.401367	460.003845	-25.217678	927.028687	502.814880	151.496078
-485.283386	166.903488	860.266724	-481.583313	-36.366325	859.552612	-621.079468	198.073441	423.851837	-536.312500	-66.945419	474.215027	-617.931580	199.463150	68.464096	-607.705139	-59.082539	78.574783	-536.317322	271.662994	1288.072388	-514.423035	-119.670090	1302.931152	-471.210266	76.764290	1325.250488	-461.478271	95.370361	1595.031494	-489.540009	296.614166	1054.325195	-531.939026	-167.434250	1070.804565	-236.320343	251.542709	1036.977661	-405.032166	-130.939636	843.146973	-472.922424	65.110527	959.355591	459.943573	-25.232195	927.013733	502.871094	151.440170
-484.133209	166.603210	860.187012	-480.918823	-36.625286	859.655945	-620.079102	198.219315	423.943390	-535.126770	-67.181366	474.188507	-618.113403	199.431274	68.616058	-607.587280	-59.106926	78.717094	-535.156372	271.779938	1288.065552	-514.052429	-119.652901	1302.764038	-470.302185	76.655258	1325.255493	-461.318665	95.143616	1595.043335	-491.412567	298.726868	1053.884766	-531.850281	-167.307999	1070.590942	-238.407028	251.721024	1032.608643	-404.701935	-131.241745	842.980042	-472.084412	64.894241	959.374817	459.870209	-25.275766	927.017029	502.939331	151.367294
-482.862213	166.263504	860.107971	-480.099579	-36.976097	859.768677	-618.972046	198.305298	423.975067	-534.357849	-67.594498	474.288910	-618.014099	199.401184	68.742653	-607.681885	-59.144623	78.911568	-533.903687	271.825745	1288.011230	-513.590515	-119.593727	1302.589722	-469.408325	76.579872	1325.240479	-461.143463	94.915192	1595.066406	-493.275513	300.668396	1053.576660	-531.672180	-167.156342	1070.436401	-240.696182	251.870575	1027.910278	-404.388245	-131.592941	842.824158	-471.142212	64.618172	959.402405	459.824402	-25.261318	927.006348	503.009827	151.329727
-481.776947	166.057663	860.058105	-479.357330	-37.280521	859.825684	-618.081360	198.669769	424.294250	-532.895020	-67.666451	474.272583	-618.129822	199.369827	68.914886	-607.487793	-59.162621	79.046112	-532.626160	271.841461	1287.958252	-513.044922	-119.580849	1302.460327	-468.593842	76.496643	1325.226807	-460.961853	94.693855	1595.094482	-495.012573	301.920502	1053.230103	-531.494263	-167.018799	1070.282715	-243.151382	251.967087	1022.950745	-404.123566	-131.978973	842.642151	-470.301666	64.397018	959.413635	459.755981	-25.285826	927.009705	503.062347	151.261246
-480.634460	166.006912	860.106384	-478.791290	-37.265266	859.632141	-616.788330	198.775787	424.372833	-531.678894	-67.890923	474.222626	-618.129883	199.378906	69.057579	-607.568665	-59.207237	79.252960	-531.139709	272.076172	1288.081177	-512.521362	-119.552292	1302.310425	-467.670410	76.388084	1325.277466	-460.753815	94.429657	1595.146851	-497.025635	303.758179	1052.946167	-531.326904	-166.924850	1070.188110	-245.972168	252.076080	1017.665405	-403.984192	-132.421188	842.443481	-469.473206	64.231575	959.343506	459.793732	-25.568935	927.024170	503.447205	150.569550
-479.540192	165.829697	860.174866	-478.276855	-37.326572	859.656189	-615.241699	198.903580	424.324921	-530.717773	-68.538841	474.260834	-617.878174	199.368118	69.189079	-607.564026	-59.308685	79.525208	-529.850525	272.071259	1287.958374	-511.968903	-119.561577	1302.213013	-466.763733	76.288734	1325.271851	-460.542297	94.186844	1595.232666	-498.989227	304.555603	1052.696167	-531.115173	-166.852158	1070.126831	-248.941055	252.173264	1012.022095	-403.934265	-132.867401	842.212830	-468.749695	64.060753	959.398010	459.747772	-25.570032	927.011353	503.501160	150.538956
-478.380493	165.611984	860.239319	-477.553680	-37.557320	859.801514	-613.855896	199.177689	424.508301	-529.351929	-68.908905	474.318024	-617.822693	199.393280	69.420952	-607.779968	-59.434322	79.869392	-528.661011	272.031677	1287.747192	-511.371124	-119.566956	1302.126221	-465.959778	76.181862	1325.288330	-460.315277	93.958832	1595.362427	-501.225342	306.173279	1052.287354	-530.874146	-166.803558	1070.108398	-252.173141	252.308487	1006.202393	-403.904663	-133.332642	841.980042	-467.917450	63.853825	959.514038	459.684601	-25.599215	927.007324	503.586365	150.469879
-477.283295	165.376404	860.318542	-476.885620	-37.727066	859.928406	-612.395203	199.367386	424.602661	-527.639771	-69.073990	474.271210	-617.748718	199.403488	69.669792	-607.172119	-59.453640	80.076279	-527.494812	271.696503	1287.463013	-510.809540	-119.617859	1302.075073	-465.100830	76.081596	1325.388184	-460.101379	93.715286	1595.503784	-503.469360	307.318390	1051.981567	-530.628784	-166.785889	1070.128052	-255.644226	252.495834	1000.042847	-403.986633	-133.854950	841.750183	-467.144745	63.653004	959.628113	459.624115	-25.635609	926.987793	503.663269	150.392410
-476.242859	165.223740	860.366211	-476.262482	-37.902279	860.081299	-610.889221	199.596191	424.727051	-526.293274	-69.486076	474.306549	-617.635376	199.451691	70.003036	-607.043091	-59.579243	80.425697	-526.186951	271.625488	1287.283203	-510.302460	-119.676178	1302.103638	-464.239075	75.969963	1325.471680	-459.841888	93.471085	1595.687988	-505.828369	308.281830	1051.659424	-530.448792	-166.809296	1070.175903	-259.344513	252.694336	993.794067	-404.144531	-134.463135	841.524109	-466.395203	63.520191	959.736633	459.571991	-25.610004	926.973816	503.714661	150.394684
-475.224884	165.019012	860.530090	-475.594635	-38.147987	860.329712	-609.502869	199.858200	424.902100	-524.693909	-69.933014	474.410706	-617.693665	199.495773	70.385864	-606.891663	-59.701130	80.856552	-524.902405	271.492218	1287.077881	-509.786163	-119.745018	1302.156738	-463.362671	75.845184	1325.603027	-459.560028	93.287094	1595.858276	-508.242188	308.984161	1051.425659	-530.290039	-166.897278	1070.264648	-263.243195	252.952026	987.455566	-404.344543	-135.010880	841.325439	-465.689606	63.319656	959.956299	459.523743	-25.600548	926.958313	503.760742	150.348648
-474.189758	164.956757	860.633728	-474.964142	-38.440731	860.587952	-608.115112	200.126892	425.179321	-523.393799	-70.457985	474.515686	-617.687683	199.559265	70.762512	-606.891235	-59.874966	81.403679	-523.640991	271.454956	1286.985107	-509.107025	-119.815964	1302.355591	-462.483856	75.694260	1325.786011	-459.277405	93.094742	1596.053955	-510.796509	309.699860	1051.241943	-530.108521	-166.951401	1070.466187	-267.383392	253.274185	980.929138	-404.629150	-135.717911	841.169678	-464.934845	63.198895	960.144897	459.459412	-25.607069	926.960388	503.814789	150.321762
-473.294617	164.781815	860.809326	-474.402588	-38.646732	860.882080	-606.889832	200.290573	425.519135	-522.668884	-71.497665	474.853729	-617.753784	199.638611	71.223404	-607.077576	-60.121552	82.065361	-522.424438	271.345520	1286.862305	-508.523315	-119.897568	1302.550049	-461.628815	75.544395	1326.000488	-459.059326	92.858177	1596.259399	-513.355164	310.151917	1051.064697	-529.913635	-166.991379	1070.746338	-271.600952	253.643173	974.426147	-404.971893	-136.445602	841.065308	-464.292450	63.051094	960.388062	459.428741	-25.617420	926.959595	503.894135	150.298553
-472.260376	164.553650	861.033325	-473.837311	-38.794014	861.206482	-605.557922	200.423904	425.753448	-520.444275	-71.472099	474.972778	-617.696533	199.736221	71.707260	-606.543823	-60.271660	82.495262	-521.250916	271.272919	1286.828003	-508.002594	-119.984528	1302.806274	-460.771790	75.372047	1326.200439	-458.741425	92.665642	1596.526855	-515.924561	310.410675	1051.096558	-529.797180	-167.136307	1071.064453	-276.084625	254.059845	967.817078	-405.421692	-137.135239	841.028137	-463.586151	62.891201	960.671143	459.373260	-25.581642	926.958679	503.940308	150.266953
-470.982788	164.010925	861.336853	-472.707764	-39.466198	862.036133	-604.447510	200.604675	426.081085	-519.737976	-72.551224	475.375336	-617.624695	199.819595	72.178940	-606.586548	-60.560520	83.147911	-520.093750	271.180573	1286.834473	-507.482758	-120.073341	1303.105347	-459.891510	75.204109	1326.424438	-458.320862	92.553963	1596.839844	-518.643433	310.485474	1051.142700	-529.738037	-167.295624	1071.443604	-280.847046	254.531525	961.054749	-405.953735	-137.977142	841.023987	-462.705261	62.537109	961.267517	459.324005	-25.571140	926.948364	504.010162	150.258514
-470.096954	163.960938	861.686951	-472.154968	-39.569035	862.384399	-603.572388	200.829895	426.554840	-518.394348	-73.065491	475.694580	-617.559875	199.931732	72.730133	-606.395325	-60.857651	83.851067	-519.004761	271.177094	1286.983643	-506.895142	-120.180161	1303.454468	-459.051849	75.063972	1326.729492	-457.975342	92.401840	1597.158936	-521.322693	310.348328	1051.392944	-529.793701	-167.478973	1071.897949	-285.847717	255.033005	954.138916	-406.437775	-138.671173	841.125732	-462.080109	62.445778	961.625366	459.314270	-25.570955	926.919067	504.082947	150.230835
-467.830719	161.799500	862.428284	-471.222809	-39.255875	862.765442	-601.961304	200.619812	426.636353	-517.261963	-73.709518	476.136993	-616.953125	200.112518	73.227211	-606.173401	-61.119282	84.584320	-517.970276	271.111267	1287.165161	-506.316071	-120.310059	1303.894287	-458.228149	74.911041	1327.035156	-457.586578	92.280045	1597.534180	-524.064331	310.190216	1051.749634	-529.969971	-167.707077	1072.439941	-291.360626	255.715683	947.164978	-407.059448	-139.574738	841.333313	-460.734253	61.290527	962.209534	459.278168	-25.540026	926.904297	504.116364	150.254013
-467.509949	162.109604	862.577576	-470.816162	-39.705830	863.296997	-601.476379	201.048340	427.426147	-516.438721	-74.444031	476.659790	-617.373535	200.301804	73.866989	-605.915039	-61.438965	85.309288	-517.029541	271.100616	1287.441040	-505.792145	-120.425819	1304.329102	-457.400177	74.734009	1327.423828	-457.184875	92.139282	1597.939697	-526.855103	309.832550	1052.183228	-530.137512	-167.897903	1072.988281	-297.001190	256.317841	940.256836	-407.674194	-140.339432	841.582886	-460.323029	61.412140	962.545593	459.228058	-25.515127	926.898743	504.185211	150.245575
-469.024414	159.378876	860.939026	-471.187897	-41.280796	863.896362	-600.572632	201.188995	427.558167	-516.137512	-75.428787	477.423706	-617.201599	200.559570	74.524254	-605.934692	-61.809097	86.167603	-516.216003	271.108917	1287.783936	-505.253876	-120.486824	1304.824463	-456.588806	74.606789	1327.868408	-456.760986	92.054276	1598.383301	-529.606689	309.395630	1052.743774	-530.334473	-168.031525	1073.599365	-302.822876	256.863159	933.482727	-408.346252	-141.279251	841.925415	-460.512329	60.412476	961.947083	459.201080	-25.490133	926.898010	504.263977	150.230011
-469.255524	157.934891	860.747192	-470.989624	-41.994648	864.506531	-599.908630	201.495697	427.994110	-515.687622	-76.109657	478.112457	-617.398499	200.894012	75.241165	-606.031738	-62.202377	86.999374	-515.463623	271.069153	1288.149170	-504.778320	-120.575394	1305.337524	-455.928589	74.559052	1328.292358	-456.309448	91.991089	1598.847900	-532.312622	308.771088	1053.424805	-530.690308	-168.327423	1074.259888	-308.962433	257.411255	926.670166	-409.047699	-142.154572	842.236023	-460.278656	59.755630	962.125183	459.203766	-25.483894	926.892822	504.339478	150.221848
-467.974609	158.240997	861.255432	-470.240967	-42.023167	865.123169	-599.081116	201.804428	428.643768	-514.834839	-76.412086	478.700714	-617.392578	201.327621	75.998367	-605.731140	-62.571873	87.703003	-514.821777	271.089508	1288.588989	-504.280090	-120.665192	1305.979736	-455.010468	74.352661	1328.907593	-455.839874	91.927086	1599.335449	-535.044983	308.086945	1054.132935	-531.073303	-168.673416	1074.951904	-315.307922	258.041870	919.920898	-409.767426	-143.124130	842.711670	-459.339172	59.920135	962.694580	459.229980	-25.459541	926.888733	504.468475	150.197205
-467.041901	158.181839	861.817200	-469.520996	-42.106823	865.760803	-598.506653	202.258362	429.350891	-514.253662	-76.809166	479.403107	-617.479370	201.722107	76.747421	-605.555725	-63.017181	88.518211	-514.195007	271.038727	1288.991211	-503.784760	-120.758949	1306.513794	-454.282135	74.282631	1329.441162	-455.366760	91.882599	1599.818115	-537.648376	307.243439	1054.820923	-531.449463	-168.944962	1075.691772	-321.825867	258.694031	913.318542	-410.430908	-144.063156	843.153564	-458.580475	59.876759	963.300354	459.238617	-25.424881	926.879272	504.544983	150.195953
-466.188721	158.180939	862.422852	-468.909698	-42.111095	866.306335	-597.587158	202.485809	429.918976	-513.599243	-77.073891	480.022552	-617.298462	202.126770	77.451530	-605.343994	-63.469402	89.233299	-513.583130	271.020996	1289.379272	-503.350647	-120.874199	1307.054199	-453.609802	74.213684	1329.933594	-454.948914	91.814575	1600.267578	-540.253662	306.223328	1055.516846	-531.832153	-169.212601	1076.381348	-328.397308	259.485657	906.897705	-411.051270	-145.063065	843.697632	-457.857422	59.832745	963.877563	459.255707	-25.389441	926.864136	504.641998	150.213501
-465.398529	158.044739	862.952087	-468.167694	-42.295097	866.915955	-596.978394	202.887726	430.575592	-512.909058	-77.222374	480.598145	-617.330505	202.514038	78.105568	-605.169678	-63.884720	89.894157	-512.949341	271.032745	1289.791626	-502.832001	-120.979950	1307.680298	-453.057922	74.197723	1330.426392	-454.377197	91.803619	1600.765503	-542.820129	305.063568	1056.131226	-532.197449	-169.532730	1077.145508	-335.139343	260.445282	900.559692	-411.429596	-145.914322	844.324341	-457.135742	59.710468	964.450684	459.261475	-25.325026	926.853210	504.695465	150.245865
-464.637817	158.128952	863.540283	-467.522461	-42.303391	867.442261	-596.343933	203.207352	431.160278	-512.136353	-77.334435	481.133972	-617.317871	202.911423	78.759041	-605.037598	-64.325966	90.494324	-512.389343	271.065765	1290.147461	-502.481628	-121.003166	1308.195435	-452.245514	74.035248	1330.980713	-453.863983	91.770935	1601.198608	-545.239929	303.755035	1056.823486	-532.559387	-169.906464	1077.841919	-341.894501	261.540375	894.340942	-411.957947	-146.974731	844.914551	-456.447632	59.711578	965.010010	459.256683	-25.323376	926.846497	504.781494	150.258896
-463.865570	158.030289	864.047058	-466.910919	-42.265133	867.922852	-595.486389	203.399017	431.705872	-510.312347	-76.631355	481.427246	-617.130188	203.350449	79.373283	-604.161011	-64.647026	90.818474	-511.745422	271.109467	1290.464600	-502.097687	-121.094505	1308.664795	-451.843445	74.079964	1331.427734	-453.313599	91.742561	1601.624390	-547.618591	302.406281	1057.421997	-532.952759	-170.236832	1078.488525	-348.799530	262.679810	888.199341	-412.402557	-147.984268	845.480591	-455.746277	59.661686	965.503113	459.266357	-25.235840	926.838501	504.830322	150.281998
-459.598419	164.101563	867.491699	-464.710999	-40.408218	868.349731	-595.120605	203.877777	433.108368	-509.475128	-76.672081	481.715179	-617.343994	203.764786	79.950935	-603.830688	-64.954781	91.197014	-511.218750	271.162598	1290.762451	-501.731384	-121.147240	1309.195557	-451.164795	73.999428	1331.843018	-452.767975	91.743408	1601.997070	-549.832886	301.052185	1057.983521	-533.285828	-170.588348	1079.221558	-355.820343	263.951477	882.137817	-412.939819	-149.068176	845.986755	-453.790955	62.055668	967.570129	459.281097	-25.150352	926.839966	504.870361	150.366928
-459.526428	163.818008	867.665466	-464.317932	-40.583973	868.750854	-594.641785	204.235855	433.553131	-508.818970	-76.767845	482.075958	-617.325500	204.162598	80.478317	-603.702820	-65.298546	91.637352	-510.621735	271.401398	1291.215454	-501.368011	-121.207382	1309.696045	-450.719177	74.004387	1332.169434	-452.255432	91.666237	1602.277100	-551.913391	299.603760	1058.555420	-533.590210	-170.985733	1079.826538	-362.910645	265.174133	876.169739	-413.288605	-150.117722	846.536255	-453.439972	61.947273	967.847229	459.314911	-25.087212	926.844238	504.949310	150.352951
-459.380157	163.433304	867.778687	-463.911865	-40.818203	869.088074	-594.181274	204.552444	433.868134	-508.022400	-76.691628	482.316223	-617.389343	204.540802	80.955818	-603.528687	-65.634018	91.977783	-510.368225	271.296692	1291.209839	-501.056091	-121.236908	1310.090820	-450.087128	73.909927	1332.537842	-451.581909	91.715088	1602.547485	-553.857544	298.247192	1058.978027	-533.833313	-171.403000	1080.417114	-370.071960	266.505524	870.260132	-413.883453	-151.395233	846.891418	-453.071838	61.755997	968.064148	459.308319	-24.893801	926.847412	504.854950	150.624771
-458.923218	163.335419	867.979614	-463.436920	-40.840576	869.281799	-593.740051	204.778641	434.122986	-509.265533	-78.018265	482.875977	-617.385376	204.820663	81.282455	-604.220154	-66.025986	92.514450	-509.979736	271.374969	1291.323608	-500.705841	-121.286896	1310.437500	-449.754333	73.937431	1332.665894	-450.998749	91.737556	1602.705811	-555.607422	296.766846	1059.324951	-533.989136	-171.803391	1080.971436	-377.299347	267.804779	864.500732	-413.955872	-152.293121	847.357849	-452.568634	61.692436	968.258240	459.274414	-24.656694	926.835571	504.697723	151.006668
-458.474670	163.290100	868.111206	-462.984589	-40.822689	869.343140	-593.237061	204.969315	434.234680	-509.109161	-78.293625	483.048737	-617.464417	205.031418	81.490929	-604.320068	-66.284256	92.735260	-509.732452	271.477509	1291.362305	-500.347198	-121.315437	1310.787109	-449.313690	73.924973	1332.773804	-450.388458	91.736649	1602.773193	-557.187134	295.369263	1059.605225	-534.133606	-172.259796	1081.393677	-384.617401	269.051666	858.797913	-414.218781	-153.433441	847.718201	-452.096588	61.644234	968.352966	459.411072	-24.815363	926.838257	505.032135	150.666473
-458.043274	163.242950	868.157288	-462.545197	-40.809937	869.372925	-592.654419	205.082336	434.189606	-508.561066	-78.258438	483.006226	-617.451904	205.166290	81.572311	-604.376404	-66.458138	92.802040	-509.556030	271.559570	1291.344238	-500.051819	-121.329689	1310.990845	-448.769073	73.852272	1332.843628	-449.772675	91.736435	1602.719360	-558.699341	294.022858	1059.737671	-534.176697	-172.750565	1081.736694	-391.957550	270.087219	853.239136	-414.467285	-154.528534	847.965027	-451.680664	61.620007	968.392639	459.477325	-24.719042	926.839539	505.060852	150.732285
-457.665070	163.252243	868.082031	-462.190216	-40.817768	869.300232	-592.251343	205.269516	434.134583	-508.059753	-78.265327	482.847107	-617.575928	205.246857	81.568985	-604.544373	-66.625801	92.767097	-509.394562	271.647308	1291.203857	-499.689240	-121.366142	1311.092529	-448.393860	73.880722	1332.708252	-449.146423	91.764450	1602.550049	-560.056702	292.718536	1059.760986	-534.179871	-173.269989	1082.003662	-399.071472	271.108734	847.866516	-414.875671	-155.762375	848.025208	-451.309692	61.620865	968.318298	459.486511	-24.588919	926.852539	505.013428	150.868439
-457.313141	163.341385	867.940063	-461.827789	-40.829395	869.097839	-591.816956	205.436081	433.871918	-507.039429	-78.034874	482.485901	-617.837402	205.268600	81.426331	-604.444641	-66.687248	92.525558	-509.253143	271.716064	1290.927856	-499.341949	-121.397842	1311.048950	-448.155945	73.949242	1332.413574	-448.495300	91.789520	1602.245605	-561.252319	291.486969	1059.629395	-534.109314	-173.802628	1082.177856	-406.676483	272.767426	842.552307	-414.826569	-156.706421	848.129272	-450.988129	61.631187	968.149292	459.518005	-24.465122	926.875854	504.961487	151.023727
-457.146301	163.527786	867.666748	-461.733307	-40.261856	868.510803	-591.429688	205.583054	433.521179	-506.477448	-77.999931	481.973694	-617.878052	205.157455	81.160599	-604.383362	-66.571198	92.135170	-509.168182	271.782104	1290.499634	-498.966248	-121.451645	1310.920410	-447.803131	73.961945	1332.080444	-447.864746	91.820175	1601.799316	-562.389099	290.354034	1059.297363	-533.993835	-174.422516	1082.195557	-413.941650	273.937012	837.401855	-414.929474	-157.745453	847.970093	-450.777100	61.850590	967.712646	459.562897	-24.428940	926.907898	504.934326	151.110626
-456.744446	163.525879	867.240723	-461.162933	-40.648041	868.157532	-590.907959	205.571243	433.022675	-506.081207	-78.088120	481.460632	-617.825134	204.972488	80.798790	-604.551147	-66.546715	91.806190	-509.127106	271.895813	1289.985229	-498.591644	-121.472862	1310.680664	-447.359467	73.904228	1331.655151	-447.221741	91.875427	1601.225952	-563.483826	289.218658	1058.827393	-533.756409	-174.985992	1082.088989	-421.164459	275.113983	832.371826	-415.061005	-158.861084	847.674866	-450.437805	61.702034	967.335510	459.570709	-24.357773	926.942383	504.838959	151.195786
-456.494537	163.608231	866.670410	-460.856049	-40.599739	867.529663	-590.470703	205.471146	432.510315	-505.852509	-78.228722	480.913818	-617.719177	204.697159	80.294228	-604.830566	-66.426102	91.484245	-509.040283	271.905212	1289.245972	-498.178558	-121.486954	1310.198242	-447.145264	73.976807	1330.966309	-446.577148	91.952141	1600.530762	-564.370422	288.117523	1058.110718	-533.545410	-175.612793	1081.812988	-428.365417	276.439636	827.545959	-415.140808	-159.861496	847.202087	-450.198975	61.742485	966.739868	459.486633	-23.956251	926.950745	504.329529	151.916031
-455.319946	164.696625	866.487732	-460.196503	-40.229446	866.910889	-590.253418	205.430740	432.113312	-504.718414	-77.731926	480.180206	-617.792114	204.310745	79.799072	-605.035400	-66.257690	91.067848	-508.992004	271.992340	1288.368408	-497.750397	-121.500237	1309.686035	-446.723572	73.951614	1330.343750	-445.915527	92.000282	1599.739990	-565.300598	287.323486	1057.300903	-533.136047	-176.248764	1081.415405	-435.453827	277.560516	822.903564	-415.315033	-161.027466	846.502258	-449.590027	62.245018	966.365112	459.510651	-23.935810	926.992859	504.229675	151.935379
-455.599152	164.386658	865.696655	-460.075562	-39.833435	865.980408	-590.159973	205.375885	431.566315	-504.660095	-77.942070	479.510193	-617.786011	203.891403	79.293129	-605.411804	-66.063484	90.741333	-508.895203	272.030640	1287.403442	-497.250092	-121.525223	1309.108032	-446.431183	73.971146	1329.526733	-445.296326	92.106033	1598.890381	-566.159607	286.742676	1056.372192	-532.679810	-176.853516	1080.933594	-442.413910	278.754395	818.469971	-415.124237	-161.837509	845.896423	-449.626343	62.235126	965.500854	459.639557	-24.186697	927.027649	504.471924	151.405975
-455.873322	163.958115	864.833435	-459.949677	-39.887939	865.267090	-590.095886	205.132248	431.027313	-504.550720	-77.990852	478.987701	-617.782104	203.474182	78.761635	-605.258057	-65.749748	90.243729	-508.767914	272.075195	1286.344360	-496.715057	-121.539474	1308.427734	-446.186340	74.046486	1328.604492	-444.667358	92.201324	1597.983887	-566.938843	286.249023	1055.400269	-532.282043	-177.491608	1080.308960	-449.344849	280.036377	814.298279	-415.233307	-162.894516	845.023438	-449.703278	62.082947	964.712830	459.609497	-24.139673	927.061768	504.279938	151.433502
-455.718262	163.677261	863.994446	-459.617249	-40.321041	864.830139	-589.940491	204.673035	430.384460	-503.407806	-77.212006	478.308289	-617.697693	203.030777	78.221245	-604.874939	-65.378220	89.630600	-508.634613	272.091309	1285.192383	-496.213806	-121.508842	1307.594849	-445.965210	74.100174	1327.677734	-444.106201	92.267548	1596.999756	-567.641907	285.735504	1054.345459	-531.758911	-178.060089	1079.599609	-456.206909	281.393860	810.338379	-415.044434	-163.670502	844.140869	-449.668427	61.933575	964.091492	459.585999	-24.092583	927.125183	504.076569	151.501251
-455.443848	163.656082	863.297424	-459.171967	-40.363186	864.225098	-589.647095	204.068192	429.736542	-503.776337	-77.444298	477.861115	-617.340027	202.512405	77.616692	-605.303955	-65.105011	89.235970	-508.303131	272.296814	1284.178955	-495.651733	-121.500092	1306.788330	-445.715851	74.150703	1326.664917	-443.463379	92.445145	1596.059570	-568.297852	285.389771	1053.410645	-531.138245	-178.562729	1078.862549	-462.976868	282.620789	806.649353	-415.036621	-164.538589	843.182068	-449.472534	61.956562	963.453369	459.524384	-24.049049	927.154602	503.867340	151.527390
-455.241455	163.746628	862.660828	-458.862396	-40.212105	863.569397	-588.706787	203.015198	428.864227	-504.875183	-78.263596	477.612976	-616.463440	201.963257	76.907448	-606.235779	-64.949860	89.084274	-508.234314	272.116760	1282.833008	-495.127716	-121.480919	1306.020752	-445.454956	74.190643	1325.752197	-442.952332	92.584641	1595.026611	-569.003357	285.042297	1052.384399	-530.527039	-179.008545	1078.111572	-469.330933	283.863342	803.452271	-415.085388	-165.410522	842.038696	-449.354980	62.074753	962.817993	459.426971	-24.040020	927.231689	503.674713	151.536438
-455.161102	163.951065	862.037903	-458.648102	-39.697021	862.695740	-588.748657	202.498947	428.334534	-504.040466	-77.651169	476.998779	-616.214966	201.466095	76.233643	-606.074341	-64.638245	88.630280	-507.994232	272.066803	1281.619263	-494.506256	-121.446495	1305.088623	-445.417206	74.365387	1324.687866	-442.343628	92.769920	1594.113281	-569.645386	284.824554	1051.458862	-529.876587	-179.364410	1077.361328	-475.401093	285.303772	800.629700	-415.018036	-166.132751	841.029053	-449.218079	62.317448	962.070801	459.373901	-24.015747	927.264832	503.479492	151.539551
-454.949463	164.012558	861.451782	-458.322388	-39.628735	862.168457	-588.080322	201.559845	427.536957	-503.260925	-77.114044	476.442322	-615.109497	200.975464	75.528313	-605.928223	-64.360809	88.186195	-507.757690	272.094055	1280.538208	-494.022583	-121.433868	1304.396362	-445.252075	74.457664	1323.750488	-441.833496	92.943802	1593.209351	-570.357544	284.462372	1050.629272	-529.205322	-179.657013	1076.675293	-481.186401	286.816315	798.246765	-414.972198	-166.864807	839.994690	-449.106934	62.418140	961.526001	459.277100	-23.979446	927.334167	503.229248	151.596054
-454.766022	164.075073	860.954590	-458.026825	-39.607628	861.721741	-587.876892	200.784805	426.974701	-502.431946	-76.581291	475.975769	-614.963379	200.656464	75.036057	-605.768372	-64.139725	87.794365	-507.544708	272.138611	1279.533813	-493.530945	-121.384468	1303.718628	-444.913849	74.465591	1322.980347	-441.325470	93.139633	1592.367188	-571.101807	284.188232	1049.973633	-528.518738	-179.852783	1075.964355	-486.549500	288.167816	796.254089	-414.924652	-167.482391	839.026855	-449.034424	62.491505	961.066467	459.164764	-23.903017	927.390808	502.953430	151.670273
-454.559875	164.120911	860.520447	-457.740143	-39.577789	861.346985	-588.143250	200.314850	426.583191	-502.020874	-76.343895	475.592712	-614.862427	200.356659	74.606689	-605.782837	-63.992516	87.481110	-507.364044	272.169678	1278.667358	-493.085724	-121.344650	1303.132202	-444.764984	74.522751	1322.239624	-440.891113	93.363510	1591.606934	-571.814453	283.984192	1049.465820	-527.843933	-179.935211	1075.377686	-491.514435	289.502563	794.590637	-414.834167	-168.000824	838.075989	-448.930756	62.563564	960.672363	459.048523	-23.845888	927.456482	502.662964	151.763718
-454.323700	164.031921	860.071045	-457.417267	-39.848682	861.221558	-587.524170	199.412659	425.888123	-501.785828	-76.227730	475.376526	-614.133301	200.073425	74.089584	-605.810669	-63.881794	87.302727	-507.219971	272.186249	1277.946411	-492.739288	-121.324890	1302.584717	-444.634125	74.599869	1321.618530	-440.470734	93.562828	1590.959229	-572.585571	283.791443	1049.126343	-527.205078	-179.930725	1074.806519	-495.946045	290.656189	793.415955	-414.736481	-168.478607	837.286926	-448.879333	62.548454	960.400574	458.945801	-23.761610	927.513489	502.371307	151.862473
-454.198975	164.028503	859.714172	-457.174774	-39.825905	860.956421	-588.713379	199.230865	425.923126	-501.606415	-76.163170	475.189667	-614.530457	199.768860	73.818542	-605.818909	-63.810463	87.189766	-507.116669	272.204315	1277.397583	-492.383606	-121.299362	1302.234985	-444.551636	74.684395	1321.174805	-440.094055	93.797737	1590.441895	-573.546936	283.609833	1048.955078	-526.611572	-179.830994	1074.338013	-499.776764	291.703674	792.714417	-414.622986	-168.854309	836.597534	-448.813965	62.608898	960.097534	458.791199	-23.742247	927.587524	502.058197	151.955719
-454.153534	163.994598	859.422852	-456.971771	-39.827633	860.780518	-590.287109	199.314682	426.160278	-501.430298	-76.106201	475.112091	-615.226990	199.501755	73.630486	-605.911682	-63.822559	87.187874	-507.079926	272.274689	1277.053467	-492.069305	-121.259239	1301.971436	-444.464783	74.767387	1320.842285	-439.762146	94.020164	1590.033691	-574.662659	283.454956	1048.927246	-526.105469	-179.673828	1073.954590	-503.206940	292.741547	792.335388	-414.537628	-169.072800	835.921997	-448.748199	62.653816	959.867615	458.656738	-23.705481	927.652527	501.762360	151.996231
-454.205383	164.065521	859.242126	-456.821747	-39.574139	860.508606	-592.229980	199.735764	426.647522	-500.476837	-75.544426	474.955933	-615.998352	199.352310	73.620369	-605.460083	-63.794453	87.083969	-507.131500	272.336761	1276.837524	-491.777710	-121.226891	1301.747681	-444.418610	74.847786	1320.613281	-439.495392	94.252251	1589.802124	-575.846008	283.220093	1049.089233	-525.574951	-179.440033	1073.635986	-505.935516	293.728424	792.259521	-414.460419	-169.163254	835.407654	-448.684387	62.778431	959.640503	458.531982	-23.685324	927.724426	501.494812	152.048859
-454.211029	164.037689	859.168457	-456.653625	-39.626968	860.564453	-593.887024	200.284134	427.297272	-500.203369	-75.520897	475.033447	-616.797607	199.277451	73.672188	-605.418396	-63.837067	87.146034	-507.287262	272.434753	1276.823975	-491.538269	-121.210754	1301.654297	-444.356079	74.971085	1320.562744	-439.269135	94.476189	1589.704346	-577.190857	283.038666	1049.414551	-525.143188	-179.166260	1073.428589	-508.156830	294.485168	792.387512	-414.328491	-169.125427	835.057922	-448.643219	62.807793	959.633911	458.390900	-23.644318	927.791321	501.170959	152.128738
-454.275696	163.977264	859.193237	-456.575043	-39.703484	860.683899	-595.287109	200.614578	427.785706	-500.152710	-75.675575	475.187164	-617.466919	199.326126	73.817558	-605.454041	-64.006409	87.334717	-507.547668	272.521057	1277.022705	-491.360931	-121.196136	1301.645264	-444.320679	75.089539	1320.631958	-439.063019	94.701622	1589.749390	-578.593323	282.997040	1049.889648	-524.736511	-178.823914	1073.339233	-509.967957	295.183441	792.759766	-414.150360	-168.961792	834.825317	-448.615143	62.790169	959.704285	458.234863	-23.600685	927.847290	500.830383	152.234344
-454.363586	163.834610	859.307251	-456.492340	-39.970604	861.040833	-596.536926	200.948730	428.269958	-500.125000	-75.873322	475.418121	-618.099426	199.445709	74.003838	-605.483643	-64.213562	87.527626	-507.945862	272.597900	1277.396362	-491.181793	-121.183075	1301.755981	-444.344543	75.197517	1320.839233	-438.936462	94.906876	1589.924683	-579.949585	283.180695	1050.511719	-524.391724	-178.455978	1073.343994	-511.400238	295.798767	793.310547	-413.974945	-168.695389	834.736816	-448.634979	62.709690	959.940002	458.110291	-23.541679	927.940308	500.461548	152.405914
-454.534821	163.795853	859.529419	-456.501343	-39.992615	861.291504	-596.711609	200.629684	428.280823	-500.740479	-76.580307	475.762299	-617.828979	199.551270	74.140602	-605.797485	-64.510475	87.932549	-508.393646	272.657043	1277.922485	-490.976471	-121.145653	1301.891113	-444.373718	75.332115	1321.176636	-438.845184	95.082542	1590.200684	-581.194092	283.413147	1051.272339	-523.998291	-178.035568	1073.463379	-512.583130	296.350983	794.041748	-413.773926	-168.265701	834.776672	-448.639618	62.697826	960.170471	457.960907	-23.423954	928.005249	500.045349	152.619217
-454.817535	163.730972	859.812927	-456.573700	-40.002602	861.611511	-596.928406	200.398026	428.380432	-500.898438	-76.974747	476.063171	-617.575684	199.602066	74.281036	-605.866272	-64.780083	88.261711	-508.976471	272.774780	1278.612305	-490.787384	-121.100601	1302.155396	-444.427643	75.454926	1321.587646	-438.774353	95.235023	1590.613892	-582.450317	283.813477	1052.183716	-523.663452	-177.678940	1073.666992	-513.646240	296.903015	794.901733	-413.593475	-167.768509	834.903809	-448.681641	62.684334	960.462524	457.840637	-23.307137	928.074036	499.656525	152.810074
-455.126892	163.679581	860.113159	-456.643097	-39.836571	861.858643	-597.302795	200.258347	428.618683	-500.821686	-77.163689	476.335449	-617.532959	199.657455	74.446808	-605.751770	-65.068100	88.581512	-509.593994	272.821075	1279.338379	-490.529907	-121.079742	1302.517944	-444.511108	75.633240	1322.051636	-438.759216	95.369041	1591.076904	-583.572205	284.163025	1053.030273	-523.331238	-177.327347	1073.959351	-514.467102	297.508759	795.805359	-413.382599	-167.200104	835.122498	-448.697662	62.723373	960.724060	457.707672	-23.208477	928.150818	499.282562	153.003357
-455.447327	163.627441	860.428833	-456.720490	-39.886189	862.273376	-597.760437	200.221237	428.891113	-500.854248	-77.456497	476.716858	-617.571777	199.662277	74.629509	-605.720642	-65.388840	88.971725	-510.253296	272.934479	1280.209229	-490.263062	-121.008766	1302.934570	-444.595703	75.804680	1322.617432	-438.870117	95.397644	1591.580811	-584.641968	284.720184	1053.986816	-523.106384	-176.997787	1074.301758	-515.111328	298.020172	796.779114	-413.139404	-166.445251	835.462341	-448.801178	62.728954	961.081848	457.658325	-23.114618	928.249634	498.978180	153.117584
-455.871735	163.549683	860.770935	-456.838348	-39.904747	862.718933	-598.221558	200.181107	429.196503	-500.836090	-77.628044	477.058685	-617.650391	199.642456	74.827972	-605.590820	-65.671539	89.294022	-510.904419	273.040222	1281.069580	-489.978394	-120.919220	1303.288818	-444.822693	76.079407	1323.143066	-438.945374	95.450432	1592.099731	-585.559326	285.215210	1054.912720	-522.839050	-176.697418	1074.731689	-515.512146	298.551483	797.742920	-412.954620	-165.667526	835.827576	-448.923859	62.741940	961.464172	457.453827	-22.701799	928.318909	497.970184	153.402786
-456.329437	163.496063	861.108948	-456.989777	-39.991310	863.170532	-598.679321	200.167847	429.467865	-500.348633	-77.374306	477.325684	-617.700867	199.580978	75.042641	-605.395630	-65.900146	89.545204	-511.635529	273.156433	1281.915649	-489.741394	-120.770523	1303.720459	-444.810333	76.204117	1323.726440	-438.972412	95.542557	1592.700073	-586.333984	285.753876	1055.823242	-522.554138	-176.414337	1075.150757	-515.643188	299.094391	798.809998	-412.709534	-164.810135	836.258057	-449.103790	62.738045	961.848999	457.580719	-23.026875	928.375244	498.174957	153.313156
-456.858521	163.510986	861.437012	-457.247192	-39.986179	863.555969	-596.581116	198.610138	428.758209	-501.019104	-77.965134	477.771973	-615.805603	199.452164	74.926537	-605.992432	-66.244141	90.032333	-512.245605	273.257629	1282.705444	-489.394806	-120.627464	1304.161499	-444.976715	76.435539	1324.262573	-439.108917	95.527061	1593.263184	-587.036682	286.270447	1056.686401	-522.314514	-176.190186	1075.555908	-515.450745	299.531616	799.790100	-412.390137	-163.837906	836.709473	-449.345886	62.785820	962.193787	457.508575	-22.909679	928.477844	497.797974	153.587921
-457.365021	163.415436	861.750854	-457.495605	-40.258125	864.110474	-597.361145	198.707947	429.071899	-501.480804	-78.348022	478.188080	-616.303650	199.248779	75.113159	-606.101135	-66.484970	90.324348	-512.873352	273.336243	1283.485840	-489.048492	-120.518280	1304.584229	-445.111664	76.639198	1324.760254	-439.253479	95.488617	1593.787842	-587.602112	286.793243	1057.514648	-522.036072	-175.982910	1075.966675	-514.981323	299.924835	800.793457	-412.101379	-162.843063	837.181519	-449.679230	62.728634	962.623169	457.643311	-23.067852	928.545532	498.050812	152.883224
-458.003754	163.430984	862.021423	-457.816193	-40.193794	864.423950	-598.135010	198.800598	429.381439	-501.710480	-78.493378	478.411682	-616.680298	199.041199	75.233620	-606.145508	-66.654160	90.560577	-513.397949	273.414032	1284.141357	-488.731415	-120.376335	1304.960449	-445.247070	76.846199	1325.212769	-439.423431	95.417389	1594.261963	-588.060181	287.288696	1058.141602	-521.720154	-175.803329	1076.357178	-514.216003	300.313416	801.729187	-411.774170	-161.758636	837.637878	-450.033783	62.801991	962.905029	457.370880	-22.202557	928.602722	497.267914	153.480911
-458.615936	163.458237	862.214172	-458.127625	-40.124760	864.676941	-598.452637	198.639206	429.445251	-501.865051	-78.516541	478.593506	-616.721619	198.789124	75.252129	-606.092651	-66.730598	90.703773	-513.976501	273.441101	1284.715210	-488.427277	-120.216072	1305.319214	-445.436890	77.067947	1325.588745	-439.644165	95.330116	1594.684448	-588.451599	287.747253	1058.675049	-521.421265	-175.575790	1076.668945	-513.239319	300.612305	802.608154	-411.393799	-160.672623	838.045471	-450.388306	62.891647	963.118896	457.204681	-21.601679	928.647949	496.414795	154.140778
-459.322357	163.470673	862.383667	-458.495331	-40.000729	864.893616	-598.343872	198.268036	429.278259	-502.042877	-78.534843	478.710175	-616.408264	198.520493	75.139832	-605.152039	-66.548729	90.594284	-514.521667	273.525299	1285.171143	-488.140686	-120.070900	1305.606812	-445.642853	77.288940	1325.890991	-439.846436	95.253052	1595.013550	-588.690613	288.086853	1059.090454	-521.102295	-175.436951	1076.940430	-511.889130	300.885681	803.331238	-410.968689	-159.553009	838.384766	-450.818878	62.997257	963.302856	457.261475	-21.294312	928.720337	496.050995	154.549210
-460.001770	163.542358	862.486145	-458.847443	-39.943913	865.043518	-598.623840	198.129990	429.208099	-502.426270	-78.670891	478.858795	-616.425171	198.314301	75.038696	-605.339966	-66.552666	90.687714	-514.964417	273.726349	1285.647949	-487.919678	-119.968422	1305.816650	-445.878632	77.498535	1326.094238	-440.050171	95.159790	1595.259766	-588.778503	288.336090	1059.266113	-520.756592	-175.331100	1077.171143	-510.285797	301.302673	804.063782	-410.488983	-158.363861	838.759888	-451.249268	63.098068	963.421631	457.251770	-20.890228	928.777405	495.343903	155.230026
-460.675781	163.677338	862.509033	-459.220581	-39.858852	865.109070	-598.749573	197.868027	429.034515	-502.666260	-78.699654	478.927795	-616.319824	198.027756	74.850647	-605.559326	-66.423866	90.732475	-515.540283	273.783051	1285.890625	-487.717560	-119.846390	1305.922729	-446.076752	77.715858	1326.241211	-440.258301	95.029709	1595.413208	-588.812622	288.576019	1059.337158	-520.356934	-175.173401	1077.309937	-508.385681	301.539948	804.652527	-409.995117	-157.301666	839.023560	-451.695129	63.241234	963.458984	457.637360	-20.248625	928.574158	495.186981	155.786606
-461.526398	163.774963	862.475098	-459.636444	-39.471088	864.862305	-599.029297	197.669601	428.852295	-502.209930	-78.023346	478.710327	-616.305969	197.762543	74.660637	-605.437256	-66.221100	90.565948	-516.220215	273.719330	1285.909424	-487.534424	-119.709877	1305.968506	-446.349792	77.870277	1326.279053	-440.458496	94.910301	1595.474854	-588.711060	288.717651	1059.255249	-519.986328	-175.029297	1077.317505	-506.347565	301.834167	805.148804	-409.400269	-156.211319	839.172607	-452.175964	63.400402	963.307007	457.510376	-20.249861	928.730896	494.844055	156.191040
-462.225403	163.785065	862.348267	-460.060638	-39.373974	864.754517	-599.029968	197.314667	428.548553	-502.538635	-77.933716	478.584900	-616.020142	197.491196	74.376526	-605.668335	-66.017128	90.422264	-516.840088	273.752838	1286.000610	-487.404266	-119.599136	1305.919800	-446.641632	78.042274	1326.222778	-440.654541	94.791580	1595.436768	-588.415161	288.854187	1059.071777	-519.576111	-174.887054	1077.222656	-504.032013	302.104156	805.606750	-408.757233	-155.113754	839.249512	-452.683594	63.475780	963.184875	457.959991	-19.750715	928.725586	495.017151	157.077698
-462.884766	163.859146	862.168457	-460.466522	-39.366989	864.627869	-600.429993	197.758255	428.656006	-502.960480	-77.796509	478.415527	-616.716064	197.249100	74.164597	-605.796570	-65.816902	90.251030	-517.368530	273.908142	1286.109863	-487.273315	-119.511040	1305.769409	-447.014984	78.221504	1326.054443	-440.859436	94.672783	1595.302246	-587.928589	288.951385	1058.712769	-519.148560	-174.695969	1076.992310	-501.460968	302.347717	805.833191	-408.073120	-154.128586	839.257935	-453.217712	63.552486	963.031311	458.094452	-19.546492	928.784363	494.783539	157.278488
-463.633484	163.937286	861.972717	-460.881378	-39.357845	864.462097	-600.827881	197.658524	428.392792	-503.743286	-77.901184	478.294220	-616.690918	197.095535	73.893585	-606.055481	-65.577934	90.037270	-518.154358	273.775787	1285.845337	-487.190308	-119.416992	1305.557495	-447.332733	78.375038	1325.822876	-441.122253	94.544136	1595.057983	-586.962585	288.805603	1058.361572	-518.677795	-174.472870	1076.683716	-498.805084	302.467804	805.997498	-407.289825	-153.092087	839.148438	-453.810272	63.624104	962.851074	458.335938	-19.281370	928.857056	494.661255	157.366913
-464.257507	163.970490	861.737366	-461.326202	-39.208420	864.176819	-601.266724	197.644897	428.135193	-503.600250	-77.265106	477.963867	-616.721558	197.053268	73.571312	-605.828552	-65.242050	89.606255	-518.897095	273.762238	1285.555176	-487.142456	-119.336006	1305.288574	-447.707642	78.536476	1325.488892	-441.288177	94.462410	1594.731934	-586.161804	289.060364	1057.668457	-518.185242	-174.257233	1076.276489	-496.050171	302.786713	806.098083	-406.543945	-152.210510	838.971558	-454.349121	63.699081	962.591309	458.577728	-19.082140	928.940369	494.755463	156.705551
-464.959595	164.111938	861.456970	-461.781830	-39.109360	863.864929	-600.641296	197.009552	427.488129	-504.127106	-77.067810	477.658875	-615.993103	197.090744	73.159988	-606.042358	-64.976761	89.256340	-519.605469	273.732422	1285.246826	-487.158020	-119.249107	1304.873901	-448.067261	78.683144	1325.111816	-441.475677	94.395226	1594.355957	-585.243958	289.296631	1056.874512	-517.687561	-174.065094	1075.767822	-493.177094	303.032837	805.994568	-405.693451	-151.253098	838.696411	-454.949402	63.813541	962.297058	458.723877	-18.688641	929.000977	494.388000	158.562790
-465.595825	164.193604	861.149414	-462.157013	-39.177269	863.569397	-599.761169	196.306473	426.744873	-504.939392	-77.142540	477.465179	-614.945679	197.225891	72.768204	-606.375305	-64.779907	88.935760	-520.330566	273.695007	1284.832275	-487.198120	-119.155479	1304.425903	-448.408569	78.780487	1324.717041	-441.682892	94.319855	1593.924927	-584.201538	289.716095	1056.015991	-517.212097	-173.869461	1075.228149	-490.292511	303.320496	805.863037	-404.899841	-150.458786	838.338135	-455.519531	63.835159	962.000793	459.043640	-17.881672	928.734375	493.597443	160.338501
-466.220245	164.276718	860.874939	-462.549469	-39.156792	863.254150	-600.408569	196.384354	426.495087	-504.287079	-76.118950	476.991730	-614.974121	197.305603	72.509605	-605.972351	-64.445694	88.344818	-521.050476	273.622589	1284.370605	-487.280701	-119.110870	1303.915894	-448.837250	78.827591	1324.293701	-441.896729	94.272011	1593.466553	-583.010986	290.155579	1055.054077	-516.670471	-173.600891	1074.647095	-487.231049	303.321930	805.667847	-404.036102	-149.550293	838.002258	-456.078979	63.875210	961.710327	458.682678	-17.890196	929.338623	492.355194	161.898224
-466.790588	164.269745	860.595703	-462.919830	-39.096325	862.928467	-601.057800	196.484161	426.219604	-504.961334	-75.999817	476.686279	-615.122437	197.386536	72.200569	-606.149780	-64.217926	87.935242	-521.704651	273.560638	1283.945557	-487.404602	-119.099075	1303.400146	-449.297638	78.840675	1323.861572	-442.088654	94.171761	1593.030518	-581.614929	290.562744	1054.130981	-516.167603	-173.277206	1073.961670	-484.261780	303.454956	805.368958	-403.202454	-148.755402	837.590759	-456.616455	63.886593	961.413635	458.925598	-17.518106	929.612305	491.263794	163.680206
-467.184082	164.581177	860.474243	-463.261536	-38.925335	862.611633	-601.672363	196.550705	426.031433	-505.756348	-76.005798	476.418610	-615.213501	197.480438	71.900879	-606.401550	-64.033531	87.585770	-522.375000	273.452881	1283.470581	-487.563385	-119.086365	1302.923096	-449.773804	78.855064	1323.416382	-442.317261	94.176506	1592.529297	-580.118103	290.941864	1053.021973	-515.730835	-173.027817	1073.241211	-481.240021	303.531647	805.037842	-402.357605	-147.873016	837.147339	-457.106750	64.031090	961.205750	458.995026	-17.265429	929.586426	490.770111	164.064545
-467.419983	165.307312	860.403564	-463.669067	-38.617352	862.214111	-602.339661	196.667328	425.883850	-506.337402	-75.887146	476.081604	-615.228333	197.614014	71.604156	-606.600525	-63.806732	87.167191	-522.995056	273.305420	1282.959229	-487.768677	-119.087685	1302.452759	-450.312134	78.853714	1322.932617	-442.568054	94.163933	1592.068481	-578.895203	291.435059	1051.843994	-515.270386	-172.772583	1072.567749	-478.188995	303.489471	804.667847	-401.536133	-147.069824	836.741333	-457.522583	64.377480	960.981201	459.255157	-17.101288	929.649658	490.565369	163.770721
-467.599579	165.989075	860.368774	-464.069275	-38.296684	861.836304	-602.958008	196.718338	425.682281	-506.927856	-75.684082	475.693451	-615.308716	197.781143	71.304230	-606.751099	-63.606010	86.751472	-523.569214	273.164246	1282.481812	-488.071228	-119.144768	1301.932861	-450.816315	78.793320	1322.536865	-442.816040	94.151932	1591.651123	-577.421143	291.868378	1050.781860	-514.857910	-172.545456	1071.925049	-475.043793	303.365479	804.264893	-400.748138	-146.183441	836.284790	-457.889404	64.699570	960.782776	459.392792	-16.649681	929.711670	489.897766	164.577988
-469.036957	165.132446	859.755554	-464.812469	-38.540867	861.533203	-603.661133	196.729675	425.336487	-507.738403	-75.689468	475.500092	-615.417175	197.891708	71.083649	-606.914612	-63.408161	86.407745	-524.065247	273.013672	1281.989624	-488.387085	-119.203407	1301.511353	-451.412567	78.712868	1322.179810	-443.081665	94.183907	1591.254883	-575.827209	292.255280	1049.832886	-514.403198	-172.190033	1071.317627	-471.895599	303.112671	803.930481	-399.962219	-145.329224	835.883667	-458.840088	64.333366	960.311646	460.020660	-16.932915	929.801086	490.941956	162.632797
-469.582062	165.343353	859.684326	-465.233704	-38.438560	861.273254	-604.302185	196.677521	425.127350	-508.240936	-75.447899	475.237244	-615.322571	198.025787	70.850060	-606.998474	-63.198040	85.978142	-524.545715	272.840210	1281.616211	-488.731445	-119.300507	1301.159668	-452.027252	78.615387	1321.912476	-443.375610	94.215454	1590.947754	-574.067749	292.500366	1048.976685	-514.023987	-171.793686	1070.760864	-468.634918	302.843842	803.772095	-399.188538	-144.399261	835.579773	-459.382965	64.400787	960.151794	460.313843	-16.600191	929.863342	490.516724	162.981110
-470.333038	165.247223	859.480835	-465.806854	-38.396572	861.032166	-604.761353	196.560196	424.946167	-508.925720	-75.130241	474.968628	-615.055298	198.091431	70.632622	-607.086914	-62.985920	85.626656	-525.027161	272.647491	1281.332764	-489.153595	-119.376999	1300.910156	-452.637817	78.491730	1321.724243	-443.714600	94.222374	1590.725220	-572.318054	292.742920	1048.216675	-513.639343	-171.399643	1070.259399	-465.385834	302.391022	803.676819	-398.480621	-143.488892	835.362122	-460.021118	64.363503	959.927612	460.452728	-15.923232	929.899658	489.472076	164.404236
-471.025208	165.329773	859.406311	-466.398132	-38.264904	860.808411	-606.345337	196.867737	425.148193	-509.470612	-74.607262	474.704681	-615.699707	198.094147	70.589638	-606.965698	-62.790344	85.165802	-525.468018	272.437775	1281.132935	-489.629333	-119.497849	1300.724487	-453.296661	78.339149	1321.632690	-444.048645	94.234474	1590.593750	-570.499268	292.858093	1047.587769	-513.382507	-171.080276	1069.863037	-462.119019	301.928528	803.690857	-397.807007	-142.480713	835.211609	-460.623749	64.402634	959.775940	460.690491	-15.600680	929.953613	488.950806	164.857346
-471.712219	165.338669	859.397888	-466.993530	-38.176113	860.631042	-607.114990	196.793655	425.095306	-510.348877	-74.350410	474.533020	-615.731079	198.132004	70.481766	-606.993958	-62.590946	84.788658	-525.925659	272.243378	1281.035767	-490.168823	-119.647423	1300.581177	-453.991302	78.159729	1321.590942	-444.446838	94.258240	1590.511108	-568.658203	292.901367	1047.098511	-513.122803	-170.648224	1069.531128	-458.831299	301.380981	803.859009	-397.202240	-141.578323	835.200195	-461.236664	64.373367	959.681396	460.905975	-15.211803	929.991577	488.301819	165.428497
-472.395203	165.479385	859.407593	-467.575928	-38.082207	860.479797	-608.088928	196.749405	425.129669	-511.225037	-73.942253	474.425934	-615.771790	198.200378	70.413994	-606.965088	-62.409172	84.439369	-526.338684	272.030762	1281.041626	-490.702393	-119.780449	1300.574463	-454.619690	77.996254	1321.668091	-444.865753	94.299545	1590.518555	-566.831055	292.955475	1046.705933	-512.933472	-170.194611	1069.328613	-455.497742	300.689362	804.115051	-396.652191	-140.531555	835.217651	-461.822662	64.416801	959.607361	461.002594	-15.452329	930.171326	487.662872	165.843994
-473.101837	165.706314	859.471008	-468.127716	-38.016472	860.385315	-608.932922	196.653091	425.147797	-512.336487	-73.615273	474.463165	-615.742859	198.243134	70.339188	-607.061340	-62.282452	84.161850	-526.787659	271.836761	1281.126465	-491.316650	-119.893105	1300.621460	-455.278931	77.810120	1321.726074	-445.297974	94.345673	1590.572266	-565.041870	292.979004	1046.447632	-512.790955	-169.807510	1069.201904	-452.230591	299.988495	804.567505	-396.166473	-139.616318	835.320496	-462.382233	64.493187	959.586609	461.512573	-14.643735	930.182129	487.143372	166.762283
-473.776611	165.797409	859.572388	-468.685638	-37.931553	860.369263	-609.705872	196.548706	425.110382	-513.296143	-73.133430	474.458435	-615.747253	198.298889	70.266258	-607.048279	-62.146656	83.837257	-527.299622	271.618286	1281.314819	-491.963043	-120.069878	1300.732544	-455.928955	77.653107	1321.916138	-445.791626	94.397095	1590.699463	-563.277527	292.913391	1046.274902	-512.767639	-169.464005	1069.180298	-448.856354	299.206635	805.157959	-395.679535	-138.556335	835.567871	-462.932465	64.530083	959.624084	461.759033	-14.115975	930.185608	486.514038	167.343140
-474.358673	166.137726	859.763184	-469.241486	-37.747944	860.396851	-610.453125	196.447968	425.122406	-514.022095	-72.318970	474.317841	-615.756897	198.340668	70.232437	-606.795227	-61.985756	83.490974	-527.769470	271.428772	1281.593140	-492.603241	-120.234215	1300.915771	-456.626862	77.471306	1322.162109	-446.309631	94.431747	1590.887695	-561.581238	292.797974	1046.245239	-512.788269	-169.026855	1069.210815	-445.570709	298.346130	805.821228	-395.308258	-137.637466	835.903687	-463.440887	64.714394	959.728638	461.938049	-13.348313	930.009155	485.898132	167.936493
-474.875427	166.507568	860.034546	-469.774353	-37.496822	860.467590	-610.947327	196.202850	425.137024	-515.024353	-71.711311	474.412781	-615.626831	198.371399	70.164551	-606.582764	-61.867348	83.162437	-528.296997	271.206024	1281.889771	-493.215332	-120.436676	1301.114502	-457.256195	77.278717	1322.450195	-446.848938	94.402275	1591.130371	-559.940186	292.723511	1046.319336	-512.820618	-168.546494	1069.303345	-442.225464	297.433167	806.708435	-394.992737	-136.648544	836.292969	-463.896088	64.927635	959.894348	462.116119	-12.886715	930.038147	485.278778	168.332443
-475.245972	166.978729	860.333313	-470.198212	-37.260349	860.561096	-612.016357	196.261780	425.328949	-516.581238	-71.398262	474.534637	-615.752197	198.369217	70.191505	-606.653992	-61.775139	82.911476	-528.783875	270.983368	1282.232178	-493.900055	-120.606674	1301.305664	-457.889374	77.035248	1322.792725	-447.429077	94.347282	1591.416016	-558.381592	292.541901	1046.438110	-513.075317	-168.204819	1069.399902	-438.861847	296.442688	807.693481	-394.656342	-135.710617	836.750610	-464.235474	65.180046	960.085938	462.149689	-12.253005	929.875732	484.566895	168.940979
-475.704376	167.372330	860.622314	-470.643829	-37.063374	860.641052	-612.945374	196.247437	425.398987	-517.789246	-70.849907	474.593811	-615.894653	198.389221	70.143158	-606.587219	-61.665680	82.595428	-529.250366	270.766388	1282.614746	-494.591003	-120.745735	1301.563110	-458.528473	76.856636	1323.092773	-448.020660	94.324684	1591.693604	-556.882385	292.262939	1046.573486	-513.427551	-167.870728	1069.499023	-435.375946	295.450134	808.807312	-394.289398	-134.732971	837.345886	-464.607819	65.375633	960.263855	462.475250	-11.587483	929.864380	483.832062	169.386719
-477.248932	166.675812	860.645325	-471.409546	-37.203232	860.723206	-613.877808	196.355637	425.326141	-519.240723	-70.431801	474.725586	-616.095398	198.389862	70.116432	-606.583130	-61.578613	82.295135	-529.705872	270.590729	1282.982178	-495.236511	-120.941376	1301.822144	-459.124359	76.690704	1323.438965	-448.689667	94.174713	1591.985474	-555.555237	291.996704	1046.709106	-513.851257	-167.667603	1069.625122	-431.988739	294.281311	809.953613	-394.027222	-133.835068	837.892578	-465.531494	65.026337	960.296082	462.666962	-11.025805	929.876709	482.999390	170.029984
-478.136536	166.646362	860.742737	-472.067596	-37.097149	860.760437	-614.296265	196.211838	425.183563	-520.956665	-70.154411	474.793152	-615.940002	198.403549	70.019196	-606.695190	-61.458900	81.996567	-530.176880	270.415009	1283.320679	-495.869507	-121.073395	1302.019409	-459.675018	76.506287	1323.709473	-449.275238	94.097458	1592.281494	-554.353943	291.728394	1046.843628	-514.354797	-167.502350	1069.760254	-428.596069	293.166595	811.210571	-393.844818	-132.896942	838.401001	-466.117493	65.050896	960.346802	462.761841	-10.525247	929.880127	482.275452	170.973816
-479.017426	166.852829	860.899048	-472.740784	-36.907116	860.741638	-614.966187	196.134216	425.073547	-522.857910	-70.095863	474.921844	-615.907166	198.464905	69.922646	-607.012390	-61.402565	81.702209	-530.613464	270.258728	1283.637939	-496.481079	-121.258484	1302.168335	-460.229034	76.319481	1323.970459	-449.895630	93.961121	1592.541748	-553.269958	291.405334	1046.956543	-514.885498	-167.345200	1069.865479	-425.045593	291.979889	812.558228	-393.691925	-132.118317	838.934082	-466.716797	65.178169	960.399475	462.969269	-9.883354	929.834961	481.545715	171.814575
-480.008820	167.044144	860.997742	-473.471741	-36.760262	860.689453	-615.539795	196.062592	424.938629	-524.272461	-69.490578	474.786682	-615.891235	198.453613	69.790627	-606.834351	-61.251343	81.319611	-530.933777	270.272949	1284.121338	-497.178986	-121.397827	1302.272461	-460.734406	76.121796	1324.225464	-450.554016	93.736702	1592.821533	-552.198975	291.043945	1047.114624	-515.476990	-167.201950	1069.929443	-421.770294	290.757996	813.836670	-393.508728	-131.287277	839.590332	-467.381378	65.291527	960.404602	463.265472	-9.258987	929.793213	480.918610	172.462158
-480.967896	167.026932	861.057556	-474.200134	-36.729317	860.624695	-616.128662	195.989014	424.784973	-526.069397	-69.665443	475.056000	-615.847900	198.517975	69.667328	-606.965210	-61.164585	80.996628	-531.472351	269.971954	1284.248413	-497.790771	-121.558250	1302.420166	-461.261108	75.936073	1324.426758	-451.191925	93.497017	1593.050293	-551.426208	290.798370	1047.245972	-516.135254	-167.144974	1070.015991	-418.585114	289.356415	815.033691	-393.398895	-130.588409	840.179626	-468.018097	65.255074	960.382446	463.477142	-8.591966	929.736633	480.209381	173.110535
-481.953888	166.964890	861.027527	-474.889587	-36.739227	860.576599	-616.819519	195.984482	424.710236	-527.681824	-68.612717	474.920441	-615.870117	198.538635	69.528046	-606.988586	-61.017830	80.521980	-531.870361	269.815002	1284.441650	-498.299927	-121.673592	1302.512207	-461.752228	75.777885	1324.586426	-451.810547	93.282135	1593.219971	-550.589111	290.421051	1047.313965	-516.746521	-167.108810	1070.088257	-415.677094	288.078522	816.308411	-393.355133	-129.897858	840.692993	-468.656036	65.231201	960.324036	463.637146	-8.015050	929.706909	479.466339	173.817780
-482.955444	166.885300	860.973022	-475.653503	-36.719345	860.500427	-617.494019	195.935257	424.506195	-529.316223	-68.146645	474.728943	-615.902283	198.582840	69.371101	-607.102234	-60.905769	80.165321	-532.259888	269.717896	1284.561646	-498.773743	-121.782700	1302.593018	-462.227325	75.664398	1324.681641	-452.399292	92.906586	1593.391479	-549.902466	290.174408	1047.345703	-517.394165	-167.032059	1070.118164	-412.634521	286.641663	817.601990	-393.303284	-129.268478	841.267273	-469.357208	65.208755	960.240662	463.889862	-7.388371	929.667664	478.794617	174.491455
-483.868927	167.006882	860.928467	-476.419312	-36.646454	860.349854	-618.041138	195.782425	424.293671	-530.955750	-67.915268	474.720795	-615.814148	198.676987	69.171318	-607.241577	-60.808430	79.817047	-532.684082	269.612000	1284.662476	-499.261658	-121.849014	1302.621948	-462.660980	75.603218	1324.731079	-452.949371	92.460648	1593.526367	-549.290344	289.939728	1047.330322	-518.047729	-167.032181	1070.157715	-409.657806	285.289459	818.883850	-393.269714	-128.758301	841.734863	-470.013977	65.268143	960.124695	464.124542	-6.729773	929.631775	478.092468	175.359329
-484.736969	166.996414	860.876953	-477.187714	-36.578758	860.216980	-618.930237	195.854797	424.109863	-532.494324	-67.565849	474.601471	-615.983459	198.707596	68.983421	-607.347595	-60.757477	79.544708	-533.065430	269.561005	1284.689453	-499.735931	-121.886238	1302.604248	-463.080933	75.518158	1324.738403	-453.542603	91.919121	1593.616577	-548.705322	289.690796	1047.233643	-518.652954	-167.056824	1070.172241	-406.802582	283.852020	820.120361	-393.313934	-128.266327	842.127075	-470.668823	65.268097	960.015747	464.336151	-6.095526	929.588501	477.425415	176.014389
-485.658813	166.917313	860.817505	-477.989105	-36.640781	860.068176	-619.704163	195.749054	423.925354	-534.039673	-67.191559	474.555115	-615.983704	198.767471	68.841385	-607.235962	-60.682934	79.230278	-533.453918	269.514130	1284.662109	-500.180756	-121.892166	1302.609863	-463.500366	75.512230	1324.710571	-454.066193	91.280762	1593.667480	-548.150330	289.444550	1047.063965	-519.307312	-167.083969	1070.205688	-404.042145	282.438080	821.381531	-393.439362	-127.842201	842.515015	-471.366058	65.166199	959.894531	464.464661	-5.547242	929.579529	476.549896	176.463776
-486.564911	166.912125	860.754211	-478.705750	-36.667858	859.944824	-620.579773	195.640930	423.809662	-535.506042	-67.006790	474.504944	-616.043030	198.811676	68.734444	-607.286011	-60.682877	78.986000	-533.847900	269.502991	1284.586182	-500.539978	-121.899002	1302.629761	-463.884125	75.477051	1324.663086	-454.551208	90.474571	1593.772705	-547.706909	289.189453	1046.905884	-519.926636	-167.105087	1070.276855	-401.437317	280.930176	822.597351	-393.631500	-127.563583	842.910217	-472.024139	65.136452	959.784912	464.703278	-4.869980	929.535583	475.879761	177.098648
-487.393066	166.828918	860.710266	-479.462311	-36.699909	859.906555	-621.436584	195.446335	423.726501	-537.554382	-67.973839	475.170319	-616.078552	198.860779	68.622620	-607.710083	-60.742607	78.956863	-534.252014	269.497314	1284.484863	-500.919067	-121.838448	1302.627930	-464.226776	75.517929	1324.623047	-455.018646	89.575310	1593.838135	-547.339661	288.976715	1046.725220	-520.480164	-167.135559	1070.339233	-398.927948	279.410004	823.746521	-393.883850	-127.394943	843.275635	-472.719696	65.089127	959.733459	464.897736	-4.265374	929.531372	475.401154	178.014008
-488.135803	166.836853	860.725403	-480.244354	-36.608212	859.895752	-622.486450	195.338318	423.717163	-538.678040	-67.291145	474.898621	-616.160156	198.887192	68.557632	-607.456909	-60.745342	78.654465	-534.589722	269.532990	1284.364258	-501.230896	-121.738808	1302.659912	-464.602448	75.602173	1324.564819	-455.483704	88.558563	1593.864136	-546.983337	288.695435	1046.489380	-521.009094	-167.236893	1070.394897	-396.565857	277.958710	824.894409	-394.170868	-127.287750	843.522034	-473.383057	65.128128	959.724915	465.093048	-3.705688	929.531616	474.540924	178.397903
-488.967072	166.736237	860.680786	-481.009186	-36.651524	859.940979	-623.402466	195.153656	423.575195	-540.061951	-66.322311	474.658600	-616.179443	198.945084	68.486435	-607.522766	-60.802101	78.422302	-534.913757	269.586182	1284.169922	-501.543060	-121.576309	1302.710327	-464.943237	75.760902	1324.499634	-455.893646	87.450630	1593.904053	-546.682251	288.430145	1046.237671	-521.496582	-167.229187	1070.494385	-394.365295	276.569763	826.028931	-394.542786	-127.245445	843.740784	-474.072113	65.107903	959.713257	465.291962	-3.152955	929.523438	473.983215	178.988129
-489.802490	166.632675	860.645203	-481.768494	-36.762993	860.028503	-624.358765	194.972076	423.455750	-541.419495	-66.292374	474.825592	-616.201904	198.997925	68.384201	-607.581787	-60.841019	78.343872	-535.247131	269.663177	1283.965454	-501.857788	-121.388199	1302.797974	-465.287750	75.958443	1324.412598	-456.279602	86.245239	1593.904663	-546.483459	288.176117	1045.982910	-521.993469	-167.230255	1070.672363	-392.328064	275.179901	827.073975	-394.985260	-127.265228	843.933105	-474.754425	65.069191	959.726501	465.434601	-2.548932	929.530334	473.273956	179.709839
-490.678650	166.536697	860.591309	-482.589752	-36.810337	860.125061	-625.414001	194.876526	423.441498	-542.745117	-66.279770	474.897614	-616.333740	198.977951	68.274559	-607.441345	-60.825764	78.198174	-535.566284	269.780365	1283.798096	-502.141083	-121.181488	1302.873779	-465.622406	76.172142	1324.328003	-456.645111	84.985161	1593.894775	-546.370422	287.927704	1045.791016	-522.450562	-167.282257	1070.873413	-390.498505	273.816223	828.153320	-395.504517	-127.409538	844.074646	-475.471863	65.079346	959.733032	465.627502	-1.913834	929.509827	472.740326	180.241974
-491.563660	166.450562	860.529053	-483.492615	-36.819427	860.193542	-626.402039	194.703613	423.380981	-543.788391	-66.262550	474.906189	-616.456238	199.004105	68.201553	-607.446655	-60.833096	78.078224	-535.879333	269.894897	1283.697021	-502.391327	-120.966118	1303.020508	-465.938660	76.390671	1324.284668	-456.975189	83.592354	1593.887329	-546.299500	287.634430	1045.649780	-522.881592	-167.333420	1071.057983	-388.833191	272.425964	829.209595	-396.028290	-127.621544	844.170044	-476.219238	65.100578	959.719360	465.777771	-1.341288	929.509216	472.126709	180.843353
-492.337555	166.444641	860.539795	-484.317657	-36.818676	860.286072	-627.469482	194.519318	423.352722	-544.709229	-66.260033	474.948669	-616.643616	198.957520	68.111511	-607.559143	-60.832386	77.981155	-536.228149	270.078186	1283.634766	-502.685394	-120.671867	1303.113647	-466.198853	76.618477	1324.223389	-457.230103	82.240288	1593.881836	-546.289490	287.323364	1045.548218	-523.279724	-167.375137	1071.202637	-387.366028	271.109741	830.291931	-396.652252	-127.921791	844.175415	-476.926880	65.138779	959.760376	465.904724	-0.785080	929.493225	471.534790	181.513443
-493.145630	166.425613	860.570007	-485.154358	-36.862137	860.366272	-628.251587	194.355423	423.314056	-545.856079	-67.160645	475.410400	-616.576843	199.002289	68.063377	-607.698608	-60.840839	77.974945	-536.575684	270.268341	1283.674561	-503.010254	-120.390701	1303.198975	-466.480530	76.797768	1324.224243	-457.500854	80.737801	1593.858276	-546.357178	287.014435	1045.561890	-523.695007	-167.371887	1071.376343	-386.133545	269.819153	831.335205	-397.298737	-128.345947	844.158447	-477.643982	65.134476	959.803406	465.995148	-0.198192	929.495972	470.956940	182.179764
-494.033234	166.263824	860.552734	-486.054504	-36.965961	860.503052	-629.232422	194.284149	423.314423	-546.416077	-67.033249	475.215393	-616.767395	198.972443	68.038223	-607.580078	-60.816826	77.860664	-536.874207	270.461212	1283.739380	-503.343689	-120.122993	1303.278564	-466.759247	77.020432	1324.246338	-457.790741	79.229553	1593.856934	-546.491760	286.720520	1045.635254	-524.103394	-167.387787	1071.549194	-385.086884	268.575775	832.331543	-398.005798	-128.773438	844.104370	-478.425079	65.080803	959.849670	466.166077	0.452722	929.479248	470.439606	182.725677
-494.826202	166.151367	860.508362	-486.949432	-37.054035	860.621887	-629.906128	194.139847	423.242767	-546.606018	-66.780151	474.997223	-616.845398	199.014801	67.960106	-607.513611	-60.818417	77.778435	-537.166748	270.691925	1283.867920	-503.597076	-119.860107	1303.340210	-467.047638	77.277237	1324.281006	-458.034393	77.681038	1593.843750	-546.690125	286.474823	1045.737671	-524.514648	-167.393494	1071.727295	-384.245392	267.444489	833.297424	-398.808563	-129.288818	843.965210	-479.153473	65.058998	959.872925	466.313354	1.024053	929.490662	469.867157	183.446838
-495.665131	166.027756	860.548035	-487.946686	-37.156597	860.756836	-630.513977	193.985153	423.145538	-547.048523	-66.763802	474.849915	-616.876770	199.025787	67.910675	-607.215393	-60.813164	77.695686	-537.466797	270.940338	1284.050903	-503.845001	-119.600533	1303.428101	-467.322174	77.544365	1324.316528	-458.318085	76.169426	1593.771118	-546.964966	286.297668	1045.883423	-524.969788	-167.351456	1071.869263	-383.608582	266.393066	834.165039	-399.714966	-129.902237	843.743713	-479.938080	64.988449	959.944153	466.433075	1.605346	929.470764	469.352295	183.989563
-496.457306	165.947083	860.563110	-488.864380	-37.236256	860.936646	-631.246826	193.903976	423.083069	-547.341492	-66.655724	474.721130	-617.034241	199.039246	67.843529	-607.405090	-60.807899	77.646683	-537.770813	271.212036	1284.262695	-504.133911	-119.311928	1303.468872	-467.581726	77.812119	1324.360107	-458.507629	74.581703	1593.801636	-547.290344	286.161652	1046.071655	-525.505432	-167.450974	1072.007080	-383.147644	265.405121	835.045959	-400.659943	-130.559280	843.553223	-480.698975	64.984932	960.029846	466.541473	2.269805	929.478088	468.946991	184.959106
-497.155975	165.920120	860.611694	-489.729950	-37.323177	861.116699	-631.727112	193.765915	422.961243	-547.587708	-66.690727	474.633820	-617.011475	199.077637	67.816391	-607.432312	-60.835403	77.643478	-538.065186	271.465210	1284.511719	-504.411713	-119.063751	1303.517090	-467.817291	78.026459	1324.417236	-458.694855	73.426826	1593.782593	-547.625549	285.974121	1046.274536	-526.043701	-167.561386	1072.143921	-382.926483	264.507874	835.831177	-401.661591	-131.226883	843.269531	-481.399109	64.985184	960.133911	466.698364	2.829630	929.475342	468.283569	185.254929
-497.975677	165.735474	860.666016	-490.645172	-37.421692	861.222168	-632.311707	193.705948	422.921722	-547.877441	-66.812759	474.587769	-617.090515	199.073959	67.781815	-607.398865	-60.830372	77.568909	-538.294861	271.700195	1284.806396	-504.701843	-118.799736	1303.488403	-468.066376	78.194305	1324.491333	-458.921387	72.052307	1593.713135	-548.034180	285.871185	1046.563110	-526.550110	-167.522003	1072.181519	-382.909851	263.732239	836.510681	-402.683472	-131.953430	842.949402	-482.166107	64.866806	960.201416	466.835175	3.452239	929.451782	467.729980	185.879333
-498.827087	165.484863	860.641113	-491.660065	-37.590088	861.361023	-632.736694	193.621918	422.875610	-548.176514	-66.988670	474.552979	-617.163635	199.079803	67.792007	-607.668274	-60.878075	77.579536	-538.491638	271.870605	1285.134888	-505.005493	-118.570427	1303.489136	-468.318695	78.334297	1324.587402	-459.131165	70.671143	1593.696533	-548.560913	285.908783	1046.894043	-527.051453	-167.476898	1072.249390	-383.073151	262.995422	837.176208	-403.726135	-132.688873	842.635864	-482.978210	64.732079	960.242920	466.959930	4.013157	929.425659	467.251740	186.441162
-500.077026	164.777908	860.637939	-492.643646	-37.834103	861.548645	-633.218933	193.628632	422.775970	-548.449585	-67.150871	474.516296	-617.194214	199.056961	67.754898	-607.912354	-60.918945	77.599739	-538.657654	272.031097	1285.493530	-505.313171	-118.394302	1303.454102	-468.562531	78.411812	1324.685059	-459.262543	69.359818	1593.754150	-549.087463	285.904175	1047.225464	-527.580322	-167.474991	1072.331543	-383.360413	262.464600	837.724243	-404.869446	-133.490433	842.236572	-483.989685	64.371758	960.321045	467.042511	4.647696	929.411255	466.678802	187.098740
-500.304718	165.256348	860.771423	-493.403931	-37.775383	861.664185	-633.506470	193.574905	422.793884	-548.619934	-67.264450	474.489105	-617.189087	199.088837	67.732521	-608.060852	-60.922924	77.584343	-538.770935	272.157104	1285.893311	-505.648529	-118.250435	1303.459229	-468.827850	78.469078	1324.795898	-459.484314	68.173111	1593.696533	-549.612671	285.888336	1047.588135	-528.187256	-167.490463	1072.404419	-383.922577	262.025970	838.200867	-406.067902	-134.340988	841.830627	-484.464569	64.597893	960.443604	467.164307	5.207404	929.390625	466.238464	187.635559
-500.881592	165.276703	860.852112	-494.164154	-37.889557	861.780945	-633.788574	193.549683	422.725525	-548.850830	-67.427444	474.508759	-617.235535	199.092651	67.732346	-608.092163	-60.915577	77.592415	-538.821716	272.269592	1286.286011	-506.026062	-118.151367	1303.439453	-469.049347	78.469261	1324.892700	-459.629517	67.092918	1593.692139	-550.254639	286.010406	1048.016724	-528.838318	-167.533890	1072.427856	-384.615814	261.741272	838.557129	-407.351715	-135.191513	841.406067	-485.093445	64.558159	960.537354	467.253448	5.725390	929.391968	465.698730	188.277176
-501.547729	165.213028	860.911011	-495.003174	-38.007553	861.876465	-634.013611	193.533524	422.642090	-549.081787	-67.552628	474.517059	-617.319031	199.102417	67.679016	-608.268066	-60.917881	77.613861	-538.863770	272.375061	1286.653687	-506.441772	-118.110840	1303.396729	-469.262512	78.424759	1324.970093	-459.796997	66.062668	1593.665405	-550.888428	286.139862	1048.428467	-529.523132	-167.508621	1072.413574	-385.471558	261.585907	838.819397	-408.587830	-135.991379	840.992126	-485.772614	64.476707	960.605225	467.362549	6.360016	929.374451	465.399689	189.115128
-502.169586	165.130539	860.947815	-495.820557	-38.065014	861.933105	-634.221985	193.537674	422.616150	-549.285278	-67.632767	474.449951	-617.339661	199.097702	67.642883	-608.296570	-60.916252	77.570694	-538.891418	272.364868	1286.971436	-506.924591	-118.134918	1303.281494	-469.467468	78.341354	1324.991211	-459.963104	65.172371	1593.606201	-551.507263	286.300385	1048.806763	-530.281189	-167.590408	1072.333130	-386.523224	261.600830	838.954407	-409.949982	-136.842453	840.447937	-486.445435	64.405922	960.645996	467.462555	6.931020	929.354614	464.798065	189.436676
-502.751099	165.067902	860.986328	-496.597290	-38.098476	861.952087	-634.386902	193.490417	422.524628	-549.608826	-67.826172	474.400452	-617.332520	199.121582	67.618469	-608.346313	-60.923527	77.556137	-538.885071	272.336456	1287.293701	-507.450195	-118.240280	1303.112305	-469.664368	78.181686	1325.013916	-460.093842	64.303780	1593.563477	-552.281006	286.892090	1049.220337	-531.053711	-167.632233	1072.266235	-387.740997	261.671265	838.991882	-411.303986	-137.649750	839.949402	-487.061768	64.338272	960.666992	467.539276	7.480005	929.328430	464.370270	190.016083
-503.827087	164.481232	860.974304	-497.446930	-38.344112	861.945129	-634.739075	193.582932	422.468414	-549.896912	-67.930893	474.337646	-617.512817	199.123825	67.599342	-608.401306	-60.931690	77.503136	-538.890869	272.276337	1287.635132	-508.014282	-118.368294	1302.935181	-469.867188	77.970108	1324.997070	-460.262268	63.535336	1593.467651	-552.910828	286.950439	1049.655518	-531.797302	-167.675018	1072.188232	-389.108734	261.941620	838.889893	-412.714935	-138.503937	839.493530	-487.927795	63.943108	960.644958	467.583740	7.993837	929.303711	463.949036	190.532547
-503.854462	165.013290	861.073608	-498.033752	-38.375126	861.915649	-634.881531	193.601471	422.490082	-550.058533	-67.901627	474.281982	-617.639221	199.111893	67.593727	-608.383240	-60.937965	77.446167	-538.859497	272.218781	1287.954834	-508.511230	-118.514091	1302.815552	-470.072113	77.721703	1324.972900	-460.418213	62.863754	1593.395020	-553.697571	287.518890	1049.965454	-532.761841	-167.785553	1071.992432	-390.628052	262.216125	838.661682	-414.121887	-139.242798	838.979187	-488.226624	64.093666	960.679626	467.638153	8.604639	929.288330	463.645020	191.497528
-504.758179	164.443054	861.040344	-498.837463	-38.620258	861.936890	-635.192871	193.701187	422.388824	-550.317932	-67.965973	474.207336	-617.839172	199.106949	67.582611	-608.105103	-60.945644	77.365829	-538.803406	272.073761	1288.206299	-509.035461	-118.694061	1302.682495	-470.281219	77.480652	1324.943604	-460.599609	62.283443	1593.299805	-554.361145	287.684967	1050.321289	-533.651001	-167.903641	1071.881348	-392.312775	262.713318	838.164612	-415.700195	-140.073151	838.434021	-489.012421	63.722069	960.664612	467.766022	9.152205	929.271545	463.239960	191.747208
-504.612640	165.085602	861.129761	-499.389374	-38.527691	861.879028	-635.286499	193.733948	422.443176	-550.158630	-67.690025	474.092865	-617.803101	199.139542	67.547462	-607.924683	-60.904987	77.263992	-538.767517	271.926910	1288.402100	-509.591003	-118.943871	1302.470337	-470.475220	77.188316	1324.888062	-460.795166	61.749352	1593.172119	-555.126343	288.125519	1050.662720	-534.648621	-168.066498	1071.714355	-394.140198	263.263184	837.704773	-417.189636	-140.784378	837.945374	-489.229187	63.971535	960.682983	467.843109	9.686311	929.302795	462.965515	192.255875
-504.912781	165.210144	861.172180	-500.060181	-38.471451	861.791199	-635.432617	193.813873	422.386139	-550.716919	-67.944702	474.110077	-617.848572	199.160706	67.486794	-608.015137	-60.909290	77.272591	-538.744812	271.768982	1288.527832	-510.136963	-119.209602	1302.262207	-470.693054	76.886360	1324.819946	-460.964905	61.305740	1593.085815	-555.991089	288.927155	1050.834839	-535.669678	-168.259628	1071.581543	-396.113770	263.914886	837.059143	-418.706512	-141.537323	837.498657	-489.682861	63.975780	960.656799	467.916626	10.214275	929.334900	462.648834	193.030533
-505.240509	165.209259	861.179688	-500.678802	-38.540268	861.741394	-635.605835	193.925446	422.378723	-551.401550	-68.277405	474.160156	-617.946106	199.170609	67.488869	-608.046326	-60.882931	77.283348	-538.698914	271.590149	1288.666626	-510.627747	-119.433182	1302.115234	-470.866089	76.565323	1324.760742	-461.141296	60.903900	1592.974243	-556.712219	288.990936	1051.176147	-536.687073	-168.443375	1071.482178	-398.218689	264.639648	836.309875	-420.277100	-142.246246	836.953430	-490.127563	63.895203	960.632263	468.051514	10.719016	929.423950	462.415039	193.546326
-505.482178	165.236694	861.209351	-501.246033	-38.584705	861.641418	-635.762085	194.015045	422.387177	-551.301331	-68.046303	474.062531	-618.023987	199.205307	67.460014	-608.133179	-60.865536	77.185013	-538.664917	271.389252	1288.806885	-511.092926	-119.693405	1301.926758	-471.064362	76.235855	1324.708374	-461.357544	60.560490	1592.859863	-557.623962	289.876984	1051.366699	-537.765076	-168.679184	1071.340210	-400.509277	265.543457	835.500244	-421.930969	-142.874130	836.517700	-490.509888	63.803360	960.594666	468.251434	11.308116	929.432251	462.255463	194.069946
-505.697235	165.267532	861.223328	-501.781250	-38.647011	861.555847	-635.898010	194.126526	422.375519	-551.545471	-68.024178	473.990326	-618.073730	199.206268	67.469788	-608.189941	-60.861355	77.109001	-538.642212	271.162903	1288.916992	-511.593018	-120.003830	1301.712280	-471.270294	75.901718	1324.621582	-461.572510	60.287174	1592.764771	-558.489075	290.377411	1051.600586	-538.886841	-168.901840	1071.151855	-402.974579	266.423615	834.573364	-423.575012	-143.597061	836.082275	-490.859802	63.719311	960.555847	468.279175	11.846229	929.365295	461.995972	194.682358
-505.885956	165.243561	861.227295	-502.279510	-38.682922	861.492493	-636.047913	194.268539	422.377563	-552.118164	-68.313118	474.029694	-618.237976	199.215591	67.440453	-608.596313	-61.404797	77.397049	-538.659668	270.917328	1289.022827	-512.102356	-120.362305	1301.535400	-471.504333	75.572189	1324.525635	-461.791809	60.057049	1592.682129	-559.360352	290.460480	1051.856812	-540.049500	-169.194107	1071.084961	-405.494110	267.403259	833.539001	-425.194153	-144.171097	835.704407	-491.189117	63.637306	960.524536	468.499664	12.416163	929.422363	461.836151	195.201431
-505.983093	165.196365	861.214478	-502.578918	-38.784901	861.453979	-636.070374	194.365738	422.335510	-552.050476	-68.075279	473.934784	-618.295288	199.213074	67.428482	-608.411438	-61.416748	77.278534	-538.654297	270.687653	1289.109131	-512.574707	-120.669609	1301.356567	-471.742645	75.180687	1324.430298	-462.006653	59.825508	1592.614258	-560.300171	291.391785	1051.994507	-541.247253	-169.528214	1070.964722	-408.260864	268.511627	832.456116	-426.893250	-144.783524	835.234680	-491.429596	63.536667	960.504456	468.666565	13.012206	929.382324	461.717224	195.703354
-506.078705	165.143494	861.195007	-502.898315	-38.812248	861.434143	-636.145630	194.483292	422.287354	-552.524231	-68.309410	473.934753	-618.369019	199.210556	67.377785	-608.582703	-61.404675	77.219551	-538.680542	270.481750	1289.172852	-513.059692	-120.978500	1301.138306	-471.987640	74.793289	1324.349243	-462.235840	59.637844	1592.543457	-561.303650	291.939972	1052.218384	-542.372620	-169.858536	1070.820679	-411.095642	269.611572	831.264832	-428.567169	-145.405289	834.832764	-491.659943	63.481949	960.487793	468.680267	13.442669	929.349121	461.494751	196.295334
-506.134796	165.117813	861.196289	-503.180695	-38.823322	861.399963	-636.149658	194.596252	422.274597	-552.706543	-68.378693	473.916016	-618.264893	199.257309	67.393280	-608.567749	-61.385479	77.153557	-538.687256	270.215637	1289.205078	-513.557922	-121.336784	1300.938721	-472.185303	74.474808	1324.305542	-462.504120	59.564610	1592.483032	-562.158875	292.273865	1052.390259	-543.517639	-170.209351	1070.706177	-414.074127	270.769470	830.069885	-430.190735	-145.907867	834.499207	-491.864655	63.431602	960.476013	468.924744	13.540280	929.572327	461.284180	196.845108
-506.125702	165.077377	861.221619	-503.369202	-38.868168	861.421875	-636.131104	194.663147	422.275787	-552.771240	-68.333321	473.895020	-618.447021	199.251755	67.398048	-608.508423	-61.344223	77.083420	-538.690918	269.980804	1289.289673	-513.995239	-121.636879	1300.799072	-472.377808	74.132896	1324.282349	-462.709015	59.464386	1592.470703	-563.166382	292.735870	1052.623169	-544.628113	-170.467972	1070.651978	-417.172607	272.055908	828.819336	-431.820496	-146.446945	834.153381	-492.000946	63.374283	960.505676	469.101563	14.025105	929.590881	461.212158	197.251877
-506.159088	164.951080	861.230652	-503.550934	-38.909641	861.429932	-636.037659	194.689133	422.277863	-552.466003	-68.062988	473.859894	-618.438721	199.264740	67.412659	-608.253113	-61.324280	76.993790	-538.737793	269.715332	1289.367798	-514.432068	-121.963043	1300.691406	-472.583862	73.775833	1324.259644	-462.867096	59.304340	1592.494873	-564.128540	293.027435	1052.854980	-545.715271	-170.683823	1070.622803	-420.377960	273.308929	827.547668	-433.543640	-147.010147	833.827271	-492.150085	63.280231	960.519592	469.228363	14.549045	929.606750	461.003265	197.542130
-506.122467	164.908508	861.301086	-503.704224	-38.906979	861.433350	-635.976013	194.760208	422.307220	-552.455139	-68.030472	473.820618	-618.514771	199.243271	67.425835	-608.232544	-61.244736	76.968056	-538.800903	269.507935	1289.466431	-514.935059	-122.283257	1300.552002	-472.809753	73.382912	1324.268677	-463.096649	59.245277	1592.479248	-565.177795	293.319824	1053.123169	-546.892700	-171.037796	1070.621338	-423.693481	274.600250	826.317993	-435.193207	-147.481689	833.468262	-492.256989	63.215290	960.562805	469.286621	15.097245	929.625977	460.866882	198.404495
-506.092041	164.820709	861.322449	-503.872620	-38.973499	861.448181	-635.887695	194.759262	422.311768	-552.504028	-68.072151	473.850006	-618.483643	199.258057	67.413132	-608.249146	-61.238171	76.947876	-538.817932	269.259979	1289.555298	-515.400391	-122.616432	1300.479736	-473.042847	73.042641	1324.233398	-463.316772	59.199177	1592.495117	-566.271729	293.713928	1053.415039	-547.985596	-171.312775	1070.618286	-427.108337	275.944366	825.080872	-436.850616	-148.032394	833.243225	-492.366302	63.122211	960.586060	469.359894	15.525815	929.640930	460.722473	198.891632
-506.059479	164.723648	861.326416	-503.980042	-39.051395	861.464966	-635.766052	194.817001	422.294800	-552.473022	-68.117104	473.839081	-618.470947	199.249725	67.416809	-608.216980	-61.235359	76.936951	-538.859375	269.039429	1289.619873	-515.853210	-122.895164	1300.421875	-473.269470	72.731590	1324.250488	-463.580353	59.146622	1592.504395	-567.345398	293.898651	1053.655151	-549.212769	-171.726578	1070.604248	-430.581940	277.336487	823.828003	-438.426392	-148.493179	832.982056	-492.450348	63.031841	960.602417	469.436554	15.891549	929.641235	460.637939	199.316376
-506.005493	164.666931	861.327271	-504.138458	-39.135422	861.480896	-635.694702	194.856964	422.326202	-552.429504	-68.207184	473.853302	-618.322571	199.255051	67.423698	-608.237732	-61.238560	76.928970	-538.881775	268.836731	1289.688721	-516.340576	-123.184227	1300.343750	-473.489716	72.401741	1324.238159	-463.816864	59.117764	1592.557129	-568.529053	294.199371	1053.951904	-550.263000	-171.984848	1070.597778	-434.178619	278.708649	822.605896	-440.012634	-149.003296	832.734070	-492.534760	62.955391	960.614868	469.564514	16.276279	929.625671	460.583130	199.703354
-506.082825	164.846649	861.396301	-504.554718	-38.821541	861.176392	-635.709534	194.933563	422.437164	-552.160706	-68.175041	473.766083	-618.314087	199.246964	67.426552	-608.162903	-61.251728	76.900238	-538.919983	268.671967	1289.767578	-516.771118	-123.462830	1300.275757	-473.682068	72.072548	1324.239868	-464.068054	59.086704	1592.600708	-569.611145	294.237640	1054.216064	-551.324890	-172.154068	1070.581787	-437.767303	280.117218	821.446289	-441.566345	-149.496384	832.472107	-492.672638	63.000317	960.483521	469.660767	16.664684	929.610107	460.526184	200.092499
-505.836670	164.506638	861.372437	-504.287415	-39.257587	861.492798	-635.506897	194.866318	422.380585	-552.037109	-68.342102	473.824554	-618.240845	199.274445	67.453239	-608.245850	-61.242393	76.931091	-538.956665	268.452393	1289.847656	-517.207947	-123.761414	1300.191772	-473.883240	71.793755	1324.241089	-464.304138	59.075623	1592.653564	-570.844971	294.381042	1054.524658	-552.330750	-172.385971	1070.678345	-441.299683	281.468750	820.416199	-443.123016	-149.997589	832.190063	-492.582214	62.778030	960.650696	469.718811	17.512711	929.417542	460.459412	200.587723
-505.730499	164.433548	861.383301	-504.349152	-39.338062	861.541504	-635.438293	194.857147	422.412262	-551.443298	-68.237862	473.735657	-618.288391	199.274857	67.464027	-608.121094	-61.271229	76.924156	-538.994812	268.287842	1289.936523	-517.624084	-124.021759	1300.173950	-474.089478	71.504349	1324.312988	-464.536896	59.077759	1592.720703	-572.057556	294.405548	1054.815796	-553.298645	-172.554306	1070.678345	-444.888123	282.791138	819.439880	-444.549713	-150.491119	831.991272	-492.602478	62.709068	960.685852	469.913727	17.369318	929.569763	460.525726	200.880539
-505.647888	164.359055	861.415222	-504.418121	-39.435078	861.583191	-635.352966	194.863251	422.440430	-550.595642	-68.045029	473.687531	-618.255554	199.281250	67.502357	-607.833435	-61.270676	76.919571	-539.021790	268.110504	1290.049438	-518.010315	-124.274727	1300.112427	-474.298126	71.214493	1324.372192	-464.831116	59.143513	1592.778198	-573.298035	294.510071	1055.175781	-554.337341	-172.795914	1070.666382	-448.656616	284.169739	818.499817	-445.921387	-150.910919	831.791077	-492.643768	62.618519	960.728638	470.133301	17.565449	929.536011	460.337769	200.667572
-505.531525	164.311798	861.397095	-504.455841	-39.534904	861.632813	-635.357849	194.869293	422.463623	-549.881836	-68.005005	473.617615	-618.346008	199.261703	67.504715	-607.727539	-61.305450	76.949005	-539.051697	267.922882	1290.115723	-518.423218	-124.535851	1300.046875	-474.518463	70.921669	1324.442505	-465.006165	59.036362	1592.927612	-574.684937	294.602478	1055.522583	-555.291504	-172.988220	1070.713745	-452.747314	285.553986	817.437134	-447.316895	-151.436432	831.596924	-492.662811	62.568275	960.751648	470.081177	18.406029	929.303223	460.313538	201.458481
-505.426178	164.274414	861.397156	-504.556610	-39.618439	861.660645	-635.348328	194.919617	422.507751	-549.687378	-68.359848	473.616943	-618.407898	199.231888	67.497658	-607.966675	-61.363934	77.080566	-539.118958	267.796692	1290.200806	-518.891235	-124.784729	1300.005005	-474.761078	70.667747	1324.518677	-465.321289	59.097015	1592.965820	-575.937073	294.173462	1055.881348	-556.159851	-173.155762	1070.733276	-456.590302	286.804718	816.475952	-448.653992	-151.942947	831.368835	-492.702393	62.508652	960.770752	470.253357	18.417091	929.439819	460.372345	201.356964
-505.308014	164.236298	861.410400	-504.588104	-39.653023	861.689941	-635.372681	194.948364	422.563110	-548.856445	-68.411598	473.488953	-618.456482	199.219070	67.483421	-607.925537	-61.432926	77.110634	-539.228149	267.700989	1290.263794	-519.325378	-124.990540	1299.973755	-474.972809	70.436737	1324.566895	-465.588593	59.105148	1593.059448	-577.416931	294.616821	1056.220703	-557.038025	-173.352753	1070.721802	-460.426239	287.965424	815.597717	-449.935913	-152.481567	831.058350	-492.705811	62.470932	960.797791	470.293396	19.061485	929.082642	460.278748	201.776611
-505.151459	164.154831	861.393738	-504.644226	-39.746456	861.746887	-635.307861	194.938431	422.588440	-548.452698	-68.831856	473.548279	-618.612915	199.189178	67.484177	-608.060608	-61.508034	77.213806	-539.289551	267.607269	1290.341553	-519.693481	-125.198318	1299.890015	-475.196503	70.219841	1324.604004	-465.846588	59.114269	1593.137573	-578.800598	294.603699	1056.567871	-557.894836	-173.481567	1070.608643	-464.289246	289.136444	814.796875	-451.029205	-152.869965	830.839111	-492.705292	62.406425	960.824036	470.363037	19.219973	929.079041	460.170197	201.989548
-504.700836	164.449188	861.494202	-504.607788	-39.696465	861.829956	-635.151855	194.892746	422.644104	-548.608398	-69.707985	473.712402	-618.504028	199.196838	67.531952	-608.407898	-61.622578	77.447548	-539.352051	267.510834	1290.424438	-520.099792	-125.415314	1299.824951	-475.420166	69.995056	1324.638184	-466.078156	59.101231	1593.273804	-580.221497	294.611084	1056.941895	-558.596436	-173.535324	1070.603271	-468.106171	290.281616	814.073669	-452.091522	-153.433502	830.615662	-492.560303	62.545120	960.927917	470.487000	19.234324	929.085815	460.219238	201.883209
-504.133728	164.904190	861.596375	-504.539307	-39.615253	861.918701	-634.709717	194.694931	422.647247	-547.272583	-69.502968	473.690430	-618.352905	199.221939	67.550858	-607.999634	-61.670212	77.562500	-539.415405	267.438751	1290.540283	-520.548340	-125.627968	1299.735840	-475.640625	69.759277	1324.728516	-466.393921	59.200150	1593.321899	-581.694580	294.609802	1057.315552	-559.394531	-173.619965	1070.519165	-471.973175	291.376343	813.413025	-453.017578	-153.825851	830.449646	-492.361115	62.777210	961.037842	470.445038	19.490356	929.116150	460.043915	202.462036
-504.086151	164.759369	861.571411	-504.652985	-39.685795	862.041504	-634.302002	194.506424	422.554626	-547.208130	-70.236191	473.842346	-618.048523	199.229553	67.562622	-608.216248	-61.809273	77.862305	-539.506470	267.398438	1290.678589	-521.015564	-125.785896	1299.618774	-475.893280	69.556374	1324.819092	-466.652527	59.263260	1593.439697	-583.150146	294.525269	1057.730835	-560.065430	-173.679321	1070.479370	-475.754272	292.336487	812.796631	-453.530609	-154.151443	830.474976	-492.433411	62.731998	961.091370	470.727875	19.948282	928.702759	460.256226	202.914520
-504.205231	164.499039	861.510010	-504.845581	-39.787060	862.183350	-634.564270	194.674805	422.645782	-546.707336	-70.766533	473.952118	-618.332275	199.177246	67.570320	-608.197571	-61.865604	78.138298	-539.588745	267.332245	1290.819214	-521.464050	-125.954361	1299.552490	-476.163452	69.353188	1324.922241	-466.923035	59.339569	1593.536499	-584.537109	294.175476	1058.126221	-560.737244	-173.712128	1070.421265	-479.358215	293.255768	812.294067	-454.271942	-154.657532	830.374390	-492.602600	62.645863	961.132935	470.880829	20.170345	928.820923	459.997711	202.499481
-504.369293	164.160889	861.465210	-505.069672	-39.899090	862.347595	-634.531982	194.663712	422.624664	-546.131226	-71.085449	474.062378	-618.382874	199.171082	67.566429	-608.191162	-61.940632	78.357002	-539.696472	267.282501	1290.960938	-521.934875	-126.085243	1299.496948	-476.434235	69.159683	1325.015137	-467.222565	59.457249	1593.609253	-585.992188	294.112640	1058.557373	-561.387390	-173.715546	1070.270874	-482.922913	294.161133	811.845642	-454.692566	-155.047501	830.327271	-492.814056	62.519382	961.194397	470.880310	20.188765	928.837158	459.863098	202.551865
-504.495728	163.800644	861.422791	-505.279510	-39.987106	862.524536	-634.144775	194.466537	422.529510	-545.469482	-71.334221	474.164917	-618.216064	199.194717	67.555252	-608.108459	-61.957737	78.577812	-539.786255	267.233612	1291.124268	-522.441956	-126.229210	1299.416626	-476.709015	68.999458	1325.089966	-467.363953	59.429394	1593.752808	-587.454346	294.119324	1059.008301	-561.848877	-173.668655	1070.248047	-486.326904	294.924500	811.444275	-455.004242	-155.493332	830.295959	-493.019531	62.397942	961.265686	470.890442	20.133017	928.831299	459.774048	202.535889
-504.598450	163.562271	861.415833	-505.549683	-40.004223	862.682983	-634.167053	194.506256	422.562988	-544.259338	-71.211388	474.179657	-618.269470	199.170914	67.604057	-607.777283	-61.968765	78.762505	-539.908020	267.178162	1291.277344	-522.978271	-126.362625	1299.341431	-476.965546	68.847557	1325.163818	-467.636536	59.552010	1593.777222	-588.865051	294.020538	1059.461914	-562.388550	-173.685776	1070.153564	-489.761322	295.666412	811.256104	-455.208374	-155.931595	830.308167	-493.250153	62.341866	961.346375	470.891388	20.075241	928.838257	459.655243	202.490295
-504.570801	163.396103	861.418213	-505.693604	-40.049965	862.878601	-633.388977	194.114273	422.349854	-544.226868	-71.819817	474.450317	-617.825439	199.158798	67.594803	-607.967957	-62.061718	79.141129	-540.037292	267.194946	1291.473022	-523.524170	-126.449387	1299.270630	-477.259186	68.699432	1325.245972	-467.872284	59.663094	1593.850464	-590.322937	293.943878	1059.957642	-562.804443	-173.665497	1070.089722	-492.944580	296.368896	811.140503	-455.318237	-156.372192	830.386414	-493.403534	62.321201	961.456116	470.871948	19.938681	928.833862	459.529633	202.416382
-504.495026	163.291412	861.439880	-505.851074	-40.096313	863.099243	-633.236755	194.058502	422.349548	-543.898804	-72.098267	474.603271	-617.827271	199.161728	67.610985	-607.978455	-62.123981	79.437218	-540.158936	267.211456	1291.685181	-524.021484	-126.535103	1299.313354	-477.567017	68.590569	1325.322144	-468.098877	59.770493	1593.917725	-591.721680	293.853546	1060.404419	-563.192566	-173.654343	1070.032715	-496.078827	296.917603	811.028259	-455.271698	-156.780457	830.515564	-493.541992	62.330322	961.588135	470.352509	19.012873	929.271729	459.254944	201.933060
-504.413818	163.246307	861.460022	-506.014862	-40.122585	863.254639	-633.195313	194.069092	422.376373	-543.514465	-72.286301	474.827332	-617.857361	199.142685	67.617477	-608.055786	-62.274151	79.897263	-540.314941	267.290314	1291.910034	-524.613403	-126.524918	1299.296875	-477.893127	68.486801	1325.405640	-468.275024	59.835304	1594.016357	-593.096802	293.766357	1060.871338	-563.573425	-173.749039	1069.968628	-499.010193	297.487305	810.934509	-455.492706	-157.318726	830.477234	-493.676605	62.347553	961.686401	470.234283	19.077412	929.138916	458.490112	200.371490
-504.379028	163.240509	861.474731	-506.244080	-40.087376	863.392029	-633.105164	194.121765	422.364685	-543.192627	-72.347183	474.966766	-617.913452	199.122589	67.602379	-608.125916	-62.418499	80.314407	-540.473267	267.371735	1292.095093	-525.178650	-126.536949	1299.293945	-478.234955	68.444557	1325.479248	-468.490356	59.964767	1594.050537	-594.400146	293.659363	1061.321533	-563.789063	-173.819000	1069.921875	-501.762207	297.887146	810.841858	-455.322540	-157.672623	830.632874	-493.843109	62.408051	961.770081	470.191071	18.799664	929.116577	458.270721	200.252380
-504.308807	163.240845	861.496887	-506.430542	-40.081978	863.562378	-633.034912	194.184357	422.371063	-542.943726	-72.423134	475.107300	-617.931702	199.123581	67.581512	-608.133667	-62.443008	80.559174	-540.634277	267.477844	1292.272827	-525.725159	-126.478378	1299.246704	-478.575836	68.426826	1325.512207	-468.706787	60.075352	1594.056030	-595.308533	293.386108	1061.952515	-563.915344	-173.865158	1069.860107	-504.306854	298.284454	810.798279	-455.062500	-157.977966	830.739258	-494.016541	62.470226	961.879089	470.109955	18.445723	929.117493	458.151398	200.318527
-504.275421	163.237885	861.520996	-506.662598	-40.021801	863.683655	-632.962280	194.249283	422.409546	-542.085022	-71.997307	475.104828	-618.029114	199.103271	67.577087	-607.815979	-62.442616	80.681709	-540.853149	267.568115	1292.394653	-526.256531	-126.431953	1299.159912	-478.898102	68.433449	1325.537842	-468.919678	60.218410	1594.041748	-596.577148	293.316559	1062.362793	-564.016174	-173.898468	1069.780273	-506.730438	298.617035	810.769165	-454.769409	-158.260376	830.851990	-494.215851	62.533051	961.962830	470.021027	18.148260	929.097229	457.985138	200.073425
-504.248840	163.267273	861.528564	-506.899567	-39.925041	863.769043	-632.835632	194.289230	422.419586	-541.881531	-71.990715	475.217621	-618.033752	199.095520	67.611092	-607.781067	-62.439178	80.835327	-541.083862	267.707520	1292.554443	-526.823914	-126.329964	1299.072632	-479.222046	68.485336	1325.547363	-469.131989	60.355400	1594.021851	-597.819458	293.335907	1062.752197	-564.037354	-173.948730	1069.650635	-508.895782	298.890472	810.801636	-454.059296	-158.248398	831.094299	-494.436035	62.621544	962.022034	469.942535	17.795591	929.071167	457.837646	199.686005
-504.252136	163.343750	861.549561	-507.156250	-39.863781	863.823547	-632.758850	194.350769	422.459167	-541.855530	-72.067436	475.326019	-618.124390	199.072876	67.623390	-607.820496	-62.380341	80.858360	-541.329956	267.870850	1292.687500	-527.348633	-126.192360	1299.039795	-479.577026	68.572380	1325.551636	-469.387115	60.500694	1593.932373	-598.963013	293.281097	1063.092285	-564.070618	-174.020187	1069.561035	-510.927368	299.135284	810.776062	-453.722961	-158.435486	831.189209	-494.684082	62.694660	962.072876	469.717407	17.566488	929.041809	457.368134	199.199615
-504.369873	163.520142	861.558044	-507.750000	-39.382236	863.753845	-632.461121	194.362305	422.417603	-542.409058	-72.494942	475.372314	-618.019226	199.085358	67.619545	-608.072815	-62.152031	80.753021	-541.617615	268.027374	1292.746704	-527.791077	-126.058197	1298.986206	-479.958344	68.648521	1325.532471	-469.607910	60.619324	1593.873291	-600.083984	293.258423	1063.363892	-564.069153	-174.080399	1069.489136	-512.741211	299.325470	810.787903	-453.344116	-158.609100	831.262756	-495.085876	62.961754	962.047913	469.438599	17.409330	929.024231	456.652496	198.761490
-504.381256	163.489105	861.536011	-507.781250	-39.738674	863.852966	-632.619446	194.582657	422.461090	-542.452576	-72.591797	475.471466	-618.144409	199.090485	67.602577	-607.857178	-61.555992	80.227669	-541.892212	268.222717	1292.807251	-528.264404	-125.879181	1298.918335	-480.337372	68.733658	1325.505249	-469.797729	60.709873	1593.835938	-601.060181	293.206055	1063.568726	-564.067505	-174.170151	1069.335205	-514.333862	299.479523	810.737610	-452.954163	-158.717407	831.369080	-495.247192	62.827259	962.101318	469.272064	16.976669	929.057251	456.455017	198.357727
-504.506897	163.576050	861.529724	-508.119965	-39.671040	863.826355	-632.573975	194.696594	422.456512	-541.922363	-72.226059	475.343903	-618.207825	199.087143	67.579750	-607.717529	-61.494595	80.074242	-542.196533	268.409912	1292.801880	-528.728577	-125.694984	1298.773560	-480.711304	68.856018	1325.440063	-470.032257	60.867657	1593.709839	-602.014282	293.159607	1063.672485	-564.101318	-174.272217	1069.211548	-515.746338	299.644043	810.670837	-452.828430	-158.893951	831.250305	-495.561310	62.884724	962.093933	469.097260	16.610596	929.096313	456.016235	197.819382
-504.640991	163.698563	861.506042	-508.536530	-39.510193	863.755005	-632.492004	194.853119	422.415771	-541.742249	-72.121109	475.171204	-618.199890	199.099792	67.585213	-607.742065	-61.461697	79.979752	-542.528076	268.598450	1292.763306	-529.157166	-125.539505	1298.665405	-481.087250	69.021027	1325.375122	-470.275604	61.022884	1593.582520	-602.859863	293.133118	1063.725830	-564.042603	-174.273987	1069.061646	-516.969849	299.684479	810.554077	-452.342896	-158.839737	831.319214	-495.929108	62.990200	962.056763	469.064636	15.961322	929.156799	456.162872	197.411469
-503.909821	164.889633	861.908264	-508.673950	-39.026520	863.648438	-632.341980	194.960892	422.532806	-542.016357	-72.346313	475.021973	-618.143311	199.135040	67.558075	-607.964600	-61.430584	79.905739	-542.900574	268.786469	1292.695313	-529.595886	-125.344566	1298.545410	-481.499878	69.169472	1325.274292	-470.567169	61.209621	1593.407959	-603.650391	293.121582	1063.745361	-563.921875	-174.229370	1068.920410	-517.994324	299.753021	810.505127	-451.841187	-158.724792	831.367554	-495.926971	63.538158	962.237854	469.017700	15.508577	929.177856	456.063538	196.485138
-504.055573	164.955231	861.888733	-509.082214	-38.934311	863.505676	-632.276367	195.119308	422.489258	-541.482422	-71.999107	474.776031	-618.164429	199.157318	67.567947	-607.775208	-61.349773	79.677101	-543.247742	268.958740	1292.608032	-530.013855	-125.174477	1298.444580	-481.930115	69.350342	1325.143677	-470.818481	61.397091	1593.263428	-604.273682	293.099976	1063.685791	-563.816589	-174.167862	1068.743164	-518.814270	299.732117	810.382751	-451.059753	-158.399063	831.586121	-496.313171	63.546486	962.168457	469.155884	14.731104	929.255432	456.284271	196.620422
-504.299683	164.971268	861.818909	-509.530121	-38.871445	863.357178	-632.240723	195.301453	422.434937	-541.741394	-72.166664	474.596588	-618.223145	199.204269	67.544373	-607.922913	-61.311207	79.530579	-543.688477	269.186615	1292.485474	-530.455811	-124.926964	1298.353516	-482.357300	69.516846	1325.054688	-471.081726	61.280682	1593.181641	-604.876587	293.059570	1063.555420	-563.725891	-174.073502	1068.555786	-519.411865	299.660095	810.276184	-450.650513	-158.184540	831.672485	-496.739258	63.539539	962.067749	469.095428	13.972152	929.370300	456.335083	196.111679
-504.662933	165.150635	861.759766	-510.408752	-38.307350	863.073914	-632.294434	195.560455	422.423309	-541.815674	-72.166046	474.273071	-618.247742	199.233139	67.536011	-608.003479	-61.258568	79.355080	-544.065918	269.317505	1292.295532	-530.761902	-124.824333	1298.263916	-482.706909	69.650970	1324.923950	-471.425140	61.509529	1592.967529	-605.342468	293.104370	1063.369751	-563.650818	-173.982559	1068.397583	-519.778442	299.616150	810.114990	-450.531525	-158.187759	831.499329	-497.370148	63.777092	961.898132	469.027466	13.376985	929.488525	456.286285	195.554703
-504.820709	165.064056	861.692932	-510.512482	-38.707397	862.996216	-632.221252	195.744064	422.316223	-541.823608	-71.991196	474.111755	-618.175049	199.289246	67.472282	-608.004395	-61.182018	79.159218	-544.518982	269.532867	1292.087769	-531.205078	-124.634613	1298.171753	-483.168335	69.822540	1324.759277	-471.717926	61.735538	1592.861938	-605.708740	293.144287	1063.108154	-563.555969	-173.829849	1068.235962	-519.955261	299.543610	809.924500	-450.070282	-157.891098	831.494385	-497.615021	63.533920	961.837463	468.819305	12.976963	929.543457	455.792511	194.805984
-505.023468	165.108368	861.645569	-510.909607	-38.641838	862.849609	-630.952332	195.298920	421.872131	-542.142944	-71.913010	473.954559	-617.463379	199.425034	67.373451	-608.082825	-61.117886	78.951004	-544.902893	269.637115	1291.849243	-531.597290	-124.489212	1298.041992	-483.607269	69.953659	1324.580200	-472.067383	61.970707	1592.706055	-605.956299	293.158020	1062.799561	-563.418152	-173.573654	1068.039551	-519.933655	299.443848	809.724304	-449.275604	-157.277374	831.650757	-497.994720	63.533180	961.748718	468.715637	12.387120	929.639893	455.633362	194.074280
-505.221588	165.220154	861.615173	-511.278381	-38.518227	862.714294	-630.926575	195.474854	421.840942	-542.432434	-71.706512	473.801300	-617.493103	199.461884	67.329887	-608.174805	-61.067139	78.778595	-545.304321	269.757538	1291.611328	-532.029785	-124.346977	1297.985474	-484.077271	70.120369	1324.450806	-472.480988	62.340775	1592.537598	-606.099854	293.075409	1062.451904	-563.289856	-173.318329	1067.862793	-519.728455	299.312775	809.518433	-448.800018	-156.832062	831.717957	-498.381104	63.594414	961.676270	468.858307	11.597788	929.757263	456.034912	193.702057
-505.404266	165.381531	861.613220	-511.670074	-38.343086	862.582642	-631.355408	195.810974	421.938782	-542.831543	-71.505608	473.708069	-617.753357	199.458176	67.310478	-608.168640	-60.967373	78.605751	-545.807373	269.904205	1291.365112	-532.470276	-124.191879	1297.955200	-484.555542	70.280678	1324.379883	-472.847107	62.878616	1592.448975	-606.124146	293.007294	1062.069580	-563.331421	-173.146393	1067.723999	-519.298584	299.167114	809.332458	-448.735046	-156.589493	831.585022	-498.770447	63.692406	961.619751	468.549652	11.077216	929.911682	455.433594	192.774475
-505.748657	165.642868	861.622620	-512.334534	-37.808830	862.387024	-632.449158	196.439987	422.258179	-542.935852	-70.905968	473.513123	-618.430725	199.416199	67.359550	-607.826050	-60.892815	78.375854	-546.267334	269.982788	1291.144897	-532.915833	-124.105324	1297.975708	-485.025635	70.406776	1324.358643	-473.345490	63.260010	1592.343506	-606.066528	293.013733	1061.727905	-563.249268	-172.816666	1067.638428	-518.695862	299.019348	809.111023	-448.368866	-156.011398	831.685181	-499.306396	63.975819	961.529846	468.631104	10.320508	930.061584	455.690735	192.273026
-505.945465	165.803131	861.653503	-512.561340	-37.676624	862.358276	-635.180664	198.016479	423.137970	-543.431885	-70.423172	473.529633	-620.229553	199.304962	67.429855	-607.764587	-60.845482	78.240395	-546.665955	270.046021	1290.940186	-533.319214	-124.033493	1298.014893	-485.525055	70.497520	1324.316162	-473.741394	63.585571	1592.330444	-605.924866	292.997681	1061.340210	-563.199890	-172.471741	1067.571533	-517.898743	298.754242	808.959778	-447.686798	-155.192856	831.965515	-499.613037	64.094574	961.540100	468.774994	9.562818	930.202026	456.046082	191.602951
-507.216705	164.722717	861.226990	-512.828186	-38.364326	862.404907	-635.508118	198.235687	422.987427	-544.293335	-70.107361	473.689117	-620.439880	199.285202	67.422264	-607.808411	-60.806675	78.118629	-547.166077	270.103851	1290.719238	-533.791077	-123.932571	1298.104614	-486.048096	70.600304	1324.292114	-474.245850	63.691559	1592.340820	-605.669312	292.866730	1060.874268	-563.170166	-172.090485	1067.506836	-516.966614	298.515778	808.811523	-447.375244	-154.559616	832.097290	-500.276703	63.487156	961.339417	468.762451	8.832629	930.341064	456.116669	190.864670
-507.614777	164.798309	861.252441	-513.088867	-38.249756	862.394958	-635.657104	198.308182	422.917297	-545.522644	-70.079414	473.841156	-620.452820	199.326553	67.414085	-608.051575	-60.776329	78.073372	-547.674561	270.208740	1290.538208	-534.215637	-123.844101	1298.208618	-486.575317	70.736954	1324.271484	-474.741241	64.110062	1592.323975	-605.315125	292.870453	1060.443115	-563.175537	-171.786331	1067.507080	-515.814941	298.201782	808.657593	-447.025513	-153.763809	832.270203	-500.624237	63.572037	961.348999	468.710327	8.096258	930.504211	456.199097	190.218185
-508.001221	164.955734	861.325012	-513.309204	-38.054337	862.384094	-635.841370	198.356293	422.866516	-545.756287	-69.242615	473.854889	-620.425171	199.336243	67.373848	-607.798645	-60.740265	77.887817	-548.274353	270.296875	1290.360229	-534.651855	-123.764259	1298.342285	-487.120117	70.858749	1324.339966	-475.252472	64.795898	1592.326172	-604.872681	292.813141	1059.998047	-563.184814	-171.438110	1067.502930	-514.536987	297.937164	808.573914	-446.670410	-152.968719	832.452942	-500.952454	63.716248	961.382385	468.730438	7.373367	930.626892	456.283051	189.476974
-508.389008	165.200195	861.396057	-513.490234	-37.841499	862.389954	-635.903931	198.302673	422.819427	-546.968079	-69.108879	473.998474	-620.367676	199.339966	67.384178	-607.946899	-60.708923	77.850288	-548.809875	270.339844	1290.231445	-535.115173	-123.683105	1298.496826	-487.654297	70.971275	1324.421509	-475.802551	65.219864	1592.398682	-604.410095	292.750610	1059.629272	-563.219055	-171.091751	1067.546265	-513.159729	297.583160	808.549255	-446.386169	-152.157547	832.692749	-501.260193	63.923344	961.423157	468.769592	6.780484	930.740784	456.382416	188.855133
-508.742798	165.422333	861.492615	-513.634094	-37.583771	862.361755	-636.068115	198.300507	422.789642	-548.123352	-68.937325	474.126953	-620.292053	199.360062	67.369644	-608.039124	-60.682178	77.793411	-549.418457	270.409790	1290.120605	-535.582275	-123.566277	1298.684448	-488.237732	71.089973	1324.506592	-476.378723	65.420029	1592.532593	-603.848145	292.721130	1059.298706	-563.320068	-170.768845	1067.621948	-511.511566	297.120667	808.560791	-446.122437	-151.269821	832.970398	-501.524384	64.112541	961.458923	468.781158	6.054617	930.840332	456.555115	188.117447
-509.177551	165.602554	861.563416	-513.788208	-37.407444	862.349731	-636.193420	198.283966	422.723999	-549.304077	-68.766808	474.283356	-620.205750	199.374313	67.366341	-608.246765	-60.662998	77.745361	-549.965576	270.432861	1290.047607	-535.983154	-123.509697	1298.863892	-488.808868	71.209183	1324.603516	-476.968933	66.188225	1592.631714	-603.295471	292.683228	1058.897583	-563.418640	-170.413986	1067.720215	-509.792419	296.663086	808.629517	-445.882294	-150.425568	833.195801	-501.802979	64.263222	961.486877	468.824127	5.301719	930.979919	456.776215	187.395782
-509.683319	165.688431	861.572021	-513.994568	-37.279114	862.308594	-636.573059	198.382065	422.699463	-550.173462	-68.542374	474.307007	-620.221191	199.376511	67.312996	-608.303833	-60.629902	77.641640	-550.648926	270.537659	1289.958130	-536.362854	-123.442719	1299.030762	-489.347382	71.324677	1324.767822	-477.591888	66.421059	1592.778442	-603.060425	292.824310	1058.308594	-563.588745	-170.168610	1067.830688	-507.906342	296.151337	808.717285	-445.998901	-149.680099	833.338013	-502.106262	64.359100	961.465454	468.861938	4.609454	931.032043	457.028503	186.712067
-510.267578	166.065598	861.629456	-514.521484	-36.638378	862.161499	-636.846863	198.481735	422.666504	-551.067261	-68.227364	474.270081	-620.289368	199.373199	67.288376	-608.326904	-60.618919	77.501106	-551.296387	270.642548	1289.942261	-536.772766	-123.345230	1299.205200	-489.803345	71.364975	1324.910767	-478.225891	66.908051	1592.894287	-602.413269	292.915131	1057.979126	-563.670105	-169.853302	1067.880859	-505.916534	295.617767	808.861450	-445.461731	-148.494827	833.794678	-502.572388	64.768684	961.411926	468.912537	3.899845	931.089966	457.301270	186.007370
-510.785034	166.293091	861.664612	-514.739441	-36.405502	862.055786	-636.975403	198.522125	422.594818	-551.448853	-67.536583	474.199921	-620.072083	199.410446	67.255875	-608.147644	-60.548615	77.289055	-551.941833	270.681549	1289.896606	-537.167358	-123.253242	1299.324951	-490.365936	71.526878	1324.966553	-478.850464	67.404449	1593.039551	-601.755005	292.969208	1057.659180	-563.828125	-169.574417	1067.919678	-503.684021	294.988617	808.995361	-445.260742	-147.549744	834.071960	-502.867157	64.942780	961.369446	468.991364	3.276774	931.139893	457.674103	185.354416
-511.273346	166.480194	861.716431	-514.920410	-36.166958	861.999451	-637.146301	198.545715	422.536804	-552.194397	-67.213783	474.248535	-620.021057	199.397446	67.237968	-608.127014	-60.534660	77.190048	-552.596985	270.748138	1289.890747	-537.499084	-123.200455	1299.478760	-490.907288	71.667931	1325.078247	-479.505676	67.973343	1593.168579	-601.023315	292.928314	1057.329590	-563.996704	-169.292542	1067.966553	-501.474609	294.318573	809.172363	-445.073639	-146.458740	834.363525	-503.132690	65.116234	961.360291	469.092682	2.571481	931.163513	458.094421	184.670502
-511.671783	166.505585	861.769043	-514.748901	-36.448002	862.051208	-635.260254	197.451492	421.790955	-553.085938	-66.868317	474.321533	-618.602722	199.569519	67.147980	-608.270508	-60.553432	77.118332	-553.274597	270.791931	1289.896240	-537.804993	-123.133873	1299.580078	-491.377563	71.804184	1325.257813	-480.161438	68.738678	1593.291016	-600.311584	292.896332	1057.021973	-564.106750	-168.949585	1068.047241	-499.034973	293.703796	809.549683	-444.890533	-145.522751	834.643066	-503.247406	65.016068	961.412598	469.146149	1.907400	931.180359	458.517059	184.060196
-512.360901	166.860535	861.817322	-515.292419	-35.819420	861.744690	-636.804077	198.129105	422.117249	-553.851929	-66.590866	474.272430	-619.458557	199.477966	67.170265	-608.335693	-60.523499	77.043793	-553.977173	270.893951	1289.888916	-538.074036	-123.047569	1299.688965	-491.891022	71.935890	1325.406860	-480.842499	69.018303	1593.480469	-599.516113	292.738403	1056.670532	-564.255371	-168.662827	1068.069092	-496.607391	293.021454	809.877686	-444.678925	-144.414841	834.982605	-503.679993	65.338150	961.264709	469.190704	1.329055	931.187439	458.984070	183.435135
-512.709229	166.845490	861.870728	-515.148865	-36.054230	862.002563	-636.546875	197.891800	421.863403	-555.003479	-66.668495	474.495850	-619.306519	199.530579	67.124603	-608.425720	-60.534286	77.009857	-554.607483	270.906952	1289.885498	-538.322815	-122.969437	1299.798584	-492.422577	72.130547	1325.533813	-481.495544	69.543274	1593.611084	-598.799438	292.745361	1056.361450	-564.449097	-168.470871	1068.145752	-494.073822	292.318024	810.328552	-445.019409	-143.540756	835.058655	-503.847534	65.339058	961.427124	469.314880	0.792085	931.119568	459.558014	182.850571
-513.174622	167.033798	861.957214	-515.308655	-35.926598	862.010498	-637.456848	198.304321	422.000427	-555.792908	-66.424767	474.526001	-619.821350	199.502304	67.092384	-608.555603	-60.548199	76.958420	-555.280945	270.983917	1289.864868	-538.548035	-122.844269	1299.894653	-492.887787	72.260826	1325.684082	-482.187408	70.106842	1593.703247	-598.030640	292.610260	1056.025269	-564.537170	-168.133667	1068.164673	-491.473328	291.575989	810.731506	-444.525726	-142.496262	835.421692	-504.127228	65.473373	961.471008	469.431427	0.244599	931.072205	460.144531	182.264664
-513.610596	167.352264	862.061035	-515.543030	-35.673656	861.984558	-637.983398	198.512726	422.056976	-556.406677	-66.150856	474.539337	-619.993286	199.518768	67.039330	-608.648499	-60.542660	76.905029	-555.902161	271.072357	1289.834839	-538.776978	-122.749489	1300.004028	-493.372528	72.417992	1325.743286	-482.796509	70.622780	1593.865112	-597.260254	292.559662	1055.701782	-564.603699	-167.813141	1068.246704	-488.856018	290.830200	811.249146	-444.422424	-141.473022	835.663269	-504.415375	65.705116	961.505127	469.583344	-0.315600	930.976990	460.809357	181.785934
-514.018982	167.737518	862.191040	-515.753845	-35.412235	861.953308	-637.924744	198.440353	421.952698	-556.309204	-65.487297	474.453369	-619.617249	199.577576	66.998878	-608.369019	-60.517246	76.766830	-556.578003	271.119934	1289.834473	-538.963989	-122.669266	1300.095093	-493.843750	72.566216	1325.788208	-483.434692	71.151024	1593.976196	-596.494324	292.435364	1055.416382	-564.718018	-167.549820	1068.302856	-486.084808	290.039093	811.799927	-444.763916	-140.618423	835.697876	-504.690247	65.959129	961.550781	469.757355	-0.787164	930.834106	461.566467	181.295685
-514.415955	168.081512	862.313660	-515.977783	-35.203392	861.961182	-638.366211	198.563095	422.026184	-556.728333	-65.315308	474.441925	-619.754456	199.589844	66.978004	-608.423462	-60.541893	76.712463	-557.233215	271.155975	1289.821777	-539.172424	-122.583389	1300.191528	-494.316010	72.727547	1325.906860	-484.065277	71.678368	1594.094238	-595.712097	292.306152	1055.131958	-564.730530	-167.238327	1068.325439	-483.235229	289.230011	812.424438	-444.408264	-139.630692	835.980652	-504.971039	66.188019	961.612915	469.960449	-1.238429	930.695679	462.335907	180.809616
-514.707764	168.424850	862.467773	-516.226196	-34.944183	861.935608	-638.649292	198.606506	422.053253	-557.093872	-65.180443	474.413910	-619.937439	199.557144	66.937714	-608.445496	-60.563702	76.662086	-557.854858	271.219177	1289.842041	-539.314026	-122.508224	1300.304688	-494.752014	72.871078	1326.022705	-484.674438	72.213913	1594.199463	-594.930176	292.140015	1054.837524	-564.831909	-166.962234	1068.381104	-480.388916	288.320953	813.089233	-444.432068	-138.816696	836.106934	-505.224609	66.403534	961.675232	470.140808	-1.759006	930.559814	463.172028	180.322418
-515.027405	168.781418	862.626953	-516.437500	-34.733471	861.959167	-638.858765	198.564240	422.022339	-557.811401	-65.435364	474.474701	-619.647461	199.588852	66.968765	-608.626953	-60.595310	76.668747	-558.487122	271.265106	1289.875000	-539.468811	-122.418472	1300.431030	-495.307007	73.112747	1326.098511	-485.290039	72.720047	1594.300171	-594.161621	291.965668	1054.598511	-564.968140	-166.799606	1068.443604	-477.604736	287.433960	813.782776	-444.995697	-138.153427	836.032959	-505.514069	66.626770	961.768860	470.348907	-2.223457	930.392517	464.042480	179.827057
-515.459839	169.157486	862.786560	-516.722107	-34.430897	861.955200	-639.113159	198.549835	421.977905	-557.496460	-65.000076	474.367340	-619.622314	199.630646	66.950302	-608.381042	-60.575920	76.559341	-559.102966	271.339081	1289.883179	-539.637695	-122.301201	1300.542480	-495.610748	73.222412	1326.165527	-485.853058	73.219902	1594.358887	-593.442749	291.875916	1054.359741	-564.980347	-166.436081	1068.448608	-474.828674	286.507172	814.545898	-444.782593	-137.295593	836.190308	-505.885101	66.893791	961.847656	470.627777	-2.678979	930.260620	464.950165	179.419083
-516.089661	169.253220	862.875061	-517.120239	-34.220181	861.958435	-639.389832	198.565628	421.900421	-556.912903	-64.502663	474.188721	-619.633606	199.621048	66.903641	-608.122864	-60.601974	76.483101	-559.714539	271.420532	1289.839355	-539.749756	-122.196671	1300.640625	-496.004883	73.418068	1326.200073	-486.390991	73.735413	1594.419067	-592.634460	291.675995	1054.114624	-564.938110	-166.028122	1068.498901	-471.987000	285.601074	815.256714	-444.487823	-136.334732	836.457886	-506.377594	67.016579	961.891113	470.888824	-3.204394	930.087402	465.967834	178.951996
-517.280090	168.610184	862.754883	-517.634216	-34.303589	861.999084	-639.775330	198.611465	421.740326	-556.980896	-64.493279	474.181946	-619.674866	199.659302	66.869743	-608.172424	-60.605034	76.489143	-560.304077	271.483429	1289.801270	-539.885620	-122.050499	1300.706787	-496.383545	73.601410	1326.205444	-486.907990	74.239265	1594.435181	-591.917664	291.492249	1053.856201	-564.963196	-165.837234	1068.525024	-469.229523	284.691864	816.040588	-444.813538	-135.761322	836.327332	-507.153259	66.764832	961.843994	471.220825	-3.728009	929.936646	467.050018	178.563828
-517.889160	168.716385	862.796326	-518.017761	-34.189182	862.010803	-640.062317	198.652466	421.653717	-557.686157	-65.025833	474.268158	-619.672058	199.670059	66.814613	-608.501404	-60.640888	76.565796	-560.881897	271.535278	1289.743164	-539.942810	-121.907433	1300.786743	-496.986084	73.888130	1325.891968	-487.415375	74.705406	1594.448853	-591.207642	291.408295	1053.608154	-564.837463	-165.496185	1068.634155	-466.486115	283.718628	816.820618	-444.671783	-134.900162	836.531189	-507.649445	66.872017	961.870483	471.519440	-4.247089	929.794739	468.037384	178.144806
-518.514465	168.791641	862.814148	-518.423645	-34.145790	862.077515	-640.370605	198.710724	421.637817	-558.335144	-65.570061	474.365204	-619.692505	199.699570	66.822975	-608.884155	-60.655712	76.660660	-561.536743	271.603180	1289.704346	-540.023560	-121.739655	1300.881592	-497.172668	74.010521	1326.218384	-487.930908	75.134621	1594.453369	-590.492493	291.177032	1053.380005	-564.824158	-165.183884	1068.660034	-463.502319	282.722443	817.736816	-444.691803	-134.219131	836.599121	-508.171539	66.966499	961.913574	471.805847	-4.669033	929.619446	469.051025	177.850693
-519.106384	168.837921	862.887024	-518.832581	-33.989147	862.112976	-640.650879	198.734085	421.576172	-558.303467	-65.608658	474.349152	-619.674194	199.686096	66.799408	-608.876404	-60.715340	76.709541	-562.070190	271.693970	1289.733032	-540.091492	-121.604111	1300.991577	-497.524811	74.214058	1326.216309	-488.337769	75.626221	1594.454590	-589.795898	290.966034	1053.135010	-564.777527	-164.903915	1068.730713	-460.874512	281.749664	818.559143	-445.034851	-133.689407	836.542358	-508.696259	67.058647	961.970215	472.119720	-5.115782	929.465210	470.016388	177.297455
-520.157532	168.499802	862.882813	-519.410522	-33.863449	862.159363	-641.054810	198.808548	421.484100	-557.517212	-65.070816	474.217560	-620.002930	199.695175	66.782166	-608.463440	-60.794846	76.670975	-562.625305	271.769867	1289.679199	-540.136353	-121.444969	1301.057007	-497.861023	74.433434	1326.223755	-488.770691	76.071045	1594.424072	-589.136047	290.775085	1052.939331	-564.786011	-164.706116	1068.818848	-458.338409	280.770813	819.326294	-445.311981	-133.205902	836.499634	-509.490112	67.000580	961.989319	472.368561	-5.541842	929.326233	471.039764	176.796677
-520.411621	168.992172	862.977722	-519.696472	-33.611336	862.193359	-641.296021	198.801819	421.470795	-558.082947	-65.587280	474.361633	-619.953308	199.704727	66.752083	-608.688599	-60.907261	76.818184	-563.172119	271.864441	1289.672363	-540.197937	-121.296829	1301.125610	-498.147034	74.663246	1326.201172	-489.147827	76.505219	1594.383667	-588.557251	290.577515	1052.763916	-564.727478	-164.435410	1068.865112	-455.894745	279.801971	820.132385	-445.256165	-132.590240	836.617981	-509.834869	67.341393	962.061401	472.636993	-5.829779	929.223328	472.066620	176.712921
-520.975464	169.061768	863.004089	-520.101746	-33.452423	862.205872	-641.563110	198.814651	421.366852	-557.281128	-65.080467	474.247498	-619.969604	199.715073	66.704575	-608.479797	-61.005642	76.820633	-563.694458	271.934387	1289.595581	-540.243347	-121.133255	1301.153931	-498.511383	74.978325	1326.126343	-489.534821	76.917351	1594.297241	-587.996460	290.378296	1052.496704	-564.755798	-164.291367	1068.895630	-453.552948	278.830231	820.894348	-445.558838	-132.214142	836.499268	-510.351532	67.456512	962.084106	472.910767	-6.189143	929.133118	473.130920	176.312973
-521.636475	169.189285	862.994934	-520.501099	-33.362995	862.250793	-641.862793	198.823624	421.292114	-557.200195	-65.196823	474.268250	-620.024048	199.704971	66.648399	-608.657288	-61.106831	76.887711	-564.172791	272.041321	1289.496582	-540.283325	-120.929001	1301.192993	-498.805206	75.202423	1326.079712	-489.899780	77.297295	1594.203247	-587.392639	290.132202	1052.286255	-564.811584	-164.125168	1068.939941	-451.180176	277.959503	821.747253	-445.656891	-131.766296	836.537292	-510.915710	67.604599	962.105591	473.186798	-6.544795	929.094421	474.202972	175.976639
-522.233154	169.440277	863.080933	-520.917786	-33.181225	862.290466	-642.083801	198.779175	421.266083	-557.029114	-65.336136	474.263245	-620.010010	199.753922	66.643013	-608.932007	-61.269726	76.932083	-564.645142	272.124878	1289.448486	-540.322754	-120.731880	1301.230713	-499.096863	75.417229	1325.993164	-490.169891	77.686859	1594.131958	-586.884033	289.905426	1052.116821	-564.853027	-164.030426	1068.967896	-448.892273	277.095703	822.655334	-445.795135	-131.346115	836.578003	-511.503693	67.806770	962.176697	473.436920	-6.829351	929.062683	475.230377	175.692245
-522.764221	169.527771	863.143555	-521.351135	-32.949394	862.367920	-642.347412	198.803818	421.244324	-557.339294	-65.913071	474.332916	-619.931274	199.750320	66.630501	-609.454346	-61.480240	77.036484	-565.062744	272.240021	1289.413208	-540.344910	-120.525803	1301.246948	-499.376190	75.647820	1325.923096	-490.488892	78.080231	1594.029663	-586.492920	289.728058	1051.972412	-564.838623	-163.846283	1069.020264	-446.690430	276.196930	823.516785	-446.006378	-131.009262	836.592468	-512.037170	67.977974	962.251953	473.742096	-7.166346	929.079224	476.328522	175.219208
-523.464905	169.611237	863.133118	-521.804749	-32.832870	862.408630	-642.690735	198.821106	421.176605	-556.385986	-65.503693	474.236298	-619.833313	199.754013	66.644424	-609.373962	-61.653652	76.988647	-565.516174	272.328705	1289.390259	-540.397766	-120.311371	1301.286499	-499.620209	75.885765	1325.851563	-490.718231	78.469711	1593.969727	-586.078796	289.441010	1051.842651	-564.901611	-163.677231	1069.039185	-444.639893	275.401001	824.418274	-446.220612	-130.699860	836.585144	-512.648010	68.114998	962.270569	474.040253	-7.470797	929.084045	477.429779	174.934647
-524.127930	169.741257	863.204346	-522.175293	-32.743557	862.477356	-643.025940	198.847641	421.176575	-555.774109	-65.484093	474.190125	-619.860779	199.741776	66.631584	-609.494080	-61.858620	77.044014	-565.937622	272.439667	1289.386230	-540.432007	-120.091934	1301.304565	-499.868652	76.143692	1325.794800	-490.952545	78.805771	1593.895630	-585.686279	289.174133	1051.701050	-565.009277	-163.596863	1069.126709	-442.726776	274.569550	825.263184	-446.455139	-130.466110	836.604309	-513.212952	68.237419	962.345398	474.317719	-7.777814	929.091614	478.534271	174.582535
-524.720520	169.759933	863.211792	-522.546570	-32.632408	862.566162	-643.256470	198.875397	421.133453	-555.568237	-65.742386	474.208282	-619.858704	199.797440	66.629044	-609.744690	-62.030777	77.126060	-566.336304	272.569977	1289.355347	-540.453918	-119.865707	1301.374268	-500.098297	76.386719	1325.769165	-491.182343	79.158699	1593.825806	-585.325134	288.944336	1051.567749	-565.083496	-163.445450	1069.200806	-440.902832	273.787628	826.095032	-446.682343	-130.307892	836.691345	-513.747070	68.352509	962.398804	474.603607	-8.158360	929.144592	479.668518	174.156113
-525.375305	169.866791	863.256042	-523.009705	-32.418587	862.661682	-643.456055	198.914474	421.031555	-555.626526	-66.264412	474.272888	-619.945374	199.778931	66.587578	-610.128845	-62.198269	77.230339	-566.746338	272.702911	1289.295898	-540.511841	-119.656044	1301.456055	-500.334198	76.640160	1325.725342	-491.415253	79.498726	1593.795776	-585.050964	288.791473	1051.447998	-565.240051	-163.387375	1069.313477	-439.254578	273.028809	826.949158	-446.998474	-130.164093	836.693054	-514.344360	68.546890	962.472595	474.914276	-8.433222	929.110291	480.774902	173.852707
-526.037109	169.922104	863.270508	-523.441895	-32.313278	862.760559	-643.676636	198.945938	420.922516	-555.469177	-66.605980	474.332397	-619.868469	199.821762	66.564529	-610.325195	-62.359650	77.315277	-567.183838	272.843719	1289.261108	-540.564758	-119.465935	1301.550049	-500.580048	76.888283	1325.712646	-491.630310	79.813660	1593.762451	-584.869873	288.701141	1051.387817	-565.403503	-163.313919	1069.462891	-437.747223	272.332764	827.742981	-447.328552	-130.069763	836.787415	-514.908752	68.679642	962.531067	475.213104	-8.805762	929.132935	481.962921	173.462158
-526.684448	169.958237	863.259277	-523.891907	-32.241600	862.858765	-643.802795	198.967987	420.816498	-555.345581	-66.856598	474.347321	-619.777161	199.845398	66.521614	-610.437134	-62.491295	77.387199	-567.558899	272.950043	1289.275635	-540.629944	-119.275673	1301.659790	-500.836853	77.099899	1325.702515	-491.792511	80.119484	1593.755493	-584.731384	288.593781	1051.321533	-565.631348	-163.270477	1069.636841	-436.385895	271.709900	828.493591	-447.747314	-130.057678	836.864807	-515.464111	68.796867	962.575256	475.516724	-9.121185	929.143250	483.035828	173.141403
-527.305725	170.012344	863.301880	-524.345032	-32.114925	862.903320	-643.943054	198.948700	420.722351	-555.000366	-66.876831	474.277222	-619.690247	199.872055	66.523514	-610.400452	-62.534851	77.356354	-567.891052	273.056946	1289.315186	-540.708313	-119.079124	1301.755859	-501.116699	77.335243	1325.711548	-491.990387	80.403091	1593.747803	-584.653198	288.508240	1051.313599	-565.894714	-163.287613	1069.859253	-435.134644	271.132080	829.320984	-448.138641	-130.086761	836.985779	-515.988586	68.896599	962.617615	475.831818	-9.474412	929.147949	484.139496	172.770538
-527.856384	170.170242	863.362061	-524.767334	-31.998426	862.935852	-644.134033	198.958710	420.703827	-555.496704	-67.377670	474.315552	-619.634460	199.859863	66.526024	-610.827576	-62.610519	77.412865	-568.214233	273.150299	1289.346069	-540.776611	-118.849823	1301.879761	-501.360229	77.544281	1325.752075	-492.203705	80.718079	1593.736084	-584.687744	288.414673	1051.375244	-566.176208	-163.265839	1070.036865	-434.127075	270.576416	830.099670	-448.520020	-130.153931	837.089050	-516.466858	69.026543	962.663147	476.137054	-9.861333	929.128723	485.255371	172.306625
-528.410400	170.266129	863.424744	-525.154053	-31.893391	863.023987	-644.343079	199.012558	420.676025	-555.535278	-67.484138	474.324493	-619.529114	199.849823	66.577568	-611.105713	-62.679855	77.450668	-568.543762	273.241547	1289.362793	-540.887817	-118.687187	1302.025146	-501.575531	77.751709	1325.814697	-492.329346	81.035675	1593.780884	-584.756775	288.277802	1051.420166	-566.487793	-163.243393	1070.165771	-433.207886	270.172241	830.873047	-448.884308	-130.251526	837.215942	-516.948059	69.147514	962.739624	476.445251	-10.198258	929.124084	486.265259	171.960556
-528.890625	170.356049	863.457764	-525.501892	-31.814825	863.066589	-644.578918	199.083191	420.661255	-555.574280	-67.548912	474.289734	-619.481201	199.817566	66.562180	-611.335144	-62.732090	77.435020	-568.839355	273.362885	1289.403198	-541.051453	-118.525673	1302.171753	-501.806946	77.937553	1325.855347	-492.465088	81.354897	1593.803589	-584.989380	288.299805	1051.493286	-566.808350	-163.203430	1070.320313	-432.478790	269.843384	831.591858	-449.287384	-130.400757	837.317078	-517.365906	69.242828	962.777832	476.741516	-10.618083	929.144348	487.310638	171.466797
-529.354675	170.456833	863.498657	-525.909485	-31.744761	863.104919	-644.768738	199.134018	420.612396	-555.181885	-67.229141	474.212463	-619.519836	199.818604	66.512611	-611.336792	-62.797596	77.361160	-569.104553	273.500336	1289.392944	-541.232849	-118.377167	1302.352173	-502.033447	78.127518	1325.915039	-492.601624	81.651665	1593.843750	-585.301941	288.356232	1051.523682	-567.100281	-163.153809	1070.526367	-431.927246	269.597748	832.246338	-449.748108	-130.602005	837.429260	-517.772400	69.330261	962.814514	477.097168	-10.983218	929.136597	488.376129	171.082169
-529.814941	170.509781	863.502136	-526.316223	-31.665016	863.137939	-644.937927	199.232620	420.526276	-555.191650	-67.288246	474.232147	-619.447388	199.828751	66.499184	-611.534546	-62.833183	77.332268	-569.371033	273.617950	1289.449463	-541.413696	-118.216309	1302.481567	-502.266876	78.292755	1325.942749	-492.727203	81.936424	1593.886719	-585.655884	288.332031	1051.581665	-567.500183	-163.269760	1070.780884	-431.527985	269.369690	832.872864	-450.231201	-130.868790	837.547119	-518.157410	69.414597	962.827942	477.457062	-11.345381	929.149658	489.374359	170.619202
-530.258850	170.500473	863.526062	-526.711670	-31.626179	863.179932	-645.115540	199.287140	420.479767	-556.131531	-68.066299	474.396210	-619.473022	199.863373	66.475990	-612.121643	-62.989376	77.481544	-569.634216	273.794098	1289.496094	-541.659241	-118.070938	1302.637207	-502.497681	78.434052	1326.008423	-492.858215	82.245026	1593.955444	-586.015015	288.381348	1051.659180	-567.894958	-163.328934	1071.029907	-431.296661	269.235107	833.441223	-450.735046	-131.161530	837.650085	-518.539246	69.441315	962.857178	477.837341	-11.708983	929.162476	490.417480	170.177628
-530.740845	170.471405	863.555603	-527.156738	-31.568094	863.211731	-645.250122	199.317902	420.448212	-556.312866	-68.287613	474.392578	-619.539185	199.916397	66.491753	-612.351379	-63.077232	77.477379	-569.927063	273.888611	1289.508911	-541.893555	-117.953369	1302.791992	-502.739868	78.567535	1326.072144	-493.007111	82.545570	1594.010132	-586.547546	288.520233	1051.718384	-568.328674	-163.437668	1071.218506	-431.284302	269.222534	833.877014	-451.210724	-131.523087	837.761597	-518.941467	69.459839	962.881714	478.217377	-12.042130	929.181152	491.402008	169.769638
-531.097229	170.472397	863.594604	-527.536316	-31.488920	863.310242	-645.372559	199.326248	420.406036	-555.589844	-67.904099	474.263092	-619.517456	199.960175	66.525497	-612.167236	-63.164307	77.333221	-570.174255	274.033173	1289.554932	-542.129822	-117.833244	1302.889893	-502.961151	78.681519	1326.145996	-493.143005	82.821671	1594.064819	-587.047485	288.683502	1051.834351	-568.734985	-163.520905	1071.397339	-431.403870	269.244080	834.284485	-451.723145	-131.929276	837.877563	-519.285950	69.528496	962.948059	478.582611	-12.375178	929.202148	492.367249	169.369415
-531.399963	170.450073	863.643433	-527.866760	-31.478651	863.397827	-645.527588	199.374130	420.412781	-556.380554	-68.617638	474.369354	-619.611511	199.992706	66.545853	-612.756775	-63.337658	77.408844	-570.430847	274.139282	1289.595825	-542.397339	-117.756355	1303.043213	-503.174316	78.785660	1326.191406	-493.240326	83.119629	1594.118530	-587.672791	288.866486	1051.947632	-569.132996	-163.603470	1071.598633	-431.717163	269.321930	834.592590	-452.247192	-132.302826	837.978699	-519.589783	69.540459	963.014954	478.988770	-12.676970	929.211548	493.333832	168.956131
-531.655640	170.420395	863.651062	-528.202332	-31.468655	863.450623	-645.655396	199.398636	420.364410	-556.048523	-68.522797	474.275574	-619.698120	199.998184	66.551483	-612.736816	-63.464493	77.357727	-570.672363	274.255157	1289.614624	-542.691528	-117.630089	1303.150269	-503.357178	78.892609	1326.255005	-493.349304	83.380486	1594.134521	-588.283569	289.054596	1052.018799	-569.564880	-163.738052	1071.732056	-432.203735	269.516754	834.822998	-452.730713	-132.715164	838.046631	-519.855652	69.549393	963.042175	479.403198	-13.055319	929.253723	494.287628	168.528915
-532.367798	169.891815	863.586731	-528.651367	-31.617640	863.492249	-645.890808	199.470993	420.263275	-556.036987	-68.686234	474.254913	-619.819885	200.003265	66.513290	-613.023743	-63.580620	77.332184	-570.904663	274.376160	1289.611694	-542.996521	-117.521950	1303.220703	-503.579590	79.013107	1326.243896	-493.440979	83.670860	1594.114014	-588.937195	289.364197	1052.072021	-569.997009	-163.866440	1071.902222	-432.858582	269.816742	834.897644	-453.241272	-133.163467	838.076843	-520.370728	69.277435	963.024109	479.773193	-13.375952	929.276367	495.233978	168.159988
-532.629089	169.764633	863.550781	-528.978638	-31.682981	863.543701	-646.048584	199.515457	420.198059	-556.627563	-69.277603	474.297363	-619.876770	200.028473	66.508949	-613.563721	-63.734211	77.417290	-571.119812	274.503510	1289.610352	-543.267273	-117.415710	1303.324829	-503.808014	79.148216	1326.233032	-493.512115	83.960770	1594.105957	-589.671326	289.691620	1052.142334	-570.417297	-164.013611	1072.087646	-433.676483	270.187531	834.870605	-453.764679	-133.680466	838.151428	-520.644775	69.221451	963.029724	480.085815	-13.665688	929.298340	496.087036	167.849167
-532.315186	170.423676	863.671143	-529.182983	-31.505177	863.554993	-646.137024	199.549255	420.286621	-556.257996	-69.199234	474.251282	-619.891296	200.040985	66.496925	-613.596680	-63.808105	77.307625	-571.332886	274.611877	1289.592529	-543.545044	-117.332085	1303.442993	-504.014130	79.257301	1326.227051	-493.593750	84.242523	1594.077393	-590.370667	289.907806	1052.195313	-570.874573	-164.188538	1072.255493	-434.702423	270.635681	834.765747	-454.329254	-134.184540	838.212524	-520.644043	69.558746	963.101135	480.444916	-14.006457	929.356384	496.991272	167.492722
-532.478638	170.414520	863.706177	-529.474731	-31.482725	863.584961	-646.237793	199.574921	420.287048	-556.181274	-69.370514	474.217651	-619.981445	200.066422	66.554710	-613.793030	-63.902798	77.276367	-571.511230	274.705383	1289.586914	-543.767822	-117.239754	1303.549316	-504.246552	79.349800	1326.201416	-493.655121	84.509956	1594.058716	-591.270325	290.519287	1052.311035	-571.287109	-164.380936	1072.376099	-435.921570	271.093292	834.593262	-454.874817	-134.673660	838.266174	-520.887146	69.556274	963.135254	480.797455	-14.275535	929.390991	497.794037	167.215927
-532.598511	170.365387	863.712219	-529.797424	-31.468855	863.601929	-646.325867	199.600067	420.308807	-556.411499	-69.802444	474.241547	-620.056458	200.075714	66.575531	-614.090637	-63.976025	77.319595	-571.684021	274.813171	1289.607666	-544.055542	-117.180382	1303.588745	-504.448486	79.427467	1326.208496	-493.700623	84.747421	1594.019043	-591.951721	290.540497	1052.445557	-571.743225	-164.571198	1072.477905	-437.252777	271.770935	834.291504	-455.442261	-135.278900	838.273193	-521.135864	69.533539	963.149536	481.135254	-14.563710	929.444153	498.613922	166.822021
-532.661743	170.358185	863.725403	-530.103760	-31.460186	863.639038	-646.400818	199.639587	420.375427	-556.323975	-69.973198	474.221924	-620.138550	200.093231	66.628510	-614.341675	-64.071587	77.283592	-571.823486	274.928253	1289.614014	-544.353821	-117.100784	1303.644897	-504.651581	79.513588	1326.171509	-493.733887	84.988251	1593.954346	-592.816101	290.921082	1052.554810	-572.107178	-164.702423	1072.586304	-438.750183	272.354156	833.898560	-456.018341	-135.804306	838.251587	-521.382202	69.533142	963.180847	481.496185	-14.927952	929.487854	499.483429	166.388412
-532.728210	170.335495	863.717590	-530.408875	-31.488163	863.680786	-646.407288	199.687698	420.403137	-556.199158	-70.196533	474.184113	-620.117981	200.104843	66.642807	-614.580261	-64.153946	77.280548	-571.940247	275.037323	1289.607422	-544.674744	-116.997955	1303.647339	-504.863342	79.573235	1326.086426	-493.755310	85.218491	1593.873047	-593.688110	291.554565	1052.614502	-572.509521	-164.840607	1072.741455	-440.460083	273.066864	833.407776	-456.601776	-136.344818	838.251404	-521.627075	69.519745	963.203735	481.843842	-15.311501	929.539246	500.243073	166.030533
-532.713440	170.310120	863.693909	-530.651611	-31.498934	863.684387	-646.409668	199.752609	420.439148	-555.982971	-70.378815	474.143127	-620.201111	200.110977	66.641899	-614.783447	-64.272171	77.235489	-572.034790	275.165710	1289.570435	-544.977722	-116.892082	1303.653564	-505.037018	79.639511	1326.012939	-493.783997	85.450859	1593.754639	-594.581299	291.800720	1052.702026	-572.967712	-165.036606	1072.844604	-442.294708	273.807129	832.752075	-457.224915	-136.931778	838.177185	-521.815063	69.501709	963.201050	482.179993	-15.743619	929.612854	500.993195	165.667953
-532.700684	170.343430	863.684204	-530.907532	-31.586967	863.693970	-646.397705	199.792572	420.443481	-555.786743	-70.608749	474.146240	-620.312256	200.084641	66.629379	-614.988586	-64.391464	77.224686	-572.099792	275.265961	1289.485718	-545.272461	-116.815765	1303.650024	-505.212280	79.707779	1325.897827	-493.748474	85.694839	1593.634521	-595.517456	292.563049	1052.693115	-573.428223	-165.244141	1072.916382	-444.362976	274.643890	832.043335	-457.864136	-137.521713	838.126953	-522.009827	69.470032	963.208252	482.524231	-16.186129	929.681824	501.740295	165.221298
-532.669312	170.267212	863.645081	-531.108765	-31.671906	863.698914	-646.350342	199.831894	420.474060	-555.466553	-70.828255	474.098389	-620.317444	200.080017	66.645248	-615.173889	-64.505569	77.203018	-572.139282	275.361877	1289.410522	-545.562195	-116.705757	1303.647827	-505.356598	79.773102	1325.819580	-493.714142	85.889114	1593.484375	-596.503845	293.118805	1052.736328	-573.818970	-165.423874	1072.973022	-446.554993	275.483276	831.275146	-458.464294	-138.023697	838.136169	-522.192932	69.399101	963.200745	482.833374	-16.732155	929.762085	502.647186	164.400070
-532.625549	170.195969	863.638000	-531.293823	-31.758011	863.693542	-646.275452	199.880783	420.572052	-555.114685	-71.031876	474.053986	-620.493286	200.066422	66.661392	-615.424316	-64.625549	77.178001	-572.126892	275.479980	1289.340088	-545.832275	-116.647659	1303.675903	-505.512512	79.807350	1325.683105	-493.655701	86.080986	1593.331787	-597.405945	293.181305	1052.874268	-574.252869	-165.608536	1073.015259	-448.893402	276.391876	830.379578	-459.076050	-138.585648	838.065186	-522.376221	69.309547	963.205505	483.079803	-17.046593	929.868042	503.110352	163.929001
-532.530396	170.087082	863.637878	-531.428528	-31.852966	863.696594	-646.144897	199.915070	420.630951	-554.769409	-71.256355	473.992310	-620.533020	200.056335	66.730278	-615.639038	-64.758606	77.174255	-572.103455	275.534729	1289.238892	-546.149231	-116.570198	1303.669434	-505.626678	79.844872	1325.588745	-493.596771	86.255501	1593.172119	-598.406555	293.553650	1052.968506	-574.692017	-165.829407	1073.068848	-451.424622	277.331879	829.559814	-459.668823	-139.104843	837.994568	-522.518494	69.197624	963.218628	483.254425	-17.385681	930.004578	503.457550	163.585602
-532.366211	170.057190	863.673279	-531.526306	-31.894047	863.696472	-646.007202	199.973419	420.741211	-554.365662	-71.393349	473.946259	-620.626587	200.053467	66.771767	-615.878601	-64.894127	77.157654	-572.045898	275.624817	1289.161987	-546.482117	-116.501106	1303.683228	-505.750397	79.875435	1325.441162	-493.524811	86.437752	1593.019775	-599.585449	294.074554	1053.122314	-575.142761	-165.961166	1073.189331	-454.091095	278.293274	828.595825	-460.331635	-139.639252	837.938232	-522.648438	69.131676	963.251648	483.416809	-17.723366	930.135376	503.767487	163.221375
-532.224854	169.969162	863.669861	-531.656738	-32.000240	863.702332	-645.912781	200.060257	420.829590	-553.970276	-71.604340	473.901306	-620.710571	200.058319	66.816383	-616.060120	-64.996399	77.153236	-571.945068	275.714996	1289.065552	-546.823792	-116.433022	1303.704468	-505.864838	79.889275	1325.295166	-493.462311	86.580124	1592.830566	-600.652527	294.409973	1053.163330	-575.643311	-166.145248	1073.257080	-456.875702	279.349213	827.608887	-461.004944	-140.135590	837.898254	-522.766296	69.026276	963.264343	483.603210	-18.206572	930.270081	504.184967	162.897583
-532.106995	169.916382	863.659485	-531.812378	-32.067230	863.691162	-645.763062	200.152908	420.906494	-553.573914	-71.953102	473.914368	-620.767029	200.052338	66.834663	-616.213318	-65.130943	77.200409	-571.780334	275.831726	1288.971313	-547.195007	-116.372124	1303.730469	-505.946136	79.935547	1325.149902	-493.403137	86.729790	1592.645752	-601.960083	295.269104	1053.262817	-576.178223	-166.319397	1073.310425	-459.858582	280.488556	826.602173	-461.687775	-140.680710	837.838684	-522.900208	68.953415	963.264099	483.836578	-18.805088	930.421448	504.787354	162.514343
-531.934875	169.891800	863.664063	-531.924316	-32.126850	863.686768	-645.589478	200.232941	420.950653	-553.142700	-72.198296	473.867035	-620.781067	200.056198	66.860306	-616.186096	-65.206215	77.149223	-571.651001	275.945007	1288.837891	-547.572876	-116.306976	1303.726074	-506.026825	79.930481	1324.972168	-493.288940	86.863815	1592.452759	-603.132813	295.369812	1053.397461	-576.631287	-166.383942	1073.378296	-462.938385	281.566711	825.526428	-462.349579	-141.160995	837.802612	-522.993042	68.894142	963.275330	483.933258	-19.188229	930.532410	505.126312	162.085876
-531.758179	169.740814	863.656433	-531.981079	-32.218048	863.710693	-645.367554	200.304855	421.026306	-552.776672	-72.434662	473.819794	-620.832275	200.023926	66.887764	-616.224792	-65.255287	77.148796	-571.464966	276.034637	1288.691772	-547.923767	-116.287437	1303.723999	-506.068298	79.917816	1324.821899	-493.146912	87.011223	1592.271240	-604.344238	295.725922	1053.467896	-577.227539	-166.541992	1073.434082	-466.079865	282.712738	824.435974	-462.974548	-141.631195	837.773682	-523.061401	68.778412	963.294861	483.975647	-19.605530	930.653259	505.411713	161.613144
-531.542480	169.692398	863.669678	-532.019775	-32.311939	863.713013	-645.105164	200.341049	421.077759	-552.486572	-72.654648	473.770508	-620.824890	199.970581	66.925476	-616.274353	-65.303207	77.119034	-571.231567	276.108887	1288.537354	-548.261169	-116.242989	1303.712646	-506.105499	79.894722	1324.671997	-493.029419	87.134117	1592.093872	-605.633972	296.155579	1053.570557	-577.715393	-166.595947	1073.445801	-469.279877	283.875641	823.380798	-463.598633	-142.047638	837.771118	-523.099060	68.691086	963.313782	483.935547	-19.976313	930.754395	505.588684	161.167603
-530.728882	170.198334	863.800659	-531.873108	-32.228756	863.708801	-644.747009	200.267380	421.168091	-552.096497	-72.813408	473.688629	-620.694580	199.976166	66.945953	-616.163269	-65.281990	77.127655	-571.005005	276.195526	1288.352539	-548.601746	-116.222473	1303.672241	-506.037018	79.819542	1324.527710	-492.963257	87.213737	1591.872559	-606.923218	296.499115	1053.640137	-578.287415	-166.660660	1073.426880	-472.661438	285.053436	822.257446	-464.230804	-142.477539	837.682495	-522.815247	68.891594	963.393982	483.845642	-20.407558	930.827698	505.736237	160.771667
-530.389221	170.305191	863.783203	-531.879211	-32.285271	863.685547	-644.446289	200.279327	421.238525	-551.801208	-72.974976	473.608002	-620.623535	199.942017	66.966652	-616.112793	-65.270660	77.152824	-570.788940	276.251068	1288.139771	-548.922852	-116.178406	1303.598755	-506.015686	79.791611	1324.385986	-492.909668	87.274429	1591.677734	-608.377930	297.267151	1053.735718	-578.872742	-166.761581	1073.465942	-476.194885	286.187683	821.104248	-464.878601	-142.892899	837.626465	-522.737061	68.900169	963.381165	483.727600	-20.781448	930.876770	505.806580	160.412689
-530.300232	169.982574	863.642517	-531.944763	-32.497871	863.685669	-644.217896	200.298294	421.244476	-551.081116	-72.852028	473.586304	-620.613647	199.942200	66.954430	-615.788208	-65.244789	77.090355	-570.555359	276.329468	1287.932007	-549.215576	-116.177254	1303.593628	-506.033905	79.797173	1324.247070	-492.749512	87.395828	1591.491089	-609.634338	297.395203	1053.810425	-579.380127	-166.834473	1073.518066	-480.052216	287.411316	819.744385	-465.494019	-143.284943	837.566040	-522.768433	68.695755	963.314514	483.582672	-21.073452	930.890930	505.842438	160.131439
-530.308228	169.621201	863.464600	-532.034546	-32.715942	863.655151	-644.083923	200.329483	421.225220	-550.955566	-72.995132	473.582031	-620.678467	199.947464	66.955910	-615.767822	-65.233810	77.068916	-570.344971	276.386078	1287.724731	-549.509155	-116.163383	1303.534790	-506.043854	79.784149	1324.098511	-492.670227	87.444267	1591.315918	-610.988892	297.877991	1053.869995	-580.073242	-166.973434	1073.487305	-483.763092	288.514771	818.507751	-466.071045	-143.633850	837.517700	-522.824097	68.475273	963.210876	483.368408	-21.357067	930.862488	505.811340	159.830597
-530.314514	169.200897	863.333130	-532.100403	-32.910061	863.627808	-643.976929	200.387390	421.224274	-551.368286	-73.462448	473.636993	-620.778320	199.890930	66.933983	-615.962524	-65.254662	77.137245	-570.123718	276.457703	1287.511719	-549.786072	-116.157158	1303.487183	-506.009094	79.757866	1323.951904	-492.574982	87.506042	1591.188843	-612.382324	298.386200	1053.986328	-580.547302	-166.988129	1073.472046	-487.540558	289.650696	817.272766	-466.633362	-143.909363	837.466431	-522.864014	68.216988	963.131775	483.133484	-21.640976	930.807129	505.733459	159.523941
-530.230530	168.832230	863.198486	-532.127563	-33.066147	863.612610	-643.749878	200.342758	421.166840	-551.329285	-73.540504	473.616028	-620.536499	199.829987	66.895821	-615.840881	-65.246918	77.087486	-569.898315	276.555023	1287.335693	-550.024048	-116.172729	1303.421875	-506.001129	79.724304	1323.837036	-492.501892	87.534660	1591.068115	-613.616821	298.686981	1054.058960	-581.178467	-167.069031	1073.423462	-491.358948	290.919098	816.090149	-467.192413	-144.228851	837.449524	-522.838928	68.009064	963.057068	482.802887	-21.952032	930.731567	505.600525	159.231003
-530.109253	168.461990	863.045776	-532.177002	-33.230953	863.572632	-643.438477	200.239243	421.056793	-551.308228	-73.581726	473.604584	-620.367004	199.715576	66.842415	-615.717590	-65.234528	77.065437	-569.680481	276.627228	1287.169678	-550.280273	-116.170364	1303.350586	-505.940643	79.669876	1323.781128	-492.438385	87.566185	1590.971924	-614.916992	299.102112	1054.260132	-581.700073	-167.115173	1073.403076	-495.182037	291.897186	814.978638	-467.710327	-144.505966	837.420105	-522.778076	67.790077	962.958557	482.414886	-22.271017	930.642090	505.399384	158.896729
-529.895325	168.229385	862.897095	-532.196899	-33.379040	863.521179	-643.094543	200.125061	420.971497	-550.308167	-72.903931	473.423096	-620.348022	199.594437	66.771416	-615.006897	-65.137291	76.865685	-569.479187	276.712372	1287.059082	-550.518555	-116.159653	1303.258057	-505.911255	79.641640	1323.735107	-492.381653	87.582520	1590.908569	-616.166748	299.457855	1054.439575	-582.280518	-167.187103	1073.349854	-499.074554	292.984100	813.817993	-467.962952	-144.637833	837.505127	-522.643921	67.637726	962.855286	482.000275	-22.615852	930.549988	505.165924	158.573944
-529.574158	168.117554	862.790527	-532.159912	-33.439049	863.488892	-642.849670	200.017502	420.929230	-551.366028	-73.489693	473.512543	-620.219849	199.423950	66.673317	-615.116455	-65.132240	76.955597	-569.270569	276.782257	1286.974976	-550.771118	-116.167999	1303.203125	-505.882568	79.608055	1323.693359	-492.378235	87.564514	1590.852783	-617.453064	299.924774	1054.673462	-582.699097	-167.155258	1073.311768	-503.040863	294.082458	812.758789	-468.429138	-144.852737	837.471313	-522.464417	67.576714	962.785767	481.574280	-22.897280	930.386902	504.903107	158.311646
-529.168457	168.106705	862.736755	-532.102173	-33.514122	863.474548	-642.683533	199.938614	420.961090	-550.591919	-72.761749	473.389374	-619.997192	199.352600	66.642853	-614.279053	-65.023178	76.838280	-569.111938	276.848999	1286.894409	-550.954163	-116.156631	1303.170654	-505.808533	79.591660	1323.702271	-492.256104	87.612305	1590.833252	-618.650696	300.092163	1054.870361	-583.101624	-167.189377	1073.330933	-507.003998	295.133636	811.725647	-468.917572	-145.055115	837.392334	-522.231934	67.538666	962.751648	481.105865	-23.164507	930.202454	504.575104	158.063858
-528.787842	168.005432	862.623718	-532.057556	-33.564980	863.459778	-642.148987	199.651367	420.872406	-551.678711	-73.187943	473.473480	-619.666687	199.345230	66.603882	-614.271423	-64.865891	76.898033	-568.890198	276.914825	1286.846680	-551.118530	-116.191437	1303.188965	-505.888824	79.674805	1323.677246	-492.224426	87.624260	1590.838013	-619.821472	300.421417	1055.164551	-583.446716	-167.162384	1073.344604	-510.899780	296.153656	810.746277	-469.324799	-145.221054	837.374939	-521.977417	67.496536	962.684082	480.601410	-23.424185	930.015930	504.196442	157.756912
-528.355103	167.881760	862.561646	-532.012512	-33.627003	863.460571	-641.406677	199.256973	420.737885	-551.949402	-72.999413	473.481995	-619.234863	199.401917	66.596313	-613.735779	-64.682899	76.899582	-568.705505	276.974243	1286.814697	-551.286133	-116.175133	1303.175293	-505.835419	79.647881	1323.731689	-492.177551	87.620232	1590.876465	-621.019897	300.704285	1055.489746	-583.733032	-167.129211	1073.409546	-514.813965	297.135895	809.934143	-469.689331	-145.352524	837.370972	-521.714661	67.418152	962.651428	480.030975	-23.730425	929.858154	503.778351	157.445236
-527.945007	167.731384	862.489014	-531.964478	-33.755733	863.451843	-642.369385	199.666306	421.110199	-552.045349	-72.639206	473.425049	-620.064758	199.415207	66.684479	-613.128784	-64.470932	76.866463	-568.506836	277.036743	1286.824341	-551.428833	-116.159683	1303.185303	-505.789124	79.609802	1323.789917	-492.178864	87.609367	1590.904541	-622.113342	300.854584	1055.836426	-584.023010	-167.115738	1073.462402	-518.775208	298.069611	809.116821	-470.335663	-145.612198	837.190552	-521.450500	67.294312	962.607666	479.448639	-23.964497	929.644897	503.340454	157.108246
-527.552185	167.659470	862.480713	-531.905090	-33.839897	863.455200	-642.491394	199.679108	421.223511	-552.242615	-72.206726	473.354248	-620.263611	199.470184	66.734398	-612.677673	-64.216896	76.809937	-568.282349	277.117981	1286.904541	-551.569275	-116.149040	1303.209595	-505.717072	79.574364	1323.869873	-492.191010	87.564423	1590.994019	-623.262085	301.060089	1056.280640	-584.226074	-167.037125	1073.531128	-522.576294	298.935181	808.439941	-470.380341	-145.515503	837.333679	-521.218811	67.207802	962.604797	478.930420	-24.211821	929.446960	502.929840	156.786667
-527.165710	167.638199	862.475464	-532.126099	-33.600067	863.367615	-642.176208	199.438400	421.182770	-552.204895	-71.473366	473.234711	-620.124146	199.543030	66.771935	-612.206299	-63.898083	76.662300	-568.029297	277.199310	1286.968140	-551.706299	-116.155556	1303.235229	-505.665344	79.566803	1323.930176	-492.235199	87.522346	1591.027344	-624.334290	301.211121	1056.666260	-584.456116	-167.084610	1073.568237	-526.284241	299.754242	807.824402	-470.937286	-145.729050	837.184143	-521.081360	67.249657	962.553833	478.430237	-24.468056	929.248413	502.555634	156.473709
-526.609436	167.338684	862.417603	-531.755493	-34.052601	863.423523	-641.844666	199.180664	421.077728	-552.451416	-70.985161	473.293762	-619.942932	199.560181	66.751617	-611.858398	-63.571739	76.597488	-567.757690	277.276031	1287.057861	-551.817383	-116.125763	1303.286133	-505.459686	79.453308	1324.027832	-492.226135	87.500710	1591.105591	-625.384216	301.299438	1057.105225	-584.572205	-167.033005	1073.557983	-529.891357	300.499878	807.294128	-470.965271	-145.662048	837.227539	-520.635437	66.922295	962.554260	477.917267	-24.762375	929.046631	502.185974	156.159546
-526.184387	167.271988	862.384583	-531.709656	-34.193134	863.406860	-641.037354	198.643585	420.837494	-552.728271	-70.584671	473.323792	-619.361206	199.571487	66.707329	-611.514709	-63.228947	76.533539	-567.431213	277.359467	1287.142944	-551.863770	-116.121918	1303.342651	-505.350250	79.425262	1324.097046	-492.260681	87.468597	1591.130371	-626.459473	301.484497	1057.600830	-584.695251	-166.992279	1073.564209	-533.530884	301.390656	807.041016	-471.164673	-145.688766	837.154053	-520.363037	66.809555	962.526245	477.456024	-24.977686	928.864685	501.828888	155.877487
-525.883606	167.313782	862.346619	-531.904480	-33.876167	863.291504	-640.832703	198.385086	420.746704	-553.014343	-70.212189	473.288422	-619.204956	199.552032	66.637901	-611.278931	-62.950733	76.462959	-567.092773	277.426392	1287.204468	-551.945313	-116.089249	1303.324097	-505.251953	79.395454	1324.140503	-492.287231	87.432281	1591.171631	-627.456787	301.513489	1058.030029	-584.744751	-166.960739	1073.557007	-536.924805	302.107422	806.617432	-471.352417	-145.703629	837.059326	-520.245850	66.927887	962.444214	477.062805	-25.191683	928.709045	501.553650	155.621841
-524.828430	167.943405	862.652222	-531.548401	-33.664639	863.253235	-640.534729	198.053177	420.729523	-553.135376	-69.662148	473.294006	-619.106689	199.540604	66.602089	-610.986938	-62.695194	76.401260	-566.712646	277.436371	1287.259766	-551.974426	-116.095947	1303.307495	-505.278351	79.446259	1324.144775	-492.238190	87.456497	1591.230103	-628.590271	301.524139	1058.479370	-584.731873	-166.878448	1073.527588	-539.995361	302.693665	806.292969	-471.388336	-145.636536	836.974915	-519.665527	67.152328	962.588867	476.737000	-25.347143	928.580566	501.286255	155.341827
-524.726929	167.474915	862.510803	-531.469238	-33.873699	863.252075	-632.851624	194.915329	418.526337	-553.469055	-69.335632	473.309143	-614.354065	200.372894	66.434296	-610.871826	-62.498558	76.391640	-566.370850	277.513916	1287.344849	-552.052917	-116.054863	1303.315796	-505.036499	79.347351	1324.201416	-492.342590	87.413910	1591.227905	-629.717285	301.555481	1058.906982	-584.666687	-166.784653	1073.497070	-542.976624	303.080933	806.032532	-471.390045	-145.591064	836.899048	-519.512268	66.879875	962.512146	476.479675	-25.495998	928.474243	501.096313	155.133835
-524.699646	166.969193	862.333435	-531.422119	-34.072712	863.264282	-631.846985	194.448410	418.220764	-553.833069	-69.146255	473.369141	-613.739441	200.557663	66.403687	-610.814941	-62.352974	76.363655	-566.016663	277.577606	1287.376953	-552.119629	-116.055336	1303.294556	-504.906708	79.313148	1324.258911	-492.345367	87.393143	1591.280151	-630.866150	301.431000	1059.348145	-584.607910	-166.712311	1073.456177	-545.531433	303.358124	805.840393	-471.316620	-145.506439	836.898132	-519.390991	66.619606	962.422180	476.239227	-25.688457	928.447632	500.955292	154.890045
-524.470886	166.588501	862.222839	-530.963379	-34.672321	863.353882	-631.057617	194.058685	417.979645	-554.132385	-68.915062	473.500336	-613.314697	200.715271	66.389381	-610.711548	-62.251053	76.336250	-565.637146	277.626465	1287.388062	-552.189941	-116.058098	1303.271606	-504.888031	79.323570	1324.278809	-492.281464	87.395180	1591.318237	-631.912537	301.146454	1059.728638	-584.544312	-166.631195	1073.371338	-547.706970	303.701874	805.805176	-471.208832	-145.407639	836.848450	-519.055969	66.238533	962.412170	476.045593	-25.902500	928.447388	500.826569	154.719177
-524.208008	166.533478	862.161926	-530.764160	-34.738815	863.344849	-640.884705	197.445541	420.679199	-554.426270	-68.867401	473.532410	-619.243164	199.597977	66.613647	-610.645325	-62.181122	76.318130	-565.284729	277.718842	1287.373657	-552.239868	-116.041313	1303.253052	-504.757050	79.295357	1324.274292	-492.298035	87.365189	1591.331055	-632.972656	300.836578	1060.099487	-584.443115	-166.518799	1073.317261	-549.478271	303.979797	805.778076	-471.047760	-145.276382	836.805115	-518.820129	66.200562	962.376709	475.910492	-26.114098	928.488892	500.774475	154.542236
-523.965820	166.484299	862.107910	-530.569092	-34.758873	863.322327	-641.020569	197.400970	420.709717	-554.695496	-68.786194	473.561157	-619.199402	199.605194	66.623207	-610.595154	-62.133373	76.300018	-564.942932	277.786438	1287.334106	-552.288818	-116.047234	1303.196411	-504.637360	79.272835	1324.231689	-492.316864	87.323288	1591.293091	-634.002380	300.504730	1060.382935	-584.303589	-166.420502	1073.233276	-550.948914	304.228027	805.861633	-471.080444	-145.313400	836.642212	-518.585449	66.179001	962.337036	475.752502	-26.291975	928.563538	500.688538	154.370514
-523.712830	166.380295	862.041199	-530.338928	-34.815510	863.325256	-641.152222	197.369919	420.737244	-554.945862	-68.749313	473.598297	-619.219666	199.563461	66.597191	-610.527405	-62.036926	76.279640	-564.691040	277.852112	1287.293945	-552.344543	-116.040344	1303.150513	-504.474640	79.271828	1324.233765	-492.284760	87.310257	1591.260742	-634.949158	300.155334	1060.619385	-584.212402	-166.321182	1073.091797	-552.019714	304.403046	805.937195	-470.817535	-145.177246	836.598999	-518.337891	66.132065	962.304504	475.623138	-26.514517	928.662537	500.617523	154.196991
-523.502319	166.327728	861.992004	-530.169373	-34.826736	863.287781	-641.242188	197.339188	420.774841	-555.187073	-68.671616	473.626862	-619.233093	199.573746	66.610573	-610.467346	-61.948975	76.261879	-564.525085	277.909607	1287.234985	-552.329407	-116.026497	1303.111572	-504.333466	79.266357	1324.194092	-492.264984	87.297234	1591.223755	-635.800537	299.799072	1060.852783	-584.057495	-166.177811	1072.976685	-552.735901	304.604126	806.125244	-470.229401	-144.820084	836.754150	-518.124878	66.103500	962.259155	475.564392	-26.682917	928.793579	500.592957	154.006302
-523.278809	166.253891	861.932678	-529.927673	-34.926968	863.277893	-641.418701	197.355453	420.861389	-555.395813	-68.629570	473.685455	-619.316711	199.585144	66.611855	-610.401001	-61.906754	76.298607	-564.434082	277.966278	1287.204834	-552.304871	-116.024490	1303.050293	-504.171692	79.268723	1324.166382	-492.193542	87.250519	1591.214111	-636.582703	299.457397	1060.986572	-583.908264	-166.097549	1072.901367	-553.225037	304.912445	806.440247	-469.891052	-144.595779	836.760559	-517.903809	66.042084	962.225464	475.509888	-26.808075	928.923340	500.560760	153.878494
-523.083801	166.158813	861.895813	-529.690125	-34.952240	863.282227	-641.423462	197.329941	420.868256	-555.955627	-68.774483	473.756989	-619.302612	199.623398	66.641144	-610.471558	-61.870270	76.329895	-564.485657	278.016876	1287.194946	-552.240234	-116.017998	1303.024292	-503.900513	79.193634	1324.160522	-492.131409	87.236420	1591.172485	-637.252136	299.199371	1061.137573	-583.755432	-166.028473	1072.808228	-553.199646	304.838623	806.608093	-469.554047	-144.366791	836.766296	-517.714172	66.005180	962.211426	475.462219	-26.995455	929.079346	500.543823	153.704758
-522.901367	166.091980	861.866150	-529.445313	-35.055237	863.257935	-641.449585	197.329407	420.926147	-556.127563	-68.693375	473.833588	-619.396729	199.636612	66.691727	-610.490112	-61.808632	76.312775	-564.600098	278.036621	1287.199463	-552.115540	-116.041641	1302.991089	-503.740631	79.225517	1324.148804	-492.071350	87.209328	1591.114258	-637.805664	298.975159	1061.212280	-583.554932	-165.959198	1072.763916	-553.041565	304.899506	806.888550	-469.250549	-144.141251	836.764343	-517.531372	65.926567	962.187073	475.408325	-27.167271	929.224854	500.502655	153.546936
-522.765198	166.018112	861.818359	-529.183533	-35.103001	863.227356	-641.468994	197.331650	420.938965	-556.272705	-68.552132	473.881378	-619.485962	199.636246	66.681145	-610.512817	-61.810177	76.350891	-564.821167	278.034851	1287.181274	-551.903198	-116.050056	1302.933594	-503.603516	79.267082	1324.115356	-492.075989	87.210129	1591.018066	-638.130188	298.771179	1061.210693	-583.351318	-165.932449	1072.688843	-552.624817	304.962463	807.115784	-468.878448	-143.912323	836.775879	-517.357666	65.880516	962.150024	475.285767	-27.363369	929.352356	500.396271	153.342453
-522.643799	165.959305	861.782959	-528.956116	-35.124737	863.205627	-641.478394	197.371124	420.954010	-556.396484	-68.440399	473.948792	-619.577698	199.617096	66.661964	-610.482422	-61.784203	76.373734	-565.122375	278.020508	1287.176270	-551.653992	-116.045105	1302.882446	-503.507141	79.328514	1324.042847	-491.913452	87.203552	1590.984863	-638.325684	298.642029	1061.182617	-583.059082	-165.860855	1072.661987	-552.046204	304.990753	807.329834	-468.493622	-143.667801	836.785095	-517.216309	65.852707	962.124268	475.127106	-27.581451	929.458191	500.254669	153.164307
-522.550781	165.871353	861.744690	-528.715393	-35.177853	863.177490	-641.485718	197.424301	420.976563	-556.479492	-68.332550	474.060120	-619.646057	199.563675	66.646675	-610.436279	-61.755890	76.393036	-565.457336	278.015472	1287.203491	-551.300842	-116.102448	1302.816162	-503.388672	79.412872	1324.028076	-491.814697	87.215424	1590.924438	-637.925171	298.256042	1061.245972	-582.708374	-165.824677	1072.665039	-551.256958	304.996094	807.537170	-468.367279	-143.557877	836.639771	-517.071289	65.794281	962.092896	474.935577	-27.804804	929.533813	500.089294	152.993256
-522.664490	166.062286	861.746033	-528.859253	-34.760509	862.819580	-641.651855	197.544830	421.069824	-556.272339	-68.117096	474.032318	-619.763916	199.527985	66.661461	-610.322815	-61.739258	76.384888	-565.838135	277.982880	1287.261841	-550.897217	-116.094032	1302.722290	-503.327301	79.476158	1323.993774	-491.735962	87.228035	1590.868652	-637.764160	298.262695	1061.106079	-582.314514	-165.796921	1072.640747	-550.261292	305.008362	807.703125	-467.843750	-143.210846	836.731873	-517.095398	65.916100	961.906189	474.698090	-27.972507	929.580200	499.846619	152.817444
-522.629822	166.059311	861.760498	-528.623718	-34.764748	862.813660	-641.672791	197.644577	421.141876	-556.352051	-68.101227	474.089050	-619.887756	199.492844	66.661690	-610.254456	-61.693367	76.359940	-566.266907	277.941437	1287.286499	-550.489319	-116.092026	1302.658203	-503.276154	79.577209	1323.973633	-491.636139	87.253769	1590.817383	-637.450256	298.365173	1060.895142	-581.961670	-165.872635	1072.559082	-549.170227	304.989777	807.806213	-467.714111	-143.092819	836.577271	-516.983887	65.911774	961.912537	474.455048	-28.166544	929.579529	499.630463	152.660645
-522.450623	165.814636	861.777893	-528.023193	-35.298691	863.134399	-641.578430	197.653259	421.113708	-556.436035	-68.110611	474.210175	-619.921692	199.493256	66.665703	-610.249512	-61.717648	76.400230	-566.733582	277.910492	1287.293335	-550.015930	-116.103760	1302.610107	-503.225800	79.655807	1323.955444	-491.560608	87.265923	1590.779175	-636.998779	298.512390	1060.643188	-581.486816	-165.943146	1072.524170	-547.867371	304.954926	807.927673	-467.414185	-142.798401	836.471191	-516.752563	65.694954	962.094604	474.161957	-28.313715	929.539978	499.344574	152.518341
-522.621460	166.011414	861.771667	-528.188782	-34.879181	862.779968	-641.741760	197.815231	421.230103	-556.531433	-68.171074	474.159424	-620.144897	199.466736	66.674156	-610.247253	-61.743977	76.429123	-567.200073	277.849182	1287.301880	-549.506348	-116.123589	1302.569946	-503.212585	79.717552	1323.933228	-491.479187	87.298958	1590.748413	-636.371826	298.644562	1060.301636	-580.997192	-166.083252	1072.491577	-546.389648	304.878845	807.937561	-467.086639	-142.572861	836.427002	-516.807678	65.827927	961.905212	473.854095	-28.440119	929.447083	499.024139	152.390213
-522.485413	165.735428	861.782166	-527.589783	-35.402370	863.115906	-641.691956	197.886353	421.266846	-556.656799	-68.242104	474.295288	-620.186768	199.497681	66.697708	-610.271240	-61.719948	76.460182	-567.653198	277.740570	1287.267578	-548.963379	-116.159439	1302.536621	-503.211731	79.780556	1323.948608	-491.423706	87.309349	1590.713135	-635.627747	298.898987	1059.910278	-580.486450	-166.242203	1072.458252	-544.788086	304.804901	807.926453	-466.770172	-142.385193	836.338623	-516.596252	65.613052	962.091125	473.462891	-28.572651	929.349792	498.621765	152.219589
-522.524963	165.729080	861.801025	-527.337341	-35.465435	863.114197	-641.683716	197.931702	421.273224	-556.693237	-68.284935	474.326263	-620.251343	199.466675	66.690277	-610.263245	-61.715179	76.487473	-568.087341	277.610901	1287.222534	-548.456299	-116.189049	1302.494263	-503.202850	79.842506	1323.954590	-491.355316	87.349068	1590.701416	-634.658325	299.035126	1059.391113	-579.842529	-166.371109	1072.394653	-543.016052	304.689087	807.840393	-466.416504	-142.200455	836.207825	-516.519714	65.580994	962.102234	473.010956	-28.744789	929.235535	498.211151	152.060883
-522.574219	165.718048	861.819275	-527.085205	-35.530743	863.101624	-641.615723	197.953751	421.306641	-556.679932	-68.261543	474.341248	-620.029541	199.479691	66.713493	-610.214905	-61.664875	76.479004	-568.491272	277.460327	1287.147827	-547.969238	-116.185539	1302.475586	-503.219238	79.895317	1323.958984	-491.312134	87.379089	1590.682007	-633.576965	299.157959	1058.906494	-579.212219	-166.600449	1072.381348	-541.049072	304.491608	807.768738	-466.018799	-142.023987	836.083252	-516.439148	65.540527	962.106812	472.516296	-28.930782	929.105042	497.795105	151.923843
-522.488770	165.905746	861.897156	-526.796997	-35.520126	863.087097	-641.931213	198.103134	421.412567	-556.680176	-68.229538	474.344055	-620.258301	199.445190	66.710541	-610.157959	-61.673321	76.536186	-568.946716	277.322571	1287.076782	-547.433716	-116.262123	1302.480469	-503.250366	79.959793	1323.971313	-491.317657	87.411781	1590.658813	-632.439819	299.271881	1058.334839	-578.494995	-166.678772	1072.363770	-538.952087	304.281738	807.593323	-465.641479	-141.932587	835.971313	-516.302856	65.603127	962.142883	472.055115	-29.087805	928.983032	497.369843	151.771408
-522.333130	166.218018	862.007263	-526.451355	-35.487465	863.058838	-641.787781	198.040909	421.443909	-556.627869	-68.184341	474.365295	-620.173462	199.444611	66.727592	-610.127441	-61.618790	76.525108	-569.352966	277.194061	1287.047729	-546.946594	-116.325279	1302.458618	-503.283142	79.982758	1323.977783	-491.330444	87.463966	1590.666260	-631.531006	299.582672	1057.600830	-577.758301	-166.859909	1072.336670	-536.814758	304.019684	807.457764	-465.227661	-141.818039	835.823425	-516.114990	65.715836	962.189270	471.590149	-29.201141	928.815125	496.949677	151.595734
-522.121216	166.573914	862.107239	-526.140869	-35.388096	862.987854	-641.686829	197.940750	421.455505	-556.618286	-68.140640	474.380615	-620.092834	199.459854	66.728096	-610.050964	-61.632458	76.536545	-569.719910	277.053894	1286.975464	-546.446167	-116.403206	1302.434937	-503.342468	80.010452	1323.983521	-491.369324	87.519585	1590.644775	-630.153015	299.643311	1057.056763	-577.118774	-167.088058	1072.354370	-534.495972	303.783600	807.346191	-464.759644	-141.686630	835.741760	-515.897888	65.863602	962.207703	471.140350	-29.242769	928.626038	496.527283	151.450180
-521.962463	166.894974	862.223022	-525.816467	-35.302879	862.947754	-641.719971	197.890808	421.498962	-556.635925	-68.110641	474.379028	-620.139954	199.473907	66.725021	-610.042847	-61.626953	76.546997	-570.134277	276.876038	1286.888794	-545.987244	-116.487442	1302.450684	-503.414917	80.023491	1323.995361	-491.391846	87.579926	1590.655762	-628.697510	299.705566	1056.511353	-576.333984	-167.207947	1072.354492	-532.044556	303.431854	807.205139	-464.258392	-141.640549	835.656982	-515.694275	65.997063	962.248779	470.657166	-29.348984	928.448608	496.073517	151.312195
-522.868164	165.943817	861.809937	-525.822144	-35.655579	862.900085	-639.290527	196.578873	420.585480	-556.873352	-68.249741	474.494965	-618.465759	199.648926	66.668686	-610.111938	-61.634476	76.572983	-570.476196	276.676727	1286.782349	-545.526611	-116.554993	1302.497681	-503.510254	80.028656	1323.987183	-491.440369	87.659348	1590.671631	-627.183289	299.737061	1055.973877	-575.586975	-167.380005	1072.338135	-529.594421	303.056488	807.069946	-463.673279	-141.553162	835.610901	-515.962402	65.560127	962.002197	470.164612	-29.502411	928.281433	495.636230	151.174210
-523.028625	165.840958	861.773804	-525.581299	-35.682037	862.863586	-639.600586	196.585754	420.621918	-556.995483	-68.268661	474.543213	-618.510132	199.596695	66.651558	-610.143921	-61.647415	76.620468	-570.806274	276.481445	1286.649536	-545.091370	-116.668098	1302.546387	-503.558868	80.016808	1324.004639	-491.521973	87.726288	1590.667114	-625.615723	299.680603	1055.439697	-574.855652	-167.546890	1072.329224	-527.033691	302.589294	806.932312	-462.993042	-141.524200	835.559387	-515.899475	65.511848	961.963867	469.670105	-29.682438	928.136902	495.220703	151.057053
-522.726746	166.284500	861.947815	-525.159363	-35.534939	862.830139	-639.393616	196.353607	420.587250	-557.045044	-68.241158	474.583801	-618.261780	199.621964	66.621445	-610.135864	-61.649075	76.592041	-571.110657	276.267059	1286.553833	-544.674561	-116.780312	1302.604980	-503.604553	79.977745	1324.041260	-491.597626	87.813622	1590.709106	-623.957947	299.504517	1054.868408	-574.141541	-167.734116	1072.345825	-524.296387	302.097717	806.818237	-462.347870	-141.507263	835.548706	-515.621094	65.710136	962.041565	469.342316	-29.731453	927.972595	494.907043	150.942276
-523.212769	165.825211	861.759888	-525.027161	-35.690861	862.804932	-639.543335	196.263077	420.517883	-557.220398	-68.318611	474.661713	-618.423523	199.612152	66.620361	-610.230042	-61.648651	76.648193	-571.365967	276.066528	1286.445313	-544.319641	-116.871147	1302.666016	-503.639343	79.910339	1324.070557	-491.722443	87.891815	1590.732910	-622.305603	299.295593	1054.371582	-573.455261	-167.922394	1072.353394	-521.653442	301.573425	806.749695	-461.663666	-141.461960	835.561646	-515.710999	65.508217	961.927246	469.035919	-29.820547	927.859619	494.580841	150.800934
-523.360168	165.796112	861.746948	-524.748901	-35.694550	862.789185	-639.592957	196.111435	420.493622	-557.277893	-68.324478	474.696411	-618.284363	199.632782	66.623924	-610.252197	-61.625450	76.647598	-571.588623	275.845154	1286.334473	-543.985840	-117.015160	1302.689697	-503.686951	79.870972	1324.113892	-491.864288	87.980804	1590.765991	-620.618408	298.955566	1053.840210	-572.649170	-168.089737	1072.375610	-518.825134	300.969574	806.700562	-460.891907	-141.351318	835.628784	-515.629456	65.508133	961.911438	468.783691	-29.885582	927.743591	494.343018	150.660858
-523.504272	165.839600	861.772827	-524.508972	-35.670319	862.749023	-639.849487	196.071976	420.537445	-557.288147	-68.264191	474.719482	-618.397278	199.619720	66.633858	-610.239380	-61.635956	76.656624	-571.792847	275.644653	1286.236816	-543.660034	-117.134727	1302.773804	-503.722717	79.784966	1324.159546	-491.997559	88.074142	1590.813965	-618.989319	298.682465	1053.384766	-571.989319	-168.344162	1072.412476	-515.956177	300.252960	806.792297	-460.143921	-141.290817	835.674622	-515.552429	65.525177	961.901917	468.588165	-29.968655	927.667419	494.154114	150.515381
-523.667236	165.868301	861.784485	-524.270996	-35.665024	862.700439	-640.056763	195.994583	420.523987	-557.311279	-68.255836	474.742706	-618.383789	199.671295	66.645348	-610.234802	-61.650913	76.644623	-571.963013	275.410980	1286.137085	-543.374634	-117.277893	1302.848267	-503.781860	79.696304	1324.189087	-492.117950	88.180389	1590.875122	-617.359009	298.307770	1052.911011	-571.299744	-168.515823	1072.419067	-513.031433	299.497833	806.822449	-459.348450	-141.176498	835.781860	-515.478027	65.529060	961.880432	468.459442	-30.066629	927.643433	494.053009	150.412125
-523.805359	165.922943	861.801453	-524.045166	-35.629356	862.645203	-640.696655	196.083420	420.655060	-557.273254	-68.259026	474.737305	-618.489685	199.625931	66.648605	-610.214233	-61.649246	76.647278	-572.101074	275.201447	1286.049561	-543.135925	-117.430496	1302.906494	-503.811310	79.592323	1324.241943	-492.293915	88.274803	1590.930542	-615.751953	297.943268	1052.460571	-570.580505	-168.754517	1072.426758	-510.073853	298.708496	806.970459	-458.585205	-141.077805	835.930725	-515.408264	65.553757	961.859192	468.380280	-30.184029	927.638062	494.006439	150.307419
-523.975952	165.926865	861.774475	-523.814880	-35.646057	862.594971	-641.140381	196.101639	420.719147	-557.284729	-68.266579	474.740814	-618.731995	199.597092	66.651169	-610.246582	-61.645248	76.663841	-572.188660	274.985565	1285.971924	-542.906555	-117.554176	1302.994141	-503.853912	79.488045	1324.266846	-492.509308	88.359207	1590.996826	-614.164246	297.470459	1052.009888	-569.918396	-168.983856	1072.447021	-507.046570	297.812103	807.180359	-457.734558	-140.942322	836.062134	-515.338318	65.552795	961.817078	468.333588	-30.287264	927.664978	494.010895	150.216660
-524.073303	165.946411	861.780762	-523.556213	-35.623688	862.525513	-641.683594	196.147842	420.833313	-557.212280	-68.257401	474.723450	-618.885132	199.574142	66.647354	-610.196899	-61.615128	76.671700	-572.271057	274.762848	1285.880249	-542.727539	-117.680832	1303.065796	-503.886261	79.370300	1324.335327	-492.628448	88.489182	1591.051270	-612.618164	297.036713	1051.605347	-569.285400	-169.208801	1072.524292	-504.002960	296.918243	807.442932	-456.940460	-140.804443	836.176331	-515.228027	65.551506	961.783020	468.286285	-30.400051	927.754700	494.022888	150.115417
-524.139893	166.010803	861.806763	-523.293030	-35.634277	862.492737	-642.022400	196.080887	420.905914	-557.164673	-68.247169	474.723267	-618.999634	199.543945	66.616508	-610.140381	-61.587223	76.671806	-572.326599	274.527313	1285.800781	-542.524109	-117.800377	1303.164063	-503.903839	79.242401	1324.381470	-492.756012	88.580139	1591.120728	-611.110535	296.553223	1051.201904	-568.714172	-169.461975	1072.559082	-500.873901	295.945038	807.719604	-456.157990	-140.642410	836.338806	-515.112976	65.563339	961.778259	468.316040	-30.493139	927.870117	494.081543	150.042282
-524.128662	166.095551	861.842224	-523.015320	-35.632462	862.460693	-641.920654	195.840530	420.838257	-557.135132	-68.205727	474.710327	-618.766968	199.587006	66.624039	-610.197754	-61.596169	76.655998	-572.238220	274.455109	1285.901733	-542.290710	-117.954010	1303.266479	-503.929626	79.124611	1324.406738	-492.889404	88.664757	1591.198975	-609.601074	296.078583	1050.894897	-568.044128	-169.619858	1072.560669	-497.685242	294.883484	808.157532	-455.376892	-140.497910	836.546814	-514.967712	65.584488	961.779968	468.353851	-30.611332	928.033569	494.157379	149.936035
-524.068420	166.240692	861.903137	-522.724854	-35.611519	862.426147	-641.959778	195.648148	420.815033	-557.092529	-68.200600	474.715240	-618.697144	199.607330	66.637840	-610.181152	-61.557632	76.697807	-572.427551	274.083130	1285.681152	-542.118652	-118.099617	1303.359131	-503.933167	78.968971	1324.471802	-493.077118	88.726227	1591.255493	-608.233826	295.592987	1050.481079	-567.442383	-169.798416	1072.635620	-494.501801	293.649048	808.687073	-454.598175	-140.322601	836.758057	-514.784668	65.630043	961.792664	468.403107	-30.719179	928.209473	494.272583	149.854874
-523.921692	166.412811	862.000427	-522.398926	-35.572861	862.407837	-642.393494	195.701141	420.923218	-556.963806	-68.144081	474.714752	-618.883911	199.569305	66.668510	-610.103210	-61.550385	76.684128	-572.469971	273.847290	1285.616089	-541.924500	-118.290359	1303.472656	-503.941528	78.815987	1324.537476	-493.220245	88.802917	1591.316040	-606.895691	295.166687	1050.185181	-566.891724	-169.939743	1072.643555	-491.386566	292.471802	809.151123	-453.767273	-140.108337	837.028809	-514.575439	65.685638	961.834595	468.531128	-30.788322	928.362305	494.446442	149.827271
-523.782837	166.662949	862.092651	-522.155518	-35.554665	862.360657	-643.281677	195.985535	421.177795	-556.872437	-68.060272	474.699615	-619.351257	199.514191	66.669487	-610.061401	-61.544868	76.714615	-572.544983	273.631042	1285.576538	-541.754211	-118.458824	1303.532349	-503.950256	78.646103	1324.567139	-493.300537	88.909485	1591.359253	-605.616150	294.751160	1049.929321	-566.384766	-170.125290	1072.698364	-488.238159	291.224518	809.714233	-453.025421	-139.910126	837.217834	-514.405396	65.755096	961.859131	468.594177	-30.880552	928.547974	494.590942	149.785172
-523.652344	166.807739	862.174255	-521.902771	-35.495426	862.302368	-643.383606	195.919678	421.186218	-556.753052	-68.055443	474.680023	-619.382690	199.478958	66.662567	-610.014587	-61.521080	76.710480	-572.588562	273.410889	1285.544312	-541.616699	-118.636589	1303.608521	-503.980682	78.487373	1324.588257	-493.418152	88.956360	1591.373779	-604.377319	294.340698	1049.664429	-565.961914	-170.325241	1072.698975	-485.154053	289.876556	810.355469	-452.310120	-139.668900	837.395630	-514.226685	65.793175	961.871948	468.640717	-30.983383	928.681030	494.755096	149.756516
-523.503784	166.929565	862.260254	-521.630737	-35.473492	862.274658	-643.351318	195.779984	421.183075	-556.660400	-67.974968	474.634094	-619.276428	199.490234	66.634544	-609.988098	-61.468178	76.670158	-572.663452	273.174652	1285.509033	-541.457458	-118.809288	1303.686401	-503.969177	78.333321	1324.627563	-493.483032	89.020309	1591.414429	-603.152710	293.848816	1049.368896	-565.544678	-170.458710	1072.729736	-482.019775	288.509521	810.998962	-451.605713	-139.414444	837.569397	-514.036621	65.814056	961.902893	468.694244	-31.067932	928.807068	494.885864	149.707657
-523.530945	166.884811	862.297668	-521.404053	-35.560886	862.235413	-643.342163	195.677078	421.182465	-556.603027	-68.040039	474.647430	-619.248047	199.503250	66.632912	-610.003174	-61.449436	76.716682	-572.735474	272.934265	1285.474243	-541.334900	-118.980186	1303.717041	-503.989349	78.194542	1324.626831	-493.536682	89.054131	1591.437866	-602.034363	293.488586	1049.174194	-565.100891	-170.568649	1072.732422	-478.998932	287.104156	811.763794	-450.945648	-139.161011	837.766724	-513.964905	65.720627	961.904419	468.716583	-31.136684	928.897522	495.003723	149.665359
-523.859558	166.461731	862.265808	-521.296387	-35.713528	862.204163	-643.400757	195.613007	421.133728	-556.546326	-68.076454	474.618896	-619.294067	199.476242	66.648361	-609.969482	-61.419220	76.716873	-572.824402	272.717224	1285.465698	-541.212341	-119.139427	1303.749390	-503.991913	78.034561	1324.663940	-493.568726	89.082863	1591.438477	-600.988403	293.081604	1048.971924	-564.722717	-170.698578	1072.724854	-475.956665	285.556061	812.493713	-450.302734	-138.911545	837.953003	-514.057373	65.451729	961.871277	468.750061	-31.202559	928.947937	495.120148	149.578476
-524.392456	165.924667	862.163391	-521.273071	-35.963428	862.160034	-643.447083	195.553574	421.062592	-556.528687	-68.203392	474.637909	-619.304565	199.458481	66.668938	-610.010376	-61.411339	76.700211	-572.919373	272.512726	1285.438110	-541.082031	-119.286324	1303.750244	-503.997742	77.895317	1324.682007	-493.600616	89.104622	1591.440430	-599.947937	292.723083	1048.780640	-564.419495	-170.846802	1072.720947	-472.986786	284.067200	813.365540	-449.646210	-138.642563	838.117676	-514.266724	65.111313	961.794067	468.719116	-31.293972	929.008789	495.217712	149.492569
-524.428650	165.793152	862.157532	-521.090820	-36.070824	862.132813	-643.365784	195.464035	421.077209	-556.398010	-68.212708	474.627869	-619.265747	199.463318	66.661446	-609.964294	-61.371117	76.708076	-573.026611	272.305389	1285.449829	-540.964539	-119.442184	1303.739502	-504.031281	77.751381	1324.663818	-493.570160	89.131401	1591.428955	-598.948181	292.308228	1048.575195	-564.129517	-171.009995	1072.702515	-470.111145	282.537537	814.175476	-449.023926	-138.319290	838.323364	-514.210571	64.990326	961.778992	468.679382	-31.333424	928.976929	495.260712	149.497604
-524.430786	165.702301	862.160156	-520.914246	-36.181458	862.109070	-643.105286	195.325211	420.991089	-556.276245	-68.269310	474.637360	-619.162231	199.427826	66.635620	-609.943176	-61.376286	76.711365	-573.145020	272.090881	1285.405762	-540.840881	-119.612396	1303.723877	-504.047760	77.617683	1324.660767	-493.525696	89.135201	1591.402466	-598.004639	291.942688	1048.384644	-563.834412	-171.132050	1072.641602	-467.109131	280.998077	815.143005	-448.454803	-138.076981	838.479126	-514.153442	64.883606	961.770996	468.593384	-31.416100	928.958130	495.291656	149.431366
-524.428223	165.618393	862.173157	-520.749695	-36.291847	862.074341	-642.974792	195.241013	420.964966	-556.200195	-68.314201	474.621429	-619.089905	199.430679	66.660057	-609.959167	-61.394161	76.759468	-573.269775	271.874176	1285.377808	-540.697205	-119.793274	1303.727417	-504.073944	77.459694	1324.618164	-493.466370	89.130020	1591.349976	-597.101624	291.489960	1048.187256	-563.551880	-171.162125	1072.579712	-464.319275	279.393951	816.028442	-447.945740	-137.823639	838.586731	-514.097778	64.769203	961.762573	468.494385	-31.433628	928.898010	495.281769	149.446594
-524.433472	165.488007	862.183350	-520.620544	-36.419270	862.072937	-642.881714	195.198822	420.961914	-555.698853	-68.042702	474.565674	-619.069946	199.422104	66.646942	-609.698975	-61.352306	76.699562	-573.386780	271.662415	1285.340454	-540.529175	-119.986023	1303.688599	-504.114349	77.310448	1324.570435	-493.377197	89.113045	1591.284180	-596.255615	291.086670	1048.044800	-563.281494	-171.232620	1072.498169	-461.673462	277.803619	816.842041	-447.454071	-137.537537	838.637268	-514.067871	64.639648	961.769653	468.349701	-31.399376	928.791138	495.233795	149.445160
-524.418823	165.365768	862.197632	-520.479370	-36.537598	862.057983	-642.809143	195.166183	420.992371	-555.978516	-68.351135	474.614502	-619.080750	199.406036	66.631401	-609.876892	-61.381367	76.763672	-573.515930	271.434540	1285.297852	-540.433472	-120.158554	1303.616455	-504.135376	77.167007	1324.519653	-493.268066	89.073158	1591.197388	-595.438354	290.658997	1047.893433	-562.949463	-171.207214	1072.405884	-459.143311	276.152924	817.662537	-446.969360	-137.235687	838.682190	-514.029358	64.509430	961.772644	468.167511	-31.432842	928.713806	495.157440	149.451233
-524.358032	165.240814	862.213745	-520.337830	-36.654289	862.060852	-642.780945	195.184784	421.060883	-555.415222	-68.014580	474.525818	-619.172791	199.375565	66.664749	-609.577759	-61.353844	76.702225	-573.659912	271.246521	1285.276733	-540.305359	-120.342133	1303.539917	-504.142059	77.007477	1324.492554	-493.135712	89.035492	1591.130859	-594.757019	290.271698	1047.789673	-562.705688	-171.239075	1072.285400	-456.786346	274.567993	818.518738	-446.522736	-136.915237	838.746765	-513.972290	64.384567	961.785889	467.950989	-31.298996	928.604858	494.915314	149.610016
-524.322266	165.107117	862.239014	-520.219666	-36.791210	862.048218	-642.722473	195.149307	421.069763	-555.964355	-68.458076	474.634552	-619.302979	199.351379	66.697166	-609.813660	-61.363194	76.762733	-573.791870	271.061157	1285.268188	-540.194397	-120.504593	1303.478882	-504.181488	76.826485	1324.440186	-492.974915	88.986671	1591.033936	-594.043701	289.829895	1047.666504	-562.514038	-171.240189	1072.159912	-454.534058	272.904785	819.382263	-446.147858	-136.614929	838.791077	-513.940186	64.233063	961.795959	467.817993	-31.305935	928.493530	494.988159	149.523621
-524.273987	164.961884	862.258423	-520.076172	-36.910030	862.048706	-642.458801	195.046249	421.051971	-556.067078	-68.604759	474.695129	-619.233154	199.322662	66.708717	-609.879089	-61.357086	76.767242	-573.899353	270.835693	1285.250366	-540.107666	-120.667686	1303.419067	-504.200134	76.677986	1324.391235	-492.873322	88.875473	1590.932495	-593.409790	289.385529	1047.509521	-562.322266	-171.318939	1072.074341	-452.475464	271.330902	820.173889	-445.832581	-136.375641	838.804504	-513.894348	64.094589	961.810120	467.566437	-31.072809	928.354797	494.663696	149.746857
-524.213989	164.786072	862.246826	-519.961731	-37.094570	862.035583	-642.505615	195.085098	421.098633	-556.077881	-68.645355	474.699890	-619.351685	199.284088	66.709694	-609.857300	-61.363110	76.759140	-573.986938	270.638184	1285.236816	-540.051819	-120.811684	1303.312622	-504.215485	76.516640	1324.325439	-492.632263	88.832314	1590.834717	-592.788940	288.935272	1047.368652	-562.167236	-171.405563	1071.958740	-450.428162	269.792938	820.974121	-445.567261	-136.164917	838.785767	-513.846680	63.915035	961.801025	467.343231	-30.938368	928.232666	494.490601	149.796448
-524.147217	164.677322	862.240234	-519.848938	-37.215748	862.015747	-642.258240	194.949493	421.045868	-556.108643	-68.686577	474.699768	-619.311279	199.284454	66.684303	-609.831299	-61.354752	76.755035	-574.066711	270.453308	1285.222900	-540.005920	-120.973564	1303.221802	-504.219238	76.365181	1324.265381	-492.451630	88.735008	1590.724609	-592.245178	288.392944	1047.222534	-562.009644	-171.451706	1071.838623	-448.472961	268.184082	821.768066	-445.332306	-135.911072	838.726379	-513.788757	63.794758	961.790466	467.134186	-30.835106	928.126587	494.344452	149.859970
-524.086548	164.556778	862.250122	-519.748291	-37.352959	861.983276	-642.093445	194.922470	421.062256	-556.106506	-68.714294	474.708038	-619.341125	199.274872	66.736595	-609.828552	-61.364719	76.759598	-574.132202	270.258575	1285.175903	-539.962646	-121.153946	1303.109375	-504.213898	76.182053	1324.189209	-492.283752	88.617668	1590.612549	-591.812866	288.102112	1047.126465	-561.868286	-171.481308	1071.688477	-446.668854	266.664551	822.546143	-445.091827	-135.630966	838.666138	-513.740967	63.645866	961.781860	466.926575	-30.740770	928.046387	494.180847	149.966614
-524.065369	164.445435	862.230164	-519.674316	-37.529079	861.938293	-641.953064	194.850937	421.065063	-556.152527	-68.755989	474.703369	-619.287231	199.232773	66.711746	-609.822510	-61.382927	76.731285	-574.176086	270.043762	1285.120728	-539.878174	-121.288666	1303.021973	-504.214752	76.029282	1324.107178	-492.066284	88.507446	1590.533691	-591.291321	287.390289	1047.012695	-561.745605	-171.491730	1071.539185	-444.985779	265.190369	823.300659	-444.937561	-135.387527	838.589661	-513.689758	63.492004	961.749084	466.759460	-30.620649	927.971802	494.045349	150.003815
-523.997253	164.312271	862.209839	-519.578003	-37.691998	861.927368	-641.797180	194.795120	421.061462	-556.152100	-68.821487	474.691711	-619.285217	199.223221	66.727379	-609.769775	-61.390072	76.715805	-574.202148	269.833099	1285.083252	-539.817566	-121.471275	1302.908813	-504.178436	75.859329	1324.054688	-491.891510	88.363190	1590.457275	-590.824585	286.755432	1046.911499	-561.632385	-171.532974	1071.384399	-443.452057	263.758392	823.941956	-444.861115	-135.137482	838.480835	-513.625916	63.349331	961.734985	466.657715	-30.516981	927.915771	493.943024	150.084381
-523.959656	164.160233	862.202393	-519.529114	-37.889568	861.895935	-641.682556	194.716019	421.042664	-555.400513	-68.286209	474.590363	-619.271362	199.230179	66.743317	-609.403076	-61.367199	76.616295	-574.179688	269.654236	1285.060547	-539.717468	-121.626900	1302.821167	-504.156525	75.707443	1324.004150	-491.716980	88.215408	1590.392334	-590.489929	286.230316	1046.830322	-561.513611	-171.561646	1071.270264	-442.060211	262.364319	824.587708	-444.823578	-134.931763	838.386780	-513.582581	63.163136	961.715515	466.560059	-30.438583	927.891968	493.858185	150.101456
-523.859802	164.013687	862.200256	-519.424866	-38.048908	861.903870	-641.628418	194.707947	421.055542	-555.398071	-68.350250	474.609009	-619.316650	199.223557	66.729630	-609.368286	-61.388828	76.624489	-574.164551	269.499603	1285.049316	-539.628113	-121.793198	1302.753418	-504.126007	75.506386	1323.979614	-491.581635	88.036118	1590.321899	-590.161987	285.676788	1046.762451	-561.455444	-171.594681	1071.166748	-440.839874	260.972992	825.179932	-444.862427	-134.732285	838.268677	-513.503418	63.014820	961.720276	466.479553	-30.366449	927.901123	493.790405	150.133606
-523.786438	163.834351	862.177490	-519.427490	-38.217003	861.896057	-641.675354	194.718613	421.075195	-556.213501	-69.038765	474.757263	-619.453857	199.205444	66.736214	-609.752563	-61.407394	76.688446	-574.127136	269.295044	1284.990967	-539.569519	-121.978653	1302.687134	-504.087372	75.330269	1323.947754	-491.456329	87.854095	1590.293823	-589.831360	285.095184	1046.620728	-561.386597	-171.612640	1071.058228	-439.762543	259.689392	825.686646	-444.930115	-134.602951	838.154114	-513.459351	62.845615	961.704285	466.468781	-30.302092	927.917480	493.806488	150.130753
-523.680115	163.726624	862.169189	-519.411072	-38.387245	861.888855	-641.587952	194.662109	421.082886	-555.540283	-68.592354	474.666443	-619.403870	199.207520	66.762413	-609.383972	-61.388798	76.600227	-574.042969	269.125854	1284.966675	-539.493591	-122.138489	1302.636597	-504.013611	75.147011	1323.920044	-491.345245	87.646477	1590.266113	-589.602844	284.525940	1046.574463	-561.370850	-171.650391	1070.996948	-438.806244	258.453552	826.174683	-445.043732	-134.468277	838.007080	-513.398621	62.703522	961.696594	466.491882	-30.260492	927.948975	493.832520	150.161560
-523.558228	163.556702	862.165222	-519.373901	-38.581932	861.883911	-641.603210	194.649887	421.109161	-555.538513	-68.697670	474.653107	-619.528992	199.193008	66.755058	-609.367432	-61.431767	76.624458	-573.930725	268.949524	1284.940674	-539.443787	-122.303299	1302.581543	-503.930542	74.962433	1323.928711	-491.255890	87.417816	1590.260010	-589.446594	284.206787	1046.536987	-561.353882	-171.663040	1070.887695	-438.038574	257.259216	826.558411	-445.195953	-134.364624	837.858582	-513.322571	62.517235	961.692444	466.526733	-30.236622	927.998840	493.902252	150.197861
-523.436462	163.350800	862.169189	-519.375732	-38.708504	861.879150	-641.630188	194.627319	421.144623	-555.581604	-68.768784	474.640442	-619.581970	199.142059	66.719498	-609.349731	-61.436954	76.614555	-573.792664	268.778107	1284.945313	-539.436035	-122.507294	1302.523438	-503.845001	74.756973	1323.923706	-491.197083	87.182884	1590.273193	-589.220520	283.321777	1046.567261	-561.385193	-171.751572	1070.845093	-437.399445	256.134735	826.900452	-445.361328	-134.282242	837.720764	-513.237976	62.342224	961.690002	466.647461	-30.223997	928.042053	494.085175	150.162262
-523.360657	163.154495	862.156250	-519.368530	-38.905861	861.883362	-641.586060	194.562805	421.177460	-556.419983	-69.429665	474.772400	-619.629333	199.119965	66.753586	-609.673218	-61.480976	76.711319	-573.633057	268.587036	1284.922363	-539.392883	-122.671547	1302.472168	-503.732330	74.580795	1323.944458	-491.171997	86.937462	1590.306396	-589.083313	282.773132	1046.550659	-561.416809	-171.789001	1070.783936	-436.923920	255.127579	827.226318	-445.582092	-134.252304	837.602905	-513.171814	62.151592	961.683655	466.745453	-30.173603	928.094727	494.202881	150.213104
-523.292297	162.946198	862.143066	-519.365417	-39.051441	861.901855	-641.364563	194.408966	421.142365	-556.550598	-69.545700	474.785828	-619.501465	199.121246	66.767029	-609.682861	-61.530495	76.721451	-573.400452	268.394714	1284.927612	-539.416016	-122.874771	1302.431396	-503.607117	74.385384	1323.950195	-491.132568	86.672119	1590.373291	-589.001953	282.281555	1046.559082	-561.489929	-171.798584	1070.722656	-436.600464	254.200943	827.429993	-445.792664	-134.205246	837.484924	-513.099854	61.988331	961.683289	466.862427	-30.127342	928.164978	494.363586	150.261536
-523.210876	162.793427	862.146179	-519.346436	-39.190777	861.924988	-641.393799	194.377579	421.178009	-556.634521	-69.578606	474.822205	-619.572510	199.117538	66.784401	-609.594360	-61.603947	76.771248	-573.109375	268.229614	1284.939697	-539.392151	-123.079613	1302.418457	-503.458771	74.163307	1323.989868	-491.138916	86.402420	1590.432007	-588.953979	281.801453	1046.571411	-561.573059	-171.878220	1070.697388	-436.381592	253.296982	827.566833	-446.020355	-134.222031	837.405457	-513.028320	61.850025	961.694641	467.016235	-30.015179	928.263855	494.553070	150.330032
-523.128601	162.637451	862.119629	-519.333130	-39.355415	861.943665	-641.194458	194.227646	421.119629	-556.836853	-69.678131	474.895874	-619.257874	199.132370	66.774704	-609.503235	-61.715561	76.848419	-572.825928	268.037201	1284.953979	-539.378967	-123.273804	1302.427856	-503.317322	73.947342	1324.007446	-491.174774	86.121834	1590.512329	-588.935669	281.397705	1046.613281	-561.705505	-171.918610	1070.664673	-436.397034	252.510803	827.647705	-446.312592	-134.291687	837.277893	-512.941040	61.709976	961.687439	467.177612	-29.898605	928.341492	494.751495	150.433289
-523.079529	162.518311	862.135559	-519.365173	-39.496483	861.965942	-641.081299	194.142731	421.115112	-557.020996	-69.740868	474.917175	-619.389832	199.117126	66.755531	-609.479858	-61.866970	76.912666	-572.547302	267.902893	1284.988037	-539.374878	-123.473732	1302.423950	-503.165497	73.729851	1324.032593	-491.224792	85.826897	1590.597168	-588.916443	281.013550	1046.642334	-561.855896	-171.962753	1070.638672	-436.493378	251.872849	827.654297	-446.620422	-134.397888	837.165771	-512.895020	61.580326	961.703430	467.400330	-29.767534	928.426147	495.059387	150.542206
-522.962219	162.396240	862.164185	-519.344421	-39.669506	861.992188	-641.020813	194.055634	421.132629	-556.452820	-69.278397	474.843414	-619.341064	199.110870	66.785355	-609.153137	-61.932350	76.846268	-572.323425	267.758453	1285.010864	-539.429626	-123.677223	1302.410522	-503.020142	73.504784	1324.074463	-491.293915	85.506866	1590.702148	-588.906982	280.632172	1046.702148	-562.069397	-172.065811	1070.622559	-436.741608	251.244583	827.543640	-446.935486	-134.543274	837.088745	-512.783203	61.428398	961.727234	467.607574	-29.653063	928.528931	495.376740	150.699905
-522.829773	162.343079	862.185669	-519.351501	-39.819744	861.982544	-640.964844	193.953903	421.149536	-556.493042	-69.354942	474.866364	-619.148560	199.121292	66.796295	-609.207703	-62.067139	76.872246	-572.029602	267.624054	1285.083374	-539.410278	-123.856781	1302.414429	-502.866425	73.286766	1324.136841	-491.387482	85.190887	1590.820190	-588.943054	280.340790	1046.785767	-562.284546	-172.154022	1070.644043	-437.201233	250.670654	827.359497	-447.225006	-134.697464	837.035034	-512.674377	61.306332	961.729309	467.783234	-29.544731	928.649414	495.700104	150.825943
-522.707458	162.157639	862.163330	-519.332581	-40.016159	862.019104	-640.918274	193.871307	421.200226	-556.570679	-69.421829	474.844055	-619.134338	199.073196	66.774818	-609.261414	-62.228859	76.877296	-571.709534	267.509277	1285.162109	-539.393066	-124.061653	1302.417969	-502.726654	73.085571	1324.152832	-491.547607	84.796844	1590.919678	-588.999512	280.139069	1046.874878	-562.515320	-172.300461	1070.663696	-437.788177	250.214066	827.102844	-447.509338	-134.888809	836.964905	-512.562866	61.140835	961.732910	467.946045	-29.394329	928.740662	496.029541	150.950134
-522.578613	162.001755	862.185608	-519.327209	-40.172165	862.029114	-640.925232	193.812866	421.213348	-556.632629	-69.623230	474.843079	-619.343384	199.040497	66.789642	-609.332947	-62.387291	76.886513	-571.368713	267.346344	1285.218262	-539.436707	-124.266037	1302.402222	-502.559692	72.858681	1324.148804	-491.630737	84.449409	1591.022461	-589.064819	280.047913	1046.954712	-562.754822	-172.436295	1070.646606	-438.456177	249.837128	826.806458	-447.795288	-135.154755	836.905090	-512.432007	60.974697	961.743652	468.124329	-29.227217	928.843384	496.371185	151.145081
-522.471436	161.822113	862.173706	-519.321960	-40.352203	862.066895	-640.857788	193.713135	421.225403	-556.642151	-69.831551	474.879303	-619.089294	199.074448	66.821587	-609.499451	-62.529953	76.923447	-571.048279	267.225128	1285.304565	-539.472229	-124.492332	1302.380615	-502.384827	72.632629	1324.195679	-491.731628	84.102592	1591.128418	-589.121460	279.940826	1047.090576	-562.977051	-172.602646	1070.653564	-439.272491	249.561798	826.442078	-448.051025	-135.462234	836.841553	-512.330505	60.815773	961.752686	468.233215	-29.083185	928.933350	496.694397	151.282578
-522.268555	161.692978	862.182373	-519.269775	-40.501575	862.117249	-640.835876	193.634201	421.241913	-556.693298	-70.087578	474.899658	-619.200623	199.036285	66.858269	-609.589111	-62.673782	76.984985	-570.684875	267.079712	1285.374512	-539.461304	-124.680878	1302.388306	-502.253113	72.408966	1324.204590	-491.828766	83.742264	1591.212891	-589.262146	279.993469	1047.192139	-563.203857	-172.765228	1070.699707	-440.223328	249.311981	826.026062	-448.301544	-135.772903	836.757690	-512.161621	60.691265	961.778625	468.315643	-28.889219	928.983215	497.031097	151.517212
-522.621704	161.027115	862.124634	-519.382874	-40.830906	862.208496	-640.948975	193.613358	421.224792	-556.937622	-70.428787	475.031433	-618.967834	199.031143	66.897087	-609.705200	-62.843548	77.069275	-570.319092	266.933472	1285.458984	-539.506836	-124.840668	1302.392456	-502.095490	72.182968	1324.281372	-491.837952	83.423042	1591.361084	-589.358643	280.046417	1047.334229	-563.449463	-172.955399	1070.734985	-441.281830	249.164337	825.541870	-448.560394	-136.114258	836.758179	-512.311584	60.278927	961.788025	468.392822	-28.704426	929.054077	497.363495	151.688095
-522.499084	160.903931	862.142944	-519.362305	-40.994610	862.290955	-640.919006	193.517075	421.217102	-557.936890	-71.296265	475.219696	-618.773865	199.027084	66.902618	-610.130737	-63.016453	77.210609	-569.981506	266.798553	1285.553711	-539.554138	-125.005623	1302.400146	-501.966858	71.965813	1324.351929	-491.937653	83.046425	1591.477417	-589.474854	280.200409	1047.501099	-563.688049	-173.143295	1070.749634	-442.470734	249.121338	825.004150	-448.830597	-136.481537	836.775085	-512.199219	60.163338	961.834778	468.501678	-28.509710	929.089478	497.687256	151.845032
-521.924683	161.280502	862.215210	-519.310181	-41.007034	862.344849	-640.788025	193.443039	421.292145	-558.142273	-71.485779	475.290680	-618.724182	198.961594	66.904678	-610.248596	-63.113728	77.210556	-569.639709	266.688141	1285.663208	-539.638367	-125.212852	1302.397095	-501.854584	71.764687	1324.384155	-492.011475	82.654671	1591.588989	-589.712036	280.798187	1047.628540	-563.903198	-173.312592	1070.772217	-443.775482	249.143234	824.414734	-449.082886	-136.907364	836.775208	-511.872406	60.313606	961.896729	468.533081	-28.282158	929.095520	497.955505	152.087677
-521.747070	161.156082	862.225403	-519.287476	-41.145168	862.380432	-640.736816	193.397369	421.297119	-558.226990	-71.476723	475.290924	-618.474731	198.934586	66.917061	-610.202271	-63.205673	77.192345	-569.299927	266.559662	1285.761841	-539.736877	-125.396072	1302.384155	-501.713226	71.534851	1324.415039	-492.043243	82.271889	1591.691162	-589.833313	281.117462	1047.814087	-564.115479	-173.531219	1070.785645	-445.178070	249.220001	823.765991	-449.313446	-137.370132	836.764893	-511.737885	60.188530	961.916626	468.578766	-28.038588	929.075928	498.217896	152.314560
-521.589050	161.055832	862.218079	-519.330383	-41.279583	862.364441	-640.676880	193.388611	421.303101	-557.600342	-70.916252	475.176422	-618.525513	198.944168	66.926674	-609.779480	-63.240139	77.051399	-568.907715	266.443970	1285.908203	-539.842834	-125.552559	1302.321655	-501.583649	71.314400	1324.397827	-492.115845	81.859039	1591.730713	-589.947021	281.377289	1048.009155	-564.309814	-173.760834	1070.746338	-446.622437	249.356461	823.111267	-449.528412	-137.896713	836.702393	-511.630402	60.058743	961.900574	468.575867	-27.801840	929.019409	498.446564	152.555176
-521.443970	160.876221	862.190063	-519.350037	-41.455582	862.367798	-640.554504	193.391373	421.326843	-557.773865	-70.930031	475.161072	-618.573486	198.964584	66.969482	-609.808472	-63.247143	77.020828	-568.543518	266.323273	1285.981079	-539.942322	-125.707481	1302.246826	-501.435028	71.095047	1324.391724	-492.100708	81.472939	1591.782837	-590.064819	281.740234	1048.174194	-564.525879	-174.039719	1070.709839	-448.180023	249.602432	822.458008	-449.684387	-138.319901	836.621826	-511.529968	59.889595	961.884888	468.578033	-27.562195	928.943542	498.635162	152.780579
-521.243286	160.655655	862.145142	-519.343689	-41.645313	862.374146	-640.419373	193.379700	421.331573	-558.542480	-71.363365	475.231750	-618.549438	199.007095	67.008118	-610.065002	-63.264744	77.064316	-568.145325	266.239502	1286.103271	-540.078796	-125.847969	1302.189697	-501.194214	70.799721	1324.432495	-492.100037	81.047600	1591.812378	-590.192444	282.081665	1048.337158	-564.718201	-174.281006	1070.683228	-449.809875	249.875961	821.722351	-449.841522	-138.765671	836.573547	-511.396454	59.701462	961.862854	468.539581	-27.337708	928.853577	498.791595	153.012878
-521.032837	160.533691	862.179749	-519.359802	-41.745056	862.354065	-640.200562	193.340546	421.317352	-558.973450	-71.636375	475.279999	-618.543762	199.036758	67.021446	-610.159729	-63.208279	77.075592	-567.762451	266.136322	1286.221802	-540.189514	-126.002968	1302.166016	-501.063751	70.577881	1324.455200	-492.106720	80.633385	1591.836670	-590.326843	282.434296	1048.490845	-564.891357	-174.496429	1070.664307	-451.466461	250.193710	821.058289	-449.963867	-139.262100	836.566101	-511.278137	59.553902	961.868286	468.493073	-27.092287	928.776489	498.888794	153.282059
-520.781860	160.411285	862.159485	-519.345337	-41.906479	862.350281	-639.906067	193.287857	421.325012	-559.175781	-71.671188	475.311188	-618.654236	198.995499	67.017418	-610.064270	-63.145432	77.053665	-567.411438	266.047699	1286.348633	-540.353394	-126.153435	1302.109253	-500.950867	70.393478	1324.475586	-492.080292	80.207695	1591.857300	-590.551697	282.953705	1048.683716	-565.081360	-174.693604	1070.636719	-453.337341	250.514145	820.325012	-450.085968	-139.812012	836.548157	-511.155273	59.409595	961.857178	468.429840	-26.842485	928.669678	498.956238	153.490768
-520.539673	160.271713	862.141846	-519.310059	-42.119923	862.365479	-639.737061	193.293610	421.299347	-559.366394	-71.668892	475.351990	-618.648682	198.949753	66.989441	-609.872620	-63.043282	77.022240	-567.030090	265.935669	1286.443970	-540.468567	-126.308556	1302.072144	-500.848480	70.207726	1324.465698	-492.007782	79.816238	1591.868774	-590.793213	283.449677	1048.906616	-565.288757	-174.866928	1070.611816	-455.250427	250.974472	819.510437	-450.213531	-140.282104	836.520386	-511.009521	59.240093	961.855347	468.387390	-26.658262	928.568970	499.045044	153.704056
-520.343872	160.141190	862.100037	-519.345154	-42.276218	862.336853	-639.687500	193.338791	421.350311	-559.564636	-71.680634	475.338745	-618.710449	198.933746	66.978874	-609.757629	-62.892166	77.018394	-566.637451	265.807434	1286.481445	-540.601746	-126.434761	1301.977661	-500.770935	69.983826	1324.425415	-491.908936	79.411179	1591.846802	-591.103821	283.994843	1049.065308	-565.468872	-175.077606	1070.559326	-457.665344	251.452423	818.545166	-450.343994	-140.781860	836.439209	-510.905304	59.093128	961.817993	468.322601	-26.470945	928.466248	499.069397	153.863846
-520.067627	160.000916	862.082153	-519.318298	-42.419384	862.293030	-639.666016	193.372482	421.402100	-559.697388	-71.555016	475.289825	-618.805054	198.910599	67.000732	-609.593933	-62.774822	76.968193	-566.259521	265.685577	1286.487061	-540.777710	-126.594147	1301.851440	-500.650024	69.743011	1324.373291	-491.769287	79.017700	1591.815796	-591.387939	284.480743	1049.246704	-565.665100	-175.359528	1070.457275	-459.740784	251.950256	817.652832	-450.451233	-141.319672	836.321045	-510.753601	58.927597	961.787109	468.250610	-26.298916	928.323120	499.058716	154.047089
-519.768250	159.809113	862.061646	-519.280579	-42.631779	862.270752	-639.455261	193.337311	421.434052	-559.831604	-71.462181	475.235779	-618.800720	198.893646	67.003990	-609.492798	-62.617138	76.896767	-565.872681	265.562958	1286.512573	-540.960632	-126.718681	1301.729492	-500.545807	69.502403	1324.289795	-491.645416	78.600739	1591.742188	-591.699585	284.910065	1049.382813	-565.816528	-175.593292	1070.360840	-461.887299	252.451111	816.810547	-450.584595	-141.840363	836.146240	-510.599091	58.713043	961.767029	468.200775	-26.158184	928.199829	499.074036	154.192322
-519.465576	159.690445	862.051514	-519.278015	-42.840809	862.229980	-639.277710	193.245895	421.444092	-559.921570	-71.375778	475.180054	-618.788513	198.891891	67.027725	-609.357239	-62.460636	76.821625	-565.506592	265.491852	1286.549805	-541.174255	-126.857948	1301.562744	-500.482483	69.290771	1324.235352	-491.441650	78.195351	1591.698486	-592.042419	285.336548	1049.560547	-565.968506	-175.763672	1070.258911	-463.996826	253.035873	816.015442	-450.703369	-142.276215	836.024353	-510.463013	58.520828	961.743042	468.166229	-26.005394	928.066040	499.049561	154.337280
-519.192261	159.501831	862.009827	-519.294861	-43.050297	862.209045	-639.108032	193.169662	421.449249	-559.997437	-71.278412	475.156342	-618.784973	198.896179	67.056229	-609.319214	-62.322601	76.738106	-565.185669	265.411194	1286.581787	-541.399475	-127.002151	1301.470337	-500.398346	69.100166	1324.192261	-491.284332	77.769264	1591.623901	-592.472595	285.848083	1049.710449	-566.196411	-176.023544	1070.136841	-466.176300	253.636383	815.223694	-450.886475	-142.778641	835.902283	-510.344025	58.319244	961.712585	468.157867	-25.851120	927.957886	499.002930	154.486084
-518.918762	159.335480	861.938232	-519.332886	-43.235886	862.187317	-639.024597	193.130768	421.496246	-560.092346	-71.213318	475.133820	-618.789978	198.841171	67.077354	-609.244324	-62.216476	76.692101	-564.810242	265.308624	1286.622803	-541.646729	-127.115524	1301.360229	-500.336761	68.893753	1324.148804	-491.122498	77.387718	1591.546265	-592.931580	286.282471	1049.866211	-566.355713	-176.118973	1070.036377	-468.431274	254.258194	814.388916	-451.064209	-143.273575	835.792847	-510.226654	58.154083	961.665955	468.156006	-25.748648	927.879944	498.957123	154.595322
-518.191956	159.664871	862.020203	-519.218689	-43.219723	862.153381	-638.893433	193.058487	421.601715	-560.100403	-71.156982	475.128296	-618.756104	198.818253	67.079956	-609.230408	-62.120033	76.665497	-564.452881	265.209900	1286.632568	-541.879822	-127.264503	1301.240112	-500.254089	68.683472	1324.106323	-490.950256	76.973366	1591.452271	-593.421692	286.630249	1049.980591	-566.633789	-176.324020	1069.889648	-470.569733	254.932938	813.626648	-451.245300	-143.712708	835.651672	-509.874054	58.243267	961.696106	468.207001	-25.680803	927.823914	498.917206	154.647034
-517.592896	159.897171	862.063599	-519.118835	-43.251045	862.123596	-638.754517	192.955414	421.652618	-560.050293	-71.080795	475.066620	-618.700073	198.806671	67.067986	-609.174622	-62.084419	76.657959	-564.102661	265.072754	1286.614380	-542.147705	-127.420235	1301.115723	-500.171265	68.466698	1324.020020	-490.634613	76.623848	1591.370728	-593.916748	286.865417	1050.122192	-566.830933	-176.374207	1069.755615	-472.638367	255.508133	812.931885	-451.454468	-144.099380	835.494873	-509.578613	58.286564	961.707642	468.301086	-25.624220	927.781189	498.880096	154.718552
-517.299744	159.857956	862.002808	-519.111511	-43.350960	862.059082	-638.667053	192.880234	421.707275	-560.035339	-71.082741	474.997894	-618.651184	198.791870	67.106995	-609.234314	-62.054157	76.583107	-563.744385	264.983551	1286.564453	-542.372131	-127.549507	1300.993164	-500.113190	68.284805	1323.915771	-490.434052	76.219650	1591.256958	-594.503540	287.046326	1050.264282	-567.084717	-176.478500	1069.634155	-474.573395	256.197937	812.351501	-451.670227	-144.519226	835.334351	-509.441406	58.202923	961.646118	468.440125	-25.562328	927.752258	498.853241	154.721039
-517.124268	159.700241	861.937195	-519.124695	-43.494507	862.020508	-638.612610	192.819351	421.752258	-560.030396	-71.147820	474.961060	-618.656860	198.768906	67.095642	-609.243286	-62.049042	76.546402	-563.385864	264.910492	1286.506714	-542.604553	-127.689514	1300.890503	-500.003021	68.032440	1323.865356	-490.130981	75.880524	1591.174561	-595.127563	287.115692	1050.369873	-567.324707	-176.546967	1069.500122	-476.412109	256.918976	811.804016	-451.914917	-144.954041	835.186401	-509.367767	58.057522	961.594727	468.618225	-25.587927	927.778503	498.878326	154.722000
-516.951843	159.399460	861.836731	-519.138000	-43.681637	861.992371	-638.561951	192.723495	421.747467	-559.989868	-71.218910	474.996826	-618.733398	198.736481	67.112953	-609.198547	-62.056992	76.513733	-563.043701	264.848083	1286.500366	-542.847473	-127.821243	1300.766846	-499.960114	67.827087	1323.777100	-489.869812	75.489952	1591.115601	-595.692017	287.205017	1050.473511	-567.643188	-176.666550	1069.400757	-478.089813	257.792206	811.390076	-452.238983	-145.351257	835.059326	-509.291931	57.841026	961.530762	468.853455	-25.640192	927.832703	498.937622	154.677765
-516.835632	159.085602	861.715149	-519.210449	-43.871689	862.008423	-638.588989	192.672455	421.770203	-559.890137	-71.244507	474.991791	-618.823914	198.702576	67.089096	-609.204102	-62.074287	76.531219	-562.745300	264.791840	1286.432617	-543.106750	-127.972046	1300.651001	-499.908081	67.630989	1323.701538	-489.646149	75.169113	1590.993774	-596.467346	287.287598	1050.638794	-568.071167	-176.792053	1069.290161	-479.540619	258.374756	811.015320	-452.593811	-145.624527	834.950012	-509.261078	57.648384	961.477173	469.125275	-25.715120	927.891052	499.013611	154.620026
-516.775940	158.822983	861.614624	-519.277954	-44.022369	861.998779	-638.721313	192.710297	421.837891	-559.867126	-71.419495	475.036316	-619.011841	198.674683	67.088181	-609.186096	-62.092442	76.543167	-562.454529	264.715820	1286.383423	-543.347595	-128.099991	1300.516113	-499.836365	67.441734	1323.617065	-489.415680	74.799339	1590.915894	-597.066467	287.268982	1050.800537	-568.498047	-176.936340	1069.170654	-480.894806	259.147522	810.720520	-452.947083	-145.967422	834.822449	-509.254272	57.480747	961.421143	469.415802	-25.766352	927.967712	499.089203	154.514740
-516.725098	158.585602	861.504700	-519.327820	-44.172478	861.984802	-638.880554	192.720245	421.870483	-559.804688	-71.469696	475.028351	-619.349365	198.632889	67.062363	-609.173401	-62.093288	76.586304	-562.167786	264.657349	1286.346191	-543.558960	-128.223679	1300.387573	-499.748932	67.260628	1323.515015	-489.148651	74.483253	1590.840454	-597.759216	287.203339	1050.854614	-568.898254	-177.020935	1069.047607	-482.126770	259.932129	810.462036	-453.291718	-146.288162	834.684204	-509.233063	57.329552	961.357300	469.760986	-25.853588	928.040833	499.243011	154.479645
-516.625000	158.385437	861.477661	-519.334778	-44.317226	862.019531	-638.963135	192.771393	421.938141	-559.731873	-71.526619	475.018127	-619.372437	198.632797	67.101570	-609.160645	-62.064003	76.594482	-561.897644	264.584229	1286.302246	-543.746521	-128.340240	1300.278442	-499.659576	67.090721	1323.471069	-488.935974	74.161339	1590.744141	-598.347473	287.125122	1051.028564	-569.271301	-177.069687	1068.982056	-483.208099	260.762024	810.321167	-453.693024	-146.585831	834.546265	-509.199463	57.183014	961.362244	470.132538	-25.976603	928.128601	499.448700	154.370010
-516.500977	158.146378	861.396790	-519.343628	-44.462276	862.028198	-638.867126	192.730194	421.930206	-559.687256	-71.583466	475.010529	-619.376709	198.653702	67.104469	-609.114136	-62.044674	76.583778	-561.726563	264.534454	1286.317627	-543.911194	-128.442444	1300.213135	-499.570099	66.926315	1323.441040	-488.691376	73.828758	1590.704590	-599.017273	287.045929	1051.165771	-569.700806	-177.106018	1068.920654	-484.169525	261.610840	810.176697	-454.138733	-146.835419	834.415283	-509.148041	57.029369	961.326660	470.536499	-26.072706	928.273987	499.660522	154.291519
-516.335388	157.923340	861.354553	-519.332214	-44.579258	862.052246	-638.689880	192.658447	421.912048	-559.607544	-71.569717	475.007355	-619.378845	198.649963	67.125748	-609.021362	-62.037472	76.592308	-561.591003	264.474823	1286.351074	-544.068176	-128.573700	1300.137817	-499.514893	66.765358	1323.419800	-488.506897	73.512733	1590.662842	-599.455688	286.379181	1051.408203	-570.115417	-177.156708	1068.850464	-485.068268	262.424225	810.164429	-454.622864	-147.060028	834.307068	-509.066895	56.885502	961.318115	470.921967	-26.176651	928.448730	499.945923	154.227402
-516.190552	157.723557	861.311768	-519.336853	-44.706348	862.083496	-638.554382	192.623642	421.923828	-559.562561	-71.649269	475.041504	-619.405457	198.659821	67.132103	-608.984375	-61.991581	76.572327	-561.491028	264.419220	1286.455078	-544.201904	-128.691391	1300.105713	-499.451447	66.619186	1323.409424	-488.348236	73.200226	1590.643311	-600.111938	286.941437	1051.555664	-570.537048	-177.156662	1068.794678	-485.881714	263.251862	810.143372	-455.107208	-147.227005	834.229492	-508.999878	56.752178	961.312561	471.299805	-26.307228	928.629822	500.289368	154.115509
-516.071533	157.550980	861.277893	-519.376526	-44.853897	862.080322	-638.473816	192.652878	421.928192	-559.558044	-71.719887	475.033630	-619.456177	198.672241	67.162498	-608.927185	-62.001579	76.589058	-561.431030	264.377441	1286.551147	-544.349060	-128.804352	1300.008301	-499.390015	66.499039	1323.442017	-488.184143	72.897316	1590.628662	-600.636353	287.001862	1051.805786	-571.038940	-177.229660	1068.729492	-486.704742	264.075806	810.073547	-455.613373	-147.441132	834.121704	-508.951141	56.600208	961.293213	471.716278	-26.377535	928.793823	500.674530	154.056671
-515.971436	157.413910	861.241577	-519.391052	-44.975266	862.049866	-638.410217	192.685089	421.973358	-559.740417	-71.977409	475.066559	-619.529480	198.658661	67.168472	-609.018677	-62.005985	76.624641	-561.370728	264.340637	1286.658569	-544.450684	-128.933563	1299.928467	-499.316101	66.358643	1323.410645	-488.020447	72.606163	1590.612061	-600.890198	286.530212	1052.021973	-571.427673	-177.231857	1068.684937	-487.407562	264.885803	810.011414	-456.123962	-147.617966	833.994019	-508.894562	56.468681	961.258606	472.063110	-26.483370	928.981201	501.048157	154.015533
-515.884216	157.315872	861.210388	-519.399841	-45.039513	862.027771	-638.305786	192.703979	421.968018	-559.696960	-72.094185	475.009918	-619.599426	198.652069	67.165405	-609.080933	-62.019989	76.643921	-561.317871	264.280365	1286.732056	-544.491943	-129.031570	1299.840942	-499.248108	66.232368	1323.391357	-487.880035	72.360260	1590.601074	-601.219971	286.647186	1052.221191	-571.810181	-177.252853	1068.649048	-488.051147	265.658356	809.990540	-456.593597	-147.766983	833.859314	-508.830658	56.387474	961.229797	472.412628	-26.550352	929.152832	501.465332	153.992523
-515.778320	157.247467	861.213928	-519.368530	-45.186039	862.024536	-638.159546	192.660736	421.968658	-559.608887	-72.157784	474.955292	-619.534607	198.642853	67.141846	-609.040527	-62.011356	76.617195	-561.234558	264.212128	1286.865723	-544.535828	-129.136292	1299.730957	-499.182983	66.138725	1323.389160	-487.766205	72.104446	1590.585938	-601.636841	287.364563	1052.395752	-572.226746	-177.312607	1068.617920	-488.639557	266.454651	810.045532	-457.074677	-147.905731	833.725891	-508.767578	56.273396	961.230469	472.788757	-26.503939	929.306885	501.884705	154.024323
-515.697449	157.191345	861.215698	-519.356567	-45.244160	862.021484	-638.242676	192.748154	422.033813	-559.551453	-72.212296	474.945618	-619.637024	198.637161	67.159424	-609.022339	-62.043930	76.625725	-561.179565	264.147217	1286.970703	-544.576782	-129.233719	1299.665527	-499.119812	66.035347	1323.432129	-487.683838	71.839867	1590.602295	-601.850586	287.594025	1052.616577	-572.472534	-177.206924	1068.642456	-489.090302	267.184204	810.079346	-457.547729	-148.034943	833.642517	-508.729858	56.211086	961.230591	473.180634	-26.422981	929.455688	502.309906	154.071686
-515.631897	157.133652	861.222107	-519.326660	-45.336330	862.025024	-638.140076	192.703979	422.063324	-559.507935	-72.272919	474.950409	-619.725891	198.634598	67.181061	-608.924683	-62.045074	76.632454	-561.092712	264.103210	1287.101074	-544.608521	-129.323044	1299.624756	-499.092712	65.937645	1323.435303	-487.618713	71.586685	1590.626587	-601.983276	287.860107	1052.826294	-572.906860	-177.307129	1068.565918	-489.542633	267.986816	810.132019	-458.028320	-148.138809	833.560486	-508.693512	56.133366	961.236572	473.544952	-26.338980	929.601196	502.773438	154.102463
-515.569153	157.052216	861.243042	-519.294617	-45.469002	862.080505	-638.081482	192.661484	422.064026	-559.544067	-72.340546	474.993561	-619.711853	198.664856	67.214684	-608.901245	-62.083866	76.670868	-560.996643	264.025024	1287.258179	-544.640625	-129.419891	1299.548950	-499.036743	65.833183	1323.484741	-487.564270	71.356468	1590.656738	-601.925659	287.664551	1053.000366	-573.272400	-177.373291	1068.508301	-489.836670	268.613861	810.160156	-458.464905	-148.245453	833.435791	-508.650665	56.042000	961.275146	473.850525	-26.324677	929.727295	503.210419	154.112915
-515.510559	156.973389	861.229553	-519.289063	-45.505875	862.076355	-638.162415	192.683777	422.153015	-559.545593	-72.293900	474.987152	-619.822571	198.648209	67.229256	-608.792419	-62.152504	76.719460	-560.878174	263.930664	1287.353760	-544.646606	-129.477127	1299.483765	-499.008759	65.727158	1323.496460	-487.510437	71.140495	1590.685669	-601.937500	287.960876	1053.181274	-573.505249	-177.388870	1068.473633	-490.142700	269.272125	810.218872	-458.846863	-148.340088	833.328613	-508.606018	55.986263	961.265259	474.159912	-26.266312	929.825989	503.620636	154.173767
-515.495911	156.946671	861.232971	-519.282898	-45.553574	862.067383	-638.380981	192.766388	422.244659	-559.536804	-72.304016	474.967957	-620.021912	198.605988	67.213799	-608.646912	-62.209015	76.771439	-560.786682	263.814545	1287.434448	-544.676331	-129.570999	1299.424561	-498.960205	65.619110	1323.481445	-487.442596	70.940727	1590.714111	-601.845337	288.316284	1053.330322	-573.669250	-177.379669	1068.457520	-490.350769	270.031036	810.267273	-459.166382	-148.388367	833.219604	-508.570190	55.942055	961.260193	474.410858	-26.289846	929.936218	503.990997	154.163147
-515.483704	156.958527	861.229614	-519.295166	-45.599812	862.050232	-638.652832	192.881805	422.339386	-559.501038	-72.238045	474.947418	-620.213257	198.591507	67.217079	-608.593262	-62.271008	76.813477	-560.668701	263.722717	1287.505371	-544.672241	-129.629684	1299.350098	-498.906830	65.494743	1323.465576	-487.407288	70.715645	1590.712646	-601.756775	288.707550	1053.495483	-573.825867	-177.335709	1068.411499	-490.478149	270.686859	810.312744	-459.462463	-148.462753	833.099304	-508.550842	55.916576	961.248230	474.667145	-26.296669	930.014099	504.331085	154.159561
-515.449036	156.893005	861.224243	-519.277039	-45.657204	862.046448	-638.701660	192.835953	422.323975	-559.442627	-72.194664	474.945679	-620.240417	198.581528	67.204254	-608.674500	-62.352741	76.786057	-560.576965	263.624207	1287.565796	-544.669556	-129.710663	1299.320679	-498.888580	65.389290	1323.460938	-487.373169	70.523468	1590.740845	-601.648010	289.102417	1053.673218	-574.019409	-177.402267	1068.351929	-490.578857	271.237335	810.362183	-459.707520	-148.521515	833.017639	-508.510315	55.854916	961.242432	474.883881	-26.360519	930.071289	504.640137	154.125092
-515.432312	156.916840	861.236877	-519.271484	-45.687828	862.041382	-638.745850	192.803879	422.356323	-559.344666	-72.198685	474.909729	-620.238586	198.577103	67.194832	-608.786865	-62.425278	76.804482	-560.493774	263.547882	1287.652710	-544.705139	-129.807037	1299.273193	-498.871338	65.260963	1323.496826	-487.383972	70.328743	1590.759888	-601.480286	289.484955	1053.810913	-574.126526	-177.438553	1068.307129	-490.625244	271.753540	810.421814	-459.934845	-148.576920	832.946472	-508.495819	55.842194	961.245972	475.073212	-26.408726	930.107666	504.893463	154.045151
-515.393005	156.932312	861.238098	-519.260925	-45.703156	862.037842	-638.753357	192.772079	422.338562	-559.219482	-72.230865	474.886963	-620.230469	198.597916	67.217705	-608.845581	-62.529705	76.784775	-560.416016	263.458069	1287.716309	-544.729004	-129.865036	1299.236572	-498.865295	65.168953	1323.502197	-487.396851	70.147743	1590.784424	-601.382629	290.313080	1053.841553	-574.244751	-177.457779	1068.246216	-490.618744	272.271729	810.484985	-460.089722	-148.641022	832.853088	-508.462280	55.838474	961.244019	475.184479	-26.486073	930.115784	505.088287	153.943405
-515.417114	156.920334	861.238159	-519.270874	-45.771633	862.050110	-638.748962	192.723663	422.334290	-559.154175	-72.368614	474.861786	-620.158569	198.614197	67.216606	-608.958557	-62.652096	76.786873	-560.319763	263.365692	1287.798096	-544.720459	-129.943848	1299.202148	-498.858490	65.071281	1323.497437	-487.415222	69.965889	1590.793335	-601.143677	290.696259	1053.927734	-574.335388	-177.491150	1068.175415	-490.517548	272.762421	810.544067	-460.174652	-148.657684	832.790771	-508.458557	55.804436	961.248352	475.311951	-26.589455	930.115479	505.225250	153.870712
-515.416626	156.930344	861.244812	-519.271545	-45.763069	862.048523	-638.556030	192.568115	422.266235	-559.039429	-72.528152	474.827484	-619.977783	198.628891	67.190231	-609.117188	-62.796143	76.826889	-560.230774	263.262695	1287.870239	-544.736633	-130.033371	1299.143188	-498.860535	64.997910	1323.481445	-487.437714	69.798805	1590.795166	-600.785400	290.429413	1054.064209	-574.325256	-177.490051	1068.108765	-490.354858	273.158478	810.555847	-460.173248	-148.678696	832.714172	-508.447449	55.809380	961.249878	475.404572	-26.649902	930.082275	505.295074	153.787933
-515.421875	156.972855	861.265137	-519.235596	-45.726353	862.071411	-638.588989	192.529495	422.236664	-558.938293	-72.677673	474.835480	-620.034363	198.602951	67.179878	-609.202393	-62.930435	76.865128	-560.127991	263.203735	1287.952515	-544.739502	-130.092178	1299.095215	-498.870972	64.942482	1323.507813	-487.405334	69.650475	1590.828125	-600.558105	291.208282	1054.083252	-574.264282	-177.480972	1068.060547	-490.127655	273.659027	810.659607	-460.139984	-148.699112	832.635010	-508.423615	55.851910	961.270691	475.477051	-26.709225	930.023865	505.324921	153.689102
-515.408691	157.031723	861.296692	-519.226074	-45.727680	862.094299	-638.505859	192.452972	422.207581	-558.902344	-72.844223	474.833038	-619.939148	198.613312	67.188019	-609.317078	-63.088711	76.901314	-560.050598	263.150909	1288.027344	-544.752869	-130.142807	1299.044067	-498.865204	64.860870	1323.510986	-487.395996	69.519791	1590.857666	-600.258301	291.424377	1054.135864	-574.206970	-177.500031	1068.010254	-489.862427	273.924255	810.702576	-460.050232	-148.694885	832.605957	-508.410980	55.876137	961.297852	475.508057	-26.801888	929.967102	505.299438	153.617874
-515.416443	157.051636	861.311340	-519.238831	-45.721218	862.121826	-638.478149	192.374481	422.180023	-558.885803	-72.987968	474.872589	-619.833679	198.618042	67.160622	-609.344543	-63.195789	76.927948	-560.014099	263.104889	1288.125488	-544.783203	-130.175644	1299.007568	-498.879181	64.799301	1323.535889	-487.400269	69.368027	1590.884155	-599.971069	291.625671	1054.219971	-574.171631	-177.527100	1067.965210	-489.611603	274.279663	810.760803	-459.924103	-148.721146	832.596619	-508.410065	55.895195	961.317932	475.492859	-26.839643	929.884766	505.237030	153.547272
-515.423462	157.097717	861.337708	-519.224731	-45.745914	862.175903	-638.531738	192.337097	422.175812	-558.968689	-73.051865	474.915558	-619.839539	198.621155	67.137581	-609.406372	-63.259258	76.944733	-559.993958	263.029205	1288.206787	-544.782959	-130.228455	1299.020142	-498.926575	64.749924	1323.571777	-487.417633	69.226715	1590.914551	-599.718201	291.722046	1054.292603	-574.074219	-177.531937	1067.932251	-489.361847	274.425415	810.816833	-459.744507	-148.702911	832.615845	-508.422943	55.920685	961.359558	475.507751	-26.923763	929.796814	505.178192	153.446793
-515.442566	157.174973	861.369751	-519.215759	-45.725113	862.169128	-638.542725	192.306335	422.169983	-559.022949	-73.078629	474.944092	-619.790161	198.619980	67.155670	-609.461365	-63.297241	76.961563	-559.975769	263.001648	1288.305298	-544.822449	-130.273941	1299.016602	-498.941528	64.689102	1323.624390	-487.402802	69.093155	1590.946411	-599.442078	291.802399	1054.348145	-573.921387	-177.505981	1067.910400	-489.043976	274.585876	810.886780	-459.516663	-148.697174	832.656189	-508.430603	55.951862	961.372437	475.489716	-26.987364	929.700439	505.072296	153.357559
-515.471436	157.215973	861.383362	-519.223145	-45.752514	862.188965	-638.555847	192.234268	422.176758	-559.126282	-73.039566	474.970520	-619.758911	198.606064	67.136940	-609.464722	-63.286278	76.961800	-559.944946	262.933777	1288.387939	-544.840027	-130.314957	1299.020142	-498.976807	64.636307	1323.655151	-487.387512	68.982315	1590.961426	-598.996643	291.714447	1054.387207	-573.805542	-177.498260	1067.886353	-488.150177	274.771057	811.220215	-459.265106	-148.678528	832.667053	-508.430298	55.962227	961.387512	475.433441	-27.087677	929.615723	504.966827	153.234543
-515.489014	157.278915	861.410889	-519.227539	-45.685608	862.178162	-638.519592	192.154007	422.153870	-559.284363	-73.066963	475.002777	-619.673645	198.626785	67.143555	-609.486694	-63.281750	76.976440	-559.948303	262.892242	1288.464355	-544.866638	-130.341034	1299.002441	-498.986725	64.596489	1323.711426	-487.361359	68.884300	1590.982666	-598.667908	291.717163	1054.416138	-573.589233	-177.463898	1067.901123	-487.711304	274.840698	811.296631	-458.984253	-148.674927	832.701599	-508.431152	56.008724	961.395020	475.407745	-27.149145	929.505249	504.836243	153.147736
-515.487854	157.387421	861.437866	-519.242126	-45.679806	862.170715	-638.553223	192.144974	422.151825	-559.404541	-73.033470	475.012878	-619.579468	198.627502	67.142189	-609.459900	-63.235870	76.963104	-559.948303	262.859955	1288.520996	-544.894287	-130.367432	1298.996216	-499.026245	64.562523	1323.710083	-487.335449	68.798096	1590.999512	-598.391907	291.655640	1054.433105	-573.450745	-177.459091	1067.865479	-487.265991	274.868469	811.377075	-458.649963	-148.596970	832.743286	-508.417480	56.047810	961.403015	475.410431	-27.202599	929.402527	504.752350	153.070343
-515.522278	157.400146	861.442810	-519.248596	-45.677979	862.171204	-638.499084	192.089615	422.091888	-559.525391	-73.013504	475.029968	-619.539856	198.634171	67.149033	-609.446350	-63.171043	76.935112	-559.970459	262.809265	1288.595581	-544.906372	-130.402390	1299.018677	-499.062500	64.555786	1323.733521	-487.304321	68.730186	1591.011475	-598.253723	291.719513	1054.496216	-573.240784	-177.465179	1067.884277	-487.321228	274.748871	811.257080	-458.340881	-148.574203	832.814087	-508.436432	56.054108	961.405579	475.429657	-27.311752	929.305298	504.682892	152.968704
-515.527283	157.470627	861.469727	-519.251343	-45.668884	862.177063	-638.540771	192.078140	422.095093	-559.531372	-72.901962	474.981964	-619.554321	198.625305	67.117386	-609.319397	-63.093220	76.908501	-559.979614	262.801392	1288.640381	-544.913269	-130.422134	1299.017700	-499.088165	64.520203	1323.764648	-487.276917	68.659340	1591.030273	-598.020630	291.666046	1054.492798	-573.150940	-177.547852	1067.807861	-486.884827	274.554169	811.386536	-458.022095	-148.494308	832.848083	-508.438049	56.083591	961.421814	475.513947	-27.421276	929.197266	504.667694	152.776733
-515.574219	157.517105	861.476074	-519.263123	-45.676270	862.156555	-638.558105	192.052399	422.090210	-559.436584	-72.715462	474.974518	-619.511597	198.613800	67.123085	-609.157593	-62.967857	76.841354	-560.013062	262.772827	1288.697510	-544.907104	-130.432312	1299.021729	-499.110229	64.490227	1323.786743	-487.237732	68.588516	1591.030396	-597.769165	291.551117	1054.453491	-572.939087	-177.569473	1067.800415	-486.345306	274.387421	811.517578	-457.706360	-148.403152	832.907593	-508.450897	56.091148	961.413269	475.612823	-27.573023	929.134644	504.645020	152.648865
-515.590881	157.580170	861.508850	-519.305176	-45.651283	862.121094	-638.550354	192.037674	422.058167	-559.481567	-72.638687	474.946350	-619.426819	198.628922	67.114708	-609.037842	-62.862865	76.800995	-560.081604	262.735413	1288.724243	-544.896179	-130.442703	1299.038086	-499.129852	64.449211	1323.799805	-487.206055	68.535774	1591.028931	-597.505554	291.391693	1054.424438	-572.680664	-177.566971	1067.764404	-485.788422	274.134094	811.626465	-457.360596	-148.272980	832.971558	-508.476410	56.100506	961.411621	475.753021	-27.707291	929.060364	504.672913	152.510880
-515.648682	157.620834	861.525208	-519.337708	-45.644032	862.097351	-638.556519	192.018219	422.068939	-559.499451	-72.547394	474.929321	-619.452148	198.626724	67.111168	-608.948730	-62.713184	76.759651	-560.123291	262.710175	1288.721191	-544.852295	-130.470795	1299.039185	-499.166077	64.432907	1323.787842	-487.158447	68.502342	1591.013916	-597.294189	291.261414	1054.364014	-572.406921	-177.539764	1067.740234	-485.263184	273.840179	811.731445	-457.030762	-148.176529	833.022156	-508.499756	56.105499	961.406006	475.940552	-27.847227	929.004822	504.747437	152.366653
-515.690796	157.649612	861.565369	-519.408569	-45.582134	862.073669	-638.612061	192.045639	422.055756	-559.522217	-72.419991	474.874023	-619.460571	198.625885	67.114189	-608.866333	-62.559364	76.688103	-560.199768	262.684418	1288.722900	-544.813110	-130.484970	1299.011963	-499.173126	64.423782	1323.788818	-487.140625	68.461884	1590.996826	-597.127563	291.133545	1054.301758	-572.207947	-177.598114	1067.723633	-484.731964	273.489075	811.817322	-456.776611	-148.069794	833.065247	-508.538879	56.117992	961.412659	476.170685	-27.988604	928.966492	504.878754	152.253448
-515.738708	157.688034	861.568909	-519.486450	-45.574051	862.035156	-638.600098	192.071594	422.048035	-559.571838	-72.363914	474.843018	-619.485596	198.627762	67.115318	-608.844543	-62.457848	76.635635	-560.269897	262.657349	1288.708374	-544.750854	-130.493393	1299.035889	-499.202759	64.428192	1323.788574	-487.111359	68.455696	1590.982544	-596.970886	290.988464	1054.200928	-571.940430	-177.594467	1067.721680	-484.168213	273.093567	811.935242	-456.545227	-147.984436	833.087769	-508.594635	56.119164	961.394531	476.434204	-28.135065	928.951111	505.032562	152.103622
-515.772339	157.765854	861.591919	-519.530579	-45.532639	862.021118	-638.572388	192.066071	422.016632	-559.591431	-72.225449	474.819000	-619.453247	198.635437	67.109940	-608.841064	-62.366489	76.612411	-560.368713	262.639404	1288.676392	-544.668823	-130.510513	1298.988892	-499.215332	64.426109	1323.787354	-487.106445	68.441231	1590.948975	-596.859253	290.871887	1054.089478	-571.781494	-177.677185	1067.706421	-483.622192	272.633972	812.012817	-456.347717	-147.882568	833.118347	-508.640472	56.160290	961.399658	476.743927	-28.267506	928.938660	505.250031	152.012054
-515.839478	157.814667	861.619568	-519.580872	-45.498775	861.981873	-638.614929	192.100403	422.015533	-559.668274	-72.181465	474.801910	-619.499084	198.626938	67.086411	-608.808899	-62.297115	76.578369	-560.455872	262.615479	1288.640137	-544.590088	-130.522629	1299.003784	-499.245087	64.437935	1323.753052	-487.057983	68.456886	1590.940186	-596.714966	290.705719	1053.980225	-571.599792	-177.713654	1067.670044	-483.064697	272.156464	812.098999	-456.143158	-147.789703	833.107239	-508.704285	56.169697	961.394348	477.058990	-28.379133	928.943420	505.505219	151.873398
-515.895935	157.873703	861.645691	-519.633667	-45.443230	861.949097	-638.678284	192.180405	422.023010	-559.740479	-72.156670	474.774811	-619.516113	198.632614	67.082336	-608.880066	-62.255047	76.539322	-560.566406	262.556213	1288.548096	-544.470215	-130.546280	1299.004028	-499.258575	64.440903	1323.727295	-487.031219	68.468277	1590.889282	-596.603027	290.528473	1053.875854	-571.359375	-177.729767	1067.669312	-482.477142	271.591064	812.243713	-455.950012	-147.612930	833.098022	-508.758667	56.198299	961.390991	477.408417	-28.463245	928.926636	505.805084	151.814209
-515.970398	157.941254	861.694153	-519.684814	-45.360977	861.942932	-638.649231	192.215729	422.026489	-559.910889	-72.187965	474.765045	-619.495667	198.652054	67.098495	-608.935059	-62.245075	76.530228	-560.657288	262.540314	1288.501099	-544.356628	-130.557983	1299.014404	-499.263824	64.423279	1323.709351	-487.020508	68.487572	1590.851074	-596.479614	290.265228	1053.757813	-571.250244	-177.745804	1067.625122	-481.960632	271.108643	812.365967	-455.785400	-147.460068	833.085876	-508.828857	56.247574	961.412842	477.747925	-28.508810	928.934204	506.104797	151.748550
-516.033447	158.041901	861.737244	-519.746643	-45.280148	861.910339	-638.671326	192.232758	422.038483	-560.030579	-72.209404	474.785889	-619.523132	198.660233	67.119270	-609.040710	-62.228535	76.537262	-560.772217	262.501556	1288.457275	-544.256287	-130.574829	1299.009766	-499.275024	64.438499	1323.688599	-486.967163	68.539497	1590.841797	-596.373291	289.991486	1053.636719	-571.054016	-177.741562	1067.611206	-481.346710	270.357788	812.463501	-455.654541	-147.315582	833.089355	-508.894989	56.301411	961.418396	478.088043	-28.555414	928.974854	506.423340	151.741089
-516.135803	158.121338	861.785095	-519.787415	-45.210186	861.930542	-638.729553	192.287476	422.024902	-560.057617	-72.177589	474.771027	-619.557922	198.668259	67.123817	-609.068420	-62.227909	76.516212	-560.882874	262.478027	1288.405151	-544.141174	-130.554184	1299.049072	-499.293213	64.458046	1323.687744	-486.952026	68.592407	1590.812866	-596.283875	289.762817	1053.505981	-570.879028	-177.723145	1067.652588	-480.817505	269.729156	812.597656	-455.580292	-147.157837	833.110657	-508.984985	56.365612	961.454102	478.450348	-28.568266	929.011658	506.773499	151.791794
-516.240173	158.223663	861.820313	-519.858093	-45.160332	861.955383	-638.845093	192.391968	422.039703	-560.135620	-72.186317	474.814697	-619.768066	198.671844	67.120331	-609.110168	-62.211205	76.516830	-561.013489	262.455139	1288.376343	-544.051697	-130.573486	1299.087769	-499.307129	64.488480	1323.691162	-486.906311	68.657005	1590.810913	-596.192505	289.515900	1053.385376	-570.754333	-177.757751	1067.724365	-480.268829	269.066101	812.796204	-455.503754	-147.019272	833.161560	-509.077301	56.438206	961.484497	478.787140	-28.546551	929.082703	507.113953	151.814194
-516.336609	158.305145	861.847778	-519.918823	-45.041779	861.941284	-638.911194	192.456680	422.055908	-560.119019	-72.157990	474.777618	-619.792542	198.666595	67.114914	-609.108582	-62.193245	76.479942	-561.135620	262.456421	1288.352173	-543.949463	-130.573730	1299.146729	-499.307495	64.489761	1323.713013	-486.834930	68.741264	1590.833984	-596.097961	289.244629	1053.276611	-570.625366	-177.745224	1067.751587	-479.687042	268.378540	812.871277	-455.475159	-146.869034	833.173584	-509.162811	56.519547	961.491821	479.150818	-28.545780	929.142700	507.487274	151.864746
-516.433289	158.426651	861.891052	-519.952087	-44.992672	861.919189	-639.010925	192.535477	422.062927	-560.093079	-72.167084	474.737823	-619.721802	198.668060	67.103020	-609.164246	-62.163101	76.466682	-561.242065	262.457123	1288.309692	-543.830261	-130.558090	1299.182861	-499.329315	64.542976	1323.691650	-486.826630	68.814865	1590.796875	-595.915344	288.398621	1053.262939	-570.531372	-177.772293	1067.781006	-479.208008	267.660095	812.944153	-455.450287	-146.754547	833.184937	-509.231781	56.575748	961.502686	479.464661	-28.504465	929.193054	507.829346	151.945923
-516.550964	158.515564	861.890137	-520.004089	-44.945538	861.911560	-638.942749	192.541397	422.015869	-560.000366	-72.134781	474.681763	-619.690674	198.704193	67.087975	-609.109253	-62.166462	76.449966	-561.374573	262.443878	1288.270020	-543.741943	-130.547211	1299.198608	-499.325684	64.578979	1323.680542	-486.796356	68.916122	1590.784546	-595.938721	288.671021	1053.097900	-570.440918	-177.754959	1067.765381	-478.776123	266.959686	813.072876	-455.459412	-146.628738	833.136658	-509.320160	56.643482	961.498779	479.805420	-28.430935	929.238464	508.158051	152.031372
-516.315735	159.357712	862.189148	-519.886841	-44.669933	861.875793	-639.053101	192.674591	422.157623	-559.838013	-72.066414	474.608124	-619.915405	198.689255	67.084473	-609.072449	-62.127121	76.402390	-561.518616	262.470825	1288.238525	-543.625427	-130.557358	1299.217896	-499.342438	64.594147	1323.655029	-486.771088	69.030998	1590.761963	-595.880981	288.409882	1053.013062	-570.322937	-177.714386	1067.807983	-478.291809	266.284790	813.186096	-455.475616	-146.510178	833.119568	-509.263428	57.036205	961.640686	480.091858	-28.418507	929.294189	508.497772	152.081223
-516.776794	158.657028	861.908264	-520.067810	-44.804470	861.876648	-638.895142	192.607895	421.974365	-559.854797	-72.134750	474.586731	-619.756042	198.706818	67.091110	-609.083496	-62.103420	76.428436	-561.645447	262.468903	1288.220947	-543.533142	-130.537109	1299.245361	-499.335144	64.636566	1323.668701	-486.754028	69.131775	1590.750244	-595.828308	288.130310	1052.928345	-570.266907	-177.716827	1067.817505	-477.854858	265.484589	813.320557	-455.505829	-146.406097	833.133362	-509.472565	56.766033	961.491028	480.324738	-28.405022	929.341431	508.759857	152.134827
-516.905823	158.679947	861.918701	-520.125732	-44.726761	861.861938	-638.921143	192.654816	421.954498	-559.785339	-72.131371	474.584808	-619.657227	198.701279	67.085190	-609.101990	-62.064156	76.419037	-561.776611	262.488403	1288.188843	-543.400269	-130.514740	1299.272095	-499.349182	64.700233	1323.661499	-486.743835	69.260880	1590.745972	-595.744202	287.816437	1052.821655	-570.198608	-177.685699	1067.871460	-477.463348	264.744904	813.426758	-455.570679	-146.296539	833.119141	-509.550690	56.806877	961.487488	480.558563	-28.350428	929.353210	509.013336	152.218430
-516.999451	158.745255	861.949158	-520.130493	-44.630192	861.872925	-638.999023	192.712433	421.936981	-559.765747	-72.083618	474.574463	-619.878113	198.689835	67.057922	-609.091919	-62.069824	76.428192	-561.920288	262.482239	1288.154297	-543.266235	-130.495468	1299.330566	-499.351318	64.772354	1323.684326	-486.692444	69.414116	1590.760620	-595.678162	287.518921	1052.715210	-570.151611	-177.663101	1067.936279	-477.048553	264.059082	813.532776	-455.599365	-146.187561	833.108276	-509.612518	56.882362	961.509338	480.786591	-28.309807	929.391052	509.256897	152.266388
-517.103516	158.802719	861.981140	-520.151489	-44.574432	861.870361	-638.834595	192.653717	421.874329	-559.669800	-72.020309	474.570984	-619.695740	198.706192	67.060127	-609.109985	-62.079758	76.441383	-562.034485	262.492645	1288.117554	-543.170349	-130.479645	1299.329590	-499.358917	64.834572	1323.697754	-486.651489	69.537621	1590.785889	-595.661072	287.267792	1052.630493	-570.125244	-177.667282	1067.950928	-476.717041	263.316742	813.635315	-455.673248	-146.116974	833.126526	-509.683685	56.925861	961.524780	480.980072	-28.282459	929.383850	509.450928	152.326859
-517.196777	158.892685	862.006714	-520.160339	-44.500721	861.868958	-638.831543	192.692963	421.850433	-559.635559	-71.982117	474.579376	-619.592712	198.715652	67.070091	-609.138123	-62.083111	76.447464	-562.141113	262.527466	1288.084961	-543.049805	-130.441833	1299.373291	-499.363586	64.865288	1323.708008	-486.646271	69.655464	1590.764648	-595.610901	287.014832	1052.562256	-570.109436	-177.640747	1067.991577	-476.367706	262.626099	813.736267	-455.730042	-146.024475	833.110474	-509.742004	56.998306	961.537537	481.144775	-28.237686	929.381958	509.612335	152.399292
-517.352173	158.956223	862.033752	-520.195862	-44.427124	861.863464	-638.864136	192.740814	421.842194	-559.621399	-71.944443	474.548126	-619.660095	198.709991	67.065964	-609.207092	-62.083912	76.432953	-562.249817	262.540802	1288.048828	-542.924744	-130.438217	1299.382935	-499.424316	64.982178	1323.682739	-486.641754	69.790527	1590.759766	-595.590942	286.787140	1052.479370	-570.093567	-177.666824	1068.009155	-476.015442	261.947662	813.817444	-455.794952	-145.991333	833.099243	-509.841278	57.056252	961.548645	481.259125	-28.180630	929.351868	509.727722	152.449341
-517.499084	159.070953	862.079773	-520.165283	-44.359768	861.881042	-638.835144	192.763672	421.825470	-559.562134	-71.908241	474.536682	-619.786499	198.717743	67.026138	-609.179016	-62.076351	76.422836	-562.355286	262.572693	1288.013428	-542.827209	-130.404419	1299.422974	-499.442963	65.043350	1323.689941	-486.610107	69.950348	1590.764160	-595.591980	286.583038	1052.409180	-570.043396	-177.647812	1068.064819	-475.792084	261.286560	813.850952	-455.876556	-145.979675	833.091980	-509.894226	57.141151	961.579895	481.367859	-28.153849	929.335266	509.868561	152.504257
-517.626038	159.160187	862.113831	-520.174500	-44.294418	861.885315	-638.779236	192.771317	421.802307	-559.565613	-71.893547	474.561005	-619.578308	198.752182	67.034317	-609.225586	-62.083523	76.434814	-562.436584	262.605804	1288.005859	-542.751038	-130.377762	1299.443359	-499.455688	65.113503	1323.681519	-486.631409	70.059662	1590.772461	-595.538635	286.358948	1052.318726	-570.072327	-177.698990	1068.105591	-475.600494	260.648010	813.895081	-455.944153	-145.950775	833.104370	-509.983124	57.209320	961.600952	481.462402	-28.067612	929.304504	509.954803	152.571396
-517.805542	159.253677	862.117188	-520.187744	-44.214764	861.889709	-638.732605	192.800385	421.786438	-559.557495	-71.908623	474.589325	-619.690063	198.711777	67.032722	-609.267151	-62.095520	76.438522	-562.552734	262.645477	1287.985229	-542.654785	-130.332520	1299.505859	-499.473602	65.195587	1323.710327	-486.572601	70.250931	1590.782959	-595.494263	286.112732	1052.249390	-570.085632	-177.705673	1068.164429	-475.427002	260.069794	813.918884	-456.004822	-145.907562	833.135437	-510.077942	57.303680	961.604675	481.489624	-28.010056	929.272522	510.012939	152.615570
-517.944763	159.330292	862.139526	-520.166565	-44.145920	861.881104	-638.758728	192.810989	421.771362	-559.515808	-71.940422	474.610382	-619.552490	198.716278	67.034065	-609.324097	-62.109215	76.441010	-562.659668	262.667267	1287.954712	-542.567200	-130.301407	1299.543945	-499.493164	65.264099	1323.737061	-486.506226	70.424103	1590.814453	-595.470703	285.925323	1052.174805	-570.023010	-177.695221	1068.239136	-475.235382	259.454559	813.940430	-456.081726	-145.923386	833.155762	-510.138397	57.368324	961.611633	481.524933	-27.921659	929.237427	510.053436	152.669235
-518.095398	159.420685	862.154846	-520.190430	-44.050827	861.877747	-638.757629	192.852295	421.746735	-559.513184	-71.929276	474.585999	-619.562134	198.719254	67.038551	-609.353149	-62.144703	76.457085	-562.770508	262.708221	1287.916138	-542.474121	-130.232361	1299.605103	-499.489563	65.350037	1323.750977	-486.489960	70.575256	1590.815308	-595.456726	285.788422	1052.105591	-569.929199	-177.653885	1068.300781	-475.094330	258.916748	813.996704	-456.118896	-145.871933	833.146362	-510.224701	57.457466	961.617554	481.520020	-27.894911	929.193115	510.093140	152.696426
-518.180176	159.496536	862.163696	-520.153931	-43.939034	861.881104	-638.755249	192.880402	421.760101	-559.486145	-71.927612	474.586365	-619.595947	198.726440	66.994545	-609.377075	-62.187393	76.474937	-562.860840	262.736938	1287.872681	-542.409668	-130.187744	1299.598511	-499.512665	65.453957	1323.729370	-486.449402	70.729523	1590.812134	-595.430603	285.611084	1052.029907	-569.954102	-177.703354	1068.321167	-474.964844	258.492889	814.039612	-456.150879	-145.853256	833.150452	-510.247681	57.553879	961.623596	481.488922	-27.797918	929.152344	510.100250	152.762222
-518.217163	159.526108	862.191406	-520.094849	-43.876183	861.916443	-638.737976	192.881790	421.705505	-559.416687	-71.902351	474.586792	-619.527527	198.742798	67.011078	-609.397766	-62.185780	76.474129	-562.988342	262.753998	1287.851685	-542.300354	-130.153091	1299.671997	-499.519135	65.556190	1323.767212	-486.427551	70.876953	1590.812134	-595.416016	285.477722	1051.953247	-569.803711	-177.640213	1068.408936	-474.881470	258.088867	814.036560	-456.145935	-145.833725	833.197876	-510.258301	57.608170	961.657043	481.450836	-27.739071	929.124878	510.107361	152.817612
-518.402222	159.714294	862.215088	-520.418091	-43.380783	861.823669	-638.792053	192.973236	421.747772	-559.348938	-71.930374	474.530060	-619.627319	198.728226	67.024323	-609.393127	-62.213913	76.489746	-563.094788	262.800873	1287.839844	-542.255432	-130.076370	1299.707031	-499.546112	65.638542	1323.783813	-486.396332	71.040283	1590.820068	-595.457275	285.369324	1051.878540	-569.781616	-177.637665	1068.474121	-474.830719	257.711426	814.038696	-456.193085	-145.843552	833.249878	-510.476410	57.886108	961.619141	481.334900	-27.682215	929.099792	510.081482	152.863861
-518.506287	159.763123	862.212769	-520.464294	-43.298744	861.834229	-638.910828	193.056702	421.760590	-559.338257	-71.964928	474.581482	-619.703674	198.728210	67.031059	-609.388489	-62.232491	76.513763	-563.227783	262.839539	1287.818970	-542.184814	-130.015549	1299.775024	-499.589905	65.703743	1323.782837	-486.355621	71.198929	1590.826904	-595.492554	285.281799	1051.842163	-569.804382	-177.696640	1068.520874	-474.797241	257.320129	814.035339	-456.194641	-145.842361	833.288757	-510.540436	57.960278	961.622253	481.267365	-27.612078	929.078674	510.095093	152.895096
-518.626282	159.797241	862.226379	-520.475647	-43.224632	861.840088	-638.899658	193.081421	421.753082	-559.247009	-71.985336	474.567841	-619.690308	198.730042	67.022789	-609.413208	-62.254578	76.539253	-563.338684	262.882050	1287.788086	-542.085571	-129.955826	1299.834839	-499.587555	65.782150	1323.818359	-486.397247	71.311264	1590.805908	-595.548401	285.180237	1051.793823	-569.691467	-177.680542	1068.609131	-474.787140	257.029785	814.045715	-456.175415	-145.855942	833.340942	-510.610840	58.015369	961.632446	481.193481	-27.502752	929.061646	510.077545	152.967300
-518.732117	159.854218	862.233215	-520.532410	-43.118725	861.825745	-638.887268	193.078674	421.737518	-559.177429	-72.010269	474.568207	-619.702393	198.729279	67.001999	-609.472778	-62.270546	76.549431	-563.471619	262.934692	1287.745239	-542.005798	-129.900955	1299.901855	-499.614624	65.866066	1323.795898	-486.364563	71.460846	1590.788452	-595.600037	285.129059	1051.737915	-569.591248	-177.683762	1068.671021	-474.799255	256.798981	814.029907	-456.131989	-145.864014	833.365417	-510.695068	58.088520	961.628906	481.132019	-27.418493	929.040405	510.088074	153.054916
-518.763855	159.924393	862.241150	-520.541931	-43.051643	861.813721	-638.902466	193.152496	421.747467	-559.001160	-72.019554	474.525879	-619.692322	198.743866	67.010071	-609.472351	-62.266914	76.556801	-563.575073	262.989899	1287.693604	-541.905029	-129.804108	1299.929443	-499.636353	65.941589	1323.762329	-486.287445	71.646812	1590.768433	-595.657166	285.023895	1051.679688	-569.447083	-177.650223	1068.713867	-474.856506	256.643402	813.987549	-456.033356	-145.851929	833.389526	-510.715637	58.148346	961.626831	481.024872	-27.294558	929.030579	510.066162	153.144104
-518.815613	159.963470	862.259094	-520.491882	-43.001720	861.822266	-638.853638	193.155273	421.730194	-558.858154	-72.019989	474.484314	-619.660339	198.770767	67.002228	-609.519897	-62.278164	76.573540	-563.698181	263.062927	1287.645630	-541.816162	-129.723160	1299.923584	-499.632843	66.047966	1323.748047	-486.231537	71.812393	1590.734375	-595.787781	285.005066	1051.624268	-569.311279	-177.620697	1068.727539	-474.924103	256.559692	813.979004	-455.923431	-145.815933	833.398804	-510.727814	58.192787	961.641113	480.944977	-27.188951	929.036316	510.070404	153.241943
-518.789001	160.055405	862.269348	-520.463745	-42.971928	861.859558	-638.833008	193.168915	421.751373	-558.702637	-72.064865	474.533234	-619.646667	198.769348	67.029198	-609.502136	-62.289551	76.594002	-563.814941	263.130920	1287.612915	-541.727722	-129.658295	1299.974976	-499.640930	66.132637	1323.720581	-486.154236	71.919388	1590.775024	-595.895874	284.984192	1051.570801	-569.242126	-177.644104	1068.765869	-474.990204	256.507507	813.969299	-455.811249	-145.825333	833.441345	-510.745605	58.267437	961.669006	480.855499	-27.127449	929.054199	510.091583	153.340363
-518.809753	160.036270	862.275696	-520.445435	-42.960361	861.897949	-638.842957	193.222626	421.736115	-558.484497	-72.098740	474.551086	-619.692810	198.768219	67.032715	-609.536438	-62.332157	76.610207	-563.929749	263.211792	1287.600952	-541.679626	-129.586060	1300.018311	-499.644409	66.230850	1323.732666	-486.152893	72.055000	1590.751221	-596.032959	284.999329	1051.544312	-569.143860	-177.687653	1068.829224	-475.115021	256.534119	813.942993	-455.686951	-145.813461	833.536743	-510.787628	58.281372	961.695007	480.773834	-27.023153	929.065369	510.109528	153.473022
-518.825500	160.059509	862.262085	-520.448364	-42.920998	861.887329	-638.908142	193.282654	421.750153	-558.305725	-72.138725	474.608582	-619.786621	198.732498	67.002686	-609.522217	-62.351715	76.643440	-564.051025	263.275665	1287.560547	-541.647217	-129.519394	1300.063965	-499.655762	66.311295	1323.735596	-486.155121	72.233398	1590.692383	-596.204590	285.048370	1051.537720	-569.069336	-177.739212	1068.848877	-475.253571	256.613373	813.902100	-455.599121	-145.856659	833.576233	-510.822052	58.314850	961.685120	480.683136	-26.903376	929.080566	510.117859	153.628479
-518.900696	160.076538	862.249512	-520.486389	-42.863308	861.897949	-638.869141	193.304062	421.742035	-558.148621	-72.214813	474.612518	-619.762878	198.741730	66.992592	-609.499573	-62.366623	76.679558	-564.144226	263.353516	1287.516479	-541.595764	-129.412811	1300.090210	-499.676666	66.411926	1323.706421	-486.099976	72.394012	1590.676514	-596.321167	285.113007	1051.492188	-568.991638	-177.795883	1068.863159	-475.439026	256.796661	813.826416	-455.442627	-145.868057	833.601563	-510.879120	58.365189	961.684204	480.599854	-26.805519	929.076782	510.154175	153.778778
-518.952820	160.104233	862.232544	-520.507629	-42.789806	861.881348	-638.802307	193.317413	421.696716	-557.914917	-72.261864	474.625153	-619.759705	198.738754	66.970802	-609.529175	-62.382080	76.728798	-564.211060	263.404938	1287.461426	-541.557556	-129.358017	1300.091919	-499.692200	66.516449	1323.673706	-486.086426	72.538139	1590.625854	-596.454285	285.161774	1051.499268	-568.827515	-177.717392	1068.875854	-475.613617	257.018646	813.767273	-455.262665	-145.821213	833.636230	-510.917175	58.417259	961.667542	480.492554	-26.665903	929.092957	510.142120	153.945557
-518.946045	160.091705	862.235718	-520.426575	-42.798138	861.929993	-638.799622	193.358765	421.719025	-557.631714	-72.291809	474.624054	-619.781311	198.751450	66.991943	-609.552002	-62.394939	76.774864	-564.272095	263.488464	1287.419678	-541.506042	-129.242249	1300.115967	-499.662689	66.630592	1323.650391	-486.019257	72.695610	1590.594360	-596.609985	285.288330	1051.490601	-568.727173	-177.706818	1068.878906	-475.802612	257.286560	813.725220	-455.114105	-145.844208	833.671326	-510.902863	58.432583	961.696106	480.404022	-26.520351	929.079590	510.154572	154.094360
-518.926392	160.133408	862.241516	-520.352539	-42.801826	861.968262	-638.657898	193.309586	421.708221	-557.343018	-72.352821	474.637756	-619.730713	198.751282	66.994209	-609.534546	-62.398697	76.816864	-564.338623	263.562439	1287.411011	-541.437439	-129.163177	1300.118774	-499.671509	66.734039	1323.659546	-485.951782	72.851433	1590.576782	-596.814636	285.473358	1051.468018	-568.576599	-177.679749	1068.910278	-475.992432	257.521820	813.714233	-454.945160	-145.841431	833.728394	-510.902374	58.470264	961.722290	480.312988	-26.314457	929.082092	510.183441	154.285049
-518.906738	160.104355	862.228760	-520.312683	-42.859001	862.022766	-638.558838	193.287064	421.715332	-557.133850	-72.408409	474.669556	-619.678894	198.754059	67.012917	-609.541382	-62.395153	76.840027	-564.405090	263.648865	1287.387451	-541.435913	-129.088593	1300.167480	-499.703857	66.839447	1323.669189	-485.949890	72.972183	1590.561401	-597.022156	285.648621	1051.467407	-568.544617	-177.666443	1068.963867	-476.206787	257.798859	813.689880	-454.792480	-145.802979	833.802246	-510.899902	58.461243	961.745605	480.164734	-26.156231	929.096497	510.175568	154.469986
-518.936035	160.151245	862.245239	-520.343445	-42.805546	862.059326	-638.704712	193.363815	421.763458	-556.932617	-72.512726	474.717438	-619.785767	198.744598	67.024521	-609.575684	-62.371643	76.843239	-564.514648	263.739960	1287.381104	-541.451904	-128.988190	1300.227539	-499.733185	66.945015	1323.690308	-485.923615	73.103989	1590.561035	-597.245728	285.822266	1051.456787	-568.472107	-177.624542	1069.033447	-476.484344	258.153595	813.614258	-454.624115	-145.792313	833.905884	-510.950470	58.521347	961.773926	480.031830	-25.953634	929.108887	510.173126	154.665771
-518.924194	160.136841	862.227051	-520.304810	-42.821457	862.100891	-638.702698	193.381973	421.771332	-556.763855	-72.575111	474.738617	-619.806641	198.729004	67.032249	-609.590332	-62.406757	76.904938	-564.598145	263.823792	1287.378052	-541.440125	-128.915512	1300.310669	-499.750519	67.047760	1323.702881	-485.880707	73.233101	1590.564819	-597.435059	285.926270	1051.481812	-568.350464	-177.560043	1069.099609	-476.751282	258.550201	813.567627	-454.482086	-145.766312	833.990234	-510.945953	58.536800	961.787476	479.831665	-25.817186	929.133850	510.137573	154.833023
-518.923950	160.142975	862.200256	-520.280701	-42.772030	862.073975	-638.658691	193.362793	421.752686	-556.573425	-72.607239	474.725342	-619.841675	198.722900	67.009964	-609.623535	-62.417934	76.933525	-564.682190	263.884247	1287.297119	-541.417053	-128.800766	1300.302490	-499.799652	67.138977	1323.670410	-485.839966	73.369247	1590.516724	-597.610779	286.135040	1051.449341	-568.283936	-177.545868	1069.113037	-476.999329	258.961060	813.489929	-454.287354	-145.760910	834.047546	-510.927826	58.565495	961.760071	479.666290	-25.601915	929.110046	510.073059	155.077728
-518.897705	160.163422	862.174438	-520.171997	-42.767395	862.041687	-638.551819	193.346329	421.734283	-556.420044	-72.627525	474.667908	-619.788147	198.730606	67.022598	-609.654114	-62.380024	76.950867	-564.730591	263.954620	1287.227295	-541.375122	-128.712769	1300.329346	-499.813690	67.251320	1323.643921	-485.801636	73.514885	1590.453979	-597.813293	286.390656	1051.444214	-568.140076	-177.415207	1069.114014	-477.229645	259.400543	813.455383	-454.108551	-145.710770	834.098145	-510.860626	58.578346	961.731079	479.520233	-25.437815	929.087524	510.030090	155.269150
-518.809326	160.146088	862.161682	-520.039795	-42.800755	862.066711	-638.458679	193.305878	421.711884	-556.244446	-72.640297	474.626068	-619.729675	198.733841	67.010017	-609.655701	-62.395836	76.937592	-564.795715	264.019745	1287.187744	-541.371277	-128.629959	1300.324585	-499.830292	67.363663	1323.626343	-485.762024	73.677399	1590.417725	-598.030579	286.606323	1051.452881	-568.002869	-177.348724	1069.154053	-477.471283	259.836243	813.429626	-453.921082	-145.666473	834.149048	-510.787842	58.573696	961.740479	479.340088	-25.256582	929.083130	509.957092	155.449799
-518.742188	160.142380	862.132690	-519.917236	-42.813068	862.087646	-638.371582	193.278595	421.711670	-556.081604	-72.707352	474.653137	-619.686157	198.759613	67.033585	-609.637451	-62.408623	76.942184	-564.859863	264.100555	1287.175415	-541.378662	-128.531525	1300.330811	-499.874298	67.473709	1323.611816	-485.726807	73.833328	1590.392700	-598.189087	286.752808	1051.447998	-567.930908	-177.298233	1069.175781	-477.760345	260.351196	813.387207	-453.735504	-145.580368	834.226990	-510.716431	58.592682	961.738525	479.183838	-25.041618	929.076477	509.902618	155.694458
[truncated: 329 more rows]
[truncated: 40 more columns]
