# Supplementary material for: A dyadic stimulus set of audiovisual affective displays for the study of multisensory, emotional, social interactions
Source: Behav Res Methods. 2015 Nov 5;48(4):1285–95. doi: 10.3758/s13428-015-0654-4 (PMC5101291; doi:10.3758/s13428-015-0654-4)
Supplement: Supplementary file 1 — (ZIP 270 MB) [file 13428_2015_654_MOESM1_ESM.zip › supplementary_material_2_stimuli_set_files/A/A15.txt]

-544.544250	205.999146	861.324646	-548.639282	2.426606	860.189331	-669.731628	245.965439	422.718475	-605.381592	-27.437561	475.874878	-652.975037	251.965683	67.741165	-669.161011	-17.557611	78.952194	-585.523071	312.656891	1280.904663	-575.887268	-80.443115	1305.945801	-526.712708	114.520737	1320.136597	-516.915222	123.071259	1587.177124	-623.612549	339.066833	1046.736572	-606.849854	-138.879807	1077.958496	-513.372314	310.625244	803.266602	-492.972443	-131.606888	841.281311	-537.605835	103.476677	960.349731	466.667297	35.326225	919.709167	476.856812	216.543091
-544.591064	206.025589	861.328735	-548.672363	2.396767	860.180176	-669.819336	245.929016	422.747040	-605.494202	-27.410921	475.844360	-652.958862	251.943695	67.755577	-669.158691	-17.549086	78.909668	-585.471375	312.597748	1280.948486	-575.849304	-80.509819	1305.912720	-526.672119	114.447540	1320.120361	-516.820435	122.998383	1587.186890	-623.537048	338.968597	1046.785156	-606.813660	-138.910721	1077.905762	-513.345459	310.572357	803.298157	-492.969910	-131.634567	841.228088	-537.607727	103.468582	960.343689	466.675568	36.093468	919.613464	476.867493	217.352936
-544.629211	205.995697	861.333496	-548.723999	2.378121	860.168518	-669.904907	245.892822	422.771973	-605.618042	-27.426500	475.846863	-652.999695	251.922623	67.749626	-669.174194	-17.549389	78.896889	-585.388672	312.517700	1280.977783	-575.808777	-80.558556	1305.908569	-526.605835	114.340324	1320.136841	-516.714966	122.918083	1587.207275	-623.458801	338.882874	1046.819946	-606.639221	-138.781342	1077.833374	-513.311584	310.468994	803.331238	-491.541168	-129.745758	842.741516	-537.596985	103.434586	960.335144	466.707916	36.790504	919.531189	476.897461	218.060226
-544.662476	206.006195	861.347717	-548.754211	2.381024	860.155090	-669.997070	245.832962	422.771912	-605.729309	-27.423716	475.842590	-653.025879	251.913086	67.742691	-669.170532	-17.546970	78.889473	-585.325073	312.448273	1281.021362	-575.767151	-80.636284	1305.895386	-526.551819	114.266518	1320.147095	-516.626709	122.812561	1587.220459	-623.413330	338.829803	1046.860840	-606.647339	-138.828079	1077.799683	-513.284485	310.401520	803.368530	-491.491058	-129.721603	842.718201	-537.591675	103.427170	960.332031	466.695709	37.467331	919.437439	476.948914	218.711670
-544.679993	206.009933	861.357422	-548.772644	2.348226	860.158569	-670.091980	245.810883	422.790924	-605.830505	-27.395420	475.828918	-653.026367	251.922028	67.744957	-669.182861	-17.501616	78.892357	-585.241699	312.391846	1281.069946	-575.752441	-80.696274	1305.867065	-526.513916	114.191467	1320.136963	-516.519165	122.752579	1587.233276	-623.362854	338.766266	1046.895996	-606.568542	-138.808655	1077.785278	-513.270630	310.356049	803.385315	-491.512756	-129.748642	842.683899	-537.590881	103.409332	960.336853	466.721130	38.212570	919.368408	477.010345	219.321381
-544.718872	205.952881	861.339844	-548.817078	2.315066	860.158569	-670.145569	245.757278	422.777405	-605.959778	-27.410324	475.862701	-653.043030	251.891998	67.743614	-669.223389	-17.527674	78.933815	-585.170410	312.333832	1281.098633	-575.717712	-80.781784	1305.874146	-526.479370	114.140327	1320.153320	-516.426208	122.746407	1587.233154	-623.263794	338.672333	1046.958740	-606.511108	-138.789917	1077.780396	-513.240479	310.307983	803.411499	-491.498840	-129.725739	842.630920	-537.582703	103.371513	960.323547	466.777893	38.859943	919.275269	477.061462	219.951675
-544.703003	205.968918	861.367737	-548.814575	2.304847	860.178589	-670.166626	245.730194	422.788116	-606.096191	-27.396021	475.873047	-653.018738	251.892685	67.741837	-669.251587	-17.517948	78.923851	-585.105225	312.285217	1281.156738	-575.669739	-80.829269	1305.867798	-526.432190	114.065414	1320.174316	-516.313049	122.494934	1587.302124	-623.205383	338.592468	1047.014282	-606.501770	-138.818695	1077.742798	-513.212036	310.202423	803.413818	-491.495636	-129.708481	842.614685	-537.559570	103.369797	960.346191	466.747772	39.480213	919.207336	477.050354	220.655945
-544.763367	205.996017	861.387634	-548.892090	2.302205	860.167969	-670.212158	245.716995	422.804810	-606.232300	-27.440809	475.921021	-653.008240	251.884552	67.737213	-669.222778	-17.507347	78.914322	-585.064697	312.259918	1281.221436	-575.672241	-80.881653	1305.880127	-526.370483	113.975204	1320.180542	-516.200806	122.411621	1587.326172	-623.108948	338.512817	1047.068848	-606.473816	-138.822876	1077.719727	-513.162354	310.067352	803.453735	-491.475006	-129.654877	842.587524	-537.593567	103.365730	960.347473	466.755890	40.059414	919.131226	477.087463	221.271332
-544.762207	205.994568	861.412720	-548.917786	2.300071	860.158752	-670.223633	245.705109	422.802185	-606.335083	-27.431231	475.930054	-653.034058	251.885193	67.701004	-669.236389	-17.512468	78.930435	-584.935425	312.140625	1281.262817	-575.573425	-80.972969	1305.864624	-526.337524	113.900330	1320.226929	-516.105103	122.454842	1587.304810	-623.024414	338.440918	1047.142822	-606.454895	-138.846451	1077.709106	-513.093323	309.893433	803.491150	-491.447632	-129.649475	842.571716	-537.575317	103.345367	960.352417	466.724121	40.618687	919.050171	477.148621	221.830399
-544.801941	205.962540	861.420227	-548.944702	2.279765	860.177979	-670.244568	245.699341	422.802277	-606.479980	-27.479706	475.928284	-652.978699	251.887497	67.720009	-669.232300	-17.512474	78.918732	-584.870789	312.059937	1281.303223	-575.541809	-81.052414	1305.875977	-526.257935	113.806343	1320.240356	-515.984863	122.459198	1587.308838	-622.936157	338.354095	1047.181519	-606.443848	-138.871246	1077.668701	-513.033813	309.908752	803.542603	-491.424591	-129.615540	842.550354	-537.592773	103.325157	960.364319	466.748993	41.211269	918.953064	477.210205	222.389923
-544.811768	206.006638	861.468140	-548.964478	2.310771	860.160706	-670.242004	245.686630	422.808472	-606.604309	-27.483223	475.939270	-653.003540	251.901016	67.755081	-669.275757	-17.502119	78.903587	-584.782471	312.008575	1281.342896	-575.488647	-81.121765	1305.873413	-526.205261	113.741333	1320.265503	-515.873230	122.306412	1587.323364	-622.831543	338.284882	1047.214478	-606.407288	-138.878250	1077.653809	-512.977051	309.809692	803.596619	-491.404541	-129.573135	842.519775	-537.578186	103.329857	960.376648	466.754822	41.765839	918.891357	477.273193	222.894501
-544.844238	206.004456	861.495239	-548.995972	2.305599	860.165588	-670.212402	245.665283	422.817078	-606.733521	-27.531635	475.938934	-652.970520	251.899567	67.760498	-669.352356	-17.506374	78.919189	-584.742371	311.936005	1281.362183	-575.444946	-81.188103	1305.847778	-526.137939	113.681473	1320.286865	-515.754089	122.237373	1587.332397	-622.768250	338.194397	1047.252930	-606.368652	-138.897491	1077.613892	-512.901123	309.711121	803.657959	-491.366425	-129.514832	842.485107	-537.583069	103.314865	960.390015	466.755310	42.233482	918.824585	477.324493	223.332489
-544.847595	206.007858	861.518250	-549.002197	2.320053	860.169800	-670.216492	245.655365	422.843262	-606.824585	-27.546797	475.937012	-652.994568	251.876190	67.763611	-669.372131	-17.501762	78.937462	-584.692078	311.853912	1281.413818	-575.365417	-81.259834	1305.856567	-526.058289	113.611893	1320.314331	-515.634277	122.174194	1587.342285	-622.677185	338.125885	1047.285522	-606.293030	-138.907181	1077.614258	-512.830139	309.628967	803.700562	-491.328339	-129.503387	842.464844	-537.569519	103.314034	960.401855	466.737122	42.735031	918.775879	477.330627	223.749420
-544.838257	206.020676	861.537781	-549.002075	2.298471	860.161682	-670.150330	245.616257	422.829376	-606.940308	-27.558313	475.918518	-652.964722	251.830215	67.731750	-669.404114	-17.496820	78.921661	-584.631653	311.793610	1281.445679	-575.315674	-81.325798	1305.842651	-525.983704	113.524025	1320.328735	-515.522217	122.151001	1587.340820	-622.609741	338.071259	1047.335449	-606.233521	-138.882492	1077.587402	-512.762939	309.620605	803.775696	-491.266937	-129.447922	842.451965	-537.554871	103.295685	960.406494	466.739929	43.108078	918.706055	477.364868	224.202408
-544.876465	205.998657	861.560120	-549.061951	2.300977	860.159363	-670.172791	245.628159	422.836090	-607.089172	-27.621559	475.968933	-653.026001	251.830963	67.738663	-669.466492	-17.505003	78.951347	-584.591553	311.699219	1281.481079	-575.290466	-81.409584	1305.826904	-525.938782	113.442596	1320.338745	-515.410645	122.088753	1587.344116	-622.556946	338.022705	1047.366333	-606.196228	-138.946060	1077.578125	-512.689392	309.557770	803.809998	-491.237671	-129.422058	842.436768	-537.581421	103.272316	960.414246	466.675629	43.414009	918.662415	477.362427	224.563980
-544.877258	206.005035	861.606567	-549.080322	2.274712	860.179321	-670.098083	245.615829	422.814087	-607.176514	-27.693947	475.985199	-652.992249	251.837036	67.744370	-669.480347	-17.503702	78.957947	-584.540161	311.630371	1281.531494	-575.246521	-81.480751	1305.808838	-525.898743	113.373573	1320.352783	-515.323608	121.959877	1587.345459	-622.499939	338.011932	1047.398926	-606.190002	-139.017944	1077.562500	-512.626038	309.577545	803.844788	-491.204834	-129.394775	842.433960	-537.589355	103.248741	960.447205	466.618195	43.737820	918.612854	477.334015	224.891632
-544.844727	206.010803	861.625183	-549.085693	2.278529	860.175110	-670.018372	245.583939	422.816284	-607.339966	-27.779463	475.993500	-653.003113	251.836472	67.740005	-669.522949	-17.517744	78.972710	-584.492920	311.580475	1281.571899	-575.213074	-81.555412	1305.811401	-525.870056	113.299126	1320.367920	-515.220886	121.739769	1587.394531	-622.436218	337.971924	1047.431519	-606.165283	-139.087128	1077.536255	-512.541077	309.444977	803.857788	-491.195343	-129.394226	842.394165	-537.567871	103.240456	960.453491	466.571198	44.014893	918.578979	477.329895	225.150146
-544.845764	206.012680	861.656006	-549.122925	2.234346	860.172424	-669.984314	245.578629	422.814850	-607.412354	-27.812635	475.994141	-652.984009	251.817886	67.762032	-669.565186	-17.512222	78.963272	-584.440063	311.520233	1281.624390	-575.184814	-81.623184	1305.792969	-525.817749	113.217506	1320.372192	-515.096802	121.680023	1587.387695	-622.383728	337.931763	1047.454590	-606.129517	-139.139069	1077.510132	-512.487915	309.444824	803.903748	-491.145203	-129.405243	842.390503	-537.573547	103.201241	960.466125	466.554169	44.315014	918.526001	477.315125	225.445953
-544.831360	205.963135	861.669434	-549.121582	2.181074	860.182312	-669.921387	245.561630	422.835968	-607.484192	-27.822285	476.007660	-652.946472	251.790802	67.740036	-669.538757	-17.487104	78.972290	-584.394287	311.427612	1281.651733	-575.094421	-81.695183	1305.796509	-525.953735	113.199173	1320.317261	-515.052490	121.749435	1587.335938	-622.334412	337.882446	1047.489624	-606.077698	-139.199829	1077.503296	-512.417664	309.358856	803.944031	-491.106842	-129.405396	842.374817	-537.559570	103.147362	960.477173	466.518616	44.538319	918.505493	477.317627	225.660446
-544.833313	205.872467	861.664124	-549.136047	2.118305	860.202087	-669.872864	245.534637	422.831146	-607.541443	-27.838669	476.032471	-652.882935	251.796631	67.771088	-669.518921	-17.477867	78.984367	-584.333801	311.364197	1281.674316	-575.052673	-81.776711	1305.776978	-525.891724	113.120651	1320.343750	-514.888000	121.751205	1587.349976	-622.272278	337.840393	1047.540039	-606.014893	-139.243500	1077.501343	-512.345947	309.320068	803.977600	-491.045593	-129.401352	842.358887	-537.554260	103.081940	960.483276	466.449646	44.690563	918.501587	477.274292	225.830231
-544.802551	205.863281	861.696594	-549.135864	2.145696	860.189575	-669.814758	245.527817	422.855255	-607.644592	-27.882084	476.048950	-652.931641	251.794647	67.768738	-669.567261	-17.462486	78.973137	-584.287720	311.292542	1281.721191	-575.005127	-81.842148	1305.800049	-525.822815	113.062378	1320.363281	-514.763489	121.687843	1587.344604	-622.214600	337.782684	1047.574585	-605.984619	-139.312744	1077.470703	-512.273682	309.286102	804.018616	-491.008453	-129.438004	842.334900	-537.544250	103.067558	960.493530	466.455383	44.830910	918.470642	477.300537	225.927399
-544.791138	205.838211	861.697205	-549.129883	2.079432	860.194702	-669.795471	245.536591	422.862549	-607.753906	-27.890123	476.072052	-652.920715	251.796829	67.775345	-669.593689	-17.461733	79.016151	-584.261719	311.253754	1281.753784	-575.001221	-81.876114	1305.770386	-525.650024	112.915398	1320.387817	-514.647522	121.637932	1587.345825	-622.200195	337.772125	1047.600342	-605.960388	-139.372162	1077.490234	-512.225647	309.310944	804.032349	-490.977478	-129.490280	842.339355	-537.530334	103.023941	960.495911	466.383026	44.917725	918.468018	477.279633	226.013184
-544.777039	205.774368	861.673218	-549.131042	2.072475	860.193298	-669.706116	245.500748	422.835114	-607.841248	-27.922110	476.055298	-652.974670	251.809006	67.788658	-669.585632	-17.425081	79.011810	-584.245667	311.189575	1281.770386	-574.972473	-81.958397	1305.773071	-525.633545	112.861366	1320.411499	-514.553589	121.578278	1587.318970	-622.138489	337.751190	1047.604492	-605.924255	-139.435471	1077.480713	-512.179749	309.367493	804.062500	-490.965454	-129.501480	842.319092	-537.518616	102.998512	960.482849	466.328705	44.913490	918.466980	477.257629	226.034302
-544.748840	205.753662	861.690186	-549.132629	2.050539	860.166748	-669.656494	245.484055	422.854095	-607.878174	-27.954187	476.109711	-652.983215	251.803177	67.811584	-669.590454	-17.424622	79.014351	-584.192688	311.090485	1281.778198	-574.937561	-82.022484	1305.754761	-525.760376	112.855186	1320.338135	-514.395508	121.565926	1587.306885	-622.126831	337.740845	1047.614136	-605.884399	-139.483734	1077.472168	-512.146667	309.398529	804.053284	-490.922729	-129.552002	842.316650	-537.503357	102.954506	960.477661	466.260468	44.887775	918.474792	477.204681	226.007278
-544.716003	205.730499	861.708435	-549.152222	1.990570	860.163513	-669.610168	245.457626	422.861786	-607.990601	-28.035696	476.118866	-653.022888	251.785126	67.827782	-669.648438	-17.436459	79.021538	-584.159790	311.015381	1281.808838	-574.911133	-82.087265	1305.739258	-525.743103	112.787254	1320.334595	-514.277832	121.509079	1587.290405	-622.102234	337.716217	1047.622314	-605.874207	-139.549393	1077.446411	-512.080078	309.394196	804.092773	-490.884003	-129.614120	842.291077	-537.503296	102.900322	960.485657	466.188782	44.824570	918.478149	477.171936	225.946518
-544.677917	205.704956	861.741516	-549.125427	1.976016	860.148621	-669.556396	245.439102	422.882050	-607.941956	-27.995630	476.086060	-653.042725	251.771332	67.871735	-669.634033	-17.435751	79.016251	-584.138611	310.961182	1281.838135	-574.925537	-82.149117	1305.711182	-525.610229	112.637085	1320.362427	-514.193359	121.430695	1587.255371	-622.073486	337.678528	1047.659912	-605.828674	-139.598877	1077.407959	-512.074158	309.467834	804.101929	-490.861786	-129.684769	842.291138	-537.479431	102.856445	960.495300	466.138641	44.688278	918.480225	477.169250	225.817169
-544.650574	205.614441	861.717102	-549.123840	1.869198	860.155273	-669.435303	245.369431	422.880798	-608.021729	-28.068665	476.106323	-652.933838	251.732849	67.837891	-669.624573	-17.468300	79.045647	-584.100098	310.880432	1281.845581	-574.897278	-82.232559	1305.687866	-525.705933	112.619110	1320.333496	-514.096985	121.269302	1587.250488	-622.061584	337.664307	1047.684082	-605.811462	-139.670471	1077.385010	-512.035217	309.226563	804.101135	-490.852142	-129.759384	842.269287	-537.457764	102.771683	960.485901	466.077148	44.533669	918.492798	477.141235	225.671860
-544.766174	205.752914	861.738281	-549.425659	2.244181	859.860718	-669.471924	245.432129	422.924103	-607.989319	-28.001554	476.002808	-652.994202	251.703171	67.855232	-669.592957	-17.439890	79.010269	-584.046692	310.785828	1281.859863	-574.855652	-82.293915	1305.691528	-525.883911	112.613457	1319.988770	-513.982666	121.113228	1587.263916	-622.030945	337.623016	1047.718872	-605.809998	-139.730286	1077.359741	-512.015015	309.230408	804.105896	-490.865448	-129.811920	842.236755	-537.554321	102.861748	960.336731	466.021729	44.345879	918.505554	477.120483	225.446945
-544.784119	205.691940	861.732300	-549.456909	2.223254	859.872742	-669.392151	245.380234	422.907837	-607.901001	-27.916290	476.002960	-653.003296	251.685760	67.831848	-669.507446	-17.437489	78.970764	-584.064453	310.751984	1281.861328	-574.894714	-82.324745	1305.681519	-525.552429	112.434532	1320.318726	-513.893127	121.074455	1587.234619	-621.981934	337.594391	1047.696411	-605.807495	-139.785904	1077.344116	-511.999695	309.379089	804.106689	-490.853241	-129.868118	842.227356	-537.571777	102.828629	960.339172	465.936676	44.097206	918.516296	477.086945	225.199707
-544.613281	205.469452	861.724915	-549.118347	1.750710	860.146606	-669.235291	245.338898	422.867493	-607.914551	-27.932915	476.087372	-652.915466	251.691544	67.835617	-669.514343	-17.426840	79.035217	-584.033264	310.664581	1281.871216	-574.875122	-82.396492	1305.683594	-525.529968	112.392784	1320.338379	-513.787598	121.025017	1587.220825	-621.992065	337.579865	1047.723022	-605.781250	-139.821472	1077.362061	-511.977386	309.244965	804.124390	-490.852692	-129.954819	842.231934	-537.441711	102.630394	960.485901	465.841888	43.737583	918.561951	477.102356	224.869247
-544.588379	205.470581	861.773743	-549.063721	1.697288	860.152344	-669.199097	245.346146	422.881012	-607.944519	-27.913273	476.126831	-652.977661	251.700638	67.857903	-669.526855	-17.418245	79.024162	-584.006531	310.619385	1281.884888	-574.879883	-82.467873	1305.672119	-525.506897	112.313255	1320.340820	-513.699280	121.146568	1587.148926	-621.971191	337.507599	1047.728516	-605.778870	-139.880020	1077.337158	-511.976349	309.230957	804.118408	-490.867737	-130.022354	842.204163	-537.431213	102.585480	960.515747	465.725220	43.342949	918.608765	477.109161	224.501724
-544.586975	205.381470	861.742065	-549.066711	1.624685	860.153259	-669.080078	245.329544	422.878510	-607.882874	-27.895819	476.111847	-652.884155	251.717316	67.847412	-669.503174	-17.416307	79.018394	-584.003052	310.543030	1281.873657	-574.884155	-82.533699	1305.635132	-525.482361	112.261475	1320.329102	-513.596497	121.095329	1587.121704	-621.985291	337.477356	1047.737427	-605.809692	-139.925079	1077.320068	-511.966248	309.211700	804.127441	-490.858551	-130.069794	842.220825	-537.439087	102.520386	960.501160	465.613037	42.922882	918.643921	477.116943	224.121658
-544.550720	205.340973	861.754517	-549.043823	1.595681	860.139771	-669.007629	245.292801	422.857208	-607.907349	-27.956861	476.104126	-652.866577	251.718094	67.843384	-669.532654	-17.413256	78.998817	-583.993286	310.485321	1281.884155	-574.900696	-82.590355	1305.634644	-525.466125	112.180641	1320.310547	-513.514893	121.018044	1587.087891	-621.980652	337.446716	1047.745850	-605.830872	-140.028091	1077.285034	-511.978363	309.200012	804.135803	-490.892792	-130.145309	842.196289	-537.424500	102.472626	960.501953	465.517029	42.475140	918.668701	477.119141	223.669678
-544.562561	205.281006	861.740479	-549.047729	1.509444	860.122375	-668.958618	245.305145	422.860260	-607.905334	-27.968309	476.090942	-652.881897	251.714600	67.877716	-669.512817	-17.422958	78.978905	-583.949646	310.441101	1281.871582	-574.877869	-82.674263	1305.592041	-525.621826	112.189957	1320.233032	-513.465210	120.995560	1587.024170	-621.976563	337.394043	1047.751099	-605.849854	-140.072479	1077.287964	-512.005249	309.190887	804.112732	-490.898743	-130.193832	842.178406	-537.433044	102.398399	960.486328	465.406036	41.986240	918.686462	477.132874	223.128693
-544.663025	205.428360	861.772339	-549.368774	1.870933	859.837158	-669.006042	245.354675	422.909241	-607.822327	-27.926283	475.964478	-652.934021	251.690643	67.898102	-669.466675	-17.430767	78.983780	-583.948669	310.387024	1281.888184	-574.905029	-82.744202	1305.572998	-525.458801	112.065224	1320.250488	-513.347473	120.902138	1587.039307	-621.982544	337.352844	1047.770996	-605.859131	-140.155060	1077.269653	-511.999817	309.120422	804.118713	-490.939331	-130.260910	842.161133	-537.543274	102.484306	960.348267	465.341858	41.456551	918.720154	477.176636	222.570938
-544.703369	205.373749	861.757019	-549.432068	1.828810	859.800537	-668.965332	245.307480	422.921509	-607.741943	-27.931875	475.964355	-652.938538	251.690018	67.892525	-669.417358	-17.427551	78.952774	-583.942749	310.325989	1281.880737	-574.920105	-82.808617	1305.539673	-525.432190	111.997101	1320.264771	-513.285522	120.836876	1586.993408	-621.991516	337.293793	1047.766968	-605.903748	-140.175079	1077.251709	-512.025330	309.080688	804.106689	-490.954071	-130.328751	842.156921	-537.585266	102.424164	960.321228	465.180115	40.880901	918.799438	477.154663	221.984680
-544.690369	205.322098	861.759277	-549.409729	1.742029	859.829651	-668.978394	245.293152	422.948578	-607.702209	-27.926012	475.943451	-652.967529	251.673141	67.877472	-669.443176	-17.431433	78.956848	-583.889954	310.253601	1281.882568	-574.870483	-82.895645	1305.553955	-525.584839	111.989357	1320.197998	-513.209778	120.761726	1586.979370	-621.987183	337.230591	1047.749634	-605.915466	-140.221344	1077.238647	-512.037476	309.034790	804.110962	-490.983185	-130.401535	842.139038	-537.594421	102.369339	960.339600	465.028229	40.166180	918.846375	477.182098	221.368484
-544.547180	205.069351	861.737061	-549.061890	1.266824	860.111511	-668.840820	245.199509	422.899689	-607.671082	-27.957823	476.027527	-652.802551	251.645355	67.844566	-669.428528	-17.441280	78.958099	-583.907532	310.198212	1281.872070	-574.898315	-82.925461	1305.541748	-525.396484	111.862305	1320.224854	-513.115967	120.699821	1586.959961	-621.992554	337.144897	1047.758545	-605.948853	-140.281631	1077.224243	-512.028076	308.956573	804.117126	-491.030243	-130.437881	842.125183	-537.473877	102.167290	960.483032	464.904144	39.521202	918.919678	477.211670	220.711060
-544.570740	205.057404	861.750488	-549.072083	1.232251	860.112915	-668.902405	245.205399	422.938202	-607.587769	-27.913242	476.012726	-652.844360	251.633057	67.839027	-669.370728	-17.448399	78.960701	-583.894409	310.124573	1281.850586	-574.900879	-82.998032	1305.531982	-525.367615	111.806389	1320.211060	-513.055420	120.645668	1586.922241	-621.979919	337.102203	1047.729492	-605.958435	-140.322510	1077.230835	-512.052307	308.920441	804.114136	-491.046082	-130.513687	842.122498	-537.492554	102.138924	960.490540	464.818085	38.840034	918.999878	477.284424	219.938065
-544.578491	204.987473	861.754395	-549.060303	1.157773	860.112854	-668.891418	245.142075	422.921661	-607.541321	-27.930151	476.008759	-652.810547	251.636734	67.839752	-669.338379	-17.435274	78.986832	-583.887756	310.067657	1281.836914	-574.900024	-83.062538	1305.538208	-525.353943	111.745377	1320.203369	-512.983521	120.582329	1586.901489	-621.990906	337.023071	1047.738037	-606.011475	-140.392120	1077.210815	-512.078918	308.847198	804.103088	-491.108459	-130.607986	842.108093	-537.490723	102.065689	960.492493	464.599396	37.962551	919.121582	477.294067	219.081589
-544.577087	204.975204	861.761536	-549.085693	1.091044	860.119385	-668.925964	245.113541	422.914154	-607.517822	-27.962326	476.029205	-652.862488	251.656799	67.849380	-669.323608	-17.423586	78.977936	-583.886597	310.020172	1281.844482	-574.914856	-83.120277	1305.529663	-525.320862	111.663292	1320.215698	-512.926514	120.526642	1586.879395	-622.014038	336.966400	1047.739746	-606.066833	-140.454422	1077.213501	-512.111450	308.806763	804.072998	-491.135468	-130.662781	842.095764	-537.509094	102.025101	960.499878	464.436981	37.197910	919.183228	477.308899	218.342545
-544.609070	204.897614	861.751221	-549.096130	1.024939	860.120300	-668.986694	245.064026	422.916656	-607.496094	-27.945555	476.011566	-652.889954	251.648209	67.844620	-669.301758	-17.427076	78.962967	-583.889160	309.957214	1281.817505	-574.926697	-83.183342	1305.506836	-525.304749	111.592110	1320.199341	-512.900146	120.426086	1586.852173	-622.020386	336.944214	1047.743896	-606.051880	-140.503616	1077.227417	-512.126892	308.735199	804.073425	-491.177429	-130.725342	842.090942	-537.522461	101.959488	960.494507	464.317841	36.338955	919.258179	477.346344	217.514221
-544.611511	205.238068	861.981995	-549.022339	1.054085	860.116760	-669.105835	245.104553	422.992920	-607.450806	-27.905447	475.968567	-652.942932	251.644730	67.868439	-669.300842	-17.446020	78.961998	-583.845337	309.897400	1281.822510	-574.909119	-83.239471	1305.491577	-525.304138	111.528198	1320.144775	-512.788391	120.401901	1586.834229	-622.019958	336.859955	1047.753052	-606.088196	-140.554703	1077.214722	-512.168701	308.654846	804.043213	-491.198517	-130.770523	842.074036	-537.578735	102.036987	960.615601	464.170807	35.431454	919.362610	477.425385	216.607620
-544.621643	205.196228	861.978882	-549.047119	1.026119	860.114807	-669.152710	245.037781	422.986603	-607.416382	-27.868145	475.937408	-652.951233	251.643387	67.856369	-669.259277	-17.449766	78.951736	-583.856628	309.845215	1281.817383	-574.951843	-83.298279	1305.479736	-525.282532	111.457283	1320.156616	-512.726685	120.169945	1586.845947	-622.023071	336.797455	1047.767822	-606.103394	-140.604935	1077.180908	-512.220032	308.580231	804.024292	-491.223389	-130.845352	842.062988	-537.583740	102.001625	960.611877	464.008301	34.465805	919.447144	477.476868	215.622192
-544.627319	205.149796	861.988525	-549.030823	0.966069	860.109924	-669.200806	244.985855	422.971527	-607.401733	-27.856195	475.966583	-652.968994	251.642395	67.849945	-669.247314	-17.434078	78.950699	-583.859802	309.771637	1281.821655	-574.939636	-83.354836	1305.480835	-525.314270	111.386917	1320.132935	-512.672241	120.125885	1586.832153	-622.041199	336.756409	1047.747192	-606.137268	-140.655655	1077.186157	-512.227051	308.517609	804.027344	-491.255585	-130.900513	842.032288	-537.571655	101.942215	960.613586	463.873810	33.565136	919.545105	477.533081	214.723450
-544.656250	205.109390	861.994995	-549.036621	0.878722	860.139038	-669.259766	244.973663	422.985168	-607.467651	-27.845667	475.961334	-652.938904	251.635941	67.853210	-669.247681	-17.433773	78.949364	-583.876038	309.702454	1281.804810	-574.982544	-83.424805	1305.481079	-525.294800	111.337791	1320.148804	-512.612793	120.065651	1586.838623	-622.040710	336.664093	1047.760376	-606.148193	-140.770081	1077.205933	-512.258118	308.531128	804.016235	-491.295349	-130.982407	842.041260	-537.582825	101.890587	960.630920	463.671295	32.522491	919.628601	477.587952	213.707733
-544.714050	205.101273	862.008057	-549.049438	0.827140	860.162415	-669.360779	244.946716	423.010895	-607.495300	-27.845543	475.937225	-652.937500	251.633148	67.840073	-669.172119	-17.425976	78.928299	-583.880249	309.660248	1281.814087	-574.953186	-83.473869	1305.505371	-525.300537	111.263023	1320.165161	-512.571472	120.010574	1586.834106	-622.068298	336.625916	1047.775391	-606.169067	-140.829575	1077.201660	-512.311340	308.438416	804.012451	-491.335785	-131.055313	842.048096	-537.612427	101.867920	960.648682	463.517639	31.541460	919.736267	477.656433	212.673019
-544.768555	204.974884	861.974976	-549.096375	0.755013	860.164246	-669.432251	244.903000	423.014130	-607.555542	-27.846153	475.956360	-652.903381	251.644241	67.840126	-669.180542	-17.418179	78.922012	-583.899963	309.608948	1281.835693	-574.975708	-83.531464	1305.477417	-525.281067	111.201248	1320.188110	-512.526917	120.146645	1586.798096	-622.074707	336.525543	1047.783691	-606.224304	-140.923065	1077.187500	-512.348938	308.468994	804.030884	-491.365662	-131.116348	842.060974	-537.622864	101.784897	960.629456	463.409088	30.460375	919.811096	477.774872	211.600006
-544.814026	204.821716	861.899902	-549.101501	0.684786	860.149658	-669.506165	244.837341	423.002075	-607.611755	-27.827415	475.971924	-652.906067	251.650940	67.827538	-669.170715	-17.419596	78.924484	-583.911926	309.539917	1281.831055	-574.955872	-83.594307	1305.499878	-525.265381	111.126282	1320.200439	-512.535706	120.060432	1586.800659	-622.081360	336.431030	1047.771729	-606.216309	-140.987320	1077.205566	-512.378723	308.396057	804.037598	-491.352051	-131.163574	842.040588	-537.601685	101.703186	960.580627	463.239716	29.358341	919.936401	477.849335	210.543045
-544.845154	204.835327	861.927124	-549.112183	0.640734	860.125671	-669.578674	244.766342	422.968811	-607.715698	-27.822599	475.927399	-652.905090	251.672028	67.839027	-669.138733	-17.425638	78.910362	-583.922607	309.489563	1281.850586	-574.957092	-83.646828	1305.495972	-525.276062	111.074417	1320.197388	-512.440186	120.059372	1586.818848	-622.097107	336.348602	1047.788818	-606.222656	-141.050949	1077.191162	-512.414917	308.266327	804.029663	-491.372742	-131.212509	842.008423	-537.609436	101.663963	960.580688	463.096863	28.264589	920.008057	477.956482	209.369949
-545.004272	204.713715	861.815063	-549.534058	1.028538	860.032104	-669.691528	244.742035	422.973145	-607.815063	-27.836578	475.869873	-652.932617	251.685028	67.847305	-669.134399	-17.421249	78.928375	-583.918274	309.440399	1281.854004	-574.944092	-83.699165	1305.497437	-525.266174	111.008186	1320.198486	-512.412842	120.012848	1586.820557	-622.111572	336.270111	1047.774414	-606.193787	-141.102036	1077.199707	-512.455261	308.178467	803.998779	-491.381561	-131.261658	842.002014	-537.778076	101.788727	960.466309	462.859222	27.021900	920.136353	478.042572	208.166565
-544.973083	204.489731	861.748108	-549.231934	0.538661	860.116882	-669.749023	244.662445	422.924927	-607.962830	-27.828249	475.972198	-652.841492	251.712692	67.800415	-669.135986	-17.410402	78.931755	-583.922180	309.369843	1281.858032	-574.892761	-83.772705	1305.509033	-525.434326	111.034630	1320.166748	-512.388672	119.974022	1586.850586	-622.137024	336.187531	1047.782471	-606.202698	-141.168076	1077.229370	-512.487061	308.167114	804.011963	-491.404053	-131.330170	842.001404	-537.603271	101.519669	960.475342	462.741089	25.916754	920.264893	478.114960	207.055359
-545.036316	204.409897	861.742798	-549.218811	0.451286	860.136353	-669.847290	244.608627	422.909668	-608.114685	-27.827660	475.964996	-652.818848	251.705383	67.817955	-669.174683	-17.406609	78.921898	-583.971985	309.313385	1281.849854	-574.906250	-83.801453	1305.525391	-525.252502	110.913750	1320.221680	-512.381958	119.938629	1586.874146	-622.169067	336.133972	1047.790527	-606.133301	-141.199631	1077.286255	-512.542725	308.127777	804.016418	-491.404205	-131.359055	842.047363	-537.621521	101.451622	960.481934	462.560211	24.644510	920.392212	478.199463	205.782700
-545.119873	204.375977	861.743408	-549.286438	0.404505	860.138672	-670.036865	244.588974	422.910797	-608.255798	-27.830196	475.972778	-652.909241	251.712173	67.815018	-669.134094	-17.404276	78.915016	-583.990723	309.264801	1281.889526	-574.901794	-83.852951	1305.556763	-525.247192	110.864624	1320.251221	-512.374268	119.899986	1586.903564	-622.184021	336.062225	1047.786743	-606.175537	-141.261200	1077.290283	-512.578064	308.048889	804.027039	-491.424866	-131.380920	842.063660	-537.664063	101.412277	960.480225	462.376465	23.366484	920.533081	478.304504	204.534714
-545.155212	204.660156	861.929688	-549.278259	0.450747	860.126221	-670.188171	244.564178	422.963745	-608.386230	-27.779425	475.951050	-652.894775	251.699921	67.834206	-669.156311	-17.368362	78.905914	-584.030640	309.193726	1281.902344	-574.869995	-83.938400	1305.591919	-525.275452	110.805328	1320.270264	-512.367004	119.866814	1586.936523	-622.227051	335.996002	1047.811523	-606.112244	-141.290268	1077.340454	-512.603699	307.905914	804.036560	-491.435028	-131.437057	842.063904	-537.721436	101.484650	960.570374	462.267548	22.241583	920.612671	478.422363	203.279556
-545.246216	204.618652	861.929504	-549.332031	0.407685	860.133179	-670.316711	244.537033	422.964172	-608.542480	-27.830044	475.953400	-652.880676	251.699051	67.827782	-669.143677	-17.376947	78.874954	-584.060608	309.137238	1281.913574	-574.842041	-83.993774	1305.606567	-525.259460	110.748528	1320.312012	-512.426819	119.784241	1586.950806	-622.252441	335.914459	1047.841553	-606.083618	-141.354034	1077.355957	-512.627075	307.799988	804.078003	-491.445129	-131.470139	842.069092	-537.762390	101.446976	960.570801	462.076843	20.829226	920.773560	478.517181	201.922653
-545.334961	204.607330	861.950134	-549.367249	0.388822	860.117249	-670.457214	244.485092	422.993011	-608.684753	-27.829277	475.938385	-652.846008	251.677811	67.811081	-669.109375	-17.369328	78.867805	-584.075806	309.084259	1281.950439	-574.802612	-84.050797	1305.627686	-525.280701	110.715874	1320.300415	-512.380615	119.781609	1586.973267	-622.261047	335.816864	1047.838379	-606.076294	-141.428452	1077.353271	-512.651001	307.760193	804.088745	-491.452332	-131.493057	842.049438	-537.790344	101.415962	960.569702	461.948303	19.571228	920.893127	478.595215	200.684311
-545.418823	204.221420	861.738831	-549.481934	0.262246	860.111023	-670.537842	244.401840	422.937897	-608.810730	-27.815462	475.958862	-652.825317	251.699005	67.821068	-669.100708	-17.335505	78.845268	-584.101196	309.029114	1281.962646	-574.741211	-84.107719	1305.648315	-525.261963	110.656311	1320.336304	-512.388611	119.760162	1586.996338	-622.295166	335.752838	1047.847534	-606.014099	-141.499649	1077.401611	-512.714844	307.719391	804.096924	-491.454529	-131.536392	842.065002	-537.781799	101.254875	960.451538	461.769409	18.220871	921.037354	478.670074	199.290726
-545.499146	204.167068	861.757385	-549.533875	0.250118	860.126160	-670.639587	244.338272	422.921326	-608.973206	-27.830688	475.956818	-652.785767	251.706924	67.806152	-669.138855	-17.329100	78.889206	-584.172241	308.959808	1281.934448	-574.709595	-84.178970	1305.691040	-525.285400	110.609352	1320.323242	-512.382935	119.727791	1587.006226	-622.363708	335.697357	1047.845825	-605.987610	-141.540070	1077.397339	-512.738586	307.663269	804.095337	-491.434235	-131.552734	842.071777	-537.820007	101.220589	960.465637	461.603851	16.931053	921.156860	478.754852	197.913498
-545.615356	204.150101	861.736206	-549.628418	0.177940	860.126404	-670.783325	244.275345	422.908997	-609.106018	-27.820337	475.976135	-652.767090	251.688049	67.783066	-669.129333	-17.276489	78.871002	-584.210388	308.907654	1281.939941	-574.665039	-84.221649	1305.694580	-525.290710	110.595139	1320.338623	-512.395874	119.716255	1587.042969	-622.426270	335.621643	1047.873169	-605.910950	-141.603073	1077.452148	-512.794617	307.564087	804.097168	-491.429871	-131.550461	842.077148	-537.879456	101.186905	960.450806	461.485046	15.538667	921.269958	478.867737	196.630157
-545.670532	204.149734	861.758484	-549.664063	0.172237	860.134155	-671.003906	244.245132	422.909760	-609.230713	-27.823483	476.000702	-652.810120	251.697952	67.762955	-669.120911	-17.285488	78.883507	-584.241150	308.835724	1281.936768	-574.593567	-84.293861	1305.714233	-525.452026	110.629265	1320.324585	-512.410400	119.702087	1587.046997	-622.484314	335.545288	1047.876221	-605.895630	-141.668701	1077.459961	-512.862122	307.525696	804.091431	-491.395020	-131.571579	842.066895	-537.913147	101.177544	960.464600	461.271240	14.142021	921.393372	478.916107	195.199799
-545.742920	204.082260	861.732849	-549.709778	0.127946	860.148071	-671.179382	244.204147	422.933960	-609.400513	-27.857697	475.995728	-652.854614	251.705566	67.802162	-669.096436	-17.284969	78.882980	-584.326294	308.793243	1281.956299	-574.600159	-84.348434	1305.697388	-525.303711	110.498009	1320.350952	-512.434998	119.683838	1587.052979	-622.568176	335.507507	1047.871948	-605.842651	-141.759018	1077.437012	-512.909790	307.432251	804.098511	-491.357208	-131.595764	842.051697	-537.950806	101.141708	960.456848	461.125977	12.886196	921.487122	478.996613	193.876450
-545.830811	204.065811	861.737122	-549.757690	0.132294	860.141235	-671.301147	244.115753	422.917084	-609.559448	-27.907780	476.022766	-652.871887	251.709488	67.803619	-669.140259	-17.257399	78.892494	-584.356567	308.719482	1281.949951	-574.494202	-84.405296	1305.701416	-525.500183	110.531082	1320.305664	-512.442871	119.676338	1587.058594	-622.604736	335.419281	1047.906250	-605.811768	-141.813812	1077.437744	-512.989685	307.465271	804.081909	-491.331970	-131.598694	842.027588	-537.996765	101.131653	960.453369	460.930359	11.400534	921.613708	479.099701	192.425003
-545.978271	204.362167	861.894653	-549.813599	0.155504	860.113831	-671.580750	244.124634	422.976166	-609.670715	-27.886412	476.035217	-652.959656	251.688202	67.811203	-669.149475	-17.249435	78.884346	-584.455688	308.674438	1281.967529	-574.500366	-84.436371	1305.686523	-525.345642	110.423935	1320.346313	-512.453979	119.672455	1587.056152	-622.679932	335.378906	1047.909912	-605.724976	-141.886932	1077.435181	-513.096985	307.443176	804.081116	-491.271881	-131.592667	842.026917	-538.120178	101.207382	960.519714	460.788330	10.009303	921.707642	479.171478	191.085953
-546.069214	204.043594	861.726685	-549.910461	0.070491	860.137573	-671.638184	244.023834	422.917328	-609.871216	-27.972750	476.045227	-652.910156	251.703400	67.808914	-669.187866	-17.249109	78.877968	-584.502075	308.626160	1281.977661	-574.474548	-84.493553	1305.680664	-525.369446	110.386612	1320.343750	-512.476196	119.665001	1587.047485	-622.758301	335.322876	1047.939819	-605.670837	-141.920776	1077.404663	-513.168213	307.446198	804.093079	-491.228943	-131.598282	841.986084	-538.133057	101.096161	960.440552	460.536469	8.583476	921.831665	479.214996	189.681625
-546.179871	203.999710	861.725037	-549.976685	0.037719	860.113953	-671.792969	244.004898	422.922485	-610.021912	-28.010057	476.059052	-652.906067	251.695663	67.798225	-669.199402	-17.251909	78.858116	-584.581970	308.565216	1281.985718	-574.437744	-84.537659	1305.686401	-525.402222	110.351456	1320.343872	-512.496033	119.660805	1587.042358	-622.842896	335.266754	1047.953491	-605.634033	-141.991241	1077.400391	-513.274292	307.359314	804.083496	-491.190155	-131.604309	841.957092	-538.193481	101.048706	960.424988	460.371460	7.310116	921.906189	479.289459	188.264328
-546.286743	203.985641	861.718689	-550.038452	0.036362	860.114197	-671.912781	243.934921	422.913696	-610.158203	-28.056005	476.079193	-652.903809	251.677750	67.785233	-669.284973	-17.246317	78.858604	-584.648560	308.498260	1282.007080	-574.397278	-84.582184	1305.692505	-525.423462	110.314812	1320.338257	-512.488953	119.654556	1587.028687	-622.922424	335.210632	1047.976440	-605.573730	-142.004242	1077.393311	-513.360229	307.234833	804.094788	-491.122406	-131.603912	841.947937	-538.260742	101.046036	960.420288	460.162506	5.838976	922.044678	479.336121	186.822052
-546.428711	203.970901	861.737793	-550.101746	0.053676	860.108582	-671.999329	243.895813	422.902344	-610.242432	-28.079948	476.063385	-652.896912	251.688797	67.764114	-669.292969	-17.227287	78.906288	-584.728760	308.461395	1282.003906	-574.395020	-84.624031	1305.653442	-525.463440	110.254211	1320.338501	-512.515259	119.640709	1587.028076	-623.033020	335.171173	1047.987915	-605.499268	-142.039185	1077.395386	-513.494934	307.199799	804.125610	-491.071686	-131.569992	841.935852	-538.346863	101.038666	960.425354	460.018829	4.461675	922.129272	479.436340	185.395569
-546.537720	203.948242	861.743103	-550.135803	0.044749	860.117615	-672.055603	243.832321	422.893890	-610.417175	-28.186064	476.101379	-652.845581	251.696854	67.755814	-669.375305	-17.188740	78.912743	-584.826294	308.385132	1282.010986	-574.372742	-84.666801	1305.653687	-525.495422	110.255463	1320.326904	-512.507935	119.639839	1587.025879	-623.131042	335.114197	1047.999634	-605.469482	-142.060196	1077.367554	-513.616150	307.150024	804.152344	-491.037903	-131.576050	841.915039	-538.415649	101.028229	960.432312	459.726257	3.013784	922.230469	479.443146	184.011597
-546.787903	204.081146	861.756287	-550.588135	0.540126	859.996765	-672.178955	243.854019	422.896667	-610.568970	-28.299812	476.022247	-652.874451	251.693085	67.766434	-669.441284	-17.201391	78.920860	-584.924866	308.361328	1282.047729	-574.355164	-84.713799	1305.657349	-525.546814	110.207016	1320.342529	-512.525330	119.628487	1587.011719	-623.265381	335.078705	1048.028076	-605.437012	-142.057007	1077.372925	-513.770386	307.109283	804.156006	-490.978821	-131.529007	841.913086	-538.700073	101.264084	960.370972	459.593384	1.703052	922.301636	479.529449	182.594803
-546.880249	203.991302	861.752075	-550.330688	0.050838	860.075928	-672.197937	243.841034	422.848999	-610.670227	-28.387980	476.120758	-653.148804	251.862640	67.873505	-669.483643	-17.214911	78.901810	-585.031616	308.326630	1282.061646	-574.354919	-84.735291	1305.672241	-525.603577	110.185722	1320.319580	-512.530518	119.621231	1587.019775	-623.410339	335.016510	1048.049561	-605.419250	-142.093399	1077.357300	-513.939636	307.095612	804.150635	-490.960480	-131.500381	841.901062	-538.644409	101.034805	960.411743	459.365509	0.295524	922.412598	479.547150	181.154617
-547.008728	203.975784	861.770630	-550.368958	0.015898	860.102478	-672.227661	243.804398	422.801697	-610.704102	-28.431206	476.127991	-652.873901	251.716446	67.745842	-669.515320	-17.217100	78.909760	-585.128967	308.292603	1282.092041	-574.341064	-84.791840	1305.672119	-525.659180	110.164551	1320.323120	-512.527832	119.617416	1587.011108	-623.561768	335.008881	1048.043701	-605.386475	-142.136246	1077.361816	-514.081055	307.060486	804.184265	-490.926727	-131.482056	841.927307	-538.741699	101.018173	960.435791	459.204773	-1.057436	922.486023	479.643036	179.756104
-547.150513	203.981644	861.774292	-550.445374	0.041742	860.093811	-672.192078	243.794571	422.763824	-610.742065	-28.464195	476.094604	-652.867188	251.707413	67.726791	-669.544312	-17.219261	78.917274	-585.276611	308.271484	1282.119507	-574.351501	-84.816063	1305.646851	-525.716614	110.138977	1320.338867	-512.551880	119.600494	1586.997314	-623.726990	334.960968	1048.080078	-605.351624	-142.143692	1077.362671	-514.231079	307.052734	804.190979	-490.888977	-131.422150	841.928345	-538.850464	101.031097	960.433228	458.955505	-2.470057	922.576355	479.645782	178.403076
-547.302368	203.946457	861.785950	-550.512695	0.030489	860.099060	-672.215027	243.792419	422.754395	-610.728821	-28.513084	476.086914	-653.092346	251.872223	67.855873	-669.524109	-17.212683	78.877457	-585.407654	308.217499	1282.136353	-574.347534	-84.847023	1305.660034	-525.802246	110.136635	1320.320557	-512.546570	119.589432	1586.991699	-623.868958	334.899933	1048.097656	-605.306763	-142.172562	1077.350098	-514.410278	307.096039	804.199036	-490.859955	-131.401230	841.910400	-538.956665	101.008705	960.441345	458.845062	-3.746376	922.625854	479.721375	177.078171
-547.442505	203.989899	861.833069	-550.565186	0.025073	860.109497	-672.216492	243.801422	422.759430	-610.753540	-28.553604	476.059967	-652.869080	251.708954	67.748245	-669.576904	-17.230822	78.886047	-585.533875	308.178864	1282.163696	-574.337097	-84.883385	1305.652832	-525.862000	110.091393	1320.319946	-512.550537	119.572006	1586.979248	-624.010498	334.811188	1048.141602	-605.318726	-142.203110	1077.329102	-514.550720	307.104156	804.241150	-490.834045	-131.336090	841.916748	-539.074707	101.014664	960.472168	458.633484	-5.140179	922.707458	479.761932	175.658051
-547.594666	204.014740	861.847839	-550.645386	0.061677	860.088623	-672.219116	243.803467	422.748566	-610.760010	-28.631479	476.063416	-652.844421	251.708725	67.741508	-669.627136	-17.242809	78.912590	-585.666931	308.125610	1282.175781	-574.288879	-84.915726	1305.646973	-526.074890	110.154915	1320.289795	-512.556763	119.569046	1586.969238	-624.163086	334.744141	1048.168091	-605.245850	-142.210648	1077.334595	-514.659180	307.020203	804.264954	-490.793884	-131.292206	841.939636	-539.193298	101.031479	960.469238	458.409058	-6.452542	922.779968	479.758240	174.226242
-547.760376	204.000397	861.887085	-550.710205	0.099335	860.099854	-672.230042	243.801971	422.735992	-610.737061	-28.646671	476.056671	-652.835815	251.696686	67.725739	-669.592224	-17.277605	78.918648	-585.887268	308.127319	1282.209717	-574.349243	-84.918602	1305.643311	-526.149536	110.146599	1320.291626	-512.567993	119.557312	1586.976807	-624.327637	334.667938	1048.184570	-605.261475	-142.280289	1077.345947	-514.810364	307.061646	804.330872	-490.788391	-131.240021	841.948853	-539.326477	101.034363	960.496155	458.193573	-7.841864	922.840393	479.805481	172.866638
-547.937927	203.997910	861.916077	-550.777222	0.091073	860.141785	-672.250305	243.811905	422.711273	-610.784546	-28.726925	476.092834	-652.805481	251.693436	67.721153	-669.609497	-17.279697	78.928574	-586.049805	308.065979	1282.220581	-574.315247	-84.964241	1305.672729	-526.105530	110.081184	1320.347778	-512.578735	119.534271	1586.966919	-624.526672	334.639404	1048.216431	-605.277588	-142.313751	1077.357666	-514.979553	307.031403	804.344727	-490.784851	-131.208527	841.966248	-539.456909	101.040779	960.532532	457.968872	-9.188675	922.924805	479.821442	171.553299
-548.098511	204.011398	861.912842	-550.865601	0.092225	860.134216	-672.321472	243.851456	422.712433	-610.815186	-28.792547	476.108856	-652.858704	251.689850	67.722847	-669.652161	-17.288347	78.925957	-586.250000	308.042603	1282.258545	-574.324768	-84.987038	1305.682983	-526.215027	110.070030	1320.352173	-512.608215	119.519997	1586.958008	-624.750000	334.605560	1048.229980	-605.299011	-142.390961	1077.367188	-515.184204	307.070679	804.361145	-490.805756	-131.178101	841.977539	-539.595215	101.049767	960.528503	457.787781	-10.425593	922.989563	479.840179	170.261169
-548.260803	204.076492	861.939941	-550.954895	0.138796	860.129883	-672.365295	243.857864	422.711243	-610.830872	-28.815701	476.089905	-652.877930	251.701645	67.733170	-669.664978	-17.288561	78.906883	-586.450256	307.997375	1282.277466	-574.333313	-84.991333	1305.665283	-526.323792	110.066307	1320.357422	-512.646973	119.520760	1586.931030	-624.990723	334.634369	1048.249023	-605.264282	-142.404663	1077.367065	-515.399963	307.126129	804.364563	-490.834503	-131.178879	841.972168	-539.719604	101.093857	960.539612	457.535400	-11.838845	923.073486	479.894714	168.879532
-548.391174	204.075027	861.942078	-551.015015	0.125354	860.137146	-672.380127	243.839355	422.691986	-610.878479	-28.859240	476.096008	-652.869507	251.718170	67.750931	-669.720398	-17.325735	78.938347	-586.692749	308.031555	1282.310913	-574.363342	-85.015724	1305.647705	-526.435791	110.086823	1320.321533	-512.675598	119.499146	1586.917480	-625.253357	334.644165	1048.293579	-605.276245	-142.485443	1077.359009	-515.617737	307.159668	804.380920	-490.853241	-131.164749	841.972412	-539.824829	101.092499	960.545410	457.363037	-13.055958	923.103821	479.913635	167.615219
-548.489136	204.287766	862.069519	-551.031677	0.197290	860.119568	-672.471191	243.856232	422.722137	-610.857605	-28.875826	476.073273	-652.899719	251.724197	67.736732	-669.705017	-17.336605	78.882568	-586.914307	307.992371	1282.318481	-574.376343	-85.026428	1305.646973	-526.538635	110.058846	1320.302246	-512.716919	119.488625	1586.896362	-625.483704	334.592072	1048.319092	-605.298035	-142.544022	1077.345337	-515.819397	307.232880	804.419128	-490.857635	-131.174057	841.969238	-539.936340	101.169388	960.605042	457.104584	-14.315212	923.157471	479.948700	166.312180
-548.618347	204.227692	862.066711	-551.068665	0.205476	860.129639	-672.498352	243.846619	422.704010	-610.862427	-28.906279	476.079315	-652.895935	251.696152	67.715813	-669.702332	-17.328308	78.868187	-587.092712	307.931610	1282.315186	-574.371826	-85.073898	1305.628174	-526.650452	110.091629	1320.335571	-512.765991	119.492195	1586.876587	-625.717407	334.559784	1048.327759	-605.280029	-142.603317	1077.353638	-516.000732	307.295471	804.443787	-490.892181	-131.187836	841.953918	-540.026550	101.153900	960.609497	456.928040	-15.507694	923.210938	479.975647	165.116104
-548.726318	204.328156	862.144226	-551.095642	0.237522	860.140625	-672.577332	243.883072	422.733002	-610.873047	-28.863579	476.068726	-652.920898	251.693680	67.718285	-669.734924	-17.319033	78.879745	-587.335083	307.894165	1282.307373	-574.372864	-85.099533	1305.633423	-526.787354	110.105194	1320.333374	-512.828613	119.481445	1586.868652	-625.934692	334.518799	1048.346313	-605.257935	-142.641983	1077.360718	-516.204529	307.363739	804.456421	-490.941559	-131.244751	841.936218	-540.134277	101.192360	960.657410	456.684204	-16.757347	923.270081	480.004059	163.811951
-548.815857	204.404572	862.195618	-551.096008	0.257846	860.149536	-672.607849	243.848709	422.702698	-610.879517	-28.902971	476.099426	-652.927612	251.683121	67.701790	-669.758728	-17.353436	78.862686	-587.556091	307.850067	1282.306885	-574.412537	-85.109634	1305.647339	-526.911438	110.114777	1320.347778	-512.855896	119.445946	1586.915894	-626.169250	334.499939	1048.317383	-605.292053	-142.752945	1077.380127	-516.375305	307.447021	804.488953	-490.974365	-131.273346	841.938965	-540.219116	101.225029	960.691284	456.469147	-17.922626	923.326111	480.037384	162.610916
-548.948914	204.386429	862.210266	-551.150757	0.300027	860.151855	-672.526978	243.874756	422.598297	-610.873230	-28.891874	476.101776	-652.835693	251.688904	67.708649	-669.773132	-17.348845	78.859474	-587.786560	307.821075	1282.309082	-574.429810	-85.136459	1305.650879	-527.058899	110.125877	1320.352295	-512.930725	119.441742	1586.912109	-626.410278	334.474640	1048.295776	-605.287537	-142.812515	1077.401733	-516.560364	307.597076	804.491882	-491.024139	-131.351334	841.917053	-540.324585	101.234543	960.700867	456.236572	-19.082926	923.388611	480.052643	161.462845
-549.083252	204.478104	862.253296	-551.219116	0.286211	860.136414	-672.692383	243.848694	422.677063	-610.886414	-28.935225	476.139069	-652.908447	251.690399	67.706245	-669.766296	-17.337908	78.864746	-588.023193	307.792297	1282.311890	-574.477478	-85.153175	1305.636963	-527.172913	110.119202	1320.358032	-513.031372	119.463112	1586.898682	-626.672363	334.505737	1048.317627	-605.272034	-142.889954	1077.420166	-516.737427	307.593628	804.508728	-491.052765	-131.470856	841.898376	-540.429504	101.248726	960.714722	455.925598	-20.210630	923.458618	480.050873	160.300354
-549.194824	204.009338	862.006531	-551.311035	0.209970	860.140991	-672.590637	243.765915	422.570282	-610.843811	-28.962057	476.097809	-652.774475	251.673599	67.649872	-669.793518	-17.382097	78.842384	-588.249390	307.774506	1282.322388	-574.535583	-85.174294	1305.620239	-527.332825	110.125153	1320.359009	-513.170898	119.521454	1586.856567	-626.934814	334.481873	1048.312622	-605.299438	-142.988983	1077.419067	-516.997070	307.720551	804.495850	-491.087189	-131.590927	841.877380	-540.452087	101.096954	960.587158	455.691620	-21.279434	923.497009	480.086273	159.182251
-549.289856	204.006424	862.009216	-551.369568	0.206516	860.139099	-672.634827	243.787994	422.572388	-610.731140	-28.863453	476.039032	-652.836975	251.673050	67.656761	-669.711304	-17.382195	78.807243	-588.500854	307.779816	1282.337158	-574.596680	-85.195305	1305.608276	-527.480591	110.133247	1320.355591	-513.276184	119.530693	1586.849609	-627.188538	334.432556	1048.353516	-605.329041	-143.075134	1077.388428	-517.205688	307.706146	804.502747	-491.131012	-131.687881	841.877136	-540.540222	101.093414	960.588684	455.427124	-22.397493	923.565308	480.065308	158.176514
-549.378357	204.027390	862.007141	-551.421570	0.204911	860.124634	-672.617981	243.779068	422.557922	-610.573853	-28.745567	476.008545	-652.791870	251.670029	67.644463	-669.666138	-17.393106	78.783073	-588.740173	307.750214	1282.328003	-574.661804	-85.215378	1305.570435	-527.620056	110.123947	1320.363525	-513.415527	119.549126	1586.849121	-627.442932	334.413269	1048.359741	-605.376587	-143.160858	1077.366455	-517.435242	307.900635	804.520264	-491.179657	-131.831451	841.846436	-540.618469	101.098969	960.581116	455.215485	-23.423660	923.616455	480.111572	156.998016
-549.507141	203.976715	861.993042	-551.465515	0.209751	860.113525	-672.654175	243.843658	422.557678	-610.512756	-28.700083	475.981689	-652.822754	251.736374	67.681679	-669.630920	-17.440222	78.747429	-588.952148	307.765045	1282.342407	-574.738220	-85.226585	1305.565063	-527.754822	110.124084	1320.366089	-513.548950	119.579948	1586.858276	-627.644287	334.393646	1048.362915	-605.409485	-143.265930	1077.357422	-517.677002	307.899200	804.498108	-491.233490	-132.009796	841.862915	-540.717346	101.081444	960.569824	454.973114	-24.487400	923.681519	480.154938	155.967560
-549.614197	203.964523	861.988708	-551.503784	0.194023	860.133606	-672.675537	243.839569	422.508911	-610.442383	-28.633844	475.976501	-652.831421	251.729324	67.668793	-669.605286	-17.428043	78.722214	-589.182434	307.771423	1282.364258	-574.872681	-85.211594	1305.561157	-527.907227	110.117439	1320.349365	-513.697266	119.608910	1586.859985	-627.900757	334.418762	1048.403687	-605.431763	-143.375793	1077.375854	-517.907654	307.965332	804.494812	-491.281036	-132.140396	841.871216	-540.807312	101.082863	960.579590	454.717957	-25.450033	923.735046	480.157349	155.048523
-549.727783	203.966537	861.996521	-551.529114	0.220891	860.134521	-672.703064	243.859665	422.515564	-610.348999	-28.569504	475.980011	-652.820923	251.737198	67.674377	-669.563782	-17.429533	78.726494	-589.396851	307.751312	1282.335571	-574.957397	-85.216187	1305.546387	-528.010742	110.117149	1320.374023	-513.849792	119.638664	1586.859985	-628.113464	334.421143	1048.393066	-605.463379	-143.456451	1077.389771	-518.105774	308.076172	804.499512	-491.353821	-132.285980	841.859497	-540.900391	101.098190	960.586243	454.595490	-26.568083	923.768799	480.427734	153.480164
-549.839417	203.943253	861.991516	-551.531433	0.197298	860.146790	-672.712097	243.854477	422.495239	-610.184143	-28.483381	475.930725	-652.862793	251.726837	67.629478	-669.536682	-17.420219	78.724411	-589.601257	307.735840	1282.335815	-575.016968	-85.228828	1305.563232	-528.151550	110.113945	1320.376343	-514.003296	119.682686	1586.874146	-628.325134	334.383789	1048.388062	-605.492065	-143.564423	1077.423828	-518.318787	308.288055	804.526428	-491.407654	-132.452515	841.872375	-540.972778	101.088554	960.591553	454.254028	-27.279778	923.810059	480.193970	153.141159
-549.955383	203.870895	861.988342	-551.576904	0.219650	860.149536	-672.722351	243.874786	422.484619	-610.040161	-28.391642	475.928711	-652.795410	251.732651	67.639885	-669.482910	-17.442215	78.705887	-589.776794	307.687561	1282.322388	-575.047852	-85.249702	1305.571045	-528.288330	110.115326	1320.428101	-514.182190	119.720078	1586.890259	-628.533081	334.346924	1048.375244	-605.515198	-143.644699	1077.438110	-518.513977	308.233948	804.535950	-491.498016	-132.625076	841.872864	-541.066589	101.069420	960.592590	453.987457	-28.219252	923.841187	480.218384	152.247406
-550.041687	203.886215	861.998108	-551.575684	0.206314	860.158936	-672.760498	243.861923	422.480377	-609.924500	-28.356764	475.893097	-652.820618	251.738190	67.639000	-669.431396	-17.442043	78.701752	-589.965881	307.676666	1282.323242	-575.143433	-85.262924	1305.576416	-528.431091	110.124413	1320.443115	-514.363770	119.758324	1586.909424	-628.724426	334.294830	1048.385376	-605.553711	-143.737656	1077.471191	-518.711121	308.350891	804.572083	-491.573639	-132.780884	841.882874	-541.135376	101.074722	960.604858	453.822083	-28.989483	923.852600	480.285675	151.578827
-550.140076	203.874115	861.984375	-551.590698	0.197144	860.143188	-672.760925	243.900574	422.465057	-609.774597	-28.268312	475.885406	-652.867615	251.734390	67.634560	-669.400635	-17.436930	78.671043	-590.156982	307.641510	1282.315918	-575.196045	-85.281166	1305.569946	-528.717102	110.201942	1320.445313	-514.552795	119.786354	1586.921875	-628.902649	334.263763	1048.378540	-605.617310	-143.829041	1077.500732	-518.875916	308.246643	804.550110	-491.669647	-132.937607	841.882385	-541.220032	101.067238	960.592834	453.524536	-29.882641	923.885315	480.283386	150.703430
-550.225342	203.876495	861.993103	-551.633057	0.188623	860.158325	-672.697937	243.894119	422.425629	-609.685425	-28.252712	475.861816	-652.746765	251.745987	67.626724	-669.389648	-17.469868	78.623314	-590.362976	307.669159	1282.310669	-575.294739	-85.283661	1305.594238	-528.745483	110.148682	1320.455444	-514.746582	119.831482	1586.927246	-629.080078	334.261810	1048.362915	-605.690063	-143.958328	1077.516235	-519.032593	308.279541	804.563416	-491.791565	-133.097000	841.858154	-541.307007	101.069511	960.607056	453.236786	-30.654638	923.881958	480.276764	149.841751
-550.341919	203.865311	861.988892	-551.675293	0.202114	860.151978	-672.678894	243.905136	422.371796	-609.587036	-28.235857	475.880768	-652.746887	251.739365	67.611740	-669.385498	-17.488419	78.637695	-590.520935	307.668304	1282.331055	-575.391785	-85.293335	1305.580688	-528.889954	110.180405	1320.453735	-514.936890	119.868584	1586.925537	-629.251160	334.257751	1048.335205	-605.779480	-144.055038	1077.531128	-519.188538	308.280792	804.531860	-491.912262	-133.274231	841.844971	-541.396118	101.073067	960.602722	453.003998	-31.306963	923.876343	480.270477	149.276459
-550.393738	204.442825	862.368530	-551.579346	0.341024	860.152832	-672.798706	244.026794	422.447388	-609.363220	-28.131735	475.810425	-652.880249	251.746521	67.596382	-669.341187	-17.483055	78.604996	-590.703674	307.659576	1282.287231	-575.471130	-85.311050	1305.576660	-529.032349	110.191711	1320.443726	-515.122131	119.909195	1586.920532	-629.403503	334.266449	1048.321411	-605.856262	-144.170319	1077.536133	-519.287659	308.313416	804.523254	-491.982025	-133.363022	841.801025	-541.528809	101.256348	960.805969	452.727142	-31.934547	923.881714	480.299408	149.080139
-550.472778	204.475937	862.396545	-551.568909	0.364690	860.173706	-672.717834	244.060883	422.410309	-609.233887	-28.121826	475.804504	-652.839172	251.776047	67.607582	-669.320007	-17.503647	78.610130	-590.900208	307.625244	1282.266235	-575.549133	-85.318634	1305.550415	-529.189209	110.202820	1320.399902	-515.309875	119.944450	1586.933594	-629.576294	334.214569	1048.274048	-605.921265	-144.221848	1077.508423	-519.404968	308.321838	804.529358	-492.083435	-133.477997	841.780212	-541.606628	101.285622	960.834534	452.451538	-32.707142	923.895752	480.304718	148.048828
-550.572083	204.425522	862.396484	-551.594910	0.347404	860.182739	-672.731628	244.083466	422.436401	-609.123962	-28.119995	475.776367	-652.898315	251.786606	67.598663	-669.321777	-17.504318	78.611366	-591.099792	307.620850	1282.269165	-575.621033	-85.301811	1305.526611	-529.328979	110.205086	1320.413940	-515.476501	120.000847	1586.955933	-629.748901	334.195679	1048.272095	-606.008057	-144.281830	1077.522339	-519.504395	308.334991	804.535278	-492.137634	-133.567200	841.789185	-541.685181	101.259476	960.840576	452.146698	-33.217525	923.904602	480.330078	148.204651
-550.686157	204.377792	862.393677	-551.616089	0.295590	860.198853	-672.669678	244.106033	422.369476	-609.091125	-28.154535	475.781952	-652.791565	251.777496	67.600365	-669.289673	-17.509363	78.608833	-591.312500	307.615753	1282.268799	-575.699585	-85.304062	1305.525635	-529.482605	110.221680	1320.402344	-515.683350	120.043869	1586.958740	-629.911194	334.184418	1048.259033	-606.101257	-144.298401	1077.483032	-519.593262	308.330872	804.529114	-492.209686	-133.667389	841.771118	-541.764771	101.223274	960.848511	451.964447	-33.755951	923.885498	480.346832	147.660309
-550.747925	204.445175	862.428711	-551.623901	0.357048	860.198730	-672.664124	244.116928	422.366272	-608.976379	-28.127159	475.773621	-652.843445	251.803574	67.567497	-669.239685	-17.518528	78.570732	-591.513733	307.595459	1282.259766	-575.761475	-85.329483	1305.525635	-529.614624	110.253746	1320.417358	-515.932495	120.051018	1586.975220	-630.064697	334.178772	1048.236694	-606.131226	-144.278641	1077.510498	-519.656799	308.334412	804.543640	-492.271454	-133.722275	841.775085	-541.833069	101.273140	960.869019	451.726044	-34.246193	923.869324	480.343689	147.130081
-550.859009	204.456650	862.460022	-551.624451	0.346778	860.210876	-672.673889	244.174667	422.333313	-608.910278	-28.115616	475.782898	-652.874146	251.828506	67.578590	-669.228394	-17.550871	78.587097	-591.708618	307.616913	1282.266479	-575.863403	-85.320633	1305.539307	-529.774658	110.262177	1320.420532	-516.105347	120.100281	1586.981567	-630.212097	334.176819	1048.218384	-606.221863	-144.301346	1077.494019	-519.706421	308.341431	804.555420	-492.322662	-133.762817	841.767090	-541.917480	101.269676	960.893372	451.427460	-34.767853	923.835327	480.324799	146.641342
-550.963806	204.440201	862.453186	-551.648315	0.318275	860.204163	-672.651184	244.213440	422.307037	-608.885376	-28.166224	475.780457	-652.842651	251.819641	67.542389	-669.258118	-17.568466	78.595482	-591.932617	307.653625	1282.276245	-575.962646	-85.299248	1305.563599	-529.925415	110.291656	1320.411865	-516.289429	120.134369	1586.982788	-630.332214	334.103241	1048.204224	-606.245911	-144.276169	1077.502197	-519.777344	308.326935	804.572754	-492.389252	-133.799332	841.726990	-541.987244	101.251038	960.887146	451.156982	-35.329067	923.837830	480.318481	146.135117
-551.053284	204.440186	862.484558	-551.685303	0.334633	860.196350	-672.710632	244.236588	422.287262	-608.849487	-28.189573	475.756073	-652.869873	251.806747	67.523369	-669.284180	-17.569891	78.601654	-592.152161	307.655731	1282.276611	-576.073914	-85.288918	1305.562988	-530.043701	110.293312	1320.421875	-516.384033	120.212791	1586.993896	-630.459229	334.075012	1048.182861	-606.298096	-144.248535	1077.468506	-519.826355	308.303802	804.573059	-492.420837	-133.772263	841.706482	-542.069519	101.242455	960.900513	450.937408	-35.781109	923.827393	480.347626	145.746063
-551.121216	204.421570	862.509705	-551.681274	0.331761	860.203979	-672.682068	244.235733	422.256592	-608.864502	-28.199774	475.747742	-652.833496	251.861649	67.543198	-669.311279	-17.576220	78.622681	-592.343323	307.644104	1282.256470	-576.158081	-85.277992	1305.563110	-530.216492	110.303596	1320.432861	-516.575134	120.250290	1586.989746	-630.599915	334.076111	1048.196289	-606.358765	-144.264587	1077.471313	-519.874573	308.314026	804.588318	-492.456635	-133.714310	841.703674	-542.126709	101.226395	960.919189	450.808044	-36.170269	923.796204	480.502899	144.984604
-551.206482	204.398346	862.515808	-551.682556	0.330313	860.215637	-672.708557	244.285522	422.262970	-608.888611	-28.293976	475.784454	-652.856323	251.845230	67.545578	-669.352417	-17.581915	78.613258	-592.509094	307.626831	1282.241943	-576.219971	-85.297508	1305.565308	-530.365601	110.316513	1320.495361	-516.758179	120.277443	1587.011719	-630.713501	334.046204	1048.194824	-606.370850	-144.222504	1077.477539	-519.926086	308.312866	804.615723	-492.497162	-133.665390	841.703796	-542.189087	101.220497	960.929932	450.946106	-37.203697	923.765381	480.697632	141.465820
-551.360107	203.672577	862.039185	-551.866394	0.108892	860.202026	-672.584412	244.213730	422.100800	-609.004761	-28.434509	475.795105	-652.762695	251.840149	67.532455	-669.364746	-17.595736	78.598351	-592.721313	307.646362	1282.274536	-576.291504	-85.286865	1305.569580	-530.518799	110.333389	1320.508789	-516.926208	120.313774	1587.036743	-630.841309	334.011658	1048.177002	-606.404114	-144.181625	1077.468994	-519.947998	308.296753	804.656128	-492.510590	-133.610260	841.695435	-542.193298	100.968842	960.671692	450.447449	-36.964725	923.744568	479.913879	142.421387
-551.462280	203.585205	862.000793	-551.896240	0.090922	860.193542	-672.585022	244.184296	422.068542	-609.048340	-28.472912	475.783661	-652.790527	251.867432	67.507423	-669.403076	-17.628176	78.623169	-592.916992	307.655121	1282.270996	-576.364014	-85.277069	1305.570313	-530.666687	110.361908	1320.513794	-517.100220	120.349213	1587.041748	-630.964661	333.963165	1048.140381	-606.462891	-144.165131	1077.423828	-519.983154	308.308746	804.655273	-492.508850	-133.494659	841.668091	-542.259033	100.933838	960.648376	450.190735	-37.227680	923.754395	479.801666	142.255524
-551.434753	204.304413	862.467590	-551.752258	0.281024	860.206543	-672.747986	244.297302	422.151428	-609.002747	-28.431578	475.785736	-652.904663	251.887497	67.533142	-669.376709	-17.619486	78.609863	-593.126404	307.643311	1282.231934	-576.464722	-85.258675	1305.567627	-530.806824	110.357742	1320.539795	-517.260376	120.390656	1587.048462	-631.088013	333.929382	1048.103394	-606.456543	-144.086121	1077.405273	-520.040405	308.285553	804.656372	-492.492004	-133.397339	841.675903	-542.374634	101.174934	960.904968	449.901031	-37.326660	923.773071	480.230743	144.082367
-551.506470	204.323563	862.500732	-551.759338	0.277192	860.209412	-672.805176	244.272354	422.194244	-609.065552	-28.472151	475.809296	-652.932129	251.892899	67.524117	-669.411682	-17.626984	78.604134	-593.314392	307.644928	1282.212280	-576.535156	-85.249420	1305.546997	-530.925171	110.399994	1320.550659	-517.414001	120.437309	1587.057617	-631.219482	333.942444	1048.068237	-606.476318	-144.071960	1077.385376	-520.087708	308.274445	804.650146	-492.437134	-133.289993	841.673523	-542.420715	101.170853	960.923462	449.954559	-37.921467	923.751831	480.093414	140.904999
-551.677856	203.578308	862.026001	-551.937744	0.099236	860.193542	-672.727295	244.208221	422.055145	-609.205444	-28.567682	475.842133	-652.822937	251.852249	67.447250	-669.504639	-17.622044	78.610489	-593.493774	307.633820	1282.173218	-576.626282	-85.249489	1305.554077	-531.052551	110.412888	1320.568970	-517.584778	120.486732	1587.058960	-631.348938	333.912933	1048.062622	-606.467529	-144.004242	1077.370972	-520.156128	308.273010	804.667419	-492.345276	-133.150162	841.707764	-542.437378	100.930252	960.665649	449.804138	-37.980141	923.741333	480.091949	140.924606
-551.732239	203.520432	862.003235	-551.960449	0.103438	860.204834	-672.758301	244.215881	422.074219	-609.294067	-28.637634	475.858856	-652.839294	251.866974	67.463028	-669.546021	-17.624527	78.622543	-593.651917	307.644928	1282.162598	-576.685181	-85.236069	1305.549194	-531.179749	110.398216	1320.593994	-517.732910	120.527290	1587.074951	-631.449890	333.851563	1048.058105	-606.480164	-143.965530	1077.332153	-520.203674	308.260986	804.690247	-492.288635	-133.037720	841.726624	-542.486572	100.921272	960.661072	449.660095	-38.036110	923.747131	480.007751	140.829056
-551.809326	203.504150	862.018188	-551.991577	0.069377	860.219116	-672.766663	244.201401	422.059235	-609.394775	-28.728220	475.912689	-652.839722	251.848938	67.466438	-669.607483	-17.626385	78.633698	-593.833679	307.657745	1282.179199	-576.755066	-85.212212	1305.561157	-531.286865	110.428810	1320.611084	-517.891113	120.557877	1587.083130	-631.593933	333.856934	1048.044067	-606.469055	-143.877090	1077.322266	-520.275513	308.227905	804.698669	-492.206299	-132.896057	841.757690	-542.554871	100.897964	960.677002	449.535187	-38.062160	923.745239	479.942230	140.678741
-551.770203	204.232468	862.515686	-551.888733	0.326012	860.204102	-672.944336	244.288635	422.188019	-609.469788	-28.797585	475.904266	-653.019714	251.870880	67.494011	-669.636353	-17.628389	78.644073	-594.028320	307.678497	1282.158081	-576.859863	-85.186424	1305.569336	-531.445557	110.448860	1320.605957	-518.034607	120.598625	1587.090942	-631.659973	333.332214	1048.108643	-606.467224	-143.836990	1077.300293	-520.335999	308.246948	804.688904	-492.090240	-132.758438	841.797363	-542.677979	101.145096	960.933838	449.693726	-38.532005	923.738525	480.564331	139.951324
-551.864319	204.211929	862.493164	-551.978149	0.337293	860.196838	-672.992371	244.313965	422.184082	-609.672974	-28.988298	475.936462	-653.031311	251.867401	67.471756	-669.752869	-17.649559	78.663940	-594.171936	307.698395	1282.163086	-576.941589	-85.195808	1305.553833	-531.555603	110.481979	1320.608032	-518.192627	120.644386	1587.082397	-631.866577	333.859375	1048.021851	-606.452087	-143.749725	1077.271729	-520.431702	308.242126	804.717590	-491.965240	-132.560989	841.828918	-542.761841	101.147964	960.918274	449.395782	-38.149914	923.743103	479.939850	140.407501
-551.916138	204.183746	862.485718	-551.992676	0.293975	860.195618	-673.014160	244.329086	422.149048	-609.843140	-29.193802	475.986328	-652.983765	251.875900	67.469162	-669.809753	-17.650791	78.672073	-594.335327	307.708221	1282.127075	-577.022034	-85.170418	1305.529419	-531.671753	110.516182	1320.598877	-518.336487	120.681908	1587.082153	-631.995300	333.857025	1047.977783	-606.456665	-143.702179	1077.222656	-520.542053	308.246368	804.682373	-491.812439	-132.372925	841.860657	-542.816895	101.117012	960.916016	449.351532	-38.156376	923.732971	479.958008	140.383759
-551.975891	204.157440	862.461914	-552.037842	0.305563	860.203552	-673.036011	244.327713	422.140625	-610.277588	-29.600834	476.068451	-653.015198	251.885605	67.429337	-670.033997	-17.686569	78.742111	-594.459167	307.701050	1282.103638	-577.047424	-85.188347	1305.517334	-531.933044	110.616447	1320.539551	-518.496460	120.731567	1587.080078	-632.094116	333.800720	1047.938354	-606.436890	-143.635651	1077.199829	-520.671326	308.545593	804.712280	-491.669769	-132.150635	841.862488	-542.884094	101.125587	960.909607	449.310913	-38.196178	923.737915	479.951935	140.201965
-552.067993	204.098267	862.445007	-552.136353	0.292453	860.195557	-673.035034	244.339737	422.112274	-610.499878	-29.808399	476.108093	-653.036255	251.903641	67.441673	-670.188110	-17.690918	78.750099	-594.627197	307.758301	1282.088135	-577.124939	-85.143280	1305.499756	-531.886292	110.572578	1320.574707	-518.627380	120.786385	1587.089478	-632.263367	333.836151	1047.926147	-606.410217	-143.546509	1077.170776	-520.767273	308.267731	804.663391	-491.521698	-131.939713	841.861694	-542.979004	101.093254	960.897156	449.301086	-38.140469	923.749268	479.967529	140.308014
-552.132629	204.082733	862.450317	-552.187317	0.298960	860.196472	-673.103760	244.376846	422.129456	-610.677185	-30.001677	476.126495	-653.036194	251.880402	67.406670	-670.284912	-17.698877	78.780540	-594.735046	307.756378	1282.124634	-577.182983	-85.156349	1305.502808	-531.998657	110.620926	1320.606323	-518.765564	120.820404	1587.103394	-632.372498	333.804688	1047.926392	-606.361206	-143.453140	1077.143433	-520.885071	308.279388	804.674194	-491.346436	-131.713623	841.921143	-543.044739	101.087059	960.901001	449.255066	-38.058849	923.775085	479.878571	140.252502
-552.289246	204.164368	862.470032	-552.540771	0.625977	860.152893	-673.150940	244.397629	422.155487	-610.840942	-30.152714	476.095612	-653.074951	251.859421	67.410927	-670.372009	-17.750969	78.841660	-594.868958	307.776764	1282.141602	-577.244751	-85.156616	1305.511841	-532.095154	110.614006	1320.614258	-518.898071	120.869743	1587.117310	-632.492615	333.793152	1047.905762	-606.302551	-143.326462	1077.119507	-521.004150	308.255371	804.666809	-491.178528	-131.473282	841.973999	-543.288391	101.250298	960.887512	449.227356	-37.922192	923.763428	479.785767	140.375809
-552.250000	204.030640	862.461731	-552.279724	0.324389	860.204468	-673.108643	244.355927	422.128510	-610.943237	-30.284084	476.195709	-653.033752	251.879074	67.439789	-670.416443	-17.748848	78.854210	-594.977661	307.770630	1282.156494	-577.282349	-85.130508	1305.526001	-532.183167	110.651924	1320.637329	-519.059937	120.942993	1587.089111	-632.609924	333.781372	1047.899780	-606.256470	-143.230515	1077.099365	-521.119019	308.274506	804.672668	-490.996216	-131.304871	842.013428	-543.192993	101.072739	960.914612	449.048920	-37.499954	923.765381	479.302338	141.198807
-552.324158	204.030365	862.478760	-552.343628	0.337584	860.215027	-673.118042	244.358765	422.115601	-611.083984	-30.455359	476.227386	-653.018005	251.880356	67.431664	-670.500366	-17.756062	78.880730	-595.084656	307.772766	1282.105103	-577.341675	-85.138397	1305.525391	-532.390747	110.760300	1320.616333	-519.165588	120.975601	1587.125488	-632.723267	333.788849	1047.886353	-606.205139	-143.116074	1077.085938	-521.230469	308.324646	804.654053	-490.818146	-131.121674	842.068970	-543.268921	101.076385	960.929016	448.968231	-37.165661	923.777588	479.651581	143.915604
-552.379089	203.975296	862.456848	-552.409851	0.342853	860.218567	-673.072693	244.356583	422.075897	-611.234192	-30.634872	476.261414	-653.030212	251.895386	67.425636	-670.572815	-17.753044	78.874695	-595.210571	307.799835	1282.109375	-577.408997	-85.087769	1305.514893	-532.363342	110.722023	1320.640991	-519.281860	121.030029	1587.133545	-632.824829	333.789581	1047.883911	-606.120789	-142.992432	1077.033569	-521.342651	308.352356	804.663391	-490.650146	-130.945892	842.104492	-543.326599	101.063110	960.919678	448.947174	-36.902367	923.780396	479.617126	143.835815
-552.412537	203.986053	862.448975	-552.437134	0.352390	860.230469	-673.093262	244.384323	422.067108	-611.369568	-30.798054	476.309601	-653.071655	251.890762	67.408714	-670.675232	-17.728762	78.877655	-595.322205	307.805878	1282.086548	-577.459778	-85.063538	1305.548584	-532.442261	110.786896	1320.634766	-519.422180	121.079369	1587.137329	-632.937073	333.803406	1047.867310	-606.078674	-142.913620	1077.011841	-521.465027	308.587311	804.674072	-490.482910	-130.723984	842.125488	-543.379700	101.083199	960.923889	449.014038	-36.898258	923.777588	479.449738	143.580521
-552.458923	203.985245	862.461487	-552.469543	0.382401	860.237976	-673.099121	244.358307	422.044769	-611.472290	-30.908016	476.318512	-653.104980	251.886368	67.398384	-670.743042	-17.765093	78.897591	-595.429382	307.855194	1282.106445	-577.534485	-85.026146	1305.528687	-532.513428	110.793076	1320.640991	-519.569458	121.117493	1587.145874	-633.068115	333.857056	1047.869019	-606.025513	-142.818069	1076.972656	-521.550293	308.414154	804.666016	-490.334137	-130.527542	842.166565	-543.447937	101.095779	960.936523	449.642487	-37.938866	923.824280	480.872620	139.575043
-552.474060	204.004089	862.478455	-552.502075	0.372972	860.260376	-673.120178	244.352951	422.092499	-611.612732	-31.099421	476.358307	-653.107117	251.893799	67.412567	-670.808289	-17.792099	78.946510	-595.545227	307.877258	1282.117065	-577.611328	-84.988129	1305.515137	-532.592163	110.835945	1320.677979	-519.696228	121.161774	1587.152344	-633.174500	333.909027	1047.898193	-605.951782	-142.707321	1076.953491	-521.662048	308.433533	804.685303	-490.204041	-130.326050	842.192810	-543.504578	101.102524	960.959167	449.643280	-37.747219	923.853699	480.998657	139.675110
-552.543640	203.949158	862.476013	-552.571167	0.393046	860.263916	-673.174927	244.376755	422.090210	-611.718201	-31.236269	476.395233	-653.073792	251.904266	67.411034	-670.892090	-17.808832	78.962448	-595.663757	307.880127	1282.120483	-577.652649	-84.983986	1305.532593	-532.685120	110.884865	1320.686279	-519.820618	121.216179	1587.164795	-633.296692	333.916840	1047.913574	-605.883301	-142.610733	1076.936646	-521.735718	308.490692	804.697205	-490.096741	-130.134857	842.207520	-543.573059	101.087624	960.959656	449.306641	-36.732117	923.840210	480.199585	141.507889
-552.600220	203.982498	862.472168	-552.616760	0.419992	860.261963	-673.162598	244.369858	422.086151	-611.794312	-31.321234	476.397095	-653.044434	251.902588	67.424332	-670.939636	-17.803123	78.966179	-595.758362	307.938080	1282.124268	-577.695679	-84.940910	1305.535278	-532.753906	110.946739	1320.702515	-519.922180	121.262108	1587.170410	-633.413757	333.983887	1047.920654	-605.857849	-142.548386	1076.925781	-521.806580	308.506622	804.719788	-489.991974	-129.974777	842.205139	-543.640930	101.119194	960.958313	449.085785	-36.323341	923.941833	480.122589	141.934296
-552.636902	203.979187	862.471252	-552.663696	0.462045	860.277954	-673.174988	244.397766	422.084137	-611.870728	-31.437923	476.426025	-653.038330	251.898911	67.400848	-670.984314	-17.819170	78.977867	-595.924194	307.986389	1282.129150	-577.777405	-84.869308	1305.541382	-532.813354	110.990257	1320.695801	-520.027710	121.309479	1587.178955	-633.484070	333.999023	1047.902832	-605.769714	-142.472076	1076.901611	-521.879150	308.758759	804.727173	-489.916260	-129.847809	842.208801	-543.691833	101.146133	960.966736	449.405823	-35.819584	923.684204	480.423889	142.416611
-552.700745	203.980225	862.463013	-552.701172	0.468984	860.292847	-673.248535	244.418655	422.084106	-611.885864	-31.483698	476.400909	-653.078796	251.895889	67.400497	-671.019897	-17.826126	79.006081	-596.034241	308.004089	1282.133667	-577.794739	-84.844803	1305.565430	-532.887085	111.030670	1320.709961	-520.097961	121.367905	1587.200317	-633.597839	334.093353	1047.911621	-605.751953	-142.393784	1076.929443	-521.921509	308.609100	804.713257	-489.839325	-129.697174	842.220215	-543.740662	101.162598	960.970032	450.002502	-36.632301	923.770081	482.387146	140.612564
-552.746155	203.960739	862.464172	-552.754517	0.485691	860.317383	-673.251770	244.406967	422.067413	-611.995667	-31.581102	476.472473	-653.039673	251.898621	67.401825	-671.059143	-17.814602	79.023567	-596.128906	308.017273	1282.138794	-577.783813	-84.832001	1305.596313	-532.934326	111.091385	1320.752686	-520.178345	121.419891	1587.223022	-633.692139	334.134125	1047.907593	-605.717041	-142.323059	1076.925781	-521.951050	308.625854	804.745728	-489.790649	-129.617264	842.247559	-543.799622	101.172073	960.983826	449.164642	-34.545589	923.807068	480.287628	143.445465
-552.777466	203.973755	862.456787	-552.768921	0.510427	860.331238	-673.326965	244.413162	422.092285	-612.019714	-31.637070	476.495697	-653.124634	251.913467	67.402863	-671.110535	-17.858110	79.041458	-596.244629	308.059540	1282.144043	-577.819824	-84.781143	1305.607544	-533.000549	111.128578	1320.801880	-520.255554	121.463165	1587.246826	-633.770386	334.168365	1047.906860	-605.680908	-142.246826	1076.940308	-521.981750	308.672119	804.772949	-489.768799	-129.550797	842.260864	-543.828308	101.202026	960.987732	448.371918	-33.628059	924.169373	479.557526	143.785843
-552.788757	203.993027	862.465149	-552.785278	0.509726	860.352600	-673.321594	244.398651	422.084045	-612.072021	-31.690697	476.506531	-653.129883	251.881653	67.410500	-671.158691	-17.864380	79.053444	-596.346008	308.100372	1282.177734	-577.841675	-84.727539	1305.623901	-533.074646	111.186440	1320.827148	-520.322144	121.510345	1587.248535	-633.835754	334.192078	1047.900879	-605.672119	-142.203049	1076.946045	-521.983704	308.692505	804.812012	-489.729401	-129.461075	842.289063	-543.871521	101.217545	961.005310	448.364197	-33.017113	923.989868	479.580658	144.022781
-552.832031	204.007645	862.464355	-552.805603	0.526070	860.366882	-673.341064	244.391113	422.094910	-612.147888	-31.736158	476.500427	-653.130737	251.895538	67.417053	-671.191406	-17.867693	79.061531	-596.474121	308.193268	1282.184692	-577.888306	-84.660278	1305.662354	-533.160400	111.250679	1320.813354	-520.381042	121.571518	1587.266479	-633.912537	334.223480	1047.893799	-605.694214	-142.142639	1076.936523	-522.026855	308.742554	804.814331	-489.713959	-129.415680	842.281128	-543.894775	101.241394	961.011353	447.705444	-32.316608	924.359253	479.452789	144.346237
-552.881897	204.008301	862.453003	-552.867432	0.569348	860.362244	-673.371155	244.415848	422.058746	-612.169800	-31.782467	476.504150	-653.117554	251.893677	67.395630	-671.184753	-17.844990	79.055290	-596.577332	308.226074	1282.166260	-577.916260	-84.614441	1305.647827	-533.217285	111.315872	1320.832642	-520.432800	121.644638	1587.258667	-633.989380	334.254639	1047.873779	-605.678528	-142.135483	1076.936279	-522.055603	308.803070	804.808777	-489.703339	-129.357758	842.300049	-543.941223	101.265923	961.002563	447.015198	-31.906820	924.705566	480.364075	144.729431
-552.914490	204.031464	862.430359	-552.858215	0.566237	860.364380	-673.385498	244.417953	422.051300	-612.199341	-31.788500	476.503601	-653.140259	251.916824	67.403618	-671.224792	-17.848862	79.061005	-596.672241	308.297607	1282.156616	-577.950562	-84.555275	1305.648315	-533.285156	111.374100	1320.844727	-520.474731	121.709908	1587.249023	-634.055481	334.292389	1047.871582	-605.661194	-142.117340	1076.951782	-522.092407	308.848541	804.792847	-489.668793	-129.290695	842.307190	-543.956970	101.290039	960.992798	447.843140	-31.598440	924.176392	481.130341	145.505676
-552.938232	204.021744	862.412415	-552.869263	0.600944	860.382446	-673.413330	244.421417	422.051117	-612.213318	-31.798689	476.511017	-653.121155	251.951111	67.387787	-671.238892	-17.880632	79.064857	-596.795288	308.343323	1282.132202	-577.961304	-84.495239	1305.633667	-533.360962	111.443253	1320.848511	-520.476746	121.783875	1587.250366	-634.111267	334.326416	1047.836914	-605.670532	-142.091370	1076.967896	-522.114990	308.898163	804.787537	-489.653778	-129.249466	842.327820	-543.983948	101.320473	960.993896	448.006714	-30.898367	924.119507	481.296448	146.196259
-552.967896	204.055954	862.417053	-552.887695	0.623137	860.386475	-673.442078	244.423340	422.043457	-612.266907	-31.840971	476.533051	-653.145203	251.941971	67.389114	-671.243958	-17.863409	79.067589	-596.889587	308.383820	1282.137329	-577.993591	-84.452637	1305.654175	-533.441528	111.497803	1320.866943	-520.503601	121.853142	1587.255737	-634.175781	334.356903	1047.821411	-605.683960	-142.053146	1076.972656	-522.124268	308.939178	804.819519	-489.656494	-129.219009	842.332031	-544.014465	101.348923	960.998779	449.382446	-29.937716	922.971375	482.088623	147.499741
-552.966248	204.064743	862.438293	-552.900146	0.673638	860.379028	-673.445374	244.414627	422.029541	-612.270020	-31.837688	476.555634	-653.089844	251.937515	67.399117	-671.269043	-17.854044	79.071220	-596.986511	308.428497	1282.147217	-578.053772	-84.408653	1305.664673	-533.505005	111.554314	1320.874512	-520.527283	121.929749	1587.241943	-634.213623	334.362335	1047.806030	-605.695801	-142.053726	1076.967896	-522.160950	308.976685	804.810852	-489.653473	-129.218750	842.365112	-544.033386	101.363708	961.006775	449.447968	-29.125338	922.915405	482.123169	148.469421
-553.006714	204.071762	862.437256	-552.913635	0.709570	860.389587	-673.454529	244.398346	422.016541	-612.288452	-31.853592	476.579987	-653.094727	251.922073	67.384827	-671.249146	-17.851883	79.069542	-597.052246	308.457764	1282.125854	-578.074036	-84.386253	1305.662598	-533.703735	111.695885	1320.851074	-520.543579	122.001984	1587.232056	-634.246460	334.372284	1047.810547	-605.701599	-142.040482	1076.981689	-522.180115	309.012482	804.833252	-489.655273	-129.175354	842.380920	-544.048828	101.391899	961.010559	449.371796	-28.523615	922.961426	482.165649	149.060196
-553.015137	204.087463	862.428345	-552.909119	0.726626	860.399475	-673.530151	244.410141	422.042633	-612.288574	-31.800642	476.569519	-653.134521	251.919052	67.383873	-671.205505	-17.839159	79.054245	-597.108276	308.526611	1282.149658	-578.068420	-84.344307	1305.664429	-533.771057	111.743225	1320.839233	-520.562073	122.088257	1587.221436	-634.299011	334.421051	1047.797729	-605.736938	-142.034363	1076.985107	-522.194458	309.041656	804.832153	-489.673431	-129.172226	842.375916	-544.049194	101.418045	961.010986	449.449799	-27.909830	922.974609	482.518585	149.485199
-553.059326	204.087234	862.410522	-552.968567	0.754163	860.393372	-673.550293	244.420807	422.026886	-612.299683	-31.769033	476.542358	-653.072998	251.925354	67.394180	-671.207336	-17.838991	79.051384	-597.184326	308.546509	1282.119263	-578.102783	-84.308037	1305.686768	-533.846558	111.764618	1320.828003	-520.558716	122.167488	1587.205933	-634.337341	334.476410	1047.785889	-605.728699	-142.007767	1076.988037	-522.247986	309.094727	804.827576	-489.693939	-129.155273	842.382751	-544.095337	101.436638	960.998535	450.438812	-27.014147	922.270264	483.147675	150.707748
-553.045044	204.083572	862.392029	-552.937561	0.784924	860.402527	-673.577148	244.450684	422.031952	-612.282471	-31.742157	476.540222	-653.127930	251.935043	67.379059	-671.183105	-17.846891	79.055710	-597.245300	308.590454	1282.127808	-578.148193	-84.269814	1305.687744	-533.884583	111.827370	1320.839233	-520.569397	122.244537	1587.186279	-634.386780	334.504730	1047.766968	-605.768188	-141.969772	1076.983398	-522.272400	309.126678	804.821350	-489.702759	-129.152176	842.383606	-544.086182	101.464264	960.995239	450.259583	-26.556356	922.361389	483.218140	151.244797
-553.087646	204.126297	862.400146	-552.952332	0.811592	860.400574	-673.651123	244.460724	422.022766	-612.294189	-31.665417	476.530151	-653.147217	251.933899	67.379242	-671.172729	-17.837551	79.054955	-597.296509	308.641571	1282.099121	-578.180786	-84.221581	1305.700439	-533.937073	111.861092	1320.839966	-520.550415	122.336105	1587.183716	-634.426392	334.527710	1047.739502	-605.771912	-141.955399	1077.014404	-522.297241	309.148743	804.826660	-489.709473	-129.112350	842.408569	-544.117004	101.495361	960.998474	449.406036	-26.440159	922.955078	482.957184	151.563644
-553.088379	204.134354	862.397949	-552.961670	0.849584	860.388794	-673.622803	244.462021	422.012970	-612.306030	-31.664841	476.547363	-653.087891	251.945526	67.380180	-671.219421	-17.847813	79.047760	-597.370789	308.688629	1282.116455	-578.220642	-84.186653	1305.721436	-533.988953	111.903282	1320.855469	-520.545105	122.416023	1587.176270	-634.472046	334.552856	1047.741577	-605.762268	-141.907288	1077.051270	-522.325073	309.185974	804.820374	-489.740845	-129.072281	842.442444	-544.123718	101.513123	960.991638	449.606201	-25.381462	923.081787	483.086792	152.195663
-553.066101	204.185577	862.408020	-552.940063	0.913270	860.395020	-673.641785	244.472977	422.014923	-612.252808	-31.585169	476.540222	-653.097412	251.975464	67.389229	-671.196228	-17.834419	79.027153	-597.407715	308.712921	1282.103516	-578.252686	-84.161354	1305.736328	-534.039368	111.929390	1320.874512	-520.559753	122.495445	1587.159546	-634.512268	334.580963	1047.754150	-605.826355	-141.894821	1077.076050	-522.362183	309.181946	804.818726	-489.784485	-129.039719	842.453064	-544.122925	101.568565	961.001648	449.266968	-24.609476	923.373230	482.847229	152.898682
-553.096802	204.204681	862.404114	-552.964233	0.944899	860.389343	-673.676575	244.504486	422.000214	-610.825439	-30.184855	476.199646	-653.120911	251.962494	67.371262	-670.459412	-17.756800	78.801788	-597.413757	308.735626	1282.113892	-578.259705	-84.167542	1305.766357	-534.067871	111.979240	1320.848755	-520.557861	122.575974	1587.139893	-634.550293	334.597107	1047.741821	-605.843384	-141.870956	1077.080933	-522.406921	309.212555	804.812500	-489.822540	-129.011154	842.458557	-544.138672	101.593353	960.995789	449.094971	-24.025667	923.540649	482.773407	153.514648
-553.107178	204.214844	862.379944	-552.966919	0.955804	860.404114	-673.665466	244.530640	421.992340	-608.047424	-27.724924	475.573883	-653.090698	251.949890	67.363953	-669.115479	-17.644131	78.416351	-597.480164	308.791443	1282.110352	-578.326050	-84.091766	1305.779541	-534.107361	111.995033	1320.891968	-520.545959	122.652412	1587.133667	-634.531067	334.100708	1047.813721	-605.869324	-141.849411	1077.112549	-522.437439	309.241852	804.809082	-489.873199	-128.942520	842.491943	-544.152893	101.623299	960.991943	448.848663	-23.451471	923.721863	482.758057	153.892303
-553.112427	204.252884	862.394897	-552.983948	1.007271	860.404663	-673.634521	244.536270	421.978851	-605.671814	-25.901901	475.120087	-653.049988	251.955032	67.336311	-668.011841	-17.598875	78.085464	-597.519897	308.811890	1282.102173	-578.362122	-84.057602	1305.825317	-534.127869	112.040161	1320.895142	-520.514282	122.739037	1587.133545	-634.616699	334.664520	1047.720581	-605.921631	-141.832382	1077.141357	-522.451050	309.263733	804.841553	-489.904816	-128.903885	842.515198	-544.174683	101.660362	961.000549	448.801849	-22.777449	923.745300	482.705933	154.675018
-553.152100	204.243179	862.382629	-552.996399	1.007087	860.405090	-673.656616	244.574234	421.948547	-604.765259	-25.217695	474.961151	-653.099365	251.943832	67.339714	-667.618347	-17.583590	77.970528	-597.548645	308.850708	1282.113770	-578.359863	-84.033852	1305.837402	-534.169373	112.064415	1320.922729	-520.506226	122.798264	1587.128784	-634.653564	334.701385	1047.726074	-605.941101	-141.829483	1077.180542	-522.491333	309.302643	804.845703	-489.969269	-128.852310	842.537964	-544.192078	101.662788	960.993958	448.758301	-22.004976	923.739929	482.633789	155.302444
-553.153137	204.337082	862.422485	-553.019958	1.100821	860.400818	-673.619690	244.569687	421.926361	-604.703247	-25.159000	474.929749	-653.048584	251.939819	67.349884	-667.595459	-17.592665	77.943481	-597.551270	308.864136	1282.147583	-578.386169	-84.038811	1305.871582	-534.217224	112.097900	1320.918213	-520.500244	122.867058	1587.122925	-634.682434	334.672943	1047.741577	-605.991455	-141.811935	1077.206909	-522.526428	309.337524	804.849487	-490.037689	-128.807785	842.559875	-544.213806	101.733978	961.012390	448.737305	-21.274035	923.732727	482.652588	156.090393
-553.181885	204.314896	862.408142	-553.031555	1.105738	860.402466	-673.618286	244.556671	421.938690	-604.721375	-25.180979	474.946899	-653.075012	251.958984	67.334801	-667.626953	-17.609823	77.931938	-597.579712	308.896210	1282.147705	-578.406982	-83.996544	1305.902100	-534.246399	112.135849	1320.923462	-520.498047	122.922211	1587.121582	-634.694824	334.691986	1047.740601	-606.049500	-141.823074	1077.214111	-522.552917	309.351105	804.856323	-490.092010	-128.775726	842.595154	-544.233154	101.733833	961.006042	448.495758	-20.017809	923.707092	481.540192	158.158356
-553.202698	204.360992	862.432068	-553.043640	1.173002	860.404968	-673.583801	244.581131	421.931122	-604.783936	-25.203543	474.960999	-653.071838	251.989609	67.354149	-667.646545	-17.603746	77.950806	-597.650330	308.931091	1282.135376	-578.470581	-83.945724	1305.920898	-534.123596	112.106224	1321.033569	-520.463013	122.986572	1587.121582	-634.721924	334.710907	1047.743164	-606.063171	-141.817841	1077.235962	-522.585754	309.388885	804.858826	-490.178955	-128.739792	842.606812	-544.258179	101.780266	961.019897	448.449463	-19.226734	923.668213	481.376862	159.091385
-553.219604	204.392365	862.420288	-553.056580	1.171426	860.411987	-673.588135	244.605255	421.931396	-604.874207	-25.240952	474.967468	-653.044067	251.978317	67.348145	-667.676331	-17.603981	77.959297	-597.663391	308.960632	1282.153809	-578.485657	-83.909470	1305.965942	-534.138000	112.138466	1321.044800	-520.454956	123.047752	1587.114624	-634.755737	334.755188	1047.730103	-606.119629	-141.782730	1077.264282	-522.623230	309.433105	804.857849	-490.219177	-128.715088	842.621155	-544.269287	101.804710	961.017273	448.719513	-18.896875	923.643555	482.270172	158.811035
-553.202332	204.442810	862.434814	-553.034912	1.198350	860.439758	-673.602417	244.656281	421.926117	-604.794617	-25.159321	474.971252	-653.064087	251.998856	67.356285	-667.656738	-17.562990	77.952110	-597.740662	309.033173	1282.146240	-578.517700	-83.839699	1305.997437	-534.132751	112.172478	1321.050537	-520.434998	123.094749	1587.121826	-634.765625	334.785156	1047.734985	-606.150269	-141.808060	1077.294678	-522.636841	309.467529	804.846619	-490.274109	-128.679565	842.649780	-544.259521	101.850189	961.039368	448.778015	-18.198465	923.617859	482.406952	159.288467
-553.238770	204.488693	862.433899	-553.070068	1.269147	860.416931	-673.587708	244.666214	421.896057	-604.784241	-25.142183	474.967926	-653.081787	252.027756	67.357193	-667.654968	-17.545238	77.976273	-597.764465	309.067230	1282.127808	-578.536621	-83.812424	1306.014893	-534.158997	112.227051	1321.058472	-520.418823	123.158676	1587.122192	-634.768372	334.801086	1047.719971	-606.170471	-141.785233	1077.341309	-522.658936	309.526703	804.842102	-490.316498	-128.684021	842.702026	-544.284058	101.897743	961.026428	448.838196	-17.409132	923.592896	482.373901	160.067520
-553.255615	204.497391	862.421021	-553.073120	1.273355	860.434875	-673.597534	244.653564	421.873535	-604.711426	-25.078365	474.968842	-653.089294	252.023788	67.327995	-667.583130	-17.560095	77.957397	-597.787476	309.087799	1282.135864	-578.544861	-83.779510	1306.069092	-534.165894	112.230331	1321.075073	-520.417358	123.198708	1587.125732	-634.797546	334.856323	1047.725342	-606.237122	-141.805862	1077.387207	-522.643311	309.570618	804.843384	-490.366394	-128.679718	842.729675	-544.295227	101.919922	961.029175	448.783936	-16.625069	923.552246	482.178253	161.047653
-553.276611	204.535873	862.422791	-553.125854	1.313262	860.415222	-673.608093	244.684540	421.876282	-604.617981	-24.995544	474.945801	-653.064209	252.013260	67.370026	-667.514099	-17.559893	77.938660	-597.784607	309.122681	1282.122070	-578.554443	-83.754387	1306.089722	-534.184753	112.283272	1321.077393	-520.412537	123.233391	1587.130981	-634.812622	334.880707	1047.722046	-606.249634	-141.765381	1077.406616	-522.644531	309.592438	804.868469	-490.437042	-128.714493	842.741516	-544.326782	101.947220	961.019653	448.755859	-15.732942	923.569763	481.885590	162.132736
-553.259155	204.573914	862.441223	-553.115173	1.366939	860.423035	-673.623840	244.692383	421.891876	-604.793091	-25.119133	474.962921	-653.078247	252.000824	67.329086	-667.618042	-17.553200	77.960106	-597.795105	309.147980	1282.133789	-578.574097	-83.719521	1306.113281	-534.188599	112.303436	1321.087891	-520.408813	123.272270	1587.135498	-634.792297	334.880188	1047.743408	-606.291016	-141.790054	1077.421021	-522.640137	309.607544	804.870056	-490.470795	-128.716583	842.766663	-544.319214	101.987511	961.033325	448.820099	-14.914424	923.536072	481.815155	163.042862
-553.257751	204.576385	862.440613	-553.136169	1.385267	860.432312	-673.597656	244.699722	421.890625	-604.517761	-24.921696	474.896545	-653.040344	251.985321	67.335617	-667.499268	-17.543949	77.916290	-597.796448	309.187286	1282.130127	-578.570374	-83.680832	1306.129150	-534.188110	112.311241	1321.101318	-520.460205	123.260284	1587.127808	-634.806763	334.938721	1047.753174	-606.326050	-141.791245	1077.435913	-522.618408	309.640930	804.902283	-490.510193	-128.722382	842.745605	-544.335144	102.001701	961.038208	448.965424	-14.123612	923.533264	481.790131	163.651077
-553.283325	204.614334	862.446533	-553.151123	1.413278	860.430908	-673.606201	244.704941	421.896179	-604.399841	-24.835331	474.858673	-653.034546	251.989731	67.364174	-667.482544	-17.541723	77.899246	-597.787109	309.209564	1282.122681	-578.557983	-83.650543	1306.136230	-534.183411	112.366417	1321.106689	-520.383911	123.360825	1587.131348	-634.799622	334.974518	1047.740723	-606.300049	-141.765488	1077.451660	-522.625427	309.682678	804.896301	-490.535767	-128.757233	842.766418	-544.355103	102.031601	961.040405	448.988739	-13.357765	923.524109	481.650513	164.571533
-553.305176	204.652679	862.427612	-553.175415	1.439620	860.402771	-673.620972	244.761444	421.875732	-604.384888	-24.824732	474.850861	-653.085083	251.998154	67.330414	-667.461975	-17.541683	77.894981	-597.772705	309.271820	1282.120972	-578.569336	-83.626244	1306.151001	-534.185974	112.400116	1321.107544	-520.428284	123.352448	1587.127441	-634.790710	335.016449	1047.724243	-606.314819	-141.772369	1077.474976	-522.600891	309.707947	804.868042	-490.557739	-128.757599	842.786743	-544.360596	102.059395	961.015320	448.944733	-12.397840	923.566650	481.260559	165.681351
-553.284973	204.691986	862.439331	-553.163635	1.480765	860.425354	-673.577209	244.756302	421.862213	-606.061462	-26.076132	475.179291	-653.065674	252.023575	67.323631	-668.229370	-17.563133	78.138092	-597.778748	309.300781	1282.117310	-578.573181	-83.588585	1306.146729	-534.169495	112.446045	1321.132202	-520.414490	123.409836	1587.132935	-634.797852	335.103119	1047.744019	-606.366760	-141.808105	1077.474976	-522.624329	309.793793	804.868408	-490.598328	-128.803284	842.772217	-544.350891	102.104568	961.033020	448.898315	-11.562589	923.602173	480.877563	166.772705
-553.283081	204.693878	862.451965	-553.177429	1.507007	860.447205	-673.574036	244.801224	421.825470	-606.616089	-26.509546	475.294189	-653.050232	252.042633	67.331139	-668.483948	-17.571600	78.217239	-597.751709	309.341522	1282.114502	-578.571533	-83.555763	1306.162354	-534.189148	112.461357	1321.141968	-520.351807	123.489952	1587.161133	-634.789490	335.140289	1047.747681	-606.329529	-141.784012	1077.514771	-522.603088	309.804016	804.876221	-490.599792	-128.817734	842.799927	-544.356750	102.122330	961.050293	449.034637	-10.709785	923.617737	480.772919	167.447083
-553.293945	204.745560	862.466553	-553.201660	1.519865	860.445251	-673.573120	244.811981	421.833954	-606.486145	-26.441931	475.301178	-653.106567	252.038956	67.329109	-668.475586	-17.586239	78.207748	-597.750610	309.361603	1282.133911	-578.553833	-83.518600	1306.208740	-534.198303	112.493935	1321.139160	-520.329224	123.530907	1587.179443	-634.744568	335.168793	1047.745972	-606.352600	-141.778763	1077.534058	-522.595154	309.844788	804.878967	-490.607330	-128.843719	842.823425	-544.366821	102.146118	961.055847	449.121124	-9.880831	923.642761	480.501007	168.494232
-553.287903	204.798782	862.485596	-553.189514	1.586658	860.455444	-673.573120	244.859879	421.839722	-606.398499	-26.403723	475.252167	-653.109680	252.045441	67.327507	-668.463135	-17.555063	78.206749	-597.727356	309.396851	1282.152100	-578.560669	-83.496758	1306.208740	-534.161072	112.534897	1321.178223	-520.308716	123.571495	1587.197510	-634.721558	335.210815	1047.757568	-606.296631	-141.760712	1077.580322	-522.607056	309.885162	804.884216	-490.633820	-128.861755	842.843323	-544.362854	102.202003	961.070923	449.242767	-9.078843	923.681091	480.277039	169.282837
-553.288818	204.800964	862.493103	-553.185974	1.597291	860.451477	-673.523071	244.843872	421.832367	-606.364868	-26.411154	475.260468	-653.036560	252.052383	67.336212	-668.489014	-17.555193	78.211296	-597.691406	309.435059	1282.144531	-578.533142	-83.443245	1306.218140	-534.154907	112.563072	1321.177734	-520.373413	123.570610	1587.182983	-634.701416	335.228058	1047.778687	-606.305420	-141.742279	1077.583618	-522.596436	309.898743	804.881531	-490.616211	-128.871124	842.833130	-544.354797	102.202934	961.072021	449.313660	-8.326549	923.703369	480.089508	170.073334
-553.270386	204.821625	862.487305	-553.158630	1.604709	860.465698	-673.521179	244.919861	421.865967	-606.291443	-26.374149	475.257294	-653.122620	252.081467	67.343971	-668.488525	-17.557552	78.214172	-597.689941	309.460907	1282.147217	-578.531311	-83.397522	1306.213501	-534.128418	112.585220	1321.191528	-520.344604	123.618340	1587.197266	-634.659241	335.282562	1047.770752	-606.257568	-141.714188	1077.569580	-522.538269	309.934875	804.899170	-490.598358	-128.871429	842.825684	-544.333069	102.227226	961.076477	449.472534	-7.519387	923.686768	479.880676	170.955658
-553.268555	204.873718	862.510925	-553.136414	1.638731	860.472778	-673.521057	244.954514	421.849823	-606.292480	-26.397573	475.230072	-653.052368	252.065414	67.335579	-668.461548	-17.534327	78.202927	-597.662842	309.506989	1282.163574	-578.518860	-83.378838	1306.218140	-534.119080	112.622360	1321.172363	-520.284119	123.703049	1587.195679	-634.635620	335.301941	1047.779053	-606.273193	-141.719437	1077.578125	-522.533936	309.957214	804.874023	-490.601501	-128.888229	842.837646	-544.331055	102.263153	961.092590	449.631836	-6.671618	923.678101	479.765472	171.756210
-553.292114	204.896286	862.501343	-553.149658	1.630151	860.476624	-673.513184	245.010254	421.841339	-606.292847	-26.425722	475.249359	-653.087524	252.097824	67.325417	-668.511292	-17.565853	78.213737	-597.632996	309.535187	1282.161743	-578.474609	-83.341965	1306.223877	-534.122864	112.663734	1321.183228	-520.323303	123.704224	1587.198242	-634.614258	335.352356	1047.766846	-606.247620	-141.694290	1077.584595	-522.497253	309.977142	804.873413	-490.577301	-128.897110	842.838196	-544.337341	102.277328	961.088745	449.675476	-5.982010	923.673584	479.579681	172.527725
-553.279053	204.923615	862.511536	-553.134644	1.680629	860.473816	-673.502869	245.054245	421.835541	-606.191833	-26.408955	475.248840	-653.105225	252.097641	67.329277	-668.473328	-17.542870	78.197502	-597.631165	309.555664	1282.150391	-578.479126	-83.333336	1306.225220	-534.101318	112.678955	1321.179443	-520.240112	123.771896	1587.219604	-634.571411	335.379974	1047.765869	-606.241211	-141.675308	1077.612549	-522.442139	309.997650	804.903259	-490.563110	-128.869263	842.856995	-544.319397	102.309853	961.091980	449.733093	-5.198062	923.686462	479.371948	173.325058
-553.299927	204.931778	862.517334	-553.115540	1.683044	860.472717	-673.471985	245.124481	421.828003	-606.167542	-26.388334	475.238464	-653.144348	252.095078	67.342285	-668.524658	-17.543762	78.203178	-597.599915	309.580017	1282.164673	-578.428955	-83.283455	1306.242920	-534.073792	112.719177	1321.205566	-520.210571	123.815308	1587.234619	-634.539795	335.409454	1047.808472	-606.176758	-141.619568	1077.618408	-522.382690	309.974670	804.936096	-490.534760	-128.838394	842.852722	-544.314941	102.313560	961.093872	449.915588	-4.414086	923.652466	479.359406	174.149948
-553.290955	204.988983	862.554932	-553.060608	1.725204	860.483948	-673.447632	245.171585	421.845520	-606.065979	-26.365334	475.205444	-653.115417	252.114761	67.344559	-668.506775	-17.535480	78.207291	-597.587402	309.613831	1282.178101	-578.388000	-83.261971	1306.245605	-534.026672	112.758499	1321.234619	-520.172607	123.861618	1587.262939	-634.510315	335.416473	1047.795044	-606.117615	-141.548050	1077.629883	-522.361450	309.983734	804.941589	-490.497070	-128.798401	842.871948	-544.286377	102.352386	961.118530	450.007446	-3.588669	923.573669	479.227417	174.962433
-553.270813	205.001709	862.551880	-553.005127	1.768737	860.503540	-673.425842	245.261566	421.840698	-606.011536	-26.380016	475.225861	-653.094849	252.149033	67.346535	-668.558838	-17.542309	78.222397	-597.574158	309.638733	1282.171021	-578.347412	-83.240730	1306.258545	-534.009827	112.789787	1321.249756	-520.144592	123.914360	1587.274536	-634.495544	335.455353	1047.799561	-606.119019	-141.558853	1077.643188	-522.307007	310.002380	804.922119	-490.441772	-128.746872	842.886169	-544.242920	102.393013	961.126404	450.034088	-2.753238	923.548279	479.058990	175.916824
-553.299866	205.018768	862.554199	-552.987671	1.771093	860.515686	-673.393799	245.326553	421.793518	-605.987671	-26.385992	475.248535	-653.142090	252.169525	67.322754	-668.583862	-17.535597	78.235451	-597.594299	309.662872	1282.164917	-578.303833	-83.202995	1306.274292	-533.967529	112.838875	1321.254028	-520.112793	123.962044	1587.288574	-634.463318	335.494202	1047.784302	-606.059570	-141.532990	1077.660522	-522.232727	310.031311	804.938599	-490.397766	-128.674835	842.885193	-544.238220	102.409676	961.132690	450.201904	-2.207093	923.490295	479.268036	176.250870
-553.316101	205.061264	862.544495	-552.928955	1.761258	860.517212	-673.392212	245.389160	421.779022	-605.957764	-26.424047	475.235229	-653.174805	252.184097	67.307411	-668.623169	-17.539696	78.246689	-597.581482	309.671112	1282.167480	-578.209961	-83.175468	1306.287109	-533.978149	112.875961	1321.242432	-520.069214	124.009811	1587.327148	-634.439819	335.498627	1047.772705	-606.000977	-141.468597	1077.649048	-522.188232	310.084534	804.935913	-490.349731	-128.636215	842.901245	-544.212952	102.435051	961.128357	450.268372	-1.157532	923.412598	478.970917	177.514954
-553.308960	205.110504	862.563904	-552.873596	1.784984	860.528137	-673.347473	245.426270	421.750916	-605.867432	-26.428591	475.245331	-653.236877	252.226318	67.318314	-668.577698	-17.553541	78.246155	-597.594055	309.686371	1282.158691	-578.127258	-83.167526	1306.327637	-533.955688	112.905121	1321.263184	-520.026428	124.065277	1587.344238	-634.407043	335.506592	1047.761841	-605.935059	-141.419739	1077.685669	-522.134583	310.078339	804.937988	-490.294556	-128.567780	842.901001	-544.178589	102.469635	961.143250	450.397278	-0.371596	923.329346	478.928040	178.332230
-553.350281	205.130020	862.565735	-552.844116	1.776301	860.523621	-673.348755	245.502548	421.766663	-605.870056	-26.477436	475.245972	-653.234924	252.265076	67.333305	-668.612488	-17.577480	78.265694	-597.608704	309.700317	1282.152832	-578.058960	-83.147743	1306.315796	-533.925964	112.912560	1321.259155	-519.983032	124.122787	1587.355225	-634.384521	335.476685	1047.756226	-605.895691	-141.439529	1077.681274	-522.056519	310.105774	804.942871	-490.233887	-128.506622	842.902771	-544.170349	102.475204	961.140625	450.533936	0.298677	923.265198	479.112854	178.795731
-553.390381	205.139740	862.578918	-552.801331	1.803702	860.517944	-673.336670	245.549561	421.752502	-605.875122	-26.552504	475.251038	-653.184937	252.268631	67.319550	-668.698730	-17.589090	78.278145	-597.629639	309.705597	1282.149414	-577.969177	-83.131203	1306.304199	-533.887878	112.936867	1321.250000	-519.931519	124.185577	1587.363403	-634.360840	335.459412	1047.735840	-605.799683	-141.404800	1077.674316	-522.016052	310.095337	804.967957	-490.132629	-128.441116	842.887878	-544.143433	102.488174	961.142029	450.364197	1.519276	923.205017	478.049164	180.847473
-553.361328	205.221329	862.630615	-552.715271	1.845578	860.511108	-673.292358	245.587708	421.777069	-605.815063	-26.567972	475.265259	-653.144226	252.248444	67.308258	-668.653625	-17.558784	78.277016	-597.654846	309.712769	1282.171265	-577.929810	-83.087753	1306.076416	-533.853516	112.975388	1321.260254	-519.863464	124.215454	1587.413086	-634.352478	335.425629	1047.756470	-605.722656	-141.406647	1077.661987	-521.961182	310.135651	804.989258	-490.024139	-128.349365	842.878540	-544.090576	102.523926	961.164612	450.541779	2.408208	923.108459	477.994995	181.749374
-553.407959	205.217651	862.635071	-552.657654	1.837667	860.527954	-673.318787	245.663589	421.779877	-605.788818	-26.555784	475.255615	-653.219360	252.243118	67.311722	-668.683777	-17.565880	78.289574	-597.698486	309.716095	1282.146606	-577.718018	-83.115547	1306.324463	-533.798584	113.010956	1321.282471	-519.842163	124.330620	1587.400635	-634.367554	335.415375	1047.752197	-605.597961	-141.357468	1077.669189	-521.930786	310.138977	804.989136	-489.924286	-128.278351	842.883301	-544.065918	102.528915	961.173706	450.736572	3.056948	923.067993	478.430145	181.943909
-553.431396	205.205063	862.637756	-552.544312	1.843550	860.553894	-673.281738	245.707306	421.778137	-605.824646	-26.628702	475.305664	-653.197998	252.271957	67.306808	-668.707703	-17.540403	78.313942	-597.716309	309.721313	1282.176636	-577.574829	-83.091133	1306.321777	-533.752014	113.052872	1321.306519	-519.773132	124.409554	1587.430176	-634.382324	335.374451	1047.742432	-605.449280	-141.358948	1077.675049	-521.879639	310.151459	805.010254	-489.809540	-128.182465	842.890442	-544.013306	102.542931	961.187500	451.012268	3.519156	923.013611	478.829254	182.391907
-553.453369	205.220856	862.647705	-552.472656	1.865883	860.559326	-673.262329	245.758301	421.752686	-605.771973	-26.632286	475.346130	-653.187561	252.288330	67.285606	-668.728088	-17.544224	78.328003	-597.771118	309.733154	1282.162598	-577.442810	-83.085426	1306.336060	-533.707947	113.085144	1321.307129	-519.719360	124.485886	1587.448853	-634.420288	335.338837	1047.728149	-605.311951	-141.316788	1077.711060	-521.831177	310.162750	805.024719	-489.658203	-128.095276	842.903381	-543.978088	102.563965	961.194214	451.265198	4.079917	922.972900	479.199890	182.631317
-553.481018	205.276215	862.673340	-552.357727	1.919224	860.547546	-673.266174	245.801865	421.751129	-605.715088	-26.650536	475.349945	-653.272827	252.330017	67.293663	-668.765625	-17.546175	78.336105	-597.787537	309.701996	1282.165649	-577.232117	-83.097893	1306.340698	-533.662170	113.105797	1321.301514	-519.659668	124.572815	1587.457642	-634.448364	335.291260	1047.707642	-605.108582	-141.297455	1077.705811	-521.821594	310.170593	805.012878	-489.518250	-128.033234	842.896118	-543.918640	102.606384	961.199646	451.360077	4.928490	922.951660	478.917877	183.836639
-553.501953	205.279800	862.666504	-552.231750	1.959588	860.523438	-673.231018	245.852127	421.711212	-605.681274	-26.672680	475.342865	-653.261475	252.340103	67.283653	-668.779480	-17.540583	78.354439	-597.893250	309.683807	1282.131104	-577.075684	-83.088005	1306.364136	-533.594055	113.121857	1321.297363	-519.597412	124.668320	1587.464722	-634.497253	335.243927	1047.691040	-604.857422	-141.244858	1077.727783	-521.807007	310.203735	805.028259	-489.359283	-127.941544	842.860352	-543.842834	102.626373	961.182007	451.617737	5.681780	922.836304	479.037537	184.621277
-553.571777	205.295151	862.669373	-552.153015	1.983603	860.492859	-673.200439	245.884659	421.710358	-605.629395	-26.692003	475.334839	-653.288757	252.387009	67.296082	-668.805969	-17.524555	78.386993	-597.982300	309.677124	1282.115234	-576.874939	-83.109650	1306.345093	-533.536682	113.161919	1321.296509	-519.536255	124.763725	1587.454956	-634.549316	335.165009	1047.667358	-604.648071	-141.273300	1077.690308	-521.813477	310.231628	805.026611	-489.179932	-127.847000	842.816467	-543.804016	102.636513	961.164917	452.171448	6.501626	922.510010	479.354370	185.522797
-553.589844	205.294159	862.684998	-552.019531	1.992305	860.494446	-673.167236	245.917282	421.682709	-604.854980	-26.190643	475.197205	-653.253845	252.409363	67.308838	-668.496704	-17.521341	78.261047	-598.054626	309.641541	1282.107788	-576.647034	-83.126808	1306.342285	-533.477356	113.191483	1321.301147	-519.466553	124.862785	1587.472900	-634.607849	335.111053	1047.651489	-604.446350	-141.296204	1077.709229	-521.807983	310.237427	805.049438	-489.008881	-127.775467	842.807373	-543.730042	102.640358	961.172058	453.081940	7.355283	921.952393	479.779480	186.590363
-553.601746	205.355270	862.714722	-551.867188	1.972054	860.508484	-673.172852	245.972946	421.703186	-604.541016	-26.043104	475.180176	-653.245361	252.403427	67.285721	-668.340515	-17.518105	78.228317	-598.174011	309.612793	1282.112305	-576.383362	-83.152328	1306.402344	-533.431641	113.229286	1321.324951	-519.422363	124.951820	1587.486206	-634.696838	335.020508	1047.654785	-604.213318	-141.326981	1077.716309	-521.812683	310.283844	805.072632	-488.825745	-127.703598	842.795837	-543.662659	102.660782	961.194214	454.142029	8.305661	921.309814	480.256409	187.787231
-553.675415	205.342346	862.724792	-551.760071	1.972902	860.510254	-673.180115	245.999634	421.685150	-601.903442	-24.272139	474.725800	-653.230774	252.448044	67.289864	-667.246277	-17.468809	77.886513	-598.305847	309.592987	1282.153198	-576.110229	-83.152290	1306.410522	-533.359253	113.253128	1321.345947	-519.358521	125.051437	1587.522461	-634.802734	334.960632	1047.635742	-603.975769	-141.340179	1077.719971	-521.861267	310.312500	805.065857	-488.659424	-127.619324	842.762939	-543.624207	102.658913	961.198181	453.407196	8.824449	921.893982	479.964020	187.944885
-553.719910	205.327484	862.720703	-551.627869	1.983302	860.519836	-673.176575	246.014725	421.644623	-601.565918	-24.171129	474.709076	-653.255310	252.434814	67.243256	-667.143677	-17.484293	77.882797	-598.427612	309.542267	1282.140259	-575.831970	-83.177628	1306.432739	-533.307739	113.278572	1321.369385	-519.291016	125.159752	1587.548462	-634.932617	334.906555	1047.613892	-603.605469	-141.327759	1077.801025	-521.903076	310.297211	805.061707	-488.454071	-127.536736	842.758423	-543.558533	102.671402	961.199036	453.394897	9.300972	922.090576	480.012756	188.461426
-553.760071	205.354614	862.745361	-551.439819	2.004276	860.505554	-673.169922	245.999481	421.640106	-601.575623	-24.276375	474.688263	-653.277771	252.503189	67.273087	-667.209839	-17.502806	77.927116	-598.563843	309.526764	1282.135498	-575.501404	-83.186195	1306.409424	-533.242126	113.297218	1321.353760	-519.231262	125.266190	1587.577026	-635.050110	334.783478	1047.611694	-603.296570	-141.385086	1077.844482	-521.956299	310.359589	805.085693	-488.259613	-127.456940	842.738831	-543.475342	102.686752	961.203369	453.535583	9.972645	922.148193	480.096558	189.050018
-553.818481	205.333954	862.744446	-551.270935	2.042857	860.501099	-673.182312	246.030045	421.643585	-601.497864	-24.319281	474.691315	-653.214661	252.495163	67.261452	-667.232422	-17.504541	77.979706	-598.695862	309.478088	1282.136597	-575.162048	-83.199387	1306.417236	-533.149109	113.334702	1321.365479	-519.156372	125.389626	1587.595093	-635.188721	334.663544	1047.589478	-602.978088	-141.458115	1077.845825	-522.056824	310.399170	805.079956	-488.014740	-127.381439	842.727173	-543.396057	102.704216	961.198486	453.828888	10.509699	922.097595	480.244049	189.624100
-553.879333	205.346207	862.756287	-551.117310	2.047753	860.466064	-673.222351	246.037949	421.617950	-601.132019	-24.150904	474.633942	-653.254944	252.498642	67.252716	-667.151245	-17.512224	77.942245	-598.890686	309.440430	1282.156860	-574.874451	-83.243500	1306.405273	-533.062073	113.368683	1321.373779	-519.088379	125.512962	1587.602783	-635.339600	334.582397	1047.563354	-602.633118	-141.535507	1077.817017	-522.138245	310.430603	805.066589	-487.738617	-127.263268	842.708740	-543.317810	102.700020	961.183899	454.145294	11.200372	922.017151	480.223572	190.588089
-553.940308	205.293594	862.737366	-550.878052	1.989862	860.468262	-673.177429	246.039017	421.592041	-601.306885	-24.393137	474.703033	-653.179260	252.503754	67.256767	-667.282166	-17.513458	77.978218	-599.058350	309.392517	1282.164063	-574.538757	-83.273026	1306.436279	-532.982056	113.378754	1321.376709	-519.008911	125.631996	1587.636353	-635.492310	334.450012	1047.566895	-602.241333	-141.560547	1077.810913	-522.242493	310.461426	805.084290	-487.477173	-127.176193	842.682190	-543.234497	102.668564	961.176270	454.393921	11.634566	922.070679	480.511261	191.144531
-553.999939	205.265167	862.740601	-550.651794	1.983047	860.455994	-673.222778	246.078339	421.618256	-601.264465	-24.462681	474.719635	-653.200256	252.541901	67.255997	-667.332092	-17.531218	78.000038	-599.227661	309.316803	1282.156128	-574.168213	-83.344398	1306.435791	-532.945313	113.417343	1321.368774	-518.928406	125.748001	1587.656738	-635.677429	334.293823	1047.567749	-601.904480	-141.649063	1077.777710	-522.382690	310.496918	805.085266	-487.182617	-127.034576	842.672180	-543.131714	102.656487	961.170044	454.596771	12.131646	922.085083	480.572784	191.672668
-554.090576	205.253906	862.737427	-550.458801	1.995335	860.434265	-673.250671	246.080872	421.612183	-601.148621	-24.480213	474.678314	-653.231445	252.580429	67.255562	-667.329590	-17.517344	78.024643	-599.414001	309.200653	1282.081665	-573.750977	-83.388390	1306.463379	-532.923096	113.461960	1321.336792	-518.840271	125.877640	1587.714233	-635.901733	334.174866	1047.549438	-601.496033	-141.767593	1077.808472	-522.529541	310.517853	805.084473	-486.855133	-126.919220	842.633057	-543.052307	102.661186	961.155029	454.424469	13.243079	922.066406	479.430267	192.395935
-554.398438	205.038849	862.754578	-550.289429	1.981196	860.423096	-673.319946	246.142090	421.554474	-601.077393	-24.498392	474.689087	-653.249084	252.611420	67.237305	-667.398193	-17.532660	78.066811	-599.627014	309.082886	1282.063477	-573.320984	-83.440239	1306.457520	-532.850769	113.488243	1321.323853	-518.756531	126.017311	1587.770264	-636.143677	333.995880	1047.534790	-601.064453	-141.822281	1077.874146	-522.703003	310.542511	805.069702	-486.535675	-126.793121	842.590515	-543.083191	102.554230	961.154541	453.541748	13.194839	923.152588	479.590454	191.716919
-554.261414	205.226898	862.756470	-549.997681	2.008130	860.424744	-673.328430	246.146133	421.578583	-600.967957	-24.536514	474.690948	-653.263672	252.711136	67.262199	-667.421265	-17.520208	78.101448	-599.847473	308.976532	1282.052246	-572.866882	-83.485657	1306.481934	-532.776184	113.514137	1321.320923	-518.662842	126.149132	1587.827881	-636.402100	333.851776	1047.517700	-600.664368	-141.965408	1077.879639	-522.873718	310.577637	805.079834	-486.214569	-126.660057	842.555603	-542.858887	102.669601	961.155457	453.762115	13.761093	923.085144	479.718384	192.281036
-554.326843	205.206772	862.789856	-549.747253	2.067294	860.419739	-673.392761	246.171310	421.565979	-600.790405	-24.508993	474.662323	-653.271423	252.766647	67.246407	-667.440063	-17.510307	78.134811	-600.109924	308.852753	1282.012085	-572.452942	-83.547707	1306.504150	-532.701843	113.537170	1321.340088	-518.544067	126.315735	1587.935059	-636.667847	333.649139	1047.498413	-600.154419	-142.051910	1077.895264	-523.092957	310.585815	805.058777	-485.874847	-126.494728	842.524475	-542.749512	102.684753	961.168030	453.998413	14.236125	923.023560	479.820618	192.893143
-554.433716	205.149231	862.785889	-549.485535	2.066216	860.406006	-673.420105	246.177612	421.566620	-600.628662	-24.568748	474.695618	-653.285095	252.803299	67.255714	-667.467712	-17.505379	78.129807	-600.412170	308.723785	1281.992432	-572.048584	-83.610878	1306.508667	-532.641357	113.519974	1321.343140	-518.455078	126.481392	1588.048706	-636.883362	332.919952	1047.534058	-599.649597	-142.140015	1077.894165	-523.277283	310.611969	805.045837	-485.527069	-126.372437	842.480957	-542.640503	102.668053	961.156311	454.299805	14.890897	922.927856	479.931458	193.487732
-554.506531	205.092804	862.787170	-549.206360	2.010439	860.387939	-673.520264	246.195862	421.564148	-600.487427	-24.633274	474.703308	-653.350830	252.835571	67.270905	-667.426514	-17.499609	78.157074	-600.710938	308.599701	1282.005615	-571.609131	-83.685127	1306.515015	-532.584534	113.521332	1321.361572	-518.424133	126.580093	1588.171021	-637.263550	333.218292	1047.479492	-599.214966	-142.366714	1077.890381	-523.518066	310.644165	805.084045	-485.129486	-126.217491	842.435974	-542.528381	102.618866	961.147217	454.465118	15.512272	923.162964	479.834473	193.830383
-554.618103	205.040466	862.780762	-548.907532	2.002852	860.351074	-673.543457	246.184097	421.551941	-600.266052	-24.660406	474.745850	-653.328552	252.838333	67.282608	-667.460999	-17.497334	78.162918	-601.015686	308.481750	1282.059570	-571.100281	-83.808418	1306.505371	-532.539246	113.510872	1321.403687	-518.257141	126.792252	1588.333008	-637.583374	333.026337	1047.468018	-598.690674	-142.487091	1077.884155	-523.760376	310.703949	805.099304	-484.715118	-126.069572	842.389832	-542.404602	102.593483	961.122742	455.102448	15.794309	922.897583	480.057831	194.627594
-554.736023	204.997086	862.777100	-548.601196	1.982750	860.313416	-673.542908	246.148727	421.505585	-600.107178	-24.769310	474.754486	-653.261475	252.838379	67.255463	-667.489502	-17.517874	78.206940	-601.356873	308.352783	1282.066406	-570.611145	-83.919785	1306.478882	-532.539124	113.506470	1321.434570	-518.137146	126.994507	1588.480469	-637.933777	332.802826	1047.496216	-598.177917	-142.681091	1077.838257	-524.057739	310.764648	805.112976	-484.301941	-125.912910	842.343506	-542.278931	102.565529	961.099182	455.494446	16.260189	922.789490	480.188232	195.245819
-554.835327	204.946518	862.779480	-548.258606	1.982693	860.259888	-673.585144	246.137009	421.496887	-599.956543	-24.865313	474.767212	-653.269104	252.891006	67.252846	-667.512268	-17.531448	78.251434	-601.709290	308.206299	1282.115723	-570.104187	-84.030579	1306.488525	-532.544067	113.508331	1321.502197	-517.998901	127.220924	1588.624390	-638.287598	332.558136	1047.508545	-597.534546	-142.796799	1077.845215	-524.385193	310.843262	805.146240	-483.877380	-125.724213	842.327881	-542.132813	102.533813	961.071228	455.723785	16.907864	922.713074	479.988770	195.607864
-554.973572	204.951874	862.785156	-547.935913	2.009629	860.207520	-673.565552	246.100281	421.458496	-599.781067	-24.847561	474.762848	-653.251282	252.930786	67.245293	-667.573975	-17.526180	78.275520	-602.075012	308.062469	1282.189819	-569.606934	-84.132988	1306.495361	-532.567505	113.485764	1321.602295	-517.841431	127.464043	1588.752930	-638.559265	331.799194	1047.616577	-596.960876	-143.021149	1077.851318	-524.663940	310.874542	805.201294	-483.397278	-125.516525	842.283813	-542.003174	102.544128	961.044312	455.767670	17.232615	922.789124	480.091187	196.133591
-555.042480	204.919571	862.809814	-547.567688	2.024603	860.213135	-673.559631	246.071716	421.422913	-599.584961	-24.902470	474.797089	-653.231750	252.986877	67.219299	-667.631714	-17.520195	78.332611	-602.484009	307.847839	1282.280518	-569.010742	-84.302666	1306.540161	-532.620911	113.466576	1321.729126	-517.650818	127.711624	1588.946289	-638.984497	331.544189	1047.688110	-596.281982	-143.209030	1077.915405	-524.968872	310.921570	805.283630	-482.920746	-125.279671	842.230286	-541.857483	102.546135	961.059875	455.518616	17.594687	923.024414	480.075287	196.620026
-555.145996	204.885178	862.821777	-547.200317	2.048651	860.216248	-673.554688	246.049988	421.415070	-599.369751	-24.966751	474.797546	-653.258179	253.024277	67.243080	-667.684387	-17.503365	78.373604	-602.881775	307.612915	1282.362183	-568.456055	-84.491386	1306.610596	-532.711243	113.424843	1321.896240	-517.536255	127.985825	1589.094360	-639.495178	331.746033	1047.752808	-595.713745	-143.458771	1077.922607	-525.313110	310.960999	805.443115	-482.431091	-125.076881	842.194946	-541.715271	102.558662	961.066650	456.395142	17.885242	922.749451	480.472626	197.451477
-555.249207	204.885773	862.867981	-546.839722	2.067569	860.195557	-673.508484	245.988068	421.381897	-599.242920	-25.065470	474.829865	-653.199524	253.061218	67.228729	-667.803223	-17.517841	78.425545	-603.300964	307.292358	1282.473633	-567.875671	-84.695190	1306.651367	-532.836914	113.356880	1322.034912	-517.247742	128.436615	1589.341797	-639.949158	331.549774	1047.892700	-595.012207	-143.617416	1077.888184	-525.650024	311.005005	805.598511	-481.927155	-124.835472	842.152649	-541.581665	102.557365	961.078796	456.687469	18.702967	922.613342	479.910400	197.591415
-555.316528	204.878204	862.917725	-546.442932	2.052639	860.191162	-673.492554	245.985748	421.376556	-599.215576	-25.300072	474.880768	-653.154114	253.086182	67.204704	-667.901489	-17.539242	78.520576	-603.710815	306.950775	1282.584961	-567.338562	-84.909126	1306.695923	-532.932922	113.272491	1322.223511	-517.033997	128.902466	1589.555664	-640.355164	330.821960	1048.084839	-594.288269	-143.873062	1077.957642	-525.991333	311.113129	805.780273	-481.379425	-124.574966	842.135132	-541.427368	102.540749	961.102417	457.191162	18.792238	922.530945	480.670227	198.542816
-555.371765	204.910995	862.977783	-546.027100	2.073211	860.159546	-673.536743	246.023392	421.382721	-599.062744	-25.449795	474.889832	-653.217346	253.093994	67.230247	-667.972046	-17.587461	78.561905	-604.130554	306.506714	1282.646851	-566.797729	-85.138763	1306.755005	-533.008057	113.169655	1322.404907	-516.794739	129.267441	1589.710938	-640.903381	330.617249	1048.269531	-593.552185	-144.091492	1077.963501	-526.214233	311.220123	806.059326	-480.833771	-124.276382	842.095215	-541.260559	102.543808	961.117737	457.388733	19.219584	922.483521	480.632751	199.067795
-555.446167	204.884003	863.039551	-545.644409	2.086662	860.149292	-673.395264	245.980591	421.350372	-598.848328	-25.587048	474.875427	-653.135803	253.145340	67.214417	-668.032715	-17.621168	78.610489	-604.526184	305.919189	1282.738892	-566.212952	-85.394997	1306.813232	-532.991333	113.009514	1322.619751	-516.493958	129.789383	1589.887085	-641.641418	330.941345	1048.513184	-592.753296	-144.336746	1077.957642	-526.376831	311.329712	806.536011	-480.228485	-124.068100	842.098389	-541.111572	102.522530	961.143799	457.727020	19.317305	922.405396	480.954865	199.004013
-555.507202	204.871262	863.091858	-545.281982	2.139144	860.112793	-673.227722	245.949860	421.296326	-598.646973	-25.795595	474.895020	-653.060425	253.212860	67.229301	-668.057495	-17.610844	78.672997	-604.917969	305.281128	1282.761963	-565.641174	-85.679787	1306.922852	-532.954651	112.822250	1322.816284	-516.213989	130.317505	1589.944458	-642.444641	330.860443	1048.813232	-592.008240	-144.601563	1077.923706	-526.375916	311.453400	807.232117	-479.600800	-123.780952	842.078186	-540.960815	102.518196	961.151428	457.495056	19.921730	922.483948	480.192932	200.123535
-555.591003	204.803528	863.137817	-545.004822	2.174129	860.101196	-673.076172	245.946716	421.253845	-598.537964	-26.096991	474.967377	-653.009888	253.257126	67.221985	-668.171387	-17.606705	78.717979	-605.365540	304.448883	1282.661377	-565.047302	-86.007133	1307.098145	-532.887268	112.624695	1323.002197	-515.843506	130.900009	1590.093750	-643.494995	331.122650	1049.093750	-591.179749	-144.855408	1078.012573	-526.070984	311.594879	808.185425	-478.858643	-123.474205	842.132446	-540.837158	102.491310	961.165955	457.643738	20.514645	922.428650	480.008514	200.641907
-555.572144	204.804825	863.206909	-544.657166	2.229567	860.074768	-672.861023	245.948273	421.221436	-599.643921	-27.337389	475.267670	-652.964844	253.319977	67.204285	-668.939209	-17.641043	78.971458	-605.825134	303.628204	1282.598145	-564.476807	-86.381340	1307.193604	-532.795410	112.410934	1323.231567	-515.555786	131.454300	1590.147095	-644.743286	331.553223	1049.452148	-590.286011	-145.124741	1078.044678	-525.522461	311.706482	809.436401	-478.178436	-123.242264	842.157776	-540.670410	102.486900	961.188538	458.349274	20.891552	922.276733	480.271973	201.175613
-555.580750	204.720581	863.250061	-544.360291	2.269538	860.073242	-672.741638	246.018295	421.196075	-599.529053	-27.654911	475.314636	-652.966370	253.384460	67.208214	-669.164490	-17.667618	79.056824	-606.396545	302.778137	1282.485596	-563.824280	-86.796509	1307.323242	-532.644653	112.181091	1323.447144	-515.139587	132.134216	1590.195557	-646.316406	332.286163	1049.782837	-589.499329	-145.506241	1078.091064	-524.528870	311.879028	811.110474	-477.412292	-122.961594	842.187378	-540.520325	102.456764	961.208740	458.913879	21.329992	922.179871	480.301056	201.661148
-555.524048	204.637894	863.307068	-544.049988	2.256015	860.070251	-672.551697	246.054001	421.186737	-599.182739	-27.810577	475.328064	-653.026428	253.427109	67.231674	-669.269226	-17.681173	79.080154	-607.017883	301.913086	1282.335571	-563.210571	-87.245605	1307.434570	-532.446777	111.912697	1323.632080	-514.762085	132.751358	1590.193848	-648.281799	333.230621	1050.196899	-588.590698	-145.815414	1078.132446	-522.959961	312.000275	813.350525	-476.590424	-122.625488	842.228455	-540.348694	102.389946	961.236633	459.304352	21.647181	922.139160	480.289825	202.046066
-555.420532	204.547546	863.377563	-543.685059	2.200574	860.067871	-672.345093	246.099960	421.179688	-598.787659	-28.047884	475.306915	-653.085327	253.453598	67.215828	-669.358398	-17.686657	79.164299	-607.657349	301.047150	1282.149902	-562.495361	-87.715668	1307.574097	-532.194641	111.569138	1323.830322	-514.375000	133.469589	1590.163330	-650.677185	334.273010	1050.544189	-587.604126	-146.161835	1078.200562	-520.953857	312.230164	816.229187	-475.785309	-122.331657	842.360046	-540.149231	102.291130	961.273682	459.556458	21.926323	922.127686	480.247498	202.377731
-555.289429	204.398788	863.445435	-543.300903	2.117003	860.077637	-672.079407	246.084442	421.150970	-598.333252	-28.282408	475.341675	-653.140320	253.439499	67.208794	-669.389587	-17.694147	79.178032	-608.313416	300.172546	1281.902344	-561.699890	-88.233490	1307.760986	-531.913086	111.185928	1324.019897	-513.908447	134.051254	1590.140137	-653.661621	335.380554	1050.979980	-586.690613	-146.577591	1078.311401	-518.531006	312.582062	819.803894	-474.955505	-122.087990	842.439026	-539.933899	102.155228	961.316284	459.838318	22.231966	922.091553	480.216888	202.653625
-555.139526	204.258392	863.524963	-542.956299	2.003561	860.079834	-671.824097	246.134842	421.161469	-597.982666	-28.506750	475.320251	-653.166809	253.436722	67.210289	-669.473755	-17.707150	79.245979	-608.959534	299.318634	1281.588745	-560.846252	-88.764412	1307.991577	-531.597046	110.873497	1324.171143	-513.380371	134.789215	1590.086792	-656.598022	336.035187	1051.320801	-585.713013	-146.911438	1078.425171	-513.153870	313.618561	827.095581	-474.141418	-121.834892	842.569397	-539.710205	101.997627	961.359009	460.095947	22.521936	922.085388	480.167297	202.953613
-554.968689	204.146576	863.615112	-542.688354	1.937701	860.025757	-671.571716	246.121658	421.173218	-597.660095	-28.726572	475.318146	-653.274353	253.455902	67.226944	-669.542847	-17.711645	79.336693	-609.670288	298.560730	1281.281616	-560.000854	-89.310081	1308.235474	-531.224243	110.568825	1324.265625	-512.912659	135.421860	1589.983765	-660.659851	336.941833	1051.825562	-584.647522	-147.223969	1078.621582	-509.980804	314.485748	832.751099	-473.272369	-121.473633	842.798157	-539.513367	101.840630	961.378357	460.339020	22.951229	922.026001	479.790283	203.408890
-554.702637	203.985916	863.702881	-542.368652	1.820393	859.974976	-671.170654	246.077560	421.183502	-597.266052	-28.949961	475.366852	-653.265625	253.471741	67.209732	-669.616211	-17.727173	79.386017	-610.553040	297.823120	1280.928223	-559.090637	-89.862572	1308.580322	-530.813232	110.312904	1324.312012	-512.400452	136.042465	1589.862915	-665.249817	337.662292	1052.528320	-583.656799	-147.610992	1078.864624	-506.627655	315.581299	839.561157	-472.382446	-121.175667	843.020935	-539.246887	101.634003	961.398499	460.777130	22.972557	922.022034	480.248749	203.579376
-554.392944	203.788071	863.805542	-542.059692	1.708057	859.942322	-670.785278	246.058823	421.256287	-596.847534	-29.229248	475.417572	-653.182068	253.407867	67.233383	-669.763367	-17.714954	79.453568	-611.564087	297.162048	1280.637939	-557.985046	-90.340157	1308.975830	-530.340393	110.129044	1324.326172	-511.845459	136.597824	1589.755371	-670.385986	338.321960	1053.308594	-582.548279	-148.025833	1079.269775	-503.000610	316.841553	847.761230	-471.513611	-120.883469	843.343384	-538.987061	101.408577	961.437195	461.169342	23.090681	921.996033	480.549561	203.760651
-554.024048	203.510193	863.902344	-541.755432	1.570406	859.897217	-670.385376	245.996475	421.256256	-596.361572	-29.429195	475.419373	-653.239441	253.388672	67.270134	-669.775208	-17.730387	79.475540	-612.680481	296.562500	1280.414795	-556.990784	-90.829056	1309.372070	-529.855713	109.980774	1324.344482	-511.342377	137.135620	1589.593140	-675.949158	338.956177	1054.276489	-581.458740	-148.533951	1079.629272	-499.483765	318.778473	857.649048	-470.720947	-120.876205	843.746216	-538.707092	101.123421	961.467224	461.461182	23.263426	921.989258	480.572906	203.943115
-553.638306	203.206619	863.977051	-541.429688	1.313736	859.875122	-669.902771	245.902557	421.297821	-595.829346	-29.676859	475.407745	-653.228088	253.350616	67.309311	-669.791077	-17.722839	79.509056	-613.949829	295.954224	1280.259277	-555.784424	-91.270363	1309.887817	-529.345520	109.845604	1324.348022	-510.783508	137.619659	1589.420288	-681.763916	338.900391	1055.367188	-580.268250	-149.015167	1080.179932	-495.979706	321.529480	869.292603	-470.108124	-121.014931	843.969360	-538.414124	100.788635	961.498474	461.759613	23.399076	922.014954	480.554596	204.130554
-553.249573	203.012360	864.078857	-541.152161	1.076201	859.857666	-669.520203	245.833481	421.329041	-595.228455	-30.040134	475.402954	-653.322327	253.274139	67.307915	-669.905029	-17.723171	79.558449	-615.218323	295.472565	1280.138550	-554.549438	-91.641045	1310.397217	-528.872009	109.775734	1324.289307	-510.202942	138.163223	1589.227661	-688.155212	339.819946	1056.894775	-579.104370	-149.481934	1080.687378	-492.527466	323.671997	882.040894	-468.800873	-120.314148	844.694397	-538.140442	100.505539	961.545105	462.079010	23.574465	922.011475	480.570068	204.301743
-552.806396	202.731262	864.107483	-540.828186	0.759671	859.811401	-668.975769	245.681610	421.302063	-594.494385	-30.404501	475.277313	-653.292603	253.245575	67.333214	-669.954224	-17.746052	79.599274	-616.581299	295.062622	1280.232300	-553.182312	-91.921249	1310.907593	-528.404663	109.779793	1324.210205	-509.578186	138.626099	1589.030640	-694.168396	339.602020	1058.357178	-577.773743	-149.940125	1081.292236	-488.857483	326.106659	897.183899	-467.830688	-120.149567	845.280579	-537.805115	100.161804	961.539917	462.349548	23.747156	922.026917	480.518311	204.498016
-552.265320	202.269592	864.107178	-540.479919	0.443744	859.780396	-668.393250	245.607239	421.361572	-593.766357	-30.927038	475.199371	-653.573853	253.317230	67.478333	-670.025818	-17.805420	79.670334	-618.041138	294.564911	1280.464355	-551.601929	-92.095932	1311.454834	-527.950012	109.899391	1324.093750	-509.071533	139.026367	1588.733887	-700.124817	339.577972	1059.911743	-576.456238	-150.573074	1081.964478	-485.750000	328.588226	913.136963	-466.933350	-120.102936	845.803101	-537.424805	99.744217	961.529602	462.663116	23.910580	922.042480	480.504578	204.617752
-551.807434	201.916382	864.144348	-540.165405	0.028216	859.756653	-667.966370	245.512070	421.432648	-592.980896	-31.432720	475.068024	-653.573975	253.102890	67.410828	-670.180786	-17.843744	79.732353	-619.692688	294.108063	1280.884399	-549.954224	-92.092995	1311.876587	-527.512329	110.099731	1324.023682	-508.350677	139.482544	1588.531250	-705.579041	339.121246	1061.579834	-575.123962	-151.252930	1082.650879	-483.084320	331.370514	929.797180	-465.899902	-120.010628	846.397827	-537.101807	99.320198	961.541321	462.954987	23.994778	922.064758	480.505493	204.730148
-551.507324	200.846329	863.660217	-539.948608	-0.611189	859.749573	-667.124939	245.122482	421.322357	-592.120117	-31.919729	474.892853	-653.590332	253.133820	67.518051	-670.216736	-17.865011	79.813705	-621.455017	293.626434	1281.617554	-548.212952	-92.115929	1312.304810	-527.131592	110.282555	1324.005493	-507.721191	139.909607	1588.301270	-710.333496	338.193970	1063.144409	-573.601440	-151.889542	1083.266968	-480.307281	334.138763	947.957520	-464.831665	-119.969452	846.921875	-536.738708	98.700211	961.289917	463.249451	24.051373	922.095764	480.508575	204.766846
-550.929138	200.257095	863.648499	-539.418274	-1.126736	859.796570	-666.519226	244.823257	421.379395	-591.169617	-32.196663	474.769684	-653.352905	252.891403	67.477913	-670.161255	-17.952868	79.828354	-623.421875	292.885071	1282.345459	-546.269165	-91.938477	1312.635010	-526.767944	110.594055	1323.943726	-507.028656	140.293869	1588.147339	-714.458862	336.866577	1064.326294	-572.057922	-152.605835	1083.849487	-477.691650	336.294281	966.940857	-463.817566	-120.014435	847.376160	-536.279968	98.168571	961.316467	463.547913	24.056259	922.166077	480.504883	204.779022
-550.284790	198.515793	864.273499	-538.645020	-1.418828	859.882019	-665.694458	244.500046	421.279114	-589.767944	-32.159424	474.584564	-653.238464	252.772964	67.548164	-669.774353	-17.975483	79.839729	-625.379578	292.289917	1283.264160	-544.174561	-91.794785	1312.934692	-526.438049	110.832436	1324.019653	-506.386475	140.663727	1587.988159	-717.613281	335.159332	1065.124878	-570.382996	-153.429443	1084.440430	-475.112579	339.362946	987.495056	-462.852600	-120.202309	847.732666	-535.900696	96.859009	961.695984	463.852051	24.026794	922.232117	480.515625	204.765198
-549.465088	199.155151	864.538574	-537.966553	-1.685214	859.964905	-665.062439	244.277939	421.472198	-588.949890	-32.524960	474.541718	-653.239075	252.584290	67.544548	-669.659607	-18.031609	79.882179	-627.399658	291.644592	1284.173828	-542.109802	-91.614822	1313.106812	-526.109863	111.168709	1324.087769	-505.778748	140.904709	1587.856567	-719.847046	333.318878	1065.518799	-568.553101	-154.204453	1084.880127	-473.420471	342.317291	1007.900208	-461.631012	-120.360695	847.959167	-535.309875	96.947411	961.881775	464.160339	23.929688	922.294922	480.522369	204.722092
-549.373901	199.402786	864.946899	-537.239380	-2.097834	860.049744	-664.598022	244.176788	421.655212	-588.607849	-32.983746	474.569946	-653.479980	252.446014	67.604858	-669.770203	-18.091702	80.014732	-629.397461	291.008789	1285.165649	-540.049622	-91.325241	1313.151978	-525.830444	111.481369	1324.177246	-505.071808	141.170654	1587.859741	-721.099304	331.489624	1065.574585	-566.666992	-155.023483	1085.316895	-472.388672	345.444824	1028.839233	-460.705139	-120.613663	848.126465	-535.061462	96.727386	962.139221	464.466888	23.845367	922.359253	480.499969	204.614578
-549.037781	198.910278	865.027344	-536.566956	-2.636788	860.144409	-663.815430	243.908447	421.690002	-588.101746	-33.254364	474.554565	-653.548767	252.297394	67.658913	-669.725342	-18.169573	80.052017	-631.307739	290.452454	1286.134766	-537.708984	-90.973427	1313.205078	-525.489807	111.799477	1324.320313	-504.440094	141.370743	1587.856445	-721.165833	329.703796	1065.251953	-564.553833	-155.824829	1085.644409	-471.873230	348.734039	1050.170288	-459.561005	-121.110222	848.140137	-534.581665	96.231323	962.229187	464.732208	23.705652	922.418701	480.435974	204.496994
-548.186829	198.035538	864.724548	-535.830444	-3.137444	860.229370	-662.923889	243.638306	421.651978	-587.698059	-33.491489	474.535156	-653.396973	252.162949	67.672310	-669.651794	-18.246599	80.098083	-633.301086	289.855743	1287.104248	-535.697937	-90.727592	1313.197754	-525.241272	112.067139	1324.457886	-503.952576	141.367188	1587.870117	-719.948975	328.078094	1064.596069	-562.397156	-156.752808	1085.948120	-472.098663	352.074921	1071.606567	-458.361053	-121.340332	848.043396	-533.731384	95.730980	962.118958	464.980408	23.530745	922.489563	480.409882	204.322037
-547.314636	196.467773	864.516418	-534.886597	-3.630135	860.283142	-661.623596	243.167496	421.388885	-587.310242	-33.623802	474.576813	-653.089050	252.110840	67.686615	-669.539612	-18.270796	80.118393	-635.204102	289.302612	1288.119507	-533.847107	-90.564507	1313.053467	-524.984741	112.270058	1324.622559	-503.339233	141.403427	1587.968750	-717.320923	326.536591	1063.564209	-560.169006	-157.493973	1086.091431	-472.938293	355.808716	1093.280762	-457.137970	-121.877251	847.842224	-532.870789	94.821815	962.047729	465.251495	23.428255	922.531555	480.373047	204.169037
-547.235596	196.540710	864.247864	-534.030945	-4.236297	860.365967	-660.896973	242.946289	421.454681	-587.246155	-33.886440	474.717224	-653.227905	251.971466	67.701027	-669.613708	-18.299675	80.180481	-637.099792	288.740356	1289.154907	-532.025879	-90.407440	1313.000977	-524.683472	112.356026	1324.767822	-502.821167	141.312408	1588.033447	-713.607239	325.178223	1062.317627	-557.933350	-158.145065	1086.194092	-474.711212	359.066040	1113.866089	-456.376953	-122.859589	847.279114	-532.416565	94.765877	961.959106	465.506470	23.232994	922.588684	480.368011	203.973648
-547.154602	196.426346	864.727112	-533.092590	-4.552231	860.368408	-660.077759	242.774460	421.504822	-587.199951	-34.073246	474.790955	-653.283936	251.883942	67.734123	-669.547791	-18.351252	80.217316	-638.966919	288.141663	1290.254150	-530.387878	-90.352394	1312.813477	-524.316223	112.417923	1324.962524	-502.346558	141.078339	1588.094116	-708.848755	324.237122	1060.961304	-555.580872	-158.520218	1086.229126	-477.246185	362.336273	1133.578125	-455.124023	-123.340302	846.881042	-532.086548	94.337936	962.211426	465.802277	23.024931	922.618347	480.362244	203.793106
-547.215332	196.263443	864.755615	-532.998169	-5.248267	859.977234	-659.262817	242.588791	421.492615	-587.393066	-34.429623	474.864075	-653.311890	251.790070	67.737587	-669.660706	-18.429285	80.233093	-640.869324	287.454224	1291.280273	-528.819519	-90.359917	1312.703491	-523.959900	112.401619	1325.092651	-501.937500	140.855194	1588.105103	-702.775757	323.451660	1059.510986	-553.251831	-158.945724	1086.133545	-480.412354	365.622894	1152.172607	-453.222809	-122.953094	846.871643	-531.927429	93.721710	962.015320	466.095032	22.732895	922.656860	480.385742	203.578735
-547.205383	196.051544	864.538208	-532.094727	-5.904383	859.935608	-658.237610	242.311218	421.404358	-587.547058	-34.744854	475.020142	-653.270630	251.691833	67.766716	-669.788574	-18.473928	80.263802	-642.757996	286.687256	1292.286987	-527.410706	-90.513512	1312.512451	-523.608215	112.297577	1325.167236	-501.547485	140.471252	1588.114990	-695.694031	322.955139	1058.197144	-551.073608	-159.325699	1085.958862	-484.255890	368.970398	1169.621216	-451.718781	-123.296432	846.426453	-531.431274	93.417542	961.884827	466.415039	22.507891	922.665649	480.456390	203.303635
-547.130310	194.842270	864.205078	-531.211060	-6.422827	859.783936	-657.309631	242.102081	421.208405	-587.575745	-34.970028	475.110962	-653.285828	251.583267	67.770607	-669.890076	-18.532812	80.295555	-644.600220	285.774445	1293.197266	-525.954041	-90.644043	1312.307617	-523.241028	112.105003	1325.209595	-501.186951	140.016388	1588.155396	-687.728699	322.711853	1057.029297	-548.942871	-159.632248	1085.721558	-488.620453	372.359955	1185.752563	-450.222137	-123.729698	845.924866	-530.837341	92.680069	961.634949	466.545471	22.494740	922.651123	480.127411	203.279953
-546.987427	194.317184	864.136963	-530.126160	-6.854626	859.694153	-656.089905	241.703232	420.979767	-587.418274	-35.163860	475.214722	-653.042542	251.522049	67.769974	-669.934814	-18.568346	80.290054	-646.388428	284.702606	1293.984985	-524.613342	-90.876884	1311.953125	-522.897522	111.875359	1325.204956	-500.861328	139.454605	1588.153076	-679.186218	322.746735	1056.297485	-546.804871	-159.935730	1085.438110	-493.070557	375.841949	1200.466919	-448.505188	-123.981117	845.425659	-530.226135	92.228989	961.556580	466.802582	22.291342	922.656006	480.164063	203.019363
-546.917053	194.401031	864.303162	-529.009521	-7.118763	859.506531	-655.019104	241.469513	420.830383	-587.213257	-35.409962	475.248322	-652.905212	251.422516	67.785851	-670.020447	-18.645042	80.331985	-648.069641	283.545776	1294.669434	-523.292908	-91.284767	1311.752075	-522.552368	111.551582	1325.234009	-500.550720	138.850342	1588.175903	-669.730835	323.260254	1056.002686	-544.757996	-160.187836	1085.108398	-498.107483	379.309143	1214.315430	-446.658875	-124.197029	844.985352	-529.681885	92.005318	961.547913	467.068909	21.970634	922.660156	480.259827	202.713440
-546.791077	194.053665	864.239136	-527.941528	-7.453763	859.362244	-653.861755	241.130936	420.668823	-586.973206	-35.711403	475.294006	-652.748718	251.323181	67.793198	-670.043091	-18.707563	80.351089	-649.592651	282.381744	1295.235962	-522.045410	-91.592819	1311.465576	-522.289917	111.181450	1325.217651	-500.312805	138.188477	1588.174927	-660.476746	323.650360	1055.566528	-542.876526	-160.110123	1084.654175	-502.811829	382.494446	1226.376343	-444.847870	-124.216614	844.573914	-529.082397	91.663300	961.443542	467.386230	21.648716	922.681091	480.419159	202.438492
-546.652771	193.637970	864.170654	-526.782410	-7.889448	859.236145	-652.537964	240.761063	420.427734	-586.729004	-36.003414	475.318634	-652.453369	251.213745	67.778809	-670.073669	-18.768614	80.421463	-650.888550	281.262085	1295.742920	-520.781799	-92.129326	1311.186768	-521.960205	110.682137	1325.180054	-500.089905	137.378387	1588.190552	-650.867615	324.596924	1055.699707	-541.079224	-160.080719	1084.223633	-507.468567	385.522797	1237.192627	-442.966034	-124.106895	844.164734	-528.436340	91.250969	961.346680	467.679474	21.312346	922.699463	480.579346	202.095856
-546.564026	193.216492	864.079102	-525.719543	-8.198510	858.990295	-651.328796	240.569412	420.223877	-586.387695	-36.230179	475.263062	-652.167480	251.120331	67.795067	-670.066589	-18.834562	80.414375	-652.110535	280.326752	1296.124878	-519.690918	-92.640572	1310.887329	-521.772278	110.180153	1325.109619	-499.864502	136.608337	1588.202515	-641.662476	325.619415	1056.537231	-539.275452	-160.330246	1083.895874	-511.721252	388.113159	1246.648926	-441.646973	-124.538742	843.396484	-527.814575	90.853378	961.173645	467.988647	21.054951	922.714417	480.728760	201.765854
-546.400208	192.904129	864.059814	-524.482544	-8.600218	858.884399	-650.055054	240.250656	420.003082	-585.941223	-36.541813	475.285767	-651.752380	251.050491	67.826614	-670.134766	-18.911386	80.463737	-653.019348	279.221527	1296.102295	-518.516785	-93.221481	1310.676270	-521.599976	109.661324	1325.008545	-499.645264	135.747971	1588.225830	-632.182739	327.661682	1057.762695	-537.555542	-160.131210	1083.393188	-514.760498	389.916595	1254.661743	-439.293121	-123.764633	843.347534	-527.147644	90.494873	961.113831	468.275818	20.726717	922.731567	480.888580	201.412231
-546.085144	192.448288	863.835815	-523.339966	-9.003242	858.668030	-648.780396	239.947617	419.730286	-585.373169	-36.715290	475.311096	-651.338745	250.931137	67.847420	-670.147034	-18.964443	80.507324	-653.668152	278.116638	1296.182861	-517.363647	-93.855804	1310.463135	-521.356018	109.205475	1324.800537	-499.437500	134.812607	1588.258057	-623.977844	329.999603	1059.140381	-535.888489	-160.188782	1083.030884	-517.275513	391.094330	1261.713379	-437.813141	-123.857635	842.756897	-526.372681	90.108131	960.890503	468.573700	20.405851	922.735962	481.066803	201.066132
-545.769531	191.860443	863.946472	-522.088196	-9.284942	858.494812	-647.583496	239.740662	419.524109	-584.884644	-36.918148	475.251038	-651.007446	250.868240	67.924507	-670.170532	-19.033686	80.520172	-654.133118	277.034607	1296.213135	-516.303406	-94.495735	1310.271240	-521.182068	108.555321	1324.657715	-499.240936	133.847214	1588.311646	-616.281250	332.205872	1060.750366	-534.251404	-160.024506	1082.583862	-518.589966	391.717133	1267.674316	-435.511169	-122.908508	842.838867	-525.646423	89.562263	960.862122	468.879578	20.038130	922.761292	481.219971	200.775650
-545.616943	191.625702	864.211365	-520.770142	-9.553205	858.293579	-646.694519	239.651825	419.430420	-584.222778	-37.080292	475.206665	-650.959473	250.824448	68.012451	-670.084473	-19.100784	80.523308	-654.386963	275.952454	1296.258545	-515.254089	-95.085678	1310.095337	-520.898132	107.889679	1324.557861	-499.105408	132.854568	1588.316895	-609.780701	335.088165	1062.108643	-532.615601	-160.121567	1082.215942	-518.884033	391.693420	1272.947266	-433.540161	-122.227867	842.715759	-525.070068	89.108284	960.903320	469.181976	19.746946	922.787598	481.366821	200.469421
-545.326416	190.699921	863.944153	-519.582336	-10.047882	858.122742	-645.579163	239.403427	419.150970	-583.926941	-37.732468	475.274231	-650.651611	250.764862	68.055977	-670.354614	-19.214190	80.671631	-654.404846	274.831238	1296.301147	-514.316528	-95.779037	1309.990723	-520.602966	107.170944	1324.486938	-498.998779	131.839279	1588.287842	-604.160400	337.556427	1063.714233	-531.105225	-160.093765	1081.908081	-517.987915	391.092804	1277.307617	-431.730682	-121.533623	842.593933	-524.320313	88.479355	960.684937	469.432770	19.513329	922.812378	481.510101	200.166138
-545.360107	189.330154	863.695496	-518.351929	-10.596581	857.916138	-644.544250	239.121857	418.871521	-583.028992	-37.777435	475.202789	-650.327637	250.676437	68.108276	-670.295410	-19.278051	80.696587	-654.146851	273.735687	1296.454224	-513.445496	-96.429443	1309.870850	-520.285156	106.421394	1324.403809	-498.887329	130.829269	1588.278076	-599.719421	338.981659	1066.120239	-529.514282	-160.428406	1081.640259	-516.204773	390.080994	1280.960205	-429.776001	-120.829453	842.650696	-523.748657	87.581253	960.460632	469.642059	19.183903	922.843445	481.620880	199.867599
-545.035461	188.840179	863.642395	-517.066284	-10.922220	857.678040	-643.676636	238.920105	418.783875	-582.215515	-38.106609	475.186737	-650.167358	250.641632	68.180008	-670.332336	-19.371037	80.811142	-653.662842	272.652069	1296.716797	-512.595093	-97.122078	1309.754150	-519.831116	105.627625	1324.338867	-498.809357	129.793137	1588.244263	-596.039856	341.303711	1067.617310	-528.099854	-160.359283	1081.242676	-513.582581	388.659454	1283.962280	-427.793060	-119.894325	842.601990	-523.023010	87.107407	960.320251	469.939484	18.815046	922.893921	481.786530	199.540390
-544.305847	189.317123	863.812622	-515.549438	-11.068226	857.469727	-642.865295	238.775070	418.842834	-581.336853	-38.483551	475.102051	-649.965515	250.603973	68.293419	-670.416687	-19.442888	80.905434	-652.913818	271.564240	1297.102295	-511.872620	-97.832893	1309.629883	-519.362000	104.817741	1324.247925	-498.768341	128.739456	1588.209229	-593.479126	342.930695	1069.532471	-526.592041	-160.695572	1081.002441	-510.056946	386.985840	1286.297729	-425.869446	-119.005890	842.694519	-522.128174	87.088669	960.315796	470.183441	18.476465	922.933167	481.933228	199.242661
-544.344421	187.930771	863.618835	-514.307800	-11.628424	857.354248	-642.075256	238.538315	418.661316	-580.471130	-38.868931	475.079498	-649.741760	250.537460	68.376442	-670.432068	-19.560675	80.995941	-651.962219	270.600311	1297.564697	-511.181824	-98.534889	1309.404907	-518.770203	104.003220	1324.174927	-498.810883	127.649307	1588.181152	-591.590332	344.872986	1070.806763	-525.230225	-160.758057	1080.531860	-505.786743	384.989716	1287.833496	-423.809204	-118.022308	842.790466	-521.503723	86.199585	960.161011	470.435944	18.149157	922.967834	482.110229	198.862183
-543.626282	188.755081	863.969238	-512.793762	-11.683820	857.185974	-641.323242	238.248093	418.846710	-579.283875	-39.185947	474.988739	-649.662292	250.528076	68.479019	-670.434509	-19.697124	81.129379	-650.867737	269.538116	1298.176758	-510.525055	-99.236893	1309.180298	-518.114136	103.169868	1324.093262	-498.752106	126.536232	1588.220703	-590.791809	346.205719	1072.438599	-523.913147	-160.993912	1080.111450	-500.773132	382.729706	1288.641724	-421.669617	-116.984116	843.000977	-520.632019	86.327644	960.265625	470.703644	17.830658	922.984497	482.307556	198.515518
-543.127747	187.812027	863.738342	-511.458923	-12.145871	857.088013	-640.460815	237.956497	418.804535	-577.244385	-38.634193	474.767670	-649.455994	250.511826	68.615356	-669.987000	-19.759356	81.103912	-649.505127	268.599091	1298.644043	-509.931091	-99.980827	1308.904541	-517.392151	102.347466	1323.993042	-498.836731	125.337395	1588.236572	-590.666138	348.158203	1073.480591	-522.608093	-161.444061	1079.759766	-495.614838	380.056061	1288.785156	-419.355103	-115.695343	843.323975	-519.820984	85.700729	960.110840	470.881378	17.454107	923.010986	482.477142	198.168777
-542.975525	186.289017	863.390991	-510.316315	-12.762016	856.901184	-639.727051	237.624771	418.645050	-576.247375	-39.232967	474.726349	-649.377075	250.472626	68.671280	-669.978638	-19.901995	81.271461	-648.027100	267.585083	1299.174194	-509.393433	-100.713974	1308.530762	-516.674316	101.459488	1323.875854	-498.924194	124.064438	1588.322754	-590.967773	349.569183	1074.660156	-521.505493	-161.817459	1079.257202	-490.522552	377.514801	1288.006226	-417.453186	-114.692055	843.528198	-519.187805	84.736549	959.846985	471.110229	17.080406	923.039734	482.671326	197.798782
-542.434387	186.012985	863.397034	-508.981323	-13.119170	856.772949	-639.131836	237.442886	418.688873	-575.279175	-39.795338	474.749329	-649.598755	250.653503	68.972778	-670.070251	-20.085201	81.546890	-646.430481	266.618866	1299.771118	-508.884033	-101.510269	1308.141968	-515.830627	100.640259	1323.760986	-499.051758	122.718994	1588.373535	-592.064819	350.662506	1075.640137	-520.291260	-162.231689	1078.765869	-484.530151	374.902100	1286.518433	-414.983795	-113.453362	843.817078	-518.403809	84.357071	959.795959	471.359985	16.734474	923.046631	482.885803	197.479080
-541.855957	185.412857	863.304932	-507.721771	-13.567098	856.658752	-638.437683	237.221771	418.616119	-574.209045	-40.383938	474.775360	-649.464050	250.623230	69.075485	-670.179260	-20.275784	81.780922	-644.623047	265.602875	1300.463257	-508.399384	-102.254814	1307.588257	-514.972595	99.762672	1323.638794	-499.181763	121.316902	1588.426025	-594.137817	351.560547	1076.315796	-519.273376	-162.567505	1078.129272	-477.121521	371.243286	1283.176270	-412.955902	-112.135361	844.041748	-517.584473	83.828033	959.699951	471.564819	16.388220	923.066040	483.096191	197.103012
-541.139771	184.711349	863.177307	-506.549713	-13.948248	856.575439	-637.637268	236.972626	418.629028	-573.229736	-40.990662	474.690369	-648.935242	250.324524	68.988327	-670.290894	-20.533159	82.067200	-642.737244	264.585571	1300.910767	-507.857574	-102.999344	1307.085938	-514.035278	98.881790	1323.448486	-499.144104	119.952248	1588.598389	-596.815369	352.590912	1077.217773	-518.310059	-162.684219	1077.428833	-470.163239	367.850006	1279.289063	-410.460632	-110.825546	844.384460	-516.741089	83.304321	959.602112	471.721100	16.007952	923.075256	483.328949	196.703232
-540.380066	183.901306	862.995422	-505.393921	-14.405280	856.491943	-636.813416	236.778534	418.644135	-571.879944	-41.386265	474.734161	-648.694885	250.245483	69.167259	-670.358215	-20.806446	82.324455	-640.805359	263.570984	1301.289307	-507.335327	-103.772758	1306.469727	-513.056396	97.963860	1323.412720	-499.243134	118.424309	1588.729736	-600.133545	353.084961	1077.303345	-517.408020	-163.182571	1076.869873	-463.033783	364.519318	1274.414307	-408.826813	-110.113785	844.494019	-515.837280	82.721062	959.474304	471.888458	15.609374	923.103088	483.548157	196.340546
-539.812439	184.060806	863.195313	-504.411987	-14.608646	856.475159	-636.311646	236.805466	418.911957	-570.452759	-41.769497	474.648468	-648.726440	250.123108	69.359558	-670.155029	-21.123041	82.528511	-638.921448	262.567566	1301.623413	-506.837311	-104.584000	1305.976196	-512.130737	96.938110	1323.387451	-499.158600	116.903702	1588.996460	-603.253296	353.721222	1077.963745	-516.623474	-163.396759	1076.214966	-455.884735	361.167877	1268.449951	-406.913391	-109.102859	844.651611	-515.176636	82.588242	959.571533	472.130432	15.094237	923.101196	484.004211	195.787064
-539.022278	183.652954	863.239441	-503.327728	-14.972817	856.509888	-635.494141	236.628403	419.022705	-569.125244	-42.157749	474.689850	-648.557007	250.042816	69.554329	-670.096252	-21.532354	82.858368	-637.150635	261.680817	1301.989014	-506.418915	-105.464378	1305.543823	-511.234070	95.955948	1323.374146	-499.012299	115.334862	1589.317383	-607.121704	354.464417	1078.560791	-515.930969	-163.374542	1075.481201	-448.694763	357.918884	1261.253418	-404.981750	-108.084724	844.871216	-514.343384	82.188408	959.617859	472.310669	14.749314	923.124329	484.213104	195.365189
-538.167664	183.378830	863.301697	-502.441071	-15.281887	856.578186	-634.610718	236.445053	419.179657	-567.727356	-42.617401	474.784241	-648.366943	249.991562	69.776146	-670.100952	-22.016367	83.256508	-635.438599	260.825836	1302.418457	-506.073639	-106.382240	1305.040283	-510.366577	94.979645	1323.521118	-498.750275	113.691177	1589.741333	-610.612854	354.828278	1079.197388	-515.348083	-163.597214	1074.874268	-441.389130	354.798553	1252.839478	-403.211792	-107.192276	845.157715	-513.545105	81.888138	959.687866	472.481689	14.389889	923.138489	484.418304	195.009491
-538.409668	179.545288	861.491882	-502.329590	-16.743252	856.681030	-633.475891	236.057983	418.771179	-566.880005	-43.633408	475.011627	-648.069641	249.956619	69.969673	-670.314636	-22.629862	83.823936	-633.907349	259.974518	1302.603882	-505.774353	-107.367607	1304.570068	-509.480591	93.900200	1323.686035	-498.641937	112.039444	1590.090576	-614.663635	355.328217	1079.908691	-514.842224	-163.954483	1074.359863	-434.585754	351.671112	1243.625977	-401.650208	-106.308342	845.309814	-513.168396	80.280312	958.820557	472.591583	14.020130	923.149780	484.597900	194.625031
-537.792664	178.858459	861.185791	-501.621704	-17.412092	856.892151	-632.589294	235.898849	418.910706	-565.528687	-44.182468	475.220856	-647.891113	249.972855	70.242882	-670.044739	-23.250879	84.379768	-632.257813	259.257446	1303.027466	-505.537445	-108.383995	1304.193481	-508.624817	92.827698	1323.887451	-498.353119	110.298683	1590.490234	-618.401489	355.457153	1080.644287	-514.433228	-163.928085	1073.684326	-427.953186	348.480133	1233.280273	-399.983368	-105.556206	845.532410	-512.466736	79.875755	958.772888	472.661560	13.630238	923.173218	484.766663	194.240585
-536.633606	178.867996	861.722595	-500.786774	-17.546770	857.208435	-631.887024	235.961838	419.279358	-564.150452	-44.546387	475.401886	-647.749268	249.975525	70.569496	-669.942993	-23.893475	85.022110	-630.944458	258.521637	1303.249023	-505.497986	-109.330170	1303.847046	-507.831055	91.862587	1324.155273	-497.997620	108.515587	1590.924316	-621.956482	355.286011	1081.379761	-514.113464	-163.874771	1073.098145	-421.602753	345.368164	1221.811890	-398.389709	-104.737137	845.837341	-511.644745	79.657677	959.210571	472.733612	13.221900	923.184448	484.962799	193.832977
-535.640747	178.699020	861.990051	-500.224640	-17.729601	857.505005	-631.156860	235.968399	419.568878	-562.819580	-45.005367	475.542755	-647.669556	249.986099	70.919487	-669.878296	-24.556442	85.774658	-629.450745	257.904480	1303.619629	-505.449951	-110.357513	1303.555298	-506.969971	90.789612	1324.506470	-497.581055	106.723900	1591.361328	-625.546509	354.913544	1082.154053	-513.965759	-163.772888	1072.584595	-415.729950	342.287659	1209.296143	-397.152740	-104.006355	846.088867	-510.925140	79.470612	959.496521	472.803802	12.917178	923.184448	485.143494	193.450226
-534.707642	178.367035	862.191833	-499.652191	-18.172779	857.887512	-630.153137	235.747864	419.700287	-561.665283	-45.536846	475.854584	-647.406128	250.018753	71.219376	-669.610596	-25.185350	86.624062	-627.879333	257.282318	1303.969238	-505.381683	-111.374199	1303.344238	-506.052887	89.716705	1324.858765	-497.123016	104.917763	1591.816528	-628.913940	354.281311	1082.854980	-513.837952	-163.653915	1072.162354	-410.554108	339.297485	1195.975220	-395.769562	-103.344490	846.481506	-510.216583	79.154465	959.792480	472.848938	12.620005	923.195496	485.340454	193.143524
-533.706970	178.138657	862.477112	-499.045502	-18.622002	858.336487	-629.405945	235.761597	420.012329	-560.593689	-46.099903	476.217316	-647.224670	250.043915	71.611847	-669.522583	-25.854292	87.459969	-626.218567	256.799591	1304.380005	-505.345093	-112.361855	1303.212891	-505.136658	88.765114	1325.263184	-496.633118	102.991562	1592.248169	-632.285522	353.410614	1083.585815	-513.791382	-163.536774	1071.792114	-405.908295	336.518524	1181.591187	-394.722595	-102.835274	846.760498	-509.467072	78.876175	960.163940	472.919128	12.236054	923.212036	485.569763	192.824432
-532.721069	177.813889	862.714600	-498.646790	-18.946148	858.713440	-628.635071	235.750977	420.295166	-559.773010	-46.709934	476.636841	-647.161987	250.068192	72.058151	-669.528992	-26.532215	88.306168	-624.562622	256.383423	1304.766113	-505.413483	-113.271957	1303.151489	-504.322510	87.776550	1325.706909	-496.113525	101.100243	1592.774780	-635.365784	352.321808	1084.324829	-513.861206	-163.317719	1071.457886	-401.937378	334.175934	1166.489746	-393.291412	-102.117645	847.407166	-508.801086	78.597198	960.473389	472.984894	11.884265	923.238953	485.791748	192.501266
-531.746399	177.703659	863.073120	-498.206055	-19.205662	859.186829	-628.200562	236.021957	420.938629	-558.976807	-47.338070	477.145569	-647.234924	250.090942	72.576004	-669.463928	-27.092106	89.113899	-622.769409	256.058777	1305.143799	-505.716766	-114.187088	1303.054077	-503.485565	86.826050	1326.154541	-495.387756	99.341385	1593.348145	-637.998413	350.869446	1084.968262	-514.048401	-163.212997	1071.218506	-398.585510	332.071381	1150.619507	-392.316071	-101.648849	847.888245	-508.106659	78.450203	960.890564	473.046234	11.558523	923.254578	486.027985	192.168060
-530.793030	176.979385	863.094360	-497.910065	-19.685841	859.704224	-627.513489	236.080963	421.370331	-558.350220	-47.912453	477.763702	-647.009338	250.197708	73.123123	-669.125549	-27.588867	89.822540	-620.897827	255.861237	1305.555054	-505.895325	-115.038010	1302.998047	-502.684723	85.894402	1326.665039	-494.765533	97.400871	1593.904297	-640.403442	349.195496	1085.688477	-514.249939	-163.320587	1071.088257	-395.990295	330.232819	1133.963379	-391.576843	-101.353798	848.260498	-507.393524	78.090553	961.155334	473.062622	11.241929	923.279236	486.233093	191.833481
-529.886963	177.013657	863.208801	-497.588135	-20.177876	860.241516	-626.832031	236.005554	421.842133	-557.852234	-48.470364	478.362854	-646.901306	250.322952	73.735992	-668.901733	-28.073717	90.523811	-618.888916	255.622604	1305.927612	-506.148468	-115.951241	1302.928223	-501.801666	84.946793	1327.149048	-494.130280	95.541206	1594.445190	-642.400330	347.277069	1086.326904	-514.602173	-163.327850	1070.924683	-394.169647	328.539398	1116.654175	-390.961365	-101.074699	848.680542	-506.746826	78.061844	961.479858	473.077454	10.993616	923.291748	486.440247	191.553329
-528.716431	176.394287	863.896118	-497.285950	-20.321772	860.825562	-626.135681	236.075867	422.323608	-557.370300	-48.953278	478.920624	-646.814819	250.486664	74.374542	-668.704407	-28.488604	91.224236	-616.937866	255.413666	1306.360840	-506.400940	-116.805191	1302.940308	-500.997162	84.011848	1327.671753	-493.338837	93.751144	1595.097168	-644.094604	345.205933	1086.917114	-515.054688	-163.222733	1070.713013	-393.271393	326.800690	1099.066284	-390.477386	-100.882149	849.089722	-506.050385	77.589714	962.117981	473.095184	10.706455	923.294800	486.642609	191.305954
-526.118835	179.835022	867.280151	-495.960693	-18.836317	861.487793	-625.772888	236.264038	423.469452	-556.424683	-48.825111	479.230835	-646.801208	250.555023	75.048798	-668.201721	-28.777782	91.794418	-614.972656	255.249069	1306.659424	-506.821259	-117.599068	1302.860718	-500.207397	83.095024	1328.229004	-492.664612	91.839851	1595.674683	-645.474976	342.853119	1087.355957	-515.648438	-163.327271	1070.565063	-393.480927	324.953827	1081.746826	-390.502563	-100.978081	849.163330	-504.966553	78.511688	964.179626	473.102417	10.431143	923.284363	486.848694	191.038101
-522.725281	182.846619	868.048218	-495.252777	-18.320665	862.057922	-624.746460	236.137314	424.422394	-555.761047	-48.965073	479.684387	-646.431885	250.631546	75.614449	-667.839111	-28.985804	92.346069	-612.837830	255.209656	1306.885742	-507.252441	-118.427628	1302.818848	-499.411835	82.222221	1328.842407	-491.861237	90.030487	1596.197998	-646.599060	340.354034	1087.470947	-516.284790	-163.255737	1070.370850	-394.683563	323.226318	1064.808105	-390.279022	-101.014038	849.569458	-502.994690	80.109871	964.849976	473.134552	10.123793	923.282776	487.063416	190.758148
-523.541809	180.661713	868.331665	-495.443970	-19.213884	862.626343	-624.791382	236.451935	424.921539	-555.765747	-49.648872	480.347717	-646.754456	250.630432	76.266167	-667.704346	-29.198242	92.907295	-610.635132	255.339661	1306.989014	-507.664673	-119.201767	1302.846313	-498.583649	81.270920	1329.441895	-491.018066	88.270020	1596.729370	-647.586975	337.717712	1087.259399	-516.991089	-163.253372	1070.255615	-397.009277	321.839172	1048.049561	-390.170441	-101.117744	849.963928	-503.368469	78.736343	965.271484	473.172241	9.789339	923.290588	487.279572	190.447662
-522.463135	180.284149	868.944763	-495.214111	-19.458477	863.216797	-624.492126	236.711685	425.722504	-555.600586	-49.912884	480.890900	-646.757629	250.753571	76.978226	-667.436157	-29.317959	93.389488	-608.314331	255.577179	1307.042725	-508.239532	-119.983650	1302.868408	-497.842529	80.442230	1330.017944	-490.083130	86.583443	1597.287964	-648.659363	335.000549	1086.955566	-517.843506	-163.489929	1070.203003	-400.263672	320.098907	1031.268677	-390.352905	-101.428497	850.269165	-502.735535	78.383682	965.873718	473.196838	9.458416	923.308105	487.493713	190.091354
-521.873474	179.694992	869.380310	-495.186859	-19.753286	863.764648	-624.020630	236.800812	426.171356	-555.657349	-50.240955	481.431885	-647.032532	251.108612	77.700386	-667.235779	-29.398291	93.879646	-605.785461	255.997055	1306.964233	-508.763184	-120.677284	1302.946045	-496.957733	79.650612	1330.505737	-489.272919	84.773369	1597.663696	-649.502991	332.230804	1086.534546	-518.771362	-163.608780	1070.166504	-404.176819	319.147614	1014.940186	-390.662781	-101.629570	850.552795	-502.372528	77.985039	966.362976	473.205688	9.170795	923.321838	487.688568	189.767395
-515.388916	169.037140	868.337463	-494.648743	-19.518251	864.129761	-620.324951	235.936493	424.936615	-555.485779	-50.271286	481.872101	-644.399353	251.367462	77.831581	-666.978943	-29.386177	94.278999	-603.317505	256.567902	1306.905396	-509.468262	-121.375626	1303.042969	-496.088196	78.848068	1330.918701	-488.473999	83.047859	1598.017334	-649.991028	329.222870	1086.198120	-519.809631	-163.795441	1070.219849	-409.131866	319.807037	998.896240	-391.026154	-102.007607	850.954102	-498.628387	73.235634	966.017578	473.234314	8.921047	923.355774	487.837128	189.505051
-514.444458	168.938461	868.833313	-494.717041	-19.742931	864.578186	-619.955322	236.282364	425.425751	-555.616638	-50.515682	482.289124	-644.450684	251.515930	78.343163	-666.909302	-29.297115	94.685356	-600.844727	257.057953	1306.860107	-510.155121	-122.010979	1303.185425	-495.256653	78.178658	1331.270386	-487.578918	81.476707	1598.329224	-650.396973	326.299377	1085.827637	-520.933716	-163.964951	1070.234863	-414.059387	317.929199	983.209839	-391.620941	-102.516319	851.245239	-498.022491	73.033394	966.478210	473.216064	8.670182	923.380493	487.967529	189.260071
-514.056213	169.336182	868.760559	-494.864258	-20.281689	864.924561	-619.718323	236.712494	425.970642	-555.769470	-50.714001	482.654510	-644.758240	251.778427	78.860703	-666.673828	-29.207275	94.915253	-598.473389	257.506195	1306.874390	-510.942566	-122.611916	1303.236572	-494.286224	77.514618	1331.524902	-486.699646	79.948273	1598.583374	-650.337097	322.989349	1085.369751	-522.159912	-164.235367	1070.271729	-420.352661	318.539368	967.430176	-392.379181	-102.975113	851.349426	-497.712463	73.191978	966.605713	473.203461	8.363418	923.438354	488.100769	188.952454
-518.910217	175.316071	867.942261	-496.054626	-22.340607	865.233276	-622.015076	238.181427	427.612579	-556.572876	-51.323898	483.079407	-646.895752	251.879166	79.555382	-666.845154	-29.107550	95.186295	-596.233643	257.951630	1306.870239	-511.666412	-123.145355	1303.255737	-493.347015	76.955315	1331.655396	-485.889587	78.384956	1598.686035	-650.138489	319.431793	1084.778442	-523.461365	-164.368149	1070.201782	-426.894165	317.976196	951.984070	-393.100494	-103.783676	851.523743	-500.179688	75.965302	966.319397	473.226959	8.046078	923.454895	488.247467	188.627182
-517.423706	175.620102	868.313232	-495.967590	-22.405058	865.378723	-621.433167	238.581284	427.926453	-556.673340	-51.237236	483.211823	-647.031311	252.257675	79.915192	-666.684448	-28.867805	95.220200	-594.143433	258.348541	1306.857300	-512.338989	-123.597679	1303.253784	-492.363770	76.419144	1331.715210	-485.073059	76.912720	1598.751343	-649.747864	315.826782	1084.080566	-524.869995	-164.705627	1070.210938	-433.921692	317.227661	937.436829	-394.032654	-104.547928	851.672363	-499.414368	75.918526	966.578186	473.225983	7.703620	923.475342	488.392212	188.287643
-516.251953	175.719727	868.326233	-496.019867	-22.629116	865.445679	-620.845032	238.914871	428.168335	-556.848755	-51.284401	483.250610	-647.294861	252.664764	80.215263	-666.645569	-28.594103	95.174614	-592.129517	258.744171	1306.739502	-512.934204	-124.013153	1303.215210	-491.377472	75.895378	1331.682983	-484.253113	75.523270	1598.689819	-649.282166	312.180573	1083.332642	-526.270203	-164.939957	1070.201660	-441.500305	316.726959	923.877625	-395.076477	-105.344246	851.719055	-498.763550	75.849045	966.611389	473.244843	7.406393	923.501099	488.520660	187.973618
-514.854431	175.276276	868.298950	-495.235626	-22.591755	865.860535	-620.177673	239.303879	428.334747	-556.588196	-50.938572	483.139740	-647.485779	253.079544	80.472229	-666.481323	-28.280602	94.966919	-590.136658	259.195770	1306.560913	-513.476929	-124.391327	1303.108643	-490.382813	75.498650	1331.493774	-483.490051	74.231773	1598.569824	-648.926453	308.692566	1082.350464	-527.757690	-165.321045	1070.171387	-449.764618	316.248871	911.073730	-396.221802	-106.332436	851.642273	-497.821960	75.829308	966.817261	473.225891	7.105153	923.544067	488.641846	187.692505
-513.691223	175.010208	868.100952	-495.234375	-22.845543	865.741333	-619.534302	239.669510	428.394897	-556.591492	-50.850296	482.851898	-647.655884	253.514832	80.588615	-666.525208	-27.943949	94.682190	-588.162231	259.661682	1306.234009	-514.003906	-124.710716	1302.949219	-489.333984	75.037514	1331.281372	-482.720917	73.005508	1598.347656	-648.523376	305.232452	1081.495605	-529.294189	-165.588898	1070.049194	-458.328552	315.839996	899.461365	-397.495422	-107.496078	851.490234	-497.162598	75.573936	966.653015	473.216766	6.813814	923.567566	488.752808	187.386047
-512.769897	174.984772	867.865051	-495.578705	-23.100092	865.377930	-618.925110	239.947266	428.199890	-556.646790	-50.848347	482.412476	-647.822449	253.885406	80.605881	-666.533325	-27.545689	94.320679	-586.068115	260.215149	1305.780762	-514.514832	-124.949265	1302.709473	-488.272827	74.682854	1330.903442	-481.996338	71.853455	1598.038818	-648.346863	302.007690	1080.681152	-530.797302	-165.877380	1069.869629	-467.758636	315.031464	888.128235	-398.829620	-108.751389	851.210693	-496.724701	75.336777	966.341797	473.216064	6.598047	923.599182	488.837067	187.196518
-511.790436	174.870163	867.526978	-495.951996	-23.294283	864.820984	-618.493958	240.404465	428.042389	-556.583923	-50.730427	481.792847	-648.260132	254.218933	80.571350	-666.463074	-27.094742	93.817078	-583.960693	260.894348	1305.216187	-515.028564	-125.156876	1302.385864	-487.190002	74.342064	1330.432739	-481.265778	70.830315	1597.630249	-648.117249	298.998169	1079.861206	-532.402100	-166.337082	1069.726685	-477.175537	314.168427	877.956909	-400.278137	-110.033646	850.798157	-496.280273	75.033104	965.882568	473.215363	6.325718	923.607300	488.939301	186.944443
-510.817352	174.955994	867.047424	-496.338409	-23.603020	864.231140	-618.088562	240.828461	427.848724	-556.594360	-50.653519	481.211426	-648.285583	254.280197	80.261833	-666.472351	-26.636818	93.315506	-581.654358	261.496094	1304.501953	-515.506592	-125.377670	1301.921997	-486.115753	74.051163	1329.791626	-480.600891	69.902763	1597.092529	-647.900757	296.216125	1079.051025	-533.976379	-166.638977	1069.362549	-486.850067	313.322113	868.549622	-401.838745	-111.482719	850.203552	-495.892487	74.822769	965.339844	473.167297	6.072220	923.626343	489.005890	186.708527
-509.839020	174.955566	866.485291	-496.708496	-23.875843	863.573364	-617.792053	241.074600	427.476959	-556.608093	-50.541534	480.604370	-648.474243	254.305710	79.942535	-666.528381	-26.073774	92.788689	-579.395203	262.146851	1303.698730	-515.875977	-125.492630	1301.425171	-485.021362	73.741432	1329.099976	-479.989532	69.023376	1596.467896	-647.705139	293.699768	1078.171387	-535.575073	-167.073181	1069.010986	-496.659576	312.407654	859.960571	-403.463013	-113.006935	849.523193	-495.505829	74.592804	964.722656	473.112915	5.759466	923.643250	489.107056	186.392029
-507.314636	179.174759	868.073059	-496.168793	-22.850149	862.853943	-617.889832	241.429321	427.790802	-556.211731	-50.026360	479.787781	-649.034607	254.309891	79.627151	-666.268433	-25.447653	92.123123	-577.062256	262.820068	1302.854614	-516.229248	-125.573654	1300.864502	-483.984894	73.526428	1328.275269	-479.290466	68.369347	1595.835938	-647.630493	291.363922	1077.308716	-537.129517	-167.445206	1068.520264	-506.582916	311.504700	852.050659	-405.151489	-114.618958	848.730774	-494.654358	75.977036	965.188110	473.091309	5.510618	923.654724	489.179413	186.129074
-506.266388	179.206833	867.327026	-496.493896	-23.120190	862.110596	-617.845215	241.541458	427.462585	-556.433838	-49.978580	479.231842	-649.459045	254.278854	79.271019	-666.306946	-24.869080	91.587807	-574.799072	263.463562	1301.982178	-516.665405	-125.701393	1300.123291	-482.938171	73.275139	1327.414551	-478.652985	67.741951	1595.138306	-647.618774	289.233917	1076.448242	-538.730713	-167.877213	1068.011353	-516.680115	310.552185	844.892822	-406.987823	-116.288376	847.744019	-494.261932	75.816093	964.440247	473.078461	5.276488	923.630188	489.291077	185.881439
-505.140137	179.108521	866.552917	-496.671997	-23.411392	861.493469	-617.768616	241.430984	427.176575	-556.626892	-49.829998	478.733093	-649.617249	254.049698	78.820244	-666.311707	-24.344793	91.039635	-572.544617	264.092346	1301.039795	-516.956848	-125.697632	1299.385742	-481.911926	73.109741	1326.517212	-478.019287	67.250702	1594.404663	-647.735229	287.337341	1075.738647	-540.268982	-168.355103	1067.401733	-526.907410	310.026794	838.879822	-408.862671	-118.026207	846.655518	-493.767456	75.655807	963.743958	473.074097	5.032449	923.626099	489.372437	185.640686
-503.987030	178.992905	865.807129	-496.723663	-23.610111	860.920959	-617.740784	241.209213	426.891266	-556.729919	-49.560406	478.257233	-649.693970	253.699570	78.308853	-666.238525	-23.867826	90.470085	-570.350159	264.758209	1300.097412	-517.222900	-125.721443	1298.625000	-480.971283	72.913284	1325.622803	-477.355286	66.842018	1593.675171	-647.556458	285.392792	1075.269775	-541.763550	-168.673996	1066.777954	-537.069641	309.046509	833.312073	-410.893951	-119.907997	845.390686	-493.234467	75.541664	963.086975	473.066101	4.811079	923.624573	489.431488	185.364273
-502.889374	179.014908	865.057922	-497.035217	-23.408915	860.362244	-618.037109	241.008713	426.668610	-556.885010	-49.332569	477.719269	-649.975525	253.309937	77.890442	-666.126404	-23.486437	89.935806	-568.210449	265.398315	1299.206421	-517.468994	-125.706787	1297.794067	-480.083923	72.755013	1324.709351	-476.694122	66.554558	1592.938477	-648.418396	284.354675	1074.667725	-543.254089	-169.076584	1066.145386	-546.622375	307.869476	828.566101	-413.004822	-121.835022	844.032227	-492.815460	75.696404	962.432129	473.058777	4.572021	923.606628	489.495209	185.086288
-501.734467	178.873932	864.369751	-496.741638	-23.807993	859.890869	-619.103577	241.015152	426.695892	-557.009277	-49.165768	477.322754	-650.837219	252.807510	77.492294	-666.184265	-23.213362	89.499001	-566.144958	266.034119	1298.342896	-517.688110	-125.615372	1297.011719	-479.244812	72.605202	1323.822998	-476.033020	66.344765	1592.244629	-648.465454	282.677460	1074.388062	-544.689880	-169.482086	1065.497314	-555.806641	307.079468	824.814392	-415.243591	-123.894814	842.545715	-492.107880	75.504860	961.855164	473.004608	4.322295	923.615784	489.514282	184.809753
-500.564911	178.840668	863.776184	-496.675293	-23.901793	859.473511	-619.353699	240.477966	426.499603	-557.068481	-48.954319	476.947662	-650.805786	252.158203	76.921127	-666.156067	-22.980377	89.067955	-564.128662	266.732574	1297.515381	-518.041931	-125.506775	1296.190918	-478.513184	72.471855	1323.055054	-475.361267	66.249123	1591.588867	-649.082214	281.636749	1074.258179	-546.093140	-169.747574	1064.843506	-564.906677	306.386871	821.686462	-417.516235	-125.967239	841.033691	-491.487518	75.489883	961.350525	472.938599	4.083198	923.613037	489.519958	184.565048
-499.488525	178.722336	863.173096	-496.589447	-24.048616	859.155701	-619.725525	239.973297	426.388123	-556.937317	-48.654980	476.618683	-650.760071	251.555237	76.419250	-666.081360	-22.866093	88.693855	-562.192261	267.350372	1296.735474	-518.389099	-125.381943	1295.458130	-477.776276	72.423248	1322.302612	-474.700256	66.262352	1591.006226	-650.098938	280.830750	1073.973267	-547.509644	-169.887085	1064.304321	-573.482483	305.814056	819.275146	-419.877533	-128.142410	839.546448	-490.897919	75.463120	960.891479	472.903351	3.783835	923.653625	489.547180	184.292160
-498.415009	178.673172	862.668701	-496.458282	-24.158195	858.914490	-619.979370	239.503174	426.249878	-556.338745	-48.064976	476.292450	-650.555176	251.023758	75.956741	-665.757019	-22.787762	88.298592	-560.321106	268.047089	1296.066528	-518.692383	-125.246338	1294.814453	-477.192871	72.386681	1321.678589	-474.074921	66.345116	1590.501465	-650.836853	280.099365	1074.138672	-548.990112	-170.150497	1063.770386	-581.486389	305.445770	817.513611	-422.398926	-130.404373	837.918396	-490.304810	75.480408	960.521118	472.797882	3.543630	923.682678	489.511108	184.091888
-497.364044	178.560043	862.248108	-496.300995	-24.260609	858.763367	-620.459106	239.189499	426.225433	-557.012756	-48.478008	476.286499	-650.681580	250.660217	75.644714	-665.892151	-22.783674	88.203133	-558.531677	268.699615	1295.515503	-519.228516	-125.122742	1294.187988	-476.528290	72.404160	1321.210083	-473.462646	66.543259	1590.094360	-651.637573	279.456360	1074.502930	-550.414612	-170.285980	1063.315308	-589.059143	305.384338	816.374390	-425.044647	-132.710434	836.332642	-489.716888	75.473465	960.238159	472.772736	3.321323	923.696899	489.552979	183.893860
-496.370941	178.603882	861.936523	-496.147522	-24.323835	858.653992	-620.617676	238.763535	426.117157	-557.130127	-48.509159	476.221039	-650.509094	250.340134	75.361908	-665.854675	-22.777657	88.094826	-556.725830	269.307495	1295.125244	-519.633179	-124.968384	1293.636108	-475.992920	72.472069	1320.836914	-472.873535	66.777634	1589.757446	-652.529907	279.040985	1075.078613	-551.806458	-170.407333	1062.972412	-596.140747	305.368927	815.757629	-427.739227	-135.113342	834.844849	-489.147064	75.534554	960.029114	472.722809	3.082999	923.728821	489.552979	183.660629
-495.344666	178.516205	861.648254	-495.881226	-24.396343	858.642212	-620.607483	238.210114	426.029877	-557.606201	-48.757965	476.358521	-650.311401	250.188599	75.140205	-665.897156	-22.754442	88.089058	-555.130188	269.959503	1294.859741	-520.010193	-124.738922	1293.259399	-475.453217	72.590866	1320.584595	-472.272614	67.095810	1589.566162	-653.473083	278.821411	1075.840332	-553.032104	-170.291779	1062.701538	-602.656555	305.516510	815.525330	-430.454651	-137.389435	833.422974	-488.533508	75.563644	959.883118	472.685730	2.822553	923.743713	489.588287	183.399841
-494.678253	178.690506	861.504700	-496.054504	-24.006256	858.408508	-620.982849	237.977570	426.149445	-557.899292	-48.745663	476.391479	-650.320496	250.139236	75.061516	-665.851135	-22.731546	88.129707	-553.624390	270.610229	1294.715576	-520.396179	-124.455872	1292.911255	-474.960571	72.722862	1320.476440	-471.756836	67.474976	1589.429199	-654.531982	278.903320	1076.764160	-554.357483	-170.181030	1062.506836	-608.645081	305.696930	815.615906	-433.265137	-139.746811	832.012024	-488.106140	75.769531	959.680298	472.673676	2.632846	923.734375	489.638214	183.178009
-493.843628	178.694443	861.402771	-495.868042	-24.002838	858.471680	-621.383362	237.863785	426.353119	-557.931458	-48.518314	476.530670	-650.387634	250.187775	75.070305	-665.638672	-22.696898	88.167206	-552.237976	271.235687	1294.716187	-520.741943	-124.142357	1292.692627	-474.502075	72.875328	1320.531372	-471.141174	67.985435	1589.458374	-655.627319	279.324951	1077.899902	-555.560059	-169.932343	1062.436035	-614.219788	305.911926	816.010437	-436.207977	-142.145401	830.722534	-487.520477	75.830544	959.656311	472.654510	2.429852	923.731323	489.649017	182.963943
-492.986176	178.371109	861.320618	-495.286499	-24.658798	859.010864	-621.761169	237.783386	426.549927	-558.118225	-48.315990	476.851074	-650.439453	250.276932	75.149078	-665.441040	-22.653107	88.203110	-550.963684	271.821991	1294.896729	-521.027954	-123.827782	1292.622681	-474.045807	73.088890	1320.686157	-470.566528	68.540512	1589.605469	-656.751282	280.047485	1079.220215	-556.756531	-169.594086	1062.547607	-619.543884	306.141357	816.545288	-439.049713	-144.493988	829.595215	-486.814331	75.638680	959.889893	472.593658	2.215070	923.730469	489.668152	182.757507
-492.294800	178.390732	861.403442	-495.087860	-24.708414	859.308533	-622.108826	237.723648	426.815887	-558.535278	-48.285530	477.169830	-650.419617	250.377670	75.310036	-665.353699	-22.632029	88.356430	-549.828918	272.413696	1295.257568	-521.328552	-123.460464	1292.681885	-473.572083	73.314926	1320.946167	-470.119629	69.068542	1589.783691	-657.705444	280.915741	1080.553955	-557.839661	-169.239410	1062.754761	-624.038513	306.528290	817.347900	-442.025116	-146.813019	828.590515	-486.283936	75.710724	960.074829	472.530975	2.012260	923.738220	489.666321	182.563690
-491.722290	178.391006	861.534241	-494.949677	-24.648558	859.580261	-622.462158	237.597870	427.174866	-558.697876	-48.070408	477.480164	-650.270447	250.463120	75.482613	-665.158386	-22.616068	88.513420	-548.743591	272.993042	1295.693359	-521.578125	-123.056526	1292.855591	-473.141296	73.578995	1321.284180	-469.684509	69.644737	1590.101440	-658.659485	282.113647	1082.029907	-559.072388	-168.944901	1063.098999	-627.718445	306.907715	818.405090	-444.980347	-149.209412	827.713135	-485.833679	75.792358	960.269592	472.481689	1.807859	923.753601	489.680511	182.380569
-491.172760	178.533508	861.774658	-494.808289	-24.581594	859.921692	-622.887146	237.495697	427.555969	-558.816528	-47.856201	477.769318	-650.309265	250.600525	75.738396	-664.952393	-22.642448	88.693069	-547.750122	273.546387	1296.265869	-521.781250	-122.649933	1293.150513	-472.688385	73.936005	1321.732178	-469.248291	70.284851	1590.498779	-659.426331	283.297516	1083.433472	-560.177002	-168.596466	1063.526367	-630.871155	307.671234	819.598083	-447.942963	-151.448349	827.031250	-485.370270	75.929962	960.551941	472.432983	1.640976	923.756958	489.693573	182.188202
-490.817291	178.654861	862.017883	-494.789703	-24.500849	860.274231	-623.402161	237.391983	428.017822	-558.997375	-47.718510	478.094360	-650.302063	250.691345	75.953903	-664.777405	-22.730356	88.908340	-546.788086	274.111969	1296.848145	-521.880920	-122.219566	1293.530884	-472.307892	74.306877	1322.205811	-468.893982	70.949791	1590.923218	-660.171387	284.686768	1084.894165	-561.237061	-168.247055	1064.073364	-633.675232	308.434296	820.868713	-450.769287	-153.494461	826.567200	-485.013947	76.069054	960.837158	472.325134	1.443911	923.789856	489.654083	182.008316
-490.546509	178.744141	862.273438	-494.751129	-24.318583	860.604370	-623.943054	237.335083	428.454437	-559.274902	-47.677269	478.422577	-650.368774	250.815979	76.225853	-664.635742	-22.772316	89.117989	-545.976990	274.715027	1297.474976	-521.977295	-121.664856	1293.984131	-471.886749	74.709717	1322.682739	-468.534302	71.637772	1591.380859	-660.797058	286.080383	1086.315430	-562.131714	-167.885361	1064.763550	-635.765747	309.457123	822.055603	-453.625763	-155.531830	826.187012	-484.699097	76.228867	961.117554	472.282196	1.299293	923.781250	489.675201	181.842422
-490.443298	178.976364	862.551025	-495.102478	-23.743994	860.909058	-624.375793	237.284637	428.816528	-559.765625	-47.832523	478.727814	-650.248840	250.917160	76.445251	-664.568909	-22.910236	89.393959	-545.131470	275.309479	1298.057861	-521.921570	-121.168098	1294.472168	-471.476349	75.190193	1323.218262	-468.236938	72.391266	1591.831543	-661.323059	287.564514	1087.693115	-563.083435	-167.623383	1065.418823	-637.416809	310.464691	823.321289	-456.656525	-157.536652	825.999878	-484.586945	76.620827	961.389465	472.213593	1.121394	923.783020	489.659943	181.657791
-490.293427	179.230209	862.826538	-495.127777	-23.529591	861.244202	-624.762573	237.219437	429.136627	-560.038757	-47.865734	479.035034	-650.147461	250.985641	76.649788	-664.517456	-23.010561	89.662567	-544.355530	275.883545	1298.673828	-521.766479	-120.599678	1295.009155	-471.102417	75.733727	1323.726440	-467.963379	73.121414	1592.296875	-661.767883	289.077942	1088.971069	-563.885559	-167.442093	1066.273071	-638.398743	311.413818	824.564026	-459.436920	-159.307388	825.856750	-484.341797	76.873146	961.679810	472.125305	0.907546	923.812866	489.628906	181.471237
-490.156525	179.519012	863.074646	-495.127380	-23.376331	861.643066	-625.140259	237.122070	429.398041	-560.300293	-47.833912	479.373352	-650.087402	251.023270	76.843575	-664.490417	-23.134878	89.892807	-543.667664	276.490784	1299.230835	-521.561096	-120.020523	1295.510132	-470.757141	76.269485	1324.232788	-467.720612	73.907982	1592.721313	-661.977722	290.424255	1090.114746	-564.761353	-167.441940	1067.184570	-638.922302	312.714142	825.646484	-462.608826	-161.129013	825.686340	-484.126617	77.159721	961.991455	472.049408	0.744937	923.817810	489.612335	181.326767
-490.121307	179.761826	863.346375	-495.195343	-23.184425	862.043335	-625.500549	237.123123	429.657501	-560.541199	-47.710472	479.717438	-650.086670	251.032898	77.022194	-664.398315	-23.240013	90.130943	-542.982361	277.061127	1299.773315	-521.193665	-119.430817	1296.120239	-470.432648	76.906456	1324.764648	-467.491608	74.714813	1593.144165	-662.070923	291.811035	1091.113159	-565.588684	-167.520279	1068.038696	-638.770935	313.802429	826.539063	-465.761017	-162.750107	825.742004	-483.984406	77.432213	962.314270	471.989563	0.549229	923.841980	489.596527	181.122223
-490.058899	179.874512	863.556030	-494.974823	-23.272364	862.468262	-625.798767	237.105972	429.846100	-560.759216	-47.489723	480.051331	-650.092285	251.002716	77.157326	-664.235657	-23.316643	90.297112	-542.463745	277.716492	1300.285156	-520.948669	-118.741104	1296.713745	-470.130859	77.507011	1325.200806	-467.324768	75.529785	1593.556885	-661.972168	293.131683	1091.921387	-566.361694	-167.684158	1068.959717	-638.250854	315.014618	827.322632	-468.339661	-164.165970	825.882263	-483.748871	77.555519	962.624207	471.913635	0.379952	923.856140	489.577393	180.942291
-490.167023	180.138062	863.750916	-495.095490	-22.926363	862.762939	-626.119080	237.122284	430.012939	-560.159851	-46.577713	480.085449	-649.987671	250.940002	77.240112	-663.570374	-23.292109	90.262886	-541.970276	278.381317	1300.777100	-520.588745	-118.066147	1297.230957	-469.852570	78.150513	1325.625977	-467.166595	76.359116	1593.917236	-661.730957	294.426056	1092.596191	-567.141357	-167.901215	1069.815918	-637.137024	316.193573	827.949768	-471.226715	-165.622452	825.945374	-483.712646	77.904816	962.855957	471.795258	0.202219	923.889099	489.547668	180.745422
-490.327911	180.510132	863.909912	-495.298492	-22.547361	862.984863	-626.565552	237.196762	430.143250	-560.010071	-45.874149	480.195099	-649.938293	250.826447	77.259117	-663.237244	-23.290098	90.260109	-541.568298	278.969116	1301.103149	-520.095581	-117.422363	1297.732056	-469.556610	78.857262	1325.952026	-467.016632	77.180412	1594.230225	-661.275330	295.641479	1093.019897	-567.798523	-168.207733	1070.733887	-635.647888	317.501404	828.421753	-473.746643	-166.822464	826.101501	-483.722412	78.305191	963.031006	471.758789	0.072185	923.902222	489.518188	180.632736
-490.592377	180.910538	864.023315	-495.517761	-22.169323	863.180603	-626.875244	237.131119	430.115448	-560.221985	-45.345543	480.395233	-649.843079	250.749985	77.260025	-663.124207	-23.245543	90.264519	-541.307556	279.712036	1301.389648	-519.661377	-116.655479	1298.152344	-469.295258	79.558121	1326.192505	-466.884705	78.037186	1594.490234	-660.668213	296.917969	1093.203857	-568.421509	-168.540924	1071.612183	-633.609070	318.874329	828.689575	-476.126160	-167.921265	826.268494	-483.787292	78.732658	963.169495	471.670044	-0.098397	923.932068	489.499207	180.448181
-490.844818	181.353378	864.097961	-495.728149	-21.661451	863.317749	-627.146362	237.061340	430.092499	-561.735718	-45.560402	480.814850	-649.645813	250.599457	77.171547	-663.580505	-23.189331	90.400360	-541.093994	280.377380	1301.548950	-519.108765	-115.916283	1298.566528	-469.000549	80.359825	1326.319946	-466.789734	78.910721	1594.598267	-659.857605	298.173828	1093.104492	-568.963013	-168.824326	1072.398315	-631.091431	320.238861	828.792542	-478.134186	-168.812271	826.586365	-483.872223	79.236923	963.261841	471.595001	-0.221594	923.940552	489.450836	180.337585
-491.190338	182.037949	864.125183	-496.292419	-20.732286	863.316895	-627.627380	237.151215	430.087128	-562.365540	-45.082642	480.744598	-649.707703	250.498383	77.064880	-663.665283	-23.036921	90.285500	-540.933289	281.067017	1301.561646	-518.553040	-115.144890	1298.847168	-468.744080	81.127487	1326.345215	-466.667267	79.859787	1594.642456	-658.898865	299.492432	1092.788208	-569.519043	-169.113159	1073.157715	-628.075073	321.467407	828.589111	-480.032135	-169.549942	826.871704	-484.149078	80.014671	963.257874	471.542358	-0.363053	923.951538	489.449097	180.186951
-491.556488	182.620636	864.071716	-496.643188	-20.176041	863.276062	-628.146362	237.236023	430.041870	-562.548035	-44.401203	480.581146	-649.709473	250.348984	76.867645	-663.529358	-22.805508	90.008392	-540.849915	281.776062	1301.494263	-518.059448	-114.387177	1299.021362	-468.511475	81.914955	1326.272827	-466.526001	80.810898	1594.600708	-657.684204	300.761932	1092.240967	-570.052734	-169.329819	1073.781006	-624.751465	322.948547	828.294128	-481.674988	-170.132645	827.172607	-484.368347	80.587723	963.197205	471.503845	-0.456751	923.949829	489.436279	180.078766
-491.754608	183.033371	863.935852	-496.531647	-20.061844	863.271057	-628.636902	237.285645	429.924072	-562.854919	-43.794685	480.529907	-649.726990	250.193787	76.586578	-663.428650	-22.527458	89.671425	-540.830017	282.506439	1301.327759	-517.512451	-113.555145	1299.135376	-468.306702	82.771286	1326.123047	-466.379059	81.776375	1594.466797	-656.360535	302.276733	1091.430176	-570.585754	-169.508224	1074.290527	-621.203857	324.530334	827.903076	-483.098328	-170.687897	827.393188	-484.345551	80.929558	963.120789	471.432892	-0.596670	923.953430	489.416809	179.939804
-492.133057	183.622925	863.708252	-496.837250	-19.533791	863.071655	-629.167969	237.369324	429.632416	-563.360291	-43.112637	480.348328	-649.808167	250.074722	76.254730	-663.395935	-22.203838	89.328629	-540.872253	283.277130	1300.977173	-517.035706	-112.780556	1299.129272	-468.194183	83.608543	1325.908447	-466.232666	82.775398	1594.250732	-654.759583	303.714661	1090.426270	-571.138184	-169.643616	1074.761230	-617.086426	326.035248	827.230469	-484.311584	-170.965378	827.574890	-484.567535	81.503105	962.895447	471.407013	-0.723642	923.948914	489.417206	179.805664
-492.467346	184.215790	863.453735	-497.125732	-18.939817	862.794067	-629.667908	237.503387	429.338593	-564.191162	-42.678806	480.208282	-649.795471	249.958923	75.884262	-663.659180	-21.857803	89.030823	-540.914124	283.975189	1300.552979	-516.501648	-111.985252	1299.126953	-468.068329	84.477776	1325.589355	-466.080597	83.777184	1593.919800	-652.698364	304.866669	1088.935547	-571.574341	-169.721115	1075.138672	-611.641113	328.227081	827.309814	-485.446533	-171.272385	827.703735	-484.802429	82.085739	962.621704	471.316498	-0.853103	923.960571	489.388611	179.669968
-492.915314	184.831436	863.077942	-497.700012	-18.000227	862.438049	-630.273132	237.691452	428.958099	-564.444153	-41.857361	479.812866	-649.904785	249.841751	75.463211	-663.452393	-21.433311	88.558609	-540.994629	284.715424	1299.974731	-516.087158	-111.165199	1299.041748	-467.930420	85.328423	1325.178467	-465.882141	84.867172	1593.520020	-650.945801	306.556824	1087.601074	-571.927795	-169.685791	1075.374634	-607.503662	328.946564	825.400391	-486.333832	-171.450729	827.719055	-485.201569	82.863342	962.244507	471.230865	-0.936149	923.993408	489.354462	179.548599
-493.272827	185.228912	862.592041	-497.761963	-17.735813	862.069702	-631.033508	237.973145	428.604065	-564.835083	-40.962448	479.575684	-650.054749	249.706177	74.970177	-663.416626	-20.996269	88.115555	-541.301453	285.460358	1299.265259	-515.867065	-110.340660	1298.891113	-467.971161	86.239426	1324.686890	-465.635071	85.975327	1593.048462	-648.976746	308.205780	1085.968018	-572.206787	-169.620850	1075.526245	-602.765259	330.054718	823.902771	-487.063660	-171.504471	827.700378	-485.325745	83.265137	961.809021	471.117126	-1.078221	924.009094	489.318176	179.415207
-493.689728	185.880920	862.145569	-498.039551	-17.148766	861.654175	-631.586792	238.185730	428.238586	-565.228699	-40.084564	479.142914	-650.137573	249.627182	74.444405	-663.345154	-20.549597	87.603737	-541.442200	286.255035	1298.459961	-515.556702	-109.481956	1298.639282	-467.976410	87.067894	1324.123413	-465.391174	87.076088	1592.480469	-646.525024	309.824005	1084.029907	-572.358032	-169.410004	1075.552490	-596.917480	331.802307	823.106018	-487.495544	-171.370132	827.637451	-485.600128	83.905411	961.370605	471.018097	-1.203983	924.037903	489.283813	179.275085
-494.118134	186.554184	861.623901	-498.640991	-16.135597	861.105896	-632.148010	238.409317	427.717499	-565.796204	-39.291882	478.692444	-650.209473	249.599670	73.981834	-663.241821	-20.117506	87.023476	-541.586487	286.987396	1297.493286	-515.333435	-108.667831	1298.290771	-467.983765	87.954491	1323.442993	-465.126801	88.263832	1591.850586	-644.473389	311.847809	1082.173828	-572.422852	-169.211304	1075.452515	-592.672729	332.295929	820.474976	-487.747528	-171.139160	827.503906	-486.049103	84.724579	960.828674	470.959015	-1.320444	924.034119	489.260834	179.149994
-494.384644	186.974869	861.086792	-498.571777	-16.038206	860.700684	-632.704956	238.659973	427.243286	-566.409424	-38.404514	478.353455	-650.129028	249.538467	73.509575	-663.188354	-19.733124	86.475723	-541.749084	287.810699	1296.450806	-515.191040	-107.816566	1297.833130	-468.126373	88.869766	1322.743652	-464.845947	89.466805	1591.194336	-641.475281	313.388306	1079.787231	-572.432983	-169.003006	1075.195068	-585.290222	334.151825	819.741577	-487.954590	-170.848282	827.233582	-486.134491	85.065842	960.356506	470.884003	-1.466733	924.043518	489.246216	179.036682
-494.814301	187.775162	860.630066	-498.914581	-15.321443	860.141846	-633.293213	238.904510	426.960754	-566.942322	-37.584419	477.949280	-650.064819	249.545670	73.059219	-663.107422	-19.401306	85.930519	-541.951843	288.593384	1295.279785	-515.148193	-106.948265	1297.377441	-468.303162	89.744209	1321.996826	-464.664215	90.552269	1590.491699	-638.599915	315.238312	1077.440186	-572.348206	-168.773056	1074.887085	-578.855591	335.587982	818.368652	-488.063141	-170.442108	826.801880	-486.461609	85.777748	959.842346	470.798706	-1.606250	924.038574	489.216034	178.895538
-495.133942	188.383331	860.186646	-499.115051	-14.692614	859.719666	-633.978271	239.269104	426.713013	-567.675537	-36.817932	477.623352	-650.190308	249.596619	72.730721	-663.236145	-19.084085	85.442360	-542.044373	289.402832	1294.142456	-515.076416	-106.189362	1297.044678	-468.463989	90.608864	1321.222412	-464.263947	91.798714	1589.851685	-635.623840	317.117828	1075.095215	-572.118408	-168.432053	1074.495605	-572.586609	336.697723	816.648743	-487.917145	-169.843750	826.436157	-486.748047	86.413246	959.412415	470.690002	-1.741221	924.041382	489.154510	178.819382
-495.560364	189.114334	859.775818	-499.687561	-13.636999	859.235107	-634.630615	239.546021	426.471130	-568.482422	-36.106594	477.257324	-650.234680	249.669739	72.433144	-663.257141	-18.796999	85.006783	-542.129150	290.156677	1292.913574	-515.086853	-105.369858	1296.632324	-468.747833	91.501129	1320.566040	-463.938110	93.085243	1589.201904	-632.299927	318.933899	1072.552979	-571.814209	-168.003021	1074.098755	-565.310242	337.816071	815.265076	-487.727417	-169.074585	826.079102	-487.215820	87.261566	958.961182	470.643463	-1.838576	924.042297	489.150635	178.707443
-495.851288	189.805344	859.504822	-499.593201	-13.342881	858.939514	-635.910278	240.213409	426.542603	-569.199280	-35.429844	477.133362	-650.722839	249.741928	72.259621	-663.337158	-18.516197	84.624847	-542.316223	290.983673	1291.772705	-515.301697	-104.464546	1296.375610	-469.062622	92.397942	1319.962036	-463.605408	94.438087	1588.614746	-628.922241	320.803131	1070.122925	-571.398621	-167.482803	1073.697632	-558.784912	338.835571	813.687561	-487.501343	-168.294800	825.598206	-487.344910	87.763306	958.681152	470.574860	-1.918488	924.051208	489.111877	178.615555
-496.341644	190.772125	859.379578	-500.246124	-12.044394	858.332520	-636.720947	240.659149	426.541779	-569.944702	-34.718464	476.889343	-650.826111	249.804977	72.088806	-663.436707	-18.317324	84.357300	-542.422058	291.668518	1290.672607	-515.455139	-103.695694	1296.218018	-469.409332	93.194641	1319.408691	-463.244385	95.788116	1588.147461	-625.404114	322.681305	1067.729614	-570.912354	-166.826111	1073.410034	-552.461975	339.751282	812.135803	-487.163696	-167.247696	825.222473	-487.813477	88.648720	958.302795	470.494965	-2.005259	924.060852	489.065491	178.531937
-496.558105	191.282272	859.285461	-500.144043	-11.813228	858.486938	-637.319702	240.946274	426.471527	-570.525452	-34.149830	476.855591	-650.761047	249.846710	71.970177	-663.403870	-18.134020	84.136864	-542.556213	292.439484	1289.685547	-515.685059	-102.835098	1296.192871	-469.833038	94.105934	1319.007935	-462.855835	97.253990	1587.731934	-621.613708	324.448975	1065.491821	-570.336365	-165.986099	1073.132202	-545.298523	340.565674	810.689148	-486.687164	-166.174759	824.989624	-488.060730	89.161728	958.353699	470.426819	-2.091233	924.087097	489.011200	178.426559
-496.966797	192.044128	859.304138	-500.454285	-11.032252	858.375488	-636.497070	240.378754	425.981445	-571.188904	-33.636959	476.835846	-649.632996	249.911316	71.764641	-663.474487	-17.971279	84.032173	-542.694702	293.140717	1288.753296	-516.052063	-101.958015	1296.232178	-470.333923	94.976791	1318.713013	-462.488403	98.765182	1587.436890	-617.260864	325.714142	1063.545044	-569.713684	-164.951736	1072.957520	-537.983887	341.253235	809.568909	-486.044769	-164.940033	824.807129	-488.466278	89.875130	958.311707	470.327942	-2.166136	924.102234	488.944336	178.313156
-497.376892	192.764969	859.406738	-500.820679	-10.323955	858.346741	-636.352661	240.388870	425.819641	-571.957275	-33.292580	476.897858	-649.076172	250.032959	71.706726	-663.571350	-17.872583	83.997536	-542.803223	293.904541	1288.055420	-516.337463	-101.138054	1296.472290	-470.832733	95.852806	1318.549683	-462.134949	100.274269	1587.253174	-613.223511	327.249664	1061.623169	-569.047180	-163.830658	1072.855347	-530.863037	341.477356	808.307190	-485.321716	-163.532074	824.699768	-488.886505	90.528122	958.351501	470.271423	-2.273954	924.091309	488.908966	178.206039
-497.643555	193.799652	859.689148	-501.185089	-9.507462	858.405090	-635.734619	240.172577	425.550354	-572.594971	-32.948696	477.027039	-648.360596	250.227570	71.695091	-663.550354	-17.785751	84.021965	-542.905823	294.583771	1287.439209	-516.764526	-100.243530	1296.833374	-471.425018	96.703773	1318.526978	-461.800171	101.727562	1587.167236	-608.892822	328.591187	1059.862305	-568.422607	-162.597198	1072.832886	-522.884827	342.166962	808.059753	-484.480469	-162.004868	824.813293	-489.291626	91.341446	958.530212	470.207672	-2.382838	924.086609	488.875153	178.107056
-497.158752	195.542313	860.187195	-501.286682	-8.537376	858.592285	-636.257629	240.702179	425.878113	-573.131836	-32.542900	477.229187	-648.525574	250.364716	71.812630	-663.514832	-17.759800	84.151329	-542.982178	295.314819	1287.010376	-517.226501	-99.400063	1297.309204	-472.017578	97.562035	1318.640503	-461.528442	103.317734	1587.178345	-604.989746	330.162994	1058.143066	-567.751404	-161.220871	1072.963135	-515.064941	342.559143	807.907471	-483.543732	-160.347519	825.020630	-489.292511	92.523994	958.890686	470.118622	-2.502350	924.087341	488.803345	178.004059
-498.620483	195.176910	860.054626	-502.057465	-8.230395	858.883728	-636.768860	241.162613	425.903198	-574.027161	-32.346073	477.565033	-648.717163	250.517014	71.953880	-663.598999	-17.692949	84.431969	-543.099182	296.008911	1286.778931	-517.727417	-98.516090	1297.936890	-472.622406	98.442581	1318.876831	-461.267059	104.890045	1587.293823	-600.617615	331.409882	1056.913330	-567.114441	-159.715134	1073.136230	-507.290222	342.922241	808.051208	-482.376923	-158.460083	825.436646	-490.252472	92.730125	958.956421	470.085297	-2.569632	924.059204	488.768066	177.943024
-499.378021	195.938263	860.382996	-502.865997	-7.100341	859.137573	-636.874512	241.446640	425.950806	-574.723450	-32.041157	477.857788	-648.510742	250.578400	72.036880	-663.544495	-17.640892	84.715675	-543.192322	296.810547	1286.696655	-518.319397	-97.578499	1298.622559	-473.317383	99.329468	1319.224243	-461.035858	106.479393	1587.489380	-596.326538	332.464966	1055.962402	-566.471497	-158.138794	1073.508545	-499.974274	343.016357	808.155884	-481.067871	-156.494492	826.024780	-490.999146	93.634842	959.243469	470.003448	-2.638220	924.041992	488.690094	177.851425
-500.003387	196.501022	860.675598	-503.357666	-6.507942	859.561523	-637.674866	242.095428	426.279785	-575.527527	-31.667185	478.369720	-648.909790	250.633850	72.244072	-663.555481	-17.625786	85.031296	-543.308716	297.537415	1286.748657	-518.962036	-96.646317	1299.509033	-473.840546	100.193855	1319.678467	-460.855988	108.096764	1587.802979	-591.945923	333.442810	1055.026978	-565.836853	-156.589142	1073.955444	-491.628204	342.910126	808.902039	-479.734009	-154.326523	826.740845	-491.540771	94.283051	959.600586	469.894745	-2.751893	924.063110	488.593414	177.746201
-500.384186	197.465240	861.198181	-503.534485	-5.970722	860.039246	-638.169556	242.598007	426.588989	-576.302673	-31.370806	478.924744	-649.079834	250.701904	72.444031	-663.579712	-17.587595	85.366837	-543.443909	298.316315	1286.942139	-519.618591	-95.638954	1300.437622	-474.575409	101.125397	1320.251099	-460.694275	109.734772	1588.173218	-587.727600	334.260529	1054.393188	-565.275757	-155.068146	1074.504028	-483.610077	342.472382	809.767578	-478.375427	-152.190598	827.525696	-491.894409	95.024628	960.108276	469.849548	-2.818591	924.061035	488.524475	177.647125
-500.342255	199.056046	861.898132	-503.846558	-4.950733	860.489380	-638.246277	242.924789	426.886505	-577.620605	-31.511747	479.696899	-648.943054	250.736908	72.622826	-663.788818	-17.549454	85.787109	-543.621887	299.131622	1287.243774	-520.308289	-94.627747	1301.376831	-475.173248	102.051094	1320.928101	-460.600464	111.364189	1588.618408	-583.522522	334.474304	1053.948608	-564.725830	-153.522827	1075.114380	-476.222534	341.896332	810.622559	-476.892181	-149.954391	828.396851	-492.121613	96.194283	960.691528	469.752991	-2.919105	924.092102	488.439423	177.526840
-500.824615	199.933136	862.521118	-504.373810	-3.991639	860.984436	-638.386902	243.216217	427.122009	-578.219910	-31.030081	480.100800	-648.837341	250.750443	72.845932	-663.680298	-17.459013	86.068092	-543.801514	299.922485	1287.601929	-521.080872	-93.596336	1302.385864	-475.831116	102.999535	1321.587280	-460.553833	113.003716	1589.080566	-579.499634	335.353058	1053.641479	-564.174622	-152.047119	1075.801270	-467.716949	341.130981	812.263184	-475.245422	-147.446548	829.470337	-492.641357	97.047661	961.251465	469.673859	-2.983490	924.101135	488.362610	177.446121
-502.167969	200.130676	862.873047	-505.123566	-3.405457	861.494141	-638.811401	243.657852	427.279144	-578.992371	-30.774393	480.645081	-649.047424	250.790405	73.074753	-663.768250	-17.395981	86.409966	-544.011230	300.810425	1288.027466	-521.713318	-92.520073	1303.387695	-476.505890	103.960060	1322.280518	-460.515961	114.652092	1589.564087	-575.425659	335.252045	1053.470459	-563.615845	-150.533249	1076.461182	-459.726593	340.232849	813.848694	-473.554626	-145.076630	830.550293	-493.570465	97.542274	961.671326	469.601349	-3.098222	924.143921	488.269928	177.303986
-503.042786	200.991425	863.271179	-506.142426	-2.179081	861.864502	-640.120361	244.628784	427.865234	-579.691895	-30.583256	480.994171	-649.871765	250.869888	73.399170	-663.813416	-17.360304	86.745598	-544.224915	301.687012	1288.516235	-522.544678	-91.473366	1304.273560	-477.155579	104.986374	1322.933960	-460.523132	116.300819	1590.034424	-571.698669	336.134552	1053.353149	-563.264771	-149.231964	1077.065430	-451.934448	339.111877	815.684387	-471.864014	-142.574249	831.586060	-494.406006	98.562035	962.044067	469.534912	-3.188360	924.119995	488.188904	177.253082
-503.789734	201.581406	863.647461	-506.523956	-1.831263	862.387390	-640.212952	244.854538	427.973297	-580.528381	-30.506567	481.515900	-649.787537	250.922256	73.556366	-663.976624	-17.300989	87.072906	-544.466064	302.685730	1289.016846	-523.246521	-90.330574	1305.178101	-477.905701	106.095764	1323.531372	-460.551086	117.918312	1590.496826	-568.039368	336.454132	1053.360474	-562.803955	-147.808075	1077.691772	-444.162842	337.952881	817.520996	-469.940369	-140.027878	832.822571	-494.913025	99.121193	962.488525	469.452057	-3.282645	924.134216	488.081482	177.149078
-504.583496	202.345612	864.017029	-507.211578	-1.121114	862.866211	-640.492798	245.304001	428.105469	-581.375000	-30.461603	481.924377	-649.836731	251.036102	73.764168	-664.046936	-17.211027	87.319923	-544.649475	303.708832	1289.487183	-523.954407	-89.123253	1305.956787	-478.438263	107.121162	1324.081909	-460.675415	119.594780	1590.840210	-564.497742	336.325409	1053.425781	-562.413696	-146.451492	1078.303223	-436.808014	336.637390	819.531006	-468.132202	-137.516449	833.978271	-495.625214	99.916946	962.910217	469.396790	-3.369168	924.128967	488.033783	177.073975
-505.286346	203.109833	864.297852	-507.948517	-0.373948	863.243652	-640.657898	245.657196	428.148926	-579.576965	-28.358936	481.597687	-649.788452	251.123749	73.847717	-662.961182	-17.062321	87.104012	-544.961792	304.827911	1289.984253	-524.768921	-87.906868	1306.716309	-479.023071	108.239502	1324.664307	-460.774170	121.210945	1591.200195	-561.254761	337.163330	1053.453369	-562.110413	-145.134720	1078.856201	-429.333466	335.183960	821.848877	-466.109406	-134.908615	835.312866	-496.273438	100.717339	963.232178	469.360321	-3.460981	924.137390	487.970093	177.016953
-506.016998	203.808395	864.563293	-508.751251	0.258129	863.625244	-640.763977	245.926804	428.102295	-579.443420	-27.535088	481.675842	-649.712036	251.243301	73.879883	-662.763611	-16.928061	87.098427	-545.193542	305.886963	1290.357788	-525.445129	-86.700264	1307.393066	-479.753082	109.430336	1325.097778	-460.926270	122.810074	1591.457764	-557.986328	336.978760	1053.521362	-561.809814	-143.899719	1079.411011	-421.960419	333.590454	824.162903	-464.186981	-132.224976	836.594238	-497.018829	101.435677	963.553833	469.267487	-3.546937	924.146729	487.874817	176.910339
-506.694214	204.540863	864.780579	-509.579193	1.035072	863.904968	-641.238403	246.412704	428.178955	-579.881348	-27.198921	481.884766	-649.848450	251.359146	73.899063	-662.861145	-16.758293	87.131790	-545.441101	307.002289	1290.624512	-526.184448	-85.428497	1307.987305	-480.277039	110.495155	1325.491089	-461.104431	124.381302	1591.691528	-554.899414	337.259827	1053.502930	-561.640015	-142.642029	1079.847290	-414.852600	331.969452	826.605225	-462.366425	-129.655441	837.575684	-497.720947	102.212379	963.797180	469.239075	-3.656654	924.170044	487.813202	176.834961
-507.412354	205.231277	864.911560	-510.448822	1.702430	864.088135	-641.620300	246.868958	428.140686	-580.035828	-26.867083	481.882294	-649.952148	251.476471	73.828690	-662.919312	-16.595749	87.140320	-545.699768	308.168518	1290.915405	-526.891479	-84.158623	1308.543091	-480.823761	111.634499	1325.745605	-461.284943	125.927124	1591.819336	-552.165222	338.123810	1053.479736	-561.507080	-141.360107	1080.244873	-407.883453	330.205139	829.158264	-460.565063	-127.005745	838.691772	-498.444611	102.908073	963.947021	469.149139	-3.796023	924.205017	487.726715	176.688461
-508.204620	205.909363	864.942444	-511.746735	2.821985	864.143494	-641.929932	247.249954	427.976379	-579.318054	-25.954893	481.488983	-649.962463	251.554077	73.664352	-662.566223	-16.396473	86.890388	-545.900085	309.227905	1291.006348	-527.537109	-82.881767	1308.973755	-481.467743	112.870682	1325.921021	-461.521545	127.469810	1591.857422	-549.360535	338.018707	1053.468262	-561.427551	-140.019302	1080.564087	-401.098999	328.378235	831.721130	-458.663574	-124.395226	839.737915	-499.372345	103.789566	963.977600	469.099945	-3.877294	924.225403	487.629822	176.613159
-508.853546	206.484177	864.786438	-512.368835	3.090333	864.214783	-642.182617	247.571594	427.656311	-580.063171	-26.095284	481.471680	-650.025513	251.709610	73.463593	-662.910217	-16.144611	86.811493	-546.138306	310.391083	1291.010864	-528.274719	-81.571701	1309.269043	-481.960785	114.043388	1326.012329	-461.778076	128.981476	1591.785156	-546.867188	338.916931	1053.280151	-561.383240	-138.725433	1080.741333	-394.520355	326.429474	834.297546	-456.590851	-121.588585	840.894287	-499.962585	104.323761	963.930908	469.067383	-3.944008	924.237244	487.568451	176.503448
-509.433105	207.061768	864.603027	-513.258179	3.741237	864.171326	-642.545349	248.071671	427.362457	-580.680054	-26.154484	481.299683	-650.003723	251.802277	73.129570	-663.248474	-15.906335	86.703949	-546.345764	311.493469	1290.909180	-528.993713	-80.285652	1309.487915	-482.500916	115.185089	1325.915283	-462.064240	130.473251	1591.615845	-544.510559	339.380096	1053.080078	-561.375061	-137.255920	1080.813354	-388.191833	324.490326	836.912170	-454.427979	-118.782005	841.993591	-500.671570	104.989594	963.815002	469.041748	-4.039361	924.254333	487.508636	176.403915
-509.153961	207.976685	864.512573	-513.960083	4.631294	864.043274	-642.649353	248.384903	427.039551	-580.628174	-25.743338	480.909302	-649.856873	251.922791	72.694473	-663.229370	-15.663313	86.410706	-546.496521	312.665222	1290.687134	-529.707092	-79.008797	1309.586182	-483.070313	116.357246	1325.746094	-462.420258	131.948944	1591.385620	-542.265320	339.936157	1052.809814	-561.451843	-135.902252	1080.833862	-382.105408	322.503510	839.564941	-452.399536	-115.928261	843.010803	-500.960144	105.824028	963.713684	469.024414	-4.114423	924.263123	487.473053	176.330231
-509.710266	208.658417	864.217896	-514.853455	5.246689	863.913879	-643.014709	248.740356	426.621399	-580.386963	-25.121752	480.452545	-649.850220	251.968231	72.290039	-663.163696	-15.401894	86.000946	-546.658630	313.798706	1290.338745	-530.490356	-77.788452	1309.602661	-483.542236	117.545540	1325.472168	-462.747437	133.370987	1591.056152	-540.136169	340.461060	1052.418457	-561.574951	-134.544968	1080.665039	-376.238342	320.499939	842.217590	-450.269592	-113.010994	844.061462	-501.717468	106.536804	963.505432	469.037506	-4.156603	924.258423	487.444275	176.259048
-510.188660	209.277969	863.817627	-515.725586	5.838491	863.600952	-643.451111	249.162369	426.206055	-580.821167	-24.962421	480.113129	-649.883240	251.979309	71.916321	-663.407715	-15.177553	85.700195	-546.737061	314.917938	1289.989624	-531.271423	-76.556145	1309.517578	-484.202789	118.770630	1325.089844	-463.142822	134.784653	1590.697998	-537.637390	340.266357	1052.102417	-561.744873	-133.112122	1080.405762	-370.634705	318.420105	844.800049	-448.143311	-110.112854	844.984192	-502.420319	107.165550	963.151855	469.055573	-4.242059	924.284973	487.409668	176.177933
-510.322815	209.658066	863.426819	-516.526978	6.643876	863.257751	-643.843201	249.450256	425.795410	-580.987915	-24.631792	479.683777	-649.899963	251.962448	71.522774	-663.486389	-14.941423	85.289444	-546.815369	316.085510	1289.481445	-532.059204	-75.269020	1309.363647	-484.554352	119.787247	1324.692017	-463.549438	136.176987	1590.282959	-535.732300	340.705841	1051.620728	-561.808289	-131.547134	1080.087891	-365.290344	316.370300	847.373718	-446.057220	-107.221863	845.956421	-502.937653	107.747665	962.790039	469.062988	-4.354358	924.301758	487.405640	176.123383
-511.232758	210.214661	862.618164	-517.529663	7.013371	862.963318	-644.637207	249.892517	425.521515	-580.455444	-23.705023	479.058868	-650.032227	251.886185	71.160316	-663.254395	-14.721462	84.759537	-546.853455	317.148743	1288.837158	-532.865051	-74.089569	1309.127930	-485.140533	120.945923	1324.171997	-463.971069	137.445114	1589.855957	-534.020996	341.232941	1051.026489	-561.928528	-129.977432	1079.679565	-360.267365	314.295105	849.896545	-444.035431	-104.265236	846.778503	-503.766754	108.454002	962.225708	469.064911	-4.421427	924.307373	487.389191	176.031677
-511.318848	210.535416	862.297668	-518.097412	7.792767	862.688416	-645.280334	250.144592	425.258575	-580.946289	-23.389593	478.662537	-649.981262	251.857758	70.787415	-663.444153	-14.505875	84.348503	-546.887390	318.261169	1288.221802	-533.720032	-72.870514	1308.881348	-485.608063	121.979881	1323.750244	-464.371277	138.853943	1589.385498	-532.399231	341.781067	1050.353516	-562.044495	-128.435883	1079.262451	-355.537689	312.261749	852.379944	-442.054688	-101.400345	847.618835	-504.234894	109.005600	961.942932	469.086029	-4.486434	924.321167	487.343689	175.987000
-511.598511	210.851089	861.805298	-518.609314	8.571304	862.399658	-646.181274	250.567932	425.006165	-581.493225	-23.030138	478.348175	-650.129517	251.852600	70.478195	-663.717041	-14.294730	83.904701	-546.929260	319.309906	1287.549683	-534.497375	-71.789429	1308.576416	-486.255280	123.128944	1323.206787	-464.789856	140.077866	1588.931030	-530.936035	342.380493	1049.719604	-562.107422	-126.834236	1078.819336	-351.147125	310.219025	854.744568	-440.203156	-98.529091	848.353271	-504.700958	109.642883	961.559875	469.124847	-4.598247	924.346008	487.366913	175.875809
-511.683899	211.105728	861.459534	-518.963562	9.480504	862.183716	-646.976929	250.921051	424.790649	-581.777588	-22.403025	477.943542	-650.173462	251.971344	70.239090	-663.695679	-14.081413	83.444122	-547.085144	320.323639	1286.694702	-535.379150	-70.588448	1308.280518	-486.731781	124.173416	1322.759888	-465.230225	141.330444	1588.474243	-529.586853	342.912109	1048.924805	-562.176025	-125.191978	1078.345215	-347.073578	308.235779	857.068787	-438.461182	-95.615105	849.012207	-505.048035	110.279381	961.292236	469.157318	-4.631352	924.371277	487.357269	175.855057
-511.632172	211.278458	861.198608	-519.214905	10.258906	862.124573	-647.829102	251.202484	424.650726	-581.835754	-21.625217	477.575684	-650.187744	252.161957	70.008286	-663.581543	-13.861559	82.953377	-547.126160	321.230530	1285.939697	-536.143555	-69.501167	1308.083618	-487.376648	125.222771	1322.253052	-465.703186	142.575363	1588.018677	-528.385742	343.292267	1048.261719	-562.248840	-123.483917	1077.865479	-343.165894	306.292236	859.411560	-436.778656	-92.828865	849.744751	-505.336731	110.846489	961.151550	469.174957	-4.733026	924.422607	487.343231	175.750809
-511.501892	211.468887	861.004456	-519.461121	11.125069	862.039001	-648.594116	251.502701	424.537384	-582.319824	-21.057795	477.278564	-650.186035	252.347824	69.796066	-663.630859	-13.686258	82.645279	-547.299866	322.225098	1285.218506	-536.996399	-68.373367	1307.870605	-487.877075	126.226601	1321.902832	-466.150696	143.787109	1587.596924	-527.337402	343.857422	1047.617554	-562.335083	-121.780540	1077.396606	-340.012146	304.509613	861.441162	-435.297333	-90.047676	850.288696	-505.601227	111.418282	961.032349	469.236542	-4.806600	924.462646	487.364166	175.674637
-511.457092	211.846573	860.893860	-520.134949	11.939691	861.770752	-649.481506	251.978180	424.468994	-582.890747	-20.466139	477.007141	-650.260071	252.549576	69.738403	-663.669128	-13.473851	82.334023	-547.382019	323.059784	1284.596924	-537.831116	-67.366798	1307.659668	-488.498505	127.229027	1321.554932	-466.596619	144.983398	1587.229126	-526.419922	344.130676	1047.002075	-562.392822	-120.002373	1077.021851	-337.088470	302.808105	863.477844	-433.941559	-87.316277	850.905334	-506.028259	111.905678	960.854126	469.252319	-4.866108	924.487305	487.341614	175.601563
-511.548706	212.452805	860.870178	-521.259216	12.359045	861.237000	-650.240356	252.328720	424.368591	-583.716675	-20.030767	476.853821	-650.328857	252.733429	69.651031	-663.849426	-13.298133	82.110275	-547.514099	323.996460	1284.023315	-538.672607	-66.274368	1307.519043	-488.996429	128.135010	1321.287598	-467.128204	146.049423	1586.907349	-525.603027	344.476776	1046.486572	-562.473206	-118.191032	1076.641357	-334.493958	301.106934	865.407166	-432.713287	-84.636406	851.459473	-506.600342	112.112595	960.571472	469.271759	-4.975762	924.503113	487.337769	175.524567
-511.553558	212.989822	860.909241	-522.200134	13.435462	860.848083	-650.885620	252.654846	424.358978	-584.332642	-19.533018	476.694611	-650.367676	252.845764	69.529274	-663.866150	-13.120699	81.887024	-547.719360	324.886200	1283.530151	-539.456055	-65.313400	1307.432373	-489.659119	129.133835	1321.048096	-467.605133	147.196518	1586.654175	-525.055359	344.729950	1046.000977	-562.513733	-116.359482	1076.459351	-332.226440	299.613525	867.212585	-431.560669	-81.995827	852.113770	-507.068298	112.658836	960.394958	469.285461	-5.065145	924.526184	487.303436	175.472610
-511.183136	213.060287	860.979919	-522.151123	13.892123	861.080750	-651.321350	252.911057	424.205170	-584.822937	-18.250437	476.324463	-650.371033	252.949265	69.446487	-663.749573	-12.946823	81.588020	-547.856628	325.703766	1283.160156	-540.248657	-64.364700	1307.424316	-490.195496	129.939926	1320.918091	-468.002136	148.345688	1586.502441	-524.615051	344.986450	1045.657349	-562.682617	-114.516167	1076.260010	-330.324127	298.182159	868.952942	-430.676086	-79.511177	852.622131	-507.091217	112.999252	960.569641	469.290710	-5.181468	924.560425	487.280151	175.372864
-510.979370	213.382736	861.105042	-522.562805	14.529371	861.031677	-651.555847	253.096542	424.034424	-585.248840	-18.642302	476.864258	-650.225342	253.007309	69.347618	-663.682068	-12.832568	81.506584	-548.089600	326.520630	1282.857056	-541.005737	-63.431801	1307.522583	-490.818176	130.862762	1320.867432	-468.496185	149.412048	1586.418701	-524.339478	345.109192	1045.418945	-562.901978	-112.720009	1076.131592	-328.831970	296.888306	870.507385	-429.880585	-77.053604	853.184082	-507.286072	113.366829	960.615784	469.271393	-5.305495	924.602600	487.217224	175.256393
-510.784180	213.723160	861.269165	-523.000854	15.273090	861.031982	-651.706421	253.263199	423.918976	-586.025085	-17.706556	476.688782	-650.128113	253.078400	69.271233	-663.750305	-12.760303	81.355774	-548.412415	327.399658	1282.645386	-541.827942	-62.524727	1307.676514	-491.351959	131.623856	1320.953613	-468.989441	150.431198	1586.393677	-524.241455	345.196289	1045.217407	-563.078857	-110.860725	1076.082275	-327.626465	295.704407	871.933655	-429.274353	-74.779839	853.743408	-507.484009	113.799957	960.704529	469.247894	-5.434903	924.651184	487.159149	175.159912
-510.702362	214.220963	861.466064	-523.886169	16.445961	861.005676	-651.728455	253.449799	423.801086	-586.675720	-17.162092	476.642914	-649.963135	253.108917	69.185318	-663.859009	-12.671484	81.260910	-548.695801	328.137878	1282.491943	-542.546753	-61.673378	1307.894775	-491.985168	132.470840	1321.079224	-469.612244	151.275955	1586.375977	-524.316589	345.227448	1045.115845	-563.440857	-109.086685	1076.091675	-326.805756	294.646790	873.209229	-428.595642	-72.366760	854.498962	-507.917389	114.476631	960.791565	469.206818	-5.549654	924.691528	487.083221	175.019867
-510.342255	214.341949	861.653687	-523.594971	16.812616	861.246338	-651.661743	253.688675	423.686951	-586.956787	-16.613735	476.720306	-649.880615	253.118332	69.163361	-663.811646	-12.641008	81.158508	-549.043457	328.992554	1282.369995	-543.312988	-60.893017	1308.129395	-492.460724	133.178940	1321.225098	-470.065186	152.376663	1586.551514	-524.543701	345.184357	1045.052979	-563.852905	-107.356453	1076.132813	-326.324677	293.737732	874.323425	-428.064758	-70.059319	855.210266	-507.745117	114.753113	961.020325	469.172668	-5.656472	924.713501	486.999695	174.952621
-510.125824	214.636948	861.856567	-523.792603	17.558104	861.441101	-651.552795	253.977371	423.576111	-587.243408	-16.113699	476.689331	-649.722900	253.108902	69.070793	-663.729553	-12.609113	81.040596	-549.439819	329.767242	1282.404053	-544.035522	-60.115223	1308.388550	-493.000549	133.982529	1321.430298	-470.608337	153.275253	1586.706787	-524.940125	345.103638	1045.044556	-564.399109	-105.773422	1076.239868	-326.218384	292.945435	875.233032	-428.200623	-68.288216	855.517151	-507.838654	115.255127	961.228455	469.115051	-5.744404	924.730652	486.913208	174.852905
-510.040710	215.083054	862.062500	-524.341309	18.607143	861.561279	-651.479370	254.283569	423.532806	-587.646545	-15.700432	476.558289	-649.621704	253.160309	69.024673	-663.742493	-12.617365	81.008545	-549.793396	330.510498	1282.387573	-544.694885	-59.355247	1308.586182	-493.511841	134.676376	1321.665527	-471.199066	154.153915	1586.879395	-525.494751	345.081787	1045.046753	-564.862915	-104.213943	1076.342163	-326.356873	292.265625	875.896301	-427.917175	-66.126518	856.213623	-508.121246	115.930916	961.395508	469.039673	-5.836074	924.742981	486.789063	174.758957
-509.716003	215.153702	862.239502	-523.764343	19.183565	861.975830	-651.181335	254.419510	423.363617	-586.918640	-14.830039	476.405670	-649.408264	253.259262	69.001160	-663.297668	-12.593930	80.815964	-550.154480	331.284973	1282.447144	-545.300232	-58.651733	1308.844482	-493.946960	135.399277	1321.926147	-471.732971	155.046875	1587.122192	-526.224792	345.328278	1045.117065	-565.468079	-102.820808	1076.473389	-326.893555	291.806854	876.408691	-427.979584	-64.272575	856.703491	-507.844543	116.396912	961.708252	468.976196	-5.954637	924.752747	486.720886	174.632813
-509.713745	215.627121	862.411072	-524.183960	19.847527	862.066589	-651.129333	254.694611	423.334198	-586.992859	-14.487013	476.341278	-649.421448	253.334961	68.976257	-663.163330	-12.590233	80.742310	-550.555298	331.977142	1282.537598	-545.870972	-57.982227	1309.059082	-494.406525	136.070068	1322.169800	-472.338104	155.868042	1587.315918	-527.068359	345.431915	1045.163940	-566.147888	-101.566811	1076.678955	-327.692841	291.475372	876.682312	-428.160797	-62.599129	857.202271	-508.079407	116.906525	961.841248	468.865509	-6.023275	924.740234	486.560242	174.575119
-510.009155	216.457428	862.570557	-525.349792	20.235699	861.777161	-651.244690	255.050690	423.394165	-587.474487	-14.484361	476.407776	-649.527954	253.471085	68.989815	-663.280823	-12.510082	80.743538	-550.889587	332.619141	1282.609497	-546.299500	-57.379181	1309.320679	-495.168060	136.815125	1322.301147	-472.943787	156.642807	1587.556641	-528.024536	345.500122	1045.199707	-566.784363	-100.297188	1076.838745	-328.752930	291.339691	876.653015	-428.603027	-61.103088	857.578674	-508.670959	117.239601	961.761108	468.787872	-6.102939	924.732361	486.422272	174.538116
-509.953979	216.718719	862.672852	-525.290833	20.740658	862.200684	-651.211975	255.329407	423.376984	-587.523621	-14.185055	476.398102	-649.503784	253.527969	68.972565	-663.183716	-12.510213	80.742805	-551.319702	333.239258	1282.684082	-546.771240	-56.769802	1309.516968	-495.290283	137.326797	1322.689697	-473.638275	157.350357	1587.723267	-529.125732	345.783295	1045.289551	-567.433350	-99.276222	1076.997192	-330.107727	291.292389	876.434753	-428.991180	-59.688770	857.949463	-508.761780	117.796303	962.039063	468.662933	-6.195071	924.732971	486.255432	174.467285
-510.112274	217.209183	862.741821	-525.650208	21.257124	862.354980	-651.315674	255.558746	423.407166	-587.613892	-13.896296	476.390503	-649.551819	253.584747	68.998093	-663.122986	-12.497283	80.731812	-551.701111	333.840424	1282.765747	-547.221924	-56.192810	1309.664917	-495.769012	137.875961	1322.865356	-474.211212	158.087540	1587.955200	-530.299805	345.904144	1045.290039	-568.245789	-98.341003	1077.136719	-331.689514	291.497986	875.974243	-429.636414	-58.524864	858.276245	-509.064972	118.337440	962.154968	468.470337	-6.258453	924.734192	486.040741	174.409317
-510.424500	217.806931	862.781311	-526.195984	21.697735	862.389160	-651.547302	255.834167	423.453583	-587.842529	-13.686764	476.375366	-649.622864	253.547333	68.941696	-663.083740	-12.476588	80.752686	-552.116882	334.347015	1282.755127	-547.552734	-55.654747	1309.808716	-496.196075	138.473801	1323.023438	-474.913025	158.699371	1588.104492	-531.661072	346.239838	1045.240845	-568.998840	-97.611191	1077.257690	-333.608307	291.836365	875.282532	-429.819214	-57.118088	858.871582	-509.468903	118.842125	962.189453	468.288757	-6.342983	924.704773	485.864410	174.337051
-510.825928	218.436630	862.774780	-526.789124	22.058067	862.388611	-651.791870	256.080780	423.487915	-588.125549	-13.494836	476.352905	-649.676636	253.526932	68.919426	-663.153442	-12.448850	80.710388	-552.508118	334.881470	1282.742310	-547.989624	-55.197021	1309.859863	-496.560303	138.989822	1323.166504	-475.531311	159.386749	1588.251831	-532.990601	346.729187	1045.175293	-569.895996	-96.951118	1077.329102	-335.723602	292.372223	874.285645	-431.388489	-56.747799	858.500671	-509.931061	119.329948	962.182739	468.077301	-6.414458	924.674194	485.629944	174.291458
-511.434021	219.261353	862.726563	-527.875549	22.511959	862.217346	-652.187744	256.365753	423.569305	-588.513611	-13.392990	476.301941	-649.765869	253.525253	68.900475	-663.191345	-12.391001	80.671638	-552.924316	335.421661	1282.753906	-548.323242	-54.702164	1309.898804	-497.021149	139.478363	1323.162964	-476.127899	159.970001	1588.360596	-534.462524	347.064056	1045.116699	-570.702087	-96.375168	1077.419678	-338.153748	293.035187	873.055298	-432.066803	-55.786358	858.734009	-510.676270	119.878609	962.062988	467.838867	-6.506822	924.659912	485.385986	174.261444
-511.783844	219.611801	862.608826	-527.760437	22.418150	862.449341	-652.424438	256.543701	423.543365	-588.638550	-13.167288	476.293091	-649.769287	253.533646	68.856979	-663.194763	-12.395742	80.622963	-553.340271	335.943146	1282.713867	-548.657043	-54.275558	1309.875854	-497.394257	139.986633	1323.164063	-476.783508	160.519531	1588.380005	-536.051453	347.690063	1044.995361	-571.563538	-95.958054	1077.450195	-340.755035	293.883057	871.585022	-432.979218	-55.263016	858.714233	-510.872833	120.213402	962.129089	467.583557	-6.608873	924.640808	485.140320	174.225449
-512.371765	220.160522	862.465393	-528.152039	22.691725	862.500244	-652.729248	256.704773	423.483612	-588.852722	-12.936267	476.239258	-649.849304	253.566101	68.842453	-663.234436	-12.356960	80.571922	-553.748169	336.384552	1282.585571	-548.991333	-53.861519	1309.813843	-497.707947	140.415756	1323.193481	-477.333130	161.122513	1588.418457	-537.730225	348.440155	1044.843872	-572.477173	-95.607330	1077.393799	-343.663818	294.881927	869.879761	-433.949677	-54.893402	858.648010	-511.339722	120.730705	962.081543	467.335449	-6.654229	924.594116	484.858307	174.176025
-513.132690	220.841202	862.282532	-528.861633	22.921844	862.374451	-653.123718	256.893005	423.516754	-589.193420	-12.825701	476.208435	-649.956299	253.565063	68.791962	-663.300171	-12.325058	80.516930	-554.188232	336.851746	1282.480591	-549.333008	-53.494141	1309.702271	-498.066101	140.810928	1323.170776	-478.125305	161.410477	1588.275635	-539.446899	348.948364	1044.683838	-573.277710	-95.195801	1077.440186	-346.820404	296.039337	867.961487	-435.079102	-54.758499	858.520630	-511.984528	121.211533	961.919312	467.113800	-6.645038	924.530273	484.555817	174.203384
-513.594910	220.981491	862.041687	-528.494873	22.796696	862.860962	-653.438354	256.978058	423.452271	-589.271240	-12.532902	476.228271	-650.009888	253.559891	68.737526	-663.266785	-12.323480	80.399948	-554.588013	337.281250	1282.362549	-549.659790	-53.136337	1309.641357	-498.474731	141.207626	1323.097900	-478.533325	162.063660	1588.331909	-541.268677	349.725586	1044.447754	-574.144775	-94.967033	1077.473877	-350.231689	297.347076	865.848450	-436.216705	-54.753025	858.314331	-512.191345	121.635231	962.058350	466.827179	-6.682563	924.475830	484.252625	174.155228
-514.754517	221.983841	861.803162	-529.964844	23.175892	862.264038	-654.225464	257.305206	423.589050	-589.809631	-12.609487	476.152161	-650.371765	253.538391	68.707970	-663.454102	-12.283891	80.368286	-554.979065	337.602203	1282.217163	-549.991394	-52.857838	1309.519531	-498.817047	141.575378	1323.052490	-479.004089	162.533920	1588.274292	-543.190735	350.569427	1044.260010	-575.069519	-94.735054	1077.390259	-353.906036	298.839447	863.559753	-437.517426	-54.994862	857.916199	-513.217896	122.111320	961.613770	466.508728	-6.727561	924.422058	483.946625	174.113403
-515.612671	222.463547	861.513916	-530.352844	22.790819	862.171570	-654.823730	257.554626	423.677185	-590.176819	-12.583077	476.178680	-650.554321	253.505096	68.688522	-663.573242	-12.288966	80.333389	-555.376343	337.962036	1282.050903	-550.312439	-52.585884	1309.349365	-499.104095	141.866425	1322.978394	-479.460510	162.997955	1588.181396	-545.189026	351.305511	1044.059692	-576.098511	-94.677094	1077.368774	-357.762512	300.410248	861.111816	-438.808105	-55.325806	857.554443	-513.776001	122.275490	961.417358	466.221069	-6.731957	924.382263	483.638580	174.087051
-516.598877	222.993896	861.221924	-530.977905	22.697542	861.983765	-655.535278	257.811127	423.786407	-590.503357	-12.541067	476.130707	-650.790588	253.520859	68.667969	-663.669128	-12.288595	80.275688	-555.749207	338.292114	1281.891602	-550.595276	-52.338955	1309.240234	-499.472107	142.142883	1322.839478	-480.016785	163.224594	1587.956665	-547.280273	352.209625	1043.825195	-576.966492	-94.587624	1077.350464	-361.820892	302.160126	858.484436	-440.182678	-55.928371	857.127930	-514.452087	122.554169	961.165649	465.875702	-6.768086	924.326050	483.274689	174.065842
-517.639221	223.484726	860.932739	-531.685364	22.570818	861.789185	-656.243164	258.084503	423.926056	-590.859070	-12.591128	476.102875	-651.021118	253.526657	68.637817	-663.725159	-12.279948	80.236115	-556.139404	338.605743	1281.732300	-550.912537	-52.130257	1309.071167	-499.871216	142.419067	1322.671143	-480.260132	163.731934	1587.930786	-549.419189	352.962677	1043.669556	-577.941895	-94.633926	1077.267090	-366.415741	304.139984	855.594055	-441.932922	-56.860832	856.390259	-515.172668	122.788696	960.909424	465.531799	-6.801279	924.271484	482.916656	174.031357
-518.658936	223.859863	860.648438	-532.297363	22.449629	861.640625	-656.925293	258.297058	424.003357	-591.213379	-12.628008	476.112640	-651.183777	253.577072	68.627411	-663.826355	-12.285590	80.197289	-556.534790	338.886292	1281.585205	-551.242004	-51.930317	1308.910278	-500.280182	142.650177	1322.551758	-480.639160	164.105698	1587.788330	-551.618835	353.955780	1043.440430	-578.985596	-94.655159	1077.214600	-371.116852	306.163269	852.674927	-443.234589	-57.661694	855.956665	-515.850708	122.993149	960.679871	465.156555	-6.821393	924.241211	482.539337	173.991287
-519.840576	224.256592	860.396851	-533.431580	22.736217	861.388855	-657.649231	258.481812	424.054138	-591.661011	-12.647935	476.059631	-651.444519	253.567841	68.618362	-663.980896	-12.277032	80.203072	-556.963196	339.120544	1281.444580	-551.508057	-51.755646	1308.765137	-500.598267	142.856110	1322.406860	-480.978577	164.413010	1587.633667	-553.818359	354.734558	1043.329102	-579.897217	-94.744911	1077.272949	-376.099213	308.336304	849.655151	-444.917236	-58.729195	855.424133	-516.814270	123.323860	960.409180	464.805450	-6.808108	924.194397	482.181946	174.021347
-520.411255	224.421188	860.131775	-533.296021	22.268530	861.450378	-658.143921	258.596893	424.073303	-591.869568	-12.564448	476.130219	-651.545898	253.583527	68.590004	-664.004028	-12.290716	80.176804	-557.373535	339.345428	1281.339478	-551.767212	-51.597988	1308.648315	-500.854218	143.041824	1322.327637	-481.306885	164.658997	1587.494629	-556.155396	355.838287	1043.190186	-580.911499	-94.892921	1077.242676	-381.291779	310.618652	846.540527	-446.681213	-60.042519	854.716736	-517.000732	123.365959	960.304504	464.461884	-6.798033	924.132080	481.847717	173.997635
-521.542908	224.232391	859.993225	-534.066223	22.534597	861.364685	-658.734131	258.705353	424.049194	-592.233582	-12.526357	476.119171	-651.729736	253.604843	68.582451	-664.069580	-12.288808	80.156693	-557.840820	339.567535	1281.200928	-551.996277	-51.486629	1308.561768	-501.206238	143.229370	1322.198730	-481.584534	164.886719	1587.389893	-558.515625	356.714661	1043.120605	-581.881287	-95.086472	1077.355225	-386.744659	313.002350	843.337952	-448.521637	-61.492931	854.073608	-517.864746	123.442924	960.183716	464.099030	-6.756644	924.091064	481.459076	174.038452
-521.723450	223.955414	859.767578	-533.175598	22.424204	861.737183	-658.938721	258.615692	423.933899	-592.183105	-12.220185	476.171265	-651.720764	253.611496	68.552528	-663.986511	-12.287869	80.106163	-558.315918	339.804443	1281.070679	-552.252686	-51.356415	1308.466675	-501.495697	143.411987	1322.123047	-481.985840	164.928482	1587.174072	-560.928284	357.580566	1042.964111	-582.888672	-95.327744	1077.418701	-392.442139	315.562927	840.111389	-450.709961	-63.336586	853.219727	-517.618896	123.603783	960.267151	463.765533	-6.724172	924.035400	481.126099	174.073334
-522.266357	224.462051	859.758484	-534.345581	22.677303	861.340393	-659.352356	258.707306	423.953949	-592.751526	-12.233877	476.137543	-651.861328	253.620071	68.532417	-664.117920	-12.280801	80.110657	-558.774536	339.977051	1280.958130	-552.466858	-51.264977	1308.417603	-501.812714	143.623535	1322.087280	-482.085083	165.288483	1587.208618	-563.435913	358.393494	1042.927979	-583.880798	-95.600266	1077.578003	-398.367676	318.136536	836.839966	-452.696625	-65.103828	852.444641	-518.307556	123.751190	960.048157	463.435822	-6.742047	923.976624	480.780579	174.102844
-522.342957	224.272736	859.746948	-533.810791	22.747885	861.509583	-659.433228	258.597046	423.875275	-592.825317	-11.938287	476.175171	-651.767212	253.650009	68.517570	-664.016846	-12.270435	80.033722	-559.250305	340.124451	1280.849243	-552.652100	-51.199562	1308.362427	-502.135101	143.798309	1322.027100	-482.266296	165.513229	1587.146973	-565.953491	359.321167	1042.968750	-584.763489	-95.791267	1077.695313	-404.536682	320.921143	833.664124	-454.744720	-67.006622	851.765015	-518.158569	123.816261	960.134705	463.076752	-6.687689	923.954834	480.424622	174.129532
-522.730835	224.514282	859.778259	-534.250366	22.800634	861.351318	-659.626648	258.605042	423.924103	-593.225281	-11.916229	476.242584	-651.774902	253.593674	68.491508	-664.049377	-12.274739	80.064209	-559.668396	340.225464	1280.793823	-552.787415	-51.176258	1308.393433	-502.459076	143.940079	1322.002197	-482.450623	165.672302	1587.092896	-568.623291	360.266785	1042.975464	-585.797913	-96.248245	1077.971069	-410.894318	323.684692	830.490662	-456.946411	-69.057594	851.075806	-518.505066	123.863152	960.064758	462.726166	-6.642876	923.922791	480.057312	174.154953
-523.129150	224.609375	859.805237	-534.442322	22.425987	861.274292	-659.727661	258.541626	423.908203	-593.594727	-11.827504	476.346161	-651.740051	253.581665	68.477493	-664.106384	-12.303638	80.076721	-560.163635	340.361511	1280.736084	-552.967163	-51.126480	1308.393677	-502.693512	144.017487	1322.041260	-482.649109	165.756882	1587.033203	-571.252991	360.989532	1043.116455	-586.830933	-96.770264	1078.175171	-417.483795	326.553131	827.393860	-459.161194	-71.176895	850.367371	-518.761475	123.679710	960.035950	462.425415	-6.579712	923.904785	479.755249	174.164932
-523.583740	224.746567	859.811768	-534.852417	22.391487	861.181335	-659.850403	258.515686	423.903717	-593.938049	-11.835183	476.372955	-651.782532	253.534210	68.490746	-664.150452	-12.315237	80.087631	-560.619446	340.578888	1280.777954	-553.132080	-51.077286	1308.409912	-503.026489	144.121094	1322.026733	-482.963745	165.644577	1586.866577	-574.065796	361.817719	1043.265503	-587.741028	-97.182388	1078.407593	-424.315430	329.475586	824.320740	-461.163330	-73.254524	849.878357	-519.142578	123.681305	959.987610	462.114868	-6.559868	923.890198	479.472931	174.198242
-523.897827	224.815109	859.861938	-535.082520	22.402338	861.145447	-659.921936	258.439087	423.871887	-594.214539	-11.794816	476.399170	-651.721497	253.476547	68.445808	-664.135254	-12.324739	80.079948	-561.088684	340.584595	1280.657471	-553.203308	-51.075794	1308.446533	-503.517548	144.319244	1321.925537	-483.085907	165.750351	1586.879150	-576.794128	361.665283	1043.309814	-588.725769	-97.796066	1078.734009	-431.292999	332.396210	821.338440	-463.553894	-75.629829	849.176331	-519.400452	123.682068	959.993347	461.823608	-6.508864	923.882813	479.211060	174.212357
-524.194763	224.839554	859.893311	-535.248413	22.468390	861.128723	-659.978699	258.361420	423.838837	-595.098022	-12.194322	476.541534	-651.633057	253.447983	68.454346	-664.412537	-12.314854	80.169205	-561.576599	340.701599	1280.605225	-553.298462	-51.081509	1308.476929	-503.559906	144.328644	1322.009033	-483.279907	165.765472	1586.863159	-580.255066	363.707428	1043.419800	-589.648926	-98.387718	1079.014282	-438.488739	335.405090	818.546204	-465.856842	-78.002815	848.583313	-519.616821	123.709373	959.999146	461.556641	-6.490071	923.871094	478.964417	174.230911
-524.466492	224.837357	859.945923	-535.348938	22.492048	861.172241	-660.060547	258.312469	423.833984	-594.336487	-11.522533	476.332428	-651.683594	253.416046	68.437828	-663.948059	-12.357660	80.035851	-562.035400	340.796783	1280.548950	-553.299927	-51.108364	1308.528809	-503.773132	144.419922	1322.033081	-483.375061	165.894073	1586.946289	-583.243225	364.355988	1043.646729	-590.605774	-99.106216	1079.328125	-445.808319	338.460724	815.829773	-468.390381	-80.588402	847.912170	-519.802551	123.724197	960.047180	461.321777	-6.453471	923.851013	478.740662	174.307053
-524.817749	224.829575	859.961182	-535.544861	22.478060	861.170227	-660.194580	258.265869	423.833771	-594.101379	-11.193848	476.246887	-651.595093	253.402039	68.418045	-663.776428	-12.366357	79.974014	-562.429260	340.842926	1280.473877	-553.244080	-51.163197	1308.570313	-504.207367	144.616211	1321.942261	-483.695313	165.742889	1586.893311	-586.192078	364.877045	1043.917603	-591.538330	-99.906822	1079.706299	-453.196350	341.426971	813.226624	-470.923859	-83.212761	847.221313	-520.040100	123.710640	960.050171	461.093048	-6.414510	923.859558	478.530396	174.343628
-525.182495	224.765305	859.992188	-535.704285	22.441591	861.202209	-660.338257	258.227905	423.796387	-594.648743	-11.353351	476.306091	-651.730164	253.416199	68.434441	-663.869080	-12.354699	80.022072	-562.963745	340.909821	1280.389893	-553.237854	-51.194817	1308.662231	-504.153534	144.611282	1322.108521	-483.836426	165.871811	1587.019775	-589.243225	365.366943	1044.190308	-592.369812	-100.701279	1080.098022	-460.692413	344.458679	810.890625	-473.463501	-85.842346	846.691956	-520.272156	123.669449	960.078552	460.881653	-6.370863	923.860291	478.316986	174.398575
-525.502380	224.729614	860.023132	-535.884949	22.421297	861.238464	-660.528198	258.161469	423.813629	-594.953491	-11.355461	476.367889	-651.705750	253.410004	68.435631	-663.854248	-12.323082	80.015648	-563.391968	340.912811	1280.293457	-553.150879	-51.257797	1308.753052	-504.332367	144.667252	1322.153809	-484.093964	165.831909	1587.097900	-592.200378	365.389832	1044.571411	-593.332092	-101.635872	1080.505249	-467.912201	347.475281	808.852051	-476.309021	-88.674393	845.965271	-520.496826	123.649742	960.109558	460.689331	-6.354571	923.893311	478.133911	174.457932
-526.166992	225.254318	860.182190	-536.115967	22.328407	861.265442	-660.939331	258.274384	423.927307	-595.265137	-11.313605	476.401428	-651.908630	253.414825	68.466553	-663.884766	-12.329167	80.025360	-563.818787	340.903442	1280.226074	-553.059326	-51.330124	1308.866699	-504.501343	144.708191	1322.231201	-484.392426	165.765396	1587.176392	-595.499695	366.300293	1044.860718	-594.098572	-102.582840	1080.981323	-475.930542	350.360138	806.659485	-478.632629	-91.191185	845.555359	-520.947876	123.822632	960.202942	460.538574	-6.278779	923.907715	477.981598	174.533554
-526.193054	224.651230	860.098145	-536.308838	22.323387	861.258606	-660.879089	258.058289	423.775543	-595.629944	-11.232431	476.447388	-651.750671	253.429855	68.467674	-663.839050	-12.334135	80.008102	-564.265564	340.877899	1280.101440	-552.972351	-51.417393	1308.964111	-504.646942	144.720840	1322.340332	-484.703613	165.682800	1587.242065	-598.740540	366.866364	1045.304321	-594.898987	-103.593475	1081.423706	-483.691681	353.233826	804.825256	-481.193268	-93.851952	845.080017	-520.977112	123.544174	960.149170	460.391876	-6.248378	923.977600	477.891541	174.531189
-526.146912	224.964569	860.197449	-536.424255	22.373079	861.243225	-660.477966	257.636536	423.645721	-595.793762	-11.036731	476.448853	-651.309448	253.435318	68.413742	-663.739319	-12.380046	79.984604	-564.658875	340.847321	1280.041504	-552.855835	-51.517982	1309.033081	-504.863068	144.726288	1322.425415	-485.022217	165.575043	1587.313477	-601.863098	367.163086	1045.731934	-595.702393	-104.640717	1081.882690	-490.911438	356.121796	803.377869	-483.798859	-96.578583	844.580750	-521.021057	123.661598	960.192139	460.271240	-6.208772	924.032288	477.765991	174.607452
-525.955444	225.426849	860.284790	-536.524597	22.402496	861.221436	-660.612671	257.538757	423.693787	-595.952087	-10.881537	476.455383	-651.270996	253.455719	68.391136	-663.597107	-12.401167	79.912544	-565.058594	340.755402	1279.979126	-552.730530	-51.681763	1309.097900	-505.040527	144.712784	1322.491333	-485.339935	165.486023	1587.384277	-605.011780	367.109131	1046.173706	-596.470398	-105.761688	1082.304443	-498.630096	358.835541	801.895081	-486.611237	-99.430489	844.013916	-520.972534	123.839066	960.224609	460.123383	-6.185194	924.096375	477.638062	174.665802
-526.746765	225.079910	860.160950	-536.870117	22.189344	861.176880	-660.964294	257.525635	423.661011	-596.466125	-10.922688	476.506714	-651.352905	253.411133	68.387398	-663.671143	-12.419386	79.877815	-565.496460	340.658783	1279.909058	-552.579590	-51.882607	1309.187378	-505.433136	144.779846	1322.523804	-485.664795	165.376266	1587.462891	-608.453613	367.887360	1046.764893	-597.222107	-106.874779	1082.750610	-506.548370	361.264893	800.409729	-489.099335	-102.093719	843.565125	-521.412537	123.613907	960.127075	460.025818	-6.111616	924.149902	477.537781	174.705566
-527.592285	224.422058	860.025635	-537.227783	21.927546	861.180542	-659.043579	256.166687	422.802612	-596.930847	-11.000487	476.536957	-649.916748	253.502823	68.277504	-663.686462	-12.428446	79.869324	-565.942749	340.620178	1279.910767	-552.516418	-52.009377	1309.249268	-505.400696	144.654739	1322.689941	-485.983826	165.263947	1587.529297	-611.801514	368.137177	1047.403809	-597.877747	-108.034264	1083.171753	-514.114197	363.658447	799.324158	-491.497986	-104.673943	843.251892	-521.875793	123.240685	960.046692	459.944000	-6.043792	924.193665	477.453186	174.780777
-528.283569	223.851959	859.906982	-537.546143	21.639160	861.179626	-661.161987	257.072693	423.333862	-599.171631	-12.169129	476.894348	-651.272278	253.416519	68.365326	-664.514038	-12.407957	80.064682	-566.355225	340.544769	1279.919678	-552.441956	-52.189022	1309.318970	-505.556458	144.601028	1322.755127	-486.293945	165.154236	1587.601196	-615.105103	368.459229	1048.054443	-598.536316	-109.147560	1083.627563	-521.555176	366.020081	798.231079	-493.874542	-107.251801	842.909119	-522.270020	122.883728	959.975037	459.811615	-5.943096	924.256042	477.347839	174.879669
-528.758423	223.617920	859.864014	-537.821899	21.490667	861.170837	-659.788086	256.056091	422.775543	-597.811646	-10.990983	476.505768	-650.202881	253.502991	68.302544	-663.774170	-12.462977	79.766823	-566.784607	340.389343	1279.896973	-552.368469	-52.358002	1309.343506	-505.903107	144.592087	1322.734009	-486.629089	165.057083	1587.659058	-618.418884	368.828461	1048.774780	-599.164917	-110.337105	1084.026978	-529.097900	368.771149	797.741150	-496.199432	-109.721733	842.640747	-522.563721	122.716095	959.940369	459.685455	-5.859836	924.320435	477.276001	174.966843
-529.215637	224.026672	859.992188	-537.999329	21.356632	861.164001	-660.023560	255.907333	422.753387	-598.288635	-11.008174	476.509979	-650.219299	253.495651	68.300552	-663.788879	-12.469283	79.725334	-567.231506	340.261749	1279.940552	-552.286926	-52.563702	1309.444580	-506.073273	144.506592	1322.800659	-486.964386	164.985931	1587.688354	-621.736206	369.211731	1049.512695	-599.804565	-111.480148	1084.374023	-536.357239	371.084564	797.363831	-498.402740	-112.177643	842.403503	-522.879456	122.801559	960.000916	459.558563	-5.775736	924.390747	477.210266	175.028244
-529.501160	223.920883	860.043091	-538.203979	21.247778	861.151184	-661.210938	256.260284	423.027344	-599.922058	-11.855547	476.774933	-650.772705	253.435455	68.285759	-664.376648	-12.461467	79.872658	-567.717834	340.135895	1279.944458	-552.306641	-52.723515	1309.492554	-506.040283	144.321182	1322.966553	-487.256287	164.883881	1587.735352	-625.090454	369.622681	1050.318359	-600.401245	-112.629395	1084.788940	-543.264771	372.856842	796.980103	-500.576050	-114.498596	842.216309	-523.075073	122.665092	960.014648	459.422455	-5.657654	924.445923	477.150208	175.143478
-529.505127	224.229630	860.306702	-538.318481	21.250813	861.126465	-664.888184	258.203339	424.285522	-600.376709	-11.974121	476.773834	-653.165588	253.316727	68.410492	-664.422058	-12.467157	79.818672	-568.175476	339.963806	1279.985718	-552.302368	-52.913017	1309.506592	-506.192535	144.232315	1323.020996	-487.483459	164.780899	1587.816895	-628.397156	369.981354	1051.200562	-601.027161	-113.824310	1085.233765	-550.192688	374.884430	796.870605	-503.102570	-116.966789	841.909302	-523.185242	122.675995	960.139587	459.261780	-5.517926	924.496826	477.047272	175.250412
-530.192017	223.528748	860.095764	-538.703552	20.923323	861.124695	-664.060913	257.311127	423.826355	-600.788696	-12.069874	476.780426	-652.411926	253.292007	68.347420	-664.438904	-12.490921	79.763077	-568.652893	339.779724	1280.119873	-552.278442	-53.166473	1309.556641	-506.411987	144.122131	1323.052246	-487.777649	164.659607	1587.821533	-631.662537	370.294922	1052.093750	-601.571472	-114.953011	1085.632202	-556.850342	376.600677	796.846313	-505.300415	-119.201149	841.614258	-523.565247	122.273705	960.016296	459.081238	-5.367496	924.513062	476.955048	175.385483
-529.888367	224.649261	860.745911	-538.986145	21.527065	860.830872	-664.228760	257.074188	423.956085	-600.949402	-12.089096	476.604401	-652.309692	253.298721	68.351875	-664.402588	-12.534658	79.693123	-569.137573	339.568298	1280.218994	-552.275452	-53.414597	1309.562012	-506.616516	143.990219	1323.109619	-488.009613	164.565247	1587.850464	-634.914612	370.701508	1053.085449	-602.141785	-116.077354	1085.976074	-563.295593	378.182434	797.000977	-507.402435	-121.354263	841.441772	-523.665588	122.647270	960.205566	458.908478	-5.232868	924.502502	476.863617	175.471710
-530.728699	223.925446	860.651550	-539.426636	21.119368	860.822571	-664.959656	257.237885	424.061981	-600.726929	-11.876216	476.470581	-652.574768	253.285172	68.373276	-664.194092	-12.578084	79.551186	-569.710815	339.335205	1280.365601	-552.266174	-53.658566	1309.589111	-506.796661	143.855286	1323.140625	-488.299255	164.440842	1587.829102	-638.137146	371.035767	1054.092651	-602.707275	-117.100006	1086.297241	-569.547668	379.520844	797.209961	-509.308807	-123.348930	841.295654	-524.195862	122.139534	960.142517	458.698090	-5.074662	924.490173	476.753693	175.613358
-531.431763	223.178268	860.497070	-539.851196	20.747669	860.835876	-665.344727	257.121582	424.014191	-599.569031	-11.116808	476.091766	-652.722046	253.277176	68.336533	-663.593811	-12.654805	79.255501	-570.258972	339.133301	1280.539795	-552.223938	-53.919685	1309.597168	-507.013519	143.707993	1323.173340	-488.510742	164.319046	1587.838989	-641.271729	371.354401	1055.107178	-603.222778	-118.063728	1086.622925	-575.537476	380.746979	797.531555	-511.235626	-125.321777	841.175293	-524.638977	121.671715	960.058899	458.486267	-4.936740	924.452271	476.624115	175.785828
-531.674988	222.749130	860.507507	-539.807434	20.042852	861.106384	-665.357300	256.745453	423.869446	-599.761536	-11.263239	476.113953	-652.616455	253.297607	68.320168	-663.608337	-12.706589	79.190773	-570.846130	338.879822	1280.677979	-552.218994	-54.182571	1309.598511	-507.242401	143.538635	1323.218384	-488.712799	164.185272	1587.835815	-644.435852	371.751282	1056.154175	-603.758911	-118.996216	1086.920410	-581.296509	381.771179	797.879578	-512.970520	-127.070763	841.044250	-524.817078	121.251396	960.208313	458.251495	-4.794727	924.391907	476.455933	176.022461
-532.089111	222.465363	860.522278	-540.115234	19.717379	861.139465	-665.401367	256.400146	423.725616	-602.369141	-12.988013	476.632111	-652.481750	253.313583	68.270439	-664.701050	-12.702240	79.456703	-571.457397	338.602234	1280.844849	-552.207153	-54.470081	1309.597412	-507.458282	143.407608	1323.242798	-488.972717	164.006638	1587.803345	-647.438843	371.954437	1057.191406	-604.255249	-119.788269	1087.169800	-586.806213	382.641815	798.241638	-514.514832	-128.676605	841.035217	-525.160828	120.960808	960.230408	458.042847	-4.636908	924.320679	476.322357	176.241318
-532.645325	222.390274	860.555420	-540.767334	19.861877	860.910706	-665.756104	256.268097	423.706879	-602.526917	-13.215475	476.529327	-652.572144	253.306808	68.230659	-664.735596	-12.778642	79.444427	-572.071472	338.327667	1281.055298	-552.224426	-54.755013	1309.581787	-507.691376	143.268967	1323.280151	-489.080872	163.927399	1587.786865	-650.368347	372.172058	1058.227905	-604.812195	-120.558578	1087.384033	-592.059570	383.587860	798.682556	-515.867371	-130.131073	840.925476	-525.641174	120.856689	960.118591	457.812714	-4.428878	924.221497	476.145599	176.488068
-532.686157	221.380661	860.406006	-540.771729	19.171661	861.176697	-665.711304	255.897400	423.524963	-602.598572	-13.374474	476.620483	-652.434448	253.288986	68.192741	-664.766296	-12.813351	79.425186	-572.754272	338.012543	1281.267944	-552.254700	-55.063148	1309.622070	-507.951874	143.110016	1323.302856	-489.244141	163.786850	1587.760010	-653.231140	372.346527	1059.234619	-605.293335	-121.196632	1087.588135	-596.869202	384.161713	799.238647	-517.133728	-131.483292	840.926758	-525.731384	120.215256	960.184753	457.495636	-4.240390	924.143860	475.938934	176.693924
-533.307800	221.475815	860.533386	-541.116089	18.834824	861.240662	-666.115540	255.793808	423.577850	-602.827271	-13.677447	476.627136	-652.564575	253.260925	68.154305	-664.901245	-12.859101	79.453461	-573.391724	337.707245	1281.446655	-552.339783	-55.347607	1309.601440	-508.196411	142.893539	1323.328247	-489.406647	163.639114	1587.713379	-655.900330	372.328644	1060.161621	-605.820007	-121.783508	1087.708618	-601.210754	384.826447	799.976868	-518.201355	-132.680496	840.890381	-526.249878	120.079849	960.284363	457.240967	-3.988906	924.047852	475.737427	176.957489
-533.871277	221.311844	860.594299	-541.827637	19.002909	861.180725	-666.586121	255.697098	423.647247	-602.902527	-13.892179	476.503784	-652.677673	253.216995	68.157242	-664.869263	-12.903640	79.363693	-574.106750	337.400055	1281.628052	-552.436768	-55.666225	1309.602661	-508.470001	142.698761	1323.346191	-489.562103	163.489822	1587.663086	-658.414063	372.067474	1061.040283	-606.305908	-122.319908	1087.806885	-605.234497	385.513550	800.967529	-519.115112	-133.711411	840.835449	-526.856995	120.013161	960.281372	456.992310	-3.729812	923.944824	475.538025	177.144562
-534.179260	220.980789	860.640869	-541.807861	18.283230	861.308960	-666.773499	255.407593	423.571198	-602.916138	-14.074056	476.566650	-652.618469	253.198837	68.123779	-664.858765	-12.947402	79.334229	-574.877930	337.125061	1281.807373	-552.662659	-55.950520	1309.587646	-508.735962	142.427032	1323.326538	-489.743042	163.309235	1587.584473	-660.814392	371.749908	1061.843384	-606.700684	-122.760612	1087.866211	-608.496765	385.868622	802.187622	-519.888123	-134.666229	840.804565	-527.081177	119.548927	960.377686	456.755066	-3.457743	923.866150	475.337708	177.361038
-534.690247	220.647873	860.662964	-542.122131	17.910290	861.369629	-666.986206	255.146957	423.520813	-602.932739	-14.298514	476.529694	-652.600159	253.143967	68.095573	-664.855103	-13.012051	79.280800	-575.591248	336.772797	1281.968750	-552.826233	-56.315796	1309.530640	-508.997101	142.198853	1323.294556	-489.996490	163.071411	1587.500488	-663.229614	371.489777	1062.594604	-607.056091	-123.181267	1087.927002	-612.087769	385.941040	802.786865	-520.526917	-135.455521	840.777954	-527.528748	119.226830	960.422913	456.528320	-3.230791	923.780640	475.115936	177.628159
-535.147339	220.261322	860.662170	-542.453918	17.551682	861.408691	-667.206604	254.877838	423.455322	-602.969482	-14.503438	476.520630	-652.593384	253.107147	68.045944	-664.919800	-13.051918	79.250893	-576.357666	336.490173	1282.107544	-553.073914	-56.628071	1309.454956	-509.370148	141.942184	1323.217529	-490.217102	162.882767	1587.446777	-665.675903	371.188507	1063.426758	-607.359558	-123.586929	1087.896362	-616.073853	385.593231	802.801941	-521.002441	-136.046875	840.757019	-527.954407	118.881676	960.445496	456.280884	-2.947567	923.696899	474.868927	177.923904
-535.628296	219.917236	860.672668	-542.810974	17.181799	861.459595	-667.469666	254.654007	423.426575	-602.994446	-14.753025	476.470123	-652.601379	253.071167	68.023247	-664.881958	-13.122989	79.170464	-577.078369	336.141235	1282.244873	-553.270752	-57.023624	1309.394897	-509.717438	141.708633	1323.242188	-490.404724	162.736954	1587.400146	-667.711670	370.554810	1064.014648	-607.581543	-123.910515	1087.864502	-618.783142	385.650269	803.477173	-521.316589	-136.545410	840.706604	-528.407959	118.552338	960.479980	456.016144	-2.639297	923.623413	474.616608	178.286652
-536.155151	219.787720	860.851013	-543.148132	16.816534	861.494690	-667.837708	254.458557	423.484589	-603.080383	-15.067312	476.493774	-652.740234	253.023651	68.026161	-664.978760	-13.181030	79.193047	-577.869751	335.836914	1282.362915	-553.471130	-57.357853	1309.328247	-510.070557	141.435730	1323.207031	-490.699707	162.501205	1587.355957	-669.740540	369.985870	1064.550781	-607.744446	-124.234993	1087.813232	-621.570374	385.410370	803.908020	-521.529602	-136.848373	840.647583	-528.942139	118.248451	960.597717	455.772491	-2.265649	923.539124	474.381897	178.591705
-536.592285	219.016113	860.657776	-543.900146	16.834835	861.470581	-668.018433	254.104721	423.390015	-603.235474	-15.470282	476.416687	-652.731812	252.983276	67.964470	-665.054871	-13.256273	79.197021	-578.679871	335.525757	1282.484497	-553.673218	-57.693478	1309.278198	-510.444946	141.146667	1323.196777	-491.010284	162.239761	1587.328735	-671.588928	369.217468	1065.049194	-607.831299	-124.584801	1087.723511	-624.086121	385.018280	804.193787	-521.584229	-136.955841	840.556152	-529.436462	117.934418	960.478210	455.568756	-1.937493	923.476746	474.207581	178.872528
-537.149841	218.757294	860.715027	-544.288208	16.549837	861.503174	-668.319336	253.900101	423.404877	-603.407837	-15.847302	476.427582	-652.788574	252.933304	67.959404	-665.068604	-13.319618	79.151840	-579.477295	335.190277	1282.597412	-553.820618	-58.066151	1309.230835	-511.044067	140.927231	1323.093140	-491.376160	161.944748	1587.291382	-673.263123	368.450226	1065.437134	-607.860962	-124.871017	1087.609619	-626.252075	384.535645	804.448059	-521.545471	-136.956894	840.449036	-529.952820	117.660988	960.527893	455.383484	-1.614092	923.418701	474.031738	179.178726
-537.753845	218.636658	860.796387	-544.662964	16.177179	861.520142	-668.697510	253.690033	423.429047	-603.596558	-16.183043	476.381683	-652.889038	252.933548	67.943871	-665.146423	-13.381678	79.121101	-580.318176	334.874176	1282.606689	-554.054932	-58.403687	1309.130615	-511.308716	140.569351	1323.120361	-491.796112	161.628281	1587.273438	-674.865051	367.590363	1065.713013	-607.854431	-125.130295	1087.424561	-628.422363	384.002655	804.465027	-521.352234	-136.796265	840.278503	-530.500610	117.396935	960.583313	455.233612	-1.323379	923.357300	473.868286	179.523331
-538.183228	218.301254	860.865479	-544.642883	15.320006	861.634583	-668.967346	253.475449	423.415283	-603.872498	-16.524771	476.469818	-652.846069	252.902191	67.920845	-665.285400	-13.426227	79.090698	-581.165527	334.500732	1282.665039	-554.262146	-58.811081	1309.050415	-511.796906	140.287048	1323.095093	-492.222778	161.304947	1587.268555	-676.445129	366.739380	1065.997070	-607.764771	-125.346588	1087.268433	-630.745483	382.960114	804.198486	-521.064331	-136.484863	840.144653	-530.815796	116.850159	960.686951	455.072998	-0.946809	923.293030	473.709564	179.882446
-538.705322	218.042419	860.935791	-544.996399	14.937350	861.657288	-669.318054	253.276993	423.398682	-604.150024	-16.894337	476.449646	-652.866821	252.882324	67.904167	-665.373962	-13.482248	79.101288	-582.006775	334.171967	1282.679199	-554.505127	-59.141434	1308.974976	-512.264526	139.965012	1323.074829	-492.690918	160.954819	1587.266113	-677.631897	365.684540	1066.038330	-607.705505	-125.511940	1086.981812	-631.997681	382.188812	804.149963	-520.671570	-136.043091	839.941406	-531.289795	116.515999	960.737305	454.950043	-0.487544	923.226501	473.579865	180.305527
-539.230591	217.740479	860.967957	-545.404602	14.572557	861.665283	-669.656433	253.053009	423.373993	-604.397644	-17.177948	476.436188	-652.939697	252.878693	67.859871	-665.487854	-13.535572	79.054077	-582.884888	333.691101	1282.625977	-554.689819	-59.547718	1308.898071	-512.811890	139.654465	1323.122925	-493.203064	160.575806	1587.306274	-678.664124	364.587921	1065.941772	-607.517822	-125.620445	1086.744995	-633.020874	381.347565	804.129333	-520.145569	-135.554794	839.769714	-531.761536	116.177025	960.757935	454.872925	-0.008274	923.193665	473.493744	180.707916
-539.884888	217.120850	860.885803	-546.202759	14.608974	861.598145	-669.951782	252.804733	423.283295	-604.711243	-17.535172	476.387451	-652.985229	252.889862	67.866943	-665.583923	-13.583345	79.048668	-583.665771	333.313782	1282.606323	-554.834351	-59.897949	1308.801880	-513.504272	139.366806	1323.062866	-493.830688	160.112350	1587.317139	-679.481018	363.390747	1065.839844	-607.305969	-125.673210	1086.482666	-633.696777	380.439972	804.025208	-519.458435	-134.877487	839.616577	-532.403076	115.882706	960.674194	454.787903	0.441611	923.136963	473.405731	181.133194
-540.386841	216.745621	860.901245	-546.573853	14.340978	861.600952	-670.191772	252.533813	423.181152	-604.950500	-17.813856	476.354248	-653.177307	253.019043	67.954903	-665.687561	-13.616465	79.011757	-584.541077	332.931824	1282.556641	-555.041321	-60.351681	1308.741211	-514.064148	139.015900	1323.066772	-494.354095	159.737701	1587.374756	-680.129822	362.188049	1065.647461	-607.032410	-125.680725	1086.203369	-634.040405	379.361603	803.883057	-518.655640	-134.081696	839.534241	-532.856750	115.562286	960.685181	454.707397	0.893363	923.110535	473.348663	181.624939
-540.975952	216.436951	860.955933	-546.985046	14.000022	861.601807	-670.515259	252.296799	423.150604	-605.167725	-18.127348	476.357117	-652.985779	252.861130	67.809067	-665.774048	-13.666349	78.957123	-585.371399	332.464539	1282.460327	-555.206177	-60.790710	1308.693726	-514.666687	138.668655	1323.060425	-494.967072	159.307068	1587.438477	-680.628967	361.007080	1065.262695	-606.669006	-125.606354	1085.899658	-634.002808	378.367340	803.685547	-517.622375	-133.165634	839.403687	-533.379089	115.221039	960.715332	454.637604	1.360055	923.097534	473.299225	182.072784
-541.611816	216.460083	861.208008	-547.348633	13.593100	861.640137	-670.910583	252.153046	423.164581	-605.492676	-18.467333	476.366150	-653.015930	252.858643	67.807007	-665.912842	-13.708560	78.923645	-586.229492	332.001373	1282.356567	-555.435608	-61.237755	1308.628296	-515.307373	138.315765	1323.023193	-495.641846	158.820343	1587.513550	-680.932861	359.716949	1064.848999	-606.293152	-125.552025	1085.560791	-633.660156	377.317352	803.450623	-516.703064	-132.278915	839.195007	-533.988403	114.941727	960.872131	454.618347	1.854535	923.054260	473.290924	182.583130
-542.131165	216.144073	861.222595	-547.730713	13.186613	861.640320	-671.137878	251.900986	423.056702	-605.955811	-18.941872	476.345856	-652.978760	252.819458	67.737938	-666.075928	-13.769375	78.864799	-587.125244	331.593842	1282.259644	-555.757141	-61.700710	1308.572388	-515.915283	137.904114	1323.042969	-496.418274	158.262192	1587.549194	-680.915649	358.274902	1064.267090	-605.831421	-125.423218	1085.180298	-632.494629	376.278900	803.319153	-515.496765	-131.226669	839.053711	-534.460083	114.581154	960.881714	454.610718	2.355484	923.001465	473.331238	183.145020
-542.649475	215.487442	861.184692	-547.793274	12.346560	861.729492	-671.361206	251.670502	422.938782	-606.390198	-19.375425	476.441650	-652.978638	252.813202	67.708038	-666.253235	-13.828512	78.846764	-588.017517	331.062744	1282.114380	-556.044556	-62.164623	1308.494873	-516.534424	137.483200	1323.015137	-497.127655	157.798645	1587.627808	-681.036865	357.011383	1063.718140	-605.381409	-125.333588	1084.782959	-631.865540	374.878052	802.639526	-514.250793	-130.103790	838.943787	-534.795532	113.919724	960.912109	454.615234	2.968264	922.948425	473.352936	183.788162
-543.230103	215.178833	861.244263	-548.213318	11.993929	861.717590	-671.644104	251.500931	422.877808	-604.463867	-18.141325	475.939850	-653.044922	252.815689	67.698555	-665.383545	-13.869948	78.503296	-588.785400	330.526886	1281.934326	-556.292297	-62.697102	1308.464478	-517.151917	137.059113	1323.035522	-497.913879	157.263763	1587.705322	-680.692200	355.508026	1062.935425	-604.887268	-125.159615	1084.413086	-629.899048	373.767853	802.607422	-512.944763	-128.930771	838.819702	-535.319763	113.562988	960.938477	454.669464	3.655650	922.882507	473.388580	184.413040
-543.839294	214.915192	861.348694	-548.617004	11.697701	861.708618	-671.907715	251.346466	422.844330	-604.229614	-18.105896	475.809906	-653.078552	252.807129	67.655090	-665.249817	-13.928871	78.410904	-589.583313	330.017578	1281.740234	-556.553040	-63.170212	1308.486328	-517.836426	136.614777	1323.006104	-498.750275	156.701508	1587.812500	-680.378662	354.085541	1062.216797	-604.296814	-124.966293	1084.047607	-628.130737	372.381775	802.229919	-511.464844	-127.552925	838.757813	-535.866150	113.238991	960.990295	454.696869	4.262390	922.859070	473.439758	185.022263
-544.460083	214.575912	861.416687	-549.065002	11.352365	861.727234	-672.231506	251.160019	422.789764	-604.926697	-18.654903	475.860138	-653.080200	252.795135	67.626724	-665.521667	-13.961106	78.438698	-590.416809	329.448669	1281.556274	-556.837524	-63.690758	1308.481201	-518.448181	136.133789	1323.080078	-499.585022	156.137024	1587.926514	-680.142090	352.745209	1061.559814	-603.706299	-124.837280	1083.675415	-627.186951	370.791901	801.572632	-510.075653	-126.193306	838.571167	-536.416931	112.881714	961.035339	454.740540	4.892691	922.854797	473.512115	185.656250
-545.190308	214.293243	861.488708	-549.860901	11.451668	861.629456	-672.562073	251.063904	422.760132	-605.214478	-18.955172	475.758026	-653.237000	252.798080	67.573196	-665.625854	-14.008452	78.436623	-591.256470	328.938690	1281.406860	-557.186218	-64.191727	1308.476074	-519.063965	135.653244	1323.065308	-500.465729	155.544113	1588.047241	-679.371094	351.161194	1060.669189	-603.094238	-124.689262	1083.290894	-624.161011	369.456055	801.330200	-508.577698	-124.787445	838.533752	-537.156860	112.702713	961.019958	454.817078	5.494492	922.850098	473.587372	186.188354
-545.652893	213.785385	861.502808	-549.912720	10.643182	861.733276	-672.752014	250.909760	422.673584	-605.313049	-19.182814	475.851746	-653.318481	252.807632	67.567459	-665.621094	-14.051738	78.374825	-592.180725	328.399017	1281.187622	-557.560303	-64.722366	1308.484863	-519.743835	135.194168	1323.034546	-501.372589	154.965851	1588.146851	-678.684509	349.721039	1059.804810	-602.419189	-124.467506	1082.949463	-621.533569	368.055847	801.094299	-507.018341	-123.247871	838.461548	-537.493164	112.111351	961.087219	454.951294	6.181443	922.798828	473.698883	186.955078
-546.325012	213.430405	861.590820	-550.335999	10.302023	861.743164	-672.956421	250.814514	422.575867	-606.002747	-19.746058	475.940796	-653.315552	252.829178	67.509262	-665.887207	-14.101870	78.419403	-592.962830	327.800842	1281.028809	-557.852478	-65.271461	1308.491455	-520.367371	134.699631	1323.139893	-502.296021	154.387924	1588.260742	-677.820496	348.294922	1058.898193	-601.770813	-124.338417	1082.566406	-618.935852	366.741058	800.884521	-505.360840	-121.613480	838.434082	-538.054260	111.737907	961.137512	455.093445	6.989420	922.736877	473.769409	187.723297
-546.937561	213.124817	861.662659	-550.756897	9.957209	861.751099	-673.137878	250.663483	422.506622	-605.877197	-19.841080	475.860291	-653.427612	252.881805	67.472076	-665.827148	-14.171665	78.314316	-593.763367	327.233093	1280.941650	-558.148132	-65.783470	1308.514526	-521.060181	134.155991	1323.132690	-503.215576	153.764954	1588.376465	-677.074402	347.017944	1058.200317	-601.040344	-124.232208	1082.221191	-616.114990	364.353058	799.768372	-503.607880	-119.845085	838.474609	-538.597229	111.391602	961.180054	455.204926	7.681687	922.711426	473.875763	188.493332
-547.600159	212.710648	861.738281	-551.165588	9.552785	861.749390	-673.315857	250.573532	422.442566	-606.025024	-20.049042	475.815277	-653.518188	252.879745	67.486839	-665.863342	-14.227448	78.244919	-594.590759	326.664795	1280.873291	-558.529602	-66.353104	1308.555664	-521.713074	133.664856	1323.060547	-504.172791	153.179840	1588.515381	-676.200684	345.698608	1057.450195	-600.351013	-124.163719	1081.844727	-613.338135	362.294281	798.956238	-501.745514	-117.991547	838.572693	-539.163635	110.957802	961.220154	455.297119	8.412798	922.680725	473.988892	189.180603
-548.168945	212.312607	861.807617	-551.573303	9.218473	861.739746	-673.294800	250.378036	422.325470	-606.098450	-20.219856	475.730194	-653.503296	252.891373	67.453194	-665.854492	-14.287360	78.178398	-595.433960	326.025177	1280.778564	-558.887329	-66.913849	1308.516846	-522.359802	133.106934	1323.128540	-505.135468	152.573532	1588.628418	-675.175415	344.364502	1056.687744	-599.473328	-124.011803	1081.469238	-610.281494	360.314789	798.457153	-499.823944	-116.086777	838.761597	-539.678955	110.561462	961.252686	455.478516	9.219327	922.615723	474.145325	189.997787
-548.809021	211.950348	861.917358	-551.986572	8.878061	861.738403	-673.290405	250.178940	422.249329	-606.235352	-20.434435	475.677002	-653.406494	252.902802	67.432671	-665.937073	-14.359998	78.154503	-596.303467	325.454742	1280.763306	-559.312378	-67.441200	1308.592896	-523.080200	132.480026	1323.217529	-506.119202	151.976440	1588.754028	-674.003784	343.060547	1055.900269	-598.834167	-123.983299	1081.082520	-606.812622	358.398010	798.169189	-497.849335	-114.062653	838.922363	-540.244507	110.167664	961.310791	455.729004	10.083041	922.540955	474.324524	190.850830
-549.411926	211.591675	862.005249	-552.398132	8.540893	861.735229	-673.606323	250.183487	422.268311	-605.822144	-20.251648	475.518524	-653.655579	252.843033	67.413460	-665.746704	-14.402253	78.015732	-597.044800	324.784760	1280.696289	-559.664307	-68.077446	1308.643921	-523.740173	131.934509	1323.285278	-507.084747	151.365707	1588.892334	-672.777405	341.883545	1055.132935	-597.921082	-123.897316	1080.765503	-603.025696	356.326660	798.017639	-495.887512	-112.089249	839.206604	-540.783875	109.785118	961.356323	455.869446	10.923447	922.486328	474.471069	191.682312
-550.073364	211.213516	862.090515	-552.800964	8.206076	861.730652	-673.998047	250.261841	422.297119	-606.353943	-20.764359	475.546051	-653.879395	252.825150	67.399704	-665.971191	-14.429516	78.032608	-597.877930	324.154938	1280.714355	-560.061157	-68.664436	1308.690552	-524.403687	131.336395	1323.363647	-508.059692	150.740585	1589.015747	-671.359131	340.536591	1054.348633	-597.061096	-123.861794	1080.469849	-598.940369	354.423126	798.036865	-493.901123	-110.056465	839.490784	-541.347473	109.397858	961.399780	455.985840	11.851501	922.422058	474.609283	192.628677
-550.693237	210.798019	862.150696	-553.146240	7.793871	861.719482	-674.087646	250.239883	422.257141	-607.142761	-21.467344	475.647980	-653.960754	252.824265	67.365906	-666.270569	-14.446624	78.053635	-598.646667	323.458893	1280.654907	-560.447876	-69.216965	1308.758545	-525.135559	130.738678	1323.400513	-509.025757	150.150650	1589.129272	-669.498535	338.933014	1053.777466	-596.273010	-123.860809	1080.193359	-594.659729	352.446289	798.086182	-491.868622	-107.927536	839.819763	-541.867615	108.963142	961.428040	456.182678	12.830891	922.317444	474.766327	193.535217
-551.254883	210.440048	862.230530	-553.517761	7.437849	861.693909	-674.061462	250.060562	422.150818	-607.523315	-21.834803	475.632172	-654.003967	252.790222	67.353607	-666.451111	-14.503923	78.053696	-599.454163	322.865448	1280.709839	-560.941284	-69.759758	1308.781372	-525.810242	130.125275	1323.386353	-509.986511	149.535416	1589.222046	-668.025635	337.999146	1053.099487	-595.406067	-123.950363	1079.896118	-590.146606	350.388733	798.188904	-489.848175	-105.788330	840.147461	-542.384949	108.564453	961.460083	456.393768	13.753100	922.246216	474.989594	194.495255
-551.837036	209.990341	862.305420	-553.840271	7.064847	861.673218	-674.116089	249.966110	422.100189	-607.680115	-22.084988	475.595276	-654.090027	252.765533	67.322418	-666.523743	-14.551142	78.027130	-600.268005	322.153351	1280.739502	-561.404541	-70.381378	1308.743530	-526.454346	129.505127	1323.481812	-510.945190	148.949722	1589.336914	-666.451782	336.726501	1052.334961	-594.542603	-123.952843	1079.557983	-585.612549	348.269104	798.355652	-487.738129	-103.636658	840.546509	-542.873718	108.119225	961.490723	456.555695	14.699887	922.126038	475.151398	195.480240
-552.459595	209.565231	862.357605	-554.357300	7.097575	861.634033	-674.468323	250.053314	422.148132	-607.836731	-22.296595	475.503784	-654.476318	252.761810	67.350121	-666.558960	-14.589512	77.958359	-600.996399	321.442383	1280.776855	-561.778320	-70.995399	1308.766479	-527.181335	128.897400	1323.534668	-511.936737	148.287460	1589.424438	-664.904663	335.802277	1051.689453	-593.712585	-124.023422	1079.315674	-580.836304	346.148895	798.637573	-485.696716	-101.529053	841.003967	-543.473816	107.882683	961.500122	456.753601	15.830044	921.992371	475.329742	196.531418
-552.882813	208.973831	862.438721	-554.060303	6.457807	861.789429	-674.809082	250.165955	422.199036	-607.912964	-22.448080	475.577026	-654.747803	252.686218	67.366547	-666.614075	-14.643002	77.928566	-601.813477	320.754913	1280.835205	-562.308716	-71.566666	1308.820679	-527.832214	128.215179	1323.548218	-512.798462	147.729568	1589.569458	-663.648743	335.048187	1050.837524	-592.790344	-124.052338	1078.983032	-576.025696	343.992493	798.960266	-483.733490	-99.350868	841.495056	-543.674072	107.339775	961.632263	456.895386	16.779491	921.888733	475.506195	197.527100
-553.346008	208.455841	862.534119	-554.024292	6.154748	861.944824	-675.242554	250.328644	422.322144	-607.386719	-22.153109	475.479523	-655.156555	252.629242	67.390419	-666.296997	-14.731950	77.812950	-602.612976	320.049774	1280.908569	-562.816223	-72.179253	1308.829712	-528.484375	127.564339	1323.588867	-513.767029	147.072556	1589.647217	-661.915161	334.121613	1050.299194	-592.093140	-124.226707	1078.738892	-570.996399	341.801453	799.440186	-481.746613	-97.182297	842.009216	-544.027954	106.982964	961.771545	457.136322	17.820335	921.791260	475.740234	198.545044
-553.688354	208.052719	862.641296	-553.996765	5.913902	862.102051	-675.456299	250.372452	422.365845	-607.723145	-22.479111	475.554871	-655.431274	252.559525	67.381638	-666.396790	-14.776293	77.815643	-603.287231	319.328491	1281.015259	-563.271851	-72.824425	1308.866699	-529.171509	126.891991	1323.602783	-514.590393	146.493774	1589.764038	-660.067688	333.254303	1049.718750	-591.195496	-124.313896	1078.468750	-566.047058	339.868225	800.125549	-479.765961	-95.059639	842.588989	-544.329407	106.703232	961.917725	457.425629	18.891363	921.637329	475.976807	199.615250
-553.788757	207.951462	862.862793	-554.019348	5.802240	862.241394	-675.171143	250.057846	422.302734	-608.261230	-22.860531	475.623962	-655.240234	252.506363	67.369911	-666.586243	-14.813336	77.808891	-604.090576	318.625641	1281.089355	-563.839661	-73.374641	1308.830688	-529.789063	126.224792	1323.624268	-515.460449	145.864044	1589.823486	-658.238037	332.592682	1049.193970	-590.476624	-124.432465	1078.135132	-560.976990	337.713043	801.094482	-477.789124	-92.918930	843.195068	-544.577148	106.560158	962.115662	457.588806	19.916195	921.503479	476.155579	200.654541
-553.875732	208.202377	863.133911	-554.399902	5.587887	862.147705	-674.555542	249.534271	422.200623	-608.559753	-23.096313	475.570923	-654.874878	252.437531	67.350174	-666.645142	-14.847982	77.762672	-604.861389	317.908966	1281.202759	-564.367493	-73.990585	1308.838745	-530.420715	125.585297	1323.639038	-516.350037	145.176575	1589.847534	-656.244568	332.039368	1048.792114	-589.697571	-124.500603	1077.877808	-556.046692	335.629364	801.875793	-475.916748	-90.880516	843.777405	-544.904419	106.386589	962.212341	457.887726	21.049149	921.336365	476.421204	201.771255
-555.171204	207.236176	862.798279	-555.429993	4.846013	861.896790	-674.102112	249.056000	421.965576	-608.888245	-23.346954	475.556976	-654.593689	252.396881	67.365395	-666.740784	-14.902669	77.755943	-605.613342	317.160004	1281.367920	-564.892822	-74.593063	1308.820068	-531.052734	124.916565	1323.575684	-517.101501	144.590240	1589.955078	-654.313354	331.728516	1048.502930	-588.906128	-124.558357	1077.640259	-550.815918	333.172455	802.275452	-474.054718	-88.929802	844.411743	-545.837524	105.585587	961.897766	458.116486	22.092184	921.210327	476.641876	202.815155
-555.690674	206.800827	862.855591	-555.706848	4.479716	861.871826	-673.630859	248.598068	421.820587	-609.097656	-23.555351	475.528015	-654.269287	252.332535	67.374306	-666.796143	-14.921453	77.700966	-606.391968	316.469788	1281.581055	-565.468689	-75.232643	1308.777954	-531.619873	124.263535	1323.607056	-517.878662	143.936005	1589.987061	-652.321716	331.483887	1048.227539	-588.175720	-124.500862	1077.381226	-545.911377	330.785217	802.999207	-472.210571	-87.038200	845.099060	-546.297729	105.155441	961.919617	458.366486	23.133228	921.094543	476.844818	203.818420
-556.180725	206.416382	862.937866	-555.999695	4.110679	861.838989	-672.468018	247.633163	421.464539	-609.364197	-23.800770	475.566406	-653.407043	252.301468	67.332512	-666.901978	-14.948109	77.709496	-607.070679	315.694397	1281.755859	-566.011719	-75.844246	1308.749146	-532.302795	123.547859	1323.596191	-518.634033	143.267548	1590.032959	-650.276062	331.338989	1047.949219	-587.560303	-124.536110	1077.137817	-541.390625	328.873993	803.861816	-470.440430	-85.230415	845.739136	-546.740234	104.731110	961.948914	458.718201	24.267557	920.940979	477.110352	205.009827
-556.652100	206.059311	862.982605	-556.276123	3.715192	861.820801	-670.335510	246.183868	420.770416	-609.775146	-24.214022	475.620483	-651.855774	252.354507	67.287437	-667.051208	-14.967355	77.739716	-607.798645	314.967834	1281.971191	-566.525635	-76.425949	1308.747925	-532.919983	122.902405	1323.678101	-519.465942	142.552536	1590.002686	-648.187378	331.126587	1047.764404	-587.023254	-124.627716	1076.922729	-537.151978	327.267944	804.969116	-468.746368	-83.532066	846.401062	-547.181091	104.332809	961.968323	458.942841	25.317423	920.815063	477.300781	206.080597
-557.132935	205.674988	863.041443	-556.562988	3.379372	861.799377	-672.218811	246.961151	421.281097	-609.965454	-24.436024	475.605804	-653.111145	252.219330	67.312538	-667.137634	-15.015640	77.719345	-608.517273	314.234009	1282.230591	-567.127258	-77.021255	1308.644775	-533.551086	122.263565	1323.728760	-520.179749	141.870453	1589.982056	-646.177368	330.903198	1047.561523	-586.574890	-124.702095	1076.672974	-532.984924	325.572998	805.912964	-467.054108	-81.840897	847.124695	-547.618835	103.941833	961.991882	459.294952	26.522179	920.658325	477.572144	207.121582
-557.578247	205.419998	863.133667	-556.760010	3.066409	861.766968	-672.592285	246.908478	421.387543	-610.071106	-24.655025	475.585815	-653.366028	252.191086	67.307480	-667.141235	-15.012663	77.699944	-609.133179	313.518311	1282.379761	-567.675110	-77.631218	1308.553955	-534.202576	121.585625	1323.732178	-520.764221	141.246307	1590.003784	-644.363037	330.673035	1047.373535	-586.176208	-124.707321	1076.346802	-528.913696	323.753967	806.883118	-465.490723	-80.266747	847.740906	-548.018860	103.607635	962.028748	459.557648	27.514750	920.537781	477.799713	208.221344
-557.907166	205.127289	863.207947	-556.831238	2.851040	861.798828	-672.564148	246.669052	421.329987	-610.066040	-24.810020	475.537079	-653.286316	252.156998	67.312355	-667.185913	-15.054803	77.659683	-609.697510	312.802673	1282.595215	-568.174866	-78.200722	1308.475098	-534.833069	120.960274	1323.736450	-521.419189	140.551880	1589.984375	-642.636841	330.370605	1047.183105	-585.810791	-124.700211	1076.010864	-524.820923	321.939148	807.864929	-463.901001	-78.740784	848.416199	-548.312012	103.343575	962.090271	459.912964	28.606003	920.383118	478.061279	209.288834
-558.250122	204.717010	863.242126	-556.884827	2.576479	861.841370	-672.597961	246.443024	421.266876	-610.073425	-24.974222	475.523651	-653.297729	252.139130	67.309975	-667.193481	-15.109457	77.613373	-610.271240	312.101501	1282.773560	-568.778442	-78.808998	1308.366943	-535.417053	120.280312	1323.731689	-522.014160	139.888275	1589.968750	-641.020264	329.993378	1046.996216	-585.528503	-124.708138	1075.701904	-520.704468	320.114319	809.002747	-462.436401	-77.276833	849.061279	-548.593262	103.017197	962.136292	460.256897	29.754004	920.223145	478.268341	210.412277
-558.411499	204.411285	863.327393	-556.819763	2.402278	861.956543	-672.596497	246.205307	421.218536	-610.076416	-25.148487	475.515137	-653.155029	252.095459	67.282181	-667.193237	-15.157805	77.573524	-610.696228	311.437134	1282.866943	-569.322998	-79.393166	1308.211670	-536.018188	119.631599	1323.709229	-522.623413	139.160416	1589.930420	-639.519836	329.487885	1046.831665	-585.320984	-124.771942	1075.437378	-516.677856	318.218781	810.145142	-461.034363	-76.051567	849.641541	-548.787048	102.800407	962.249695	460.552185	30.757355	920.057922	478.499756	211.507141
-558.434265	204.304291	863.469116	-556.744263	2.197473	862.049133	-672.589661	245.902588	421.180878	-610.013367	-25.254400	475.496063	-653.108093	252.074417	67.257751	-667.124146	-15.174244	77.526634	-611.085693	310.811432	1283.057495	-569.904480	-79.982140	1308.090820	-536.593872	118.969475	1323.735840	-523.272766	138.401093	1589.878662	-638.080017	328.862915	1046.676147	-585.170166	-124.812775	1075.125366	-512.659668	316.386932	811.350891	-459.771973	-74.885605	850.245178	-548.940857	102.623260	962.382507	460.899231	31.931690	919.900940	478.744690	212.556046
-558.402527	204.267166	863.622070	-556.651489	2.104725	862.158081	-672.651794	245.602539	421.159332	-609.942322	-25.391510	475.464539	-652.970520	252.038437	67.277344	-667.085693	-15.255775	77.515762	-611.455261	310.166290	1283.216431	-570.539246	-80.550598	1307.923340	-537.151428	118.353325	1323.757935	-523.761169	137.741241	1589.901001	-636.765503	328.203644	1046.588989	-585.064575	-124.884109	1074.856689	-508.601990	314.562317	812.693176	-458.609589	-73.821083	850.749756	-549.046997	102.537849	962.527771	461.193054	32.891144	919.785645	478.972748	213.536026
-558.778931	204.559509	863.770264	-557.567017	1.706789	861.687988	-672.894775	245.418762	421.193024	-610.264160	-25.751644	475.480255	-652.974731	251.995102	67.257813	-667.254578	-15.303496	77.514992	-611.778748	309.635071	1283.355347	-571.182190	-81.100639	1307.794067	-537.570435	117.652214	1323.776245	-524.297974	137.039444	1589.898315	-635.565247	327.492615	1046.485107	-584.989075	-124.902390	1074.527344	-504.684052	312.688477	814.087524	-457.464691	-72.849213	851.348328	-549.601501	102.161697	962.356384	461.558899	33.963509	919.621460	479.218445	214.637421
-558.815063	203.787704	863.798462	-556.831360	1.690632	862.123352	-672.911682	245.053879	421.083679	-610.067200	-25.703876	475.460327	-652.773499	251.996658	67.247681	-667.130859	-15.374329	77.488403	-612.009766	309.024231	1283.450317	-571.742371	-81.655380	1307.684082	-538.150940	117.108070	1323.719971	-524.805298	136.341049	1589.882813	-634.396973	326.621948	1046.428711	-584.979370	-124.974373	1074.284546	-500.843628	310.886047	815.539978	-456.488647	-72.047234	851.881653	-549.518555	101.994698	962.612671	461.911163	34.969872	919.523621	479.451996	215.699570
-560.055603	202.742935	863.596802	-557.617065	1.260721	862.098206	-673.317200	244.914230	421.006653	-610.401794	-26.071421	475.514648	-652.979126	251.937271	67.237434	-667.274658	-15.412847	77.489227	-612.243835	308.516388	1283.596069	-572.347290	-82.187721	1307.564087	-538.645691	116.524681	1323.705566	-525.316040	135.613251	1589.864990	-633.424011	325.854706	1046.369995	-585.010437	-125.036964	1074.051636	-496.877380	309.051453	817.060364	-455.587830	-71.289093	852.326355	-550.462952	101.362015	962.494263	462.300873	35.928181	919.403381	479.739868	216.593262
-560.471741	202.446365	863.593079	-557.937500	0.884983	862.084351	-673.502258	244.635147	421.006165	-610.575745	-26.309498	475.510834	-652.950928	251.915588	67.208809	-667.316956	-15.453084	77.491936	-612.541199	307.994171	1283.742188	-573.040222	-82.695908	1307.388550	-538.961365	115.876236	1323.792114	-525.776611	134.923401	1589.852417	-632.475525	324.978058	1046.328857	-585.102112	-125.103577	1073.815674	-493.384125	307.273743	818.548340	-454.843140	-70.787102	852.777161	-550.866577	101.024620	962.488464	462.652954	36.947151	919.283813	480.029388	217.596085
-560.868042	202.226730	863.635681	-558.176514	0.561661	862.118225	-673.651062	244.387543	421.005585	-610.737488	-26.569031	475.534515	-652.928284	251.900101	67.194778	-667.399963	-15.484129	77.470131	-612.836731	307.599548	1283.917847	-573.634460	-83.149712	1307.289551	-539.362671	115.368309	1323.827148	-526.241089	134.250351	1589.871704	-631.627258	324.117188	1046.420776	-585.227112	-125.173210	1073.630981	-490.014801	305.545532	820.152771	-454.095001	-70.233147	853.317078	-551.223389	100.755089	962.529907	463.000916	37.839554	919.199829	480.313446	218.522781
-561.114319	201.817581	863.641418	-557.869141	0.196221	862.253967	-673.759644	244.111618	420.922180	-610.595764	-26.639336	475.521606	-652.814026	251.871155	67.157524	-667.349121	-15.540491	77.447586	-613.132690	307.091980	1284.076294	-574.203979	-83.656456	1307.178833	-539.815002	114.800079	1323.780884	-526.769165	133.471985	1589.847900	-630.786316	323.255554	1046.435547	-585.422119	-125.293625	1073.513428	-486.682770	303.793610	821.840271	-453.603027	-69.947029	853.677307	-551.296936	100.452988	962.609802	463.356171	38.838158	919.124329	480.545685	219.474258
-561.558899	201.561203	863.633972	-558.223389	-0.147813	862.177185	-673.988708	243.882980	420.887604	-610.732971	-26.908180	475.504669	-652.834534	251.865555	67.166832	-667.420471	-15.548570	77.420998	-613.431396	306.663422	1284.302856	-574.797668	-84.169868	1307.040527	-540.291016	114.268852	1323.750366	-527.215332	132.774475	1589.858276	-630.032715	322.501068	1046.566895	-585.710022	-125.426437	1073.376953	-483.473541	302.122223	823.513550	-453.170502	-69.750298	854.005432	-551.682373	100.122665	962.566406	463.692932	39.651855	919.041870	480.806793	220.335266
-561.980957	201.228119	863.653809	-558.530396	-0.473266	862.203430	-674.139160	243.668091	420.875763	-610.959778	-27.229168	475.501221	-652.743347	251.841461	67.160706	-667.528687	-15.622449	77.411041	-613.752869	306.262238	1284.489136	-575.292969	-84.608360	1306.984131	-540.665588	113.805679	1323.811157	-527.543884	132.138428	1589.914795	-629.272705	321.658142	1046.710571	-586.021179	-125.552513	1073.237305	-480.471710	300.433990	825.213684	-452.806396	-69.670731	854.391479	-552.044373	99.801285	962.589233	464.125732	40.536510	918.939636	481.095642	221.233063
-562.372681	200.908936	863.632019	-558.829834	-0.832028	862.217896	-674.311646	243.458649	420.839417	-611.102234	-27.501253	475.529999	-652.774170	251.814713	67.137848	-667.674255	-15.681314	77.407516	-614.029968	305.793335	1284.677856	-575.803101	-85.096718	1306.914063	-540.935059	113.241974	1323.855713	-527.942383	131.459473	1589.945801	-628.562378	320.975433	1046.862305	-586.396606	-125.718521	1073.099854	-477.607269	298.898102	826.892639	-452.558990	-69.758224	854.684631	-552.371277	99.484406	962.584167	464.467896	41.234856	918.898743	481.336853	221.902130
-562.723999	200.553497	863.644897	-559.121582	-1.194678	862.260132	-674.512085	243.227600	420.796112	-611.266968	-27.737864	475.519592	-652.766724	251.791321	67.149841	-667.747864	-15.769290	77.392036	-614.407410	305.421875	1284.942627	-576.382935	-85.506836	1306.775269	-541.217346	112.749817	1323.964478	-528.312988	130.782257	1590.003662	-627.927795	320.326202	1047.047729	-586.821167	-125.975754	1072.988770	-474.966888	297.274475	828.544739	-452.452179	-69.963806	854.903198	-552.706055	99.142075	962.612915	464.762909	41.988247	918.849487	481.560669	222.649048
-563.014587	200.265076	863.700928	-559.426025	-1.570593	862.322327	-674.686218	243.009827	420.749908	-611.441711	-27.951237	475.556183	-652.726013	251.786499	67.138237	-667.802368	-15.827992	77.382187	-614.738770	305.079041	1285.211792	-576.834473	-85.930527	1306.713013	-541.522644	112.323227	1324.045898	-528.653442	130.139862	1590.069580	-627.097534	319.355011	1047.288574	-587.271240	-126.259148	1072.906128	-472.464081	295.824585	830.168030	-452.520477	-70.376823	855.060364	-553.018982	98.812347	962.673279	465.162567	42.704288	918.782410	481.851288	223.285492
-563.351563	199.919785	863.728577	-559.730652	-1.893700	862.385742	-674.887573	242.826096	420.702271	-611.418213	-27.980463	475.569855	-652.814453	251.791656	67.137886	-667.778809	-15.923585	77.379135	-615.049927	304.679443	1285.431641	-577.224731	-86.293304	1306.640137	-541.813599	111.869675	1324.126221	-528.999939	129.485596	1590.115479	-626.295654	318.465240	1047.514160	-587.791626	-126.489578	1072.800293	-470.133270	294.376892	831.800415	-452.673096	-70.795258	855.156311	-553.339600	98.497055	962.718933	465.496948	43.271782	918.724121	482.135254	223.918243
-563.675293	199.548523	863.741333	-559.984558	-2.168577	862.478088	-675.060913	242.668884	420.666138	-611.669189	-28.149603	475.638672	-652.765625	251.771683	67.126137	-667.763855	-16.042681	77.380714	-615.314636	304.268921	1285.639282	-577.598389	-86.708115	1306.559082	-542.113464	111.443138	1324.139282	-529.393188	128.779282	1590.139404	-625.814697	317.970428	1047.746460	-588.340088	-126.786568	1072.712280	-468.058716	292.989624	833.261841	-452.971069	-71.332329	855.206238	-553.633667	98.215820	962.772095	465.780212	43.838634	918.678101	482.375031	224.503662
-564.006653	199.208176	863.747925	-560.290588	-2.450618	862.565979	-675.185974	242.492203	420.585419	-612.146362	-28.556934	475.735779	-652.782837	251.754150	67.114357	-667.829895	-16.169128	77.387924	-615.550720	303.912201	1285.906860	-577.973877	-87.130661	1306.440918	-542.433838	111.079521	1324.170288	-529.626099	128.226868	1590.232910	-625.376221	317.461578	1047.932129	-588.897522	-127.158020	1072.707886	-466.094757	291.695099	834.685059	-453.420868	-72.098541	855.151794	-553.933228	97.946014	962.817993	466.050690	44.339870	918.628540	482.607300	224.981247
-564.315063	198.769516	863.764160	-560.441895	-2.681714	862.763794	-675.288269	242.318344	420.546478	-612.408203	-28.750341	475.787231	-652.787781	251.703201	67.097359	-667.776428	-16.299475	77.331551	-615.751282	303.558105	1286.134888	-578.284729	-87.482933	1306.383545	-542.701050	110.689682	1324.189575	-529.917603	127.604332	1590.285156	-625.010376	317.064789	1048.124146	-589.512695	-127.693298	1072.688599	-464.365143	290.436920	836.053467	-453.990570	-72.869392	855.054382	-554.184631	97.706512	962.927124	466.403992	44.881531	918.559143	482.865570	225.484863
-564.580811	198.478638	863.820923	-560.695801	-2.923185	862.905457	-675.333130	242.148895	420.497375	-612.713318	-28.936432	475.803345	-652.724487	251.703491	67.117233	-667.744873	-16.418076	77.288795	-615.979187	303.199615	1286.346924	-578.606628	-87.842720	1306.373535	-542.872009	110.263283	1324.240112	-530.217712	126.992813	1590.343506	-624.728516	316.768768	1048.347290	-590.084412	-128.093842	1072.637939	-462.884277	289.320068	837.332336	-454.672546	-73.809349	854.861023	-554.448792	97.482681	963.026855	466.651031	45.296402	918.491577	483.091278	225.889008
-565.057617	198.435196	863.878601	-561.437256	-3.346219	862.689697	-675.484253	242.038254	420.530426	-613.158569	-29.246798	475.806396	-652.794983	251.659454	67.088692	-667.781433	-16.540461	77.223114	-616.129089	302.822723	1286.569946	-578.857544	-88.179298	1306.347900	-543.066162	109.874664	1324.291992	-530.468933	126.415955	1590.398438	-624.485107	316.431854	1048.585693	-590.713745	-128.557388	1072.673340	-461.527832	288.293945	838.500488	-455.497620	-74.852211	854.605042	-554.899048	97.107117	962.934082	466.874573	45.630638	918.484558	483.320404	226.235611
-565.379211	198.293701	863.974121	-561.850891	-3.561273	862.755676	-675.591980	241.906891	420.534576	-613.496521	-29.509291	475.841309	-652.812622	251.657364	67.073433	-667.989685	-16.678072	77.157417	-616.271179	302.413208	1286.745361	-579.167969	-88.527145	1306.290039	-543.217102	109.537560	1324.374268	-530.714355	125.841736	1590.480225	-624.305237	316.031799	1048.806885	-591.356567	-129.160675	1072.744141	-460.373718	287.387421	839.555908	-456.438080	-75.998993	854.301453	-555.238647	96.911125	963.012390	467.110474	45.885822	918.482178	483.566589	226.510345
-565.658386	197.874832	863.996521	-562.096619	-3.745111	863.035156	-675.556519	241.694733	420.447205	-613.442993	-29.510994	475.770111	-652.773438	251.611710	67.057907	-667.995911	-16.778557	77.033821	-616.332275	302.059204	1286.926270	-579.426392	-88.850044	1306.293091	-543.420593	109.204300	1324.422607	-530.931946	125.315712	1590.549927	-624.216248	315.743622	1048.987183	-592.014282	-129.654984	1072.750366	-459.417328	286.525391	840.549561	-457.412109	-77.225647	853.967041	-555.546997	96.736855	963.167664	467.324677	46.158356	918.457581	483.785767	226.754639
-566.438538	198.065079	864.083862	-563.560425	-4.271773	862.499023	-675.845825	241.675262	420.560455	-614.103821	-30.055758	475.847778	-652.952393	251.587799	67.066757	-668.394958	-16.918772	77.029373	-616.368591	301.716736	1287.072144	-579.667908	-89.161140	1306.256836	-543.574341	108.810013	1324.472412	-531.174133	124.754219	1590.593994	-624.208069	315.471008	1049.153320	-592.612488	-130.140015	1072.806274	-458.671417	285.859619	841.417480	-458.568359	-78.578056	853.556641	-556.354370	96.239304	962.914917	467.569244	46.332821	918.465820	484.036957	226.924332
-566.503784	197.556854	864.105530	-563.354919	-4.253396	862.941162	-675.684692	241.426620	420.455566	-614.127747	-30.184187	475.823486	-652.802185	251.559097	67.032280	-668.588318	-17.065279	76.906731	-616.403381	301.381653	1287.232178	-579.935791	-89.448853	1306.253052	-543.694336	108.444916	1324.502075	-531.441528	124.182800	1590.630493	-624.246155	315.219849	1049.373047	-593.318542	-130.870834	1072.935059	-458.119080	285.268585	842.155518	-459.872803	-80.042183	853.028076	-556.435486	96.209389	963.160950	467.757446	46.449451	918.473938	484.270813	227.020218
-566.888611	197.393921	864.161743	-563.922668	-4.552655	862.897644	-675.776794	241.322128	420.452271	-614.445557	-30.573582	475.874329	-652.830994	251.527603	67.059639	-668.823547	-17.246344	76.838783	-616.434265	301.047180	1287.391724	-580.191711	-89.749237	1306.248047	-543.806519	108.115799	1324.512939	-531.567383	123.732239	1590.704590	-624.370361	314.968842	1049.546265	-594.046387	-131.445816	1072.999634	-457.783051	284.862091	842.781067	-461.269043	-81.625481	852.426819	-556.832031	95.922890	963.160217	467.938202	46.517986	918.468689	484.481079	227.089294
-567.323792	197.257523	864.198608	-564.592957	-4.845458	862.837036	-675.856934	241.229843	420.453522	-614.948120	-31.090574	475.940948	-652.879333	251.501389	67.052704	-669.131104	-17.418032	76.776932	-616.428650	300.766022	1287.527710	-580.447632	-90.070900	1306.203247	-543.896545	107.774956	1324.528320	-531.722107	123.245636	1590.740112	-624.552185	314.736206	1049.706299	-594.708130	-132.012283	1072.982910	-457.596375	284.477722	843.243774	-462.747803	-83.246056	851.830688	-557.282166	95.652115	963.139221	468.096375	46.508564	918.490540	484.685760	227.064789
-567.681274	197.197189	864.291382	-565.240723	-5.134563	862.813660	-675.978638	241.133530	420.476746	-615.359009	-31.472980	475.956055	-652.936096	251.483948	67.075890	-669.369019	-17.627535	76.674896	-616.404419	300.487701	1287.661865	-580.691040	-90.363739	1306.187622	-543.969543	107.442886	1324.522339	-531.856995	122.760376	1590.783569	-624.826904	314.607483	1049.898804	-595.448608	-132.715286	1073.102539	-457.672302	284.246185	843.591919	-464.288513	-84.947258	851.185059	-557.718689	95.409218	963.167725	468.255127	46.420048	918.524658	484.883514	226.947250
-568.025024	197.142395	864.372742	-565.825928	-5.388291	862.795349	-676.078613	241.035126	420.498566	-615.742310	-31.788448	476.046661	-653.044250	251.454926	67.057396	-669.543640	-17.809481	76.563721	-616.371094	300.242554	1287.767944	-580.879639	-90.607399	1306.197510	-544.042114	107.123581	1324.555298	-531.978638	122.315208	1590.804565	-625.149658	314.542542	1050.093872	-596.176819	-133.288467	1073.245972	-457.937408	284.143402	843.852234	-465.999542	-86.768700	850.465942	-558.113403	95.196930	963.192688	468.386536	46.248306	918.579285	485.091187	226.781860
-568.339417	197.083603	864.445923	-566.318665	-5.590107	862.830383	-676.124634	240.960464	420.482391	-616.111755	-31.965599	476.063049	-653.032654	251.439209	67.077332	-669.798645	-17.982395	76.430466	-616.312256	299.971771	1287.885864	-581.110352	-90.898506	1306.197754	-544.089966	106.817108	1324.572754	-532.068420	121.873825	1590.838989	-625.549194	314.738586	1050.272949	-596.963867	-133.964737	1073.335083	-458.405975	284.181091	843.993896	-467.688995	-88.615730	849.755371	-558.448303	95.041367	963.240540	468.515808	46.029572	918.632813	485.273956	226.557281
-568.658508	196.958832	864.516357	-566.727234	-5.753569	862.884766	-676.147766	240.870285	420.474609	-616.220642	-31.928802	476.106628	-653.044250	251.381302	67.055275	-669.909424	-18.122162	76.265427	-616.192322	299.660187	1287.970947	-581.320862	-91.174675	1306.228638	-544.180359	106.574150	1324.569702	-532.162170	121.452469	1590.875000	-626.025085	314.477600	1050.442627	-597.804443	-134.654022	1073.474609	-459.077667	284.311279	844.008789	-469.565094	-90.594139	849.055176	-558.759216	94.886101	963.298157	468.613770	45.715405	918.712280	485.442932	226.285782
-568.940735	196.827057	864.559387	-567.124207	-5.877779	862.939209	-676.130676	240.796722	420.478668	-616.880371	-32.239086	476.243256	-653.103027	251.337479	67.053177	-670.179749	-18.283468	76.185593	-616.055115	299.348602	1288.049561	-581.526306	-91.401756	1306.254761	-544.159485	106.274849	1324.598511	-532.277771	121.019035	1590.927490	-626.570068	314.558350	1050.638062	-598.677612	-135.212830	1073.644165	-459.953400	284.634552	843.925598	-471.514221	-92.645134	848.270935	-559.043762	94.759148	963.341919	468.700714	45.308952	918.792786	485.662109	225.861389
-569.224304	196.699844	864.631958	-567.481934	-5.998713	863.023376	-675.941956	240.620300	420.386963	-617.176575	-32.312767	476.347015	-652.956177	251.294525	67.035866	-670.359741	-18.428036	76.061195	-615.903198	299.109650	1288.181763	-581.752258	-91.612213	1306.253174	-544.141602	105.940178	1324.616577	-532.307129	120.664833	1590.931641	-627.187500	314.700256	1050.872314	-599.578674	-135.957031	1073.758423	-461.082336	285.081665	843.750000	-473.524689	-94.727707	847.507996	-559.332153	94.637772	963.417419	468.730316	44.844009	918.887451	485.823120	225.401672
-569.486755	196.544144	864.695251	-567.783142	-6.103867	863.123901	-675.802002	240.476151	420.339508	-617.726135	-32.522797	476.497437	-652.893921	251.279999	67.040436	-670.453308	-18.601831	75.959549	-615.665466	298.889282	1288.309692	-581.924805	-91.874168	1306.239624	-544.139099	105.656898	1324.592651	-532.364014	120.282944	1590.955078	-628.645996	315.969330	1050.951050	-600.523926	-136.605362	1073.941284	-462.404633	285.704834	843.509888	-475.625458	-96.867500	846.737183	-559.593018	94.523926	963.497498	468.765961	44.265579	918.985046	486.001465	224.827316
-569.756836	196.458710	864.744751	-568.147522	-6.212010	863.205078	-675.697937	240.361938	420.289307	-618.447632	-32.732750	476.548889	-652.827881	251.247772	67.021851	-670.740723	-18.742260	75.807495	-615.473694	298.691864	1288.464600	-582.152039	-92.093475	1306.205444	-544.211731	105.414276	1324.542236	-532.383667	119.905441	1590.959106	-629.350220	316.012177	1051.194946	-601.518921	-137.157089	1074.033081	-463.877533	286.371460	843.135315	-477.784302	-99.057381	845.999695	-559.873718	94.438911	963.559631	468.739441	43.599106	919.121094	486.173981	224.196716
-570.004944	196.408325	864.831482	-568.510803	-6.273993	863.263000	-675.858276	240.393936	420.321198	-618.965698	-32.792179	476.576477	-652.925842	251.191772	67.051399	-670.961853	-18.858507	75.647987	-615.330139	298.477783	1288.636108	-582.399414	-92.323639	1306.185059	-543.996887	105.099419	1324.562134	-532.386292	119.570976	1590.986694	-630.308289	316.211151	1051.482300	-602.536011	-137.900070	1074.198975	-465.636566	287.291321	842.659485	-479.985870	-101.264862	845.266174	-560.127686	94.363869	963.627075	468.837708	42.962521	919.183350	486.388550	223.494003
-569.960999	196.048676	864.850403	-568.091370	-6.045220	863.705444	-675.577332	240.251617	420.210083	-619.149536	-32.584888	476.573425	-652.816650	251.206650	67.056084	-671.014648	-18.999245	75.430840	-615.158386	298.300323	1288.760498	-582.597107	-92.575554	1306.169922	-543.917603	104.849655	1324.541992	-532.376099	119.223648	1590.994995	-631.196777	316.395660	1051.760010	-603.641052	-138.541870	1074.386841	-467.512299	288.277222	842.115723	-482.302368	-103.509590	844.433228	-560.025696	94.520767	963.870911	468.905731	42.257061	919.257019	486.557007	222.790710
-570.252441	196.022888	864.902222	-568.507507	-6.126998	863.654297	-675.512573	240.202637	420.179077	-619.624451	-32.692493	476.650360	-652.775146	251.213943	67.081581	-671.209290	-19.095743	75.373642	-614.984375	298.185852	1288.927368	-582.787598	-92.814095	1306.148315	-543.845764	104.602501	1324.493530	-532.326233	118.896217	1591.008057	-632.144592	316.542572	1052.046021	-604.730896	-139.201675	1074.502930	-469.594727	289.474335	841.460999	-484.660004	-105.795883	843.778320	-560.268005	94.411865	963.860779	468.865540	41.478832	919.385498	486.699493	222.049789
-570.577576	196.079941	864.941223	-569.157715	-6.322552	863.516296	-675.522339	240.181717	420.163513	-620.086731	-32.714905	476.735260	-652.776550	251.197174	67.043289	-671.227295	-19.194927	75.254364	-614.858398	298.118530	1289.076538	-583.016724	-92.981575	1306.144897	-543.789185	104.389610	1324.463379	-532.277466	118.592224	1591.027466	-633.122314	316.300201	1052.426147	-605.968567	-140.010086	1074.673462	-471.882721	290.701172	840.708984	-487.068604	-108.071358	843.056458	-560.607544	94.242706	963.797058	468.785522	40.554165	919.513367	486.872314	221.106125
-570.912903	196.166977	864.979980	-569.878906	-6.405296	863.359741	-675.607056	240.178864	420.147125	-620.459534	-32.700867	476.714569	-652.834656	251.170914	67.024834	-671.243896	-19.279943	75.143036	-614.696594	297.958099	1289.188965	-583.138855	-93.160416	1306.120361	-543.685974	104.179680	1324.458496	-532.278625	118.222862	1591.000732	-634.347595	317.154480	1052.671387	-607.244690	-140.686356	1074.785522	-474.384613	292.040192	839.873779	-489.514252	-110.402275	842.318237	-560.970947	94.132698	963.721924	468.741516	39.689278	919.596680	487.033051	220.238159
-571.198242	196.293915	865.028748	-570.598206	-6.525574	863.259460	-675.665100	240.214645	420.153351	-621.156921	-32.903183	476.746307	-652.851685	251.152786	67.009773	-671.433167	-19.340855	75.129929	-614.533691	297.880951	1289.353027	-583.315552	-93.315651	1306.044556	-543.570862	103.994644	1324.461670	-532.170715	117.914612	1591.008423	-635.487976	317.445679	1052.997559	-608.504089	-141.533234	1074.971313	-477.034729	293.604065	838.970642	-491.935303	-112.631027	841.684387	-561.330566	94.044159	963.681824	468.730377	38.810356	919.665833	487.216553	219.323975
-571.434021	196.350891	865.076172	-571.236572	-6.592508	863.180542	-675.876648	240.298172	420.198975	-621.761658	-32.939968	476.750336	-652.960815	251.122940	67.038956	-671.540833	-19.408966	75.011131	-614.367981	297.788666	1289.488892	-583.445740	-93.452057	1305.980957	-543.427429	103.818703	1324.437866	-532.088074	117.651970	1590.988281	-636.714722	317.863892	1053.373047	-609.679321	-142.118912	1075.109131	-479.860992	295.196411	838.041931	-494.468353	-114.918236	840.964294	-561.640686	93.958984	963.653076	468.616180	37.762314	919.791992	487.374542	218.282715
-571.610535	196.394455	865.144348	-571.724487	-6.635925	863.167114	-675.968628	240.341812	420.227234	-622.865417	-33.278378	476.873413	-652.980713	251.131165	67.048141	-671.824829	-19.476898	74.966278	-614.112000	297.730804	1289.701050	-583.550903	-93.629143	1305.870605	-543.313538	103.643196	1324.422974	-531.930603	117.415642	1591.030273	-637.908813	317.798676	1053.812012	-610.991455	-142.971741	1075.299438	-482.912994	296.963196	837.008911	-496.967316	-117.143341	840.333130	-561.889709	93.904602	963.671753	468.561676	36.684116	919.856140	487.554565	217.233231
-571.722046	196.438660	865.191345	-572.139709	-6.647878	863.173828	-676.128113	240.406570	420.261200	-623.217163	-33.121151	476.883545	-653.073730	251.116730	67.045273	-671.732727	-19.504488	74.856979	-613.994690	297.735016	1289.875488	-583.748901	-93.759308	1305.764771	-543.149231	103.465515	1324.400391	-531.777466	117.164314	1591.056519	-639.330994	318.762360	1054.131226	-612.280518	-143.601776	1075.379761	-486.092163	298.713776	835.976135	-499.513489	-119.360527	839.793762	-562.075073	93.886551	963.690613	468.456421	35.697598	919.911682	487.633514	216.202240
-571.878174	196.435608	865.227661	-572.581482	-6.645789	863.183533	-676.255859	240.489151	420.256256	-623.909668	-33.226460	476.994934	-653.114319	251.128052	67.032288	-671.898376	-19.545147	74.818146	-613.768250	297.717041	1290.035522	-583.853516	-93.863304	1305.646851	-543.133362	103.388191	1324.364624	-531.642334	116.856262	1591.046753	-640.677612	319.222870	1054.535034	-613.599915	-144.447662	1075.622681	-489.425659	300.587341	834.862549	-502.114136	-121.548706	839.186279	-562.274658	93.858932	963.703430	468.288361	34.535988	919.993042	487.752563	215.060257
-571.990540	196.524048	865.254639	-573.008118	-6.566730	863.192139	-676.379822	240.548401	420.261841	-623.986633	-32.769558	476.843170	-653.226624	251.119461	67.027328	-671.738159	-19.572815	74.666328	-613.539673	297.739410	1290.243408	-583.995544	-93.975525	1305.548828	-543.001953	103.245766	1324.312744	-531.474304	116.581070	1591.046143	-642.074219	319.778900	1054.981323	-614.839294	-145.110535	1075.762817	-492.961975	302.573090	833.723877	-504.675049	-123.650764	838.656189	-562.449768	93.917953	963.711487	468.261444	33.378319	920.061035	487.926086	213.859375
-572.071716	196.588135	865.280579	-573.410461	-6.485698	863.193665	-676.494019	240.635818	420.265839	-624.473022	-32.608963	476.818939	-653.224976	251.143143	67.025597	-671.751099	-19.573957	74.597900	-613.305786	297.807556	1290.446411	-584.127747	-94.046463	1305.454468	-542.733337	103.060684	1324.285767	-531.309143	116.337303	1591.039551	-643.337158	319.849121	1055.424805	-616.091614	-145.781921	1076.034912	-496.583649	304.652222	832.479065	-507.282257	-125.711700	838.164978	-562.613831	93.962128	963.717041	468.117157	32.221153	920.105896	487.975220	212.683167
-572.177917	196.649643	865.289246	-573.836548	-6.420942	863.208740	-676.783875	240.817108	420.282532	-624.891785	-32.474529	476.779663	-653.426575	251.159836	66.992661	-671.656494	-19.542356	74.552368	-613.073914	297.850647	1290.630005	-584.261658	-94.093063	1305.359741	-542.572998	102.944115	1324.225586	-531.116760	116.076210	1591.010498	-644.821289	320.899719	1055.784424	-617.399170	-146.559525	1076.226074	-500.424133	306.785004	831.286011	-509.880035	-127.746147	837.673706	-562.783875	94.011765	963.718933	467.941589	30.950520	920.195801	488.080231	211.436401
-571.681885	197.504669	865.470032	-574.388977	-5.727636	863.132629	-676.932800	240.925797	420.413330	-625.171326	-32.299908	476.662384	-653.491760	251.205872	67.015594	-671.476013	-19.509697	74.484734	-612.820435	297.918457	1290.822510	-584.401001	-94.133369	1305.275513	-542.403870	102.852051	1324.181030	-530.897644	115.829964	1590.999756	-646.223816	321.518219	1056.280273	-618.585388	-147.160187	1076.409058	-504.370239	308.934052	830.079712	-512.529785	-129.721451	837.240051	-562.773499	94.607872	963.765137	467.834351	29.744286	920.248840	488.181183	210.198441
-572.379761	196.906433	865.282776	-574.992676	-5.888731	863.155884	-677.191162	241.111679	420.344727	-625.708618	-32.294128	476.655518	-653.597961	251.218643	66.965691	-671.437927	-19.441893	74.488037	-612.542664	297.997772	1290.991211	-584.524536	-94.159912	1305.192017	-542.224854	102.743706	1324.114258	-530.698975	115.585678	1590.968384	-647.670776	322.166748	1056.756714	-619.914856	-147.913132	1076.657104	-508.441010	311.042999	828.870667	-515.102905	-131.599152	836.787048	-563.235901	94.331215	963.664795	467.684570	28.406290	920.371155	488.258118	208.935486
-571.869690	197.461700	865.341003	-574.882324	-6.174792	863.265076	-677.164673	241.134552	420.345184	-625.638977	-31.945637	476.671631	-653.557495	251.263748	66.953545	-671.165161	-19.395628	74.466255	-612.260132	298.073181	1291.145386	-584.677551	-94.188469	1305.129883	-542.042297	102.678864	1324.042725	-530.477539	115.350571	1590.940186	-649.087585	322.854553	1057.256470	-621.128418	-148.505600	1076.874390	-512.500549	313.273590	827.680847	-517.614258	-133.421143	836.437073	-562.944153	94.475327	963.750610	467.548340	27.131681	920.453491	488.329376	207.557739
-572.191284	197.312256	865.240906	-575.344727	-6.199302	863.284302	-677.341248	241.276779	420.303711	-625.852600	-31.768745	476.586334	-653.589478	251.280106	66.937737	-670.955994	-19.249842	74.426613	-611.922607	298.196533	1291.319946	-584.818176	-94.164604	1305.031738	-541.843140	102.612320	1324.012817	-530.242676	115.091492	1590.911255	-650.481323	323.449524	1057.764648	-622.418396	-149.129913	1077.108887	-516.668579	315.473480	826.546692	-520.042114	-135.202850	835.985535	-563.200378	94.436737	963.696350	467.360413	25.780895	920.558411	488.397491	206.230911
-572.540405	197.094833	865.100403	-575.882385	-6.184570	863.249268	-677.535767	241.430023	420.227997	-626.542175	-31.948774	476.633484	-653.656372	251.305161	66.909477	-671.026794	-19.139132	74.519630	-611.522034	298.335907	1291.487061	-584.984314	-94.154030	1304.972656	-541.654358	102.551926	1323.948608	-529.969482	114.889542	1590.875977	-651.844421	323.732117	1058.305786	-623.648865	-149.710068	1077.237671	-520.925171	317.487549	825.291687	-522.465942	-136.815796	835.636230	-563.498474	94.373672	963.593445	467.254242	24.410025	920.655151	488.476501	204.867371
-572.861511	196.934448	865.000793	-576.399658	-6.143323	863.237549	-677.768738	241.598389	420.194885	-626.780090	-31.799599	476.530182	-653.773254	251.352188	66.938072	-670.841553	-19.001749	74.546562	-611.140930	298.480194	1291.643066	-585.139465	-94.136871	1304.904541	-541.462891	102.518700	1323.857178	-529.706909	114.657852	1590.822266	-653.420898	324.859192	1058.844116	-624.881836	-150.253098	1077.449951	-525.830139	319.976135	824.025024	-524.893616	-138.380081	835.326782	-563.785461	94.343506	963.523743	467.093872	23.085154	920.751282	488.503204	203.497513
-573.021729	196.869446	864.919128	-576.854065	-6.145230	863.259399	-677.975830	241.758133	420.176178	-626.831238	-31.594898	476.460419	-653.796143	251.390274	66.921959	-670.694153	-18.848242	74.619156	-610.743103	298.628754	1291.823608	-585.353271	-94.116806	1304.779053	-541.246094	102.474205	1323.764526	-529.446716	114.432175	1590.759521	-654.895874	325.583679	1059.374268	-626.079468	-150.720184	1077.649536	-530.398621	322.205902	822.869873	-527.250610	-139.852005	834.955566	-564.014648	94.343292	963.485657	466.920166	21.733089	920.864563	488.562836	202.115799
-573.172424	196.811340	864.848511	-577.302917	-6.118519	863.303772	-678.229248	241.998566	420.196930	-626.916504	-31.456358	476.405731	-653.901245	251.423843	66.918495	-670.588013	-18.670803	74.647507	-610.295532	298.796295	1291.944824	-585.581909	-94.108208	1304.688965	-541.169128	102.522812	1323.674194	-529.253723	114.162155	1590.661133	-656.226563	325.976288	1059.915649	-627.232056	-151.169373	1077.841919	-535.005371	324.399170	821.764648	-529.554688	-141.218460	834.686890	-564.238770	94.365982	963.464600	466.751160	20.297577	920.983032	488.588654	200.661743
-573.258545	196.811401	864.816833	-577.759033	-6.087970	863.349854	-678.431641	242.166473	420.188354	-627.128784	-31.485460	476.389832	-653.926392	251.419327	66.901802	-670.534424	-18.521799	74.689560	-609.784363	298.971741	1292.064331	-585.789551	-94.048759	1304.588623	-540.888367	102.425430	1323.589844	-528.901917	114.006958	1590.625244	-657.569275	326.880676	1060.406372	-628.378601	-151.539505	1077.994019	-539.921143	327.554596	821.041992	-531.774963	-142.515091	834.422241	-564.445862	94.397789	963.464844	466.601501	18.814730	921.129761	488.647034	199.274506
-573.308167	196.847015	864.771851	-578.161438	-6.010463	863.389099	-678.645386	242.365158	420.207092	-626.507568	-30.948193	476.249451	-653.988892	251.480667	66.926857	-670.231689	-18.411070	74.702866	-609.366577	299.138092	1292.125854	-586.050232	-94.007309	1304.497070	-540.662659	102.411095	1323.523193	-528.599731	113.808228	1590.563965	-659.042603	327.845581	1060.958008	-629.485718	-151.853668	1078.208130	-544.557800	329.350037	819.912537	-533.926025	-143.627716	834.169922	-564.625366	94.475105	963.456970	466.465973	17.440973	921.242188	488.682770	197.830399
-573.318787	196.966080	864.768188	-578.592224	-5.888199	863.402466	-678.178406	242.162582	420.018097	-626.997986	-31.204006	476.301758	-653.584900	251.537598	66.902405	-670.403259	-18.270741	74.808853	-608.821228	299.299927	1292.176025	-586.335266	-93.912621	1304.411255	-540.461548	102.412155	1323.450073	-528.307007	113.582947	1590.490723	-660.352356	328.250977	1061.487305	-630.579895	-152.079834	1078.309204	-549.161255	331.176727	818.840210	-535.900513	-144.612289	833.993652	-564.788147	94.579613	963.455200	466.297119	15.982394	921.379944	488.682983	196.445023
-573.351318	197.039871	864.756165	-578.950867	-5.852314	863.464539	-677.579590	241.920120	419.776886	-627.116089	-31.239761	476.313690	-653.105774	251.616272	66.870262	-670.481750	-18.173592	74.903206	-608.318665	299.520996	1292.235229	-586.598999	-93.826180	1304.339478	-540.254150	102.383392	1323.353882	-528.013855	113.400261	1590.389648	-661.674927	329.098633	1062.005249	-631.689453	-152.242188	1078.466553	-553.873474	333.176453	817.857605	-537.809937	-145.497192	833.737549	-564.942505	94.651855	963.475708	466.166809	14.594817	921.496765	488.724243	194.991776
-573.331421	197.160751	864.740662	-579.287476	-5.748841	863.518250	-677.078735	241.739090	419.594208	-626.934570	-31.147196	476.276611	-652.730957	251.698685	66.860664	-670.463257	-18.090225	74.951935	-607.791321	299.751892	1292.333252	-586.882874	-93.714783	1304.271362	-540.042114	102.379059	1323.214233	-527.708069	113.227722	1590.295654	-662.987427	329.990540	1062.537231	-632.755676	-152.378540	1078.589600	-558.570007	335.029968	816.877625	-539.694214	-146.242798	833.568665	-565.089600	94.777985	963.493713	465.937073	13.124228	921.635010	488.684753	193.505386
-573.395813	197.235733	864.722168	-579.719543	-5.594150	863.559082	-677.075806	241.801666	419.519287	-625.841309	-30.473465	476.090820	-652.623596	251.689468	66.811256	-670.020996	-18.078508	74.882309	-607.241638	299.996704	1292.352905	-587.152405	-93.598793	1304.192993	-539.862000	102.409645	1323.104004	-527.414124	113.055489	1590.202026	-664.284363	330.916443	1063.110840	-633.714355	-152.402161	1078.656860	-563.195557	336.762390	815.977783	-541.398315	-146.869507	833.471802	-565.286438	94.899651	963.499146	465.838501	11.753946	921.743347	488.713257	192.097427
-573.396667	197.353851	864.715637	-580.102417	-5.415001	863.611389	-677.211060	241.924271	419.509277	-625.870850	-30.565453	476.060638	-652.653015	251.778152	66.849434	-670.095276	-18.030983	74.936096	-606.681458	300.216248	1292.411011	-587.422302	-93.481903	1304.107788	-539.693726	102.428291	1322.968872	-527.147034	112.903587	1590.075806	-665.534180	332.057129	1063.670898	-634.745178	-152.410095	1078.762695	-568.079285	338.716187	815.162354	-543.301514	-147.551666	833.295654	-565.460022	95.055000	963.520020	465.616211	10.234767	921.888000	488.692932	190.606522
-573.412048	197.499771	864.699646	-580.456787	-5.274560	863.656982	-677.121521	241.915787	419.433502	-625.608459	-30.465809	475.983246	-652.550415	251.818741	66.830505	-670.089355	-17.982691	74.941956	-606.112183	300.453247	1292.435547	-587.639160	-93.359940	1304.023560	-539.533020	102.463234	1322.812988	-526.922180	112.758751	1589.961182	-666.675598	333.011932	1064.248901	-635.703308	-152.341003	1078.843262	-572.682190	340.472168	814.471069	-545.024170	-147.990570	833.064148	-565.620300	95.208649	963.532104	465.443237	8.930923	921.958923	488.688599	189.284058
-573.533752	197.731750	864.687317	-581.156799	-4.661409	863.618713	-677.118347	242.004456	419.400940	-625.756836	-30.662209	475.890015	-652.475281	251.875504	66.805939	-670.231567	-17.951426	75.006767	-605.591492	300.693542	1292.515625	-587.976990	-93.208656	1303.943970	-539.331360	102.510330	1322.766602	-526.595032	112.691093	1589.885986	-667.744995	333.818909	1064.815918	-636.748169	-152.238113	1078.861816	-577.240356	342.139679	813.811340	-546.643127	-148.327133	832.887756	-565.940063	95.581085	963.495911	465.282928	7.500304	922.070068	488.684113	187.798981
-573.549866	197.907959	864.673645	-581.517883	-4.507025	863.626587	-677.483582	242.294983	419.479919	-624.851135	-30.164696	475.699554	-652.721558	251.923950	66.830887	-669.892700	-17.928555	74.898010	-604.963013	300.935974	1292.544556	-588.214355	-93.053177	1303.859985	-539.199097	102.548401	1322.612549	-526.317749	112.595528	1589.795654	-668.838623	335.084991	1065.423584	-637.615723	-152.056931	1078.910156	-581.881042	343.848328	813.319580	-548.095337	-148.507278	832.689697	-566.086426	95.736000	963.488037	465.132233	6.090946	922.165833	488.677277	186.375671
-573.419922	197.874161	864.619202	-581.403564	-4.910570	863.773621	-677.443542	242.367920	419.423828	-624.526978	-30.043161	475.729553	-652.610840	251.966461	66.777069	-669.826233	-17.954420	74.935928	-604.360046	301.156494	1292.564941	-588.519348	-92.870110	1303.790039	-539.054810	102.623634	1322.520630	-526.032166	112.513672	1589.717041	-669.898071	336.149658	1066.005249	-638.544983	-151.774948	1078.911011	-586.223145	345.057343	812.747925	-549.483459	-148.571198	832.568726	-566.020752	95.619080	963.541748	464.898285	4.629731	922.283386	488.655640	184.916718
-573.402588	197.966049	864.598877	-581.676453	-4.881445	863.842712	-677.628357	242.545670	419.451660	-625.046082	-30.422686	475.861969	-652.760681	252.005905	66.803909	-670.114319	-17.914343	74.995117	-603.767883	301.388641	1292.634521	-588.804016	-92.696930	1303.715088	-538.876526	102.672211	1322.434814	-525.793213	112.449074	1589.617920	-670.858765	337.247345	1066.551514	-639.414429	-151.405411	1078.935303	-590.598267	346.572266	812.279907	-550.676025	-148.503784	832.469604	-566.144531	95.707207	963.565918	464.748199	3.296612	922.362732	488.644592	183.517197
-572.466370	199.172333	864.992249	-581.651733	-4.359619	863.866394	-677.906372	242.764664	419.671753	-625.015747	-30.449591	475.863495	-652.916748	252.013489	66.776314	-670.090942	-17.942978	75.024567	-603.174377	301.655487	1292.655640	-589.087219	-92.501678	1303.626221	-538.744446	102.754593	1322.346313	-525.527161	112.426735	1589.562988	-671.835693	338.404968	1067.170898	-640.297668	-150.982056	1078.873047	-594.991089	347.677582	811.713013	-551.703735	-148.265305	832.383118	-565.848755	96.350792	963.793335	464.558685	1.884831	922.475586	488.609894	182.170639
-572.547424	199.240173	864.952393	-581.972961	-4.160640	863.896484	-680.822632	244.477707	420.514618	-625.474121	-30.730261	475.955719	-654.939453	251.938232	66.822128	-670.291382	-17.953419	75.046951	-602.613281	301.901337	1292.694214	-589.344238	-92.314201	1303.561401	-538.616577	102.867447	1322.285400	-525.307861	112.401810	1589.477661	-672.667053	339.343323	1067.734985	-641.042969	-150.428696	1078.835205	-598.969910	348.896454	811.409729	-552.611938	-147.942337	832.281982	-565.999084	96.502129	963.782959	464.358337	0.473965	922.605103	488.608368	180.668304
-572.767456	199.132980	864.898682	-582.307190	-4.095288	863.976746	-680.983154	244.642715	420.497498	-625.826050	-30.918171	476.045013	-655.033569	251.953140	66.762718	-670.379761	-17.952248	75.029076	-602.059937	302.153931	1292.732788	-589.658630	-92.121330	1303.479614	-538.516113	102.972870	1322.220581	-525.069275	112.409599	1589.413574	-673.430481	340.363739	1068.323608	-641.814941	-149.950592	1078.831177	-602.549072	349.842957	811.237610	-553.448486	-147.472260	832.183594	-566.242188	96.537918	963.792908	464.160583	-0.950041	922.713684	488.594452	179.234329
-573.013916	198.970825	864.825928	-582.598938	-3.994948	864.074585	-681.068115	244.747559	420.464478	-625.721375	-30.769352	476.099121	-655.040161	251.958496	66.777802	-670.277161	-18.014740	74.986122	-601.524658	302.449493	1292.778198	-589.934021	-91.922455	1303.415161	-538.426453	103.112846	1322.155518	-524.904541	112.378578	1589.326904	-674.121826	341.239990	1068.829834	-642.582031	-149.415787	1078.722778	-605.893433	350.646851	811.088684	-554.122742	-146.934555	832.103821	-566.462158	96.584450	963.800598	463.979431	-2.332991	922.794495	488.577576	177.891373
-573.321167	199.021713	864.781921	-583.297424	-3.380540	864.058105	-681.221497	244.935074	420.468292	-626.252991	-30.941864	476.099701	-655.201904	252.038712	66.823395	-670.349548	-18.066753	74.976097	-601.010132	302.771149	1292.804199	-590.233276	-91.738594	1303.371948	-538.320496	103.249382	1322.124634	-524.637146	112.460701	1589.272461	-674.834595	342.174713	1069.333862	-643.153809	-148.748978	1078.675415	-608.927246	351.050873	810.962463	-554.622009	-146.252808	832.056213	-566.850647	96.900574	963.757080	463.741455	-3.724220	922.907715	488.535339	176.386597
-573.407227	198.763824	864.694031	-583.248840	-3.813606	864.205505	-681.073303	244.909378	420.338989	-627.864929	-31.730759	476.450348	-655.074463	252.018265	66.776939	-670.994629	-18.048969	75.095261	-600.539368	303.023529	1292.782104	-590.520264	-91.480293	1303.330811	-538.221924	103.413246	1322.085571	-524.429321	112.521759	1589.239624	-675.457642	342.919189	1069.801147	-643.707275	-148.068344	1078.600098	-611.870911	351.599182	810.855530	-555.078247	-145.460480	832.014282	-566.863159	96.678558	963.787170	463.547882	-5.115054	922.995911	488.547546	175.032791
-573.584229	198.891388	864.648743	-583.872864	-3.277588	864.191895	-681.049561	244.988678	420.325287	-627.103638	-30.948837	476.217255	-655.033508	252.049515	66.773972	-670.460571	-18.119818	74.938797	-600.029968	303.325989	1292.835205	-590.791443	-91.229706	1303.306030	-538.173889	103.595650	1322.056519	-524.248169	112.581100	1589.201172	-676.021057	343.549530	1070.139648	-644.099731	-147.468567	1078.549561	-614.546997	352.490417	810.886230	-555.415222	-144.604401	831.957092	-567.166992	96.994080	963.746399	463.365479	-6.498578	923.082703	488.517059	173.678726
-573.447388	198.838318	864.616150	-583.709839	-3.728971	864.351929	-681.073608	245.076660	420.283051	-625.575073	-29.647718	476.112610	-655.080750	252.085449	66.786461	-669.645874	-18.231987	74.690796	-599.561890	303.625793	1292.788818	-591.126770	-90.961388	1303.256714	-538.099731	103.772179	1322.055542	-524.074951	112.673264	1589.182373	-676.561890	343.951080	1070.476440	-644.549133	-146.746918	1078.426392	-616.773987	352.880707	810.865967	-555.622192	-143.674057	831.892761	-567.046509	96.840851	963.814270	463.146515	-7.819064	923.140381	488.498352	172.348358
-573.427490	198.959549	864.588806	-583.939941	-3.657985	864.379517	-681.135742	245.179153	420.304901	-627.429932	-30.373957	476.398895	-655.082275	252.078278	66.782753	-670.324463	-18.209064	74.821404	-599.141174	303.972260	1292.781982	-591.448914	-90.642937	1303.233521	-538.019775	103.972992	1322.046997	-523.913757	112.778854	1589.153076	-677.085327	344.229462	1070.752930	-644.803467	-146.071396	1078.339111	-618.812744	353.232208	811.022766	-555.761047	-142.635925	831.834473	-567.116821	96.948074	963.810486	462.950745	-9.077582	923.200500	488.501831	171.046295
-573.371765	199.054962	864.570618	-584.194031	-3.516899	864.423218	-681.220398	245.299744	420.303864	-628.357727	-30.605879	476.553986	-655.153137	252.127365	66.786110	-670.501953	-18.235672	74.837875	-598.695435	304.314087	1292.738770	-591.688965	-90.368660	1303.204224	-538.086975	104.270981	1321.982300	-523.771179	112.893822	1589.113159	-677.520325	344.319336	1070.961914	-645.034790	-145.399887	1078.218872	-620.354980	353.497101	811.397644	-555.726868	-141.455215	831.822449	-567.192749	97.077576	963.820557	462.719849	-10.366302	923.239624	488.505188	169.744446
-573.368896	199.155273	864.530396	-584.473694	-3.400931	864.449890	-681.288757	245.406174	420.268768	-628.837402	-30.567554	476.575867	-655.125854	252.108734	66.772545	-670.457031	-18.252359	74.798027	-598.379395	304.690887	1292.733643	-591.925659	-90.051064	1303.202271	-538.009094	104.523201	1321.999756	-523.632996	113.022438	1589.114746	-677.960144	344.343567	1071.127197	-645.161072	-144.657639	1078.079346	-621.701416	353.539948	811.411377	-555.647583	-140.312607	831.762695	-567.279785	97.199471	963.807922	462.565613	-11.597792	923.245483	488.522797	168.464172
-573.476685	199.460175	864.508057	-585.212585	-2.599096	864.325195	-681.465942	245.588470	420.332397	-629.207458	-30.395708	476.517609	-655.263916	252.129242	66.729973	-670.361023	-18.306944	74.755386	-598.087219	304.995972	1292.624512	-592.062561	-89.767632	1303.192261	-537.960571	104.824348	1321.921021	-523.524536	113.208076	1589.068359	-678.285767	343.732727	1071.244751	-645.236633	-143.941116	1077.943848	-622.894409	353.476471	811.326477	-555.460510	-139.117218	831.730347	-567.588928	97.657875	963.720215	462.332062	-12.792273	923.294067	488.533234	167.337006
-573.457275	199.587463	864.482178	-585.515198	-2.401221	864.330444	-681.564453	245.717880	420.336823	-629.682678	-30.224728	476.499451	-655.320129	252.186401	66.709915	-670.335632	-18.344902	74.715546	-597.943237	305.399078	1292.583862	-592.334595	-89.428970	1303.221436	-537.937866	105.120346	1321.854004	-523.402100	113.347702	1589.099243	-678.635437	343.552490	1071.292969	-645.258972	-143.173676	1077.810425	-623.839600	353.286011	811.245117	-555.222351	-137.863632	831.701111	-567.673401	97.813370	963.703064	462.247070	-14.131451	923.330383	488.818390	165.435150
-573.271606	199.566971	864.427002	-585.347107	-2.887510	864.498291	-681.576782	245.802032	420.307770	-630.224854	-30.103479	476.644745	-655.267822	252.199600	66.706543	-670.398010	-18.411238	74.676392	-597.786987	305.785828	1292.511963	-592.520508	-89.034859	1303.215088	-537.907715	105.418777	1321.829468	-523.317017	113.541809	1589.074341	-679.022705	343.807007	1071.316406	-645.230042	-142.434601	1077.683105	-624.427551	352.976563	811.162903	-554.838196	-136.555573	831.686951	-567.545654	97.673050	963.766052	461.971283	-15.051492	923.338318	488.514496	164.982605
-573.332031	199.863449	864.410522	-585.994690	-2.194431	864.428101	-681.753052	245.997314	420.359650	-630.760925	-30.047770	476.622772	-655.365967	252.229309	66.698685	-670.373108	-18.448250	74.642365	-597.620117	306.185455	1292.424438	-592.578613	-88.693298	1303.239502	-537.872986	105.720749	1321.939941	-523.248169	113.729507	1589.078369	-679.243469	343.442322	1071.279663	-645.134277	-141.699539	1077.533203	-624.812073	352.644440	811.073914	-554.441467	-135.251572	831.697754	-567.819580	98.100906	963.712769	461.849609	-16.440157	923.382690	488.834106	163.126236
-573.187561	199.849915	864.377747	-585.888000	-2.673319	864.611511	-681.781189	246.095688	420.336029	-631.328003	-29.987635	476.781982	-655.420166	252.240723	66.711563	-670.439087	-18.511187	74.620209	-597.565857	306.622711	1292.401001	-592.722839	-88.337662	1303.244751	-537.702942	106.005714	1321.962158	-523.230408	113.897461	1589.106812	-679.389648	343.043976	1071.188599	-644.980652	-140.894684	1077.393555	-624.914368	352.240692	810.946777	-553.988281	-133.918564	831.679565	-567.732971	97.962624	963.793396	461.555786	-17.215483	923.400818	488.515961	162.745529
-573.149292	199.991104	864.340576	-586.176270	-2.532994	864.630859	-681.824951	246.207642	420.340179	-631.864380	-29.924891	476.835632	-655.441650	252.276535	66.669289	-670.514038	-18.551575	74.557419	-597.466125	306.979889	1292.304688	-592.759766	-88.001686	1303.255249	-537.695251	106.370644	1321.912842	-523.184631	114.108398	1589.115601	-679.533508	342.695648	1071.033203	-644.758667	-140.161301	1077.295410	-624.998108	351.610809	810.343201	-553.476624	-132.669662	831.644775	-567.839294	98.110832	963.782349	461.344482	-18.206516	923.445313	488.430817	161.773849
-573.299561	200.389465	864.355652	-586.948364	-1.616311	864.498718	-681.998901	246.405182	420.385620	-632.396179	-29.834209	476.758453	-655.504639	252.337128	66.694382	-670.594788	-18.579632	74.489418	-597.459412	307.357819	1292.162598	-592.842651	-87.640419	1303.279297	-537.645020	106.729881	1321.934326	-523.134338	114.340393	1589.132202	-679.382996	341.804932	1070.747925	-644.480530	-139.394516	1077.200073	-624.399353	351.088379	810.533264	-552.902527	-131.430038	831.575134	-568.179443	98.649818	963.708557	461.159607	-19.350113	923.496826	488.487091	160.643707
-573.341614	200.596786	864.343384	-587.331360	-1.298799	864.476563	-682.130310	246.566605	420.414063	-632.879639	-29.765524	476.809784	-655.593445	252.361145	66.700142	-670.651794	-18.631697	74.436852	-597.458313	307.821960	1292.088257	-592.930908	-87.262215	1303.346680	-537.599487	107.080414	1321.980347	-523.084961	114.619232	1589.159668	-679.304688	341.424652	1070.489746	-644.204529	-138.722687	1077.073975	-623.662354	350.140228	810.222717	-552.313416	-130.164703	831.601257	-568.338257	98.883087	963.684631	461.015259	-20.290951	923.531372	488.482880	159.687775
-573.370728	200.758621	864.336792	-587.606201	-1.118364	864.466125	-682.260620	246.744492	420.418884	-633.196533	-29.646448	476.833832	-655.665649	252.385666	66.686218	-670.631836	-18.698111	74.385307	-597.429321	308.174377	1291.936401	-592.982117	-86.907135	1303.381104	-537.569092	107.416435	1321.978882	-523.017700	114.943153	1589.199585	-679.095215	340.945282	1070.173462	-643.745361	-137.952789	1076.975952	-622.846191	349.588959	809.653320	-551.613708	-129.043304	831.692993	-568.460571	99.035591	963.672363	460.857727	-21.236296	923.558777	488.453186	158.669067
-573.272339	200.735794	864.323792	-587.474915	-1.670822	864.666504	-682.263123	246.804688	420.380188	-633.464233	-29.442743	476.944153	-655.603027	252.419479	66.679008	-670.666504	-18.716970	74.331268	-597.426331	308.578522	1291.789063	-592.984131	-86.513092	1303.487549	-537.566650	107.803558	1321.963013	-523.032593	115.258324	1589.213867	-678.777527	340.523224	1069.788086	-643.282410	-137.271454	1076.905518	-621.613098	348.685638	809.325989	-550.823303	-127.928970	831.778809	-568.390442	98.859749	963.772278	460.758362	-22.492279	923.636108	488.734070	156.897934
-573.303223	200.864685	864.304565	-587.704285	-1.574154	864.732056	-682.352295	246.931580	420.357666	-633.710571	-29.285706	476.954987	-655.602417	252.425308	66.614388	-670.570862	-18.733248	74.283478	-597.420776	308.941772	1291.654541	-592.990051	-86.146202	1303.582031	-537.625427	108.184837	1321.981323	-523.033508	115.568138	1589.245483	-678.284729	340.094086	1069.320435	-642.839417	-136.698364	1076.848511	-619.981506	347.807343	809.051208	-550.074707	-126.842102	831.794617	-568.490479	99.000328	963.791992	460.552673	-23.024796	923.644897	488.413910	156.861511
-573.375000	201.062057	864.307922	-588.042358	-1.391373	864.783142	-682.450989	247.042282	420.320038	-633.905090	-29.070532	476.908630	-655.624451	252.424118	66.622742	-670.526550	-18.696957	74.256371	-597.422241	309.301025	1291.517822	-592.963623	-85.744995	1303.699341	-537.666199	108.571632	1322.012207	-523.086914	115.867691	1589.277100	-677.746155	339.769135	1068.900879	-642.200684	-136.023514	1076.891479	-618.146240	346.783447	808.810669	-549.282654	-125.940933	831.891418	-568.653992	99.195023	963.814209	460.395233	-23.945484	923.698181	488.327484	155.984818
-573.497803	201.274796	864.286438	-588.382080	-1.152492	864.813049	-682.579773	247.165283	420.284668	-634.171204	-28.907026	476.862610	-655.636658	252.472595	66.594788	-670.550903	-18.685064	74.229042	-597.493103	309.700500	1291.375854	-593.014832	-85.374031	1303.870239	-537.661865	108.929520	1322.089478	-523.141479	116.219482	1589.303955	-677.055725	339.520294	1068.408203	-641.746460	-135.537582	1076.841919	-616.223083	345.916107	808.678223	-548.464844	-124.978035	831.987427	-568.843201	99.429924	963.813416	460.222382	-24.812071	923.746948	488.254944	155.078201
-573.607788	201.445404	864.262756	-588.715942	-0.951970	864.880615	-682.781921	247.351440	420.270935	-634.342163	-28.742193	476.855103	-655.740662	252.523483	66.616203	-670.498230	-18.633955	74.260956	-597.531372	310.050995	1291.189087	-593.015198	-85.004257	1303.987793	-537.687561	109.334023	1322.118530	-523.232117	116.565666	1589.333252	-676.300415	339.326111	1067.877563	-641.050781	-134.976715	1076.845947	-613.907104	344.719177	808.309998	-547.638062	-124.153992	832.113586	-569.037781	99.644714	963.832153	460.244354	-25.911798	923.792358	488.561035	153.424225
-573.718018	201.645691	864.237061	-588.996704	-0.756893	864.900635	-683.241333	247.638489	420.354187	-634.500305	-28.598650	476.846893	-655.997864	252.550659	66.575600	-670.525696	-18.577124	74.251778	-597.484009	310.338379	1290.976563	-592.942871	-84.594917	1304.134033	-537.757080	109.757057	1322.098145	-523.239258	117.015785	1589.387573	-675.378357	339.144043	1067.287231	-640.483521	-134.572800	1076.887329	-611.282654	343.320557	807.947449	-546.748901	-123.294907	832.217102	-569.195496	99.851738	963.824768	460.138367	-26.705084	923.837585	488.530457	152.570160
-573.982422	202.043625	864.234009	-589.688782	0.154950	864.723022	-683.553650	247.922729	420.399933	-634.585571	-28.459217	476.675323	-656.107178	252.590439	66.562935	-670.537170	-18.503897	74.294670	-597.532288	310.701660	1290.808350	-592.964355	-84.188179	1304.262695	-537.802307	110.135719	1322.149902	-523.336609	117.440186	1589.420288	-674.316650	339.053070	1066.711914	-639.847229	-134.156342	1076.936279	-608.555176	342.431274	807.921082	-545.847168	-122.526810	832.369873	-569.561646	100.384804	963.719849	459.844543	-27.231894	923.890503	488.124695	152.704102
-574.117432	202.246216	864.200867	-589.923950	0.319526	864.742249	-683.783325	248.068253	420.417236	-634.589111	-28.294870	476.626007	-656.100769	252.574249	66.540306	-670.440186	-18.467150	74.322906	-597.544800	311.088562	1290.663574	-592.943481	-83.787056	1304.401855	-537.856323	110.489876	1322.173828	-523.418213	117.879280	1589.452271	-673.161255	339.021484	1066.157471	-639.227173	-133.854431	1076.974731	-605.488464	341.150665	807.874634	-545.021484	-121.878517	832.489563	-569.706482	100.585007	963.708008	459.682587	-27.965397	923.953430	488.006012	151.997910
-574.210571	202.582443	864.216187	-590.132263	0.583395	864.725952	-684.154907	248.333023	420.472260	-634.640076	-28.157215	476.587250	-656.339905	252.661453	66.552673	-670.415771	-18.422745	74.325798	-597.591675	311.320068	1290.479858	-592.929688	-83.420280	1304.603271	-538.081360	110.935883	1322.193115	-523.520691	118.308479	1589.491089	-671.927673	339.081818	1065.501953	-638.592285	-133.540131	1076.968994	-602.349915	339.913422	807.778381	-544.112183	-121.183159	832.665466	-569.845154	100.861763	963.705872	459.583527	-28.622311	923.995422	487.970642	151.310898
-574.229919	203.099121	864.280762	-590.322327	0.846072	864.545044	-684.000854	248.233459	420.380188	-634.648804	-28.049355	476.577637	-655.998657	252.623428	66.502808	-670.335266	-18.353586	74.355690	-597.621643	311.609558	1290.319336	-592.941833	-83.017738	1304.739502	-538.203369	111.337257	1322.220459	-523.692322	118.761520	1589.505859	-670.540161	339.053711	1064.853271	-637.954712	-133.304001	1077.015259	-598.932861	338.662201	807.755493	-543.246033	-120.747322	832.898254	-569.893616	101.117035	963.639648	459.633606	-29.563900	924.025024	488.281555	149.714539
-573.909485	203.368668	864.298035	-589.940125	0.394031	864.865662	-684.630432	248.580582	420.528839	-634.545410	-27.890030	476.675873	-656.344849	252.663788	66.543159	-670.208435	-18.307051	74.373154	-597.608276	311.976257	1290.198120	-592.890381	-82.635910	1304.908569	-538.203247	111.649590	1322.220825	-523.757324	119.286522	1589.528076	-669.041016	339.014526	1064.190918	-637.343506	-133.111755	1077.114380	-595.383667	337.419952	807.726318	-542.207458	-119.939240	833.021606	-569.697693	101.193214	963.829163	459.500671	-30.196154	924.083801	488.210846	149.055664
-573.731262	203.916641	864.344238	-589.994629	0.709492	864.875000	-685.153564	248.894913	420.674438	-634.428955	-27.692001	476.622284	-656.547424	252.679108	66.508041	-670.143127	-18.217737	74.402664	-597.709778	312.302856	1290.080933	-593.003296	-82.193428	1305.057007	-538.306641	111.999367	1322.136475	-523.897888	119.775742	1589.540894	-667.533752	339.095367	1063.529907	-636.694214	-132.929474	1077.207520	-591.735657	336.062469	807.638245	-541.521729	-119.530540	833.184814	-569.683411	101.597542	963.862549	459.350372	-30.766806	924.119080	488.139862	148.510254
-573.695923	204.294128	864.365234	-590.055847	1.039047	864.885620	-685.451782	249.019897	420.727295	-634.273743	-27.410042	476.546631	-656.608215	252.727066	66.517395	-670.074036	-18.101818	74.443176	-597.696838	312.641998	1289.968140	-592.915100	-81.808266	1305.246582	-538.400024	112.391441	1322.252319	-524.026794	120.291702	1589.553223	-665.939331	339.205017	1062.876099	-636.109070	-132.789078	1077.270386	-587.840820	334.492462	807.635864	-540.731567	-119.036148	833.374329	-569.719055	101.942230	963.881104	459.220123	-31.289206	924.146973	488.087891	148.006424
-574.855774	203.465195	863.921875	-590.449280	0.869505	864.937195	-686.432861	249.642593	420.792542	-634.244995	-27.317938	476.558960	-657.242371	252.744705	66.481171	-670.092163	-17.951363	74.558769	-597.744446	312.909027	1289.871094	-592.907043	-81.427528	1305.425049	-538.526550	112.787086	1322.291748	-524.114014	120.775719	1589.603760	-664.311462	339.590912	1062.217407	-635.428101	-132.633408	1077.362305	-584.032593	333.234131	807.695068	-539.863281	-118.619652	833.671631	-570.297119	101.713684	963.662292	458.951691	-31.488279	924.163452	487.681488	148.447571
-574.882751	204.044754	864.033630	-590.469238	1.145766	864.915955	-687.821411	250.572342	421.166565	-633.935059	-27.101271	476.475525	-658.240845	252.801697	66.464523	-670.008362	-17.750237	74.602615	-597.809631	313.173828	1289.787354	-592.944031	-81.049652	1305.563721	-538.710510	113.169083	1322.338745	-524.313721	121.322754	1589.575928	-662.577454	339.932800	1061.577637	-634.865906	-132.476456	1077.453613	-579.999939	331.615112	807.757080	-539.055664	-118.226578	833.886597	-570.366028	102.081169	963.712891	458.822449	-31.884310	924.190979	487.618591	148.190231
-575.353149	203.997116	863.880920	-590.604492	1.236940	864.894531	-687.635681	250.340103	420.977020	-633.652893	-26.939930	476.378998	-657.899170	252.756744	66.427124	-669.925415	-17.510351	74.702965	-597.859497	313.460022	1289.672485	-592.916199	-80.700714	1305.681641	-538.873352	113.519691	1322.308350	-524.478943	121.868439	1589.589111	-660.709106	340.235931	1060.984985	-634.458496	-132.435043	1077.539673	-575.965393	330.150818	807.950378	-538.172363	-117.652138	834.144165	-570.605652	102.182396	963.618347	458.734833	-32.265224	924.204529	487.601257	147.695633
-575.698975	204.395706	863.858215	-591.092102	2.237827	864.661194	-685.815125	249.015015	420.306946	-633.194092	-26.733891	476.105621	-656.318420	252.756104	66.397881	-669.739014	-17.261827	74.863815	-597.955139	313.773560	1289.593994	-592.924622	-80.344360	1305.816406	-538.983582	113.898216	1322.337524	-524.606079	122.414421	1589.589600	-658.734375	340.537781	1060.357056	-633.944336	-132.264328	1077.663940	-572.171997	329.123291	808.122070	-537.308228	-117.204308	834.353638	-570.928650	102.761597	963.477966	458.603912	-32.692631	924.244934	487.563049	147.256607
-576.384705	205.326035	863.890869	-592.368103	4.230911	863.707397	-683.987793	247.845078	419.734802	-632.705566	-26.538006	475.648468	-654.826904	252.772934	66.346558	-669.691528	-16.991341	75.073189	-598.097473	314.043304	1289.466919	-592.907471	-79.954308	1305.955200	-539.187988	114.279739	1322.330200	-524.792603	122.953690	1589.557495	-656.706665	340.825714	1059.727295	-633.603943	-132.155869	1077.741455	-568.410034	328.280762	808.265320	-536.596497	-116.881660	834.548584	-571.518982	103.666077	962.962891	458.479187	-33.091652	924.279602	487.513397	146.773605
-575.958069	205.005341	863.864380	-591.093201	2.796633	864.471741	-682.473755	246.960999	419.173981	-630.497864	-25.354454	475.566010	-653.606934	252.825531	66.278236	-668.842163	-16.824268	75.035332	-598.235718	314.247284	1289.344238	-592.924988	-79.590080	1306.074829	-539.371033	114.605125	1322.355225	-524.941772	123.495277	1589.547729	-654.624634	341.057037	1059.086182	-633.241211	-132.029083	1077.838745	-564.562622	327.515839	808.474121	-535.846619	-116.591988	834.833435	-571.075623	103.267143	963.388000	458.371063	-33.393764	924.292236	487.441071	146.559235
-575.900269	205.508865	863.915222	-590.902344	2.905918	864.453369	-682.533081	247.000305	419.188477	-630.751099	-25.719650	475.525482	-653.580200	252.889359	66.290886	-669.289734	-16.539032	75.234871	-598.418823	314.505859	1289.248657	-592.995300	-79.267380	1306.215942	-539.599365	114.974266	1322.372803	-525.093140	124.006859	1589.553467	-652.683899	341.306519	1058.453125	-632.886841	-131.781509	1077.942627	-560.733215	326.432404	808.354309	-535.102417	-116.116776	835.067871	-571.032593	103.555092	963.414307	458.254547	-33.663177	924.314392	487.366028	146.348053
-575.679138	205.948334	864.005737	-590.328308	2.560146	864.498535	-683.265686	247.409332	419.367615	-630.156189	-25.582262	475.411957	-654.043213	252.853165	66.285248	-669.364075	-16.393322	75.293251	-598.573486	314.716461	1289.116455	-592.990234	-78.943375	1306.325684	-539.800537	115.277512	1322.360718	-525.292297	124.593941	1589.524292	-650.740234	341.511444	1057.815063	-632.680847	-131.662125	1078.014526	-556.755371	325.576904	808.509155	-534.391357	-115.737862	835.328918	-570.785645	103.614708	963.500854	458.197479	-33.886921	924.338379	487.305817	146.151901
-575.541138	206.485809	864.126282	-590.058777	2.831845	864.477661	-683.362854	247.492371	419.369751	-629.589966	-25.527887	475.333984	-654.066833	252.897461	66.283058	-669.392151	-16.280321	75.301476	-598.750366	314.881958	1288.955566	-593.021423	-78.648399	1306.418823	-539.969177	115.606583	1322.390625	-525.518127	125.110703	1589.504639	-648.769470	341.650391	1057.160522	-632.419861	-131.457993	1078.086060	-552.741211	324.747040	808.721008	-533.595215	-115.332603	835.690979	-570.688660	103.966713	963.563416	458.284576	-34.431229	924.365662	487.643890	144.729965
-575.640808	206.986328	864.197632	-590.238708	3.721204	864.337463	-684.469116	248.154282	419.660370	-628.789429	-25.331333	475.194763	-654.767761	252.872467	66.301392	-669.313904	-16.246437	75.327690	-598.938049	315.066498	1288.787231	-593.075073	-78.375237	1306.541870	-540.172913	115.933693	1322.437866	-525.684082	125.646561	1589.524048	-646.917725	341.784912	1056.475098	-632.249939	-131.250671	1078.160767	-548.444641	323.173004	808.851807	-532.813110	-114.891396	835.988586	-570.854309	104.554115	963.531372	458.186890	-34.637344	924.387390	487.587311	144.517456
-576.166443	206.730255	864.161560	-590.126526	3.891137	864.341003	-685.111206	248.526398	419.707855	-627.494629	-24.837202	475.119415	-655.196350	252.851135	66.262268	-668.903381	-16.271437	75.285034	-599.112732	315.271820	1288.640869	-593.145264	-78.132339	1306.697754	-540.441589	116.242142	1322.445435	-525.841553	126.246841	1589.489014	-645.032227	341.857452	1055.812378	-632.027283	-130.994278	1078.291260	-544.008179	321.995422	809.174316	-532.039795	-114.414482	836.307373	-571.066406	104.567116	963.516174	457.931519	-34.509678	924.394592	487.146881	145.588989
-576.558655	206.402878	864.109436	-589.528931	3.410416	864.505432	-684.458313	248.171921	419.413300	-626.691345	-24.663187	475.255280	-654.619385	252.876053	66.236153	-668.726074	-16.316998	75.339966	-599.296448	315.459137	1288.445923	-593.247070	-77.872223	1306.866333	-540.691650	116.525223	1322.453003	-525.932007	126.773277	1589.552612	-643.145691	341.857758	1055.198486	-631.833069	-130.696381	1078.419922	-539.709045	321.594269	809.843445	-531.174744	-113.852753	836.703674	-571.055420	104.334305	963.584595	457.988068	-34.915863	924.437073	487.405212	144.337341
-576.786804	206.652573	864.122192	-589.243225	3.586340	864.564819	-684.995911	248.492325	419.502594	-626.442200	-24.756176	475.306580	-654.858459	252.871063	66.260605	-668.886108	-16.319586	75.419510	-599.507141	315.634583	1288.325806	-593.371033	-77.608727	1307.029419	-540.876770	116.798706	1322.520874	-526.094360	127.314323	1589.564209	-641.342285	341.813477	1054.623657	-631.632935	-130.378342	1078.561890	-535.289551	321.098267	810.552002	-530.380859	-113.363365	837.133118	-571.087036	104.604164	963.628235	457.912689	-35.030094	924.451843	487.356049	144.180664
-577.117737	207.073318	864.153320	-589.389404	4.445161	864.470703	-685.486572	248.780746	419.618408	-626.101440	-24.802128	475.272827	-655.184143	252.878128	66.273216	-668.901855	-16.351963	75.475082	-599.766663	315.753143	1288.187500	-593.471924	-77.355278	1307.230713	-541.066101	117.091179	1322.577637	-526.294861	127.858818	1589.557129	-639.667419	341.854340	1054.124756	-631.510437	-130.039429	1078.659302	-530.746704	319.877991	811.254761	-529.591309	-112.801666	837.545959	-571.314148	105.191673	963.595032	457.645630	-34.713203	924.461914	486.885742	145.516602
-577.306213	207.277466	864.168396	-589.081055	4.704181	864.474426	-685.512207	248.818146	419.593842	-626.277100	-25.061460	475.357239	-655.098755	252.900604	66.271286	-669.060486	-16.304676	75.557007	-600.027893	315.869720	1288.083862	-593.549500	-77.151314	1307.418091	-541.360596	117.372017	1322.633179	-526.460815	128.361664	1589.567261	-637.962158	341.722260	1053.596191	-631.387695	-129.747192	1078.816406	-526.258606	319.309967	812.079285	-528.809937	-112.218803	837.966858	-571.306213	105.449829	963.610901	457.450928	-34.546589	924.479614	486.658295	146.461090
-577.485840	207.557465	864.186218	-588.752441	5.009904	864.434814	-685.521606	248.858292	419.559601	-626.046814	-25.031342	475.391144	-655.122192	252.909088	66.280327	-669.120178	-16.308163	75.626945	-600.308228	316.017822	1287.953247	-593.684143	-76.928825	1307.595825	-541.667847	117.679619	1322.659668	-526.635559	128.888062	1589.568970	-636.273071	341.615295	1053.105957	-631.299438	-129.473557	1078.915649	-521.353088	318.457611	813.247009	-527.992981	-111.595818	838.425354	-571.270203	105.746460	963.604614	457.415710	-34.482822	924.475403	486.625366	146.496140
-577.559937	207.619278	864.173645	-588.011230	4.636980	864.516968	-685.370667	248.871475	419.506134	-625.117615	-24.568115	475.369537	-654.938782	252.908203	66.282562	-668.756714	-16.276396	75.610130	-600.658142	316.186829	1287.874146	-593.812195	-76.675392	1307.797974	-541.900818	117.911919	1322.773804	-526.795471	129.427368	1589.562988	-634.713135	341.527710	1052.698730	-631.188843	-129.192276	1079.011597	-517.069031	317.720490	814.055237	-527.159424	-111.006432	838.873413	-571.063660	105.692543	963.654968	457.307220	-34.389458	924.480713	486.529816	146.573059
-577.689758	207.862534	864.170166	-587.711365	4.831728	864.441772	-685.306519	248.878586	419.478088	-624.870056	-24.514284	475.325623	-654.925354	252.915253	66.276367	-668.782715	-16.150522	75.656174	-601.077454	316.380280	1287.793945	-593.930786	-76.462875	1307.968994	-542.095215	118.145363	1322.855469	-526.973022	129.943100	1589.539429	-633.247559	341.434174	1052.288086	-631.054993	-128.929092	1079.105957	-512.821045	316.834045	814.996643	-526.335876	-110.333954	839.276794	-571.018250	105.903343	963.620239	457.239960	-34.283501	924.497009	486.443604	146.763641
-577.734863	208.096451	864.184204	-587.314331	5.067424	864.384216	-685.136353	248.922195	419.441254	-625.467834	-25.001957	475.387024	-654.825745	252.891129	66.277138	-669.105103	-15.966950	75.787682	-601.509827	316.552612	1287.752075	-594.000488	-76.260239	1308.143066	-542.346741	118.446915	1322.887573	-527.136353	130.454559	1589.551758	-631.814941	341.395660	1051.952637	-630.889282	-128.632706	1079.231934	-508.573029	315.730774	816.033752	-525.524414	-109.689003	839.681396	-570.920349	106.132286	963.607605	457.453064	-34.641914	924.504333	486.867950	144.632233
-577.760559	208.320847	864.189758	-586.946777	5.263222	864.320923	-684.971802	248.940674	419.393372	-624.323425	-24.327030	475.219147	-654.695129	252.883652	66.274292	-668.688110	-15.851837	75.758575	-601.996948	316.671661	1287.675171	-594.023071	-76.045853	1308.258789	-542.665833	118.794403	1322.911621	-527.324951	130.974823	1589.573853	-630.333679	341.221436	1051.641846	-630.692627	-128.365082	1079.342163	-504.414154	315.063354	817.208862	-524.731689	-109.065193	840.088623	-570.817322	106.334305	963.586609	457.417175	-34.511612	924.524658	486.817993	144.688614
-577.757141	208.535034	864.208740	-586.606750	5.422335	864.265076	-684.789612	249.004776	419.376892	-625.036133	-24.823608	475.326263	-654.660889	252.879669	66.281349	-669.084778	-15.675937	75.896477	-602.437317	316.893829	1287.706787	-594.025879	-75.844574	1308.360352	-542.979492	119.089729	1322.975586	-527.522827	131.490372	1589.580322	-628.896118	341.130920	1051.360962	-630.546143	-128.112701	1079.441650	-500.295746	314.109314	818.405884	-523.918518	-108.368988	840.499756	-570.717346	106.506721	963.576416	457.410645	-34.333130	924.535461	486.747894	144.874390
-577.818054	208.930817	864.233765	-586.637085	6.107694	864.081055	-684.704468	249.115860	419.414490	-624.924866	-24.779287	475.226044	-654.690186	252.900360	66.294708	-669.112122	-15.514316	75.929253	-603.006775	317.074554	1287.701538	-594.041504	-75.629227	1308.467896	-543.156250	119.291618	1323.091919	-527.679749	131.967163	1589.584229	-627.505737	340.996704	1051.124756	-630.370972	-127.908348	1079.486572	-496.391754	313.265137	819.652771	-523.151978	-107.698837	840.836792	-570.793518	106.947281	963.499939	457.335388	-34.092648	924.535706	486.634186	145.127472
-577.776978	209.088959	864.210449	-586.284912	6.309571	863.986450	-684.531372	249.173935	419.383026	-624.580566	-24.565557	475.188263	-654.499817	252.908661	66.306976	-669.142761	-15.388655	75.950859	-603.528503	317.225555	1287.666382	-594.046997	-75.428322	1308.531250	-543.327332	119.505234	1323.171265	-527.850281	132.437195	1589.566650	-626.260193	341.010498	1050.881592	-630.121460	-127.674301	1079.470337	-492.655975	312.415405	820.848083	-522.343506	-107.037643	841.100830	-570.653442	107.112167	963.447388	457.177124	-33.585453	924.530762	486.216736	146.396561
-577.590759	209.155960	864.188660	-585.517578	5.964504	864.022766	-684.373962	249.251205	419.354370	-622.747131	-23.344952	475.002686	-654.483093	252.925903	66.265739	-668.414246	-15.324528	75.775436	-604.011414	317.333221	1287.607422	-594.001831	-75.243629	1308.572754	-543.681885	119.811035	1323.184692	-527.993530	132.928467	1589.582153	-624.970581	340.873199	1050.685913	-629.767029	-127.483513	1079.492920	-489.065674	311.566132	822.024109	-521.594666	-106.361244	841.288452	-570.307129	107.040329	963.469849	457.137146	-33.300129	924.500122	486.089935	146.735260
-577.445618	209.392181	864.201111	-585.153320	6.126019	863.948975	-684.282959	249.339828	419.372650	-623.628601	-23.928419	475.146698	-654.469727	252.920502	66.260139	-668.915100	-15.234689	75.932648	-604.497559	317.456604	1287.538940	-593.992615	-75.054993	1308.566040	-544.013184	120.102478	1323.194580	-528.187195	133.449005	1589.527710	-623.784729	340.880096	1050.410767	-629.368225	-127.299561	1079.474731	-485.610809	310.633148	823.262390	-520.825684	-105.683449	841.525696	-570.139648	107.212669	963.448853	457.217865	-33.284897	924.511292	486.307037	146.032074
-577.321289	209.586899	864.209656	-584.783630	6.344207	863.902161	-684.212280	249.487289	419.407471	-623.579895	-23.963835	475.196320	-654.496887	252.926620	66.255516	-668.993347	-15.174506	75.985947	-604.963989	317.574768	1287.519897	-593.956482	-74.853226	1308.598267	-544.267395	120.374825	1323.239380	-528.360352	133.863907	1589.553711	-622.671204	340.805511	1050.267822	-629.081787	-127.213570	1079.399658	-482.381042	309.732941	824.485168	-520.155701	-105.107033	841.695984	-569.971619	107.408318	963.438538	457.216766	-32.926163	924.495850	486.190918	146.337982
-577.232239	209.800568	864.217957	-584.410522	6.520872	863.860657	-684.142883	249.613708	419.403076	-623.051514	-23.655180	475.214569	-654.508301	252.910645	66.265274	-668.932617	-15.157001	76.027542	-605.464111	317.715210	1287.507813	-593.927307	-74.637138	1308.650024	-544.468872	120.564430	1323.311890	-528.529114	134.306366	1589.551514	-621.518860	340.641174	1050.119019	-628.662903	-127.068153	1079.364380	-479.373138	308.791809	825.661133	-519.435547	-104.433502	841.859497	-569.823792	107.597679	963.431152	456.956879	-32.208019	924.503662	485.622406	148.131638
-577.076660	210.013641	864.261658	-584.041992	6.762684	863.823364	-684.065796	249.760254	419.430176	-622.728577	-23.509750	475.237030	-654.608704	252.937134	66.310341	-668.968018	-15.097793	76.032166	-605.866577	317.847198	1287.544434	-593.888062	-74.457260	1308.650391	-544.658997	120.756226	1323.384155	-528.696899	134.719879	1589.541016	-620.140930	340.035309	1050.154053	-628.219604	-126.874046	1079.361084	-476.495789	307.779205	826.827759	-518.741577	-103.838058	841.988708	-569.653320	107.800049	963.444275	457.069885	-32.203697	924.546692	485.867493	147.090866
-576.967590	210.191498	864.280396	-583.646973	6.974825	863.786255	-683.950012	249.917969	419.498962	-622.390930	-23.388018	475.247437	-654.617859	252.948380	66.282600	-668.938721	-15.075602	76.052414	-606.275696	317.909058	1287.495117	-593.828125	-74.268059	1308.662598	-544.901184	120.960526	1323.420410	-528.850891	135.091080	1589.516113	-619.265137	339.924988	1050.025269	-627.848022	-126.793648	1079.280029	-473.867065	306.817139	828.000244	-518.096680	-103.269058	842.044861	-569.506409	107.986427	963.446533	457.035431	-31.781576	924.543457	485.737122	147.446945
-576.841858	210.377670	864.288391	-583.231445	7.174379	863.759949	-683.753662	250.060501	419.482452	-622.030640	-23.237299	475.229584	-654.664063	252.963913	66.315269	-668.872559	-15.066936	76.069908	-606.597961	317.980438	1287.458130	-593.769775	-74.122520	1308.654907	-545.162415	121.210815	1323.409790	-529.027527	135.484497	1589.491455	-618.511230	339.933167	1049.932373	-627.265015	-126.539429	1079.211548	-471.448486	305.802002	829.121033	-517.412292	-102.620857	842.113647	-569.325317	108.180672	963.447083	456.863800	-31.052872	924.547485	485.246338	148.895309
-576.699219	210.610245	864.278259	-582.830322	7.384629	863.713623	-683.571106	250.225616	419.470581	-621.687073	-23.104059	475.200073	-654.638245	252.997162	66.303696	-668.875977	-15.042775	76.083557	-606.911560	318.091949	1287.428467	-593.687134	-73.972260	1308.603271	-545.519043	121.491440	1323.367920	-529.193298	135.856339	1589.434082	-617.764648	339.747070	1049.805054	-626.758240	-126.346062	1079.088745	-469.191986	304.816620	830.205505	-516.796143	-102.131844	842.118530	-569.148560	108.400879	963.429016	457.002075	-30.865627	924.535156	485.431549	148.500259
-576.571594	210.840469	864.288635	-582.459717	7.589121	863.686035	-683.356262	250.447021	419.494415	-621.392761	-23.060375	475.191101	-654.633667	253.038651	66.310867	-668.902710	-15.006413	76.129601	-607.267517	318.214508	1287.361938	-593.644409	-73.804939	1308.569580	-545.593079	121.661453	1323.385864	-529.341187	136.202621	1589.386353	-617.167114	339.688507	1049.715088	-626.301758	-126.175346	1078.992676	-467.132202	304.068176	831.206787	-516.161316	-101.587296	842.094238	-568.990967	108.615074	963.430115	456.999908	-30.406485	924.518127	485.320618	148.957092
-576.442383	211.025650	864.263611	-582.092224	7.758753	863.644958	-683.091064	250.657852	419.486938	-621.474731	-23.205484	475.257874	-654.573059	253.040344	66.266373	-669.016907	-15.028522	76.226318	-607.585999	318.330963	1287.332031	-593.594666	-73.651192	1308.537842	-545.727844	121.835220	1323.401001	-529.494812	136.527710	1589.346924	-616.659668	339.602051	1049.624878	-625.806274	-126.024902	1078.887573	-465.299469	302.966583	832.184021	-515.509155	-101.060638	842.057068	-568.812439	108.798904	963.404480	456.976624	-29.883661	924.489990	485.169830	149.523254
-576.289307	211.233978	864.285889	-581.679626	7.950192	863.615234	-682.823181	250.896561	419.473480	-621.024109	-22.987623	475.289581	-654.509644	253.047897	66.256699	-668.853149	-15.004531	76.244003	-607.877380	318.443268	1287.347290	-593.502380	-73.485497	1308.507568	-545.871094	122.023903	1323.408569	-529.674133	136.847107	1589.326904	-616.206360	339.537750	1049.574463	-625.364868	-125.870682	1078.746216	-463.675720	302.044891	833.090515	-514.932190	-100.648125	841.987854	-568.622742	108.989182	963.410461	456.973175	-29.331509	924.475891	485.038391	150.022263
-576.158508	211.411743	864.286377	-581.327393	8.118562	863.583862	-682.589478	251.150604	419.486816	-620.744019	-22.890314	475.339386	-654.541321	253.070221	66.223946	-668.820984	-14.964126	76.297691	-608.215637	318.527618	1287.338867	-593.432922	-73.334717	1308.466064	-546.010498	122.173790	1323.473389	-529.835083	137.118423	1589.305664	-615.872559	339.442566	1049.502197	-624.826477	-125.579750	1078.620605	-462.215973	301.145538	833.939514	-514.369507	-100.321213	841.947388	-568.450317	109.159737	963.402161	456.960419	-28.804401	924.501709	484.915955	150.507385
-575.985535	211.592026	864.311646	-580.932922	8.352215	863.523071	-682.347534	251.411942	419.475159	-620.494690	-22.785456	475.348724	-654.573181	253.093674	66.222389	-668.811768	-14.925752	76.318008	-608.542358	318.626404	1287.312988	-593.327942	-73.207710	1308.406494	-546.154602	122.370056	1323.475098	-529.992126	137.395813	1589.265381	-615.621399	339.148712	1049.440918	-624.310608	-125.316017	1078.549316	-460.931580	300.396393	834.714783	-513.778137	-99.961899	841.925171	-568.234253	109.337257	963.391174	456.923553	-28.267380	924.488159	484.765991	151.007004
-575.779602	211.848160	864.323608	-580.534058	8.534948	863.460693	-682.153137	251.659790	419.481201	-620.231079	-22.644855	475.341949	-654.657166	253.172958	66.240128	-668.724915	-14.880919	76.331665	-608.781067	318.714783	1287.285645	-593.172668	-73.080276	1308.326904	-546.423584	122.617813	1323.369629	-530.238586	137.503387	1589.155396	-615.467957	339.043976	1049.386841	-623.859802	-125.066444	1078.421143	-459.880676	299.688507	835.420593	-513.193115	-99.572769	841.861206	-568.001587	109.531830	963.372986	456.927887	-27.667383	924.460754	484.609436	151.605942
-575.549866	212.021286	864.337952	-580.065125	8.702437	863.449341	-681.898376	251.908524	419.461243	-619.904419	-22.495026	475.329926	-654.751038	253.241226	66.223824	-668.735840	-14.864288	76.344368	-609.062195	318.830933	1287.242065	-593.017883	-72.931252	1308.231567	-546.537781	122.844734	1323.341431	-530.229919	137.816483	1589.265381	-615.414307	338.921600	1049.334473	-623.359192	-124.817795	1078.313232	-459.058258	298.967590	836.035095	-512.620911	-99.279915	841.753540	-567.741638	109.703499	963.383545	457.011505	-27.041025	924.422241	484.483154	152.303101
-575.376831	212.183411	864.352051	-579.656921	8.833030	863.419189	-681.682922	252.126648	419.428406	-619.652893	-22.471470	475.356659	-654.724365	253.269089	66.236366	-668.725098	-14.857973	76.342667	-609.402771	318.994049	1287.226685	-592.889526	-72.815941	1308.152100	-546.652527	123.060608	1323.329468	-530.391479	138.058701	1589.234131	-615.452209	338.785095	1049.280151	-622.952026	-124.666344	1078.159180	-458.424896	298.409302	836.550110	-512.106140	-99.124565	841.693909	-567.532776	109.841644	963.383728	456.905975	-26.200304	924.397827	483.989868	153.908997
-575.191406	212.288559	864.348083	-579.277466	8.905557	863.382629	-681.499695	252.255432	419.409027	-619.389160	-22.374439	475.335846	-654.752991	253.264526	66.216629	-668.670593	-14.842408	76.387238	-609.693237	319.104675	1287.217163	-592.730286	-72.704353	1308.093628	-546.745422	123.234795	1323.341553	-530.550537	138.213486	1589.232910	-615.578247	338.578674	1049.223145	-622.654053	-124.592819	1078.004150	-458.001953	297.846191	836.975525	-511.623413	-98.926277	841.663696	-567.324097	109.925606	963.370789	457.067078	-25.792570	924.359802	484.186890	153.615555
-575.038696	212.395737	864.352478	-578.915527	8.988259	863.353149	-681.397156	252.400269	419.442688	-619.086609	-22.390528	475.360626	-654.680664	253.281509	66.207031	-668.652161	-14.815061	76.383514	-610.053345	319.282867	1287.244507	-592.624512	-72.564804	1308.027588	-546.660645	123.323730	1323.367798	-530.684082	138.361130	1589.238892	-615.804810	338.374237	1049.179199	-622.238403	-124.414063	1077.935425	-457.788879	297.278473	837.333313	-511.173340	-98.531563	841.586914	-567.128784	110.015404	963.364380	457.051178	-25.150547	924.337524	484.020721	154.242172
-574.923218	212.498734	864.354919	-578.543945	9.162478	863.316101	-681.263428	252.537033	419.459808	-618.977051	-22.498310	475.401581	-654.749512	253.319641	66.233620	-668.792542	-14.802166	76.472076	-610.380310	319.378296	1287.231323	-592.479736	-72.452194	1307.948364	-546.694153	123.477043	1323.437500	-530.810913	138.466141	1589.239014	-616.136353	338.152222	1049.155884	-621.851196	-124.241501	1077.820313	-457.769104	296.851715	837.556091	-510.724579	-98.322632	841.549133	-566.932251	110.147667	963.351685	457.052887	-24.567377	924.315491	483.880524	154.833603
-574.822449	212.785355	864.370728	-578.515198	9.716048	863.216248	-681.192383	252.717728	419.486877	-618.596924	-22.474844	475.336334	-654.759583	253.337830	66.244797	-668.740906	-14.792363	76.495705	-610.635498	319.427307	1287.163208	-592.202148	-72.363060	1307.880615	-546.725708	123.627182	1323.494873	-531.043396	138.443359	1589.165283	-616.586121	337.952881	1049.084473	-621.480347	-124.063828	1077.760498	-457.937744	296.522247	837.680054	-510.307922	-98.139961	841.475342	-566.856873	110.506516	963.308167	456.968140	-23.606968	924.261108	483.450104	156.370667
-574.667480	212.950928	864.362244	-578.137146	9.861191	863.170349	-681.120239	252.875015	419.552917	-618.177368	-22.371124	475.329407	-654.878662	253.383118	66.237160	-668.744934	-14.778627	76.537659	-610.918396	319.517761	1287.112549	-592.007080	-72.257126	1307.782837	-546.725281	123.756531	1323.497192	-531.028564	138.693237	1589.246704	-617.070862	337.840912	1049.043701	-621.121399	-123.945488	1077.646973	-458.322235	296.231598	837.749268	-509.885132	-97.895897	841.395996	-566.613037	110.654755	963.283142	457.009979	-22.893719	924.229492	483.315277	157.136597
-574.488342	213.069626	864.371643	-577.723206	10.029208	863.154480	-680.984924	252.987427	419.576324	-617.837097	-22.303257	475.350403	-654.827515	253.458252	66.252228	-668.775085	-14.714230	76.594208	-611.194641	319.627319	1287.071411	-591.780762	-72.160316	1307.741089	-546.703125	123.907448	1323.531738	-531.129395	138.790894	1589.276123	-617.652100	337.690491	1049.011108	-620.702820	-123.804184	1077.604126	-458.904480	295.998596	837.723206	-509.493439	-97.830330	841.386719	-566.360291	110.797569	963.284241	457.160492	-22.505129	924.231079	483.495056	156.963531
-574.201294	213.155502	864.372498	-577.019836	9.758853	863.240845	-680.820068	253.041412	419.607391	-617.243530	-22.063217	475.405731	-654.787537	253.460052	66.218803	-668.609192	-14.725759	76.604568	-611.462830	319.718018	1287.048218	-591.545288	-72.075584	1307.741455	-546.758118	124.058777	1323.564087	-531.232117	138.861816	1589.310425	-618.325378	337.647980	1049.011475	-620.380066	-123.777596	1077.598022	-459.687256	295.840729	837.564880	-509.147552	-97.660568	841.351013	-565.946289	110.769485	963.336182	457.229187	-21.800564	924.201050	483.350708	157.682770
-574.025208	213.282318	864.389160	-576.626709	9.837199	863.238342	-680.681274	253.146881	419.654266	-616.941162	-22.061348	475.428894	-654.731750	253.442245	66.261314	-668.637451	-14.709451	76.664742	-611.743042	319.812317	1287.052124	-591.331299	-72.020088	1307.739502	-546.745850	124.191681	1323.629150	-531.330994	138.916168	1589.353271	-619.007935	337.398712	1048.991577	-620.153931	-123.778893	1077.571899	-460.669678	295.787506	837.332947	-508.826996	-97.502960	841.381104	-565.699646	110.873665	963.346985	457.144501	-20.884068	924.177795	482.922516	159.233383
-573.866943	213.396057	864.400085	-576.257202	9.938954	863.204346	-680.572632	253.154099	419.695465	-616.619812	-22.008261	475.439758	-654.743835	253.423309	66.256126	-668.572876	-14.725524	76.689453	-611.997864	319.852478	1287.007324	-591.097168	-71.960129	1307.723145	-546.784241	124.339600	1323.622437	-531.413086	138.934235	1589.377197	-619.817871	337.272705	1049.016235	-619.876953	-123.799873	1077.540283	-461.846405	295.735077	837.016602	-508.491364	-97.296852	841.376831	-565.453613	110.969627	963.337097	457.186462	-20.122385	924.139709	482.788208	159.986099
-573.690369	213.522858	864.418091	-575.864624	10.050694	863.172546	-680.529236	253.240845	419.759033	-616.331055	-21.973654	475.424957	-654.762329	253.410126	66.279190	-668.592102	-14.719807	76.681679	-612.192627	319.900269	1286.993896	-590.831970	-71.920265	1307.700684	-546.762268	124.463364	1323.636841	-531.473633	138.959854	1589.384277	-620.715271	337.237000	1049.000732	-619.537781	-123.740425	1077.508789	-463.206329	295.840057	836.596008	-508.160370	-97.148712	841.352417	-565.205078	111.075157	963.333557	457.215698	-19.416620	924.099182	482.669006	160.650772
-573.496948	213.640030	864.419373	-575.411865	10.152060	863.138611	-680.408691	253.253586	419.765625	-616.050659	-21.926456	475.390228	-655.077087	253.616638	66.419594	-668.567261	-14.698812	76.695267	-612.350708	319.954346	1286.920776	-590.604919	-71.866714	1307.629028	-546.696594	124.577232	1323.612183	-531.539612	138.987854	1589.389648	-621.607727	337.034027	1049.007568	-619.225281	-123.736137	1077.420410	-464.736359	296.047211	836.059692	-507.850494	-96.989807	841.304321	-564.915161	111.179764	963.320374	457.239868	-18.730663	924.072937	482.556152	161.324127
-573.279541	213.725677	864.409912	-574.989075	10.164228	863.128845	-680.322693	253.272095	419.809448	-616.113892	-22.103315	475.418732	-655.064575	253.642654	66.436661	-668.739197	-14.734723	76.779037	-612.497986	319.967468	1286.803955	-590.325012	-71.808556	1307.594360	-546.596863	124.683907	1323.607178	-531.589417	139.022934	1589.402832	-622.558533	336.792633	1048.916748	-618.876953	-123.707047	1077.383545	-466.426941	296.342651	835.444458	-507.552673	-96.901451	841.309326	-564.624390	111.238655	963.313660	457.296661	-17.988283	924.035461	482.423157	162.091446
-573.072571	213.796875	864.418640	-574.576843	10.233513	863.096008	-680.200134	253.274155	419.799103	-615.609192	-21.942966	475.427399	-654.746399	253.475754	66.322250	-668.582397	-14.744709	76.794907	-612.623718	319.988403	1286.734863	-590.059509	-71.780380	1307.588013	-546.515442	124.776863	1323.624634	-531.623901	139.033081	1589.434814	-623.694641	336.956512	1048.988770	-618.635986	-123.769569	1077.366455	-468.311218	296.737061	834.740417	-507.232819	-96.827728	841.351257	-564.354187	111.298409	963.305298	457.355682	-17.276758	924.015564	482.289734	162.895248
-572.903687	213.857346	864.409668	-574.226074	10.297035	863.071411	-680.154236	253.294586	419.825317	-615.756836	-22.158726	475.534821	-654.742004	253.438522	66.294624	-668.748291	-14.780510	76.848534	-612.733582	319.972626	1286.660645	-589.780457	-71.761345	1307.610840	-546.459290	124.857712	1323.647217	-531.775391	138.899475	1589.385620	-624.770081	336.844666	1048.982422	-618.379578	-123.796387	1077.421021	-470.345428	297.234650	833.979187	-506.982208	-96.811516	841.395081	-564.113403	111.361320	963.290344	457.407074	-16.516336	924.006104	482.140015	163.712189
-572.839172	213.914856	864.379578	-574.178833	10.691969	863.000000	-680.119934	253.296722	419.853149	-615.660767	-22.275639	475.573425	-654.751404	253.421204	66.329094	-668.804260	-14.812329	76.885956	-612.831848	319.939178	1286.616211	-589.514160	-71.786140	1307.648682	-546.368896	124.887398	1323.673828	-531.876709	138.841629	1589.391479	-625.995361	336.873413	1048.987427	-618.067505	-123.819771	1077.506348	-472.572754	297.803040	833.177124	-506.728668	-96.732796	841.427063	-564.038635	111.565216	963.237610	457.451385	-15.800446	923.983887	482.052094	164.397278
-572.654541	213.928116	864.358582	-573.812317	10.721904	862.973389	-680.040161	253.234940	419.866669	-615.521606	-22.285372	475.610077	-654.717957	253.369934	66.311966	-668.817383	-14.854310	76.936600	-612.965515	319.943390	1286.518433	-589.275879	-71.807388	1307.636475	-546.255981	124.903610	1323.593140	-531.718506	139.015579	1589.498535	-627.271667	336.974579	1049.009399	-617.816589	-123.917969	1077.490967	-474.931427	298.488861	832.251221	-506.492371	-96.753983	841.402405	-563.781616	111.592567	963.215576	457.458801	-15.152328	923.959412	481.947174	165.011978
-572.486328	213.940201	864.353210	-573.429260	10.753644	862.900391	-679.941406	253.240021	419.874451	-615.322815	-22.256842	475.575714	-654.687317	253.342148	66.341705	-668.828064	-14.904585	76.955406	-613.047424	319.909607	1286.387939	-588.991089	-71.852646	1307.568848	-546.115234	124.931831	1323.532471	-531.706482	138.999329	1589.475708	-628.515320	336.943970	1048.978638	-617.568848	-124.017036	1077.446533	-477.445984	299.267426	831.271973	-506.210602	-96.691956	841.326599	-563.517883	111.591316	963.177368	457.496490	-14.408325	923.894226	481.850800	165.694504
-572.168518	213.870316	864.360229	-572.693970	10.383579	862.936401	-679.783203	253.132706	419.839874	-615.220459	-22.249052	475.646454	-654.596802	253.329453	66.354240	-668.866821	-14.957268	76.977943	-613.160767	319.877869	1286.263794	-588.701721	-71.921341	1307.552124	-545.941772	124.896263	1323.486938	-531.680786	139.002014	1589.450928	-629.867004	337.022156	1048.964844	-617.250183	-123.991570	1077.402832	-480.141174	300.072571	830.246948	-505.885803	-96.792839	841.335266	-563.044495	111.406120	963.204163	457.606018	-13.699699	923.841553	481.760986	166.429413
-571.871399	213.897293	864.342346	-572.261475	10.359464	862.932678	-679.659302	253.120880	419.858826	-614.694580	-21.942802	475.627655	-654.604431	253.375961	66.340416	-668.612061	-14.959077	76.938019	-613.264832	319.869385	1286.152588	-588.400635	-72.001419	1307.532593	-545.806335	124.888664	1323.429321	-531.640442	138.997925	1589.446411	-631.227966	337.015717	1048.945313	-616.934875	-124.095329	1077.387573	-482.940704	301.057281	829.123413	-505.578644	-96.628464	841.287842	-562.701294	111.420921	963.195496	457.779205	-13.153037	923.797241	481.971649	166.513016
-571.636658	213.870468	864.347168	-571.920715	10.368402	862.914307	-679.500183	253.094620	419.873779	-614.942261	-22.165161	475.775024	-654.544922	253.412521	66.381134	-668.800049	-15.005139	77.015984	-613.348755	319.802765	1286.035156	-588.069946	-72.101364	1307.535156	-545.802673	124.960739	1323.367798	-531.602722	138.993652	1589.459717	-632.639893	337.269318	1048.959473	-616.588074	-124.147232	1077.387939	-485.834412	302.072693	827.927795	-505.261963	-96.713287	841.340027	-562.414612	111.405357	963.188782	457.800476	-12.486852	923.781921	481.878143	167.218567
-571.428833	213.863297	864.366028	-571.643433	10.367012	862.910339	-679.367371	253.070999	419.894623	-614.731750	-22.017950	475.838013	-654.520813	253.436569	66.399971	-668.669556	-15.008080	77.036613	-613.528809	319.784851	1285.953857	-587.792358	-72.154953	1307.560181	-545.504639	124.871506	1323.445068	-531.555359	138.970078	1589.479370	-634.650696	338.157227	1048.858521	-616.356628	-124.289780	1077.379150	-488.949402	303.219330	826.709473	-504.984619	-96.729362	841.312805	-562.181763	111.393082	963.197083	457.686127	-11.624953	923.759216	481.439880	168.622223
-571.196594	213.843048	864.377136	-571.342590	10.315157	862.919128	-679.205139	253.033035	419.889771	-614.732239	-22.050718	475.916748	-654.473633	253.414780	66.395203	-668.691589	-15.034407	77.078041	-613.641113	319.720581	1285.881104	-587.391418	-72.252792	1307.574219	-545.380005	124.839958	1323.450439	-531.569946	138.896179	1589.508057	-636.288452	338.444153	1048.921875	-616.078674	-124.459892	1077.391846	-492.246094	304.451660	825.457336	-504.753723	-96.783844	841.323914	-561.907654	111.359177	963.206360	457.718201	-10.876655	923.732178	481.354156	169.259628
-570.959229	213.818863	864.385620	-571.053345	10.328429	862.871277	-679.041138	252.949371	419.905396	-615.022827	-22.256020	475.991150	-654.467712	253.323883	66.380814	-668.831787	-15.097299	77.107552	-613.757935	319.636627	1285.806152	-587.008057	-72.337822	1307.531616	-545.200073	124.803291	1323.412598	-531.403748	138.917526	1589.517578	-637.649170	338.418793	1049.057007	-615.699158	-124.595413	1077.384033	-495.619293	305.714233	824.168091	-504.495056	-96.820305	841.290771	-561.630554	111.328415	963.185120	457.790344	-10.169304	923.656128	481.289551	169.965027
-570.710144	213.847778	864.401184	-570.729553	10.293398	862.831787	-678.860474	252.860107	419.897125	-615.057922	-22.296495	476.001953	-654.390137	253.309021	66.385574	-668.882141	-15.133703	77.135895	-613.795288	319.480682	1285.669434	-586.564880	-72.460609	1307.479004	-545.042969	124.763268	1323.390991	-531.304993	138.927444	1589.465820	-639.133118	338.469482	1049.121460	-615.283508	-124.684006	1077.385132	-499.055634	307.084229	822.945862	-504.236450	-96.839226	841.204712	-561.348145	111.302116	963.173401	457.846344	-9.455871	923.575256	481.211182	170.762344
-570.460876	213.768539	864.397339	-570.412537	10.242897	862.807129	-678.675720	252.811005	419.912994	-615.059387	-22.277788	475.976898	-654.363892	253.312210	66.409088	-668.717712	-15.197292	77.130775	-613.896667	319.382843	1285.601440	-586.200317	-72.543907	1307.431152	-544.817139	124.729202	1323.366211	-531.180969	138.891083	1589.459961	-640.588501	338.478546	1049.249146	-614.975159	-124.845833	1077.350830	-502.473328	308.506104	821.750183	-503.943909	-96.869026	841.131409	-561.067505	111.230080	963.159363	457.842346	-8.819093	923.533630	481.108826	171.415802
-570.095154	213.763916	864.433167	-570.098083	10.226335	862.837463	-678.459473	252.682297	419.917999	-614.841736	-22.094311	475.963898	-654.311340	253.300766	66.433868	-668.446472	-15.329248	77.127518	-613.992371	319.288818	1285.560303	-585.793274	-72.647186	1307.396973	-544.668701	124.697914	1323.342773	-531.064819	138.864441	1589.453857	-642.117737	338.675415	1049.415283	-614.605225	-125.040009	1077.338379	-505.917511	310.002472	820.631775	-503.653412	-96.925697	841.096741	-560.763794	111.214447	963.195801	457.801239	-8.203663	923.493042	481.023285	172.041183
-569.078552	214.561264	864.642151	-569.680359	10.384569	862.800049	-678.136475	252.483276	420.026642	-614.793396	-22.070618	475.994690	-654.150879	253.330719	66.454117	-668.285400	-15.476964	77.153618	-614.095947	319.216003	1285.532104	-585.398865	-72.762466	1307.379028	-544.494751	124.667870	1323.328491	-530.971252	138.872269	1589.427246	-643.671326	338.880463	1049.562622	-614.178162	-125.158539	1077.385376	-509.563019	311.594086	819.487488	-503.415466	-97.003181	841.081787	-560.132874	111.547363	963.288391	457.833618	-7.480275	923.456848	480.986847	172.733887
-568.870483	214.543259	864.613464	-569.477051	10.306216	862.775391	-678.025024	252.361984	420.054749	-614.848938	-22.134737	476.061157	-654.193237	253.294312	66.487480	-668.328857	-15.569423	77.210793	-614.225708	319.157990	1285.528198	-585.006104	-72.817902	1307.377808	-544.355591	124.631508	1323.244995	-530.802063	138.789719	1589.459717	-645.303223	339.009644	1049.823975	-613.761719	-125.294693	1077.320679	-513.902771	313.182373	817.991394	-503.135834	-97.133980	841.039551	-559.919312	111.501175	963.260986	457.886566	-6.760594	923.384033	480.919373	173.438385
-568.912842	214.137085	864.477173	-569.377625	10.110221	862.748596	-677.943542	252.255386	420.074951	-614.933167	-22.224398	476.088623	-654.307251	253.244354	66.498352	-668.383240	-15.661159	77.209679	-614.303955	319.008575	1285.509277	-584.656067	-72.975822	1307.349854	-544.310364	124.634590	1323.207153	-530.631104	138.749100	1589.448486	-646.841125	339.072540	1050.047241	-613.394104	-125.495689	1077.279053	-517.761230	314.843292	816.814453	-502.846436	-97.213486	840.983582	-559.827698	111.258911	963.174072	457.917023	-6.114067	923.334595	480.887115	174.115738
-568.957336	213.662216	864.345825	-569.253601	9.875128	862.735657	-677.809448	252.141525	420.088776	-614.979675	-22.316191	476.097137	-654.292603	253.184753	66.529259	-668.470886	-15.733826	77.178696	-614.299255	318.893372	1285.497070	-584.223206	-73.098671	1307.270508	-544.097778	124.572815	1323.196167	-530.413208	138.680481	1589.416138	-648.334167	339.133179	1050.317505	-612.950134	-125.623306	1077.245728	-521.732300	316.469849	815.628723	-502.557434	-97.170555	840.845032	-559.734558	110.968437	963.097473	457.938934	-5.450173	923.280334	480.812164	174.831924
-568.845520	213.262314	864.237915	-569.083740	9.685293	862.720154	-677.723022	252.046783	420.158356	-614.936829	-22.407389	476.119446	-654.295105	253.156540	66.549622	-668.487000	-15.853321	77.114609	-614.378845	318.825989	1285.484863	-583.895081	-73.221733	1307.187988	-543.782410	124.439171	1323.179443	-530.192139	138.622391	1589.367798	-649.875854	339.000977	1050.608032	-612.483948	-125.764793	1077.181763	-525.792603	318.149292	814.394348	-502.241821	-97.234688	840.745056	-559.582642	110.720596	963.035095	457.941376	-4.855992	923.233154	480.773682	175.393127
-568.677368	212.945831	864.160522	-568.925049	9.433686	862.730774	-677.644226	251.977692	420.250946	-614.992249	-22.590258	476.153656	-654.323486	253.124115	66.573120	-668.542542	-15.946315	77.115044	-614.449036	318.802704	1285.479370	-583.518433	-73.323326	1307.163818	-543.561707	124.349182	1323.048462	-529.973389	138.561249	1589.315430	-651.451355	339.382690	1050.824829	-612.110779	-125.964577	1077.117554	-529.814697	319.806152	813.280151	-501.961121	-97.493759	840.686584	-559.411682	110.478928	963.001282	458.006317	-4.265809	923.177063	480.786743	176.000549
-568.423950	212.735626	864.063477	-568.795654	9.225950	862.760254	-677.456116	251.817169	420.299866	-615.035156	-22.750544	476.253784	-654.376953	253.125519	66.594452	-668.566528	-16.021795	77.093491	-614.514038	318.712372	1285.480957	-583.174866	-73.470192	1307.140137	-543.336914	124.260353	1323.044922	-529.733765	138.501266	1589.286621	-653.011780	339.390839	1051.155518	-611.700134	-126.177071	1077.097168	-533.903748	321.423126	812.097961	-501.707855	-97.603363	840.609863	-559.224854	110.326126	962.968323	458.083191	-3.587670	923.137878	480.760223	176.667816
-568.052979	212.538422	864.023926	-568.647766	9.072111	862.773804	-677.296387	251.602646	420.323029	-615.041992	-22.921085	476.373474	-654.280457	253.066452	66.592522	-668.603271	-16.063540	77.067528	-614.551941	318.662079	1285.535400	-582.845581	-73.595695	1307.119507	-543.125549	124.128777	1323.041870	-529.523376	138.405136	1589.238892	-654.562683	339.663849	1051.427856	-611.274841	-126.333923	1077.123169	-537.928223	322.964783	810.955078	-501.456055	-97.715233	840.524475	-558.982117	110.166183	962.957031	458.105957	-2.982913	923.103821	480.707397	177.352158
-567.646362	212.368088	864.024170	-568.507385	8.949395	862.778564	-677.104248	251.367783	420.385254	-615.052368	-23.028770	476.390961	-654.317383	253.022858	66.608025	-668.569153	-16.141380	77.076851	-614.539795	318.523499	1285.513184	-582.576843	-73.730263	1307.036987	-542.926514	124.042702	1323.011353	-529.281616	138.305161	1589.172363	-656.083008	339.842133	1051.732056	-610.939209	-126.544907	1077.038818	-542.242310	324.926056	809.952881	-501.175781	-97.899284	840.442078	-558.715881	110.009499	962.960144	458.148987	-2.366440	923.038940	480.678192	178.010971
-567.255249	212.253174	864.007019	-568.345276	8.825133	862.765503	-676.933044	251.194824	420.443512	-615.041687	-23.092873	476.406036	-654.232056	252.992630	66.654495	-668.593445	-16.169701	77.022652	-614.387085	318.366028	1285.485962	-582.203491	-73.891533	1306.904907	-542.870300	123.976646	1322.934448	-528.981262	138.205322	1589.068726	-657.514038	340.022034	1052.034546	-610.621216	-126.775864	1076.931396	-545.851929	326.650146	809.288086	-500.829376	-98.007584	840.332825	-558.455017	109.881462	962.946472	458.148041	-1.795526	922.999451	480.630005	178.547791
-566.943115	212.142624	863.986877	-568.496948	9.091661	862.670654	-676.836792	251.069000	420.513184	-615.031799	-23.190107	476.346954	-654.291626	252.940857	66.687744	-668.624146	-16.198717	77.025414	-614.349304	318.259918	1285.452515	-581.909729	-73.991791	1306.750122	-542.589600	123.798759	1322.868896	-528.658203	138.068832	1588.980957	-659.053345	340.272308	1052.348877	-610.276428	-126.931244	1076.782959	-549.826965	328.177155	808.394897	-500.472412	-98.122902	840.198364	-558.357422	109.900162	962.886902	458.267090	-1.480103	922.968140	480.913116	178.440063
-566.383911	211.849991	863.952087	-567.938965	8.494699	862.758240	-675.849609	250.486496	420.305603	-614.961365	-23.241802	476.402466	-653.646362	252.976639	66.686035	-668.585571	-16.199791	77.015160	-614.281311	318.157318	1285.433960	-581.623474	-74.145142	1306.653809	-542.384583	123.684677	1322.793213	-528.343872	137.909485	1588.889648	-660.518005	340.483093	1052.644653	-609.891357	-127.044914	1076.665771	-553.934143	330.018494	807.628357	-500.173828	-98.067711	840.052673	-557.898621	109.516968	962.923035	458.233368	-0.693006	922.911255	480.628174	179.603683
-565.956482	211.637833	863.883911	-567.738831	8.219443	862.754639	-674.115479	249.547134	419.872101	-614.928162	-23.317221	476.426819	-652.642151	253.027618	66.661613	-668.474487	-16.204132	76.959404	-614.094604	318.240417	1285.622314	-581.363159	-74.256241	1306.518311	-542.186523	123.577660	1322.645996	-528.022095	137.792084	1588.787109	-661.937256	340.677032	1052.994385	-609.642517	-127.185501	1076.525146	-558.050781	332.062134	807.160645	-499.864075	-98.204712	839.962891	-557.613770	109.294983	962.890015	458.318207	-0.106538	922.852234	480.619751	180.194626
-565.523987	211.497467	863.813477	-567.589172	8.012214	862.753784	-673.665039	249.317490	419.838898	-614.911072	-23.395630	476.431946	-652.474609	252.995575	66.655632	-668.463562	-16.207109	76.955933	-614.165466	318.066864	1285.471191	-581.222595	-74.401360	1306.451904	-541.956787	123.467896	1322.606567	-527.693420	137.657654	1588.704590	-663.424438	340.986023	1053.316528	-609.394775	-127.342674	1076.426147	-561.857544	333.473175	806.426697	-499.619141	-98.464470	839.912598	-557.349976	109.142853	962.857056	458.328613	0.411599	922.828857	480.606750	180.735550
-564.096313	212.475891	864.322021	-567.082397	8.192568	862.745483	-673.076233	249.071518	419.941345	-614.651733	-23.288979	476.367554	-652.307251	253.021179	66.692505	-668.291138	-16.172028	76.959396	-614.045654	317.985748	1285.452026	-581.033325	-74.515884	1306.354492	-541.725220	123.305023	1322.532959	-527.348999	137.486862	1588.601563	-664.796082	341.234894	1053.651733	-609.123474	-127.435997	1076.337646	-565.537415	334.906555	805.822754	-499.372589	-98.610214	839.813171	-556.643433	109.434853	963.128723	458.356750	0.872094	922.794373	480.617706	181.298584
-563.837097	212.028412	864.224976	-566.992249	7.930078	862.716248	-671.709473	248.418121	419.627991	-614.577942	-23.359371	476.385193	-651.532104	253.045975	66.705849	-668.206482	-16.151703	76.960426	-613.874268	317.881805	1285.437378	-580.901855	-74.651215	1306.235596	-541.513794	123.138077	1322.424927	-526.999329	137.304688	1588.481934	-666.171082	341.482880	1054.024048	-608.919067	-127.574280	1076.218994	-569.160889	336.323456	805.256653	-499.154205	-98.644760	839.680237	-556.455078	109.104523	963.064575	458.352264	1.358459	922.775635	480.571442	181.812378
-563.728455	211.468964	864.087219	-566.924255	7.653413	862.669922	-671.135315	248.145523	419.534210	-614.496521	-23.451307	476.356537	-651.334045	253.041565	66.727592	-668.090149	-16.080521	77.011055	-613.701355	317.756531	1285.426025	-580.736755	-74.811142	1306.094482	-541.287109	123.004196	1322.353149	-526.637024	137.125748	1588.351685	-667.530457	341.751862	1054.432007	-608.698547	-127.630920	1076.062256	-573.060242	338.095093	804.688293	-498.866272	-98.737999	839.551941	-556.330933	108.727608	962.969666	458.343903	1.841161	922.756409	480.528015	182.270813
-563.622253	210.878998	863.932495	-566.840698	7.330979	862.645508	-671.079285	248.101501	419.551697	-614.432922	-23.535694	476.332916	-651.453369	252.993851	66.767502	-667.993469	-16.044107	77.068954	-613.436829	317.637329	1285.410889	-580.532532	-74.979836	1305.935425	-541.059875	122.861008	1322.274780	-526.276794	136.939362	1588.231689	-668.878052	342.041443	1054.834473	-608.559753	-127.715172	1075.901245	-576.520630	339.528198	804.261780	-498.605652	-98.810280	839.415649	-556.233948	108.333031	962.880371	458.397858	2.295993	922.721741	480.558655	182.680511
-563.377869	210.345840	863.761353	-566.729797	6.991490	862.664307	-672.078979	248.512634	419.829865	-614.328491	-23.612692	476.315643	-652.248962	252.873810	66.767365	-667.919250	-15.973283	77.096016	-613.241028	317.524048	1285.390869	-580.429688	-75.163361	1305.795776	-540.845398	122.709290	1322.191040	-525.959717	136.773376	1588.104492	-670.169312	342.300903	1055.217163	-608.471375	-127.837166	1075.752930	-579.921204	341.046906	803.992798	-498.381226	-98.899620	839.334900	-556.077393	107.983429	962.806763	458.564972	2.541864	922.674988	480.865662	182.507568
-562.994080	209.999771	863.648438	-566.560913	6.731642	862.620056	-666.614868	246.102173	418.381714	-614.206970	-23.659327	476.321014	-648.786377	253.325729	66.639343	-667.795837	-15.894925	77.142151	-613.029419	317.421600	1285.443115	-580.342773	-75.319443	1305.662476	-540.645203	122.571640	1322.059082	-525.705750	136.508545	1587.969482	-671.464600	342.591370	1055.614380	-608.435730	-127.917900	1075.596436	-583.058960	342.072052	803.706360	-498.214294	-98.905090	839.240723	-555.825256	107.704735	962.730530	458.534180	3.170921	922.624939	480.598328	183.507843
-562.592224	209.786942	863.578979	-566.389404	6.439853	862.572937	-669.863647	247.405853	419.386597	-614.058044	-23.663031	476.271759	-651.009460	252.950806	66.721939	-667.734436	-15.759634	77.135178	-612.758484	317.341766	1285.483521	-580.241394	-75.476196	1305.543213	-540.382324	122.389664	1321.947266	-525.328979	136.386063	1587.886230	-672.678101	342.738647	1056.036133	-608.404541	-128.001892	1075.467285	-586.094421	343.391602	803.579407	-498.061920	-98.979492	839.155212	-555.570923	107.454071	962.675171	458.574615	3.596617	922.598022	480.603943	183.928986
-562.187134	209.665863	863.570190	-566.225464	6.223902	862.512390	-671.702087	248.317749	420.112885	-613.841675	-23.671717	476.209320	-652.330444	252.759766	66.828979	-667.680176	-15.640830	77.131676	-612.507935	317.285370	1285.505615	-580.245117	-75.613869	1305.416992	-540.123657	122.204659	1321.818359	-525.019043	136.182724	1587.813354	-673.962524	343.034363	1056.467529	-608.391357	-128.082535	1075.297852	-589.281494	344.232147	803.232056	-497.954956	-99.068146	839.035583	-555.318848	107.250595	962.643127	458.617126	4.002818	922.550598	480.578583	184.380554
-561.797974	209.490982	863.576660	-566.085999	6.020555	862.474915	-672.336365	248.728516	420.495667	-613.553894	-23.688631	476.078400	-652.918518	252.628815	66.898140	-667.636902	-15.520320	77.100281	-612.188660	317.195953	1285.485474	-580.144897	-75.741837	1305.285522	-539.886719	121.999916	1321.726929	-524.715515	135.962677	1587.748291	-675.071655	343.199371	1056.868896	-608.290039	-128.068436	1075.193115	-591.223083	345.118805	803.324280	-497.840363	-99.150398	838.962402	-555.073242	107.029518	962.629089	458.630554	4.325579	922.544922	480.559570	184.727554
-561.411133	209.246109	863.555420	-565.955750	5.857698	862.417114	-672.877869	249.109253	420.777893	-613.272217	-23.705965	475.977112	-653.575745	252.559631	66.982414	-667.619019	-15.392837	77.076401	-611.820190	317.050873	1285.460571	-580.007996	-75.940819	1305.178589	-539.629150	121.836983	1321.718628	-524.454346	135.752655	1587.674805	-676.095032	343.361603	1057.308716	-608.276489	-128.118546	1075.073242	-593.356628	345.906036	803.334534	-497.777283	-99.191895	838.884460	-554.819458	106.796394	962.589783	458.658234	4.627387	922.540710	480.548706	185.074539
-561.022949	208.998535	863.521484	-565.814453	5.639619	862.375488	-674.967468	250.534866	421.543396	-612.970764	-23.778505	475.890320	-655.373901	252.508209	67.085548	-667.586121	-15.288755	77.100883	-611.488770	316.943054	1285.464233	-579.969238	-76.093124	1305.086304	-539.390564	121.618431	1321.669922	-524.160767	135.564346	1587.641235	-676.952393	343.527924	1057.694336	-608.334167	-128.207611	1074.970215	-595.265869	346.685730	803.385742	-497.745422	-99.268173	838.810791	-554.565247	106.549179	962.552795	458.714935	4.978280	922.529968	480.548126	185.435638
-560.695251	208.783676	863.486267	-565.668213	5.384957	862.356567	-674.479553	250.369690	421.467560	-612.673401	-23.857866	475.829498	-655.317932	252.482361	67.082893	-667.493591	-15.206156	77.070213	-611.158386	316.839600	1285.491821	-579.925903	-76.281982	1305.000854	-539.138794	121.439903	1321.635864	-523.932739	135.336655	1587.605713	-677.726685	343.807587	1058.087158	-608.443054	-128.274841	1074.876587	-597.057800	347.652252	803.505371	-497.749969	-99.304573	838.788330	-554.348145	106.315109	962.527527	458.765320	5.310083	922.510010	480.548431	185.744995
-560.398132	208.620468	863.422119	-565.519958	5.117174	862.317566	-673.884338	250.157654	421.368805	-612.668152	-24.146696	475.833618	-655.136292	252.422867	67.045486	-667.593872	-15.159649	77.107544	-610.861572	316.717316	1285.539063	-579.884155	-76.468903	1304.959717	-538.917908	121.262260	1321.597412	-523.764893	135.080688	1587.566284	-678.436218	344.038086	1058.440796	-608.530029	-128.287750	1074.850586	-598.713257	348.312439	803.550415	-497.803741	-99.372726	838.747742	-554.154236	106.106583	962.478516	458.831635	5.627350	922.487854	480.563934	186.028900
-560.104065	208.372559	863.383362	-565.339294	4.872877	862.284119	-673.429382	250.120071	421.318573	-612.428284	-24.283928	475.785278	-655.138428	252.356766	67.029732	-667.596863	-15.115574	77.098053	-610.556213	316.556763	1285.596924	-579.828247	-76.681236	1304.888184	-538.702576	121.074471	1321.546021	-523.557251	134.869049	1587.552979	-679.090576	344.278778	1058.818848	-608.695251	-128.383011	1074.759033	-600.295349	348.764648	803.558838	-497.868744	-99.415543	838.673157	-553.922546	105.858299	962.442932	458.908722	5.943255	922.453857	480.542816	186.323059
-559.780762	208.130264	863.357300	-565.148743	4.704530	862.226013	-672.996094	250.106506	421.382751	-612.083252	-24.343382	475.705261	-655.051331	252.352036	67.067818	-667.563354	-15.113799	77.134079	-610.245972	316.412537	1285.672852	-579.773315	-76.883781	1304.832886	-538.490356	120.865189	1321.500366	-523.393066	134.630127	1587.523926	-679.623169	344.578461	1059.220703	-608.781433	-128.387207	1074.683838	-602.307739	349.515991	803.477417	-497.967590	-99.515839	838.590027	-553.663086	105.631210	962.400452	458.961426	6.202678	922.438416	480.548645	186.551056
-559.594421	208.030548	863.372070	-565.318237	4.956812	862.134277	-672.695862	250.123383	421.441895	-611.821594	-24.487553	475.570251	-655.221375	252.298523	67.091141	-667.577515	-15.057143	77.095482	-609.986206	316.327728	1285.773315	-579.724487	-77.049187	1304.749878	-538.282959	120.653023	1321.445923	-523.210571	134.392441	1587.529663	-679.968018	344.755280	1059.581055	-608.880066	-128.447739	1074.609985	-603.208130	349.944214	803.695801	-498.097809	-99.699417	838.558289	-553.615967	105.637405	962.357971	459.000214	6.442507	922.420349	480.544739	186.804337
-559.355774	207.901535	863.376282	-565.133179	4.851500	862.099243	-672.265869	250.070267	421.424622	-611.550598	-24.591145	475.537598	-655.154053	252.272781	67.143738	-667.593628	-15.049353	77.134048	-609.690063	316.139618	1285.844116	-579.605957	-77.249306	1304.708130	-538.086304	120.440918	1321.463257	-523.068604	134.187851	1587.555176	-680.207458	344.897949	1059.876587	-608.923218	-128.446884	1074.599365	-604.261902	350.577209	803.784668	-498.250397	-99.671120	838.441101	-553.424011	105.499107	962.344116	459.047180	6.657288	922.409485	480.564667	187.011642
-559.028015	207.650558	863.391174	-564.529602	4.335537	862.171265	-671.803223	249.996765	421.424438	-611.276367	-24.659487	475.612457	-655.077209	252.242493	67.168602	-667.514954	-15.004580	77.137161	-609.437561	315.959900	1285.939453	-579.518738	-77.439232	1304.687866	-537.860657	120.222496	1321.546265	-522.968445	133.970428	1587.579590	-680.396606	345.077942	1060.159912	-609.065063	-128.496475	1074.563477	-605.267639	350.876526	803.814819	-498.385071	-99.749969	838.392151	-553.023926	105.158463	962.393738	459.119324	6.877607	922.395508	480.581970	187.239655
-558.828857	207.515518	863.395020	-564.283447	4.160939	862.194946	-671.146545	249.788849	421.313538	-611.158203	-24.751081	475.639038	-654.831604	252.195053	67.118568	-667.530884	-14.999012	77.190559	-609.144226	315.773438	1286.009521	-579.448730	-77.646324	1304.672852	-537.670227	120.021599	1321.603638	-522.890442	133.755402	1587.626831	-680.459778	345.170959	1060.333740	-609.154114	-128.519424	1074.565918	-605.952393	351.207245	803.857727	-498.554291	-99.858139	838.349731	-552.825378	105.016190	962.409729	459.277771	6.857627	922.402649	480.894073	186.786133
-558.670349	207.394302	863.408752	-564.069458	4.007358	862.199707	-670.656433	249.655884	421.279083	-610.671448	-24.574100	475.592590	-654.736450	252.104324	67.105530	-667.387451	-14.991132	77.174385	-608.847900	315.570953	1286.044067	-579.353882	-77.825439	1304.665649	-537.490234	119.828316	1321.635864	-522.786987	133.536484	1587.669922	-680.517761	345.258301	1060.492676	-609.259277	-128.588684	1074.529541	-606.758911	351.244751	803.639526	-498.730316	-99.975632	838.279663	-552.642883	104.876999	962.419312	459.199982	7.211666	922.410522	480.599030	187.577103
-558.463074	207.247086	863.424744	-563.805969	3.853457	862.226440	-670.437866	249.717392	421.340088	-610.450012	-24.559687	475.587158	-654.827576	252.088577	67.118683	-667.312683	-14.953406	77.185280	-608.519958	315.369019	1286.061523	-579.241882	-78.011848	1304.626709	-537.305237	119.628769	1321.673584	-522.722412	133.290268	1587.703613	-680.329163	345.156708	1060.564087	-609.385742	-128.750610	1074.502930	-606.769897	351.434814	803.748291	-498.846802	-100.084450	838.207703	-552.423645	104.734535	962.442139	459.221313	7.395617	922.404419	480.600159	187.781433
-558.304138	207.115326	863.441711	-563.579346	3.720376	862.205078	-670.088806	249.642365	421.348907	-610.349915	-24.631353	475.586273	-654.746643	252.051208	67.132935	-667.313538	-14.927316	77.164497	-608.244873	315.190186	1286.049438	-579.143494	-78.205551	1304.582764	-537.193848	119.470139	1321.651001	-522.667236	133.055862	1587.735962	-680.059509	344.986298	1060.630859	-609.517639	-128.913895	1074.430298	-606.780396	351.785034	803.845154	-498.971771	-100.215752	838.132568	-552.223511	104.586075	962.439148	459.254059	7.547184	922.389954	480.630981	187.948425
-558.175659	207.000015	863.445618	-563.384399	3.606192	862.145813	-669.757141	249.615707	421.361023	-610.224426	-24.628212	475.546051	-654.726074	251.994583	67.174416	-667.260010	-14.938414	77.177734	-608.015137	315.030060	1286.044922	-579.104004	-78.380905	1304.544678	-537.053223	119.239594	1321.627808	-522.640747	132.789627	1587.768799	-679.751831	344.791504	1060.610718	-609.589233	-129.082703	1074.385498	-606.500732	351.568024	803.789124	-499.095184	-100.390892	838.054504	-552.047119	104.442856	962.409912	459.328064	7.716584	922.387512	480.661285	188.089447
-558.024292	206.874496	863.425293	-563.143982	3.484771	862.098999	-669.390198	249.494675	421.274750	-610.491394	-24.964340	475.600952	-654.712830	251.988739	67.186584	-667.472900	-14.955440	77.223259	-607.766235	314.848846	1286.019775	-579.006714	-78.582909	1304.531860	-536.944885	119.024994	1321.621704	-522.644409	132.535248	1587.790527	-679.356079	344.490662	1060.525269	-609.646851	-129.294601	1074.375366	-606.093994	351.703644	803.796448	-499.184631	-100.599518	837.984131	-551.852112	104.310257	962.376404	459.370361	7.868610	922.372131	480.686615	188.282990
-557.993164	206.833939	863.404297	-563.279663	3.804653	861.963135	-669.147705	249.467346	421.250824	-610.093018	-24.828615	475.459686	-654.767456	251.959045	67.165070	-667.318542	-14.954774	77.216805	-607.547119	314.659424	1285.967407	-578.896423	-78.787468	1304.466431	-536.801331	118.818657	1321.638794	-522.647705	132.297684	1587.800415	-678.976807	344.216187	1060.390747	-609.683716	-129.484467	1074.336914	-605.402832	351.337646	803.742493	-499.250031	-100.796051	837.924011	-551.858582	104.383667	962.293335	459.447662	8.005511	922.350952	480.717407	188.400589
-557.891052	206.740341	863.401733	-563.065430	3.691151	861.917175	-668.837158	249.424179	421.209564	-610.276489	-25.097635	475.493469	-654.692505	251.967560	67.178146	-667.458923	-14.915908	77.232521	-607.273071	314.604553	1286.088501	-578.806213	-78.971527	1304.439819	-536.664307	118.589981	1321.635742	-522.642944	132.083771	1587.806641	-678.418457	343.859436	1060.248169	-609.634094	-129.639221	1074.310181	-604.610291	351.312592	803.709839	-499.277740	-101.031944	837.865479	-551.708740	104.263985	962.269653	459.527008	8.124894	922.341370	480.768005	188.552811
-557.675049	206.477539	863.385986	-562.442383	3.158776	861.980652	-668.550232	249.377869	421.174774	-610.213440	-25.189672	475.553711	-654.714111	251.947144	67.186272	-667.461426	-14.939648	77.272537	-607.204590	314.265076	1285.845337	-578.670715	-79.168907	1304.386353	-536.540955	118.433968	1321.673096	-522.647766	131.863693	1587.818604	-677.949524	343.515717	1060.032227	-609.566040	-129.796844	1074.284546	-603.587463	350.674591	803.510803	-499.285858	-101.238022	837.793335	-551.342285	103.925217	962.298706	459.571350	8.241198	922.344299	480.785156	188.646286
-557.545654	206.382797	863.402527	-562.173462	3.094790	861.941589	-668.334534	249.347946	421.193024	-610.097107	-25.202795	475.528168	-654.739929	251.893311	67.208031	-667.490051	-14.923535	77.276215	-607.095093	314.046875	1285.789673	-578.531494	-79.369942	1304.369751	-536.458130	118.258163	1321.663574	-522.638611	131.622269	1587.851563	-677.314819	343.077454	1059.822998	-609.447021	-129.929749	1074.243774	-602.286499	350.331879	803.484802	-499.266388	-101.493492	837.724609	-551.152954	103.824692	962.288147	459.595367	8.317948	922.371216	480.792358	188.749695
-557.470642	206.263474	863.410522	-561.987366	3.044561	861.892517	-668.253906	249.396408	421.261658	-609.987244	-25.237331	475.512146	-654.763489	251.873260	67.222633	-667.485779	-14.900647	77.268997	-607.016968	313.824524	1285.738403	-578.445862	-79.573112	1304.343140	-536.370117	118.082947	1321.694336	-522.653931	131.387848	1587.880493	-676.567688	342.526001	1059.558350	-609.347900	-130.075958	1074.210327	-600.868774	350.086182	803.518250	-499.245331	-101.750168	837.649048	-551.019714	103.716347	962.267151	459.624786	8.427116	922.395630	480.793488	188.826996
-557.359497	206.196198	863.429016	-561.750854	2.927001	861.887573	-667.885315	249.258087	421.218170	-609.913025	-25.239134	475.532990	-654.600708	251.814224	67.215286	-667.503906	-14.902482	77.277496	-606.972717	313.635193	1285.703003	-578.332703	-79.775581	1304.303223	-536.318604	117.893272	1321.707031	-522.670593	131.154800	1587.899536	-675.789856	341.925110	1059.209351	-609.194153	-130.225739	1074.213013	-599.268250	349.701813	803.516052	-499.181763	-101.948730	837.584839	-550.881226	103.618767	962.276978	459.634064	8.532869	922.416870	480.795410	188.893845
-557.288574	206.146942	863.431335	-561.542664	2.867993	861.830444	-667.756226	249.258530	421.235687	-609.782593	-25.274963	475.552338	-654.660095	251.794922	67.227264	-667.468567	-14.911445	77.274384	-606.949463	313.454407	1285.602539	-578.221191	-79.993607	1304.273682	-536.284546	117.692642	1321.707764	-522.737366	130.854538	1587.908325	-675.075989	341.403595	1058.889404	-609.084045	-130.469193	1074.196777	-597.851563	348.994019	803.310791	-499.089508	-102.199615	837.530579	-550.769836	103.541992	962.251770	459.652069	8.604886	922.423218	480.781464	188.978577
-557.230469	206.056396	863.449951	-561.346802	2.771067	861.782715	-667.577087	249.220062	421.185150	-609.323425	-25.030561	475.462250	-654.618103	251.801285	67.219582	-667.342957	-14.925078	77.231667	-606.948975	313.279236	1285.524414	-578.127258	-80.179626	1304.259644	-536.241577	117.478661	1321.716797	-522.752808	130.647568	1587.891846	-674.128723	340.693878	1058.439697	-608.956116	-130.759369	1074.152344	-595.446594	348.606506	803.480530	-498.928955	-102.412888	837.514648	-550.655334	103.421875	962.238037	459.679138	8.672569	922.451172	480.790344	189.034897
-557.158020	205.997421	863.465088	-561.108826	2.681821	861.756287	-667.434937	249.199051	421.216064	-609.177063	-25.010681	475.458008	-654.558411	251.796478	67.204994	-667.279724	-14.928864	77.235634	-606.945923	313.071198	1285.426880	-577.993225	-80.346268	1304.228638	-536.200623	117.283287	1321.691650	-522.695801	130.494080	1587.897461	-673.363037	340.165527	1058.070435	-608.829346	-131.059464	1074.103760	-593.645020	347.537292	803.132446	-498.734924	-102.609406	837.460266	-550.525024	103.335052	962.234375	459.664886	8.735325	922.463013	480.756165	189.098434
-557.140869	205.938553	863.499390	-560.894897	2.661213	861.697266	-667.571045	249.353088	421.316589	-609.047180	-25.014366	475.415253	-654.678955	251.784286	67.236488	-667.295715	-14.924327	77.258736	-606.968933	312.869385	1285.338989	-577.848572	-80.518120	1304.214844	-536.158142	117.095985	1321.682983	-522.672729	130.272278	1587.882935	-672.322083	339.390625	1057.618652	-608.663635	-131.330887	1074.084717	-590.858154	346.846039	803.236816	-498.534607	-102.790817	837.434998	-550.418701	103.257889	962.222473	459.630676	8.783257	922.486023	480.694519	189.141785
-557.080017	205.892639	863.537903	-560.661865	2.601014	861.686646	-666.665771	248.804794	421.080109	-609.307190	-25.315920	475.462463	-654.022949	251.732620	67.221642	-667.461609	-14.933598	77.266243	-607.018127	312.644440	1285.242310	-577.723633	-80.726944	1304.218262	-536.167969	116.931686	1321.675171	-522.671082	130.077026	1587.893555	-671.287048	338.722504	1057.182129	-608.459045	-131.601334	1074.054810	-588.373840	346.111603	803.294800	-498.321930	-103.002563	837.423340	-550.305298	103.188675	962.239136	459.561249	8.797484	922.517883	480.634705	189.159027
-557.042236	205.781693	863.573059	-560.455627	2.580993	861.656555	-666.233948	248.505508	420.979340	-609.242554	-25.381065	475.483368	-653.700562	251.697174	67.227066	-667.538086	-14.913407	77.275208	-607.096191	312.433777	1285.177368	-577.602905	-80.898193	1304.218750	-536.196716	116.742607	1321.703613	-522.641418	129.893997	1587.901123	-670.208069	338.035950	1056.730713	-608.194641	-131.790161	1074.037720	-585.740967	345.332611	803.402405	-498.125824	-103.236282	837.417114	-550.192322	103.097954	962.242126	459.474762	8.766530	922.525330	480.559723	189.102982
[truncated: 139 more rows]
[truncated: 40 more columns]
