# Supplementary material for: A dyadic stimulus set of audiovisual affective displays for the study of multisensory, emotional, social interactions
Source: Behav Res Methods. 2015 Nov 5;48(4):1285–95. doi: 10.3758/s13428-015-0654-4 (PMC5101291; doi:10.3758/s13428-015-0654-4)
Supplement: Supplementary file 1 — (ZIP 270 MB) [file 13428_2015_654_MOESM1_ESM.zip › supplementary_material_2_stimuli_set_files/A/A16.txt]

-564.221558	211.961075	862.935181	-572.201599	9.754536	860.700134	-685.344055	254.538147	421.067444	-616.804260	-25.138235	472.397919	-667.674316	261.791046	65.659744	-664.577576	-20.236275	74.693886	-600.682129	314.639404	1287.666016	-584.803650	-80.449524	1293.780151	-544.346375	116.627228	1322.181519	-533.285461	125.413048	1590.302856	-635.999451	343.265167	1051.938965	-613.565796	-123.450546	1061.155396	-519.690857	311.074890	810.419800	-504.157043	-85.648209	825.269348	-558.364502	109.369362	961.320557	439.012543	2.442939	924.825073	457.104462	184.161087
-564.262146	211.977524	862.932861	-572.218872	9.744755	860.705627	-685.402771	254.504761	421.075745	-616.825073	-25.153801	472.401337	-667.660889	261.788330	65.605659	-664.592529	-20.249516	74.683456	-600.752869	314.635284	1287.681641	-584.842957	-80.450195	1293.810669	-544.357666	116.620842	1322.192261	-533.302429	125.447052	1590.306641	-636.040894	343.285736	1051.979126	-613.548584	-123.432465	1061.203247	-519.703430	311.126862	810.454590	-504.148041	-85.709488	825.303833	-558.380432	109.377357	961.320862	438.980621	2.452828	924.816284	457.082092	184.164261
-564.293030	211.995026	862.934204	-572.236511	9.791788	860.692078	-685.474915	254.525391	421.047058	-616.814819	-25.120573	472.383606	-667.658386	261.800323	65.641449	-664.571777	-20.249022	74.677788	-600.826294	314.623993	1287.687378	-584.945190	-80.467918	1293.838257	-544.414917	116.620224	1322.209229	-533.409424	125.445686	1590.281372	-636.097351	343.291046	1051.987427	-613.583984	-123.515244	1061.227661	-519.741516	311.147644	810.471985	-504.126404	-85.769684	825.358643	-558.410522	109.402939	961.315247	438.936859	2.452621	924.821411	457.039856	184.184418
-564.208191	211.885590	862.919373	-571.857849	9.308211	860.786255	-685.452454	254.483704	421.027344	-616.828979	-25.098862	472.440613	-667.587769	261.786224	65.608749	-664.596558	-20.247868	74.702980	-600.903442	314.634918	1287.707520	-584.997131	-80.461983	1293.892212	-544.468140	116.614792	1322.239380	-533.390991	125.517845	1590.275879	-636.150879	343.292145	1052.018555	-613.583008	-123.536873	1061.269287	-519.775879	311.190857	810.512451	-504.083496	-85.810226	825.411499	-558.233093	109.179024	961.361389	438.880585	2.452936	924.820984	456.997711	184.168686
-564.252930	211.903656	862.926697	-571.873230	9.366035	860.812317	-685.500183	254.497238	421.050812	-616.790039	-25.096733	472.444580	-667.596191	261.821960	65.619186	-664.550049	-20.249870	74.701660	-600.982727	314.630463	1287.741333	-585.079468	-80.456383	1293.947144	-544.538513	116.624466	1322.254395	-533.494629	125.514465	1590.266357	-636.210876	343.312469	1052.039551	-613.587646	-123.562660	1061.307495	-519.836182	311.216827	810.547546	-504.059784	-85.879051	825.471313	-558.258301	109.227127	961.377686	438.836945	2.448141	924.813538	456.960541	184.183548
-564.307312	211.877502	862.936951	-571.884094	9.375109	860.810791	-685.532715	254.495651	421.025116	-616.835938	-25.068554	472.461639	-667.601074	261.808746	65.629868	-664.831177	-20.501194	75.031242	-601.077332	314.641449	1287.760986	-585.137573	-80.433434	1293.990234	-544.568787	116.616516	1322.306030	-533.541931	125.541435	1590.259277	-636.255493	343.308258	1052.093018	-613.585876	-123.566872	1061.366211	-519.857849	311.196228	810.573914	-504.039825	-85.931793	825.548950	-558.291565	109.214684	961.382080	438.802887	2.479848	924.808411	456.927612	184.226303
-564.341064	211.870743	862.941284	-571.912781	9.402975	860.815186	-685.580444	254.486755	421.024017	-616.839294	-25.074671	472.472229	-667.559082	261.807709	65.630875	-664.608826	-20.264242	74.731979	-601.167480	314.646332	1287.793335	-585.213318	-80.420540	1294.030273	-544.627075	116.626366	1322.345703	-533.581726	125.590347	1590.266968	-636.307434	343.319824	1052.150635	-613.652710	-123.638596	1061.417969	-519.899231	311.223572	810.643127	-504.026764	-86.019218	825.613464	-558.325806	109.225395	961.386780	438.789642	2.508078	924.800598	456.899445	184.221512
-564.562378	212.107452	862.981873	-572.284668	9.903470	860.508484	-685.676392	254.534637	421.057556	-616.826111	-25.040342	472.373322	-667.604675	261.814240	65.626411	-664.786804	-20.475883	75.015083	-601.298035	314.683228	1287.833496	-585.337402	-80.416344	1294.101074	-544.678040	116.655128	1322.385620	-533.572571	125.667427	1590.270752	-636.366577	343.316772	1052.173584	-613.599548	-123.621407	1061.482300	-519.916870	311.240967	810.697144	-503.994354	-86.086266	825.710388	-558.486450	109.408958	961.237427	438.736694	2.519745	924.794189	456.852570	184.214279
-564.438293	211.927612	862.967285	-571.949890	9.477477	860.815308	-685.620239	254.495392	421.028137	-616.848145	-25.055920	472.453003	-667.555359	261.818329	65.640129	-664.827148	-20.524067	75.074104	-601.388489	314.690460	1287.886475	-585.381897	-80.405945	1294.139404	-544.741943	116.638573	1322.411499	-533.602356	125.717369	1590.273438	-636.419922	343.367645	1052.207520	-613.681702	-123.714432	1061.510254	-519.920959	311.258942	810.747498	-503.962830	-86.189636	825.780579	-558.394714	109.281212	961.399841	438.726959	2.500513	924.803772	456.854523	184.215286
-564.422424	211.937546	862.957825	-571.904602	9.444263	860.846924	-685.619324	254.469971	421.040039	-616.834290	-25.034054	472.460083	-667.546021	261.813873	65.645126	-664.626526	-20.286268	74.770996	-601.408325	314.676178	1287.903564	-585.401184	-80.422287	1294.186890	-545.030823	116.724297	1322.105347	-533.733154	125.715721	1590.247559	-636.466431	343.381104	1052.248535	-613.687134	-123.752327	1061.565918	-519.966614	311.264618	810.782349	-503.941284	-86.258636	825.854675	-558.385254	109.292244	961.413330	438.710693	2.512018	924.787048	456.835693	184.232910
-564.442749	211.961441	862.988342	-571.908569	9.529326	860.836853	-685.634521	254.459274	421.046234	-616.802917	-24.959505	472.435699	-667.523376	261.813538	65.645081	-664.659546	-20.363220	74.851265	-601.532349	314.683350	1287.913452	-585.498596	-80.381554	1294.225586	-544.897827	116.677071	1322.444214	-533.800415	125.761803	1590.251953	-636.552368	343.410065	1052.241943	-613.697754	-123.795746	1061.617676	-519.961670	311.280060	810.821228	-503.915039	-86.363548	825.915222	-558.411865	109.327667	961.424683	438.686920	2.531590	924.784851	456.806793	184.227020
-564.503418	211.978119	862.975159	-571.937256	9.543871	860.834778	-685.647827	254.454269	421.029205	-616.824280	-24.974617	472.435120	-667.555847	261.794525	65.628510	-664.848022	-20.504189	75.039795	-601.634460	314.729309	1287.964355	-585.567078	-80.371330	1294.283936	-544.955444	116.686646	1322.491455	-533.845581	125.805313	1590.255127	-636.618164	343.440796	1052.271973	-613.663147	-123.803841	1061.680054	-519.980347	311.338867	810.874146	-503.857758	-86.422630	826.003784	-558.447754	109.349953	961.416321	438.669861	2.512822	924.790894	456.786285	184.223740
-564.556213	211.931458	862.990601	-571.959717	9.563306	860.853271	-685.621948	254.438110	421.011932	-616.854492	-24.996956	472.456512	-667.528503	261.793945	65.627388	-664.801270	-20.480984	75.002357	-601.757019	314.733032	1287.968262	-585.614197	-80.346046	1294.332397	-545.025879	116.707726	1322.519409	-533.916565	125.849464	1590.253418	-636.684265	343.466003	1052.284424	-613.705750	-123.900635	1061.719238	-520.012573	311.332672	810.887695	-503.828186	-86.500549	826.081543	-558.495422	109.339195	961.434326	438.638672	2.514401	924.800964	456.777924	184.235245
-564.601257	211.963913	862.990601	-571.996521	9.585847	860.846375	-685.655762	254.481049	421.015198	-616.835327	-24.947550	472.447540	-667.508606	261.796509	65.638580	-664.735352	-20.467897	74.961456	-601.838257	314.748779	1288.016113	-585.665039	-80.318169	1294.385498	-545.098267	116.726486	1322.548828	-533.978210	125.910461	1590.253784	-636.747009	343.489777	1052.278442	-613.691895	-123.935417	1061.794678	-520.039063	311.347778	810.900635	-503.808960	-86.617645	826.134949	-558.536682	109.363808	961.430847	438.615753	2.527152	924.785889	456.746124	184.266373
-564.611816	211.978958	863.016174	-571.962646	9.606329	860.871704	-685.650330	254.478287	421.014221	-616.816956	-24.937796	472.460205	-667.483887	261.807098	65.633728	-664.681396	-20.360123	74.854065	-601.918274	314.759705	1287.992065	-585.716064	-80.281425	1294.396362	-545.178223	116.764992	1322.532104	-534.053955	125.960297	1590.241699	-636.792847	343.522949	1052.279175	-613.661865	-123.965820	1061.811523	-520.049133	311.398560	810.934326	-503.749756	-86.692406	826.202698	-558.550171	109.384453	961.458801	438.574463	2.518340	924.793274	456.716278	184.256363
-564.616394	211.993454	863.021790	-571.976929	9.652344	860.862183	-685.614014	254.474014	421.004333	-616.804565	-24.922853	472.453156	-667.454407	261.812927	65.649811	-664.768677	-20.412479	74.945007	-601.980774	314.770081	1288.024536	-585.712708	-80.292809	1294.465942	-545.374329	116.854088	1322.530640	-534.072571	126.048637	1590.236816	-636.842834	343.508911	1052.269653	-613.611694	-123.998634	1061.898071	-520.090149	311.443329	810.932800	-503.717834	-86.796333	826.250244	-558.567383	109.406830	961.457520	438.557495	2.518857	924.792664	456.710846	184.243622
-564.627136	212.008179	863.012817	-571.977600	9.654988	860.881042	-685.620483	254.489670	420.995422	-616.805115	-24.913118	472.461548	-667.512146	261.817200	65.636116	-664.753052	-20.387955	74.914558	-602.065552	314.786072	1287.998047	-585.758789	-80.253609	1294.476074	-545.460205	116.895195	1322.553345	-534.157654	126.110291	1590.231445	-636.929443	343.571045	1052.256470	-613.601807	-124.071381	1061.943115	-520.100342	311.467529	810.949951	-503.690094	-86.915886	826.317871	-558.588257	109.430305	961.464111	438.533478	2.500371	924.808289	456.712158	184.250076
-564.642883	212.067932	863.031616	-571.999939	9.682303	860.872559	-685.628784	254.512680	420.993805	-616.819580	-24.951569	472.478760	-667.487793	261.816864	65.639397	-664.746948	-20.368933	74.895065	-602.164063	314.820160	1288.016113	-585.799072	-80.215797	1294.521362	-545.531677	116.921211	1322.576660	-534.223328	126.164558	1590.224976	-636.988281	343.584015	1052.255005	-613.627441	-124.148186	1061.955078	-520.152893	311.550171	810.946350	-503.670929	-87.004272	826.363708	-558.620972	109.460838	961.470459	438.507599	2.512239	924.795410	456.698883	184.239120
-564.601868	212.112015	863.065125	-571.985962	9.736588	860.859253	-685.639160	254.544540	421.008148	-616.807495	-24.952934	472.463135	-667.520935	261.817047	65.641182	-664.852051	-20.503799	75.057121	-602.251953	314.847534	1288.009644	-585.824951	-80.188454	1294.531616	-545.638245	116.954865	1322.583374	-534.310608	126.214287	1590.209351	-637.063538	343.597290	1052.242676	-613.568420	-124.215088	1062.024658	-520.173218	311.544128	810.933289	-503.664581	-87.142136	826.378418	-558.614990	109.486366	961.482300	438.439514	2.505093	924.792847	456.666107	184.232758
-564.484192	212.245255	863.091736	-571.979736	9.792215	860.853516	-685.622131	254.536072	421.024139	-616.713623	-24.853065	472.418915	-667.517517	261.810974	65.625450	-664.843506	-20.528633	75.056618	-602.347412	314.890137	1288.020264	-585.862366	-80.157921	1294.580078	-545.710999	116.990974	1322.588623	-534.401794	126.270500	1590.199341	-637.097412	343.606995	1052.245728	-613.555908	-124.236259	1062.026978	-520.188599	311.574432	810.935547	-503.634674	-87.230827	826.425171	-558.583313	109.561249	961.495361	438.413971	2.530914	924.796692	456.628265	184.274002
-564.415161	212.371765	863.097839	-571.955750	9.780121	860.862488	-685.568176	254.534439	421.033417	-616.690857	-24.886435	472.425995	-667.479431	261.804291	65.634125	-664.613831	-20.241505	74.680206	-602.440430	314.898926	1288.002808	-585.903198	-80.138535	1294.584717	-545.783142	117.008301	1322.604614	-534.484680	126.333260	1590.195190	-637.148438	343.598053	1052.210449	-613.620972	-124.340981	1062.045898	-520.229004	311.621704	810.932190	-503.620819	-87.360603	826.436096	-558.567261	109.619797	961.505920	438.381378	2.552405	924.774536	456.628021	184.274673
-564.426941	212.373795	863.095154	-571.973267	9.862848	860.849731	-685.570496	254.533630	421.024017	-616.677979	-24.905281	472.433258	-667.471497	261.806763	65.640541	-664.626404	-20.225042	74.681572	-602.520508	314.925171	1288.008423	-585.942993	-80.116402	1294.623413	-545.868408	117.053291	1322.617554	-534.571655	126.401581	1590.178711	-637.236816	343.673126	1052.204102	-613.596802	-124.374847	1062.097656	-520.285278	311.643768	810.922302	-503.614410	-87.473114	826.443176	-558.579407	109.656288	961.497803	438.320221	2.565379	924.782104	456.603485	184.273392
-564.350769	212.466736	863.115540	-571.974915	9.858654	860.867981	-685.526062	254.561829	421.029510	-616.650635	-24.895283	472.443939	-667.450500	261.827301	65.626747	-664.601379	-20.241898	74.691307	-602.641907	314.977753	1287.989624	-585.995605	-80.054070	1294.648804	-545.824463	117.045486	1322.666992	-534.661804	126.468147	1590.173340	-637.312622	343.706635	1052.171997	-613.576233	-124.416695	1062.128174	-520.317383	311.699921	810.900940	-503.618805	-87.569511	826.484314	-558.569580	109.697632	961.519775	438.313538	2.561845	924.775208	456.592926	184.297302
-564.739929	212.043137	863.020203	-572.104309	9.786606	860.873779	-685.554626	254.589676	420.968872	-616.718933	-24.946964	472.433655	-667.499817	261.827850	65.626778	-664.605225	-20.230762	74.724602	-602.732727	314.979340	1287.943726	-586.024780	-80.027252	1294.691284	-545.890747	117.090042	1322.697754	-534.764526	126.539314	1590.165283	-637.379639	343.737396	1052.149902	-613.566650	-124.464661	1062.171875	-520.370117	311.741211	810.884583	-503.618561	-87.663490	826.510010	-558.793884	109.508072	961.472473	438.290192	2.567707	924.756165	456.575775	184.298203
-564.747192	212.046005	863.018921	-572.117737	9.791766	860.882568	-685.520386	254.586899	420.955109	-616.695313	-24.981874	472.446259	-667.506409	261.838501	65.620186	-664.609009	-20.224459	74.724731	-602.811768	315.024689	1287.950928	-586.040405	-79.996056	1294.735474	-545.983521	117.135910	1322.721436	-534.875854	126.598015	1590.157471	-637.451904	343.783661	1052.133301	-613.562683	-124.486595	1062.206787	-520.422791	311.745483	810.890625	-503.646393	-87.754059	826.534607	-558.816895	109.517220	961.477478	438.248383	2.593085	924.758972	456.552521	184.323608
-564.729248	212.041382	863.023499	-572.101196	9.796764	860.875549	-685.514832	254.604355	420.960571	-616.648865	-24.979565	472.451569	-667.516541	261.827972	65.627541	-664.637207	-20.231321	74.732185	-602.903259	315.091461	1287.972534	-586.086914	-79.955650	1294.754150	-546.035339	117.169891	1322.724976	-534.979492	126.651459	1590.160889	-637.513184	343.835815	1052.128906	-613.583069	-124.525734	1062.221680	-520.476929	311.775970	810.893738	-503.622894	-87.818489	826.569946	-558.817200	109.512177	961.477905	438.226227	2.606984	924.760925	456.526367	184.309097
-564.295105	212.543274	863.143311	-571.987000	9.952901	860.864685	-685.463867	254.597809	421.031647	-616.562683	-24.968901	472.430542	-667.503174	261.824371	65.601280	-664.592102	-20.231007	74.695358	-602.963928	315.101074	1287.933594	-586.120056	-79.931465	1294.789917	-546.107849	117.213181	1322.759277	-535.097839	126.723022	1590.151978	-637.572327	343.861023	1052.115601	-613.580750	-124.543884	1062.245850	-520.522400	311.811310	810.896118	-503.643036	-87.911514	826.579224	-558.610413	109.766731	961.537781	438.200958	2.610092	924.739380	456.509125	184.307144
-564.286804	212.600052	863.166321	-571.998169	10.005054	860.865845	-685.469543	254.610718	421.018555	-616.545166	-24.952606	472.408691	-667.488586	261.821136	65.636551	-664.786499	-20.492516	75.000381	-603.034302	315.171204	1287.970093	-586.178101	-79.881920	1294.822021	-546.173462	117.265572	1322.768188	-535.204102	126.786362	1590.149658	-637.617126	343.879272	1052.121216	-613.592407	-124.590965	1062.283813	-520.574402	311.856873	810.894348	-503.654968	-87.963104	826.610229	-558.634705	109.810440	961.551880	438.167114	2.603339	924.744324	456.464539	184.304001
-564.277283	212.630264	863.182129	-571.973328	9.999866	860.854797	-685.419678	254.598679	421.006378	-616.522278	-24.939651	472.422638	-667.459351	261.824127	65.603882	-664.693115	-20.400579	74.885475	-603.133789	315.228821	1287.948242	-586.241882	-79.855194	1294.874146	-546.228210	117.306419	1322.797607	-535.313171	126.853210	1590.151855	-637.692444	343.969116	1052.125244	-613.574341	-124.560104	1062.320557	-520.636292	311.884521	810.877991	-503.667419	-87.995529	826.650146	-558.631287	109.811241	961.555420	438.118256	2.607082	924.743652	456.434723	184.300949
-564.287781	212.614807	863.161072	-571.999390	10.018368	860.859741	-685.401550	254.586761	421.003662	-616.494385	-24.952202	472.432343	-667.435547	261.817474	65.610237	-664.552124	-20.249376	74.699425	-603.162720	315.260437	1287.951294	-586.225159	-79.851089	1294.906372	-546.318909	117.342232	1322.826538	-535.441467	126.927834	1590.156494	-637.732971	343.987244	1052.116089	-613.539001	-124.548965	1062.405640	-520.650696	311.867950	810.870483	-503.681885	-88.030655	826.670471	-558.660339	109.824944	961.548584	438.107758	2.644560	924.737549	456.411194	184.334641
-564.279419	212.583344	863.148315	-571.985413	10.014238	860.883728	-685.397278	254.585098	420.994263	-616.479492	-24.967356	472.430878	-667.434448	261.817810	65.588272	-664.571960	-20.246809	74.699699	-603.226563	315.303345	1287.948364	-586.281189	-79.814972	1294.959229	-546.370056	117.374733	1322.831909	-535.562439	126.996078	1590.155518	-637.771912	344.027374	1052.104370	-613.637817	-124.650749	1062.420654	-520.692322	311.896790	810.895203	-503.721222	-88.097176	826.715271	-558.659546	109.825638	961.555420	438.096710	2.642193	924.743835	456.394226	184.352554
-564.287109	212.580948	863.139832	-571.982300	10.030651	860.867737	-685.408752	254.612610	421.004059	-616.457764	-24.956150	472.441162	-667.485840	261.806824	65.608315	-664.834534	-20.552729	75.106628	-603.304443	315.323364	1287.954712	-586.329590	-79.771576	1294.999146	-546.451050	117.420845	1322.866943	-535.672974	127.073799	1590.162598	-637.816040	344.075989	1052.110107	-613.685547	-124.656784	1062.447510	-520.736877	311.920349	810.905701	-503.733215	-88.112206	826.760681	-558.664551	109.829407	961.543396	438.055450	2.654599	924.742310	456.372131	184.334152
-564.801819	212.037262	862.999695	-572.119080	9.888166	860.882324	-685.457825	254.636688	420.931274	-616.521851	-25.031805	472.464325	-667.500366	261.809540	65.615662	-664.729797	-20.382544	74.882057	-603.363525	315.383606	1287.959106	-586.339844	-79.749344	1295.031006	-546.523376	117.479118	1322.874512	-535.803040	127.142448	1590.160400	-637.865479	344.120453	1052.081421	-613.634521	-124.645378	1062.501465	-520.756897	311.929810	810.921143	-503.742188	-88.133347	826.802795	-558.936340	109.575424	961.476746	438.036926	2.637173	924.748169	456.358887	184.347153
-564.818176	212.020432	862.992859	-572.133301	9.911419	860.879150	-685.423767	254.616058	420.917145	-616.500000	-25.000256	472.446625	-667.474426	261.806915	65.609543	-664.622803	-20.254227	74.716621	-603.432556	315.412994	1287.923218	-586.398499	-79.707596	1295.046509	-546.589722	117.517082	1322.873901	-535.925049	127.219109	1590.152710	-637.905823	344.163116	1052.088867	-613.709412	-124.672195	1062.499512	-520.783752	311.965515	810.922424	-503.754028	-88.107658	826.831604	-558.950867	109.580215	961.471741	438.023224	2.642828	924.755615	456.322174	184.348572
-564.807495	212.035141	863.002197	-572.120239	9.939069	860.861145	-685.443115	254.623428	420.908417	-616.463867	-24.973089	472.437408	-667.507751	261.821655	65.597557	-664.611206	-20.247461	74.704529	-603.500122	315.451080	1287.912476	-586.428650	-79.680534	1295.099487	-546.626953	117.567986	1322.889648	-536.032410	127.306137	1590.155273	-637.942444	344.195679	1052.061523	-613.699768	-124.621559	1062.560303	-520.816528	311.957947	810.918274	-503.778198	-88.101105	826.882202	-558.951294	109.588409	961.468384	437.998627	2.667259	924.736145	456.309448	184.360657
-564.830017	212.052353	862.983643	-572.124207	9.902368	860.872925	-685.435059	254.649796	420.908875	-616.502319	-24.980003	472.451172	-667.510803	261.821869	65.600143	-664.654053	-20.259270	74.698883	-603.546448	315.522552	1287.915894	-586.463562	-79.656136	1295.140259	-546.701294	117.612381	1322.895386	-536.160889	127.404106	1590.158203	-637.992920	344.218475	1052.064819	-613.713318	-124.627998	1062.595947	-520.847229	311.972748	810.869995	-503.805725	-88.078163	826.917786	-558.976868	109.595276	961.466370	437.977203	2.673398	924.731567	456.281433	184.372314
-564.840088	212.053009	862.979370	-572.103882	9.911649	860.879639	-685.476135	254.679092	420.918793	-616.498962	-24.976587	472.451324	-667.538635	261.820313	65.602631	-664.638794	-20.248411	74.704376	-603.611389	315.520020	1287.859619	-586.481750	-79.614998	1295.197876	-546.755249	117.668732	1322.913208	-536.289734	127.477356	1590.162842	-638.019653	344.252930	1052.031006	-613.742798	-124.641739	1062.675171	-520.877258	312.003601	810.864319	-503.843689	-88.051338	826.948547	-558.981567	109.607346	961.468628	437.956329	2.679662	924.739014	456.252167	184.374100
-564.836304	212.045471	862.980164	-572.109375	9.917963	860.902588	-685.449463	254.675095	420.910736	-616.492432	-24.966831	472.469940	-667.512878	261.815674	65.587891	-664.885498	-20.561020	75.103111	-603.673157	315.575348	1287.872192	-586.532532	-79.595970	1295.214600	-546.803589	117.693192	1322.936401	-536.408875	127.560768	1590.168701	-638.024048	344.272217	1052.010254	-613.724182	-124.583153	1062.736328	-520.878113	311.991669	810.856018	-503.840607	-88.022484	827.014648	-558.988770	109.617340	961.481262	437.906464	2.661017	924.754883	456.234375	184.364822
-564.292297	212.660492	863.129456	-571.970032	10.108752	860.893555	-685.375732	254.625458	420.983643	-616.389343	-24.890028	472.441742	-667.456970	261.815186	65.585335	-664.804626	-20.543880	75.077812	-603.706238	315.557007	1287.834595	-586.569946	-79.593307	1295.241699	-546.852173	117.725960	1322.951294	-536.522217	127.631989	1590.167480	-638.075562	344.325470	1051.973511	-613.762634	-124.612701	1062.743652	-520.865723	312.020630	810.838135	-503.860352	-87.974998	827.060852	-558.723206	109.929138	961.557312	437.903442	2.693747	924.752075	456.203552	184.351898
-564.814087	212.065659	862.993958	-572.125610	9.961634	860.900269	-685.435425	254.644577	420.915009	-616.505127	-25.002705	472.475098	-667.459229	261.816803	65.616692	-664.841553	-20.522242	75.066864	-603.776123	315.617493	1287.823364	-586.649292	-79.535339	1295.256958	-546.901367	117.760117	1322.972778	-536.637207	127.695374	1590.174072	-638.081909	344.345306	1051.936401	-613.816772	-124.640236	1062.785034	-520.854370	312.034332	810.832336	-503.887543	-87.951431	827.095276	-559.001587	109.639931	961.488403	437.893829	2.713644	924.734009	456.200317	184.378784
-564.842346	212.018936	862.990356	-572.126160	9.950792	860.901367	-685.445251	254.652512	420.921600	-616.491272	-24.983955	472.450409	-667.463806	261.842438	65.622162	-664.838196	-20.519522	75.062050	-603.827698	315.645844	1287.802856	-586.656921	-79.503716	1295.316895	-546.930542	117.782791	1323.000732	-536.749084	127.774818	1590.179932	-638.077515	344.358459	1051.922363	-613.768982	-124.571075	1062.822144	-520.867493	312.070587	810.817749	-503.866089	-87.884918	827.126282	-559.019714	109.614639	961.487549	437.883362	2.701156	924.738220	456.184418	184.375275
-564.289673	212.654556	863.133789	-571.973633	10.116935	860.893311	-685.409668	254.615799	421.001434	-616.398560	-24.907356	472.420197	-667.417603	261.845093	65.602440	-664.799683	-20.526783	75.041016	-603.876587	315.679962	1287.802246	-586.714783	-79.457222	1295.348633	-546.969604	117.836372	1323.027222	-536.860962	127.864082	1590.177002	-638.094482	344.413666	1051.911377	-613.818359	-124.565468	1062.837891	-520.866028	312.048248	810.807373	-503.895020	-87.822098	827.166565	-558.742554	109.928337	961.561096	437.866882	2.708139	924.737915	456.171448	184.381790
-564.270996	212.691101	863.139954	-571.983887	10.142463	860.879150	-685.429932	254.629196	420.991119	-615.898560	-24.534719	472.327148	-667.417542	261.842133	65.597778	-664.549133	-20.528013	74.969284	-603.901794	315.718353	1287.786865	-586.764526	-79.424080	1295.384399	-547.037170	117.876160	1323.017944	-537.000122	127.932747	1590.174316	-638.103943	344.428925	1051.883301	-613.784973	-124.485931	1062.890381	-520.863525	312.069489	810.803040	-503.914154	-87.792152	827.177185	-558.742920	109.948296	961.557373	437.822876	2.689017	924.734314	456.139954	184.381638
-564.279541	212.660095	863.110413	-571.991943	10.123862	860.887024	-685.445129	254.620773	420.978394	-616.338196	-24.862574	472.407104	-667.398743	261.852661	65.591866	-664.579834	-20.298542	74.733910	-603.939392	315.736053	1287.777588	-586.782471	-79.382187	1295.413940	-547.283691	117.990280	1322.995605	-537.140564	128.013870	1590.164917	-638.130798	344.474243	1051.856079	-613.845825	-124.535469	1062.908569	-520.842712	312.062408	810.789734	-503.919037	-87.735809	827.214417	-558.750305	109.941757	961.546753	437.817383	2.692222	924.721252	456.119446	184.400497
-564.281494	212.668793	863.103333	-571.987061	10.131261	860.875549	-685.446777	254.621567	420.979828	-615.882996	-24.523006	472.325653	-667.399658	261.852844	65.591927	-664.309631	-20.248371	74.636703	-603.993408	315.865540	1287.816650	-586.851074	-79.347893	1295.445313	-547.153687	117.950165	1323.048340	-537.260315	128.087143	1590.164917	-638.102783	344.462738	1051.849609	-613.811768	-124.450729	1062.961060	-520.818909	312.072723	810.784668	-503.920624	-87.669243	827.244751	-558.747253	109.947937	961.537292	437.784393	2.723587	924.735229	456.095215	184.424545
-564.790283	212.059219	862.962097	-572.107483	9.987739	860.900940	-685.555725	254.642319	420.898193	-616.406738	-24.903238	472.446106	-667.489441	261.842682	65.595337	-664.730042	-20.400646	74.918091	-604.109924	315.811554	1287.751465	-586.912781	-79.322273	1295.481445	-547.197693	117.994713	1323.069336	-537.389587	128.164536	1590.161499	-638.122986	344.486053	1051.824219	-613.801819	-124.426987	1062.983276	-520.804688	312.062714	810.775208	-503.923126	-87.622337	827.285522	-559.014282	109.666466	961.476196	437.767578	2.755388	924.732483	456.078308	184.443115
-564.245728	212.636642	863.093384	-571.956177	10.160075	860.906860	-685.495178	254.592758	420.984711	-616.380920	-24.884863	472.459198	-667.428101	261.854675	65.601135	-664.610229	-20.303988	74.784096	-604.120483	315.938690	1287.808960	-586.940186	-79.261177	1295.519531	-547.264282	118.023972	1323.123413	-537.511475	128.276245	1590.137817	-638.127075	344.498871	1051.839111	-613.765015	-124.366585	1063.026855	-520.783447	312.057587	810.778687	-503.899841	-87.554749	827.330872	-558.746094	109.967087	961.551270	437.761993	2.756434	924.729126	456.060669	184.443665
-564.229858	212.673721	863.104492	-571.945984	10.167953	860.901733	-685.480286	254.584290	420.984985	-616.416199	-24.909262	472.478302	-667.364990	261.859131	65.604797	-664.568970	-20.242027	74.709595	-604.248352	315.882202	1287.763550	-587.008911	-79.241783	1295.533936	-547.306458	118.082924	1323.130493	-537.632813	128.334595	1590.170776	-638.183655	344.566528	1051.833862	-613.761658	-124.360680	1063.063110	-520.775330	312.057343	810.777527	-503.899841	-87.495087	827.356995	-558.743469	109.981895	961.555176	437.764465	2.752025	924.737610	456.060455	184.422180
-564.201904	212.663345	863.095276	-571.926636	10.180206	860.910583	-685.499573	254.590057	421.003082	-616.362488	-24.870218	472.452332	-667.372253	261.859070	65.604988	-664.735779	-20.487625	75.021591	-604.262573	315.913330	1287.791748	-587.012756	-79.250580	1295.572998	-547.381409	118.131950	1323.147827	-537.770874	128.395294	1590.173096	-638.178711	344.576813	1051.807129	-613.795288	-124.367561	1063.081665	-520.736633	312.061218	810.781006	-503.885223	-87.425285	827.395630	-558.731873	109.991623	961.556274	437.755585	2.799068	924.727783	456.042938	184.429794
-564.702576	212.087494	862.969910	-572.060547	10.006356	860.934753	-685.557922	254.616577	420.920776	-615.887024	-24.482832	472.368011	-667.427551	261.842438	65.595978	-664.576111	-20.526623	75.016823	-604.257385	316.045685	1287.848999	-587.075317	-79.195496	1295.597412	-547.449402	118.169930	1323.183105	-537.889404	128.455475	1590.180664	-638.175720	344.600433	1051.797485	-613.805725	-124.350143	1063.107422	-520.705017	312.050262	810.816711	-503.859894	-87.367584	827.437988	-558.997620	109.702675	961.501953	437.735229	2.803259	924.716370	456.028107	184.475693
-564.230286	212.613312	863.072998	-571.937927	10.163569	860.918640	-685.523865	254.589539	420.992798	-616.314209	-24.796566	472.423859	-667.428406	261.815277	65.583153	-664.773132	-20.521341	75.057999	-604.312317	316.076904	1287.837891	-587.112183	-79.167938	1295.635254	-547.532471	118.199387	1323.189087	-538.017456	128.517761	1590.174316	-638.183960	344.629150	1051.795898	-613.801575	-124.311958	1063.120728	-520.683594	312.026642	810.814209	-503.821228	-87.323112	827.460938	-558.765686	109.974266	961.550659	437.704803	2.812485	924.714355	456.003754	184.506516
-564.730225	212.039078	862.930908	-572.078613	9.985076	860.924622	-685.583923	254.619507	420.921143	-616.444702	-24.924707	472.503998	-667.496765	261.842072	65.592201	-664.822510	-20.517988	75.070587	-604.414063	316.146667	1287.829468	-587.238342	-79.085266	1295.653442	-547.589355	118.228569	1323.231567	-538.142761	128.558319	1590.182861	-638.170044	344.649811	1051.793701	-613.747864	-124.270653	1063.109497	-520.650208	311.997070	810.841736	-503.773560	-87.257950	827.511169	-559.025452	109.682503	961.478088	437.671783	2.812873	924.706665	455.985748	184.488419
-564.749512	212.003326	862.910339	-572.093262	10.002770	860.909180	-685.592773	254.636414	420.920624	-616.416931	-24.901381	472.484802	-667.488708	261.842896	65.594986	-664.866089	-20.502552	75.127594	-604.418762	316.167236	1287.831055	-587.254028	-79.077591	1295.676514	-547.664490	118.255119	1323.230225	-538.254211	128.621506	1590.191650	-638.166016	344.665436	1051.782471	-613.774109	-124.250404	1063.137695	-520.627563	312.015625	810.850281	-503.740479	-87.211197	827.528381	-559.042358	109.675858	961.460083	437.642792	2.799444	924.718628	455.978485	184.475204
-564.740234	212.017258	862.925659	-572.100037	10.031853	860.913208	-685.588867	254.627945	420.922577	-616.407898	-24.894476	472.478424	-667.506348	261.831329	65.595833	-664.631042	-20.205231	74.736313	-604.536926	316.138397	1287.773193	-587.294556	-79.037674	1295.695313	-547.733521	118.300835	1323.254517	-538.369629	128.678070	1590.197266	-638.203979	344.737946	1051.766724	-613.758545	-124.224571	1063.158325	-520.603149	312.010284	810.849548	-503.710358	-87.170380	827.564636	-559.054871	109.691467	961.471008	437.630737	2.823401	924.709717	455.960571	184.478897
-564.684753	212.070587	862.932922	-572.059082	10.042376	860.931641	-685.557617	254.632904	420.943604	-616.364746	-24.880697	472.488892	-667.451477	261.858978	65.605103	-664.831543	-20.463776	75.078926	-604.572266	316.187073	1287.782349	-587.343567	-79.012733	1295.712769	-547.812500	118.351189	1323.277588	-538.509399	128.743378	1590.204834	-638.199097	344.784973	1051.743896	-613.811035	-124.246002	1063.187134	-520.587219	312.011047	810.862427	-503.665039	-87.126282	827.615845	-559.029968	109.729332	961.486145	437.624817	2.836176	924.714600	455.946777	184.513260
-564.682739	212.068970	862.938232	-572.052612	10.048862	860.947388	-685.554810	254.625809	420.954254	-616.320801	-24.871939	472.497559	-667.456360	261.869141	65.602249	-664.799927	-20.469524	75.054184	-604.632141	316.220795	1287.769531	-587.395325	-78.991020	1295.751465	-548.006958	118.462502	1323.277344	-538.630981	128.806274	1590.230957	-638.203918	344.806183	1051.742676	-613.832703	-124.217461	1063.215088	-520.572083	312.036530	810.869568	-503.615509	-87.091324	827.666504	-559.036743	109.737442	961.497742	437.620789	2.844329	924.711548	455.946442	184.532898
-564.676697	212.081284	862.926025	-572.042908	10.045370	860.939819	-685.558533	254.623184	420.960052	-616.324341	-24.874619	472.499481	-667.477051	261.859772	65.603043	-664.804077	-20.456688	75.071434	-604.695679	316.265442	1287.774170	-587.465210	-78.957817	1295.795044	-547.948242	118.406815	1323.342041	-538.749023	128.853195	1590.241577	-638.253906	344.882446	1051.734131	-613.763000	-124.144356	1063.271362	-520.557861	312.049194	810.863403	-503.584778	-87.056984	827.733521	-559.040527	109.744812	961.489014	437.618866	2.849410	924.707397	455.945068	184.539963
-564.682800	212.073944	862.936523	-572.032654	10.062325	860.941223	-685.532349	254.609207	420.949127	-616.281677	-24.848879	472.489716	-667.422180	261.834656	65.600075	-664.796936	-20.443338	75.055466	-604.760620	316.288574	1287.754272	-587.509766	-78.928970	1295.842407	-548.018066	118.454819	1323.373413	-538.899170	128.907837	1590.237305	-638.245239	344.891632	1051.718628	-613.767700	-124.170891	1063.298950	-520.513550	312.048340	810.874573	-503.525482	-87.014397	827.783203	-559.049377	109.746140	961.495911	437.625214	2.853390	924.697754	455.957703	184.532425
-564.114868	212.643967	863.085632	-571.854065	10.215441	860.942749	-685.459900	254.581055	421.035156	-616.148804	-24.778566	472.486572	-667.399353	261.861786	65.585510	-664.758972	-20.446573	75.033852	-604.815308	316.313019	1287.769897	-587.591858	-78.914337	1295.897827	-548.058228	118.475479	1323.419800	-539.035522	128.965317	1590.236450	-638.244995	344.922607	1051.704102	-613.792297	-124.176773	1063.333618	-520.489014	312.066925	810.880005	-503.471527	-86.999054	827.860229	-558.770935	110.023468	961.578918	437.609192	2.862723	924.701477	455.944611	184.539078
-564.625488	212.062576	862.945007	-572.003540	10.082652	860.950684	-685.548523	254.616714	420.983643	-616.211914	-24.851028	472.500305	-667.490051	261.804260	65.599304	-664.595581	-20.176394	74.762375	-604.880493	316.336853	1287.746338	-587.640625	-78.887505	1295.936157	-548.148132	118.479820	1323.449707	-539.180786	129.049438	1590.218872	-638.248901	344.926056	1051.679321	-613.801514	-124.218590	1063.359131	-520.451355	312.070953	810.894897	-503.415649	-86.979126	827.896606	-559.043518	109.750900	961.508423	437.610596	2.858171	924.701050	455.952545	184.544617
-564.641724	212.023453	862.925476	-572.007629	10.065559	860.950684	-685.527100	254.621002	420.972504	-616.186462	-24.866112	472.503082	-667.435364	261.808472	65.574425	-664.586853	-20.190592	74.732574	-604.888489	316.443542	1287.831543	-587.704407	-78.872910	1295.984863	-548.200867	118.489632	1323.495239	-539.321716	129.110901	1590.221191	-638.252747	344.942078	1051.679321	-613.778687	-124.172356	1063.376709	-520.461609	312.106079	810.892395	-503.365082	-86.959885	827.951599	-559.062561	109.733170	961.499573	437.608124	2.878600	924.696533	455.951019	184.546738
-564.085327	212.664124	863.072571	-571.836060	10.244991	860.946472	-685.448608	254.598450	421.039093	-616.102783	-24.855759	472.471344	-667.414734	261.791290	65.586838	-664.533691	-20.182467	74.736900	-605.003967	316.409760	1287.776001	-587.740784	-78.842850	1296.001587	-548.277527	118.527954	1323.517578	-539.458984	129.147339	1590.243408	-638.307495	345.020721	1051.654785	-613.816101	-124.236404	1063.406738	-520.452393	312.134521	810.880188	-503.295776	-86.940735	828.018188	-558.791992	110.057671	961.578552	437.606110	2.884198	924.697693	455.941132	184.539551
-564.010925	212.741943	863.102356	-571.800293	10.271223	860.938477	-685.438416	254.603134	421.044647	-616.054932	-24.853777	472.481567	-667.431641	261.823242	65.604958	-664.535828	-20.173567	74.758080	-605.019348	316.510559	1287.825928	-587.805664	-78.824883	1296.051880	-548.354919	118.567444	1323.524414	-539.578186	129.212524	1590.230591	-638.303284	345.017914	1051.643677	-613.771912	-124.239044	1063.437866	-520.434753	312.174744	810.876343	-503.238129	-86.945724	828.073853	-558.766663	110.090858	961.591858	437.588287	2.879526	924.695740	455.947845	184.561539
-564.004578	212.743408	863.086365	-571.792969	10.266270	860.931702	-685.382690	254.601334	421.027954	-616.015076	-24.839123	472.481079	-667.399170	261.850983	65.616722	-664.533875	-20.179131	74.751114	-605.087830	316.530365	1287.799316	-587.868042	-78.791519	1296.054810	-548.424316	118.593155	1323.532715	-539.706543	129.269119	1590.231567	-638.329895	345.083923	1051.610596	-613.700745	-124.187599	1063.466431	-520.405029	312.211456	810.897400	-503.126404	-86.923767	828.127991	-558.768127	110.094017	961.581299	437.587555	2.882231	924.696045	455.939453	184.561920
-564.533752	212.141830	862.935669	-571.951721	10.165387	860.941101	-685.456421	254.650742	420.944092	-616.072144	-24.909191	472.495819	-667.505493	261.849335	65.610901	-664.610718	-20.169924	74.755142	-605.196228	316.506256	1287.752808	-587.944336	-78.772842	1296.070068	-548.480896	118.621735	1323.536255	-539.829895	129.310638	1590.229614	-638.375244	345.127289	1051.564087	-613.726685	-124.240753	1063.454224	-520.408875	312.238617	810.897278	-503.045624	-86.925316	828.182434	-559.052551	109.832817	961.506409	437.584351	2.879688	924.693115	455.938568	184.564407
-564.541504	212.123917	862.910828	-571.924866	10.172999	860.935303	-685.453735	254.648987	420.940796	-615.268311	-24.323879	472.341370	-667.513306	261.858398	65.607719	-664.218689	-20.171249	74.669968	-605.220093	316.576721	1287.801025	-587.975891	-78.744125	1296.129639	-548.566711	118.635422	1323.569092	-539.957520	129.367661	1590.221069	-638.362061	345.116821	1051.578857	-613.692078	-124.207253	1063.487061	-520.385193	312.286102	810.905884	-502.962372	-86.934898	828.251099	-559.063354	109.839165	961.493164	437.575836	2.872538	924.695923	455.946838	184.565948
-563.981445	212.737289	863.051575	-571.763794	10.332381	860.926086	-685.332642	254.602356	421.023224	-615.032898	-24.212221	472.312744	-667.447754	261.858185	65.606430	-664.161621	-20.166941	74.642624	-605.280579	316.628479	1287.807495	-588.041626	-78.727684	1296.163818	-548.642822	118.662064	1323.582764	-540.088379	129.404541	1590.228638	-638.368042	345.129120	1051.566406	-613.713013	-124.245796	1063.505005	-520.371643	312.317596	810.896973	-502.873901	-86.933907	828.316956	-558.797546	110.140244	961.566406	437.582642	2.911066	924.695557	455.932556	184.585632
-563.949951	212.753922	863.056335	-571.740540	10.350827	860.930603	-685.330017	254.616211	421.017365	-615.831177	-24.824284	472.477173	-667.417908	261.813477	65.570763	-664.521423	-20.195480	74.752769	-605.297791	316.711700	1287.884521	-588.133057	-78.698654	1296.175659	-548.720093	118.688805	1323.612671	-540.211426	129.441803	1590.220703	-638.394836	345.199890	1051.547363	-613.706299	-124.294754	1063.521973	-520.365601	312.346771	810.897400	-502.784302	-86.993950	828.361816	-558.787354	110.157875	961.572632	437.586700	2.897898	924.690979	455.938812	184.588852
-563.942261	212.741287	863.041870	-571.725769	10.347214	860.920166	-685.276367	254.615387	421.032471	-615.868408	-24.897778	472.505981	-667.404114	261.843658	65.601898	-664.551392	-20.198671	74.740089	-605.475525	316.624847	1287.761597	-588.178650	-78.673340	1296.198242	-548.804810	118.717163	1323.616577	-540.332153	129.477341	1590.215698	-638.430054	345.251007	1051.544434	-613.666565	-124.293320	1063.554565	-520.344482	312.363831	810.887634	-502.708710	-87.000664	828.421936	-558.793396	110.152664	961.561829	437.587372	2.900304	924.688049	455.939575	184.590958
-563.955933	212.754410	863.040222	-571.717834	10.359178	860.925964	-685.229980	254.635284	421.004822	-615.797974	-24.843678	472.485229	-667.395874	261.846375	65.615829	-664.563110	-20.194002	74.736435	-605.502197	316.680298	1287.776367	-588.236694	-78.641983	1296.207397	-548.894531	118.737968	1323.612549	-540.449036	129.524338	1590.210449	-638.470947	345.301605	1051.522705	-613.690918	-124.350098	1063.548218	-520.355774	312.416718	810.907532	-502.605072	-87.054352	828.483093	-558.818420	110.170685	961.565979	437.585999	2.950439	924.679260	455.938477	184.605209
-563.939514	212.743134	863.034546	-571.693604	10.379155	860.933350	-685.221436	254.658218	421.012177	-615.727478	-24.840918	472.465485	-667.407532	261.836304	65.614647	-664.521545	-20.190174	74.730896	-605.594666	316.687347	1287.747314	-588.295959	-78.612602	1296.246460	-548.958862	118.763458	1323.629272	-540.572205	129.575760	1590.192627	-638.487427	345.382446	1051.500977	-613.668823	-124.352196	1063.575195	-520.340820	312.442871	810.925110	-502.505554	-87.087410	828.528992	-558.817139	110.182320	961.568665	437.584900	2.949016	924.677490	455.938416	184.605164
-563.899414	212.818909	863.056091	-571.685547	10.401213	860.935303	-685.189392	254.695755	421.017181	-615.643494	-24.844526	472.432587	-667.369751	261.825836	65.581047	-664.538696	-20.198215	74.724327	-605.685913	316.705750	1287.739380	-588.352600	-78.602348	1296.267944	-549.051025	118.795067	1323.634033	-540.721375	129.623856	1590.178223	-638.527771	345.426392	1051.472656	-613.672180	-124.346024	1063.559692	-520.324402	312.476898	810.949890	-502.409851	-87.138565	828.577820	-558.823181	110.221672	961.582947	437.562775	2.943311	924.681885	455.935486	184.609955
-563.900757	212.779526	863.054016	-571.686157	10.419718	860.923767	-685.143311	254.681641	420.984100	-615.611755	-24.842463	472.445404	-667.367737	261.825378	65.578804	-664.580994	-20.205992	74.734138	-605.749573	316.727936	1287.753296	-588.405640	-78.591026	1296.303467	-549.167847	118.839134	1323.627441	-540.840820	129.675369	1590.172485	-638.549622	345.426880	1051.478394	-613.620667	-124.331657	1063.627563	-520.314697	312.521393	810.970032	-502.332245	-87.164574	828.624146	-558.847229	110.207047	961.578186	437.566559	2.967639	924.667908	455.933411	184.616272
-563.920410	212.766479	863.054810	-571.674866	10.412673	860.920288	-685.089661	254.690826	420.974335	-615.554626	-24.863827	472.439209	-667.396423	261.837280	65.592796	-664.570679	-20.205889	74.735260	-605.824158	316.749969	1287.735840	-588.460632	-78.564507	1296.332397	-549.234985	118.863251	1323.676270	-540.959045	129.707214	1590.182861	-638.604614	345.465942	1051.475464	-613.627930	-124.397774	1063.623535	-520.319153	312.539764	810.978271	-502.265778	-87.232864	828.683960	-558.879944	110.197304	961.579407	437.583588	2.985179	924.659485	455.936035	184.647125
-563.925476	212.800461	863.055298	-571.694336	10.423598	860.914063	-685.070251	254.726913	420.982300	-615.523987	-24.920042	472.458954	-667.433472	261.868317	65.614128	-664.617981	-20.207186	74.746346	-605.895569	316.771698	1287.728882	-588.528198	-78.551971	1296.340088	-549.288269	118.881912	1323.691772	-541.083252	129.750061	1590.191406	-638.655457	345.529236	1051.468994	-613.612549	-124.382103	1063.659058	-520.321960	312.560730	811.013000	-502.191101	-87.294273	828.731323	-558.912781	110.216743	961.578308	437.581207	2.970891	924.684143	455.942322	184.602982
-563.904358	212.786255	863.051208	-571.688293	10.411490	860.943848	-684.994873	254.748322	420.969391	-615.477173	-24.894146	472.436615	-667.422058	261.841858	65.607643	-664.585144	-20.239714	74.765617	-605.948853	316.816132	1287.739136	-588.561401	-78.513298	1296.365479	-549.386963	118.919250	1323.704712	-541.252686	129.745972	1590.182983	-638.694641	345.545288	1051.459839	-613.602356	-124.419548	1063.684570	-520.342773	312.591644	811.021851	-502.126556	-87.374634	828.789124	-558.923706	110.220497	961.593628	437.597504	2.984352	924.679077	455.952667	184.610428
-563.912170	212.795364	863.078918	-571.696594	10.474196	860.930481	-684.909912	254.748260	420.945526	-615.401062	-24.897741	472.439789	-667.414673	261.864075	65.607887	-664.591675	-20.234863	74.782188	-606.013123	316.829895	1287.753296	-588.590698	-78.490959	1296.404663	-549.457092	118.956772	1323.742920	-541.356812	129.794983	1590.191040	-638.725037	345.575500	1051.467651	-613.569702	-124.444046	1063.737305	-520.352539	312.594116	811.037476	-502.082306	-87.442612	828.825195	-558.949341	110.236458	961.602051	437.592529	3.012598	924.671692	455.950256	184.629898
-563.926147	212.811920	863.077332	-571.730591	10.500842	860.941711	-684.882385	254.805359	420.943115	-615.358093	-24.872082	472.441101	-667.441406	261.853638	65.599022	-664.602234	-20.234943	74.766891	-606.064941	316.881897	1287.779297	-588.639587	-78.462280	1296.447632	-549.509705	119.002396	1323.750854	-541.454895	129.852890	1590.196411	-638.752075	345.555786	1051.478516	-613.592834	-124.489975	1063.739258	-520.369873	312.648041	811.051147	-502.022797	-87.507210	828.880554	-558.982605	110.263786	961.607788	437.638824	3.030218	924.671021	455.975983	184.639465
-563.974792	212.830566	863.062378	-571.783508	10.502288	860.930481	-684.834900	254.849197	420.926880	-615.313232	-24.868570	472.421814	-667.420044	261.843781	65.596245	-664.544250	-20.227257	74.741196	-606.128418	316.905212	1287.754150	-588.676880	-78.430763	1296.486816	-549.589233	119.047646	1323.781006	-541.546204	129.871811	1590.199097	-638.809448	345.615173	1051.463989	-613.566528	-124.468155	1063.772095	-520.381104	312.656921	811.052429	-501.985779	-87.563652	828.913879	-559.038879	110.275787	961.595215	437.642426	3.030016	924.689819	455.975922	184.632004
-563.964172	212.831558	863.089600	-571.804504	10.532098	860.927673	-684.750305	254.870667	420.926453	-615.309021	-24.918707	472.444244	-667.434326	261.843719	65.597801	-664.592529	-20.236507	74.743484	-606.198914	316.925751	1287.761108	-588.724731	-78.410301	1296.500854	-549.642944	119.055855	1323.807617	-541.654480	129.910751	1590.196045	-638.836975	345.643311	1051.476196	-613.591003	-124.533875	1063.815674	-520.402222	312.703400	811.086060	-501.960602	-87.633629	828.966736	-559.071472	110.275864	961.609619	437.645966	3.029697	924.677368	455.993134	184.624344
-563.956726	212.833496	863.085327	-571.828918	10.523569	860.936890	-684.672913	254.903259	420.869904	-615.281250	-24.939760	472.428680	-667.468323	261.856934	65.584862	-664.616333	-20.234406	74.746819	-606.253052	316.941406	1287.746948	-588.780945	-78.386520	1296.516968	-549.720398	119.098938	1323.815186	-541.706421	129.992859	1590.211304	-638.885620	345.644501	1051.450928	-613.554382	-124.545280	1063.835205	-520.415955	312.732086	811.112061	-501.937714	-87.720337	829.008728	-559.094055	110.278419	961.613403	437.659424	3.011095	924.677795	455.998901	184.625183
-563.947693	212.827240	863.090759	-571.819275	10.526711	860.935547	-684.587646	254.940811	420.869507	-615.214294	-24.922035	472.452026	-667.481445	261.858887	65.592438	-664.587341	-20.218563	74.762634	-606.338013	316.954468	1287.733643	-588.808655	-78.380852	1296.537598	-549.757690	119.120522	1323.844482	-541.845398	129.986847	1590.214844	-638.939392	345.702301	1051.441650	-613.577820	-124.609306	1063.883667	-520.413147	312.722443	811.134338	-501.919250	-87.773430	829.040100	-559.106018	110.274307	961.617310	437.662628	3.010325	924.673950	456.003510	184.634476
-563.946106	212.850220	863.098145	-571.870850	10.575404	860.935669	-684.519775	255.015640	420.858368	-615.217285	-24.957371	472.411835	-667.518982	261.854889	65.593903	-664.597107	-20.220552	74.743126	-606.347229	316.955719	1287.733032	-588.827271	-78.375397	1296.566040	-549.808716	119.137291	1323.840698	-541.885132	130.072601	1590.220215	-638.956360	345.688965	1051.452026	-613.556458	-124.594917	1063.886475	-520.452148	312.763489	811.146362	-501.893219	-87.828362	829.061951	-559.140198	110.304436	961.621765	437.655426	3.006263	924.677673	456.001709	184.613190
-563.982422	212.885025	863.114746	-571.936890	10.609053	860.921997	-684.459839	255.082565	420.886383	-615.213867	-24.954954	472.401123	-667.494385	261.862976	65.578773	-664.637085	-20.235325	74.769867	-606.380249	316.991364	1287.744873	-588.877686	-78.341988	1296.583984	-549.861694	119.165207	1323.848267	-541.950439	130.113205	1590.229736	-639.016968	345.780212	1051.452271	-613.520630	-124.608047	1063.956909	-520.500732	312.796875	811.129333	-501.872803	-87.875916	829.114868	-559.193481	110.322571	961.623230	437.657654	3.012723	924.671631	455.999664	184.605698
-563.983337	212.879456	863.118713	-571.946289	10.599624	860.944702	-684.370911	255.106720	420.859222	-615.202454	-24.936012	472.428253	-667.491760	261.881531	65.567093	-664.642212	-20.242283	74.756248	-606.452393	317.063629	1287.763672	-588.931091	-78.268517	1296.614746	-549.905090	119.193161	1323.893188	-542.029297	130.166351	1590.252441	-639.056335	345.781738	1051.455322	-613.595276	-124.673340	1063.948242	-520.505981	312.816742	811.122192	-501.894745	-87.966652	829.129211	-559.216431	110.324646	961.638245	437.658875	3.011865	924.683716	455.996216	184.602707
-564.120789	213.103363	863.138428	-572.318787	11.104916	860.650818	-684.396057	255.235474	420.925537	-615.134521	-24.890753	472.340332	-667.598511	261.882721	65.575806	-664.582825	-20.234020	74.757774	-606.498840	317.073395	1287.765381	-588.975159	-78.267632	1296.673828	-549.918701	119.211273	1323.902710	-542.118103	130.216156	1590.254761	-639.088379	345.822144	1051.473999	-613.580322	-124.654869	1063.988159	-520.539612	312.845276	811.131775	-501.903870	-88.009148	829.165222	-559.356445	110.517944	961.488403	437.671997	3.027292	924.673889	456.009369	184.601135
-563.997986	212.919785	863.138794	-572.019287	10.689588	860.951721	-684.251709	255.195465	420.857178	-615.029541	-24.813210	472.393860	-667.564880	261.876770	65.565002	-664.492004	-20.203703	74.751053	-606.496826	317.095978	1287.784546	-588.990906	-78.260384	1296.707153	-549.956177	119.248795	1323.919800	-542.189697	130.260406	1590.265625	-639.106995	345.814880	1051.486938	-613.579834	-124.661301	1064.047852	-520.549927	312.867188	811.155701	-501.880402	-88.042191	829.204224	-559.273804	110.380981	961.652893	437.660156	3.031792	924.675293	455.994598	184.587189
-563.976379	212.937775	863.138916	-572.039917	10.667680	860.965637	-684.158142	255.244751	420.884827	-614.168945	-24.184872	472.279419	-667.550354	261.879547	65.597183	-664.042175	-20.203648	74.653412	-606.550720	317.111145	1287.760132	-589.044983	-78.227409	1296.708496	-550.010864	119.276611	1323.931885	-542.246338	130.302124	1590.284668	-639.143982	345.856964	1051.478027	-613.624084	-124.693886	1064.045654	-520.578308	312.911072	811.160583	-501.913208	-88.093987	829.237976	-559.287903	110.384865	961.661255	437.644867	3.038678	924.679504	455.989105	184.581100
-563.899231	213.002747	863.152100	-572.050110	10.710366	860.956848	-684.106750	255.273758	420.875122	-614.037476	-24.042545	472.233185	-667.549744	261.870544	65.573082	-664.003845	-20.200708	74.611122	-606.592468	317.119232	1287.743652	-589.097412	-78.194183	1296.745972	-550.035278	119.306519	1323.951416	-542.327148	130.346069	1590.272217	-639.148926	345.855286	1051.463501	-613.669495	-124.756935	1064.085327	-520.569763	312.928802	811.179810	-501.926483	-88.133636	829.259338	-559.277344	110.425156	961.665222	437.654083	3.027433	924.665283	455.995361	184.589844
-564.050598	213.217392	863.188171	-572.434448	11.181157	860.669006	-684.143433	255.350296	420.890411	-614.409851	-24.303122	472.226929	-667.583984	261.884918	65.597778	-664.192200	-20.181818	74.643143	-606.623779	317.156769	1287.750000	-589.138245	-78.180969	1296.767456	-550.079651	119.323135	1323.935791	-542.385864	130.392670	1590.281250	-639.193237	345.920319	1051.443359	-613.685486	-124.739319	1064.115234	-520.574890	312.990143	811.158630	-501.954437	-88.207047	829.279419	-559.442139	110.592209	961.527649	437.632355	3.031482	924.667114	455.989227	184.629318
-564.047485	213.245605	863.187439	-572.501953	11.244871	860.647034	-684.150085	255.405563	420.904419	-614.126465	-24.047575	472.138672	-667.620483	261.885956	65.602715	-664.064575	-20.207010	74.592850	-606.696777	317.210693	1287.726563	-589.208984	-78.117882	1296.780029	-550.093811	119.337624	1323.948364	-542.448486	130.437775	1590.269531	-639.215637	345.946625	1051.427368	-613.701111	-124.723846	1064.114990	-520.588867	313.027954	811.164612	-501.976501	-88.237206	829.306885	-559.466858	110.624039	961.515442	437.596161	3.028650	924.662292	455.972168	184.613495
-564.019531	213.227448	863.173218	-572.506104	11.252123	860.645874	-684.112122	255.418564	420.890503	-614.057312	-24.007420	472.128601	-667.653503	261.886230	65.602386	-664.022095	-20.173698	74.587524	-606.719055	317.233917	1287.706055	-589.240051	-78.081711	1296.758545	-550.128174	119.369385	1323.963135	-542.484802	130.502609	1590.273926	-639.233032	345.960449	1051.426392	-613.747070	-124.735146	1064.124268	-520.598022	313.063660	811.149170	-502.007446	-88.255608	829.297241	-559.471863	110.624100	961.509277	437.583099	3.021144	924.668579	455.947449	184.598618
-564.025757	213.260620	863.172180	-572.528076	11.265738	860.654297	-684.123352	255.472977	420.911652	-614.072144	-23.952629	472.138977	-667.700562	261.892975	65.620865	-664.042358	-20.179441	74.570442	-606.738098	317.287354	1287.712769	-589.307251	-78.064163	1296.781860	-550.162170	119.389160	1323.941162	-542.535828	130.546387	1590.274780	-639.223328	345.980957	1051.405396	-613.832031	-124.739586	1064.127075	-520.579285	313.096191	811.127319	-502.049164	-88.302521	829.318909	-559.495972	110.652061	961.513916	437.563477	3.020054	924.650024	455.939880	184.591934
-563.877075	213.076035	863.158630	-572.214417	10.850285	860.927368	-684.042358	255.455551	420.891235	-614.029480	-23.930891	472.195770	-667.627014	261.912598	65.617638	-664.021606	-20.182455	74.566673	-606.736450	317.296753	1287.688232	-589.357239	-78.033684	1296.811035	-550.159607	119.415833	1323.958862	-542.578125	130.587051	1590.270508	-639.218994	345.994202	1051.370972	-613.894287	-124.761940	1064.122681	-520.559631	313.109100	811.118591	-502.060547	-88.325455	829.314453	-559.388184	110.507111	961.656921	437.563873	3.015504	924.639038	455.935303	184.578674
-563.990479	213.313583	863.181885	-572.593506	11.274342	860.655090	-684.082458	255.514404	420.911774	-614.877197	-24.523678	472.296417	-667.658813	261.913208	65.622253	-664.408264	-20.179760	74.674934	-606.754272	317.316559	1287.661377	-589.425598	-77.993431	1296.774414	-550.197876	119.428345	1323.965454	-542.633789	130.637711	1590.255615	-639.219543	346.033112	1051.368042	-613.915283	-124.697403	1064.143677	-520.537476	313.134430	811.108337	-502.126465	-88.341454	829.329102	-559.514343	110.674553	961.519348	437.563934	3.026816	924.635864	455.931274	184.572968
-563.827393	213.128006	863.161560	-572.273926	10.931769	860.930237	-683.990234	255.496613	420.878448	-614.972961	-24.520569	472.350067	-667.633118	261.918732	65.614471	-664.431458	-20.172106	74.685272	-606.761597	317.364441	1287.647705	-589.474182	-77.950645	1296.808838	-550.211243	119.450668	1323.985840	-542.656738	130.689926	1590.271240	-639.234680	346.098633	1051.351196	-613.996704	-124.697960	1064.147339	-520.529785	313.173431	811.094238	-502.169434	-88.374405	829.335815	-559.412415	110.569717	961.661377	437.552795	3.033137	924.630432	455.918610	184.554199
-563.972290	213.343369	863.158936	-572.639893	11.341594	860.657104	-684.096741	255.561050	420.904449	-614.991577	-24.532555	472.271851	-667.692749	261.905334	65.577736	-664.442078	-20.174171	74.693382	-606.746887	317.398651	1287.629150	-589.513733	-77.927727	1296.822754	-550.238708	119.482315	1323.977051	-542.683533	130.735092	1590.268921	-639.201050	346.138062	1051.328613	-614.036011	-124.674026	1064.187256	-520.491882	313.175293	811.089661	-502.209412	-88.349846	829.336975	-559.536804	110.732605	961.509766	437.537109	3.017713	924.639587	455.915100	184.546097
-563.928162	213.313629	863.149292	-572.756592	11.458355	860.830078	-684.040344	255.549515	420.863617	-614.581482	-24.245392	472.194122	-667.635803	261.940369	65.575851	-664.400940	-20.329437	74.859955	-606.704407	317.411438	1287.598999	-589.589050	-77.896599	1296.812012	-550.249146	119.523926	1323.990234	-542.710876	130.780182	1590.263672	-639.166199	346.152283	1051.319946	-614.056152	-124.610924	1064.194458	-520.466614	313.206421	811.078796	-502.268677	-88.359413	829.335083	-559.635132	110.860718	961.598206	437.539581	3.019988	924.630981	455.894653	184.591278
-563.933655	213.290039	863.143677	-572.759949	11.431610	860.846680	-684.047424	255.574081	420.872803	-614.649536	-24.272100	472.219971	-667.637878	261.941315	65.579018	-664.447571	-20.370945	74.914246	-606.695435	317.449982	1287.571411	-589.638916	-77.865425	1296.827148	-550.267090	119.558586	1323.997803	-542.701782	130.808273	1590.266724	-639.126099	346.163544	1051.307495	-614.135681	-124.586517	1064.204590	-520.440796	313.216095	811.050415	-502.333160	-88.368866	829.345947	-559.649475	110.847061	961.604736	437.518799	3.021393	924.644104	455.883789	184.581345
-563.894409	213.369354	863.155090	-572.752625	11.462254	860.860657	-684.059509	255.577148	420.867004	-615.325073	-24.758575	472.354980	-667.649536	261.941193	65.578697	-664.597717	-20.184692	74.743340	-606.636841	317.488861	1287.583496	-589.678955	-77.818855	1296.838379	-550.271240	119.583893	1323.972412	-542.753235	130.869705	1590.252808	-639.116882	346.251740	1051.294556	-614.228210	-124.539589	1064.200928	-520.431152	313.230347	811.020386	-502.408295	-88.357498	829.337036	-559.646362	110.903130	961.619202	437.464478	3.008075	924.650513	455.852509	184.541626
-563.887451	213.346771	863.143188	-572.772034	11.511704	860.857117	-684.092590	255.617203	420.887939	-615.386597	-24.800592	472.346802	-667.676025	261.941498	65.581680	-664.628662	-20.179216	74.743362	-606.600952	317.544403	1287.583618	-589.736267	-77.790070	1296.835449	-550.279663	119.609383	1323.971924	-542.758179	130.921356	1590.243530	-639.054871	346.290405	1051.296021	-614.258606	-124.476166	1064.218140	-520.423157	313.205292	811.012939	-502.486206	-88.352905	829.332703	-559.641541	110.918556	961.610596	437.446747	2.987537	924.651550	455.841400	184.522049
-563.964661	213.346054	863.121216	-572.814392	11.503001	860.864136	-684.120361	255.627060	420.868774	-615.362610	-24.792524	472.330444	-667.658325	261.943726	65.589066	-664.601929	-20.181147	74.742622	-606.573364	317.572479	1287.548584	-589.798035	-77.759361	1296.843140	-550.301147	119.636833	1323.972290	-542.757751	130.954346	1590.253540	-638.987488	346.302979	1051.265503	-614.333313	-124.471581	1064.227051	-520.366882	313.233093	810.984009	-502.543457	-88.316658	829.347473	-559.694397	110.929436	961.602722	437.449951	2.992987	924.644714	455.847900	184.499634
-563.836609	213.223999	863.106018	-572.424316	11.026213	860.963379	-684.067627	255.566864	420.835236	-615.357849	-24.788280	472.415955	-667.633667	261.941010	65.578377	-664.730225	-20.335909	74.934334	-606.531555	317.621368	1287.524780	-589.846924	-77.684151	1296.827271	-550.300964	119.660675	1323.964966	-542.770142	131.000641	1590.240723	-638.941162	346.354980	1051.257446	-614.396179	-124.417725	1064.243164	-520.357422	313.205902	810.952576	-502.634460	-88.324081	829.341431	-559.500427	110.702965	961.651428	437.442200	2.995589	924.651672	455.834106	184.487427
-563.833130	213.245575	863.119385	-572.440979	11.063460	860.974976	-684.095642	255.576935	420.830231	-615.328796	-24.766314	472.426025	-667.636353	261.967896	65.588821	-664.593750	-20.185541	74.744514	-606.474915	317.661102	1287.539551	-589.899597	-77.669289	1296.838623	-550.292419	119.696831	1323.985718	-542.774658	131.032639	1590.246094	-638.896973	346.450500	1051.257935	-614.466553	-124.364182	1064.265015	-520.328979	313.193726	810.951294	-502.718597	-88.279869	829.343506	-559.507446	110.730553	961.663940	437.451416	2.974782	924.654602	455.862762	184.450836
-563.831726	213.271912	863.106079	-572.476318	11.087729	860.975586	-684.129456	255.600021	420.860046	-614.940002	-24.480026	472.339569	-667.617737	261.968201	65.592590	-664.475891	-20.234188	74.767601	-606.410889	317.708130	1287.535156	-589.937866	-77.623856	1296.839478	-550.296204	119.735817	1323.974121	-542.751831	131.072296	1590.245239	-638.816650	346.437592	1051.240723	-614.586121	-124.329552	1064.265747	-520.268738	313.191864	810.945007	-502.774048	-88.268829	829.341980	-559.510559	110.760559	961.656494	437.456879	2.982063	924.640503	455.869293	184.455475
-564.398010	212.637482	862.952393	-572.636230	10.947957	860.989563	-684.244202	255.648514	420.788605	-615.032288	-24.549498	472.370667	-667.656494	261.968414	65.595413	-664.490601	-20.171741	74.718147	-606.354797	317.747467	1287.519531	-590.007568	-77.594589	1296.857178	-550.284241	119.762474	1323.992188	-542.747742	131.127380	1590.250366	-638.752014	346.491943	1051.225464	-614.622253	-124.224968	1064.282104	-520.236389	313.140076	810.892029	-502.870148	-88.191086	829.335388	-559.800720	110.467293	961.581543	437.452698	2.990363	924.656250	455.856812	184.456528
-564.440552	212.600494	862.928162	-572.675232	10.940304	860.994446	-684.287720	255.631027	420.773010	-615.059143	-24.524153	472.361816	-667.679688	261.968811	65.592377	-664.494019	-20.169132	74.712646	-606.298035	317.787231	1287.485352	-590.048950	-77.546196	1296.822754	-550.278564	119.798859	1323.988159	-542.716248	131.164963	1590.254150	-638.704346	346.508728	1051.202026	-614.755432	-124.234215	1064.271729	-520.195313	313.129517	810.882141	-502.961548	-88.141167	829.341980	-559.831360	110.458900	961.571167	437.451416	2.976124	924.650452	455.870819	184.442413
-564.451050	212.650726	862.920227	-572.703613	10.980720	860.984741	-684.323730	255.632202	420.766266	-615.154541	-24.559649	472.385742	-667.644897	261.961914	65.579201	-664.539001	-20.168377	74.721664	-606.243225	317.851685	1287.461792	-590.085083	-77.485909	1296.819946	-550.280212	119.842865	1323.996094	-542.709106	131.196167	1590.245117	-638.645203	346.573273	1051.182861	-614.859924	-124.171097	1064.267944	-520.154785	313.112213	810.866211	-503.053772	-88.114120	829.329895	-559.845398	110.502411	961.561890	437.417694	2.950681	924.654724	455.848358	184.446838
-564.563660	212.809601	862.929993	-573.097412	11.474543	860.920410	-684.429199	255.666092	420.782532	-615.246460	-24.626348	472.345947	-667.693054	261.973572	65.543152	-664.559021	-20.168877	74.729561	-606.188782	317.899231	1287.467651	-590.125854	-77.435875	1296.839233	-550.256897	119.881805	1323.984619	-542.702026	131.247513	1590.239746	-638.582886	346.595032	1051.154297	-614.987244	-124.156204	1064.251465	-520.128357	313.123871	810.841248	-503.146851	-88.043976	829.297119	-560.048401	110.775642	961.529419	437.416687	2.957625	924.661255	455.836334	184.428299
-564.551575	212.859726	862.923645	-573.113159	11.492732	860.916382	-684.476135	255.655701	420.790314	-615.219238	-24.559244	472.325470	-667.657837	261.973114	65.543182	-664.582153	-20.175148	74.743683	-606.128052	317.934631	1287.437988	-590.150757	-77.408440	1296.839844	-550.240234	119.928017	1323.964478	-542.673218	131.294632	1590.228760	-638.535889	346.629974	1051.141113	-615.043030	-124.077827	1064.251831	-520.073364	313.091675	810.820740	-503.249298	-87.975594	829.296692	-560.038696	110.809486	961.523254	437.429749	2.930737	924.658264	455.848450	184.407730
-564.549744	212.880585	862.914063	-573.126526	11.534239	860.908203	-684.540710	255.682526	420.806244	-615.290039	-24.574232	472.336151	-667.710632	261.989502	65.566154	-664.595703	-20.174185	74.771187	-606.098022	317.976563	1287.404175	-590.220276	-77.348999	1296.784912	-550.219116	119.941437	1323.975708	-542.644897	131.322235	1590.221680	-638.460266	346.665558	1051.116211	-615.147400	-124.058990	1064.243042	-520.035278	313.100311	810.796692	-503.353699	-87.929459	829.286865	-560.042725	110.840485	961.514221	437.432831	2.932548	924.656128	455.851807	184.431564
-564.071716	213.459518	863.017944	-573.005249	11.669602	860.903564	-684.502686	255.630814	420.866333	-615.304199	-24.533649	472.330658	-667.700439	261.998108	65.570534	-664.578918	-20.153389	74.726349	-606.005981	317.989349	1287.368774	-590.180542	-77.307327	1296.780396	-550.399597	120.091263	1323.922485	-542.624207	131.363205	1590.218506	-638.414001	346.737427	1051.092896	-615.210449	-123.964363	1064.218872	-520.007385	313.077057	810.763916	-503.454956	-87.851334	829.273438	-559.795105	111.133789	961.567505	437.429504	2.929520	924.669006	455.843201	184.419983
-564.103271	213.498611	863.026306	-573.039856	11.718856	860.901550	-684.556335	255.647675	420.884430	-615.396790	-24.571224	472.339264	-667.676514	262.003998	65.565948	-664.734436	-20.334526	74.925987	-605.945496	318.052612	1287.381958	-590.214417	-77.271347	1296.760010	-550.401550	120.143227	1323.896362	-542.580933	131.408234	1590.218506	-638.361206	346.743317	1051.079468	-615.291687	-123.906433	1064.211548	-519.950623	313.070892	810.761658	-503.577606	-87.802246	829.232422	-559.811951	111.171936	961.569153	437.442902	2.941049	924.666870	455.847870	184.417145
-563.979614	213.383072	863.007080	-572.653625	11.274631	861.004089	-684.525696	255.598480	420.869751	-615.487671	-24.577906	472.459991	-667.630615	261.997131	65.570129	-664.799438	-20.359842	75.005249	-605.912598	318.113800	1287.383667	-590.235229	-77.225121	1296.754517	-550.382324	120.187035	1323.901245	-542.538330	131.441650	1590.212646	-638.304871	346.753845	1051.066772	-615.405762	-123.857666	1064.202515	-519.935730	313.040802	810.712280	-503.688141	-87.734802	829.210022	-559.606201	110.967850	961.616211	437.449615	2.928093	924.665527	455.848358	184.399994
-564.023376	213.369812	862.998535	-572.699097	11.304053	861.002502	-684.529846	255.592789	420.842621	-615.490967	-24.525724	472.438019	-667.595947	261.981781	65.559967	-664.650635	-20.162886	74.747940	-605.916321	318.188751	1287.373901	-590.286499	-77.134087	1296.743042	-550.146484	120.108566	1323.937256	-542.501099	131.472275	1590.215820	-638.277283	346.812988	1051.044922	-615.454468	-123.780617	1064.183472	-519.932312	313.039429	810.682007	-503.783508	-87.646248	829.192444	-559.636353	110.978401	961.609924	437.444305	2.909419	924.667419	455.856964	184.407944
-564.028748	213.375641	862.977478	-572.707397	11.310287	860.997803	-684.589905	255.611984	420.849548	-615.553650	-24.535418	472.451965	-667.566833	261.981049	65.562943	-664.650696	-20.156523	74.740875	-605.886475	318.199585	1287.321533	-590.270996	-77.090851	1296.761108	-550.139954	120.166954	1323.945313	-542.459534	131.504868	1590.206421	-638.237793	346.814697	1051.039551	-615.524475	-123.702530	1064.149536	-519.901794	313.037598	810.653687	-503.889435	-87.568802	829.146851	-559.637146	110.992081	961.596558	437.418976	2.912363	924.668030	455.831146	184.390686
-564.047546	213.406876	862.961853	-572.773926	11.347094	861.000000	-684.600647	255.616058	420.845490	-615.557068	-24.474241	472.436676	-667.551941	261.998108	65.559288	-664.643799	-20.144182	74.741440	-605.856201	318.261108	1287.311768	-590.305298	-77.030266	1296.708862	-550.092224	120.182915	1323.959595	-542.410095	131.544067	1590.215576	-638.192444	346.856903	1051.008423	-615.516846	-123.607445	1064.154907	-519.872314	313.030121	810.655273	-504.001251	-87.480865	829.101746	-559.658325	111.031876	961.588074	437.433472	2.916341	924.664185	455.846161	184.389969
-564.494080	212.919830	862.854675	-572.880676	11.243073	861.007507	-684.741577	255.676971	420.802521	-615.453491	-24.371811	472.438049	-667.661011	261.999756	65.560265	-664.771179	-20.362312	74.998840	-605.826355	318.280548	1287.286499	-590.311646	-76.999870	1296.684692	-550.043335	120.240173	1323.928101	-542.349976	131.575470	1590.200439	-638.155396	346.839569	1050.987915	-615.561462	-123.534836	1064.128052	-519.854004	313.011841	810.614075	-504.096924	-87.421463	829.047607	-559.878662	110.802895	961.534180	437.421204	2.869198	924.672791	455.839264	184.349670
-564.072327	213.400787	862.932617	-572.802734	11.373547	861.013855	-684.739380	255.678238	420.858215	-615.421814	-24.322117	472.405121	-667.623779	262.005981	65.554535	-664.776672	-20.402550	75.036797	-605.786316	318.331848	1287.267212	-590.306152	-76.955772	1296.662842	-550.008240	120.275200	1323.938721	-542.294067	131.598938	1590.195068	-638.149780	346.891663	1050.966187	-615.572998	-123.406853	1064.113647	-519.839600	313.017609	810.611511	-504.195435	-87.334084	829.006165	-559.661133	111.061897	961.578552	437.394470	2.861896	924.672180	455.802399	184.386566
-564.058716	213.461761	862.934814	-572.810364	11.408850	861.004944	-684.741394	255.670319	420.856995	-615.439270	-24.304871	472.387787	-667.597229	261.996338	65.556984	-664.757813	-20.392178	75.021576	-605.750549	318.384064	1287.266724	-590.306091	-76.898857	1296.649292	-549.985229	120.320679	1323.928711	-542.232788	131.636200	1590.213135	-638.141846	346.912323	1050.971802	-615.596191	-123.324287	1064.116821	-519.868347	313.030884	810.580750	-504.306854	-87.237968	828.965576	-559.657837	111.103790	961.575073	437.412537	2.855494	924.660278	455.821350	184.364853
-564.041931	213.516876	862.927490	-572.856812	11.429489	861.012207	-684.814087	255.690079	420.904205	-615.463379	-24.325750	472.417328	-667.606018	262.023102	65.568443	-664.770752	-20.387938	75.019791	-605.715576	318.418945	1287.233521	-590.287964	-76.857010	1296.638306	-549.948303	120.363663	1323.929688	-542.180603	131.657227	1590.209839	-638.134766	346.968781	1050.962769	-615.642212	-123.190865	1064.093750	-519.854126	313.031616	810.560120	-504.414154	-87.137329	828.922424	-559.658142	111.145721	961.573792	437.399261	2.848769	924.651672	455.792877	184.318130
-564.049316	213.538361	862.932861	-572.860107	11.428694	861.016846	-684.818665	255.691116	420.877655	-615.618347	-24.416967	472.448486	-667.591675	262.038239	65.559128	-664.652283	-20.137875	74.743629	-605.626526	318.458954	1287.246826	-590.245605	-76.819176	1296.618652	-550.151917	120.523567	1323.855835	-542.124878	131.694351	1590.216797	-638.121704	346.986145	1050.959595	-615.658630	-123.102386	1064.103516	-519.871338	313.055725	810.564819	-504.510864	-87.073700	828.902710	-559.671204	111.156357	961.579529	437.379333	2.866691	924.641968	455.774780	184.317261
-564.072815	213.555664	862.917542	-572.909668	11.499498	861.015564	-684.867004	255.742157	420.879242	-615.640381	-24.370226	472.442932	-667.609802	262.020386	65.547203	-664.679016	-20.134750	74.717232	-605.620361	318.527863	1287.256348	-590.263306	-76.768417	1296.626587	-549.924316	120.455528	1323.908813	-542.055969	131.721329	1590.215576	-638.129456	347.044098	1050.946411	-615.730652	-123.067810	1064.066284	-519.889893	313.044220	810.526733	-504.606232	-86.965096	828.838745	-559.688904	111.205032	961.569641	437.369965	2.811721	924.662842	455.754150	184.286560
-564.118530	213.524506	862.907715	-572.943787	11.491982	861.013672	-684.898315	255.722321	420.865967	-615.662476	-24.376022	472.452881	-667.611572	262.034515	65.534042	-664.646057	-20.141680	74.725838	-605.548950	318.533600	1287.224243	-590.216797	-76.754608	1296.593384	-550.102478	120.592834	1323.847656	-541.977722	131.733414	1590.214722	-638.102600	347.049866	1050.932373	-615.783203	-122.946518	1064.083130	-519.933228	313.058228	810.515015	-504.695679	-86.869179	828.811279	-559.719177	111.189560	961.562988	437.333771	2.813048	924.667358	455.723267	184.306732
-564.092712	213.562241	862.917664	-572.943481	11.500118	861.017883	-684.918762	255.741669	420.887024	-615.655640	-24.346355	472.451630	-667.626282	262.035126	65.535507	-664.830261	-20.364265	75.032066	-605.539429	318.586731	1287.232788	-590.237122	-76.709755	1296.602539	-549.878296	120.510620	1323.896118	-541.896423	131.769150	1590.219971	-638.107727	347.115753	1050.921997	-615.761353	-122.823051	1064.072021	-519.951111	313.062347	810.513489	-504.812714	-86.791176	828.760132	-559.700928	111.208527	961.569519	437.328552	2.824901	924.653137	455.708862	184.287079
-564.537903	213.129379	862.813049	-573.078369	11.436005	861.023987	-684.986389	255.785538	420.839813	-615.714539	-24.366024	472.450623	-667.648438	262.020569	65.549446	-664.677551	-20.131117	74.750504	-605.507141	318.596008	1287.197266	-590.208008	-76.671692	1296.595825	-549.849609	120.541000	1323.895630	-541.851440	131.798935	1590.206909	-638.129272	347.158325	1050.928467	-615.836670	-122.768715	1064.046021	-519.987305	313.079956	810.462158	-504.894714	-86.696030	828.740234	-559.935181	111.023514	961.516113	437.290619	2.797393	924.658264	455.683105	184.260971
-564.576416	213.127731	862.798645	-573.113403	11.442546	861.041992	-684.986694	255.775665	420.828125	-615.735901	-24.334076	472.452545	-667.619446	262.029388	65.547684	-664.662598	-20.134394	74.750702	-605.477905	318.627655	1287.209839	-590.209595	-76.655655	1296.588379	-549.818298	120.562904	1323.876709	-541.773743	131.821701	1590.213379	-638.132446	347.184357	1050.948486	-615.821289	-122.669228	1064.055298	-520.020569	313.137634	810.454163	-504.993896	-86.592087	828.690308	-559.951294	111.041206	961.516296	437.289978	2.794405	924.673584	455.666260	184.251709
-564.578308	213.141296	862.805481	-573.130615	11.469130	861.044128	-685.024048	255.817123	420.833344	-615.772827	-24.333683	472.467865	-667.652649	262.041229	65.564598	-664.665955	-20.124163	74.738678	-605.450195	318.658569	1287.199097	-590.198486	-76.608589	1296.588379	-549.820374	120.597740	1323.892456	-541.704224	131.854370	1590.206177	-638.130676	347.181915	1050.936157	-615.868286	-122.603508	1064.064697	-520.058472	313.154449	810.448181	-505.076569	-86.496277	828.687988	-559.954529	111.057976	961.520203	437.252808	2.758528	924.680603	455.651276	184.225296
-564.134338	213.665146	862.905029	-573.019653	11.631336	861.033508	-684.952881	255.750122	420.883759	-615.711548	-24.261194	472.441620	-667.570374	262.044067	65.537300	-664.615845	-20.115545	74.720406	-605.439819	318.680328	1287.181763	-590.178589	-76.584251	1296.604248	-549.797852	120.610481	1323.903687	-541.625305	131.899261	1590.200562	-638.162659	347.238678	1050.917236	-615.897339	-122.547569	1064.027832	-520.110107	313.206757	810.439087	-505.173523	-86.417923	828.645935	-559.726501	111.336380	961.568237	437.240387	2.754063	924.659241	455.608337	184.265808
-564.152954	213.691757	862.906067	-573.039734	11.645682	861.037415	-685.003052	255.777893	420.882324	-615.718750	-24.265604	472.458954	-667.621216	262.055389	65.551323	-664.653320	-20.121391	74.753967	-605.438660	318.681885	1287.157104	-590.184143	-76.582657	1296.547363	-549.783630	120.648003	1323.885986	-541.544556	131.912216	1590.199463	-638.179321	347.249084	1050.910034	-615.962036	-122.539009	1064.031250	-520.181885	313.239563	810.388794	-505.225586	-86.326111	828.615906	-559.741394	111.358078	961.570313	437.205627	2.746070	924.648560	455.586182	184.227875
-564.149719	213.766083	862.908447	-573.050293	11.687286	861.028748	-685.035645	255.806168	420.889862	-615.741333	-24.226822	472.433258	-667.559265	262.034485	65.545868	-664.690247	-20.131971	74.743248	-605.363831	318.704437	1287.184692	-590.136963	-76.570610	1296.526611	-549.999390	120.782921	1323.778442	-541.469910	131.956329	1590.188477	-638.191833	347.281555	1050.908447	-616.038025	-122.520477	1064.008423	-520.226379	313.311768	810.381165	-505.290955	-86.217163	828.581970	-559.739990	111.409988	961.566650	437.178436	2.743915	924.645569	455.552185	184.252716
-564.110229	213.788956	862.915649	-573.021118	11.716007	861.032654	-685.048035	255.794754	420.898956	-615.722107	-24.211517	472.428192	-667.555908	262.044861	65.558548	-664.661194	-20.128241	74.736610	-605.399414	318.727936	1287.154907	-590.138855	-76.532700	1296.522705	-549.791809	120.687523	1323.833252	-541.388062	131.993912	1590.179688	-638.218506	347.304871	1050.912231	-616.101624	-122.481949	1063.937134	-520.247559	313.344971	810.368835	-505.322144	-86.137001	828.556091	-559.717285	111.434174	961.573181	437.157257	2.750943	924.646179	455.517609	184.221085
-564.137878	213.804260	862.922363	-573.004456	11.734828	861.020447	-685.074463	255.802414	420.896423	-615.742920	-24.199804	472.431396	-667.551697	262.045349	65.560066	-664.895081	-20.402557	75.077042	-605.369141	318.730469	1287.163940	-590.093201	-76.522446	1296.498657	-549.999451	120.799728	1323.774048	-541.319397	132.031296	1590.160400	-638.252197	347.315674	1050.925171	-616.148499	-122.503204	1063.940308	-520.302429	313.392944	810.365112	-505.375732	-86.067543	828.519287	-559.709839	111.443275	961.569214	437.116608	2.733509	924.650085	455.492920	184.209503
-564.140625	213.816574	862.913818	-573.023499	11.757820	861.015686	-685.041565	255.765442	420.874268	-615.882263	-24.271421	472.477631	-667.522522	262.030487	65.567879	-664.965149	-20.439829	75.135216	-605.402771	318.738831	1287.149536	-590.121826	-76.504478	1296.453613	-549.772705	120.707680	1323.800537	-541.207581	132.053299	1590.163574	-638.265198	347.309967	1050.908569	-616.142029	-122.452469	1063.901855	-520.350281	313.438019	810.349976	-505.406250	-85.984711	828.500488	-559.708252	111.461487	961.561462	437.068970	2.729907	924.655701	455.438812	184.228241
-564.195129	213.832062	862.911987	-573.034241	11.748828	861.015015	-685.113586	255.808044	420.904083	-615.844543	-24.217699	472.462067	-667.566589	262.030701	65.570267	-664.662964	-20.120420	74.751640	-605.339661	318.758728	1287.161865	-590.064941	-76.503815	1296.420044	-549.969116	120.815735	1323.746582	-541.139465	132.084259	1590.137207	-638.278503	347.313568	1050.941284	-616.149353	-122.430817	1063.883057	-520.392456	313.492584	810.331726	-505.407532	-85.900337	828.453918	-559.739563	111.467323	961.560120	437.048431	2.729292	924.661865	455.407715	184.201157
-564.188477	213.842331	862.903564	-573.014771	11.807121	861.007751	-685.089294	255.784210	420.888062	-615.763062	-24.157675	472.422852	-667.535217	262.036621	65.562057	-664.600525	-20.087971	74.694023	-605.387573	318.780060	1287.144775	-590.075562	-76.462181	1296.387085	-549.772888	120.722610	1323.790161	-541.068970	132.122208	1590.132324	-638.318054	347.352844	1050.912720	-616.229065	-122.437141	1063.798340	-520.438293	313.556915	810.323669	-505.422791	-85.843819	828.416016	-559.726013	111.502403	961.552185	436.988190	2.696224	924.660828	455.388153	184.183395
-564.695374	213.341476	862.758728	-573.155334	11.651895	861.012451	-685.191345	255.857758	420.843842	-615.836609	-24.173841	472.453735	-667.561523	262.045288	65.542999	-664.663452	-20.116051	74.716866	-605.372681	318.757996	1287.126831	-590.055725	-76.488609	1296.361328	-550.000793	120.851212	1323.724121	-540.990723	132.132965	1590.122192	-638.339783	347.355927	1050.925171	-616.231689	-122.387436	1063.792480	-520.482544	313.591003	810.298462	-505.448792	-85.777397	828.385376	-559.979919	111.259163	961.476990	436.982422	2.687763	924.647583	455.350250	184.165375
-564.728455	213.302170	862.759399	-573.161804	11.638319	861.015808	-685.180847	255.864090	420.810333	-615.847412	-24.149765	472.478607	-667.583496	262.051727	65.544426	-664.669434	-20.122257	74.745697	-605.380798	318.775940	1287.132080	-590.031555	-76.496147	1296.345337	-550.007507	120.855637	1323.721313	-540.926147	132.169891	1590.105957	-638.371155	347.384094	1050.901611	-616.207153	-122.354240	1063.765991	-520.517029	313.646851	810.279114	-505.464081	-85.718231	828.357300	-560.008484	111.235458	961.479858	436.921417	2.674945	924.637817	455.302094	184.175262
-564.187378	213.963150	862.900757	-573.020386	11.848974	861.004517	-685.130554	255.836304	420.902283	-615.783447	-24.113266	472.446289	-667.529541	262.051422	65.544701	-664.633240	-20.121109	74.737808	-605.401062	318.752991	1287.098511	-590.035156	-76.487625	1296.313232	-550.008423	120.867119	1323.698486	-540.830200	132.184097	1590.098511	-638.408081	347.412262	1050.887329	-616.211670	-122.310715	1063.742554	-520.531677	313.678101	810.270325	-505.440765	-85.660332	828.327820	-559.735107	111.584053	961.549805	436.868866	2.701881	924.640747	455.243042	184.196686
-564.188232	214.020020	862.906250	-573.006775	11.921949	860.974792	-685.119263	255.828461	420.869904	-615.753845	-24.054907	472.423157	-667.507446	262.041504	65.525894	-664.874695	-20.415031	75.094696	-605.449219	318.778656	1287.098755	-590.044922	-76.474625	1296.288696	-549.822876	120.765305	1323.731323	-540.768860	132.208374	1590.089600	-638.447754	347.407745	1050.870239	-616.206970	-122.303902	1063.712280	-520.562073	313.698761	810.258972	-505.438446	-85.606178	828.288269	-559.726990	111.632057	961.537292	436.814728	2.681655	924.640015	455.201538	184.171249
-564.186523	214.058731	862.914978	-573.006042	11.926357	860.975525	-685.114563	255.856339	420.887085	-615.739136	-24.054420	472.448639	-667.491638	262.040985	65.529213	-664.656189	-20.130081	74.744759	-605.462830	318.771545	1287.080933	-590.039673	-76.479851	1296.275391	-549.803528	120.755775	1323.709717	-540.713928	132.271515	1590.041260	-638.482422	347.429962	1050.880981	-616.197571	-122.300766	1063.691162	-520.586731	313.751801	810.250427	-505.419098	-85.586258	828.254517	-559.726440	111.649925	961.542053	436.785156	2.663199	924.631104	455.163818	184.189713
-564.207581	214.049728	862.913574	-573.008545	11.930051	860.971375	-685.098694	255.847488	420.880249	-615.750793	-24.034430	472.410065	-667.488159	262.047455	65.543015	-664.672913	-20.117907	74.730324	-605.482483	318.778870	1287.055176	-590.017700	-76.463516	1296.242188	-549.774414	120.756783	1323.692627	-540.628418	132.303253	1590.040527	-638.487915	347.410858	1050.877808	-616.178345	-122.238747	1063.641968	-520.593262	313.760559	810.252747	-505.386627	-85.540138	828.240234	-559.729126	111.646248	961.538452	436.732635	2.672388	924.617310	455.115540	184.164200
-564.202881	214.112747	862.925720	-572.999939	11.947165	860.982910	-685.096130	255.860397	420.872742	-615.731323	-24.023613	472.420197	-667.493286	262.054138	65.536926	-664.676819	-20.121971	74.734901	-605.503601	318.767609	1287.061279	-590.005188	-76.466835	1296.209839	-549.795288	120.751434	1323.678345	-540.573730	132.340317	1590.034912	-638.536682	347.430939	1050.857910	-616.142212	-122.211151	1063.620605	-520.639893	313.786041	810.247742	-505.362091	-85.485023	828.196655	-559.726501	111.686638	961.550659	436.681335	2.660980	924.617859	455.076721	184.151993
-564.200439	214.127579	862.935730	-572.994751	11.951329	860.982117	-685.096863	255.861099	420.874512	-615.747314	-24.060965	472.422974	-667.493835	262.054077	65.536728	-664.684631	-20.122551	74.739700	-605.489807	318.726196	1287.075439	-589.956055	-76.487602	1296.176025	-549.805481	120.757774	1323.665527	-540.497498	132.366257	1590.030029	-638.575684	347.401276	1050.885132	-616.178650	-122.258011	1063.593750	-520.649719	313.798828	810.259827	-505.335907	-85.431709	828.183777	-559.728882	111.691284	961.555725	436.663208	2.664207	924.618042	455.057129	184.204987
-564.216248	214.140976	862.925415	-572.986816	11.963697	860.989380	-685.096802	255.862442	420.869202	-615.739258	-24.026033	472.429657	-667.478577	262.047516	65.523361	-664.685303	-20.124226	74.712204	-605.545288	318.755524	1287.087402	-589.959961	-76.450027	1296.182617	-549.801270	120.762840	1323.693115	-540.439758	132.384659	1590.023315	-638.609375	347.395325	1050.888672	-616.109436	-122.245033	1063.570068	-520.682556	313.798126	810.260315	-505.331909	-85.434631	828.165771	-559.729126	111.713707	961.554016	436.586029	2.646117	924.622742	454.994934	184.146713
-564.218811	214.177231	862.942749	-572.974487	11.982514	860.999329	-685.129700	255.885757	420.889343	-615.773865	-24.054602	472.446625	-667.532410	262.036926	65.528854	-664.654480	-20.105978	74.736435	-605.548828	318.707520	1287.083130	-589.881592	-76.494812	1296.172729	-549.825073	120.766891	1323.689697	-540.396484	132.398392	1590.030029	-638.655396	347.394745	1050.911621	-616.085510	-122.243927	1063.565674	-520.695679	313.822571	810.291992	-505.315308	-85.432800	828.158569	-559.734253	111.738800	961.568481	436.584045	2.666358	924.609558	454.989136	184.172531
-564.225586	214.176239	862.925049	-572.956116	11.976163	860.993774	-685.126892	255.891174	420.911682	-615.744629	-24.026501	472.461700	-667.486633	262.030914	65.550507	-664.632141	-20.093468	74.720551	-605.615234	318.739746	1287.080688	-589.914551	-76.457664	1296.154053	-549.831360	120.763199	1323.677246	-540.331787	132.405487	1590.033325	-638.705994	347.384308	1050.931885	-616.105286	-122.264168	1063.532471	-520.706421	313.809052	810.294861	-505.270447	-85.368225	828.163635	-559.720398	111.741936	961.556274	436.553833	2.659549	924.619141	454.973938	184.158447
-564.243530	214.201385	862.930237	-572.959290	11.997589	860.981934	-685.126526	255.911377	420.899292	-615.754517	-24.028822	472.444977	-667.529114	262.036865	65.532227	-664.629272	-20.084665	74.727310	-605.641602	318.745605	1287.091431	-589.890381	-76.465393	1296.143433	-549.844360	120.776039	1323.671509	-540.285706	132.408463	1590.031860	-638.731873	347.360992	1050.933105	-616.100098	-122.305153	1063.540894	-520.735596	313.812866	810.302734	-505.245728	-85.367805	828.135681	-559.727539	111.757332	961.552551	436.507111	2.640597	924.631409	454.926636	184.156021
-564.237366	214.253967	862.936462	-572.968384	12.021811	860.966187	-685.145874	255.920074	420.918213	-615.743530	-24.016129	472.446686	-667.532654	262.030579	65.539978	-664.665100	-20.085554	74.730118	-605.687622	318.739044	1287.081177	-589.868469	-76.457924	1296.119263	-549.858582	120.778961	1323.645874	-540.250244	132.419952	1590.017578	-638.781982	347.360931	1050.937866	-616.069275	-122.296402	1063.505249	-520.756287	313.800415	810.295715	-505.208435	-85.345680	828.149475	-559.727173	111.784363	961.547424	436.484375	2.660236	924.621643	454.917297	184.163651
-564.240784	214.308075	862.938416	-572.987549	12.067923	860.936340	-685.115295	255.904007	420.912994	-615.738098	-24.012167	472.439026	-667.528503	262.030487	65.538734	-664.889587	-20.387669	75.065346	-605.729980	318.721924	1287.056030	-589.839783	-76.466995	1296.109619	-549.848877	120.763794	1323.630981	-540.219604	132.426956	1590.001953	-638.841858	347.364136	1050.911011	-616.008850	-122.276474	1063.503540	-520.807251	313.827423	810.294067	-505.172760	-85.323936	828.141479	-559.739258	111.818222	961.533325	436.490601	2.668027	924.612732	454.913025	184.186111
-564.251404	214.304504	862.932983	-572.978394	12.106131	860.931580	-685.139587	255.907928	420.905121	-615.745544	-23.992085	472.427399	-667.549133	262.051483	65.542137	-664.863892	-20.331499	75.031563	-605.759705	318.729218	1287.062866	-589.811584	-76.479782	1296.110596	-549.875793	120.783867	1323.621582	-540.182434	132.426651	1590.004639	-638.890991	347.351929	1050.931763	-615.968018	-122.274956	1063.507446	-520.815186	313.832336	810.295410	-505.168884	-85.329369	828.106445	-559.734680	111.836220	961.527771	436.473969	2.671158	924.593323	454.891052	184.197968
-564.243042	214.326691	862.952393	-572.949646	12.080145	860.959595	-685.109802	255.904358	420.898376	-615.726440	-23.982597	472.425507	-667.526428	262.043671	65.546013	-664.730286	-20.148890	74.804840	-605.783875	318.711609	1287.055054	-589.781372	-76.451591	1296.080688	-549.865051	120.773224	1323.623779	-540.143555	132.415543	1590.021240	-638.935669	347.338043	1050.913696	-615.892395	-122.268524	1063.515625	-520.826111	313.803864	810.304565	-505.114441	-85.300720	828.127197	-559.735046	111.840584	961.553284	436.467438	2.659243	924.597778	454.876770	184.192017
-564.252258	214.316849	862.961487	-572.933594	12.102330	860.949280	-685.085815	255.900040	420.898407	-615.715027	-23.974512	472.422150	-667.500183	262.036713	65.532372	-664.676331	-20.075100	74.714378	-605.819214	318.680725	1287.045776	-589.741272	-76.477722	1296.075317	-549.862732	120.771889	1323.620850	-540.106140	132.419373	1590.014038	-638.975586	347.300629	1050.903564	-615.891296	-122.268341	1063.473633	-520.846191	313.799194	810.308655	-505.079895	-85.286667	828.110718	-559.723755	111.837738	961.551819	436.448456	2.649218	924.606079	454.851746	184.185699
-564.890198	213.638779	862.815735	-573.096375	11.919766	860.953186	-685.166016	255.979691	420.821289	-615.821106	-24.042547	472.457184	-667.551758	262.036835	65.537666	-664.738647	-20.084450	74.733978	-605.885315	318.695709	1287.044189	-589.744934	-76.469124	1296.067505	-549.862610	120.767342	1323.625610	-540.089722	132.414673	1590.014404	-638.979919	347.252197	1050.900635	-615.825439	-122.253555	1063.472534	-520.875793	313.834839	810.307922	-505.059937	-85.292198	828.094788	-560.054626	111.496086	961.475891	436.445557	2.633483	924.616394	454.856537	184.180267
-564.308594	214.313568	862.956482	-572.927429	12.069161	860.948914	-685.093750	255.941650	420.894440	-615.146118	-23.554232	472.322784	-667.513000	262.036682	65.535934	-664.425476	-20.101023	74.638748	-605.885193	318.659485	1287.007324	-589.684204	-76.474846	1296.038330	-549.869995	120.766350	1323.616455	-540.054688	132.408661	1590.010986	-639.022644	347.206787	1050.894653	-615.830078	-122.273674	1063.446899	-520.911377	313.807129	810.281311	-505.001038	-85.271706	828.090576	-559.748230	111.824753	961.549194	436.425140	2.649025	924.609131	454.823242	184.184723
-564.228333	214.428314	862.985962	-572.915955	12.122322	860.941956	-685.061218	255.925552	420.893524	-615.667236	-23.918531	472.411041	-667.523621	262.013367	65.546120	-664.664368	-20.106218	74.725327	-605.900269	318.652618	1287.025146	-589.651855	-76.497314	1296.034790	-549.866333	120.771294	1323.591675	-540.042725	132.390762	1590.011475	-639.051514	347.175598	1050.901855	-615.786621	-122.272682	1063.414307	-520.952454	313.818512	810.273315	-504.974030	-85.276695	828.078979	-559.711182	111.888519	961.560913	436.399536	2.640774	924.619446	454.809845	184.199783
-564.289307	214.354858	862.969727	-572.935791	12.105225	860.944092	-685.051331	255.936523	420.879608	-615.900818	-24.117594	472.472534	-667.540649	262.034119	65.528587	-664.953003	-20.286509	74.979485	-605.910522	318.642944	1287.013794	-589.619934	-76.515877	1296.009888	-549.866821	120.769142	1323.565674	-540.021484	132.388550	1590.010986	-639.077515	347.164612	1050.870972	-615.765564	-122.267395	1063.424927	-520.942444	313.812531	810.270264	-504.947632	-85.254471	828.061829	-559.739563	111.853203	961.552979	436.407135	2.639590	924.608704	454.819427	184.222473
-564.277710	214.357742	862.960388	-572.901306	12.098362	860.939514	-685.046753	255.934143	420.879333	-615.907715	-24.138628	472.468109	-667.513550	262.036804	65.534973	-664.985657	-20.327866	75.031517	-605.939758	318.613800	1286.979370	-589.599304	-76.521690	1295.986816	-549.864441	120.746620	1323.566162	-540.011963	132.377991	1590.010742	-639.121643	347.135681	1050.876465	-615.714905	-122.287888	1063.398438	-520.983215	313.833221	810.268799	-504.929962	-85.249512	828.056641	-559.720093	111.854797	961.546387	436.387909	2.633909	924.599365	454.811920	184.222672
-564.254456	214.450470	862.983215	-572.905273	12.097891	860.918884	-685.038513	255.955002	420.894409	-615.887146	-24.147753	472.463440	-667.513977	262.036682	65.537399	-665.049500	-20.446224	75.121315	-605.951721	318.622345	1286.989868	-589.539246	-76.526237	1295.978271	-549.875244	120.728828	1323.526489	-539.997742	132.368896	1590.017578	-639.149963	347.120239	1050.855225	-615.705078	-122.306488	1063.372559	-521.028320	313.819427	810.225769	-504.895325	-85.257751	828.025330	-559.710449	111.878975	961.547180	436.365021	2.645020	924.606445	454.771240	184.236145
-564.232056	214.444687	862.980591	-572.861206	12.130351	860.916443	-685.026611	255.948410	420.891479	-615.879089	-24.138803	472.449829	-667.505371	262.036591	65.537079	-664.799805	-20.142195	74.764717	-605.919983	318.590210	1286.993652	-589.489990	-76.550835	1295.954590	-549.866882	120.735901	1323.495239	-539.971130	132.365723	1590.007080	-639.160645	347.076172	1050.853760	-615.665100	-122.279579	1063.324951	-521.053223	313.832031	810.228455	-504.845551	-85.235123	828.030273	-559.689209	111.893562	961.545715	436.329071	2.632330	924.605530	454.771118	184.212967
-564.244568	214.446487	862.980713	-572.859802	12.146873	860.907593	-685.031433	255.951019	420.892365	-615.859558	-24.124641	472.424652	-667.491150	262.034027	65.532524	-664.760925	-20.125517	74.713440	-605.937439	318.575317	1286.957886	-589.491821	-76.560524	1295.906128	-549.866516	120.729233	1323.466064	-539.956543	132.349869	1590.004883	-639.187012	347.061066	1050.830444	-615.568176	-122.254509	1063.345093	-521.079041	313.825623	810.208008	-504.832672	-85.229843	827.996704	-559.685242	111.898438	961.540405	436.345428	2.653779	924.576843	454.768555	184.285263
-564.215576	214.442566	862.980042	-572.820984	12.124770	860.930237	-685.026489	255.939224	420.899139	-615.946167	-24.188793	472.445618	-667.474426	262.036285	65.537529	-664.830444	-20.139095	74.738281	-605.973022	318.583984	1286.955200	-589.441589	-76.556030	1295.918091	-549.841187	120.712776	1323.482422	-540.009399	132.292587	1590.009644	-639.204651	347.030701	1050.826050	-615.569458	-122.255302	1063.300049	-521.108521	313.830658	810.199768	-504.819458	-85.222832	827.977783	-559.666992	111.898094	961.553040	436.305573	2.655076	924.590210	454.736572	184.256516
-564.217102	214.439438	862.983521	-572.800720	12.126228	860.929016	-685.015503	255.942459	420.904602	-615.896606	-24.146044	472.459717	-667.458740	262.027954	65.563843	-664.900085	-20.236994	74.873047	-605.941711	318.528412	1286.954956	-589.395081	-76.593399	1295.898926	-549.839233	120.703461	1323.481445	-540.000244	132.285095	1590.007568	-639.229309	347.024414	1050.799805	-615.525940	-122.247353	1063.292847	-521.143372	313.838287	810.178833	-504.801788	-85.249191	827.986206	-559.650208	111.895569	961.553467	436.301697	2.660959	924.580994	454.745514	184.257477
-564.218140	214.455078	862.980225	-572.819885	12.120896	860.931396	-685.007751	255.937241	420.887329	-615.879517	-24.139914	472.458923	-667.446594	262.036194	65.539223	-664.795288	-20.143705	74.740013	-605.947510	318.527863	1286.937256	-589.376953	-76.615944	1295.873779	-549.837158	120.701668	1323.458496	-539.922974	132.312897	1590.030151	-639.265808	347.000397	1050.798584	-615.507751	-122.231674	1063.288574	-521.150818	313.810333	810.160828	-504.782379	-85.223145	827.932556	-559.655090	111.902649	961.552551	436.244995	2.660052	924.581177	454.703461	184.285400
-564.203735	214.461151	862.968140	-572.788940	12.127526	860.918152	-685.000122	255.923065	420.877747	-615.227356	-23.690632	472.363678	-667.451355	262.036224	65.536850	-664.455139	-20.121246	74.711044	-605.977417	318.559418	1286.920410	-589.400208	-76.576408	1295.854980	-549.839417	120.680634	1323.445801	-539.911194	132.304901	1590.020264	-639.263184	346.970581	1050.779053	-615.461365	-122.223022	1063.238647	-521.194336	313.810822	810.131836	-504.756226	-85.225769	827.927490	-559.626099	111.908859	961.539307	436.212402	2.672863	924.598328	454.689972	184.280762
-564.920898	213.682892	862.785461	-572.981934	11.904757	860.895447	-685.091736	255.968094	420.787140	-615.008606	-23.540289	472.321411	-667.537048	262.036835	65.537331	-664.409790	-20.117235	74.665359	-605.970642	318.536713	1286.884766	-589.373535	-76.585701	1295.815063	-549.810303	120.683685	1323.407715	-539.907593	132.277405	1590.019165	-639.300476	346.938171	1050.744873	-615.514404	-122.261284	1063.181274	-521.192993	313.798950	810.103821	-504.746765	-85.169067	827.886047	-559.980652	111.502617	961.428894	436.197083	2.677233	924.575562	454.669983	184.310944
-564.262878	214.445938	862.935303	-572.787964	12.090651	860.889038	-684.987366	255.915436	420.873901	-614.843811	-23.448324	472.266815	-667.442139	262.036163	65.536705	-664.526306	-20.330076	74.916489	-605.967712	318.520935	1286.876587	-589.355774	-76.599541	1295.792480	-549.798218	120.677376	1323.397949	-539.888306	132.263901	1590.011475	-639.318481	346.956696	1050.724731	-615.459351	-122.228943	1063.147949	-521.210266	313.770844	810.115112	-504.732239	-85.166359	827.859985	-559.637085	111.886719	961.506836	436.144287	2.682021	924.560974	454.634094	184.326309
-564.208984	214.493011	862.963928	-572.736938	12.075645	860.897522	-685.009094	255.923309	420.900146	-614.851929	-23.464050	472.264740	-667.470093	262.036346	65.536194	-664.353333	-20.138077	74.658440	-605.964600	318.516266	1286.850586	-589.312256	-76.616974	1295.792603	-549.793152	120.675056	1323.368652	-539.881836	132.253357	1590.012939	-639.319397	346.905518	1050.731201	-615.430481	-122.178848	1063.152710	-521.229187	313.810760	810.097046	-504.703339	-85.143074	827.854004	-559.596741	111.893639	961.526306	436.113892	2.681769	924.562012	454.590607	184.306641
-564.200928	214.477524	862.934143	-572.698303	12.036365	860.899353	-684.984009	255.910355	420.882111	-614.919556	-23.568592	472.301910	-667.487732	262.034058	65.528419	-664.542175	-20.319458	74.879776	-605.968262	318.511292	1286.842285	-589.304749	-76.630051	1295.758545	-549.790894	120.675606	1323.354126	-539.875000	132.229202	1590.020752	-639.345581	346.904633	1050.695557	-615.479614	-122.209465	1063.111938	-521.229614	313.810364	810.087524	-504.704437	-85.112297	827.843872	-559.580750	111.883606	961.513184	436.089355	2.683873	924.561829	454.575775	184.323700
-564.177246	214.474564	862.954102	-572.688843	12.084991	860.902222	-684.998535	255.918945	420.887970	-614.859802	-23.517824	472.276764	-667.505676	262.034149	65.528320	-664.546875	-20.369953	74.941948	-605.969727	318.518707	1286.824219	-589.264771	-76.627556	1295.743652	-549.790955	120.682709	1323.322144	-539.860840	132.215881	1590.025269	-639.354919	346.862823	1050.689087	-615.434509	-122.154366	1063.097900	-521.262878	313.792664	810.045654	-504.700592	-85.094978	827.822937	-559.561462	111.896935	961.524292	436.035583	2.674684	924.538513	454.541504	184.361908
-564.196655	214.478088	862.937439	-572.691406	12.073141	860.898376	-684.926758	255.917648	420.899994	-614.811646	-23.513861	472.281403	-667.501892	262.044922	65.522499	-664.436279	-20.303850	74.842155	-605.992065	318.508728	1286.779419	-589.242798	-76.609764	1295.736450	-549.760315	120.692787	1323.324219	-539.909302	132.159225	1590.021729	-639.358521	346.866089	1050.686035	-615.446045	-122.162338	1063.083008	-521.272766	313.795380	810.049927	-504.723877	-85.070595	827.798462	-559.574768	111.900032	961.514282	435.990662	2.689871	924.552734	454.505432	184.357056
-564.183899	214.479187	862.952148	-572.653076	12.060364	860.904968	-684.940735	255.926376	420.906189	-614.882263	-23.617437	472.304352	-667.488220	262.047394	65.551384	-664.462585	-20.266054	74.830025	-605.968750	318.497589	1286.789063	-589.212341	-76.630356	1295.699097	-549.755310	120.698326	1323.301636	-539.832764	132.179565	1590.027832	-639.351746	346.848450	1050.663574	-615.436768	-122.101784	1063.061035	-521.271912	313.795807	810.049377	-504.711060	-85.038635	827.764099	-559.550171	111.891457	961.525024	435.934357	2.700656	924.554932	454.435638	184.363495
-564.169617	214.449524	862.958679	-572.629150	12.047402	860.900513	-684.898499	255.930313	420.899445	-614.833252	-23.578712	472.287415	-667.497803	262.047607	65.530113	-664.362427	-20.140387	74.650696	-605.951843	318.499573	1286.788452	-589.196533	-76.626038	1295.702515	-549.744019	120.687508	1323.273193	-539.893799	132.122162	1590.018921	-639.380981	346.838501	1050.654419	-615.445618	-122.104134	1063.046875	-521.266968	313.767090	810.026306	-504.726227	-84.993782	827.747192	-559.531860	111.865059	961.526062	435.905823	2.725915	924.556824	454.412872	184.368057
-564.190247	214.457825	862.933289	-572.637695	12.014009	860.905457	-684.888123	255.950653	420.893463	-614.716431	-23.557564	472.266418	-667.532043	262.047638	65.529892	-664.410400	-20.209768	74.734520	-605.961670	318.508881	1286.777222	-589.162415	-76.604782	1295.681030	-549.745667	120.698128	1323.257813	-539.868774	132.112045	1590.029053	-639.373413	346.812347	1050.651245	-615.442627	-122.078384	1063.002563	-521.281311	313.753998	810.006836	-504.722595	-84.966995	827.722168	-559.533386	111.867722	961.514832	435.850250	2.746860	924.548584	454.365631	184.411026
-564.162720	214.464417	862.936279	-572.647217	11.999033	860.903748	-684.817444	255.934296	420.862457	-614.741577	-23.576305	472.272095	-667.480835	262.047272	65.530853	-664.345642	-20.131393	74.666351	-605.951416	318.508240	1286.759888	-589.175110	-76.631432	1295.642090	-549.733643	120.699471	1323.241821	-539.801086	132.135559	1590.036621	-639.373840	346.804169	1050.635376	-615.521667	-122.108780	1062.966675	-521.256042	313.731537	810.017517	-504.748627	-84.931374	827.720093	-559.523010	111.859711	961.515320	435.781158	2.732465	924.562317	454.304596	184.393814
-564.150024	214.425659	862.922913	-572.605042	11.972195	860.911072	-684.811584	255.942719	420.858398	-615.438599	-24.113976	472.421570	-667.476563	262.047211	65.531967	-664.849976	-20.369364	75.021957	-605.919800	318.482269	1286.745850	-589.129089	-76.653954	1295.622559	-549.916870	120.799171	1323.164063	-539.782776	132.128784	1590.042847	-639.381531	346.802124	1050.597412	-615.477905	-122.086990	1062.993164	-521.257263	313.738403	809.984680	-504.791016	-84.896645	827.683472	-559.494995	111.838264	961.512390	435.724640	2.750708	924.557007	454.261719	184.427963
-564.128357	214.436478	862.914978	-572.595154	11.934410	860.906921	-684.776855	255.944794	420.868164	-615.466370	-24.170275	472.403290	-667.461060	262.047089	65.532982	-664.672119	-20.168882	74.745560	-605.953308	318.481506	1286.702271	-589.112061	-76.622925	1295.611816	-549.706970	120.697250	1323.208862	-539.764343	132.123215	1590.046021	-639.369568	346.798462	1050.585083	-615.473328	-122.054764	1062.962769	-521.246155	313.700470	809.973145	-504.809845	-84.882072	827.668274	-559.480286	111.826469	961.506470	435.687195	2.790441	924.543518	454.209717	184.451111
-564.101135	214.416565	862.911316	-572.554504	11.916350	860.905640	-684.755310	255.943756	420.876801	-615.444275	-24.177902	472.411194	-667.495361	262.047363	65.531242	-664.668579	-20.159670	74.735481	-605.958496	318.476105	1286.668701	-589.103210	-76.622215	1295.597534	-549.670349	120.689125	1323.189575	-539.730225	132.119736	1590.040771	-639.359558	346.776917	1050.572632	-615.483398	-122.004402	1062.921997	-521.208069	313.695648	809.986450	-504.808777	-84.850616	827.649048	-559.444336	111.809174	961.503845	435.650452	2.772116	924.552307	454.193573	184.441895
-564.087402	214.403061	862.908386	-572.543213	11.925426	860.897278	-684.731079	255.944733	420.865997	-614.744812	-23.661919	472.297363	-667.495056	262.074280	65.541100	-664.418396	-20.244925	74.768906	-605.944031	318.451996	1286.641724	-589.066650	-76.637131	1295.596558	-549.651184	120.692673	1323.170654	-539.706055	132.110992	1590.041260	-639.361389	346.783875	1050.536743	-615.463135	-122.008797	1062.919556	-521.197021	313.696930	809.953125	-504.838623	-84.823364	827.610474	-559.432129	111.804047	961.498230	435.600189	2.805192	924.543457	454.146881	184.487839
-564.064697	214.385178	862.911682	-572.489319	11.875632	860.906189	-684.769287	255.967468	420.877899	-613.573853	-22.858738	472.067627	-667.552368	262.075378	65.541122	-663.841248	-20.133450	74.520660	-605.931580	318.475250	1286.653687	-589.073914	-76.632111	1295.570190	-549.619507	120.699005	1323.157837	-539.675476	132.103928	1590.044312	-639.350769	346.762329	1050.516113	-615.477295	-121.956802	1062.886108	-521.184387	313.711151	809.946106	-504.849823	-84.789879	827.586792	-559.408081	111.775108	961.505676	435.566376	2.841490	924.522400	454.108826	184.522095
-564.028870	214.445724	862.915405	-572.482483	11.885975	860.901855	-684.690308	255.918610	420.867889	-613.555542	-22.846161	472.063232	-667.484314	262.042145	65.547974	-663.898926	-20.213493	74.619019	-605.913269	318.479156	1286.629639	-589.045044	-76.636108	1295.538940	-549.601196	120.693047	1323.115356	-539.645691	132.116898	1590.038940	-639.338806	346.761810	1050.506836	-615.459961	-121.935165	1062.893799	-521.188721	313.697754	809.904663	-504.851715	-84.760567	827.574463	-559.377747	111.805275	961.504456	435.488037	2.840317	924.534241	454.087616	184.496429
-563.994202	214.412491	862.908447	-572.474182	11.892023	860.899048	-684.659119	255.900085	420.861542	-614.581177	-23.556377	472.236877	-667.456360	262.050629	65.545135	-664.272644	-20.147270	74.630219	-605.906250	318.478912	1286.614502	-589.022217	-76.647278	1295.527710	-549.595154	120.700493	1323.090942	-539.627075	132.121201	1590.037231	-639.322327	346.746765	1050.462524	-615.485046	-121.901382	1062.854248	-521.148376	313.696564	809.885742	-504.875610	-84.738327	827.539673	-559.359009	111.792450	961.499817	435.428253	2.870898	924.516235	454.002136	184.525269
-563.975464	214.433670	862.890564	-572.473328	11.875160	860.879456	-684.666443	255.905167	420.850159	-614.720764	-23.680342	472.281403	-667.527649	262.060577	65.550140	-664.357910	-20.143999	74.672035	-605.834778	318.560608	1286.627808	-588.981812	-76.658684	1295.528442	-549.583618	120.704285	1323.063843	-539.601196	132.113968	1590.033569	-639.302673	346.726868	1050.445068	-615.514893	-121.925041	1062.840698	-521.138855	313.713593	809.869690	-504.879578	-84.724754	827.525269	-559.334839	111.792641	961.479736	435.389435	2.875758	924.513123	453.992615	184.517929
-563.926697	214.393600	862.889832	-572.449829	11.833614	860.897461	-684.658447	255.891006	420.856628	-614.665649	-23.679237	472.286285	-667.503662	262.044678	65.528534	-664.334778	-20.144749	74.671005	-605.828735	318.561066	1286.593628	-588.985291	-76.661217	1295.517334	-549.557129	120.689651	1323.064453	-539.618042	132.077179	1590.040527	-639.292358	346.693268	1050.424316	-615.468994	-121.888969	1062.843506	-521.097473	313.681976	809.842896	-504.903442	-84.709091	827.496277	-559.308655	111.760376	961.489441	435.300903	2.916158	924.501526	453.913544	184.544952
-563.901794	214.374603	862.888916	-572.418030	11.850670	860.882751	-684.666748	255.887451	420.871857	-614.606567	-23.638201	472.257568	-667.530029	262.036713	65.550461	-664.491638	-20.366158	74.942352	-605.834106	318.535858	1286.585693	-588.975525	-76.665794	1295.490845	-549.530273	120.686462	1323.016846	-539.585449	132.077621	1590.033691	-639.260498	346.643616	1050.395752	-615.489929	-121.876740	1062.829102	-521.041626	313.678894	809.831360	-504.902924	-84.691742	827.482056	-559.282715	111.752762	961.481750	435.274353	2.906820	924.501892	453.899384	184.569824
-563.882507	214.368729	862.907532	-572.402527	11.814874	860.886902	-684.654907	255.873840	420.886047	-614.604309	-23.658638	472.269012	-667.511353	262.024078	65.565422	-664.307007	-20.144543	74.657669	-605.781921	318.515198	1286.537109	-588.921265	-76.672935	1295.468994	-549.690674	120.785385	1322.956909	-539.540710	132.081772	1590.044922	-639.246521	346.605530	1050.358643	-615.513062	-121.907295	1062.813232	-521.035828	313.660400	809.814270	-504.912231	-84.687019	827.467041	-559.259338	111.724609	961.492493	435.259460	2.924063	924.502625	453.897980	184.595169
-563.841675	214.353760	862.877380	-572.395691	11.811279	860.882080	-684.663940	255.877975	420.896271	-614.630066	-23.682989	472.273621	-667.541809	262.027649	65.573708	-664.313293	-20.134789	74.649139	-605.764587	318.535339	1286.530762	-588.896545	-76.681221	1295.452271	-549.665466	120.796989	1322.949219	-539.511841	132.092773	1590.042236	-639.239258	346.582764	1050.353882	-615.490479	-121.870979	1062.802002	-521.007446	313.647278	809.800232	-504.920776	-84.661575	827.437683	-559.234741	111.726173	961.475098	435.210815	2.926515	924.494568	453.854187	184.620026
-563.827026	214.339615	862.876953	-572.392700	11.809224	860.882080	-684.661804	255.886612	420.904022	-614.632996	-23.709532	472.254578	-667.532104	262.054199	65.568031	-664.400818	-20.243999	74.787727	-605.757751	318.568573	1286.515747	-588.929260	-76.677147	1295.415894	-549.452087	120.708099	1322.977417	-539.462158	132.117310	1590.050903	-639.248169	346.599121	1050.327026	-615.487427	-121.819458	1062.760254	-520.981934	313.644592	809.784790	-504.913086	-84.675331	827.434326	-559.227417	111.717751	961.475037	435.183258	2.957676	924.485901	453.844086	184.611694
-563.801147	214.328033	862.877075	-572.359070	11.752316	860.888672	-684.647705	255.908737	420.888763	-614.617798	-23.708450	472.252014	-667.594788	262.066467	65.551704	-664.462891	-20.295120	74.852875	-605.823547	318.444977	1286.395752	-588.925049	-76.667984	1295.389038	-549.431641	120.709778	1322.951050	-539.427490	132.121368	1590.041260	-639.236389	346.571411	1050.263794	-615.526611	-121.866737	1062.740845	-520.990479	313.628998	809.745239	-504.929260	-84.675591	827.397522	-559.190125	111.686996	961.477722	435.158905	2.972882	924.464966	453.811554	184.638947
-563.731567	214.305847	862.858643	-572.339294	11.766568	860.878662	-684.622681	255.873886	420.885559	-614.609436	-23.702480	472.250702	-667.576538	262.036926	65.546326	-664.456421	-20.297686	74.838257	-605.700989	318.552704	1286.425659	-588.932007	-76.673080	1295.394897	-549.401367	120.711945	1322.932739	-539.394836	132.110733	1590.049805	-639.197144	346.553680	1050.252686	-615.535950	-121.865318	1062.712402	-520.981689	313.613342	809.734131	-504.912567	-84.695969	827.367798	-559.143555	111.684692	961.463379	435.119690	2.983052	924.451904	453.795898	184.679474
-563.711365	214.294571	862.851135	-572.334961	11.769213	860.876587	-684.600464	255.884354	420.888062	-614.595947	-23.716381	472.232147	-667.536011	262.038361	65.554726	-664.324402	-20.146648	74.675438	-605.644958	318.551056	1286.409180	-588.921326	-76.669815	1295.369751	-549.373962	120.692841	1322.886841	-539.284546	132.155716	1590.051025	-639.158081	346.502350	1050.252319	-615.537231	-121.860611	1062.729248	-520.956970	313.567596	809.705566	-504.904877	-84.696617	827.364868	-559.132385	111.682327	961.458679	435.126434	3.018137	924.436584	453.778870	184.691254
-563.707642	214.292694	862.849365	-572.327454	11.744021	860.875732	-684.610107	255.909576	420.883453	-614.595825	-23.746651	472.267212	-667.551025	262.036835	65.540535	-664.439514	-20.291281	74.847984	-605.601746	318.543976	1286.395630	-588.913086	-76.692200	1295.381348	-549.358887	120.701454	1322.882813	-539.259827	132.152496	1590.057373	-639.119934	346.506836	1050.241577	-615.523621	-121.850250	1062.722046	-520.944519	313.558746	809.700378	-504.902313	-84.698425	827.379944	-559.112366	111.668945	961.456116	435.085510	3.039539	924.443726	453.750916	184.739609
-563.667114	214.359299	862.872192	-572.325134	11.751957	860.864868	-684.546509	255.892242	420.891968	-614.523499	-23.731092	472.263885	-667.533752	262.021820	65.549683	-664.321716	-20.155773	74.685410	-605.534363	318.512756	1286.354614	-588.870239	-76.690941	1295.352051	-549.490723	120.783730	1322.821167	-539.211487	132.162277	1590.067383	-639.078735	346.488678	1050.228149	-615.541870	-121.824417	1062.729248	-520.928162	313.506500	809.662964	-504.917725	-84.731865	827.381104	-559.093018	111.688469	961.462036	435.075684	3.030894	924.456177	453.744751	184.751022
-563.610718	214.324402	862.867371	-572.297363	11.744414	860.887817	-684.537720	255.883759	420.914978	-614.527161	-23.724257	472.257874	-667.555115	262.028290	65.562729	-664.291931	-20.150644	74.649239	-605.492188	318.510773	1286.307251	-588.848328	-76.679298	1295.361328	-549.448914	120.768929	1322.796753	-539.170410	132.159439	1590.071533	-639.066650	346.478577	1050.194580	-615.570557	-121.840019	1062.732666	-520.904358	313.469574	809.651428	-504.919373	-84.736984	827.376892	-559.064026	111.679993	961.472473	435.077698	3.035398	924.459534	453.743439	184.735397
-563.583923	214.333344	862.869141	-572.273193	11.731607	860.897156	-684.513855	255.930267	420.928467	-614.615540	-23.785252	472.288910	-667.591858	262.043762	65.555672	-664.438477	-20.244736	74.799118	-605.455750	318.546539	1286.324219	-588.813965	-76.661461	1295.382813	-549.267212	120.700081	1322.820557	-539.119141	132.161331	1590.091553	-639.015503	346.468811	1050.183838	-615.551086	-121.803757	1062.740112	-520.896667	313.434509	809.611206	-504.916412	-84.785919	827.371765	-559.041931	111.681953	961.478394	435.080109	3.068452	924.443481	453.724091	184.772415
-563.560364	214.308044	862.859863	-572.240967	11.717911	860.895996	-684.478943	255.919388	420.883575	-614.596497	-23.769196	472.245575	-667.592712	262.043884	65.554192	-664.345581	-20.149590	74.660141	-605.352661	318.529266	1286.264771	-588.800476	-76.679329	1295.364136	-549.346008	120.791077	1322.761597	-539.063354	132.172394	1590.080566	-638.995422	346.443909	1050.142334	-615.562866	-121.811783	1062.755005	-520.898010	313.417664	809.603638	-504.912109	-84.779655	827.360962	-559.002197	111.666245	961.472168	435.074371	3.048967	924.458252	453.730591	184.742783
-563.547119	214.302048	862.858521	-572.238892	11.720249	860.896240	-684.452454	255.939850	420.907593	-614.563110	-23.750088	472.237946	-667.566040	262.045807	65.563293	-664.339844	-20.137405	74.661278	-605.299133	318.529541	1286.238525	-588.743286	-76.683037	1295.388306	-549.319946	120.776016	1322.747681	-539.008362	132.189178	1590.084717	-638.932800	346.411957	1050.114502	-615.526550	-121.777031	1062.739990	-520.878174	313.378357	809.566772	-504.887329	-84.790382	827.377686	-558.993591	111.664635	961.471497	435.056213	3.074462	924.436707	453.698914	184.783218
-563.524719	214.287323	862.864014	-572.238770	11.721969	860.899780	-684.444824	255.934006	420.900940	-614.527649	-23.725344	472.231903	-667.532349	262.031067	65.562775	-664.315063	-20.135126	74.656143	-605.333374	318.422607	1286.150513	-588.729675	-76.665596	1295.375977	-549.281250	120.770943	1322.736694	-538.952393	132.189667	1590.092041	-638.928284	346.402832	1050.080933	-615.522461	-121.771584	1062.738647	-520.864197	313.343079	809.559387	-504.882172	-84.805649	827.373596	-558.978271	111.655891	961.475647	435.049744	3.072133	924.462952	453.702942	184.747253
-563.457947	214.345947	862.857239	-572.225464	11.759580	860.864197	-684.429016	255.941452	420.912933	-614.502258	-23.742924	472.254150	-667.534363	262.019043	65.561966	-664.294189	-20.126997	74.648476	-605.242065	318.456146	1286.170776	-588.696411	-76.670654	1295.374146	-549.243652	120.781654	1322.720947	-538.918274	132.183380	1590.098022	-638.894714	346.369324	1050.060303	-615.540222	-121.825798	1062.752808	-520.848206	313.306305	809.515686	-504.904449	-84.855553	827.363098	-558.931152	111.687363	961.453552	435.060760	3.068666	924.464783	453.719208	184.745026
-563.416931	214.330109	862.865173	-572.197754	11.731484	860.883057	-684.420349	255.939987	420.941376	-614.527771	-23.756205	472.266754	-667.593079	262.019684	65.559059	-664.507080	-20.371420	74.960838	-605.202637	318.432373	1286.132690	-588.684204	-76.691994	1295.388550	-549.197815	120.764893	1322.732666	-538.869202	132.173981	1590.104248	-638.850769	346.346619	1050.051025	-615.514587	-121.806335	1062.760986	-520.815918	313.281433	809.500610	-504.872742	-84.871140	827.386841	-558.897949	111.670296	961.467163	435.034363	3.072331	924.463257	453.694305	184.788254
-563.418457	214.319931	862.872192	-572.186584	11.705860	860.893555	-684.420044	255.939682	420.940369	-614.578064	-23.800631	472.289398	-667.555847	262.019348	65.560837	-664.548340	-20.405146	75.022949	-605.124695	318.435944	1286.145508	-588.638428	-76.681740	1295.393677	-549.169189	120.776039	1322.695801	-538.816589	132.178818	1590.106689	-638.815369	346.324432	1050.028564	-615.501892	-121.821335	1062.790771	-520.812012	313.233093	809.460083	-504.879028	-84.883156	827.384460	-558.894348	111.654823	961.476013	435.066132	3.091074	924.453796	453.711609	184.804550
-563.366577	214.315048	862.846741	-572.172607	11.710713	860.880615	-684.422974	255.941620	420.944031	-614.539001	-23.774035	472.253571	-667.605957	262.019989	65.558693	-664.331665	-20.149223	74.685043	-605.102417	318.445190	1286.118286	-588.631287	-76.663773	1295.378052	-549.013672	120.704010	1322.707764	-538.768066	132.184799	1590.105103	-638.776855	346.313385	1050.013794	-615.526306	-121.875992	1062.743652	-520.806396	313.194214	809.425293	-504.876343	-84.921867	827.373535	-558.858276	111.659081	961.456665	435.064301	3.115054	924.450623	453.697754	184.829041
-563.329895	214.361404	862.856934	-572.163757	11.729767	860.877319	-684.435608	255.980392	420.944183	-614.503418	-23.718330	472.223938	-667.573914	262.027832	65.539238	-664.311646	-20.125107	74.669289	-605.005859	318.471375	1286.125610	-588.609741	-76.664078	1295.341919	-548.928650	120.706032	1322.695313	-538.704651	132.183136	1590.101074	-638.699036	346.269348	1049.992432	-615.498718	-121.870331	1062.732666	-520.777283	313.183197	809.396423	-504.847321	-84.927063	827.369934	-558.828613	111.683815	961.459351	435.062103	3.110501	924.447449	453.660858	184.822784
-563.327454	214.363724	862.855347	-572.164368	11.754481	860.849182	-684.430542	256.002472	420.926544	-614.609741	-23.788940	472.226868	-667.554932	262.030090	65.547523	-664.361145	-20.146961	74.661285	-604.966309	318.442566	1286.082275	-588.572754	-76.660271	1295.305786	-548.886108	120.708405	1322.656494	-538.645264	132.196243	1590.085938	-638.653015	346.283417	1049.954346	-615.488525	-121.857330	1062.717041	-520.738098	313.156952	809.368652	-504.836700	-84.926826	827.319824	-558.808533	111.683159	961.442566	435.131714	3.013501	924.431885	453.593597	184.336548
-563.308960	214.368622	862.844788	-572.125061	11.775672	860.852783	-684.418701	255.994415	420.929901	-614.590637	-23.775539	472.224335	-667.608093	262.046875	65.588036	-664.437439	-20.254717	74.809898	-604.896118	318.439728	1286.053955	-588.566528	-76.651070	1295.283081	-548.822388	120.681389	1322.640259	-538.579346	132.199677	1590.090210	-638.580872	346.245544	1049.943115	-615.485107	-121.879509	1062.689819	-520.711975	313.159546	809.347290	-504.808990	-84.937126	827.305298	-558.774963	111.703781	961.438782	435.081787	3.126606	924.431030	453.635132	184.853790
-563.245667	214.405960	862.860229	-572.102905	11.761765	860.844849	-684.402222	255.994904	420.942017	-614.585510	-23.775955	472.239197	-667.608337	262.047546	65.589081	-664.340210	-20.139380	74.668350	-604.828003	318.455078	1286.069092	-588.501648	-76.636559	1295.298462	-548.776855	120.681709	1322.627686	-538.522461	132.188965	1590.085938	-638.526123	346.248474	1049.943359	-615.486938	-121.882500	1062.682739	-520.665771	313.140564	809.328369	-504.812592	-84.976730	827.303528	-558.730347	111.702461	961.442200	435.068024	3.145864	924.435120	453.632141	184.864426
-563.215210	214.392807	862.848022	-572.075867	11.762590	860.858459	-684.408447	256.028076	420.943848	-614.574158	-23.758291	472.248718	-667.673279	262.071869	65.572166	-664.390564	-20.214640	74.757324	-604.743042	318.448120	1286.068726	-588.464111	-76.648003	1295.287354	-548.752930	120.680519	1322.611450	-538.466553	132.201126	1590.085938	-638.472290	346.266113	1049.935791	-615.485535	-121.897789	1062.695557	-520.605652	313.108887	809.324341	-504.800842	-84.986969	827.305542	-558.692749	111.708374	961.442261	435.074493	3.141320	924.437500	453.611786	184.825424
-563.196533	214.412598	862.835693	-572.064636	11.748746	860.852600	-684.373535	256.037628	420.933960	-614.673340	-23.832355	472.280731	-667.652588	262.071930	65.574005	-664.510559	-20.326769	74.903030	-604.714783	318.427917	1286.041748	-588.464233	-76.643204	1295.258911	-548.707092	120.664162	1322.596802	-538.415833	132.187714	1590.089478	-638.396729	346.271149	1049.925781	-615.462769	-121.885803	1062.696289	-520.562256	313.094147	809.302185	-504.787384	-84.987488	827.289612	-558.669861	111.714088	961.432495	435.069519	3.143757	924.429810	453.592926	184.833694
-563.164246	214.472229	862.843811	-572.035461	11.740603	860.841553	-684.372009	256.037323	420.941742	-614.683960	-23.839653	472.286316	-667.635132	262.037994	65.550583	-664.376526	-20.142273	74.704651	-604.628845	318.440857	1286.037354	-588.443420	-76.658356	1295.253662	-548.669739	120.673363	1322.588013	-538.339844	132.173462	1590.091553	-638.345337	346.288635	1049.893677	-615.460327	-121.882103	1062.700317	-520.494385	313.073120	809.287109	-504.791138	-85.000595	827.254700	-558.620728	111.729958	961.429260	435.061646	3.156022	924.429077	453.568665	184.871017
-563.125549	214.450577	862.838257	-572.018250	11.754477	860.831543	-684.377502	256.088959	420.960968	-614.596130	-23.783545	472.249054	-667.644470	262.066589	65.570206	-664.337585	-20.134546	74.687119	-604.576538	318.446014	1286.042358	-588.403687	-76.651787	1295.229248	-548.636414	120.646980	1322.553955	-538.278931	132.172363	1590.079712	-638.297546	346.305115	1049.895020	-615.468689	-121.885223	1062.650879	-520.462891	313.075684	809.258057	-504.763947	-84.992599	827.229675	-558.594788	111.722755	961.421570	435.056030	3.167686	924.409363	453.556213	184.885986
-563.083618	214.481445	862.844482	-571.972168	11.787023	860.837219	-684.329956	256.096680	420.950012	-614.522522	-23.752779	472.210205	-667.613342	262.067261	65.573395	-664.299438	-20.128500	74.675392	-604.506165	318.470306	1286.053589	-588.382874	-76.658318	1295.194580	-548.551025	120.643410	1322.545410	-538.217529	132.154907	1590.077148	-638.249207	346.287262	1049.877808	-615.432495	-121.846313	1062.648560	-520.388977	313.051117	809.258423	-504.744873	-84.996323	827.224487	-558.549622	111.754318	961.427429	435.055695	3.173159	924.406555	453.544495	184.889633
-563.058838	214.500046	862.842957	-571.943359	11.788440	860.819336	-684.349670	256.139496	420.972748	-614.556458	-23.808075	472.236816	-667.607300	262.077545	65.572075	-664.492249	-20.306990	74.925850	-604.447998	318.442078	1286.024536	-588.348083	-76.652054	1295.185181	-548.505981	120.632881	1322.524170	-538.153931	132.152206	1590.077759	-638.187073	346.292877	1049.904663	-615.413269	-121.818863	1062.639771	-520.341553	313.088013	809.278809	-504.727081	-84.978737	827.217590	-558.516113	111.756317	961.416992	435.019684	3.149836	924.428650	453.523651	184.876221
-562.997742	214.520935	862.848022	-571.940002	11.824440	860.812256	-684.292847	256.113220	420.970673	-614.536743	-23.787813	472.247803	-667.669922	262.071869	65.581261	-664.553040	-20.416346	75.011932	-604.388123	318.445099	1286.020874	-588.338562	-76.663284	1295.174438	-548.455261	120.622383	1322.539795	-538.088501	132.145859	1590.101929	-638.142273	346.320404	1049.917236	-615.373291	-121.783501	1062.620850	-520.286804	313.086212	809.257568	-504.708710	-84.975677	827.200073	-558.471985	111.775604	961.414795	435.006012	3.174063	924.410583	453.505280	184.863678
-562.982361	214.520035	862.847351	-571.898376	11.807181	860.814819	-684.281189	256.125580	420.968048	-614.487488	-23.758045	472.211792	-667.662720	262.075012	65.609863	-664.552124	-20.408596	75.015236	-604.318115	318.455078	1286.030884	-588.292419	-76.667648	1295.180908	-548.416992	120.615997	1322.518188	-538.015320	132.126572	1590.097534	-638.077881	346.307251	1049.914551	-615.369141	-121.777863	1062.627075	-520.217896	313.109222	809.287476	-504.710052	-84.961845	827.182434	-558.447021	111.769554	961.416077	435.009094	3.155667	924.419861	453.506805	184.825836
-562.895874	214.559769	862.844971	-571.857422	11.838104	860.812378	-684.236328	256.146484	420.963409	-614.451965	-23.750366	472.236511	-667.681274	262.075470	65.611687	-664.311462	-20.117466	74.678741	-604.254272	318.444519	1286.019287	-588.244202	-76.660065	1295.148193	-548.354248	120.616905	1322.519287	-537.938782	132.117645	1590.098877	-638.021301	346.315948	1049.920410	-615.366699	-121.761902	1062.583740	-520.146790	313.102844	809.298157	-504.695740	-84.940926	827.156555	-558.381897	111.802834	961.413574	434.998383	3.174000	924.419922	453.469604	184.864288
-562.988403	214.706970	862.852356	-572.214478	12.301897	860.731506	-684.262573	256.166595	420.982239	-614.473572	-23.780979	472.147675	-667.684875	262.086151	65.607384	-664.372803	-20.143301	74.747459	-604.178223	318.449249	1285.992676	-588.208496	-76.659241	1295.128906	-548.302368	120.629875	1322.490112	-537.860535	132.120422	1590.103027	-637.965515	346.337189	1049.911499	-615.365112	-121.760239	1062.558838	-520.096191	313.118683	809.291199	-504.680908	-84.929794	827.131714	-558.552490	112.048531	961.371033	434.983398	3.176393	924.410278	453.458313	184.906143
-562.919434	214.728699	862.871399	-572.142212	12.361716	860.734009	-684.252991	256.220306	421.003693	-614.346313	-23.691727	472.121460	-667.690552	262.101013	65.602280	-664.471252	-20.308855	74.956520	-604.087036	318.482880	1286.035645	-588.175232	-76.652611	1295.092651	-548.246094	120.638107	1322.465210	-537.784790	132.104919	1590.100952	-637.886719	346.341492	1049.927002	-615.306519	-121.700401	1062.535767	-520.050659	313.147278	809.277893	-504.670013	-84.907402	827.099426	-558.492920	112.081535	961.382690	434.995361	3.203826	924.399963	453.467926	184.914246
-562.859924	214.800217	862.863342	-572.126038	12.372016	860.727234	-684.199524	256.238739	421.017059	-614.341248	-23.687998	472.120667	-667.662964	262.099854	65.584435	-664.498047	-20.342106	74.976242	-604.036133	318.481262	1286.038574	-588.137695	-76.656242	1295.079712	-548.209900	120.642647	1322.456299	-537.733215	132.078735	1590.100098	-637.840942	346.392059	1049.920532	-615.310120	-121.697754	1062.523438	-519.992310	313.132385	809.268494	-504.670044	-84.886864	827.087891	-558.446899	112.121231	961.374512	434.973450	3.207834	924.417297	453.440582	184.923996
-562.710327	214.708878	862.865723	-571.710449	11.899732	860.797913	-684.117004	256.209320	421.004089	-614.258850	-23.626265	472.211304	-667.649536	262.084778	65.592178	-664.418457	-20.317209	74.956894	-603.954285	318.490753	1286.039673	-588.111145	-76.646629	1295.056763	-548.143250	120.630562	1322.462036	-537.644836	132.058609	1590.116699	-637.773987	346.378052	1049.967285	-615.279541	-121.651093	1062.522705	-519.933533	313.153931	809.267395	-504.640198	-84.857719	827.081421	-558.208435	111.889473	961.415771	434.967163	3.216031	924.408325	453.444580	184.918121
-563.351868	213.870560	862.681458	-571.845215	11.690173	860.811951	-684.139587	256.244507	420.892975	-614.357178	-23.722870	472.260559	-667.686035	262.078583	65.579826	-664.300171	-20.089521	74.689194	-603.858093	318.501404	1286.077637	-588.058228	-76.659859	1295.047729	-548.090271	120.628891	1322.462891	-537.590942	132.031052	1590.117188	-637.720703	346.377869	1049.977295	-615.289490	-121.663475	1062.485474	-519.866455	313.159210	809.271973	-504.637054	-84.824547	827.044250	-558.520813	111.478249	961.325317	434.950745	3.227832	924.413025	453.445374	184.933075
-562.634827	214.694183	862.846802	-571.624878	11.899879	860.776062	-684.048889	256.240814	421.001221	-614.275818	-23.644747	472.230896	-667.645996	262.077850	65.581230	-664.285706	-20.082747	74.672646	-603.781921	318.527435	1286.090088	-587.994385	-76.642578	1295.032593	-548.034790	120.608170	1322.442749	-537.523926	132.007187	1590.115479	-637.624939	346.420380	1049.995605	-615.220398	-121.594376	1062.473267	-519.798401	313.159576	809.290161	-504.629852	-84.813873	827.014465	-558.120117	111.880768	961.394653	434.941467	3.232086	924.408264	453.438110	184.938202
-562.539917	214.795700	862.859558	-571.563232	11.949164	860.773376	-684.007019	256.276489	421.019043	-614.197449	-23.589668	472.206635	-667.603699	262.081116	65.603477	-664.221069	-20.088354	74.673622	-603.686523	318.499939	1286.052368	-587.944824	-76.647606	1294.997192	-547.977966	120.624580	1322.410889	-537.461914	131.985031	1590.110107	-637.552124	346.411194	1049.994751	-615.226624	-121.612518	1062.441528	-519.719604	313.197540	809.307312	-504.578766	-84.758240	826.991455	-558.039612	111.947357	961.399353	434.927277	3.246840	924.408875	453.410828	184.978333
-562.497620	214.769501	862.856140	-571.525818	11.952622	860.772461	-683.951599	256.281891	421.009796	-614.233948	-23.611521	472.203217	-667.630310	262.078613	65.620178	-664.318665	-20.165813	74.774300	-603.613159	318.521851	1286.062744	-587.904602	-76.643059	1294.956665	-547.917053	120.610062	1322.417480	-537.381897	131.953690	1590.103516	-637.487793	346.459351	1050.002808	-615.138245	-121.523911	1062.416260	-519.670654	313.226288	809.306519	-504.551849	-84.734795	826.927185	-557.976501	111.935776	961.395081	434.910675	3.258678	924.398010	453.402039	184.985291
-562.412537	214.834579	862.873474	-571.449951	11.998599	860.769226	-683.946106	256.314911	421.010956	-614.140076	-23.522806	472.179535	-667.644348	262.102875	65.610497	-664.272217	-20.076378	74.690399	-603.513733	318.548309	1286.091187	-587.820129	-76.620369	1294.957764	-547.852722	120.626442	1322.407349	-537.318237	131.919632	1590.112549	-637.424805	346.466370	1050.007935	-615.070740	-121.478302	1062.407471	-519.587769	313.227142	809.310059	-504.544678	-84.714424	826.892395	-557.912292	111.981667	961.403503	434.908234	3.280676	924.390503	453.385773	184.997986
-562.420288	214.985886	862.873230	-571.771667	12.502323	860.674683	-683.940979	256.364349	421.026550	-614.089172	-23.519493	472.124359	-667.664795	262.103394	65.614586	-664.197632	-20.049267	74.668266	-603.439392	318.549683	1286.083130	-587.776733	-76.624664	1294.921753	-547.767761	120.634659	1322.408447	-537.257935	131.891754	1590.115234	-637.358887	346.497681	1050.014893	-615.036560	-121.455879	1062.404175	-519.545898	313.272858	809.305725	-504.507874	-84.683220	826.878296	-558.029968	112.244217	961.350891	434.899841	3.268417	924.378845	453.380676	184.973160
-562.363586	214.987411	862.881592	-571.732666	12.542329	860.684875	-683.910217	256.371613	421.020966	-614.089294	-23.498411	472.130859	-667.631348	262.105072	65.622505	-664.195374	-20.047974	74.690781	-603.341248	318.574127	1286.129517	-587.726868	-76.636337	1294.922729	-547.712036	120.632614	1322.398804	-537.193848	131.867111	1590.120361	-637.281189	346.524292	1050.057739	-615.018982	-121.440216	1062.373413	-519.484924	313.271088	809.297607	-504.497925	-84.650406	826.847412	-557.971191	112.264297	961.359131	434.871521	3.283585	924.390686	453.373169	184.998169
-562.328796	215.010178	862.865662	-571.693054	12.543112	860.673767	-683.901184	256.393768	421.026825	-614.059937	-23.473892	472.142090	-667.672974	262.084930	65.618813	-664.293762	-20.187004	74.865326	-603.254150	318.599457	1286.147339	-587.677246	-76.598450	1294.893066	-547.671631	120.633041	1322.419434	-537.149658	131.853638	1590.099976	-637.187134	346.509155	1050.067627	-614.995972	-121.421318	1062.328491	-519.409363	313.299377	809.335999	-504.441925	-84.612434	826.834839	-557.920898	112.278244	961.344482	434.878296	3.305633	924.386719	453.350189	185.013992
-562.265137	215.021072	862.847168	-571.633362	12.541031	860.657471	-683.901978	256.412170	421.065704	-614.025208	-23.472050	472.148102	-667.700439	262.084869	65.619270	-664.386169	-20.234337	74.925766	-603.177734	318.618805	1286.142212	-587.609314	-76.604050	1294.873291	-547.590576	120.621330	1322.406494	-537.063721	131.792465	1590.126343	-637.117737	346.533295	1050.086914	-614.912354	-121.378067	1062.318237	-519.363403	313.325562	809.335388	-504.420013	-84.587814	826.777710	-557.844177	112.282974	961.325684	434.866241	3.319965	924.371704	453.342560	185.017059
-562.079224	214.927338	862.838257	-571.180847	12.054429	860.731323	-683.776550	256.359314	421.019073	-614.003113	-23.481598	472.207489	-667.609802	262.083710	65.618034	-664.265564	-20.116007	74.817101	-603.085266	318.613464	1286.117676	-587.531738	-76.600533	1294.826660	-547.529419	120.615356	1322.396484	-536.996521	131.793488	1590.091553	-637.031067	346.559082	1050.102539	-614.845886	-121.338417	1062.266113	-519.295593	313.338531	809.339966	-504.354218	-84.539330	826.733337	-557.563049	112.049927	961.362488	434.858154	3.317641	924.375916	453.341492	185.012985
-561.956848	214.984421	862.835693	-571.100159	12.072765	860.712646	-683.797852	256.408539	421.043579	-613.904541	-23.418196	472.184204	-667.643494	262.096130	65.605804	-664.170532	-20.022182	74.695595	-602.994690	318.621857	1286.135864	-587.451660	-76.594597	1294.803589	-547.434875	120.625145	1322.372437	-536.918701	131.766418	1590.076660	-636.945557	346.579865	1050.100464	-614.728516	-121.258743	1062.265137	-519.237610	313.378540	809.333557	-504.289764	-84.510254	826.685059	-557.466064	112.078377	961.352112	434.847870	3.313080	924.371582	453.335571	185.008392
-561.886597	215.040527	862.845032	-571.039368	12.091978	860.714905	-683.766846	256.399689	421.036377	-613.874146	-23.374964	472.202789	-667.652588	262.102905	65.618904	-664.164307	-20.027739	74.694412	-602.903320	318.608002	1286.118530	-587.406982	-76.587524	1294.733521	-547.340637	120.629059	1322.376221	-536.848145	131.726425	1590.080811	-636.845398	346.600311	1050.104492	-614.648560	-121.214012	1062.238159	-519.164551	313.383972	809.331360	-504.244995	-84.446060	826.650330	-557.392090	112.112015	961.357117	434.844330	3.336618	924.359314	453.322083	185.051361
-561.793213	215.057678	862.846619	-570.971008	12.173200	860.714355	-683.712646	256.391479	421.035736	-613.788147	-23.319382	472.183502	-667.632202	262.088135	65.629967	-664.137451	-20.028723	74.687614	-602.803589	318.613770	1286.134644	-587.315735	-76.572441	1294.725952	-547.272400	120.635246	1322.372437	-536.771729	131.717209	1590.087646	-636.779480	346.624817	1050.121338	-614.599182	-121.179893	1062.205444	-519.088196	313.393646	809.350098	-504.182678	-84.439606	826.627380	-557.316650	112.158806	961.358032	434.809326	3.351940	924.374695	453.299622	185.040604
-561.734924	215.126114	862.851501	-570.893494	12.164668	860.710388	-683.704590	256.403961	421.050934	-614.517517	-23.829380	472.325592	-667.594360	262.098083	65.626968	-664.504333	-20.037439	74.780319	-602.700134	318.641266	1286.173950	-587.251282	-76.587326	1294.719238	-547.177734	120.646431	1322.370117	-536.692993	131.649323	1590.119873	-636.671936	346.634644	1050.129395	-614.546204	-121.131508	1062.149048	-519.027283	313.426147	809.349487	-504.125885	-84.402046	826.570557	-557.235779	112.185265	961.357300	434.816376	3.355141	924.354004	453.306915	185.050583
-561.644592	215.141663	862.845154	-570.825073	12.183098	860.709717	-683.682190	256.457550	421.058289	-614.547607	-23.847618	472.353058	-667.595825	262.098267	65.632507	-664.503540	-20.039562	74.787781	-602.594604	318.633942	1286.160278	-587.189880	-76.575317	1294.671265	-547.088684	120.647438	1322.370117	-536.600769	131.623093	1590.122925	-636.583008	346.674530	1050.134277	-614.461182	-121.116791	1062.146729	-518.942749	313.416443	809.353943	-504.065582	-84.372826	826.563049	-557.147583	112.203621	961.353027	434.821899	3.354714	924.356995	453.312256	185.050308
-561.605652	215.122787	862.800476	-570.748535	12.203365	860.696350	-683.682312	256.458466	421.059021	-614.465088	-23.801397	472.347778	-667.617065	262.098511	65.631668	-664.462158	-20.017706	74.800644	-602.472961	318.642578	1286.167603	-587.094543	-76.549530	1294.664063	-546.977783	120.648766	1322.348022	-536.519897	131.597839	1590.112915	-636.457764	346.673035	1050.138672	-614.375488	-121.016563	1062.086304	-518.873230	313.467957	809.358643	-503.971222	-84.322510	826.539978	-557.069641	112.220192	961.322388	434.809998	3.372340	924.351807	453.288452	185.036316
-561.549255	215.187256	862.794983	-570.690308	12.241362	860.685181	-683.617554	256.461761	421.058746	-614.438110	-23.811302	472.337097	-667.622559	262.087708	65.637856	-664.445679	-20.017075	74.799835	-602.364502	318.645264	1286.153320	-586.974426	-76.542641	1294.631592	-546.905273	120.657211	1322.330444	-536.430847	131.572952	1590.120361	-636.381470	346.723511	1050.142700	-614.302917	-121.005890	1062.044800	-518.785767	313.446411	809.344116	-503.915314	-84.279900	826.497009	-556.994995	112.268158	961.312378	434.807251	3.365091	924.341858	453.304077	185.036774
-561.468567	215.207901	862.803589	-570.598450	12.260014	860.692200	-683.626892	256.475555	421.092865	-614.399780	-23.793978	472.331177	-667.601563	262.112793	65.623795	-664.476501	-20.019745	74.777962	-602.210999	318.655121	1286.161255	-586.875366	-76.539207	1294.619141	-546.928833	120.732460	1322.289917	-536.333740	131.547043	1590.114746	-636.264709	346.733215	1050.167847	-614.178711	-120.934319	1062.046143	-518.714294	313.469604	809.316589	-503.848572	-84.253471	826.460144	-556.911926	112.287697	961.320496	434.799561	3.344965	924.353638	453.308044	185.028809
-561.419617	215.231155	862.786133	-570.559998	12.303200	860.671814	-683.620483	256.527283	421.081573	-614.371094	-23.767929	472.339569	-667.647095	262.113831	65.627037	-664.464172	-20.017408	74.797546	-602.084961	318.670288	1286.173584	-586.797424	-76.533157	1294.601196	-546.835815	120.745270	1322.296021	-536.248901	131.510742	1590.116943	-636.164795	346.743713	1050.166138	-614.138794	-120.933655	1062.028687	-518.646118	313.473663	809.324646	-503.779663	-84.197105	826.436462	-556.847046	112.317940	961.299622	434.804413	3.350720	924.364929	453.291656	185.020264
-561.360107	215.233994	862.782349	-570.459290	12.322500	860.679199	-683.559631	256.533539	421.076141	-614.367310	-23.758450	472.346466	-667.570740	262.108459	65.622307	-664.497925	-20.000294	74.802299	-601.992981	318.696564	1286.186401	-586.716980	-76.512665	1294.583130	-546.595947	120.665321	1322.317871	-536.150085	131.490845	1590.118286	-636.081299	346.795166	1050.179077	-614.065186	-120.890144	1062.012451	-518.551025	313.480408	809.309326	-503.711670	-84.179581	826.437195	-556.763000	112.336044	961.301086	434.804688	3.348862	924.359558	453.301880	185.025833
-561.283813	215.288406	862.780945	-570.393433	12.349286	860.682251	-683.552246	256.540039	421.093903	-614.302063	-23.769220	472.359009	-667.585022	262.093994	65.632614	-664.470947	-19.999186	74.799675	-601.881531	318.701141	1286.191040	-586.660828	-76.488174	1294.530396	-546.490967	120.673897	1322.313354	-536.063599	131.463547	1590.121094	-635.969971	346.786163	1050.192261	-613.954468	-120.833542	1061.989624	-518.467163	313.495880	809.343872	-503.640259	-84.117439	826.402161	-556.674072	112.377762	961.300293	434.787048	3.364850	924.349304	453.296753	185.025665
-561.191833	215.324295	862.780518	-570.302734	12.393145	860.671204	-683.527039	256.533173	421.099213	-614.244995	-23.742447	472.355255	-667.558228	262.093506	65.633324	-664.452637	-19.994997	74.815216	-601.765442	318.719086	1286.182861	-586.567383	-76.492157	1294.497681	-546.362732	120.681290	1322.295532	-535.960022	131.448257	1590.112427	-635.848877	346.784332	1050.216675	-613.913086	-120.815445	1061.927856	-518.393677	313.519135	809.327332	-503.534119	-84.070251	826.374390	-556.575867	112.412025	961.293884	434.742371	3.399514	924.355774	453.270569	185.041382
-561.124939	215.303131	862.762878	-570.226379	12.407960	860.660278	-683.509094	256.570984	421.089203	-614.192017	-23.671877	472.346100	-667.578308	262.100128	65.651024	-664.446594	-19.994520	74.807663	-601.641113	318.726746	1286.187744	-586.467712	-76.478737	1294.493286	-546.262878	120.682381	1322.293335	-535.851563	131.427765	1590.123291	-635.734924	346.763000	1050.196655	-613.804688	-120.783272	1061.931763	-518.274658	313.525452	809.346680	-503.457947	-84.005943	826.341980	-556.485413	112.411476	961.277893	434.738129	3.380473	924.352600	453.301056	185.059067
-561.050720	215.367889	862.760193	-570.145142	12.456201	860.652954	-683.483521	256.563324	421.109650	-614.133728	-23.657690	472.329987	-667.572693	262.097015	65.624069	-664.376770	-20.003635	74.813980	-601.541504	318.738922	1286.165405	-586.359680	-76.456047	1294.477539	-546.154724	120.685730	1322.290527	-535.735840	131.426361	1590.117676	-635.637512	346.808350	1050.214233	-613.740356	-120.754822	1061.882813	-518.193176	313.546875	809.330933	-503.390198	-83.961472	826.315857	-556.400635	112.465828	961.272217	434.743408	3.366454	924.345764	453.310669	185.042465
-560.946838	215.402893	862.767700	-570.055786	12.502583	860.633240	-683.444885	256.560944	421.100922	-614.128845	-23.647764	472.329895	-667.528748	262.121552	65.608429	-664.402832	-19.988668	74.811768	-601.422119	318.760284	1286.185059	-586.284424	-76.467087	1294.428589	-546.040894	120.710648	1322.291504	-535.672729	131.363647	1590.113525	-635.506470	346.807953	1050.212891	-613.693359	-120.772812	1061.853027	-518.109314	313.563995	809.329956	-503.275513	-83.905167	826.310669	-556.301453	112.492317	961.265686	434.750214	3.380829	924.325562	453.324097	185.046692
-560.867188	215.428665	862.766785	-569.963684	12.515480	860.657288	-683.430664	256.558838	421.092499	-614.067078	-23.638502	472.354034	-667.545044	262.122223	65.607597	-664.413757	-19.988503	74.811989	-601.302368	318.763336	1286.182007	-586.172607	-76.449463	1294.412109	-545.943298	120.718552	1322.274170	-535.563660	131.351852	1590.124023	-635.407532	346.838135	1050.203735	-613.589172	-120.745026	1061.862793	-517.997559	313.578491	809.320007	-503.198944	-83.869858	826.290039	-556.215515	112.524551	961.277405	434.710876	3.347810	924.331299	453.313538	185.045853
-560.789001	215.443558	862.749939	-569.889587	12.545317	860.644653	-683.399292	256.582367	421.099243	-614.058289	-23.617458	472.361816	-667.526062	262.125031	65.637917	-664.402039	-19.979803	74.827744	-601.202026	318.770081	1286.192017	-586.072998	-76.421494	1294.420288	-545.801514	120.723511	1322.271606	-535.430664	131.361267	1590.132935	-635.314514	346.862366	1050.197388	-613.428711	-120.653885	1061.871094	-517.935181	313.605621	809.301941	-503.118286	-83.822533	826.293152	-556.111755	112.547493	961.260132	434.705841	3.351702	924.339905	453.304626	185.030838
-560.716797	215.458603	862.732117	-569.802429	12.585326	860.625488	-683.350708	256.611176	421.112457	-614.075684	-23.582285	472.366302	-667.546631	262.108215	65.632217	-664.417480	-19.974096	74.811302	-601.057922	318.786041	1286.214966	-585.960083	-76.418633	1294.389526	-545.706177	120.766281	1322.262939	-535.279480	131.359482	1590.136963	-635.211609	346.888336	1050.207397	-613.322693	-120.600136	1061.860107	-517.826416	313.617828	809.327087	-503.029541	-83.793083	826.272888	-556.015686	112.574135	961.240112	434.680634	3.369573	924.320740	453.308502	185.067337
-560.670593	215.422882	862.717651	-569.751465	12.570193	860.643311	-683.333008	256.628784	421.116241	-614.029114	-23.574974	472.377319	-667.578125	262.108124	65.632164	-664.430603	-19.972193	74.835289	-600.935181	318.776398	1286.197266	-585.857727	-76.402786	1294.382080	-545.568909	120.762650	1322.272217	-535.083130	131.402405	1590.147461	-635.068237	346.909271	1050.204468	-613.254395	-120.595848	1061.833862	-517.724426	313.652466	809.312012	-502.955475	-83.749672	826.230042	-555.942078	112.563507	961.239685	434.666260	3.400473	924.320129	453.326843	185.047287
-560.656982	215.667313	862.735168	-570.066528	13.162580	860.528442	-683.348389	256.675873	421.159302	-614.014526	-23.549665	472.292053	-667.606750	262.108643	65.636040	-664.419983	-19.949240	74.843483	-600.838745	318.767365	1286.189087	-585.744690	-76.388298	1294.349121	-545.468628	120.786896	1322.254150	-534.947388	131.406677	1590.139282	-634.980469	346.929230	1050.208008	-613.116516	-120.567139	1061.838013	-517.624695	313.639832	809.309631	-502.852478	-83.702805	826.222473	-556.032837	112.896614	961.184143	434.653412	3.408073	924.318481	453.321655	185.089691
-560.405457	215.556519	862.735352	-569.522888	12.648241	860.622559	-683.211914	256.658173	421.114868	-613.948730	-23.481575	472.364624	-667.548767	262.114258	65.651382	-664.399292	-19.963346	74.831940	-600.695679	318.787354	1286.211426	-585.642090	-76.375702	1294.342773	-545.359924	120.797409	1322.244751	-534.888794	131.368896	1590.124023	-634.838135	346.938629	1050.214722	-612.988708	-120.523476	1061.824585	-517.531738	313.695435	809.320068	-502.733948	-83.653748	826.201050	-555.698425	112.649376	961.238159	434.637726	3.391268	924.327820	453.318817	185.052185
-560.989685	214.776962	862.558472	-569.591553	12.412154	860.639648	-683.231934	256.725250	421.010162	-614.069397	-23.584278	472.428314	-667.606812	262.111969	65.629204	-664.472290	-19.981995	74.884079	-600.546082	318.787903	1286.215942	-585.501221	-76.371170	1294.313477	-545.414246	120.877701	1322.193726	-534.694763	131.423080	1590.110840	-634.731201	346.966217	1050.231689	-612.927185	-120.529762	1061.802246	-517.449646	313.692566	809.307495	-502.649536	-83.593605	826.167297	-555.935120	112.252937	961.151428	434.652435	3.399601	924.304443	453.328430	185.073425
-560.226990	215.593002	862.712952	-569.319458	12.683730	860.602844	-683.103455	256.729797	421.128662	-613.897400	-23.502506	472.383179	-667.556030	262.121704	65.625488	-664.389954	-19.957249	74.846283	-600.415894	318.812714	1286.212524	-585.385193	-76.379158	1294.311646	-545.295715	120.883308	1322.179565	-534.553040	131.431931	1590.100830	-634.643677	347.009064	1050.246094	-612.764038	-120.494255	1061.770996	-517.360535	313.698822	809.282471	-502.539032	-83.587555	826.139954	-555.493591	112.687210	961.215820	434.608002	3.385156	924.322449	453.304749	185.044586
-560.097595	215.682632	862.738525	-569.231750	12.752514	860.583801	-683.032043	256.736237	421.122589	-613.820435	-23.461988	472.344635	-667.481262	262.160706	65.664108	-664.407959	-19.951548	74.865318	-600.300659	318.826324	1286.213501	-585.239807	-76.357704	1294.276123	-545.192383	120.904091	1322.169189	-534.412354	131.450912	1590.099609	-634.522461	347.030457	1050.250732	-612.665344	-120.443108	1061.726196	-517.286377	313.742493	809.283936	-502.420227	-83.547203	826.108032	-555.380127	112.742554	961.218262	434.566589	3.372896	924.317505	453.291748	185.038208
-559.968140	215.742645	862.754395	-569.059143	12.784435	860.579346	-683.005432	256.770721	421.162476	-613.763428	-23.452633	472.367126	-667.508667	262.161957	65.667686	-664.447998	-19.930540	74.860779	-600.202698	318.831543	1286.208984	-585.138245	-76.334618	1294.274536	-545.072571	120.912941	1322.200684	-534.252502	131.468750	1590.103394	-634.393921	347.022217	1050.261719	-612.534790	-120.415764	1061.690063	-517.165344	313.795105	809.286865	-502.306793	-83.473755	826.068481	-555.230591	112.780792	961.223999	434.561554	3.369170	924.316711	453.290741	185.035355
-559.858765	215.752884	862.733826	-568.948975	12.789803	860.597900	-682.915710	256.781921	421.191071	-613.674072	-23.379574	472.363708	-667.488953	262.146393	65.680092	-664.404907	-19.926338	74.856819	-600.055603	318.858459	1286.230469	-584.960083	-76.320618	1294.278320	-544.979004	120.937271	1322.178955	-534.084473	131.496231	1590.147461	-634.298523	347.042114	1050.291382	-612.450562	-120.432175	1061.680542	-517.076416	313.778778	809.266724	-502.199707	-83.427193	826.052063	-555.116455	112.807678	961.222900	434.567535	3.372508	924.326782	453.296143	185.031860
-559.714111	215.826187	862.752197	-568.838318	12.822449	860.599060	-682.859192	256.780182	421.200012	-612.897400	-22.856289	472.257568	-667.432922	262.152466	65.663376	-664.289917	-20.162172	75.114388	-599.947937	318.866699	1286.243164	-584.836731	-76.318321	1294.288452	-544.902283	120.975250	1322.206055	-533.935730	131.518005	1590.182007	-634.204773	347.052063	1050.296997	-612.303528	-120.400650	1061.659180	-516.988953	313.812836	809.249084	-502.096161	-83.382805	826.032715	-554.984497	112.850746	961.232117	434.574249	3.364158	924.328369	453.325867	185.033707
-559.638062	215.872665	862.750244	-568.752014	12.857287	860.570862	-682.824158	256.829834	421.190430	-612.725952	-22.768791	472.240295	-667.427063	262.130615	65.664841	-664.027039	-19.909317	74.781456	-599.814087	318.907623	1286.281494	-584.705566	-76.310867	1294.275269	-544.822327	120.972610	1322.218994	-533.782715	131.547729	1590.222412	-634.084290	347.043396	1050.326172	-612.215637	-120.417686	1061.621826	-516.881226	313.823975	809.263184	-501.984406	-83.354774	826.006226	-554.880432	112.878105	961.214722	434.556213	3.380555	924.327209	453.303680	185.060883
-559.538818	215.930847	862.744080	-568.636353	12.905078	860.560547	-682.797241	256.874512	421.206177	-613.470520	-23.322462	472.373932	-667.473328	262.156067	65.670891	-664.541077	-20.169163	75.195908	-599.720642	318.926697	1286.306396	-584.585388	-76.298973	1294.269775	-544.717651	120.973816	1322.240845	-533.638428	131.579498	1590.246826	-633.961914	347.056396	1050.310669	-612.006958	-120.363869	1061.608765	-516.755981	313.884430	809.272400	-501.855530	-83.291527	825.990234	-554.764771	112.929535	961.205688	434.556885	3.391242	924.331848	453.312317	185.097290
-559.389160	215.989532	862.761047	-568.482788	12.958490	860.564453	-682.712036	256.869751	421.206360	-613.492615	-23.367664	472.378540	-667.474792	262.156860	65.670830	-664.633179	-20.191753	75.252670	-599.611389	318.927155	1286.308105	-584.465210	-76.310242	1294.239746	-544.649780	120.969788	1322.250610	-533.474365	131.627670	1590.294678	-633.854858	347.056488	1050.362061	-611.903320	-120.375771	1061.544067	-516.638367	313.890289	809.282654	-501.705750	-83.246407	825.956055	-554.611023	112.979286	961.215759	434.593811	3.318078	924.315002	453.236786	184.626175
-559.398743	216.184586	862.788574	-568.775879	13.522116	860.423279	-682.733337	256.949341	421.270874	-613.424622	-23.311174	472.264923	-667.482544	262.173920	65.687202	-664.594910	-20.204889	75.261444	-599.509644	318.981750	1286.368408	-584.348694	-76.290176	1294.213867	-544.580750	120.959557	1322.264160	-533.340881	131.700256	1590.318115	-633.717590	347.079803	1050.375000	-611.726624	-120.340179	1061.530762	-516.512085	313.921814	809.312073	-501.585114	-83.214714	825.918884	-554.675171	113.256042	961.149170	434.554321	3.390688	924.310242	453.331726	185.015808
-559.212830	216.284164	862.792542	-568.619446	13.554672	860.402588	-682.653381	256.982483	421.268188	-613.332275	-23.290005	472.261353	-667.491089	262.167969	65.698265	-664.589172	-20.215179	75.248184	-599.427429	318.962341	1286.389648	-584.245178	-76.303780	1294.197021	-544.514404	120.976746	1322.298218	-533.187988	131.785477	1590.390015	-633.568970	347.086884	1050.403809	-611.576660	-120.363754	1061.516724	-516.373718	313.976959	809.349976	-501.422424	-83.142838	825.903076	-554.496216	113.308830	961.139893	434.545013	3.389962	924.308228	453.325195	185.031693
-559.822937	215.497177	862.622864	-568.664734	13.347526	860.415955	-682.648438	257.048584	421.184357	-612.587402	-22.762178	472.147003	-667.524658	262.183929	65.693970	-664.259766	-20.146282	75.113213	-599.334290	318.957550	1286.429443	-584.147705	-76.290077	1294.201660	-544.361206	120.902809	1322.382935	-533.029907	131.875977	1590.490356	-633.461670	347.107178	1050.436768	-611.385864	-120.288818	1061.527466	-516.193542	313.976929	809.424377	-501.272278	-83.071068	825.911926	-554.722168	112.919258	961.053711	434.549011	3.362163	924.314209	453.345673	185.025223
-559.029480	216.274521	862.785767	-568.341187	13.576825	860.408020	-682.521667	257.029022	421.273956	-612.348511	-22.632895	472.132507	-667.500000	262.174377	65.695259	-664.234009	-20.234432	75.219986	-599.181213	318.964874	1286.474976	-584.031189	-76.306587	1294.252563	-544.384399	120.880020	1322.470215	-532.859558	132.013107	1590.637573	-633.349915	347.178680	1050.494263	-611.304138	-120.328072	1061.536621	-515.969299	313.958923	809.507324	-501.122284	-83.034515	825.949036	-554.225281	113.323463	961.135559	434.595520	3.266548	924.309875	453.279968	184.553452
-558.859802	216.371429	862.790710	-568.180725	13.617412	860.408752	-682.451172	257.066589	421.291901	-612.315491	-22.655800	472.126984	-667.504761	262.204102	65.692589	-664.184387	-20.147230	75.153511	-599.057678	318.949524	1286.503418	-583.938721	-76.310593	1294.279541	-544.403076	120.865288	1322.590942	-532.697937	132.157227	1590.806885	-633.233643	347.254150	1050.564453	-611.197327	-120.355698	1061.558350	-515.604492	313.872864	809.693787	-500.947083	-83.009460	825.988953	-554.043762	113.389420	961.136780	434.545441	3.366711	924.309570	453.350739	185.015518
-558.744995	216.413086	862.796204	-567.994629	13.642429	860.407898	-682.398499	257.097809	421.295471	-613.041077	-23.162281	472.283173	-667.476257	262.168335	65.679565	-664.335144	-19.892916	74.923141	-598.898987	318.910767	1286.560181	-583.842285	-76.337654	1294.356079	-544.415527	120.842270	1322.736938	-532.554016	132.336456	1590.947632	-633.087402	347.438629	1050.643921	-611.036865	-120.366188	1061.574219	-515.174988	313.793396	809.959229	-500.731628	-82.913742	826.035828	-553.868958	113.422020	961.136780	434.578461	3.349789	924.313293	453.379364	185.048691
-558.526550	216.272644	862.779419	-567.433289	13.251617	860.488525	-682.276855	257.098969	421.281677	-612.281921	-22.703676	472.275543	-667.451172	262.210938	65.685013	-664.206421	-20.054628	75.119209	-598.748047	318.848145	1286.637573	-583.760742	-76.387840	1294.407349	-544.403198	120.777824	1322.861816	-532.446045	132.568741	1591.104248	-632.966553	347.678345	1050.728394	-610.875610	-120.318748	1061.585938	-514.700562	313.699951	810.217773	-500.456604	-82.844185	826.104736	-553.510864	113.223511	961.172729	434.608368	3.254672	924.306519	453.290375	184.595337
-559.035400	215.529221	862.631409	-567.435547	13.063664	860.485046	-682.295288	257.195038	421.215698	-612.897522	-23.168427	472.364685	-667.561279	262.224548	65.685219	-664.459167	-20.007952	75.157951	-598.539063	318.863312	1286.770020	-583.723511	-76.463661	1294.450317	-544.404358	120.687622	1323.017456	-532.336121	132.808929	1591.269287	-632.800720	347.936340	1050.855103	-610.687683	-120.276672	1061.619385	-514.004578	313.571045	810.616577	-500.181793	-82.798897	826.182495	-553.661560	112.844093	961.088257	434.559845	3.346149	924.303223	453.362030	185.040359
-558.926880	215.504517	862.622742	-567.273376	13.095806	860.504089	-682.229797	257.196106	421.214996	-611.195557	-22.013912	472.106384	-667.577881	262.214081	65.670441	-663.782104	-20.146126	75.140305	-598.456665	318.691467	1286.789795	-583.624573	-76.534737	1294.530151	-544.447510	120.631432	1323.140015	-532.233582	133.081955	1591.441895	-632.658813	348.287140	1050.949707	-610.511169	-120.241211	1061.634888	-513.213867	313.429779	811.142456	-499.893219	-82.760078	826.264709	-553.501770	112.862579	961.091309	434.565125	3.348115	924.307556	453.373566	185.039398
-558.234680	216.143768	862.778503	-566.955994	13.265422	860.509888	-682.127747	257.232208	421.331299	-611.006470	-21.879576	472.082581	-667.549622	262.213135	65.675400	-663.857971	-20.183952	75.231934	-598.349365	318.546783	1286.856323	-583.552490	-76.623070	1294.579346	-544.486755	120.559868	1323.338135	-532.196716	133.342392	1591.593750	-632.538452	348.777252	1051.076782	-610.272217	-120.175667	1061.712646	-512.234009	313.265228	811.748413	-499.552551	-82.734985	826.382690	-553.049988	113.181305	961.175903	434.637238	3.257161	924.297852	453.343567	184.573120
-558.168945	216.030212	862.783386	-566.815552	13.239940	860.515442	-682.059021	257.226807	421.330292	-610.989258	-21.925806	472.145294	-667.508789	262.218750	65.722466	-663.855286	-20.198370	75.271812	-598.277588	318.390717	1286.932007	-583.444702	-76.689995	1294.643677	-544.524597	120.492996	1323.494507	-532.081299	133.710083	1591.734741	-632.383301	349.274384	1051.204712	-610.130493	-120.223946	1061.688110	-510.953857	313.168060	812.538269	-499.183075	-82.661652	826.494202	-552.923950	113.114006	961.178955	434.595917	3.358283	924.307739	453.407318	184.980148
-558.097351	215.943741	862.795837	-566.658936	13.245235	860.538574	-682.029297	257.238312	421.336639	-611.668213	-22.394239	472.281158	-667.496399	262.228485	65.723129	-664.159180	-20.152668	75.317451	-598.246643	318.199677	1286.973633	-583.320251	-76.796188	1294.711548	-544.487061	120.426743	1323.625488	-532.005371	134.095337	1591.834473	-632.272888	349.967438	1051.343262	-609.866638	-120.195313	1061.743408	-509.457794	312.928741	813.421265	-498.784668	-82.608612	826.640320	-552.775635	113.080551	961.193604	434.611084	3.344688	924.322266	453.427673	184.997620
-557.978027	215.841705	862.775818	-566.462952	13.194853	860.563782	-681.979065	257.250763	421.339417	-612.578735	-23.056608	472.449677	-667.510193	262.228607	65.723541	-664.392456	-19.870682	75.109497	-598.220947	317.910309	1286.961304	-583.215088	-76.889313	1294.775024	-544.433716	120.366402	1323.744507	-531.958191	134.458221	1591.903809	-632.175903	350.618103	1051.463257	-609.630249	-120.236916	1061.755859	-507.655518	312.768036	814.591492	-498.360352	-82.587982	826.775452	-552.590515	113.028702	961.193909	434.633911	3.378240	924.302368	453.428345	185.044052
-558.075745	215.538223	862.703918	-566.311035	13.138258	860.574341	-681.929321	257.222931	421.289276	-611.569824	-22.370173	472.347076	-667.520325	262.222382	65.727654	-664.065918	-19.960316	75.158669	-598.184326	317.606018	1286.910522	-583.072815	-76.973991	1294.812012	-544.319641	120.352982	1323.851318	-531.912537	134.846298	1591.932373	-632.208435	351.405518	1051.579956	-609.260254	-120.188835	1061.818359	-505.483704	312.522095	816.055725	-497.902130	-82.536034	826.947083	-552.515381	112.897339	961.159302	434.651550	3.362580	924.307800	453.464783	185.003922
-557.875610	215.529175	862.701965	-566.054871	13.136922	860.572449	-681.835754	257.197479	421.293518	-611.566772	-22.431278	472.377563	-667.462524	262.221466	65.727547	-664.175293	-20.090496	75.344208	-598.147461	317.329712	1286.906128	-582.854370	-77.050575	1294.916138	-544.222412	120.297913	1323.940186	-531.863159	135.218216	1591.952637	-632.295410	352.192596	1051.760864	-608.956604	-120.205078	1061.885010	-502.956573	312.296448	817.824951	-497.410614	-82.463203	827.115295	-552.287903	112.894836	961.157471	434.648926	3.367208	924.308105	453.477509	185.041077
-557.599792	215.582077	862.718323	-565.778259	13.138863	860.547424	-681.750977	257.170929	421.320740	-612.373047	-23.032028	472.536530	-667.477722	262.185974	65.726051	-664.606812	-20.006058	75.415848	-598.134888	317.052704	1286.883911	-582.612061	-77.134857	1295.003662	-544.076111	120.261719	1324.001587	-531.781738	135.590424	1591.960815	-632.011780	352.636658	1051.835693	-608.652954	-120.253151	1061.950806	-497.563324	312.534790	822.781189	-496.896912	-82.375450	827.340210	-552.007935	112.902176	961.152466	434.673859	3.368642	924.311646	453.488556	185.001083
-556.915649	216.105026	862.869507	-565.386169	13.319147	860.509644	-681.605591	257.131042	421.387115	-611.472229	-22.410625	472.363281	-667.403381	262.167145	65.729973	-664.152222	-19.977280	75.278763	-598.192383	316.827332	1286.818359	-582.336914	-77.171196	1295.124268	-543.944275	120.219391	1324.063354	-531.637817	135.807007	1591.953857	-632.475830	353.799469	1051.995850	-608.329407	-120.350571	1062.052612	-494.465820	312.086365	825.281250	-496.354980	-82.339111	827.565308	-551.527344	113.151909	961.213196	434.686768	3.368325	924.308533	453.497498	185.036240
-556.551880	216.302628	862.923645	-565.119141	13.381212	860.477051	-681.519348	257.094635	421.430634	-611.261414	-22.333527	472.370453	-667.329346	262.168701	65.734970	-664.061523	-19.977190	75.260788	-598.247986	316.645935	1286.722412	-582.015320	-77.269096	1295.287354	-543.824341	120.226395	1324.141479	-531.571716	136.159378	1591.939209	-633.098938	355.097168	1052.236206	-607.948303	-120.472488	1062.211548	-491.265106	311.577606	828.180420	-495.717743	-82.241852	827.899841	-551.216309	113.235878	961.223694	434.708130	3.373145	924.292480	453.532379	185.006256
-556.220032	216.397598	862.995667	-564.808594	13.432041	860.457581	-681.364197	257.039856	421.422363	-611.214355	-22.384077	472.371033	-667.354736	262.166931	65.722870	-664.112122	-19.980463	75.304832	-598.312012	316.474579	1286.575928	-581.628174	-77.342178	1295.515015	-543.713013	120.258034	1324.181641	-531.495422	136.546692	1591.879761	-634.008484	356.464600	1052.433594	-607.555969	-120.648155	1062.396118	-487.628204	310.905304	831.830505	-495.067780	-82.145988	828.245117	-550.905884	113.263702	961.250244	434.707764	3.356656	924.299500	453.545105	185.032196
-556.111755	216.393585	862.955627	-564.604004	13.474684	860.406433	-681.325867	257.059784	421.444763	-610.442383	-21.896935	472.247223	-667.338928	262.162903	65.759842	-663.793091	-19.929152	75.194550	-598.298950	316.327850	1286.364746	-581.220093	-77.464661	1295.753784	-543.568665	120.305458	1324.216064	-531.369568	136.900330	1591.853271	-635.283020	357.931488	1052.641479	-607.166870	-120.862709	1062.591187	-483.244049	309.908417	836.509399	-494.430847	-82.054558	828.598206	-550.722046	113.280624	961.201965	434.716156	3.341797	924.304382	453.553101	185.023483
-556.300415	216.288940	862.835083	-564.796082	13.879094	860.279541	-681.311340	257.104309	421.470764	-611.131836	-22.443220	472.319244	-667.439209	262.161835	65.755684	-664.206238	-19.933102	75.295731	-598.214905	316.209869	1286.114258	-580.809326	-77.564125	1295.984985	-543.408508	120.381203	1324.226074	-531.232727	137.251068	1591.757324	-637.008728	359.441864	1052.806030	-606.685364	-121.143669	1062.862061	-478.614197	308.828186	842.213989	-493.804962	-81.945465	828.957764	-550.792236	113.418182	961.066345	434.713562	3.336222	924.325806	453.560516	185.013474
-556.425598	215.912552	862.716003	-564.616089	13.733588	860.288025	-681.241028	257.104797	421.443237	-611.187683	-22.591238	472.407501	-667.438049	262.170837	65.775383	-664.206604	-19.856028	75.277588	-598.080383	316.142548	1285.859741	-580.411987	-77.624794	1296.260620	-543.188599	120.465935	1324.207642	-531.066528	137.620789	1591.649658	-639.267639	361.007690	1053.021240	-606.212524	-121.465973	1063.162109	-473.799866	307.585999	849.150330	-493.169403	-81.852615	829.362671	-550.707520	113.230553	961.006592	434.718719	3.335494	924.324890	453.579041	185.036346
-556.455383	215.509277	862.582275	-564.366394	13.562228	860.306091	-681.105103	257.071808	421.396637	-611.130005	-22.679285	472.412109	-667.418030	262.160980	65.759232	-664.266235	-19.915535	75.346222	-598.024841	316.158691	1285.565552	-579.988281	-77.619316	1296.583374	-542.971558	120.571152	1324.182861	-530.871094	137.979401	1591.521240	-641.876099	362.591522	1053.341675	-605.680847	-121.765358	1063.478638	-468.922760	306.689423	857.448242	-492.429169	-81.759262	829.838562	-550.562256	113.028458	960.946594	434.739990	3.366648	924.311157	453.596313	185.060211
-556.263489	215.092499	862.473328	-563.719788	13.006155	860.352966	-680.971375	257.030396	421.353790	-610.937195	-22.645403	472.490112	-667.388123	262.102417	65.756020	-664.197998	-19.891672	75.329803	-598.032471	316.260101	1285.293457	-579.536194	-77.567986	1296.920288	-542.701599	120.728889	1324.139526	-530.643738	138.335983	1591.360352	-644.801819	364.080780	1053.801270	-605.088440	-122.068634	1063.816528	-464.178101	305.938232	866.740540	-491.678467	-81.723564	830.340698	-550.157715	112.642410	960.918518	434.753143	3.346652	924.311096	453.635254	185.035538
-555.959961	214.974335	862.450012	-563.360535	12.911871	860.337036	-680.762451	256.949890	421.353455	-611.056458	-23.305670	472.992920	-667.335449	262.104004	65.776299	-664.431946	-19.969503	75.484886	-598.167969	316.417084	1285.127197	-579.092102	-77.477936	1297.244873	-542.394287	120.912537	1324.089111	-530.346497	138.725510	1591.228271	-647.774902	365.378571	1054.395752	-604.509705	-122.377960	1064.140015	-459.630280	305.491760	877.058533	-490.884674	-81.674210	830.847595	-549.850769	112.543282	960.901367	434.763092	3.372601	924.310364	453.632080	185.044006
-555.609985	214.878967	862.455750	-562.993225	12.884523	860.302307	-680.600891	256.883972	421.347839	-610.856689	-22.933485	472.563812	-667.328857	262.107330	65.776283	-664.387024	-19.958057	75.448883	-598.400818	316.554749	1285.084595	-578.611389	-77.333763	1297.600098	-542.101379	121.179710	1324.041870	-530.013367	139.150085	1591.102173	-650.884888	366.393677	1055.060425	-603.882385	-122.805588	1064.534180	-455.255737	305.432709	888.191956	-490.047211	-81.645905	831.393372	-549.523193	112.463470	960.889709	434.775330	3.364053	924.316345	453.656555	185.062805
-554.835449	215.137772	862.607910	-562.447144	12.959561	860.292786	-680.415833	256.847168	421.417175	-610.614685	-22.939936	472.540436	-667.236694	262.091064	65.806595	-664.353149	-19.961132	75.473343	-598.645874	316.692993	1285.105347	-577.995300	-77.141815	1297.950684	-541.995972	121.562691	1323.997681	-529.618713	139.573425	1590.982544	-654.054260	366.931244	1055.729370	-603.206787	-123.186455	1064.987305	-450.942047	305.602509	900.052917	-489.229553	-81.592033	831.982727	-548.979614	112.545319	960.971130	434.787384	3.351378	924.320007	453.673920	185.023422
-554.967468	214.629257	862.090393	-562.613464	13.047658	860.211121	-680.272583	256.814301	421.393066	-610.411682	-22.968403	472.491638	-667.316956	262.071472	65.805313	-664.234802	-19.857584	75.333176	-598.981873	316.885162	1285.226440	-577.481079	-76.917519	1298.223999	-541.713196	121.897430	1324.034302	-529.236633	140.005173	1590.882324	-657.069763	366.891815	1056.397461	-602.665283	-123.704803	1065.377319	-446.672852	305.886749	912.552979	-488.430298	-81.651115	832.477356	-548.923340	112.536568	960.654236	434.788055	3.356683	924.332520	453.696136	185.041168
-554.135986	214.416092	862.387634	-562.052795	13.186345	860.235046	-679.998474	256.690186	421.409271	-610.098328	-23.012573	472.505432	-667.266479	262.047577	65.843781	-664.113159	-19.753067	75.229836	-599.352539	317.178833	1285.441162	-576.963074	-76.641533	1298.566284	-541.269531	122.132729	1324.168701	-528.693359	140.554886	1590.812134	-659.807922	365.839355	1057.092407	-601.870789	-124.055847	1065.826782	-442.736084	306.837921	925.075134	-487.516418	-81.668808	833.088989	-548.405334	112.355438	960.830322	434.784973	3.368114	924.335876	453.703125	185.078949
-554.193420	214.182770	862.006226	-561.796265	12.817515	860.302002	-679.897949	256.690887	421.440979	-609.970337	-23.126408	472.574066	-667.302063	262.035645	65.869591	-664.099121	-19.724901	75.197159	-599.704224	317.520233	1285.746216	-576.414551	-76.375122	1298.856567	-541.002136	122.550400	1324.282471	-528.155884	141.049454	1590.738525	-662.287781	364.750580	1057.427734	-601.138184	-124.312691	1066.193726	-438.662994	308.102722	938.733582	-486.611115	-81.682114	833.664856	-548.211731	112.288544	960.667053	434.820160	3.365804	924.338013	453.733002	185.064636
-555.300964	216.638046	862.515930	-561.560364	12.555818	860.361694	-680.691284	257.249268	422.000458	-609.786011	-23.251020	472.599396	-668.103821	262.016022	65.948524	-664.312256	-19.891550	75.440819	-600.095886	317.865021	1286.019043	-575.824646	-76.041649	1299.147705	-540.781189	122.958000	1324.390869	-527.521973	141.603973	1590.700317	-664.511963	363.232941	1057.614868	-600.235168	-124.487022	1066.586060	-434.673676	308.973938	952.287354	-485.731171	-81.780312	834.179382	-548.804016	113.251099	960.965271	434.808929	3.354645	924.341125	453.744934	185.045898
-555.061890	216.499680	862.551086	-560.898132	12.094862	860.480774	-680.533875	257.167633	422.028748	-609.518555	-23.327158	472.670563	-668.091248	261.954163	65.960281	-664.277893	-19.903986	75.504768	-600.622742	318.351715	1286.387329	-575.282410	-75.722153	1299.411377	-540.576782	123.366539	1324.540161	-526.921143	142.117844	1590.611328	-666.000000	361.213959	1057.552246	-599.454407	-124.739563	1066.922974	-431.098633	310.927063	966.130737	-484.833130	-81.851456	834.598328	-548.404968	113.015778	961.048218	434.829315	3.358061	924.348572	453.763458	185.073807
-553.501953	213.158096	862.253967	-560.353149	12.221670	860.479553	-679.358032	256.407043	421.438477	-609.082703	-23.365435	472.644287	-667.351746	261.906921	65.964020	-664.036194	-19.738705	75.290665	-601.173462	318.906952	1286.791138	-574.696472	-75.379601	1299.639648	-540.433289	123.804634	1324.718018	-526.207520	142.701920	1590.566650	-666.952087	358.997498	1057.348633	-598.679871	-125.010956	1067.264526	-427.595337	313.106110	979.064880	-483.884766	-81.881729	835.060120	-547.297424	111.482628	960.894653	434.839752	3.348719	924.335083	453.758423	185.084473
-561.290039	228.749557	864.142395	-561.090698	10.844901	860.725952	-684.924561	260.534271	424.470825	-609.364685	-23.856266	472.819183	-671.980164	262.252167	66.220734	-664.401001	-19.946980	75.631714	-601.867798	319.381012	1287.188843	-574.156555	-75.085960	1299.824463	-540.317444	124.304214	1324.878662	-525.485229	143.204849	1590.484619	-667.286377	356.608337	1056.907227	-597.916931	-125.314575	1067.576294	-424.341827	315.508667	992.332947	-482.958405	-81.988106	835.458618	-551.913391	118.244812	961.990845	434.843048	3.375961	924.341370	453.784607	185.080780
-552.717407	212.446701	862.279968	-559.386230	11.891665	860.801392	-678.823792	256.059540	421.428589	-608.544617	-23.537815	472.678741	-667.159607	261.837555	66.007195	-664.096497	-20.012075	75.620285	-602.501282	320.021698	1287.710205	-573.568726	-74.772423	1300.010620	-540.233704	124.735023	1325.078491	-524.759094	143.703323	1590.405029	-666.955017	353.969666	1056.412109	-597.172668	-125.479111	1067.775391	-421.273560	318.036865	1005.386047	-482.007080	-82.086838	835.747253	-546.526001	111.118568	961.080383	434.834869	3.372443	924.338135	453.788055	185.095596
-552.562561	212.572952	862.582947	-558.855957	11.896390	860.940979	-678.774780	256.027039	421.568787	-608.067871	-23.439171	472.649719	-667.226257	261.785156	66.029396	-663.830322	-19.909185	75.482086	-603.416443	320.346924	1287.941895	-572.948730	-74.470016	1300.211182	-540.227966	125.127945	1325.283081	-524.050903	144.246552	1590.317627	-666.210022	351.388367	1055.615845	-596.205200	-125.472618	1068.048706	-418.443909	320.589447	1017.932983	-481.052521	-82.136269	835.992126	-546.318054	111.125587	961.313843	434.862305	3.398717	924.343567	453.798645	185.102173
-552.322021	212.381729	862.605103	-558.408997	11.862646	861.071899	-678.624084	255.925797	421.622253	-607.738281	-23.458017	472.688263	-667.229370	261.736450	66.054939	-663.656372	-19.846838	75.381264	-604.262695	320.826080	1288.249878	-572.363770	-74.178055	1300.371460	-540.206909	125.538513	1325.490356	-523.432251	144.566727	1590.141846	-664.919250	348.664368	1054.631836	-595.250183	-125.375839	1068.252075	-415.698425	323.195770	1029.798096	-480.082916	-82.195114	836.181763	-546.025574	111.077423	961.395874	434.870239	3.393106	924.334778	453.820282	185.121216
-552.169739	212.371719	862.588684	-558.338806	12.069278	861.131592	-678.538269	255.821503	421.713287	-607.819397	-23.796324	472.726044	-667.219360	261.712128	66.073257	-663.804688	-19.830391	75.460800	-605.125854	321.257813	1288.475342	-571.858032	-73.919540	1300.276001	-540.512939	126.047661	1325.360352	-522.722900	145.036652	1590.005249	-662.978577	345.998749	1053.430542	-594.311035	-125.323517	1068.427124	-413.168915	325.812653	1041.205078	-479.089539	-82.237450	836.354675	-545.919128	111.208748	961.418335	434.856781	3.406080	924.335876	453.800140	185.100739
-551.828735	212.166885	862.531982	-557.556946	11.792228	861.236572	-678.323242	255.666977	421.754883	-607.185364	-23.583498	472.707001	-667.171997	261.642731	66.075531	-663.570862	-19.860300	75.460876	-606.098938	321.773102	1288.599487	-571.281616	-73.682877	1300.630371	-540.233826	126.293373	1325.870483	-522.181641	145.430298	1589.805054	-660.585815	343.538879	1052.155884	-593.371033	-125.251076	1068.527710	-410.906982	328.449066	1051.881836	-478.071472	-82.224014	836.478943	-545.448547	111.071587	961.451904	434.866486	3.405198	924.342468	453.809601	185.098953
-551.605835	212.037079	862.485962	-557.080261	11.694928	861.310486	-678.216919	255.520523	421.774933	-607.162537	-23.740980	472.761993	-667.086426	261.596436	66.092728	-663.641357	-19.875212	75.505890	-607.016052	322.317535	1288.772949	-570.681274	-73.475418	1300.726196	-540.227417	126.668991	1325.947876	-521.571045	145.903946	1589.669067	-657.601746	341.221191	1050.788696	-592.385071	-125.164383	1068.552490	-408.484680	331.171814	1061.973877	-477.057220	-82.191887	836.532776	-545.178406	111.031319	961.473877	434.850677	3.406933	924.343567	453.805908	185.113159
-551.405212	211.971252	862.447144	-556.643494	11.648506	861.317566	-678.125732	255.384995	421.766663	-606.959351	-23.822395	472.773560	-667.019043	261.544403	66.106010	-663.647217	-19.890074	75.510788	-607.848511	322.963501	1288.979004	-570.050415	-73.236916	1300.741699	-540.162354	126.986031	1325.952515	-521.104431	146.277237	1589.482178	-654.059937	339.269989	1049.490112	-591.411743	-125.010933	1068.598633	-406.011169	334.018127	1071.624512	-476.051849	-82.163651	836.573547	-544.916016	111.010193	961.463440	434.870300	3.431473	924.329895	453.837799	185.136795
-551.288574	212.032669	862.392090	-556.347717	11.532216	861.190552	-678.113647	255.264511	421.811401	-606.753113	-23.929670	472.807831	-667.041443	261.509460	66.115509	-663.741577	-19.922661	75.529648	-608.914246	323.293945	1288.928345	-569.435791	-73.050781	1300.708496	-540.083557	127.281998	1325.905151	-520.590759	146.793793	1589.365723	-650.233032	337.780975	1048.273804	-590.317688	-124.715042	1068.568726	-403.553589	336.351868	1080.203857	-474.652924	-81.843842	836.795837	-544.725525	110.956238	961.373657	434.871460	3.431942	924.330017	453.838959	185.137283
-551.425171	212.028381	862.513855	-556.512329	11.338997	860.838257	-678.166321	255.191711	421.809235	-606.680542	-24.051731	472.795227	-667.078674	261.441345	66.122879	-663.833679	-19.951611	75.546776	-609.927673	323.675873	1289.023438	-568.742615	-72.853577	1300.660034	-539.960266	127.562363	1325.848633	-520.262634	147.176025	1589.192627	-646.006042	336.700897	1047.208496	-589.186584	-124.445198	1068.534668	-400.912231	338.414856	1088.181519	-473.489532	-81.570923	836.821533	-544.854187	110.621269	961.254150	434.871399	3.429620	924.324402	453.833069	185.141922
-551.121338	211.526611	862.578186	-556.035583	11.409146	860.770020	-677.994385	254.978683	421.766052	-606.400513	-24.094624	472.788177	-666.921692	261.402435	66.097435	-663.817383	-19.971634	75.565056	-610.924744	323.943176	1289.073853	-567.919678	-72.672554	1300.635132	-539.828186	127.884445	1325.773438	-520.129211	147.376205	1588.958984	-641.536438	336.140991	1046.297974	-588.117737	-124.197289	1068.544067	-398.278687	340.592438	1094.643188	-472.481750	-81.328697	836.786255	-544.563538	110.346657	961.260620	434.864960	3.435007	924.326782	453.831207	185.140518
-551.347351	212.331207	862.259460	-556.308228	11.677259	860.607422	-678.138062	254.984909	421.889404	-606.132507	-24.084358	472.677521	-667.033813	261.383759	66.119102	-663.842651	-19.972418	75.568810	-612.047852	324.100616	1289.150757	-566.899048	-72.496109	1300.674438	-539.688538	128.197250	1325.724365	-519.866638	147.872711	1588.912720	-636.992676	335.932068	1045.595581	-587.004761	-123.954262	1068.510620	-395.233093	341.988525	1100.528320	-471.552795	-81.066353	836.749207	-544.688538	110.958435	961.009399	434.882813	3.433504	924.326965	453.836395	185.133362
-551.287109	212.321915	862.245117	-555.844360	11.685258	860.573608	-678.080872	254.846100	421.866608	-606.100159	-24.268299	472.758484	-666.976013	261.349487	66.145393	-664.039429	-20.081999	75.736122	-613.133728	324.209351	1289.266357	-565.983887	-72.328522	1300.668701	-539.577454	128.476242	1325.648315	-519.762939	148.264648	1588.817627	-632.304626	336.108032	1045.221313	-586.005005	-123.925697	1068.518311	-391.997620	343.038177	1105.452271	-470.520508	-80.654869	836.737793	-544.479614	110.967613	960.990356	434.876740	3.437632	924.341064	453.842499	185.136169
-551.139954	212.143753	862.211426	-554.750366	11.303077	860.587769	-677.944580	254.683029	421.792145	-605.809937	-24.213284	472.887939	-666.779236	261.352264	66.121323	-663.940308	-20.001205	75.643021	-614.174988	324.178864	1289.387573	-564.641968	-72.085464	1300.722412	-539.510559	128.768799	1325.540649	-519.851501	148.478226	1588.644531	-627.624939	336.647217	1045.070313	-584.778381	-123.765755	1068.584473	-388.489502	344.056854	1109.143799	-469.587006	-80.212082	836.748474	-543.948181	110.756577	960.989380	434.890869	3.436065	924.344116	453.848846	185.159698
-551.174683	212.153687	862.207764	-554.220581	11.313158	860.491333	-677.919800	254.600922	421.782196	-605.602234	-24.241993	472.879852	-666.737915	261.364807	66.106735	-663.921265	-19.999502	75.662888	-615.248901	324.054718	1289.515503	-563.456238	-71.842560	1300.693359	-539.410950	129.077133	1325.461182	-519.869507	148.851944	1588.587646	-623.115540	337.457764	1045.071167	-583.652893	-123.737709	1068.620972	-384.672455	344.705872	1111.966309	-468.655945	-79.714394	836.745056	-543.716431	110.746071	960.940552	434.883362	3.432324	924.352112	453.829254	185.141632
-551.263855	212.224731	862.177185	-553.659241	11.385667	860.427673	-677.929626	254.496567	421.753174	-605.351929	-24.198832	472.870483	-666.692383	261.345062	66.084358	-663.900940	-20.015043	75.672012	-616.060364	324.016327	1289.782715	-562.067078	-71.583725	1300.810669	-539.315186	129.382294	1325.396484	-519.819153	149.366730	1588.632080	-618.805664	338.529999	1045.316040	-582.357666	-123.676903	1068.643188	-380.667633	345.133698	1113.824219	-467.710175	-79.151382	836.715759	-543.497498	110.830742	960.895081	434.889343	3.433844	924.338013	453.831451	185.141006
-550.917664	212.168945	861.984314	-553.071594	11.445835	860.375427	-677.788208	254.342087	421.692444	-605.344604	-24.349808	472.932953	-666.512634	261.307709	66.060211	-664.035034	-20.040110	75.734039	-617.020020	323.608704	1289.882568	-560.824219	-71.332840	1300.828003	-539.224487	129.652542	1325.377319	-519.925659	149.765244	1588.617676	-614.887878	339.906342	1045.871094	-581.129333	-123.688072	1068.717896	-376.391357	344.822052	1114.913818	-466.848785	-78.530884	836.696228	-542.998413	110.912590	960.770386	434.877533	3.427171	924.336548	453.813232	185.124832
-550.962158	212.211975	861.955688	-552.427795	11.528334	860.382813	-677.740112	254.289124	421.640869	-605.019348	-24.284948	472.984589	-666.451355	261.355011	66.087593	-663.999939	-20.034636	75.786530	-617.670898	323.287750	1290.207886	-559.660889	-71.093727	1300.839600	-539.092041	129.848557	1325.417603	-520.100342	150.185806	1588.601807	-611.172180	341.431519	1046.606201	-579.767151	-123.732735	1068.807373	-372.069733	344.904694	1114.656982	-465.911224	-77.785522	836.755798	-542.723022	111.024048	960.762390	434.900818	3.449370	924.316956	453.836609	185.152298
-551.167236	212.494492	861.957397	-552.346252	11.963136	860.298889	-677.765259	254.250320	421.651001	-604.883606	-24.342611	472.954865	-666.375061	261.354309	66.060768	-664.040283	-19.999105	75.838959	-618.202698	322.910522	1290.666382	-558.642273	-70.858543	1300.615479	-538.944763	130.029160	1325.497559	-520.297180	150.592712	1588.674805	-607.879089	343.203552	1047.599243	-578.457825	-123.849045	1068.862061	-367.831573	344.715942	1113.511230	-464.986115	-77.061066	836.825439	-542.740662	111.352158	960.716980	434.901093	3.448544	924.316040	453.839935	185.157532
-551.094971	212.506241	861.938477	-551.096313	11.742722	860.330078	-677.673889	254.125702	421.576477	-604.619385	-24.291685	473.084961	-666.235229	261.397461	66.069923	-664.035706	-19.995844	75.872734	-618.554810	322.526306	1291.168335	-557.308472	-70.721916	1301.037598	-538.773132	130.189835	1325.637451	-520.510742	151.015839	1588.747559	-604.929016	345.141815	1048.733521	-577.044434	-123.802681	1068.988281	-363.719543	344.401764	1111.636108	-464.008881	-76.192101	836.918457	-542.121765	111.326553	960.727600	434.897247	3.455035	924.327942	453.839905	185.150894
-551.196472	212.706039	861.904114	-550.496094	11.805042	860.260376	-677.709900	254.076828	421.566193	-604.381165	-24.293346	473.124664	-666.183350	261.413605	66.061653	-664.008301	-19.962221	75.922775	-618.768921	322.032806	1291.699219	-556.321777	-70.532066	1301.177002	-538.588318	130.296631	1325.766968	-520.888733	151.312119	1588.784302	-602.323120	347.111176	1050.010254	-575.707275	-124.026329	1069.133423	-359.536316	344.061981	1108.569946	-463.444702	-75.510597	836.792847	-541.825073	111.472160	960.671448	434.915619	3.453864	924.338623	453.829224	185.148254
-551.223938	213.000443	861.865784	-549.912659	11.925084	860.247986	-677.706726	253.967239	421.531403	-604.152466	-24.284784	473.129456	-666.076050	261.450867	66.071571	-664.023926	-19.931957	75.961441	-618.789307	321.593414	1292.270142	-555.415649	-70.389519	1301.267212	-538.343933	130.324829	1325.889160	-521.137146	151.723343	1588.884277	-600.066528	349.083191	1051.381714	-574.310669	-124.141319	1069.229004	-355.657410	343.553528	1104.587891	-462.316589	-74.439735	837.041321	-541.498230	111.720695	960.641907	434.915070	3.472027	924.341797	453.833435	185.160721
-551.280396	213.342667	861.806641	-549.289734	11.956546	860.226135	-677.750244	253.919220	421.562225	-603.908691	-24.270657	473.183533	-666.029297	261.519562	66.076370	-664.070862	-19.905283	76.022850	-618.658020	321.191895	1292.884766	-554.603760	-70.296570	1301.330811	-538.099121	130.337387	1326.045044	-521.278931	152.316055	1589.134399	-598.132263	350.982239	1052.799561	-572.985352	-124.324791	1069.395508	-351.955475	342.764679	1099.832153	-461.136505	-73.311279	837.354614	-541.180054	111.958054	960.598633	434.903564	3.469222	924.344482	453.839539	185.123138
-551.206177	213.616684	861.752563	-548.602173	12.023279	860.143433	-677.780640	253.840408	421.570679	-603.685486	-24.290262	473.250153	-665.988953	261.526459	66.089249	-664.062561	-19.896307	76.077576	-618.426086	320.733704	1293.440918	-553.848999	-70.198891	1301.464355	-537.802063	130.340561	1326.159058	-521.556702	152.739685	1589.324707	-596.432495	352.796722	1054.166626	-571.674072	-124.405602	1069.460205	-348.588623	342.052521	1094.398438	-459.907227	-72.139214	837.748352	-540.709351	112.143944	960.522034	434.904236	3.500843	924.339966	453.813354	185.154510
-551.246704	213.135986	862.036438	-547.929138	12.177847	860.102051	-677.785706	253.722275	421.468170	-603.378235	-24.213366	473.273499	-665.899536	261.568634	66.099762	-664.140259	-19.868731	76.148735	-618.086487	320.279999	1294.011108	-553.170166	-70.099045	1301.585083	-537.483032	130.312820	1326.302490	-521.824646	153.107040	1589.504028	-594.975403	354.359131	1055.449829	-570.445496	-124.745285	1069.640503	-345.591766	341.451904	1088.426758	-458.673828	-70.946129	838.177612	-540.432129	111.849579	960.645935	434.898987	3.506276	924.341919	453.800873	185.189728
-550.982361	213.245163	862.006104	-547.238403	12.253263	860.107971	-677.763000	253.617264	421.449738	-603.110901	-24.146187	473.363007	-665.789429	261.589233	66.097946	-664.177795	-19.865755	76.212112	-617.677673	319.841187	1294.507202	-552.668152	-70.002892	1301.598267	-537.137695	130.231186	1326.439331	-522.172729	153.320007	1589.594238	-593.824768	355.901459	1056.703369	-569.273071	-124.827721	1069.617188	-342.961243	340.847748	1081.825684	-457.248505	-69.650803	838.675842	-539.899780	111.980461	960.628967	434.910065	3.527364	924.343567	453.806519	185.193375
-550.744019	213.379745	861.969421	-546.627319	12.387103	860.119263	-677.765015	253.517349	421.432922	-602.784363	-24.093569	473.407043	-665.710815	261.611267	66.105835	-664.189453	-19.848082	76.331573	-617.159180	319.414429	1294.929199	-552.209045	-69.933395	1301.524170	-536.756836	130.189697	1326.572021	-522.268738	153.785416	1589.864746	-592.770386	356.769379	1057.655396	-568.164551	-125.011536	1069.615723	-340.741577	340.312012	1074.631958	-455.668274	-68.243149	839.360535	-539.390808	112.157303	960.608826	434.896149	3.536511	924.349182	453.796539	185.217773
-550.468079	213.413162	861.953491	-545.965637	12.449554	860.105164	-677.761108	253.448471	421.438690	-602.510132	-24.070461	473.454803	-665.646423	261.620453	66.093666	-664.219421	-19.835150	76.400093	-616.542908	319.036255	1295.269653	-551.698181	-69.912430	1301.441895	-536.498779	130.175156	1326.687256	-522.438660	154.072632	1590.060303	-592.064331	357.674255	1058.362793	-567.222168	-124.915642	1069.562500	-338.893280	339.645264	1067.140015	-453.938202	-66.786438	840.039795	-538.847534	112.225609	960.586975	434.887329	3.531098	924.356506	453.788361	185.213684
-550.558472	213.054199	862.024475	-545.433228	12.455183	860.074341	-677.821289	253.460449	421.411957	-602.216187	-24.064495	473.481689	-665.672791	261.618286	66.130409	-664.259888	-19.804222	76.444656	-615.866638	318.693481	1295.450806	-551.342834	-69.945549	1301.297729	-535.970337	130.017807	1326.800171	-522.686890	154.117737	1590.140625	-591.729309	358.480103	1058.812622	-566.262146	-125.215569	1069.465942	-337.665161	339.281738	1058.845215	-452.144287	-65.354424	840.765747	-538.551941	112.028214	960.599792	434.917725	3.535327	924.332947	453.813873	185.200226
-550.138489	213.270096	861.980591	-544.794800	12.518316	860.056885	-677.758423	253.429398	421.439026	-601.883362	-24.060806	473.513489	-665.626648	261.618683	66.123459	-664.263000	-19.795429	76.489052	-614.926941	318.632660	1295.658203	-550.923157	-69.942398	1301.150146	-535.552002	129.914139	1326.837280	-522.851257	154.215729	1590.265991	-591.591187	359.106476	1059.072754	-565.397766	-125.341156	1069.320923	-337.005524	338.765228	1050.049072	-450.096832	-63.907120	841.671021	-537.959351	112.193398	960.563293	434.924133	3.527850	924.348694	453.815430	185.193176
-549.249390	214.011902	861.856018	-544.172668	12.752683	860.000671	-677.613403	253.383820	421.549133	-601.479431	-23.971165	473.442657	-665.529541	261.622498	66.121216	-664.228455	-19.766384	76.561600	-614.111694	318.332733	1295.482178	-550.469055	-69.859421	1300.964600	-535.164185	129.841537	1326.899170	-522.905273	154.305023	1590.406006	-591.765381	359.613556	1059.047485	-564.601868	-125.449303	1069.175171	-336.907745	338.237427	1040.680786	-447.865936	-62.338707	842.737061	-537.127441	112.706444	960.465759	434.924194	3.528441	924.349976	453.814789	185.206131
-548.704285	214.079651	861.817993	-543.510681	12.838919	860.023743	-677.494385	253.443115	421.601776	-601.136230	-23.911829	473.454285	-665.561646	261.646301	66.180336	-664.161621	-19.756908	76.613083	-613.070496	318.262817	1295.310059	-550.160156	-69.819443	1300.831299	-534.816040	129.839249	1326.882202	-522.904907	154.338455	1590.551270	-592.179871	360.095032	1058.854004	-563.817200	-125.588943	1069.010986	-337.390167	337.772217	1030.838501	-445.477997	-60.785675	843.931946	-536.489929	112.820053	960.455261	434.919281	3.541768	924.347473	453.810699	185.189087
-547.997192	214.224716	861.749390	-542.829102	12.895647	859.922974	-677.277710	253.502075	421.657562	-600.743896	-23.801779	473.473785	-665.554810	261.652344	66.169380	-664.081970	-19.694557	76.626244	-611.936584	318.308441	1295.012451	-550.041565	-69.773399	1300.647095	-534.176636	129.692993	1326.900513	-522.695618	154.520737	1590.824585	-592.894226	360.531677	1058.530884	-563.120850	-125.663498	1068.791504	-338.823547	336.652679	1019.928772	-442.791962	-59.214230	845.298828	-535.731995	112.905785	960.364319	434.913116	3.559102	924.349854	453.782227	185.212479
-547.429138	214.348953	861.695923	-542.257507	13.019393	859.842590	-677.015076	253.606552	421.703125	-600.444763	-23.725918	473.514069	-665.553650	261.668976	66.210449	-664.024170	-19.684658	76.675797	-610.621765	318.316895	1294.561890	-549.960083	-69.747414	1300.397827	-533.843018	129.688370	1326.533447	-522.696838	154.290741	1590.896240	-593.610840	360.832153	1058.114746	-562.435364	-125.847755	1068.625122	-340.614838	336.299561	1008.380432	-439.918243	-57.558460	846.862427	-535.104858	113.018166	960.291687	434.898438	3.542033	924.335205	453.777191	185.195190
-546.201111	214.016968	861.605530	-540.177429	13.197441	860.513428	-676.441833	253.647171	421.672394	-599.712952	-23.304453	473.552612	-665.367615	261.676575	66.195450	-663.747803	-19.622066	76.640877	-609.370300	318.446655	1294.061035	-550.054688	-69.693932	1300.109131	-533.121277	129.568817	1326.787109	-522.539917	154.160294	1591.043335	-594.284119	360.947052	1057.648315	-561.726379	-125.881355	1068.362915	-342.776672	336.266205	997.496399	-436.633331	-56.043251	848.690796	-533.783447	113.347923	960.615784	434.895599	3.549179	924.336182	453.768799	185.222580
-545.873230	214.372452	861.254700	-541.322937	13.123366	859.674011	-676.280273	253.960434	421.850952	-599.894470	-23.607527	473.529938	-665.557800	261.690033	66.220779	-663.937256	-19.578035	76.756683	-607.982300	318.566559	1293.415894	-550.095703	-69.652527	1299.880737	-532.622681	129.540375	1326.734131	-522.356201	153.979614	1591.171143	-594.977112	360.774109	1057.107910	-561.002563	-125.756630	1068.028687	-345.747284	336.522125	986.348816	-433.051544	-54.676041	850.586182	-533.682800	113.190521	959.970032	434.890503	3.575020	924.329041	453.775726	185.247696
-544.558350	214.079956	861.090088	-539.723694	13.377897	860.105286	-675.631226	254.019104	421.822632	-599.270264	-23.247328	473.535065	-665.333801	261.718323	66.256508	-663.751770	-19.531672	76.733124	-606.576904	318.651489	1292.700562	-550.211792	-69.685036	1299.643311	-532.196472	129.564667	1326.621460	-522.096619	153.726822	1591.299561	-595.746521	360.419647	1056.404297	-560.293640	-125.465248	1067.715088	-349.387329	336.583679	975.034363	-428.918732	-53.347240	852.870850	-532.445923	113.474091	960.126282	434.859497	3.585050	924.319031	453.769958	185.234497
-542.893127	212.471176	861.224731	-538.902832	13.675190	860.127686	-674.587158	253.889542	421.532166	-598.594116	-22.862127	473.418060	-664.945923	261.728485	66.317528	-663.524292	-19.445091	76.694977	-605.180420	318.823547	1291.912354	-550.376160	-69.724098	1299.408447	-531.647400	129.499634	1326.553833	-521.671570	153.567795	1591.510986	-596.743286	359.913513	1055.554565	-559.593323	-124.993484	1067.354492	-353.477142	336.479950	963.889771	-424.232330	-52.134472	855.396057	-531.303650	112.716469	960.214233	434.856873	3.584390	924.321777	453.758423	185.231293
-542.060974	213.536163	860.792236	-538.497986	13.549623	860.094971	-674.135986	254.110672	421.704224	-598.532776	-23.008015	473.461151	-665.008423	261.724304	66.361244	-663.614807	-19.399019	76.770386	-603.753479	319.055206	1291.127563	-550.516968	-69.781990	1299.196289	-531.201843	129.487122	1326.112183	-521.415833	153.053925	1591.504639	-597.913696	359.293182	1054.623413	-558.820435	-124.637093	1067.045044	-358.053040	336.407623	952.660828	-419.341583	-51.065830	858.163086	-530.551147	113.369186	959.969116	434.833191	3.590108	924.311890	453.744232	185.270233
-541.072083	213.593781	860.744080	-537.982300	13.608261	860.011414	-673.559082	254.242889	421.739532	-597.879028	-22.695538	473.386719	-664.931519	261.737671	66.435959	-663.364197	-19.330692	76.741577	-602.391602	319.315216	1290.267334	-550.717346	-69.764748	1299.016479	-530.294434	129.337540	1326.382446	-521.021973	152.694244	1591.544678	-599.065674	358.381531	1053.587402	-558.015137	-124.167023	1066.665649	-363.054352	336.381500	941.598938	-413.821564	-49.951118	861.446899	-529.785095	113.386925	959.901855	434.809692	3.595069	924.313293	453.734467	185.264771
-540.071228	213.661789	860.618225	-537.523804	13.624328	859.921387	-672.993347	254.420822	421.917755	-597.451721	-22.647648	473.363129	-664.987366	261.731232	66.502983	-663.334229	-19.306110	76.799973	-600.998779	319.701355	1289.447266	-550.971375	-69.772469	1298.825195	-529.746033	129.341461	1326.242676	-520.453796	152.455933	1591.646484	-600.390869	357.416382	1052.487427	-557.165649	-123.664871	1066.283203	-368.666840	336.389465	930.385498	-408.159546	-49.019760	864.952576	-529.107056	113.419746	959.798950	434.775360	3.581267	924.300049	453.724060	185.238449
-539.005920	214.989258	860.698792	-537.600586	13.917281	859.934387	-672.601746	254.761353	422.282654	-597.139648	-22.701418	473.298370	-665.069824	261.687012	66.599541	-663.316650	-19.276110	76.864410	-599.637085	320.111481	1288.660278	-551.281372	-69.760269	1298.634155	-529.133362	129.322281	1326.072510	-520.087646	151.898590	1591.610352	-601.746521	356.441284	1051.449097	-556.210876	-123.205315	1065.941040	-374.994690	336.520477	918.898865	-402.409515	-48.348000	868.591797	-528.545715	114.143135	959.838928	434.753296	3.602201	924.306335	453.694122	185.229370
-537.928833	214.920059	860.546814	-536.819214	13.712075	859.975525	-671.874207	254.918732	422.387115	-596.585632	-22.618906	473.323059	-665.053955	261.690704	66.677933	-663.194092	-19.222044	76.880211	-598.266724	320.518219	1287.974487	-551.538574	-69.743469	1298.505127	-528.801636	129.438293	1325.598999	-519.672485	151.366119	1591.552002	-603.012878	355.315521	1050.457886	-555.069397	-122.792374	1065.705200	-381.842957	336.798462	907.489929	-396.247742	-47.662827	872.739624	-527.647339	114.087128	959.786743	434.743896	3.612814	924.292908	453.681915	185.262894
-536.901917	214.865631	860.440063	-536.500549	13.681606	860.027527	-671.154541	255.017944	422.448120	-596.147400	-22.713499	473.363739	-665.099121	261.665253	66.762581	-663.108704	-19.179796	76.947670	-597.082520	320.934601	1287.330933	-551.828552	-69.681168	1298.454956	-527.948425	129.364258	1325.868774	-518.945313	151.141327	1591.699707	-604.290283	354.162994	1049.621216	-553.810974	-122.241669	1065.511230	-389.236084	337.183289	896.231873	-389.571777	-47.002712	877.516724	-527.016907	114.088852	959.763611	434.743530	3.616096	924.299011	453.679260	185.267990
-538.541504	209.269562	858.091614	-537.356567	12.099280	860.097229	-670.136292	254.994720	421.717102	-596.343140	-23.197493	473.602539	-664.953125	261.632080	66.809372	-663.353027	-19.135267	77.094505	-595.789429	321.364075	1286.761230	-551.935608	-69.577835	1298.429077	-527.542786	129.443527	1325.711548	-518.482727	150.539307	1591.630005	-605.410217	352.750580	1048.850952	-552.288025	-121.521362	1065.384521	-397.071075	337.595978	885.236633	-382.384460	-46.461384	882.742004	-527.363342	111.759468	958.526733	434.720093	3.638003	924.298767	453.647797	185.236389
-537.337830	209.059616	858.074951	-537.028564	12.048610	860.111084	-669.362122	255.186005	421.858887	-595.843994	-23.239273	473.623077	-664.905823	261.590942	66.924408	-663.275146	-19.099003	77.160904	-594.601074	321.755585	1286.263306	-552.149902	-69.539398	1298.376343	-526.980530	129.478745	1325.604248	-517.803467	150.258118	1591.723877	-606.594543	351.298981	1048.158813	-550.640015	-120.808029	1065.199219	-405.279205	338.047302	874.802124	-374.826843	-45.815525	888.388855	-526.678955	111.598351	958.534302	434.705566	3.620129	924.285767	453.629669	185.211624
-536.427795	209.296494	857.948303	-536.832397	11.911158	860.099304	-668.602112	255.381104	422.071289	-595.383850	-23.356192	473.680756	-664.889221	261.575958	67.080894	-663.308411	-19.078609	77.247307	-593.422119	322.197693	1285.805908	-552.384949	-69.391792	1298.307495	-526.301453	129.447693	1325.569458	-517.184937	149.833969	1591.731079	-607.720581	349.632538	1047.514160	-548.703247	-120.120178	1065.072510	-413.790924	338.432495	864.980164	-367.422119	-45.910759	894.014526	-526.121155	111.665939	958.464417	434.664001	3.587384	924.286682	453.599030	185.254105
-535.325439	209.176285	857.911804	-536.454346	11.825899	860.172791	-667.749939	255.505539	422.208984	-594.755005	-23.400419	473.726746	-664.812256	261.516846	67.207649	-663.189819	-19.019617	77.330429	-592.031616	322.797699	1285.499390	-552.564697	-69.282730	1298.264648	-525.783386	129.486664	1325.521118	-516.553772	149.456146	1591.751709	-608.901123	347.969391	1046.933960	-546.534119	-119.376656	1065.002808	-422.582336	338.786255	855.830322	-359.687042	-46.079182	900.269165	-525.457336	111.580772	958.490784	434.649811	3.589653	924.282654	453.569214	185.252579
-533.879761	209.375793	858.285583	-535.853699	12.009097	860.321045	-666.771729	255.639633	422.349884	-593.980835	-23.426096	473.707489	-664.758240	261.483459	67.394630	-662.975037	-18.999926	77.419998	-590.924255	323.122253	1284.968994	-552.927368	-69.233284	1298.182129	-525.236938	129.552780	1325.537842	-515.933960	149.117676	1591.785645	-610.200012	346.283447	1046.305908	-544.117920	-118.657272	1065.052002	-431.488403	339.067749	847.525940	-351.720123	-46.309349	907.042664	-524.688110	111.616547	958.779602	434.643555	3.595704	924.276367	453.563721	185.229263
-532.769226	209.310089	858.314636	-535.486450	12.055771	860.454163	-665.998718	255.841919	422.521454	-593.204773	-23.470325	473.666382	-664.861938	261.397919	67.565742	-662.834961	-18.960655	77.560295	-589.702393	323.601959	1284.562866	-553.205322	-69.094307	1298.189697	-524.681274	129.630676	1325.598633	-515.261108	148.815140	1591.851929	-611.612183	344.802673	1045.819214	-541.483459	-117.975075	1065.126465	-440.725830	339.277832	839.772278	-343.651489	-46.744019	914.148315	-524.059265	111.623322	958.871765	434.605164	3.603066	924.281921	453.508484	185.240311
-529.090942	214.007629	860.250061	-534.173828	13.318756	860.531189	-665.030823	256.011902	423.335999	-591.296143	-22.723579	473.390442	-664.794800	261.349426	67.754753	-662.194580	-18.959795	77.536110	-588.372375	324.096588	1284.195557	-553.440796	-68.933319	1298.284546	-524.143433	129.701675	1325.645874	-514.619873	148.509995	1591.924561	-613.172241	343.465454	1045.454712	-538.617371	-117.414856	1065.379028	-450.099548	339.479401	832.795227	-335.605835	-47.349113	921.636841	-522.443054	113.569931	959.967468	434.576019	3.589611	924.297791	453.477173	185.210541
-528.383728	213.862320	860.270508	-533.989380	13.162885	860.666931	-664.361023	256.268219	423.598633	-590.626038	-22.892033	473.493256	-664.883911	261.297760	67.977203	-662.040283	-18.999208	77.691689	-587.040894	324.562775	1283.861816	-553.762451	-68.805847	1298.365601	-523.702087	129.809097	1325.699707	-514.038879	148.229202	1591.997803	-614.776917	342.241516	1045.253540	-535.476318	-116.857460	1065.702637	-459.585022	339.588623	826.546265	-327.514374	-48.102982	929.389893	-522.061401	113.454422	960.051514	434.576965	3.592056	924.291260	453.486694	185.189575
-527.506409	213.698120	860.305847	-533.758911	13.078698	860.857666	-663.453613	256.358429	423.728485	-590.113831	-23.284174	473.661072	-664.892456	261.214355	68.243095	-662.052002	-18.989807	77.958054	-585.663086	324.962036	1283.575684	-553.982178	-68.590736	1298.542603	-523.175842	129.886215	1325.801270	-513.398621	148.016144	1592.142456	-616.490417	341.108368	1045.203857	-532.129395	-116.443008	1066.171875	-469.106873	339.725952	821.005615	-319.298920	-48.921562	937.643188	-521.572021	113.379974	960.170410	434.543427	3.614354	924.292236	453.438782	185.218399
-526.618103	213.756577	860.424316	-533.531006	12.997464	861.033081	-662.622681	256.483551	423.947327	-590.118103	-24.083775	474.032288	-664.965454	261.185944	68.507454	-662.303650	-19.040113	78.350899	-584.309387	325.316528	1283.348755	-554.244812	-68.361809	1298.804810	-522.684509	129.979340	1325.884521	-512.788391	147.823792	1592.288696	-618.250854	340.010315	1045.362305	-528.583130	-115.968460	1066.742920	-478.615906	339.889130	816.246216	-311.507141	-50.263447	945.817932	-521.111511	113.370399	960.326172	434.502625	3.583105	924.289185	453.408813	185.204590
-525.702148	213.799927	860.601501	-533.177979	12.992882	861.297668	-661.814331	256.651550	424.249878	-589.458923	-24.405058	474.247528	-665.031616	261.101593	68.741936	-662.240479	-19.052073	78.678070	-583.021179	325.631500	1283.222534	-554.396484	-68.151230	1299.160034	-522.430908	130.160141	1325.946777	-512.222778	147.650070	1592.440063	-620.134949	339.054779	1045.619263	-524.961548	-115.605270	1067.560059	-488.304688	339.973602	811.915466	-303.846893	-51.308998	953.916748	-520.582458	113.411972	960.556519	434.485260	3.602616	924.266357	453.385437	185.219147
-524.727844	213.855499	860.798523	-532.730164	12.951765	861.617371	-660.854980	256.596710	424.376984	-587.910156	-24.062149	474.294769	-664.861755	261.050720	68.995735	-661.730713	-19.100359	78.910843	-581.860413	325.932220	1283.164795	-554.642273	-67.935738	1299.546509	-521.654602	130.110123	1326.213135	-511.583771	147.555481	1592.686035	-622.082825	338.303925	1046.038208	-521.182800	-115.212212	1068.453491	-497.699738	340.129272	808.328918	-296.395416	-53.063477	962.325073	-520.006042	113.462219	960.826782	434.451050	3.574590	924.268555	453.336914	185.198776
-524.923401	215.188263	861.101135	-535.844971	13.830590	860.680725	-660.243042	256.701904	424.759308	-588.123352	-25.008564	474.366730	-664.986267	261.007111	69.339920	-661.988159	-19.088669	79.477837	-580.777161	326.225311	1283.201416	-554.870850	-67.696228	1300.031616	-521.109680	130.166550	1326.438110	-510.997040	147.496536	1592.963623	-624.095703	337.627502	1046.656372	-517.296692	-114.769043	1069.554321	-506.882782	340.296600	805.381531	-289.003479	-54.724838	970.829163	-521.180725	113.802345	960.463989	434.449615	3.563062	924.279968	453.347748	185.159286
-523.968750	214.914505	861.300842	-534.997131	13.485227	861.231628	-659.357239	256.676300	425.003723	-587.258484	-25.204893	474.746826	-664.862122	260.914764	69.622124	-661.712036	-19.094240	79.898361	-579.804504	326.455688	1283.272583	-555.049683	-67.423248	1300.635864	-520.617126	130.285172	1326.704590	-510.485596	147.437744	1593.237915	-626.176147	337.185394	1047.352905	-513.414856	-114.396591	1070.757690	-515.929565	340.416962	802.917175	-281.857025	-56.579159	979.327820	-520.455017	113.671364	960.856445	434.471832	3.505882	924.269836	453.217285	184.699371
-522.717407	215.533417	861.942261	-534.688171	14.026926	861.534973	-658.948914	256.842712	425.537872	-586.372070	-25.330189	474.994568	-665.157898	260.807861	69.980751	-661.371521	-19.065359	80.287872	-578.720276	326.948303	1283.535889	-555.157471	-67.191704	1301.215332	-520.180603	130.410370	1326.959595	-510.006348	147.388382	1593.529663	-628.288635	337.046692	1048.213257	-509.415741	-114.008545	1072.139526	-524.495972	340.493134	801.015564	-275.059204	-58.547989	987.820068	-519.871887	114.054245	961.345276	434.390564	3.592258	924.275269	453.252380	185.153702
-522.581055	214.751251	861.953674	-534.356995	13.475498	861.977173	-657.367310	256.142822	425.426605	-585.970093	-25.589334	475.483337	-664.525452	260.620117	70.265480	-661.276062	-18.980658	80.821075	-577.991943	327.049286	1283.583496	-555.202332	-66.895378	1301.825928	-519.693787	130.550186	1327.282349	-509.531067	147.379456	1593.885986	-630.479797	336.845825	1049.133301	-505.473755	-113.687172	1073.596924	-532.569702	340.470245	799.526245	-268.540283	-60.610100	996.187195	-519.610962	113.606758	961.571045	434.407410	3.484775	924.264282	453.146606	184.684082
-522.031677	214.803299	862.225891	-534.260620	13.799873	862.352112	-656.143860	255.674332	425.560211	-585.560181	-25.764807	475.880890	-664.003540	260.397095	70.617744	-661.078186	-18.812235	81.394455	-577.142822	327.299408	1283.830078	-555.167603	-66.605545	1302.599121	-519.204041	130.695816	1327.645996	-509.095734	147.441330	1594.250732	-632.732666	336.934631	1050.078857	-501.536011	-113.462502	1075.211182	-540.343689	340.514557	798.501770	-262.302368	-62.771099	1004.415649	-519.304260	113.826195	961.896179	434.375793	3.495506	924.263489	453.108978	184.699097
-521.416443	214.826080	862.604553	-533.997559	13.671213	862.793579	-654.580322	254.940887	425.529144	-585.283569	-25.912945	476.444183	-663.277344	260.178009	70.930580	-660.701599	-18.643761	81.968117	-576.404175	327.533783	1284.129395	-555.133240	-66.340813	1303.413940	-518.642212	130.856567	1328.076172	-508.708740	147.522751	1594.678955	-635.065552	337.280609	1051.220337	-497.654907	-113.317383	1076.950317	-547.842407	340.825287	798.122925	-256.458893	-64.965851	1012.508728	-518.894714	113.791092	962.308960	434.303528	3.573169	924.259888	453.169891	185.123901
-520.739746	214.706787	862.972656	-533.451660	13.153900	863.335022	-653.176880	254.232574	425.417633	-585.183594	-26.034618	477.170349	-662.711609	259.990692	71.279762	-660.424988	-18.538099	82.554756	-575.632629	327.756439	1284.523804	-554.996277	-66.040977	1304.213745	-518.539856	131.154709	1328.312988	-508.391113	147.641220	1595.128174	-637.472778	337.630981	1052.439453	-493.857819	-113.195168	1078.766357	-554.856384	340.954987	798.130188	-250.915833	-67.461624	1020.269226	-518.333252	113.556801	962.768494	434.295044	3.581872	924.261780	453.141663	185.140182
-520.222656	214.722610	863.353455	-533.043579	13.116891	863.852173	-651.768921	253.410309	425.351685	-585.155090	-26.041693	477.903625	-661.933472	259.740173	71.616783	-660.132263	-18.433683	83.182419	-574.968628	328.006287	1285.000610	-554.902344	-65.689514	1305.074219	-517.819641	131.212143	1328.913330	-508.049042	147.776398	1595.657959	-639.953735	337.970184	1053.759521	-490.211487	-113.139389	1080.687988	-561.049683	340.963440	798.083740	-245.782639	-69.565186	1027.874878	-517.890747	113.610229	963.219421	434.284607	3.605624	924.259949	453.112579	185.148087
-519.754089	214.751251	863.799255	-532.562195	13.065158	864.436768	-650.227478	252.421524	425.350555	-585.141418	-25.962244	478.618713	-660.742554	259.262054	71.993835	-659.894836	-18.317921	83.811630	-574.366699	328.235626	1285.503540	-554.660645	-65.365074	1306.059082	-517.337219	131.423248	1329.459961	-507.767059	147.953003	1596.169312	-642.475220	338.246674	1055.067261	-486.658417	-113.181831	1082.733276	-566.463318	341.032257	798.617126	-240.994308	-71.882645	1035.146851	-517.387573	113.666084	963.732361	434.256836	3.581538	924.251343	453.105988	185.112350
-519.368042	214.872711	864.288208	-532.027222	13.308183	865.044006	-648.693481	251.300003	425.365540	-585.067810	-25.817158	479.313324	-659.695007	258.750061	72.305511	-659.700439	-18.364685	84.501938	-573.814941	328.488953	1285.994751	-554.445923	-65.022408	1306.984619	-516.878479	131.645523	1329.960693	-507.539551	148.161240	1596.726685	-644.915588	338.200104	1056.434937	-483.233398	-113.395500	1084.772827	-570.868958	341.259430	799.402100	-236.579773	-74.243896	1042.012695	-516.940979	113.914024	964.281799	434.232849	3.564453	924.261841	453.059723	185.072861
-519.063599	215.063126	864.821289	-531.618652	13.423326	865.657288	-647.262451	250.249146	425.434052	-585.185181	-25.815187	480.095520	-658.537109	258.166229	72.554733	-659.584045	-18.487354	85.151855	-573.359985	328.740112	1286.477539	-554.037415	-64.630943	1308.074341	-516.459290	131.961136	1330.495361	-507.374786	148.337799	1597.299316	-647.321472	337.990753	1057.844971	-480.040375	-113.589806	1086.883911	-574.281921	341.547302	800.417236	-232.539764	-76.542755	1048.504150	-516.542297	114.108368	964.851379	434.220764	3.611069	924.263977	453.049255	185.090790
-518.852478	215.284592	865.331909	-531.424377	13.998967	866.189392	-645.944702	249.202621	425.571594	-585.188599	-25.824835	480.677216	-657.288757	257.535095	72.854111	-659.394165	-18.720602	85.770744	-572.904114	329.210144	1287.246826	-553.704163	-64.303276	1309.207642	-516.190491	132.382339	1331.021851	-507.150909	148.650162	1597.861694	-649.607544	337.616638	1059.230103	-477.051605	-113.860847	1089.067017	-576.880432	341.930878	801.621765	-228.831696	-78.867012	1054.537354	-516.256226	114.511337	965.365295	434.209900	3.614171	924.270142	453.027740	185.121704
-518.672791	215.465164	865.802185	-531.041321	14.153535	866.771362	-644.705933	248.261902	425.640045	-585.093323	-25.854078	481.288361	-656.349609	256.848724	73.112244	-659.203796	-18.996780	86.326492	-572.913757	329.357635	1287.599731	-553.314697	-63.885880	1310.275635	-515.642761	132.674057	1331.623047	-507.007874	148.957413	1598.368896	-651.950684	337.295288	1060.545410	-474.264404	-114.340424	1091.213135	-578.974487	342.456818	802.985962	-225.489227	-81.268661	1060.003174	-515.928833	114.740318	965.887390	434.160919	3.598403	924.293213	452.984711	185.072662
-518.496826	215.595520	866.280945	-530.510437	13.843216	867.430359	-643.680542	247.456024	425.712921	-585.095581	-25.971125	481.954163	-655.639465	256.254333	73.350929	-659.146057	-19.337605	86.860382	-572.915344	329.692352	1288.190430	-552.757874	-63.422119	1311.477417	-515.383972	133.126999	1332.146118	-506.906311	149.300385	1598.917480	-654.088745	336.965546	1061.822998	-471.636749	-114.688858	1093.392090	-580.208374	342.998871	804.406250	-222.446655	-83.720695	1064.932251	-515.540466	114.753052	966.453125	434.145844	3.599375	924.280029	452.972137	185.106964
-518.424377	215.764648	866.698975	-530.127258	14.065321	867.963928	-642.863525	246.700394	425.844391	-585.030518	-26.051798	482.462189	-654.926514	255.545334	73.580559	-659.120117	-19.784157	87.373718	-573.180969	330.010254	1288.734131	-552.354614	-62.994766	1312.514404	-514.819153	133.550873	1332.761108	-506.816742	149.656326	1599.433716	-656.152710	336.797028	1063.067627	-469.294128	-115.197350	1095.496826	-581.336365	343.516205	805.736816	-219.728333	-86.109749	1069.274780	-515.249756	115.015869	966.923218	434.129486	3.623646	924.283997	452.954102	185.124496
-518.418640	215.925369	867.088379	-529.818909	14.246623	868.448242	-642.272522	246.013535	426.014526	-584.861511	-26.090662	482.853119	-654.248169	254.851501	73.729408	-659.099121	-20.195120	87.827484	-573.579651	330.341125	1289.357178	-551.742065	-62.588001	1313.676636	-514.473572	134.013824	1333.235229	-506.725739	150.059998	1599.923462	-657.780151	336.681000	1064.176636	-467.102112	-115.736282	1097.643677	-581.291443	344.229858	807.272461	-217.310150	-88.474937	1073.084839	-515.011475	115.242653	967.352661	434.106323	3.630248	924.285095	452.911652	185.120285
-518.440735	216.074219	867.393738	-529.540283	14.480101	868.843872	-641.982239	245.562546	426.228394	-584.747864	-26.256855	483.221344	-653.896545	254.268860	73.869019	-659.084351	-20.643057	88.243416	-574.169250	330.652466	1290.048218	-551.045410	-62.094044	1314.678833	-514.301147	134.591324	1333.701660	-506.667572	150.509094	1600.386475	-659.325500	336.794342	1065.199707	-465.054596	-116.235947	1099.604492	-581.519897	344.803253	808.474182	-215.185486	-90.786301	1076.290894	-514.813049	115.488136	967.696594	434.123016	3.543572	924.272827	452.836121	184.692627
-518.518799	216.255981	867.673828	-529.284485	14.746611	869.159180	-641.930786	245.287354	426.431458	-584.556824	-26.373833	483.485992	-653.702942	253.726944	74.053444	-659.105164	-21.044739	88.594254	-574.970276	330.920959	1290.669556	-550.366516	-61.685135	1315.738403	-513.847046	135.046509	1334.257568	-506.625732	151.030914	1600.804321	-660.465454	336.924805	1065.959106	-463.331421	-116.756721	1101.513428	-580.546021	345.747833	809.810364	-213.317642	-93.063370	1078.918701	-514.639954	115.740417	967.986389	434.104828	3.555916	924.286255	452.803009	184.651566
-518.761475	216.453979	867.873169	-529.258423	15.313020	869.361023	-642.164551	245.231003	426.636597	-584.291748	-26.516457	483.718323	-653.745483	253.320938	74.208519	-659.117249	-21.400047	88.873970	-575.874878	331.177673	1291.282715	-549.697021	-61.202724	1316.565308	-513.621948	135.515549	1334.677856	-506.596802	151.547348	1601.148926	-661.351013	337.268066	1066.537109	-461.775543	-117.428596	1103.225464	-579.734070	346.805481	810.925171	-211.747223	-95.339264	1080.969727	-514.618591	116.129852	968.174805	434.084412	3.543818	924.286560	452.778168	184.678726
-518.884888	216.552170	868.020386	-528.834717	15.046327	869.670959	-642.595642	245.347351	426.820526	-584.101257	-26.728870	484.001648	-653.985474	253.089386	74.310867	-659.194336	-21.796816	89.168205	-576.916504	331.414673	1291.835449	-548.874023	-60.775723	1317.494995	-513.416321	136.078690	1335.020142	-506.681946	152.060669	1601.402832	-662.002502	337.772095	1066.981445	-460.383698	-118.096352	1104.738037	-578.567688	347.720123	811.827698	-210.405777	-97.449715	1082.411377	-514.449890	116.150070	968.401306	434.075714	3.562735	924.274414	452.766571	184.678818
-519.119446	216.735626	868.103027	-528.651184	15.220631	869.808167	-643.315308	245.730072	427.049438	-583.817139	-26.880836	484.092926	-654.466736	252.957092	74.348915	-659.292480	-22.128267	89.332603	-577.963806	331.567932	1292.251831	-548.117798	-60.382198	1318.134644	-513.252686	136.614868	1335.233154	-506.747467	152.579361	1601.511719	-662.272400	338.314117	1067.126343	-459.246338	-118.775581	1106.016602	-577.294067	349.055115	812.601563	-209.300446	-99.496437	1083.255615	-514.433105	116.373398	968.507080	433.991699	3.554244	924.293335	452.671783	184.679947
-519.449768	216.867249	868.098633	-528.504089	15.427649	869.881531	-644.278320	246.284012	427.257629	-583.435669	-27.014950	484.131012	-655.275635	253.031784	74.391411	-659.425415	-22.390118	89.377991	-579.059265	331.701569	1292.544312	-547.316833	-59.986851	1318.614624	-513.260437	137.220230	1335.290771	-506.716949	153.380966	1601.671631	-661.930359	338.871521	1067.324707	-458.325714	-119.541199	1107.028320	-575.771912	350.353119	813.102051	-208.436371	-101.388069	1083.505127	-514.470276	116.601196	968.536133	433.981262	3.552182	924.262512	452.675903	184.691849
-519.739380	216.973312	868.053284	-528.346252	15.681913	869.861511	-645.441040	247.101120	427.495361	-582.955078	-27.125607	484.023529	-656.251282	253.216476	74.370781	-659.547913	-22.661638	89.385963	-580.156189	331.837036	1292.655762	-546.457825	-59.598667	1319.114502	-512.980896	137.660843	1335.384521	-506.812531	154.113129	1601.613037	-661.710938	339.779999	1067.029419	-457.559113	-120.290390	1107.818848	-574.007324	351.703522	813.495422	-207.804840	-103.235062	1083.215088	-514.504456	116.813965	968.500244	433.949554	3.565558	924.266479	452.646851	184.685776
-520.114075	217.183121	867.954224	-528.211853	15.883442	869.727539	-646.794678	248.259140	427.739532	-582.429688	-27.250353	483.869049	-657.294250	253.557083	74.300888	-659.779968	-22.903952	89.246590	-581.171692	331.884827	1292.602417	-545.578979	-59.269333	1319.394043	-512.999207	138.154205	1335.267944	-506.962341	154.738464	1601.494873	-661.193237	340.693085	1066.542236	-457.079926	-121.016693	1108.316650	-571.993225	353.126251	813.525757	-207.405731	-104.957008	1082.266724	-514.607727	117.025795	968.382141	433.925537	3.562904	924.257568	452.607269	184.716446
-520.533813	217.381271	867.761292	-528.111816	15.988418	869.506958	-648.329651	249.510986	427.970459	-581.856445	-27.337160	483.537842	-658.501831	253.927200	74.223030	-659.960815	-23.057701	89.048515	-582.068115	332.048096	1292.417114	-544.727661	-58.962254	1319.456055	-512.865967	138.622665	1335.114746	-506.993835	155.530807	1601.291992	-660.370605	341.737640	1065.799805	-456.790924	-121.860115	1108.481812	-569.721130	354.738068	813.544250	-207.209152	-106.540527	1080.762329	-514.768372	117.188156	968.175354	433.900330	3.586299	924.263794	452.559021	184.718307
-521.007019	217.540878	867.461548	-528.058716	16.069784	869.149780	-649.817566	250.720520	428.111664	-581.382690	-27.427853	483.032806	-659.597839	254.355103	74.067451	-660.046448	-23.039858	88.718407	-583.057251	331.978271	1291.890747	-543.880981	-58.661427	1319.493408	-512.769409	139.039276	1334.796021	-507.138733	156.325516	1600.939331	-659.504395	342.928894	1064.902344	-456.708588	-122.658401	1108.430054	-566.986389	356.027130	813.341553	-207.279037	-107.966087	1078.683594	-514.971558	117.304771	967.846252	433.864807	3.617604	924.284973	452.535645	184.721909
-521.502625	217.748413	867.105225	-528.159058	16.647369	868.603699	-651.297302	252.034058	428.261414	-580.735657	-27.314482	482.408051	-660.698730	254.946823	73.893021	-660.190491	-22.957226	88.345673	-583.882813	331.953705	1291.270630	-543.041687	-58.411736	1319.321167	-512.771301	139.392273	1334.355835	-507.260590	157.084671	1600.529175	-658.784241	344.318085	1063.543457	-457.153992	-123.622162	1107.998047	-564.234558	357.492615	812.907227	-207.554108	-109.298920	1076.016479	-515.231567	117.621849	967.391785	433.806854	3.708534	924.296753	452.594330	185.098175
-521.880737	217.901047	866.696228	-527.772827	16.480976	868.114197	-652.580811	253.201569	428.223633	-580.203918	-27.216526	481.875549	-661.681335	255.551453	73.658951	-660.316956	-22.773094	87.935715	-584.575134	332.020142	1290.495361	-542.206299	-58.194286	1319.001953	-512.819275	139.758667	1333.789185	-507.526215	157.799408	1599.890381	-657.503967	345.715912	1062.225586	-457.407013	-124.367729	1107.463501	-561.276978	358.738251	812.252686	-208.090927	-110.521713	1072.776978	-515.291077	117.612854	966.948608	433.795380	3.740520	924.292847	452.595673	185.161011
-522.282593	218.144714	866.231140	-527.561951	16.799425	867.543762	-653.455627	254.079559	428.058228	-579.764709	-27.037701	481.260193	-662.161926	256.114502	73.361931	-660.270630	-22.489874	87.477676	-585.347839	331.838562	1289.443359	-541.454224	-58.006893	1318.441284	-512.871704	140.068314	1333.130981	-507.606567	158.786957	1599.375244	-656.109192	347.215820	1060.680664	-457.943054	-125.165657	1106.553955	-558.310791	360.015228	811.430115	-208.866562	-111.604973	1068.997681	-515.440796	117.872459	966.436157	433.781036	3.741008	924.296997	452.585846	185.162750
-523.003296	218.994141	865.818420	-527.528320	17.508055	866.876465	-654.903870	255.191711	428.095886	-579.546997	-26.894148	480.641235	-663.221497	256.620117	73.027618	-660.289185	-22.116289	87.002655	-586.017395	331.748535	1288.304199	-540.706543	-57.876690	1317.816650	-512.947327	140.356918	1332.355835	-507.808044	159.618637	1598.684814	-654.594360	348.776947	1059.022583	-458.644928	-125.934532	1105.571899	-555.188965	361.250305	810.446045	-209.918335	-112.507500	1064.727661	-515.856689	118.562576	965.903320	433.737030	3.747561	924.318359	452.548218	185.157913
-523.132324	218.446793	865.175171	-527.045959	17.281511	866.277893	-654.333313	254.970215	427.190765	-579.351929	-26.475599	480.106873	-662.593018	256.977997	72.446419	-660.331238	-21.669613	86.502876	-586.555420	331.733215	1287.151978	-539.950684	-57.759823	1317.122314	-513.049194	140.620712	1331.609131	-508.012451	160.465118	1597.964233	-652.826233	350.232910	1057.209473	-459.589081	-126.679337	1104.343018	-551.983398	362.441315	809.299805	-211.213104	-113.332161	1059.962158	-515.734680	118.227913	965.287415	433.736237	3.752038	924.325562	452.543823	185.179489
-523.635376	218.608170	864.640686	-526.864807	17.417988	865.625122	-654.592102	255.032257	426.569122	-579.277954	-25.976925	479.509094	-662.485657	257.178894	71.945915	-660.401672	-21.251972	86.029015	-587.214661	331.557007	1285.728394	-539.263550	-57.673328	1316.368408	-513.179260	140.836639	1330.781250	-508.245911	161.290939	1597.182861	-651.073303	351.882385	1055.250122	-460.728790	-127.375061	1102.955444	-548.764465	363.569214	808.024292	-212.887695	-113.874718	1054.684570	-515.941406	118.350830	964.698120	433.713348	3.768676	924.323547	452.550934	185.192596
-524.609314	218.966110	864.127930	-526.888794	17.853140	864.906555	-654.893005	254.982666	426.032745	-579.547913	-25.447687	479.275177	-662.310852	257.139709	71.434975	-660.572571	-20.758041	85.494987	-587.760193	331.425293	1284.398560	-538.526733	-57.622650	1315.498291	-513.350769	141.065292	1329.904785	-508.462891	162.151215	1596.404541	-649.034058	353.162292	1053.269409	-462.068146	-128.025009	1101.500000	-545.527100	364.585205	806.706116	-214.866989	-114.321213	1048.984375	-516.462280	118.689857	964.084717	433.732178	3.719094	924.329956	452.470673	184.772064
-524.772522	219.631622	863.790710	-526.394348	17.857086	864.291687	-655.218140	254.812408	425.573151	-579.614685	-24.872227	478.653412	-662.017700	256.954163	70.857605	-660.575989	-20.316223	84.905304	-588.226318	331.394348	1283.052368	-537.805359	-57.595840	1314.620728	-513.493652	141.325516	1329.023804	-508.719391	162.945557	1595.582031	-646.938843	354.563354	1051.341431	-463.559570	-128.568283	1099.906372	-542.230896	365.540131	805.343811	-217.152328	-114.603340	1042.861816	-516.397644	118.917747	963.618286	433.690186	3.697631	924.338867	452.429596	184.803085
-525.326416	219.973114	863.324036	-526.245239	18.069279	863.586792	-655.780762	254.687988	425.102051	-581.101257	-25.387465	478.591187	-661.901489	256.639191	70.308960	-661.311401	-19.942886	84.513428	-588.720337	331.298737	1281.753906	-537.003479	-57.572472	1313.839600	-513.647095	141.535461	1328.149902	-508.951935	163.807541	1594.786987	-644.667480	355.768768	1049.419678	-465.201965	-129.049591	1098.378052	-538.875122	366.403595	804.041199	-219.811462	-114.685303	1036.327148	-516.610291	119.109047	963.033569	433.649078	3.791964	924.352844	452.468048	185.168228
-525.541260	220.711136	863.023254	-525.926758	18.428528	862.918579	-656.360291	254.352875	424.745300	-581.253845	-24.683634	477.941467	-661.791504	256.313599	69.821129	-661.421631	-19.489809	83.769669	-589.315552	331.051270	1280.391724	-536.298096	-57.520199	1313.106689	-513.767883	141.766785	1327.288086	-509.279968	164.553024	1593.982056	-642.348389	356.941071	1047.578857	-467.070709	-129.468475	1096.772705	-535.474976	367.227234	802.776794	-222.844833	-114.636818	1029.441284	-516.666382	119.501015	962.558960	433.622528	3.830776	924.377014	452.408447	185.209229
-525.411926	221.653091	862.818237	-525.362244	19.144606	862.315857	-656.977051	253.891846	424.330505	-581.465332	-23.948421	477.217834	-661.643188	255.995956	69.354187	-661.517151	-19.030397	83.055550	-589.795593	330.922363	1279.228516	-535.320251	-57.358906	1312.583862	-513.872925	141.964340	1326.499756	-509.604675	165.329315	1593.214966	-639.933289	357.894348	1045.916260	-469.050446	-129.647614	1095.285400	-531.939087	367.874756	801.685547	-226.286392	-114.478165	1022.205261	-516.446045	120.153961	962.166260	433.594849	3.809636	924.428711	452.361176	185.212845
-526.771790	220.729416	861.689575	-525.503723	18.847313	861.594604	-657.721863	253.417313	423.827545	-582.362671	-23.607473	477.007629	-661.533142	255.661728	68.920937	-661.731628	-18.628885	82.352699	-590.221436	330.765167	1278.170776	-534.818787	-57.301373	1311.791748	-514.024170	142.136139	1325.788086	-509.940552	166.050568	1592.520020	-637.507263	358.623932	1044.393188	-471.217834	-129.709305	1093.767090	-528.398560	368.451538	800.755249	-230.101913	-114.216499	1014.680542	-516.897583	119.799568	961.214294	433.531555	3.812253	924.481262	452.303345	185.243164
-527.173096	221.254257	861.425232	-524.902039	19.289618	860.979919	-658.675842	253.055847	423.713989	-582.496460	-22.674320	476.100494	-661.505371	255.342651	68.547813	-661.471191	-18.232830	81.549652	-590.631958	330.638641	1277.208496	-534.389587	-57.204906	1311.066650	-514.162598	142.274155	1325.173096	-510.332245	166.761292	1591.876221	-635.022095	359.132263	1042.986450	-473.539978	-129.689285	1092.231689	-524.796509	368.895569	800.004944	-234.252213	-113.792747	1007.019470	-516.863953	120.155533	960.780823	433.025085	3.591518	924.795349	452.045746	184.980072
-527.740723	220.511154	860.655273	-524.711731	19.427862	860.274231	-659.393433	252.619293	423.377502	-583.071045	-22.040377	475.393341	-661.221436	255.145554	68.247452	-661.355774	-17.813244	80.882233	-591.033386	330.474487	1276.446899	-533.910522	-57.177010	1310.358887	-514.275513	142.421494	1324.577515	-510.724030	167.410049	1591.333740	-632.637939	359.449341	1041.806152	-475.921326	-129.423889	1090.839722	-520.699402	368.580994	799.286316	-238.707275	-113.295860	999.220642	-516.835205	119.922325	960.022827	433.402161	3.886817	924.664001	452.122131	185.113235
-528.199280	220.780334	860.382996	-524.377869	19.638653	859.726013	-658.425415	251.499298	422.652924	-583.913086	-21.292526	474.955719	-659.815918	255.195801	67.920464	-661.319519	-17.416904	80.313004	-591.419800	330.356140	1275.761475	-533.501953	-57.204750	1309.774902	-514.410645	142.526855	1324.120972	-511.156616	168.051300	1590.902588	-630.332214	359.578583	1040.737183	-478.386566	-129.008621	1089.390137	-516.909424	368.612823	798.903625	-243.508209	-112.678459	991.332397	-516.878418	120.063087	959.610657	433.646118	4.081005	924.501709	452.159210	185.314056
-529.311523	219.462799	859.543945	-524.345581	19.396503	859.226440	-660.902161	252.153687	422.961823	-585.042725	-20.807272	474.813049	-660.873718	255.214355	67.895805	-661.354126	-17.082857	79.989342	-591.757446	330.181549	1275.232544	-533.008606	-57.174141	1309.163574	-514.541931	142.590179	1323.793335	-511.707428	168.502777	1590.503540	-627.975403	359.366272	1039.805664	-480.934967	-128.487595	1087.988037	-513.382202	369.085785	798.918457	-248.530182	-111.946602	983.492188	-517.112671	119.512878	958.912048	432.984680	3.620692	924.740845	451.876007	185.046875
-530.281494	217.853149	858.542725	-524.383362	18.961279	858.865234	-661.884216	252.150131	422.834106	-586.518311	-20.303337	474.961182	-660.968872	255.521317	67.853920	-661.527344	-16.916813	79.791145	-592.057495	330.069977	1274.899536	-532.622498	-57.204468	1308.617188	-514.621033	142.636215	1323.585449	-512.038208	169.228561	1590.398560	-625.852905	359.120697	1039.065063	-483.592651	-127.915871	1086.589355	-509.448792	368.730133	798.980408	-253.837128	-111.069763	975.586365	-517.191711	118.869255	958.187378	432.793457	3.574164	924.801453	451.772827	184.993423
-530.722778	217.687790	858.392395	-524.190430	18.989687	858.682068	-662.657959	252.158234	422.811584	-587.869324	-20.005188	475.196564	-661.022461	255.850922	67.880493	-661.480103	-16.872114	79.653702	-592.406433	329.960114	1274.685547	-532.170166	-57.306103	1308.196289	-514.730896	142.664490	1323.438599	-512.495361	169.746994	1590.355225	-623.802124	358.655243	1038.515259	-486.274017	-127.159889	1085.272461	-505.676422	368.559570	799.387451	-259.421783	-110.127495	967.712769	-517.151489	118.822525	958.003662	432.579285	3.573027	924.840820	451.700653	185.003036
-531.127747	217.816284	858.485657	-523.974609	19.133957	858.621582	-662.370544	251.670471	422.424103	-589.277344	-19.723564	475.387207	-660.467712	256.128998	67.791695	-661.525208	-16.909630	79.597740	-592.663269	329.991150	1274.761108	-531.839355	-57.480286	1307.840576	-514.739258	142.597168	1323.473755	-513.099915	170.070068	1590.359863	-621.843201	357.989807	1038.141113	-488.969910	-126.453255	1084.030640	-501.885254	368.062531	799.982849	-265.285736	-109.099030	959.845581	-517.106079	118.919197	958.005615	432.295746	3.618430	924.888184	451.574066	185.023651
-531.594421	217.924454	858.662292	-523.844604	19.282370	858.655884	-663.012817	251.647736	422.411499	-590.642761	-19.622156	475.723022	-660.501404	256.284729	67.814857	-661.742981	-17.044571	79.627487	-592.930847	329.902313	1274.877441	-531.484863	-57.622181	1307.580444	-514.748535	142.547165	1323.645508	-513.462158	170.661774	1590.604004	-620.035217	357.258820	1037.906738	-491.733734	-125.592903	1082.919678	-498.152466	367.475189	800.713318	-271.423676	-107.853058	951.974548	-517.114868	119.013939	958.094360	431.966156	3.676402	924.939209	451.446655	185.055557
-532.025024	218.002136	858.852051	-523.792969	19.489758	858.754578	-663.677551	251.645630	422.505646	-591.934570	-19.496920	476.060150	-660.463501	256.334808	67.784683	-661.770142	-17.178244	79.632530	-593.159241	329.850067	1275.153931	-531.257629	-57.756268	1307.405396	-514.781677	142.476471	1323.863159	-514.132568	170.737717	1590.733276	-618.373047	356.414093	1037.846313	-494.453918	-124.640190	1081.939453	-494.468842	366.624084	801.665527	-277.903259	-106.585205	944.105286	-517.114136	119.144783	958.218140	431.634918	3.770039	925.014038	451.377716	185.140915
-532.407837	218.124023	859.085449	-523.847595	19.724302	858.878906	-664.148804	251.580551	422.500977	-592.963928	-19.302687	476.195679	-660.342773	256.314362	67.740395	-661.889404	-17.366251	79.614555	-593.411072	329.678436	1275.351440	-531.054443	-57.874210	1307.293945	-514.798828	142.405472	1324.107544	-514.642578	170.968933	1591.008545	-616.861206	355.560669	1037.840576	-497.192657	-123.716537	1081.080566	-490.841125	365.671570	802.731140	-284.597015	-104.683746	936.321655	-517.156128	119.294067	958.377808	431.225525	3.865798	925.093018	451.287750	185.251099
-532.896851	218.207230	859.287292	-524.027649	19.851171	859.023682	-664.266357	251.413254	422.375977	-593.122192	-18.324732	475.998199	-660.060120	256.326569	67.734070	-661.644775	-17.520439	79.451324	-593.556274	329.652283	1275.761963	-530.922058	-57.995842	1307.206299	-514.751160	142.307861	1324.402832	-515.154236	171.138458	1591.331177	-615.429749	354.748352	1038.024292	-499.833801	-122.607475	1080.296265	-487.195740	364.590179	803.989746	-291.214966	-103.281013	928.677429	-517.267944	119.397682	958.526245	430.740784	3.922920	925.165833	451.182281	185.354889
-533.651855	218.126831	859.392090	-524.428589	19.878740	859.152893	-665.297913	251.716232	422.564453	-594.258118	-18.794523	476.454773	-660.607666	256.287445	67.731415	-661.805908	-17.642900	79.466148	-593.635498	329.661377	1276.222656	-530.776184	-58.129372	1307.157715	-514.721436	142.269440	1324.683594	-515.649780	171.221832	1591.681641	-614.135437	353.869812	1038.304565	-502.525055	-121.393623	1079.495972	-483.657806	363.425507	805.372375	-298.692810	-102.426979	920.969727	-517.580627	119.416069	958.612854	430.324280	4.014865	925.225037	451.145416	185.444656
-534.717834	217.727264	859.365906	-525.083496	19.802427	859.212585	-666.343567	252.051849	422.701599	-594.976746	-18.854630	476.512543	-661.102722	256.265747	67.773697	-661.783752	-17.718143	79.418983	-593.539246	329.780365	1276.817383	-530.575073	-58.289886	1307.113770	-514.602051	142.208145	1324.977417	-516.147522	171.193726	1592.050293	-612.914063	353.079773	1038.578247	-505.126648	-120.090225	1078.743164	-480.206604	362.113190	806.762756	-306.181213	-101.084343	913.427246	-518.111938	119.261772	958.590698	430.040497	4.275439	925.096130	451.189087	185.830612
-535.361389	217.958237	859.492188	-525.820068	19.836992	859.203491	-666.539307	252.019745	422.687042	-595.525330	-18.883106	476.455811	-661.140991	256.201538	67.759926	-661.861328	-17.738178	79.379082	-593.476318	329.762512	1277.301514	-530.356262	-58.456261	1307.058228	-514.442200	142.096542	1325.292969	-516.591919	171.123505	1592.408447	-611.819092	352.332916	1038.941895	-507.766968	-118.681740	1077.945801	-476.909424	360.714050	808.279663	-313.999115	-99.678825	906.001648	-518.547302	119.332970	958.619019	429.609497	4.417527	925.151184	451.179718	185.929276
-535.977295	218.113861	859.626770	-526.469299	19.889862	859.278198	-666.720093	251.979080	422.667297	-595.825317	-18.372097	476.135040	-661.127441	256.134064	67.737297	-661.799683	-17.734089	79.266724	-593.383545	329.781158	1277.858887	-530.144775	-58.604542	1306.962891	-514.239380	142.044434	1325.550537	-516.902832	171.181152	1592.839233	-610.760986	351.562042	1039.356445	-510.367615	-117.174469	1077.121338	-473.355865	359.198029	810.001953	-321.795593	-98.307388	898.873596	-518.958618	119.415634	958.696655	429.171692	4.371266	925.223389	451.075409	185.016663
-536.174316	217.800873	859.714966	-526.115234	20.107496	859.699707	-666.768372	251.888611	422.591675	-596.073669	-18.430094	476.251251	-660.987366	256.109619	67.718452	-661.768494	-17.646839	79.222092	-593.286621	329.679596	1278.344849	-529.910522	-58.738987	1306.813232	-514.126343	141.916016	1325.793701	-517.312256	170.935760	1593.226563	-609.894409	350.944153	1039.711304	-512.880188	-115.588364	1076.361816	-470.136658	357.502686	811.565735	-329.926849	-97.015404	891.758179	-518.885254	119.570313	958.951111	428.643890	4.515584	925.250244	450.997589	184.928879
-536.671082	217.684723	859.745667	-526.725769	20.070053	859.773682	-667.004517	251.912216	422.540314	-596.386719	-18.310020	476.207886	-660.993103	256.114777	67.694077	-661.810669	-17.675772	79.334961	-593.083069	329.678925	1278.800659	-529.619812	-58.913509	1306.578613	-513.975891	141.839111	1325.974487	-517.668030	170.641235	1593.537476	-609.086243	350.435791	1040.086060	-515.483582	-114.026962	1075.525391	-467.144653	355.703461	813.140747	-338.228210	-95.615746	884.973938	-519.285828	119.516129	958.984253	427.916962	4.855289	925.314392	450.338928	184.991211
-537.216553	217.745850	859.764709	-527.784546	20.095297	859.694153	-667.353027	251.996567	422.509796	-596.761475	-18.314457	476.185577	-661.108582	256.166656	67.653488	-661.741699	-17.408581	79.157593	-592.725891	329.812012	1279.370972	-529.310425	-59.060062	1306.274414	-513.810059	141.770172	1326.072510	-517.995239	170.268005	1593.778564	-608.372803	350.002808	1040.457520	-517.996826	-112.459106	1074.674194	-464.303406	353.850922	814.635681	-346.161713	-93.845840	878.702759	-519.892151	119.486855	958.929749	427.266724	4.923916	925.379944	450.292725	185.062256
-537.638123	217.748672	859.745178	-528.691711	20.376795	859.803711	-667.670410	252.080704	422.476227	-597.092651	-18.270020	476.134644	-661.262512	256.235657	67.608917	-661.794067	-17.350674	79.252342	-592.540649	329.704803	1279.724609	-529.013489	-59.237259	1305.918213	-513.633240	141.674210	1326.133423	-518.284790	169.811127	1593.958740	-607.693604	349.693573	1040.730347	-520.511169	-110.902924	1073.741211	-461.493591	352.000336	816.212952	-354.326477	-92.576599	872.425842	-520.466125	119.667747	958.963013	426.200348	5.587785	925.606750	449.305969	184.515686
-537.893738	217.508270	859.680115	-528.901611	20.050180	859.907410	-667.945007	252.122589	422.375610	-597.296265	-18.114632	476.106812	-661.339844	256.300964	67.542572	-661.723389	-17.211449	79.170616	-592.229431	329.687897	1280.136963	-528.717834	-59.382107	1305.470337	-513.480164	141.569977	1326.144531	-518.586548	169.270706	1594.067383	-607.064026	349.421234	1041.069458	-523.032776	-109.362152	1072.760132	-458.734680	349.982452	817.779663	-362.750854	-91.193741	866.321899	-520.676453	119.472717	958.978882	425.309021	5.295061	925.840942	449.835297	183.755219
-538.252136	217.415253	859.671021	-529.549561	19.980906	859.964294	-668.290222	252.182724	422.299042	-597.538269	-17.996937	476.043732	-661.402222	256.334625	67.498360	-661.595642	-16.996426	78.930717	-591.921265	329.679932	1280.518188	-528.453125	-59.510212	1304.845581	-513.380676	141.436890	1326.132935	-518.688965	168.762573	1594.109253	-606.497009	349.236359	1041.409058	-525.576965	-107.877052	1071.769775	-456.207367	347.966675	819.330750	-371.334656	-89.842674	860.494202	-521.130432	119.408287	958.996338	424.909424	5.271163	925.641602	450.123779	184.088974
-538.569946	217.310608	859.643494	-530.263916	19.905886	859.977600	-668.696350	252.250290	422.289825	-597.807800	-17.929132	475.977448	-661.473206	256.350739	67.440567	-661.751404	-17.143002	79.163185	-591.538086	329.635773	1280.931274	-528.163391	-59.693344	1304.268066	-513.305481	141.281586	1326.073730	-518.822815	168.187988	1594.058472	-605.870117	349.107544	1041.707275	-528.072510	-106.408585	1070.805176	-453.813019	345.825470	820.891541	-379.630859	-88.354546	855.132507	-521.603149	119.315262	958.983704	423.903961	5.532376	925.742859	450.045135	184.004425
-538.304443	216.699738	859.587830	-529.340027	19.529558	860.562988	-668.598938	251.883057	421.787750	-597.672668	-17.528824	475.951721	-661.304077	256.360931	67.307976	-661.484192	-16.963663	78.885071	-591.185669	329.667145	1281.308594	-527.933655	-59.850098	1303.671265	-513.271301	141.138458	1325.909058	-518.868530	167.499771	1594.014893	-605.343262	349.020599	1041.983154	-530.748474	-105.079269	1069.764893	-451.533447	343.738708	822.338989	-388.323242	-87.143478	849.899475	-521.314636	119.174004	959.284485	423.389923	5.349527	925.853394	450.435577	183.443710
-538.499573	216.656616	859.538879	-529.869629	19.538027	860.592712	-669.163330	252.221344	422.110016	-597.833740	-17.414743	475.787354	-661.518250	256.386292	67.271927	-661.300537	-16.765158	78.579407	-590.862061	329.620117	1281.642578	-527.929382	-60.091705	1302.857544	-513.186279	140.977356	1325.754395	-518.886292	166.809265	1593.883911	-604.868530	349.036224	1042.259277	-533.387024	-103.723328	1068.703369	-449.467316	341.601288	823.733154	-396.331268	-85.550323	845.295898	-521.689880	119.174736	959.276306	422.872253	5.103507	925.930298	451.008026	183.016876
-538.885986	216.779251	859.440491	-531.048340	19.715593	860.463684	-669.589233	252.355286	422.085571	-598.081055	-17.335096	475.441376	-661.575562	256.445496	67.230118	-661.309814	-16.753902	78.485008	-590.462036	329.646484	1281.942749	-527.916809	-60.346684	1302.041870	-513.079529	140.739319	1325.512451	-518.832886	166.092072	1593.667969	-604.376465	349.104645	1042.508789	-536.171631	-102.551178	1067.697388	-447.502563	339.377228	825.086060	-404.903809	-84.339821	840.667297	-522.399109	119.262375	959.153992	423.393799	5.548272	925.022522	451.262787	184.141052
-539.321777	216.999405	859.310547	-531.890015	19.350595	859.972168	-670.045959	252.532074	422.100708	-598.547302	-17.453754	475.453644	-661.818604	256.500916	67.134483	-661.592896	-16.852430	78.548325	-590.055237	329.632477	1282.171631	-527.867615	-60.523804	1301.323975	-513.052979	140.578064	1325.212524	-518.751526	165.340515	1593.429443	-603.930298	349.219818	1042.758789	-538.819092	-101.321625	1066.746704	-445.758270	337.259827	826.328308	-412.599304	-82.689888	836.773560	-522.835022	118.987190	958.819214	422.061584	5.086497	925.851868	451.246368	184.201691
-539.248169	216.768219	859.170166	-531.669312	19.469784	860.236328	-670.278503	252.586594	421.953186	-598.328430	-17.323309	475.081818	-661.792297	256.569214	67.076233	-661.273682	-16.656908	78.137543	-589.578796	329.612549	1282.428101	-528.056885	-60.855675	1300.365601	-513.143982	140.353851	1324.956909	-518.635925	164.567062	1593.156128	-603.465637	349.329071	1042.957397	-541.649597	-100.245934	1065.793457	-444.175720	335.053925	827.487854	-420.402740	-81.218910	833.062683	-522.867004	119.138756	958.902100	421.408966	5.126299	925.954224	451.346680	183.950958
-539.460510	216.859344	859.087952	-532.109253	19.533720	860.113586	-670.601868	252.697113	421.923737	-598.559265	-17.303806	474.950562	-661.847412	256.573669	66.988213	-661.605408	-16.967560	78.382477	-589.191223	329.597961	1282.662598	-528.287781	-61.135765	1299.495972	-513.161682	140.091125	1324.661987	-518.460999	163.746979	1592.890991	-603.009766	349.429688	1043.183838	-544.688538	-99.486855	1064.897827	-442.745636	332.928741	828.532227	-428.521240	-79.782997	829.655579	-523.176147	119.181870	958.797791	420.799896	5.096087	925.942322	451.300842	183.819611
-539.734436	216.917831	859.003540	-532.803345	19.458666	859.946899	-670.951111	252.811417	421.920074	-598.856567	-17.328098	474.809357	-662.004456	256.547363	66.914429	-661.694275	-16.957279	78.217911	-588.767212	329.601593	1282.963745	-528.596497	-61.391373	1298.757813	-513.164734	139.801483	1324.404785	-518.254944	162.887924	1592.670532	-602.644531	349.613037	1043.470581	-547.791504	-98.897202	1064.129517	-441.534729	330.789673	829.575867	-436.103302	-78.302231	826.602539	-523.614929	119.106300	958.667114	420.152740	5.093437	925.942078	451.274231	183.618668
-540.078918	217.143021	858.929871	-533.712952	19.365332	859.702026	-671.297302	252.972946	421.937439	-599.229858	-17.476017	474.720703	-662.140442	256.584900	66.872063	-661.862915	-17.017147	78.138802	-588.232727	329.712982	1283.381958	-529.037354	-61.742561	1298.033447	-513.189880	139.530701	1324.186035	-517.996033	162.029663	1592.476074	-602.125305	349.653503	1043.739380	-550.923279	-98.390274	1063.429199	-440.437531	328.785400	830.540039	-443.328369	-76.662621	824.076965	-524.151917	119.051590	958.497314	419.528534	5.020123	925.926208	451.274170	183.388763
-540.398315	217.323044	858.863403	-534.555847	19.294933	859.518005	-671.581543	253.069870	421.913116	-599.440918	-17.509457	474.620087	-662.272461	256.621613	66.806328	-661.954407	-17.007059	77.975410	-587.910583	329.575317	1283.512085	-529.474182	-62.026844	1297.365967	-513.182861	139.268997	1324.008789	-517.703613	161.133713	1592.296143	-601.761841	349.727814	1043.946533	-554.155701	-98.112885	1062.847290	-439.578979	326.790009	831.375671	-450.219086	-74.954567	821.951355	-524.651489	119.015221	958.362305	419.002655	4.931882	925.912109	451.265350	183.278305
-540.606018	217.483154	858.805420	-535.161011	19.252209	859.413452	-671.833923	253.169739	421.849518	-599.128479	-17.171339	474.359436	-662.399414	256.693451	66.762146	-661.918091	-17.123487	77.851479	-587.320862	329.714539	1283.901245	-530.082275	-62.318642	1296.736816	-513.224854	138.965225	1323.852539	-517.429993	160.260757	1592.166138	-601.373352	349.791565	1044.275757	-557.378418	-97.892181	1062.394897	-438.793304	324.805298	832.092285	-456.815308	-73.219093	820.141357	-525.021545	119.025146	958.276672	418.525574	4.659316	925.890503	451.426910	182.739838
-540.833984	217.456848	858.688049	-535.605591	19.174471	859.362000	-672.060974	253.273666	421.778198	-600.328003	-18.025034	474.502747	-662.453003	256.754028	66.706978	-662.475037	-17.126650	77.850975	-586.990845	329.535370	1283.992554	-530.642090	-62.602619	1296.226074	-513.303894	138.643265	1323.707031	-517.122864	159.322586	1592.092285	-601.020447	349.839539	1044.496338	-560.654968	-97.926720	1062.096313	-438.234406	323.010864	832.680847	-463.229156	-71.401535	818.578186	-525.339661	118.992340	958.189758	417.925537	4.701642	925.861633	451.109985	182.907013
-540.757935	217.192520	858.594971	-535.437561	19.237249	859.600159	-672.083740	253.281250	421.668854	-600.422729	-18.019161	474.390839	-662.389465	256.780914	66.627869	-662.496216	-17.166111	77.739365	-586.501099	329.500305	1284.318970	-531.282715	-62.937016	1295.871826	-513.380615	138.314423	1323.604492	-516.805847	158.400864	1592.014771	-600.707336	349.857880	1044.786377	-564.037964	-98.183769	1061.842163	-437.826965	321.117798	833.103760	-469.485413	-69.764748	817.356812	-525.366272	119.060715	958.280212	417.418182	4.458209	925.820984	451.090088	182.714157
-540.997864	217.190231	858.509888	-536.174377	19.073843	859.400574	-672.275085	253.369781	421.635834	-600.066467	-17.546501	473.852722	-662.471130	256.774261	66.613525	-662.304199	-17.210579	77.566048	-585.985840	329.438568	1284.628052	-532.108154	-63.267223	1295.551880	-513.474609	137.933289	1323.575806	-516.473938	157.443451	1591.994629	-600.313782	349.700195	1045.121094	-567.395813	-98.538765	1061.660645	-437.622742	319.297791	833.504883	-474.885742	-68.118248	816.522827	-525.777344	118.889771	958.128601	416.962250	3.981794	925.801514	451.345337	182.109055
-541.269653	217.300964	858.495850	-537.311035	18.933121	859.208862	-672.459351	253.406967	421.635406	-599.414734	-16.903257	473.332855	-662.560425	256.791779	66.611404	-661.909119	-17.237297	77.325058	-585.451721	329.461761	1284.958618	-533.062317	-63.630463	1295.391357	-513.496582	137.438324	1323.607544	-516.194885	156.409760	1592.000122	-600.016357	349.648285	1045.511841	-570.566833	-99.121513	1061.605713	-437.646729	317.640961	833.825378	-479.490173	-66.446434	815.956909	-526.405457	118.730591	958.016907	416.474640	3.701336	925.777710	451.329865	181.817291
-541.550232	217.527390	858.509399	-538.711365	19.305313	859.065002	-672.711121	253.490997	421.711395	-600.050415	-17.260855	473.272949	-662.635559	256.811981	66.654503	-661.878357	-17.200823	77.268623	-584.915771	329.389313	1285.256958	-533.958679	-63.984871	1295.290527	-513.536804	137.008591	1323.657837	-515.791565	155.559189	1592.049072	-599.343750	348.834961	1045.947510	-573.525513	-99.750603	1061.626099	-437.755951	316.049866	833.991455	-482.942535	-65.005974	815.923096	-527.169495	118.879906	957.942566	415.929626	3.587065	925.758545	451.050629	181.922607
-541.601807	217.391663	858.496155	-539.088623	18.904926	859.155029	-672.753601	253.519562	421.679382	-600.996033	-17.982098	473.675476	-662.589905	256.865173	66.647644	-662.135193	-17.113554	77.292709	-584.293457	329.269287	1285.590942	-535.032532	-64.341660	1295.216553	-513.657593	136.573654	1323.702026	-515.451172	154.714203	1592.168213	-599.037598	348.760590	1046.260986	-576.188232	-100.190155	1061.830078	-438.109100	314.514038	834.069214	-485.342010	-64.149551	816.403381	-527.413025	118.641190	957.984680	415.451050	3.393111	925.713562	450.955414	181.712875
-541.718994	217.451889	858.570801	-539.687012	18.929794	859.256226	-672.853210	253.588806	421.668304	-601.307251	-18.024679	473.839691	-662.605957	256.885040	66.593643	-662.529114	-17.117399	77.386765	-583.630432	329.223145	1285.839966	-536.108887	-64.645287	1295.238525	-513.793884	136.111847	1323.797119	-515.187134	154.042160	1592.341797	-598.735107	348.644226	1046.526123	-578.863464	-100.814133	1062.066895	-438.567200	313.128906	833.996277	-486.831512	-64.185364	817.077576	-527.761230	118.665649	958.071350	415.066956	3.232557	925.648010	450.868042	181.480881
-541.898621	217.480667	858.628723	-540.253479	18.988836	859.414185	-673.006897	253.735947	421.636475	-601.557251	-17.890833	473.991577	-662.645081	256.912170	66.579285	-662.625122	-17.014545	77.353378	-582.939087	329.144836	1286.042480	-537.373230	-65.009399	1295.200806	-513.968262	135.620911	1323.907227	-514.956543	153.209427	1592.447266	-598.540405	348.709320	1046.867432	-581.221497	-101.329842	1062.384888	-439.208221	311.879395	833.837341	-487.741425	-65.072098	817.960022	-528.104919	118.734627	958.175354	414.699646	3.067430	925.606934	450.828430	181.271439
-542.155396	217.530884	858.736267	-540.871399	19.174789	859.572998	-673.174561	253.908630	421.631866	-601.730713	-17.558247	473.993042	-662.748474	256.906097	66.543961	-662.717651	-17.003298	77.417709	-582.145081	329.030670	1286.304321	-538.672424	-65.434029	1295.255005	-514.281494	135.155579	1323.995728	-514.688110	152.320999	1592.542725	-598.947571	350.059723	1047.018311	-583.297485	-102.007889	1062.801147	-440.057098	310.734314	833.575012	-488.307739	-66.575241	819.005676	-528.475891	118.855438	958.299866	414.396606	2.797572	925.554382	450.977905	180.703445
-542.458069	217.629761	858.847412	-541.420532	19.291458	859.652100	-673.326111	254.067581	421.616669	-601.892822	-17.365940	474.020355	-662.775879	256.896454	66.535576	-662.660095	-16.943054	77.405006	-581.353882	328.937683	1286.573486	-540.264038	-65.726532	1295.305908	-514.351318	134.558136	1324.144531	-514.476563	151.427887	1592.650757	-598.445984	349.704529	1047.399902	-585.231140	-103.125122	1063.218750	-441.039886	309.755554	833.224243	-488.619537	-68.210495	820.127258	-528.814819	118.931465	958.383606	414.044128	2.578641	925.550232	450.950104	180.562332
-542.831055	217.903015	858.963074	-542.346130	19.852268	859.592163	-673.581665	254.278015	421.679596	-601.905151	-17.284389	473.914429	-662.911072	256.919220	66.544464	-662.487671	-16.826830	77.242958	-580.446899	328.802185	1286.791626	-541.899292	-66.111916	1295.435547	-514.722046	134.013397	1324.218262	-514.302429	150.606171	1592.762817	-597.717773	348.671021	1047.842529	-586.871948	-104.368080	1063.647705	-442.122559	308.882813	832.721497	-488.875397	-70.241814	821.079956	-529.320190	119.224960	958.392822	413.633240	2.390610	925.568115	450.951569	180.194916
-543.075378	217.982803	859.039978	-542.855774	19.902229	859.615662	-673.730164	254.459396	421.688171	-600.874939	-16.517178	473.614990	-663.003235	256.961700	66.530937	-662.006287	-16.831776	77.118294	-579.522034	328.645020	1286.956909	-543.886902	-66.564880	1295.579956	-514.791443	133.315445	1324.331665	-514.155090	149.755905	1592.881348	-597.471191	348.659973	1048.114868	-588.302429	-105.641441	1064.026733	-443.354614	307.987335	832.074463	-488.575684	-71.995010	822.233765	-529.616760	119.245338	958.432373	413.215942	2.079194	925.604492	450.998962	179.793533
-543.198303	217.924271	859.026917	-542.988342	19.358477	859.753479	-673.849365	254.640503	421.650360	-601.209778	-17.011156	473.696564	-663.090698	257.062103	66.521126	-662.228821	-16.896669	77.244339	-578.572327	328.522339	1287.082153	-545.853088	-66.944702	1295.687744	-515.076782	132.768494	1324.366943	-514.025024	148.964172	1592.979980	-597.218323	348.843506	1048.329102	-589.513977	-106.990372	1064.358398	-444.724945	307.088165	831.324280	-488.258514	-73.919220	823.270386	-529.735901	119.018105	958.493347	412.850464	1.811033	925.652100	451.005127	179.449051
-543.364197	218.027954	859.059631	-543.536438	19.480368	859.766541	-673.997131	254.817047	421.635529	-601.509949	-17.551914	473.664398	-663.178040	257.142883	66.487602	-662.387085	-16.963713	77.312111	-577.566650	328.354675	1287.162231	-547.703613	-67.308456	1295.973999	-515.299500	132.168137	1324.448486	-513.941956	148.163300	1593.073730	-596.947083	348.793243	1048.574951	-590.427429	-108.319572	1064.741821	-446.198242	306.315979	830.436462	-487.838043	-75.826141	824.256653	-530.060181	119.095406	958.511963	412.526520	1.496970	925.688965	451.172455	178.946442
-543.492615	218.067062	859.040588	-544.054138	19.536978	859.796631	-674.165222	254.960236	421.613312	-601.634094	-18.099531	473.657104	-663.324036	257.230042	66.436523	-662.539307	-17.046000	77.390892	-576.498718	328.130737	1287.209351	-549.588074	-67.583488	1296.128296	-515.582214	131.561981	1324.512329	-513.912720	147.420059	1593.176025	-596.739502	348.979950	1048.734131	-591.425232	-109.928101	1065.009277	-447.755737	305.579895	829.510559	-487.168030	-77.707405	825.252502	-530.367737	119.141487	958.515442	412.207642	1.303928	925.736389	451.015869	178.896851
-543.575745	218.024887	859.017883	-544.620483	19.531815	859.869446	-674.298462	255.071533	421.559052	-601.405029	-18.301979	473.601135	-663.324768	257.243408	66.396301	-662.482727	-17.150272	77.453255	-575.481873	327.971527	1287.257568	-551.434448	-67.894348	1296.378052	-515.853455	130.966919	1324.571533	-513.893066	146.685455	1593.266846	-596.427490	349.047058	1048.917358	-591.934631	-111.441048	1065.269409	-449.449585	304.963531	828.442322	-486.382050	-79.545456	826.218628	-530.707397	119.133018	958.542419	411.969604	1.096943	925.797485	451.174622	178.494370
-543.650391	217.904465	859.035217	-545.119080	19.503578	859.969055	-674.445435	255.139099	421.545532	-599.996521	-17.535450	473.309418	-663.388550	257.266602	66.393211	-661.907166	-17.244076	77.357506	-574.441345	327.762268	1287.281616	-553.182678	-68.107719	1296.484253	-516.131470	130.440887	1324.671509	-513.880554	145.992722	1593.391846	-596.170593	349.048279	1049.050903	-592.492798	-113.057289	1065.465576	-451.322937	304.425476	827.312256	-485.548950	-81.319267	827.085022	-531.024780	119.071587	958.604980	411.778442	0.825626	925.889648	451.393311	178.106659
-543.864868	217.889145	859.060486	-546.164734	20.013975	859.990540	-674.653992	255.222168	421.529541	-599.936951	-17.728149	473.248413	-663.499756	257.249634	66.397202	-661.893982	-17.308914	77.417465	-573.436523	327.513367	1287.259888	-554.822571	-68.367516	1296.662720	-516.373047	129.793488	1324.765869	-513.892700	145.301834	1593.497437	-595.901733	349.101288	1049.173706	-592.931946	-114.678314	1065.574219	-453.200531	303.971680	826.143860	-484.847107	-83.238342	827.763733	-531.608276	119.261520	958.622253	411.463043	0.779389	925.995972	451.289917	178.321518
-543.837524	217.592133	859.067810	-546.342896	19.396185	860.271240	-674.727844	255.201859	421.469635	-600.831482	-18.545458	473.576996	-663.509399	257.257416	66.382362	-662.184631	-17.314165	77.549522	-572.461853	327.276764	1287.265259	-556.358521	-68.627701	1296.732666	-516.826782	129.338547	1324.752686	-513.949707	144.622681	1593.574463	-595.608398	348.431030	1049.225708	-593.184753	-116.227470	1065.677002	-455.154114	303.564209	824.832886	-483.536133	-84.744347	828.715637	-531.793701	118.927879	958.780640	411.297974	0.427340	926.097656	451.694702	177.648331
-543.963135	217.475830	859.094543	-546.977783	19.309050	860.383362	-674.869263	255.229965	421.462738	-601.643555	-19.234110	473.822968	-663.570374	257.247589	66.339813	-662.485168	-17.369953	77.801567	-571.586609	327.064697	1287.270996	-557.868469	-68.810196	1296.812622	-516.904663	128.697052	1324.857056	-514.008850	144.018295	1593.612549	-595.368652	349.338684	1049.329834	-593.436462	-117.669411	1065.732300	-457.302734	303.247314	823.582214	-482.498413	-86.398453	829.369019	-532.185730	118.834946	958.851624	411.038666	0.345761	926.174500	451.678436	177.717957
-544.072632	217.405472	859.102417	-547.611755	19.218323	860.479797	-675.031006	255.293289	421.441803	-601.855408	-19.390293	473.925018	-663.685059	257.257111	66.302216	-662.970215	-17.332893	77.975693	-570.689636	326.760284	1287.207642	-559.098511	-69.046440	1296.875000	-517.464050	128.268860	1324.763916	-514.064880	143.405624	1593.642578	-595.119690	349.479980	1049.366089	-593.475769	-118.958450	1065.821655	-459.406921	303.021362	822.214722	-481.758362	-88.235748	829.825195	-532.574707	118.763786	958.906067	410.874268	0.151129	926.255249	451.933319	177.349762
-544.139771	217.358826	859.137451	-548.183899	19.217241	860.609497	-675.116577	255.334671	421.432373	-602.040588	-19.372759	474.077789	-663.761047	257.227539	66.231674	-662.915222	-17.310041	78.072289	-570.050964	326.542084	1287.176880	-560.470154	-69.187294	1296.892334	-517.480286	127.677155	1324.867554	-514.121826	142.833435	1593.696655	-594.935913	349.588409	1049.443726	-593.423096	-120.139427	1065.838745	-461.619476	302.875122	820.891968	-480.370667	-89.630829	830.585632	-532.937134	118.754501	958.994080	410.796417	-0.069303	926.338440	452.282074	176.823166
-544.824402	217.988846	859.210022	-550.291870	21.131247	859.850403	-675.493042	255.521378	421.556366	-602.311218	-19.326227	473.879608	-664.043823	257.223511	66.256897	-662.457336	-17.319416	78.197189	-569.296021	326.202698	1287.131104	-561.498657	-69.337090	1296.868774	-517.852844	127.199326	1324.863037	-514.219421	142.285110	1593.711060	-594.705872	349.673889	1049.512939	-593.394470	-121.196915	1065.830566	-463.803925	302.764984	819.598022	-479.379730	-91.218727	831.098511	-533.960144	119.504654	958.601379	410.689514	-0.177346	926.434448	452.563232	176.475204
-544.334839	217.175598	859.229065	-549.376709	19.135473	860.845947	-675.270813	255.381653	421.433167	-602.638123	-19.210348	474.342987	-663.957092	257.213287	66.255066	-662.343811	-17.319361	78.267876	-568.698120	325.986206	1287.179688	-562.643066	-69.454605	1296.825439	-518.234558	126.831688	1324.883057	-514.310181	141.777283	1593.712402	-594.504456	349.714874	1049.647461	-593.294250	-122.088768	1065.817017	-466.058838	302.798920	818.410889	-478.682922	-92.904831	831.378845	-533.717346	118.630409	959.169556	410.333954	-0.291581	926.483276	452.580780	176.559830
-544.386230	217.038223	859.266541	-549.879517	18.969429	860.975769	-675.253601	255.381271	421.459564	-601.701416	-18.103714	474.188873	-664.010925	257.144897	66.249344	-661.718994	-17.272070	78.122963	-568.125244	325.773376	1287.279541	-563.622742	-69.565933	1296.786499	-518.584961	126.431007	1324.869751	-514.368896	141.274429	1593.702637	-594.395020	349.758514	1049.820313	-593.220093	-122.912506	1065.737305	-468.322296	302.785553	817.210938	-477.399109	-94.192909	831.936401	-534.060120	118.496780	959.261780	410.457977	-0.308602	926.602417	452.838409	176.301498
-544.455444	216.969864	859.312500	-550.431580	18.899361	861.050598	-675.276367	255.383148	421.498169	-602.068359	-18.038668	474.273315	-664.041565	257.075562	66.240524	-661.641296	-17.232531	78.093758	-567.601196	325.495697	1287.340942	-564.475891	-69.754379	1296.763306	-519.209778	126.115723	1324.770386	-514.443542	140.748199	1593.661255	-594.297791	349.694458	1049.969116	-593.094788	-123.542084	1065.659424	-470.618683	302.892334	816.134644	-476.522491	-95.645119	832.169373	-534.428284	118.411942	959.329834	410.422089	-0.399797	926.672241	452.998535	176.101151
-544.688477	217.012955	859.349243	-551.357056	19.232700	860.882324	-675.427002	255.471329	421.567169	-602.632446	-18.071918	474.218567	-664.257202	257.069275	66.243004	-661.633850	-17.262184	78.075653	-567.239319	325.283020	1287.422607	-565.333740	-69.826599	1296.663452	-519.258667	125.635010	1324.809570	-514.459534	140.302399	1593.621338	-594.235168	349.651489	1050.098877	-592.990356	-124.012527	1065.523438	-472.944763	303.082550	815.003662	-475.638672	-97.036911	832.366882	-534.931396	118.449883	959.254639	410.430603	-0.580143	926.727844	453.239838	175.711243
-544.796875	216.901932	859.356689	-552.119080	19.342585	861.000427	-675.440247	255.502518	421.595825	-603.151917	-18.075489	474.218445	-664.287781	257.069427	66.243050	-661.687317	-17.214460	78.002617	-566.821960	325.243927	1287.546997	-566.091003	-69.938087	1296.517090	-519.575073	125.352280	1324.744141	-514.512878	139.862015	1593.512695	-594.346375	349.733673	1050.272949	-592.838440	-124.381844	1065.398926	-475.481293	303.162109	813.922058	-474.720581	-98.322670	832.591919	-535.414917	118.463730	959.323730	410.470764	-0.742708	926.803955	453.395599	175.485809
-544.868469	216.752518	859.356079	-552.667358	19.164141	861.061035	-675.484131	255.573135	421.609894	-603.726318	-18.075396	474.247070	-664.388062	257.054108	66.227859	-661.777527	-17.135242	77.889343	-566.489685	325.025055	1287.598999	-566.759888	-70.134644	1296.385864	-519.918030	125.058670	1324.658813	-514.543274	139.440216	1593.391235	-594.505737	349.798401	1050.403198	-592.713135	-124.668106	1065.245483	-477.678986	303.342010	813.054749	-474.168304	-99.723038	832.557373	-535.765991	118.300667	959.359131	410.534912	-0.854674	926.876343	453.565155	175.243469
-544.984680	216.640305	859.352112	-553.317383	19.009340	861.084351	-675.423462	255.556564	421.581848	-604.642761	-18.370691	474.278870	-664.444824	257.075928	66.211945	-662.107910	-17.186810	77.945999	-566.361328	324.900574	1287.640991	-567.455505	-70.201355	1296.279175	-520.197327	124.747787	1324.585815	-514.555542	139.050598	1593.271729	-594.730774	349.769348	1050.527954	-592.555298	-124.713646	1065.000488	-479.987823	303.685913	812.269409	-473.128174	-100.738342	832.749023	-536.185852	118.147247	959.373657	410.705658	-1.029943	926.935974	453.794006	174.957764
-544.968445	216.365875	859.354431	-553.498230	18.362839	861.184937	-675.398315	255.536911	421.542542	-604.658630	-18.121822	474.210510	-664.409119	257.075775	66.220497	-661.908203	-17.199444	77.748650	-566.427063	324.570709	1287.619751	-568.056274	-70.343811	1296.125977	-520.504028	124.482658	1324.501465	-514.554871	138.660126	1593.133789	-595.105591	349.774841	1050.624268	-592.496033	-124.620827	1064.688354	-482.090790	303.981354	811.403198	-472.262115	-101.890274	832.788330	-536.378235	117.727386	959.439331	410.794403	-1.188459	927.026733	453.927460	174.720993
-545.282288	216.401581	859.366516	-554.556274	18.702156	860.844910	-675.485352	255.561951	421.587860	-605.106812	-18.188881	474.003387	-664.484619	257.058319	66.214455	-661.861084	-17.151459	77.561813	-566.318481	324.381683	1287.675415	-568.524231	-70.531837	1295.939087	-521.093689	124.380844	1324.297974	-514.522827	138.264954	1592.989746	-595.561096	349.742645	1050.734253	-592.453796	-124.455086	1064.377319	-484.163940	304.337708	810.615112	-471.164856	-102.839996	832.804260	-536.970093	117.685928	959.263672	410.997345	-1.302356	927.095520	454.053711	174.495743
-545.405273	216.297653	859.332764	-555.209167	18.644339	860.744568	-675.564392	255.593552	421.584778	-605.461670	-18.171160	473.825806	-664.521118	257.047607	66.175262	-661.923157	-17.231773	77.464317	-566.395325	324.252899	1287.676636	-569.126160	-70.645523	1295.666992	-521.071045	123.994446	1324.267090	-514.516907	137.943329	1592.791260	-596.189270	349.673218	1050.821899	-592.458252	-124.234123	1064.016846	-486.100525	304.725464	810.038696	-470.616913	-103.981110	832.574097	-537.387268	117.538414	959.200500	411.209381	-1.512092	927.159119	454.250122	174.244827
-545.498535	216.062408	859.285400	-555.868713	18.481464	860.815491	-675.667480	255.631622	421.587250	-606.649475	-18.813763	473.838654	-664.570313	257.096985	66.185165	-661.904114	-16.742725	76.768738	-566.498596	324.137665	1287.644897	-569.653137	-70.793190	1295.347046	-521.335632	123.775223	1324.082520	-514.470398	137.626801	1592.574341	-596.876770	349.595398	1050.843140	-592.456299	-123.932083	1063.574341	-487.827850	304.933228	809.564880	-469.517670	-104.723923	832.617493	-537.841125	117.365898	959.222290	411.480621	-1.781865	927.238342	454.539551	173.935913
-545.633911	215.849762	859.206970	-556.481628	18.252197	860.741333	-675.806458	255.680023	421.582214	-607.279602	-19.006815	473.671570	-664.706482	257.096954	66.156563	-662.353394	-17.109013	77.153557	-566.532471	324.178650	1287.604980	-570.165466	-70.911362	1294.991577	-521.592712	123.533371	1323.888916	-514.429565	137.310028	1592.324951	-597.663269	349.425751	1050.850586	-592.497070	-123.570259	1063.149414	-489.279602	305.237854	809.171509	-468.933929	-105.625137	832.379639	-538.238464	117.117325	959.149048	411.755707	-1.976788	927.317200	454.748932	173.685547
-545.789856	215.560135	859.098267	-557.013550	17.979858	860.688660	-675.952515	255.729813	421.543030	-606.356689	-18.171667	473.286499	-664.802368	257.142456	66.096901	-661.821045	-17.147400	76.835854	-566.720398	324.052551	1287.481201	-570.575684	-71.076027	1294.689209	-521.837585	123.328690	1323.680420	-514.465881	136.967560	1592.059814	-598.589600	349.398712	1050.818604	-592.458801	-122.992966	1062.648315	-490.451813	305.605804	808.955139	-467.570313	-105.969902	832.662598	-538.616516	116.842064	959.072754	412.026581	-2.149010	927.379456	454.934753	173.496017
-545.978333	215.206223	859.027283	-557.497131	17.738880	860.730347	-676.131470	255.773926	421.505310	-606.474365	-18.059937	473.127014	-664.898315	257.154297	66.082619	-661.667664	-17.063332	76.634865	-566.862000	323.885345	1287.344971	-570.956238	-71.302956	1294.390747	-522.322998	123.260155	1323.095703	-514.378174	136.744461	1591.800171	-599.563538	349.294525	1050.771606	-592.563660	-122.594238	1062.208984	-491.489410	305.952148	808.824585	-467.122589	-106.694077	832.274109	-539.005554	116.585274	959.064880	412.254730	-2.315389	927.438477	455.074554	173.378555
-546.153687	214.913956	858.993408	-557.995361	17.578173	860.721497	-676.331299	255.799728	421.500732	-607.013184	-18.222591	473.091980	-665.018616	257.150848	66.052528	-661.800415	-17.109499	76.541252	-567.169189	323.770416	1287.231812	-571.368164	-71.454628	1294.020386	-522.258850	122.994736	1323.187866	-514.365051	136.481186	1591.566162	-600.547974	349.231659	1050.733276	-592.562256	-122.040085	1061.704224	-492.271484	306.327728	808.796814	-466.140717	-106.933990	832.391968	-539.395142	116.353844	959.050293	412.530304	-2.526177	927.533264	455.323486	173.159882
-546.680237	215.153214	859.038391	-559.242188	18.700047	860.111023	-676.689880	255.934158	421.595184	-607.265747	-18.264284	472.871826	-665.203796	257.149414	66.042587	-661.699341	-17.063856	76.410233	-567.482849	323.636383	1287.098511	-571.699890	-71.628174	1293.680420	-522.452393	122.846962	1322.996216	-514.379272	136.223526	1591.364014	-601.575623	349.253052	1050.759277	-592.748108	-121.530205	1061.233032	-492.934998	306.719299	808.790833	-465.967468	-107.533760	831.911255	-540.086304	116.644798	958.742065	412.853302	-2.700292	927.595337	455.633453	172.956055
-546.521484	214.448761	859.021790	-558.724243	17.396624	860.745422	-676.735168	255.820801	421.480682	-607.544006	-18.280323	473.048157	-665.104919	257.149414	66.011261	-661.782410	-17.150509	76.422630	-568.019531	323.370697	1286.931885	-571.997437	-71.767899	1293.422974	-522.284180	122.595184	1322.961792	-514.433350	135.979630	1591.175903	-602.632263	349.238647	1050.712769	-592.774841	-121.008629	1060.829834	-493.562500	307.259308	808.920471	-465.110016	-107.517174	832.033875	-540.069702	116.013092	959.092529	413.167938	-2.800025	927.627808	455.825745	172.943787
-546.571533	214.090958	858.988342	-558.581177	16.624380	860.922791	-676.921936	255.765060	421.422211	-607.743164	-18.283512	473.117371	-665.140686	257.154785	65.934563	-661.775391	-17.139296	76.325562	-568.331787	323.229553	1286.853516	-572.084839	-71.929214	1293.175049	-522.857727	122.583153	1322.604370	-514.525391	135.746033	1591.032837	-603.909790	349.543427	1050.641968	-592.851257	-120.527237	1060.515015	-493.915894	307.748566	809.111450	-465.040619	-107.837372	831.575989	-540.140015	115.573326	959.179016	413.463379	-2.945960	927.654541	456.112915	172.751434
-546.877441	213.887466	858.975891	-558.861450	16.423756	860.968445	-677.142029	255.753860	421.394531	-607.963440	-18.299164	473.085876	-665.160156	257.159790	65.901772	-661.984619	-17.211300	76.292786	-568.775635	323.133759	1286.804810	-572.242310	-72.063110	1292.951050	-523.084595	122.493073	1322.450562	-514.664368	135.548523	1590.909790	-604.969788	349.674805	1050.645630	-592.996765	-120.082916	1060.117798	-494.308441	308.340302	809.357117	-464.774841	-107.785599	831.388000	-540.474915	115.404686	959.200745	413.714172	-2.994906	927.675232	456.189270	173.006653
-547.222778	213.694641	858.982849	-559.149475	16.275824	861.024414	-677.371582	255.758057	421.391022	-608.264343	-18.445700	473.074036	-665.282776	257.207733	65.895973	-662.120667	-17.289545	76.283638	-569.288025	322.984772	1286.775513	-572.313721	-72.233086	1292.775024	-523.247681	122.373398	1322.340088	-514.832642	135.365738	1590.823486	-606.099121	349.857483	1050.621826	-593.007263	-119.584007	1059.838745	-494.648499	308.901794	809.578430	-464.212158	-107.358833	831.549744	-540.835388	115.265297	959.237549	414.019073	-3.057591	927.709351	456.370850	172.878922
-547.572510	213.537552	858.991821	-559.418579	16.087109	861.085999	-677.588501	255.722351	421.385223	-608.378418	-18.481268	473.001587	-665.404175	257.210144	65.894493	-662.357239	-17.228765	76.166008	-569.803223	322.886932	1286.802979	-572.336792	-72.359299	1292.628174	-523.458008	122.292755	1322.264160	-515.055603	135.207535	1590.787231	-607.051758	350.057190	1050.741577	-592.993835	-119.142227	1059.661865	-494.973236	309.454285	809.873413	-464.004761	-106.995682	831.489929	-541.161804	115.124855	959.274902	414.305725	-3.111068	927.739685	456.505066	172.894241
-547.973206	213.426010	859.000549	-559.740540	16.095591	861.079651	-677.831360	255.609177	421.356262	-608.470154	-18.594692	472.929169	-665.405640	257.207825	65.854477	-662.415955	-17.234882	76.093437	-570.289001	322.861694	1286.912720	-572.309570	-72.498055	1292.506836	-523.628418	122.211029	1322.233154	-515.312622	135.051498	1590.785522	-607.868408	350.187897	1050.913574	-593.068481	-118.777077	1059.511108	-495.258148	310.132507	810.235229	-463.885620	-106.534119	831.439331	-541.523560	115.070892	959.276184	414.671326	-3.188713	927.761353	456.794189	172.701050
-548.336914	213.218964	859.010437	-559.942993	15.924197	861.121582	-678.029114	255.491791	421.337402	-608.580322	-18.710468	472.858063	-665.393188	257.161316	65.828644	-662.455872	-17.259565	76.029839	-570.974487	322.628723	1286.972900	-572.201416	-72.667015	1292.497314	-523.827393	122.162277	1322.224365	-515.662903	134.876953	1590.829224	-608.702271	350.386963	1051.096313	-593.146912	-118.462479	1059.411011	-495.507782	310.711121	810.570251	-464.095001	-106.184814	831.181946	-541.786499	114.906708	959.299500	414.929321	-3.298036	927.790283	456.973114	172.722351
-548.735474	212.956024	859.026611	-560.028076	15.686947	861.178467	-678.163452	255.264236	421.262054	-609.507568	-19.435364	473.004639	-665.245605	257.160400	65.809563	-662.836060	-17.311714	76.177872	-571.570740	322.499664	1287.122314	-572.063721	-72.812103	1292.512573	-523.991516	122.103905	1322.295654	-515.979370	134.795090	1590.924194	-609.382690	350.566162	1051.292603	-593.266296	-118.224068	1059.367676	-495.785400	311.296692	810.907471	-464.190460	-105.508331	831.132385	-542.034363	114.697121	959.336609	415.181458	-3.361916	927.839111	457.123596	172.692581
-549.203613	212.752289	859.029785	-560.167542	15.512081	861.217712	-678.373901	255.120819	421.243866	-608.651062	-18.965698	472.810333	-665.287170	257.135620	65.820198	-662.385681	-17.346228	76.016281	-572.242126	322.310730	1287.238770	-571.861938	-72.993759	1292.529907	-524.212219	122.077309	1322.359619	-516.390320	134.687241	1591.044678	-610.122131	350.881897	1051.516235	-593.294556	-118.013565	1059.364258	-496.055115	311.869385	811.232300	-464.014343	-104.490967	831.353455	-542.311768	114.545105	959.354370	415.392456	-3.321997	927.858582	457.119537	172.935303
-549.692566	212.580948	859.029785	-560.316772	15.346983	861.265991	-678.585693	254.955307	421.204346	-608.692688	-19.133986	472.737274	-665.286011	257.142365	65.774261	-662.461731	-17.379322	75.995781	-572.897705	322.203064	1287.432739	-571.597839	-73.130104	1292.608765	-524.448792	122.082672	1322.435791	-516.825500	134.612946	1591.192505	-610.613098	351.019440	1051.684082	-593.291321	-117.901970	1059.447998	-496.270325	312.569611	811.588562	-464.277863	-103.536301	831.354614	-542.596130	114.420601	959.373962	415.631195	-3.281265	927.903564	457.079285	173.256470
-550.184875	212.443695	859.081055	-560.404785	15.118929	861.253357	-678.784058	254.747299	421.149323	-609.136353	-19.541536	472.790802	-665.266235	257.131470	65.769653	-662.568420	-17.389349	75.968666	-573.583130	322.053314	1287.570068	-571.221985	-73.289879	1292.711670	-524.925293	122.216064	1322.409180	-517.233948	134.530014	1591.375488	-611.194397	351.283783	1051.845337	-593.290283	-117.825417	1059.553467	-496.423340	313.156586	811.911743	-464.845612	-102.600792	831.226868	-542.843872	114.228760	959.388062	415.948120	-3.328967	927.916748	457.431335	173.052811
-550.677734	212.233627	859.091309	-560.441101	14.899323	861.256104	-678.965454	254.542831	421.108215	-608.959351	-19.527393	472.724670	-665.184082	257.118652	65.735802	-662.575439	-17.434950	75.990936	-574.374573	321.935028	1287.705078	-570.971130	-73.367065	1292.790649	-524.682861	122.137642	1322.779297	-517.746094	134.498032	1591.517822	-611.675049	351.527893	1052.030884	-593.153992	-117.767738	1059.597900	-496.609619	313.715942	812.199036	-464.964203	-101.507950	831.193848	-543.063599	114.036652	959.388794	416.240112	-3.294368	927.928833	457.559326	173.159653
-551.196777	212.061554	859.139587	-560.444397	14.698945	861.282349	-679.201904	254.299820	421.069031	-609.013184	-19.663637	472.742188	-665.234192	257.102722	65.724617	-662.674988	-17.450003	75.976448	-575.053284	321.739166	1287.864624	-570.516968	-73.520866	1292.863281	-525.371033	122.250099	1322.644165	-518.250183	134.471497	1591.699097	-612.150085	351.760956	1052.202148	-593.099243	-117.864120	1059.755249	-496.842743	314.344360	812.424927	-465.611542	-100.456139	830.966919	-543.284424	113.869957	959.420898	416.535126	-3.289683	927.942139	457.684845	173.148590
-551.681580	211.892471	859.176941	-560.396179	14.468478	861.295349	-679.213623	254.014832	420.968475	-609.219849	-19.852316	472.771637	-665.063049	257.098267	65.734215	-662.824646	-17.461275	75.917336	-575.826111	321.618744	1288.057495	-570.180542	-73.652206	1293.001099	-525.377441	122.165573	1322.866089	-518.774841	134.463364	1591.903687	-612.578979	351.895477	1052.320923	-592.975830	-117.952950	1059.879272	-497.066528	314.951233	812.649292	-465.839783	-99.254257	830.835510	-543.476563	113.690483	959.442627	416.870514	-3.244140	927.940918	457.833282	173.233887
-552.133118	211.668228	859.217896	-560.310852	14.271084	861.311646	-679.247192	253.722977	420.846741	-609.420593	-19.990131	472.838348	-664.922668	257.039948	65.717781	-662.640869	-17.513435	75.938866	-576.643860	321.468658	1288.219849	-569.798706	-73.791862	1293.149170	-525.625549	122.163094	1322.995117	-519.282715	134.450211	1592.080811	-612.970703	351.982086	1052.437500	-592.795044	-118.047829	1060.002930	-497.215698	315.521362	812.859314	-466.260468	-98.000191	830.740417	-543.646545	113.500931	959.469482	417.205719	-3.190336	927.943604	458.006836	173.284576
-552.632019	211.528564	859.272522	-560.215271	14.058730	861.301636	-679.366333	253.516388	420.801025	-609.627258	-20.129177	472.905853	-664.843140	257.021118	65.717148	-662.686951	-17.598951	76.000771	-577.416016	321.350830	1288.374023	-569.332642	-73.939362	1293.283813	-525.855713	122.188400	1323.115601	-519.798340	134.474625	1592.250000	-613.377319	352.063202	1052.535522	-592.650757	-118.238945	1060.146729	-497.339752	316.080597	813.002014	-466.817719	-96.631935	830.551880	-543.819946	113.328987	959.488220	417.518005	-3.253992	927.989014	458.280304	173.158447
-553.084961	211.433685	859.348694	-560.010376	13.876480	861.307312	-679.547974	253.351364	420.734436	-610.105652	-20.467979	473.021759	-664.808105	256.983002	65.662170	-662.923462	-17.538176	75.948380	-578.257690	321.154388	1288.435547	-568.855530	-74.062073	1293.430664	-526.099609	122.184082	1323.238892	-520.298218	134.482254	1592.395386	-613.821655	352.106781	1052.555664	-592.357727	-118.272346	1060.128540	-497.486450	316.669250	813.121765	-466.911011	-94.928932	830.734619	-543.949402	113.196930	959.529785	417.792969	-3.188452	927.997803	458.276245	173.427704
-553.572266	211.313934	859.399170	-559.779602	13.680620	861.266602	-679.689697	253.157898	420.670837	-610.170349	-20.608822	473.046326	-664.830811	256.981262	65.664154	-663.031189	-17.621122	75.987541	-579.140015	320.960022	1288.418701	-568.350464	-74.200912	1293.541382	-526.635681	122.353271	1323.257324	-520.769653	134.514511	1592.520142	-614.230713	352.100464	1052.510254	-592.043884	-118.483162	1060.273682	-497.635834	317.192139	813.177368	-467.905579	-93.762222	830.192749	-544.053589	113.038185	959.531616	418.109070	-3.214211	928.018433	458.580292	173.298203
-554.100952	211.345169	859.442444	-559.870911	13.768091	861.160767	-679.835571	252.985596	420.596313	-610.367371	-20.830290	473.010864	-664.839966	256.956238	65.621635	-663.129333	-17.667067	75.948532	-580.080383	320.805023	1288.468872	-567.885864	-74.305962	1293.641479	-526.918030	122.383484	1323.296387	-521.182556	134.602295	1592.649902	-614.643066	351.984955	1052.445801	-591.712219	-118.696922	1060.372803	-497.784912	317.779510	813.186523	-468.417114	-92.181557	829.991333	-544.329346	113.049706	959.496155	418.436493	-3.177272	928.013855	458.740601	173.415787
-554.549011	211.151398	859.438110	-559.619446	13.567963	861.092712	-679.939758	252.795715	420.525665	-610.374634	-20.987637	472.983795	-664.831177	256.923889	65.610085	-663.204224	-17.637602	75.884232	-581.023987	320.622253	1288.398926	-567.420959	-74.433731	1293.695801	-527.056152	122.337646	1323.375854	-521.619263	134.665314	1592.730713	-615.158081	351.882446	1052.331421	-591.314087	-118.846466	1060.484863	-497.943512	318.330994	813.146118	-469.187378	-90.660339	829.719482	-544.424988	112.865479	959.459595	418.793274	-3.068125	928.024963	458.893860	173.543045
-554.850403	210.849380	859.437256	-558.952148	13.055161	861.113037	-679.959961	252.605225	420.397064	-610.425903	-21.193027	473.037292	-664.745239	256.871399	65.598877	-663.166260	-17.668150	75.829147	-581.987549	320.465515	1288.342041	-566.951721	-74.567795	1293.770508	-527.338562	122.366371	1323.398926	-522.262695	134.618729	1592.639404	-615.677002	351.690125	1052.207397	-591.005066	-119.103386	1060.483643	-498.033112	318.813293	813.131348	-470.092255	-89.211205	829.278259	-544.297241	112.531372	959.475952	419.157745	-2.920607	928.028992	458.906281	173.850998
-555.263245	210.725342	859.431458	-558.646912	12.867311	861.031494	-679.976013	252.419846	420.330627	-610.347168	-21.347933	473.056885	-664.695862	256.831909	65.554268	-663.306091	-17.772823	75.930046	-582.964111	320.259186	1288.279419	-566.351868	-74.755394	1293.886963	-527.856445	122.491653	1323.350342	-522.662170	134.701843	1592.664063	-616.165955	351.359772	1052.034424	-590.588440	-119.289780	1060.572998	-498.145508	319.250427	813.071716	-470.694519	-87.597641	828.991211	-544.362549	112.383209	959.433716	419.527313	-2.818909	928.047913	459.082092	173.970963
-555.739624	210.738235	859.459839	-558.614380	12.941365	860.898804	-680.083069	252.261642	420.297150	-610.269531	-21.560061	473.038361	-664.629272	256.798859	65.558952	-663.316101	-17.802954	75.916153	-584.051758	320.013916	1288.106934	-565.726685	-74.888000	1293.991699	-528.144470	122.557312	1323.342407	-523.013916	134.840149	1592.701416	-616.747681	351.039825	1051.802979	-590.072937	-119.329544	1060.613403	-498.270599	319.749023	813.001892	-471.071655	-85.777435	828.795959	-544.580933	112.378426	959.381409	419.852966	-2.744864	928.088684	459.271851	174.096512
-556.083618	210.617630	859.444214	-558.265320	12.794024	860.818787	-680.120728	252.101501	420.237274	-610.107971	-21.716112	473.066040	-664.619385	256.762634	65.523224	-663.341980	-17.758387	75.843338	-585.144775	319.815704	1287.928711	-565.118225	-74.996346	1294.096802	-528.288025	122.513321	1323.406738	-523.336304	134.961731	1592.701050	-617.398499	350.664429	1051.541992	-589.517090	-119.262451	1060.592773	-498.392334	320.183746	812.922302	-471.649414	-84.101402	828.520264	-544.607239	112.256569	959.337158	420.191132	-2.679415	928.096069	459.472809	174.225464
-556.306152	210.406616	859.450317	-557.656555	12.444513	860.790466	-680.110535	251.921478	420.171906	-609.714294	-21.740889	473.088562	-664.583130	256.737152	65.515488	-663.359985	-17.828344	75.869217	-586.297791	319.636780	1287.801147	-564.562805	-75.066345	1294.098877	-528.602905	122.555344	1323.396240	-523.604858	135.155640	1592.696777	-618.047241	350.273865	1051.251221	-589.049500	-119.371017	1060.628052	-498.540405	320.539795	812.821899	-472.372223	-82.504883	828.138794	-544.496094	112.012062	959.336182	420.457916	-2.581013	928.141785	459.677460	174.393402
-556.645874	210.177383	859.450867	-557.301453	12.213506	860.732117	-680.092346	251.774704	420.086945	-609.471741	-21.809134	473.113068	-664.500854	256.727051	65.510193	-663.466614	-17.885454	75.865898	-587.422424	319.352264	1287.530029	-563.923279	-75.195526	1294.088379	-528.957214	122.591324	1323.365967	-523.880371	135.319000	1592.650146	-618.828003	349.877533	1050.989136	-588.604858	-119.550224	1060.612427	-498.767426	320.834198	812.694153	-473.072357	-80.865105	827.736572	-544.536987	111.796440	959.313293	420.812317	-2.441086	928.137024	459.857880	174.609406
-556.897278	209.999664	859.454102	-556.923096	12.040979	860.698975	-680.057129	251.564133	420.023010	-609.270020	-21.978737	473.128601	-664.414551	256.694000	65.488564	-663.526550	-17.947317	75.862930	-588.581787	319.195374	1287.358154	-563.061829	-75.248962	1294.162476	-529.324219	122.641960	1323.337769	-524.118835	135.498306	1592.577759	-619.523926	349.322479	1050.703857	-587.942871	-119.468849	1060.606689	-499.027588	321.161499	812.592285	-473.879089	-79.326569	827.264771	-544.557190	111.642738	959.308655	421.213806	-2.236833	928.135925	460.085297	174.791519
-557.125427	209.911224	859.498840	-556.562805	11.912053	860.625610	-680.023071	251.366867	419.995026	-609.170349	-22.195923	473.145203	-664.400879	256.683594	65.464600	-663.547607	-17.884361	75.753532	-589.735657	318.945465	1287.177368	-562.477905	-75.466019	1294.194580	-529.828003	122.754181	1323.233032	-524.357178	135.686783	1592.479248	-620.412231	348.789551	1050.418457	-587.417664	-119.386459	1060.584473	-499.296661	321.442017	812.538635	-474.496124	-77.656128	826.900085	-544.566895	111.511292	959.303894	421.597717	-2.159042	928.155457	460.427582	174.767868
-557.369080	209.794342	859.518005	-556.157227	11.736782	860.551758	-680.045959	251.243530	420.014374	-608.892944	-22.358765	473.141998	-664.328491	256.636292	65.490067	-663.460999	-17.828758	75.667320	-590.959778	318.711426	1286.977417	-561.824829	-75.556053	1294.239380	-530.061707	122.730492	1323.202881	-524.582092	135.892776	1592.339844	-621.237915	348.176270	1050.154663	-586.804321	-119.253098	1060.503052	-499.562408	321.676300	812.460266	-475.112244	-75.946899	826.586304	-544.567200	111.358215	959.286621	421.914001	-1.981091	928.195862	460.632477	174.932907
-557.640869	209.660568	859.551147	-555.782532	11.561946	860.496399	-680.060120	251.086029	420.011475	-608.599182	-22.541220	473.144806	-664.319214	256.623962	65.489777	-663.433289	-17.780901	75.585968	-592.166992	318.422791	1286.756592	-561.178162	-75.674469	1294.211792	-530.378235	122.771881	1323.124878	-524.746277	136.122833	1592.204102	-622.179260	347.571198	1049.848022	-586.262695	-119.266251	1060.434814	-499.830475	321.841644	812.396667	-475.684113	-74.295891	826.214600	-544.595825	111.198555	959.285339	422.157074	-1.861638	928.230103	460.843201	175.161682
-557.819092	209.553268	859.590759	-555.354492	11.455606	860.441528	-680.063782	250.947311	420.011566	-608.298706	-22.702806	473.149139	-664.303284	256.581909	65.480263	-663.430664	-17.777719	75.619171	-593.350708	318.157257	1286.538940	-560.572754	-75.795540	1294.139648	-530.660095	122.792625	1323.046509	-524.850342	136.378052	1592.096313	-623.116333	346.855652	1049.576538	-585.722961	-119.213829	1060.337402	-500.203094	321.973358	812.356934	-476.219086	-72.600258	825.903198	-544.564636	111.080345	959.289185	422.375793	-1.646625	928.261963	460.824585	175.614197
-558.009338	209.474609	859.618469	-555.183716	11.515801	860.399719	-680.068665	250.808701	420.001617	-608.257385	-22.981886	473.175659	-664.264038	256.577423	65.495857	-663.622253	-17.776361	75.719841	-594.519470	317.901550	1286.293823	-559.952881	-75.926140	1294.092041	-530.927734	122.841087	1322.943359	-525.015991	136.606079	1591.933105	-624.132629	346.231842	1049.301514	-585.156677	-119.042641	1060.259155	-500.601959	322.074677	812.325439	-476.725098	-70.983429	825.558716	-544.690613	111.056969	959.296265	422.702698	-1.428616	928.282593	461.061249	175.824356
-558.085449	209.226532	859.640076	-554.520447	11.253172	860.381531	-679.980469	250.625687	419.964447	-607.968140	-23.119143	473.260590	-664.175537	256.537659	65.501717	-663.621338	-17.829514	75.805710	-595.696960	317.616791	1286.041138	-559.277893	-76.058380	1294.085449	-531.316467	122.958321	1322.786255	-525.164185	136.883301	1591.758545	-625.227600	345.529938	1048.999268	-584.626526	-118.904930	1060.184692	-500.932373	322.074738	812.301941	-477.164154	-69.380379	825.305847	-544.523254	110.823891	959.312866	422.958130	-1.057334	928.301025	461.004059	176.481476
-555.114197	214.712097	862.349487	-552.774292	12.890867	860.284058	-680.007996	250.530426	420.748657	-606.861145	-22.666378	473.058105	-664.188782	256.545624	65.499557	-663.356995	-17.958635	75.921257	-596.925110	317.413544	1285.854736	-558.625732	-76.193558	1294.061890	-531.461670	122.920822	1322.673584	-525.311768	137.159973	1591.576904	-626.351868	344.878265	1048.707642	-584.087585	-118.854401	1060.073608	-501.380585	322.014008	812.301514	-477.661377	-67.830460	825.023987	-543.359619	112.906601	960.750977	423.259796	-0.864747	928.290894	461.236115	176.705765
-555.196716	214.645508	862.386841	-552.329285	12.777522	860.197144	-679.916382	250.345657	420.744690	-606.489807	-22.806822	473.109894	-664.152771	256.492920	65.498924	-663.263184	-17.838022	75.784248	-598.059143	317.136932	1285.611084	-558.000000	-76.320358	1293.972900	-531.745056	122.982544	1322.519165	-525.447815	137.426666	1591.413574	-627.517639	344.183502	1048.469360	-583.567993	-118.800163	1059.986572	-501.871735	322.006958	812.328369	-478.017548	-66.318008	824.793213	-543.301208	112.781403	960.738892	423.561615	-0.694418	928.295593	461.453125	176.840637
-555.811157	213.993652	862.206909	-552.044861	12.401898	860.148071	-679.985901	250.193710	420.685028	-606.229675	-23.048893	473.148132	-664.167542	256.494507	65.509285	-663.298889	-17.833115	75.756386	-599.174805	316.830750	1285.378906	-557.287231	-76.385437	1293.895874	-531.965881	123.008156	1322.392578	-525.601257	137.693710	1591.227783	-628.659302	343.445374	1048.212524	-583.012817	-118.593269	1059.827637	-502.463623	321.885925	812.326660	-478.313446	-64.819351	824.622742	-543.501404	112.376877	960.629028	423.849457	-0.722077	928.318054	461.941376	176.521866
-554.959351	214.754028	862.485352	-551.379761	12.573050	860.052490	-679.748718	249.924118	420.779449	-605.676575	-23.052404	473.041199	-664.032166	256.424103	65.488373	-663.255371	-17.867146	75.789253	-600.251160	316.603760	1285.179565	-556.560486	-76.504990	1293.811523	-532.161377	123.065964	1322.256958	-525.650330	138.087219	1591.105469	-629.895203	342.858398	1047.934692	-582.451782	-118.456772	1059.686157	-503.066193	321.716125	812.303528	-478.509827	-63.417267	824.389282	-542.963074	112.647285	960.741516	424.060211	-0.570368	928.338562	462.129822	176.679672
-554.921326	214.744781	862.514343	-550.960449	12.494985	859.996399	-679.669434	249.760986	420.769348	-605.311584	-23.159922	473.009033	-663.967773	256.412415	65.482895	-663.212158	-17.876677	75.808884	-601.257690	316.356079	1284.947510	-555.883118	-76.605446	1293.655029	-532.437195	123.178505	1322.089111	-525.820984	138.361176	1590.925537	-630.990601	341.764313	1047.733521	-581.924683	-118.387413	1059.582886	-503.702942	321.458405	812.274963	-478.527222	-62.199608	824.227417	-542.862000	112.578705	960.740723	424.317749	-0.440686	928.339417	462.349823	176.812485
-555.017151	214.571030	862.499756	-550.584167	12.403310	859.966187	-679.622925	249.558517	420.749268	-604.932922	-23.278231	472.991730	-663.937805	256.377014	65.498978	-663.187012	-17.922535	75.840179	-602.224731	316.109009	1284.709106	-555.231506	-76.682739	1293.580444	-532.616272	123.235275	1321.958740	-526.005188	138.639343	1590.770020	-632.288086	341.500549	1047.458130	-581.315430	-118.223640	1059.436035	-504.444153	321.212982	812.267456	-478.296173	-61.106728	824.157349	-542.813721	112.459290	960.727722	424.611389	-0.269633	928.313354	462.558502	176.985062
-555.193970	214.352234	862.439331	-550.210510	12.270128	859.967163	-679.612183	249.415405	420.757294	-604.621399	-23.430836	472.982727	-663.906921	256.370178	65.510750	-663.260925	-17.905970	75.863579	-603.205383	315.886505	1284.511353	-554.535889	-76.723267	1293.518433	-532.768738	123.313309	1321.821655	-526.193970	138.880280	1590.653931	-633.412231	340.571472	1047.246338	-580.684387	-117.972534	1059.318848	-505.230865	320.947510	812.270020	-477.817261	-60.318771	824.157776	-542.808655	112.337906	960.707886	424.901062	-0.026752	928.290039	462.757843	177.192657
-555.469177	214.020111	862.356384	-549.870728	12.081633	859.982239	-679.683838	249.306564	420.727753	-604.325684	-23.604500	473.055786	-663.937073	256.354767	65.508759	-663.316101	-17.912598	75.918289	-604.131897	315.653534	1284.304321	-553.875610	-76.792488	1293.428345	-532.911987	123.381660	1321.725098	-526.422363	139.122955	1590.557373	-634.649963	340.012573	1047.023193	-580.021057	-117.760948	1059.229370	-506.073120	320.629578	812.217163	-477.192047	-59.734791	824.130920	-542.841675	112.153397	960.681152	425.184357	0.163155	928.288330	462.986542	177.372086
-555.762939	213.747253	862.297180	-549.562561	11.890709	859.966309	-679.708984	249.212021	420.685547	-604.008179	-23.756420	473.082397	-663.974060	256.322876	65.504272	-663.331360	-17.934908	75.949966	-605.041992	315.415283	1284.103760	-553.267334	-76.817589	1293.364868	-533.055664	123.450577	1321.640625	-526.674500	139.359695	1590.469482	-635.955200	339.712860	1046.854370	-579.337952	-117.667793	1059.197388	-507.062683	320.290833	812.131348	-476.442932	-59.359947	824.197998	-542.877747	111.970413	960.648254	425.451050	0.387667	928.277344	463.168365	177.541779
-556.005554	213.453339	862.201050	-549.270630	11.673777	859.962158	-679.759338	249.075287	420.680817	-603.631470	-23.913099	473.114166	-663.991821	256.308655	65.529533	-663.330566	-17.960815	75.983971	-605.862976	315.227509	1283.940430	-552.759705	-76.885193	1293.298828	-533.203613	123.488182	1321.550659	-526.919495	139.571472	1590.382568	-637.015015	338.977844	1046.697510	-578.611206	-117.770622	1059.135132	-507.850159	319.925079	812.142334	-475.591156	-59.213490	824.260498	-542.875244	111.785202	960.600830	425.701904	0.469028	928.273743	463.559967	177.490723
-556.240601	213.191956	862.126099	-548.969604	11.519082	859.931824	-679.841919	248.970322	420.692291	-603.340881	-24.037859	473.129944	-663.986328	256.267456	65.515274	-663.289734	-18.013426	76.024254	-606.608887	315.030334	1283.826904	-552.246887	-76.916176	1293.259644	-533.347412	123.537262	1321.466797	-527.203613	139.751724	1590.318237	-638.223633	338.472900	1046.557739	-577.804382	-117.886940	1059.117065	-509.118774	319.419098	811.972046	-474.579285	-59.302868	824.307861	-542.864075	111.623878	960.550720	425.902527	0.710612	928.279358	463.628052	177.916260
-556.434509	213.003098	862.054077	-548.733337	11.339366	859.865295	-679.884888	248.854767	420.659576	-603.070007	-24.163885	473.115356	-663.983582	256.251556	65.537064	-663.321716	-18.037512	76.051857	-607.366089	314.850830	1283.694824	-551.760620	-76.924164	1293.244629	-533.454834	123.562737	1321.440430	-527.478210	139.918991	1590.273193	-639.372742	338.000549	1046.472900	-576.902771	-118.228462	1059.157959	-510.115692	319.006378	811.910767	-473.519714	-59.391567	824.473816	-542.834778	111.463364	960.480835	426.231689	0.802714	928.281616	463.995972	177.841354
-556.627441	212.842285	862.000549	-548.601501	11.169776	859.783752	-679.996521	248.748459	420.686066	-602.876221	-24.330683	473.139679	-664.014832	256.259491	65.533173	-663.375183	-18.037407	76.073792	-608.019348	314.643036	1283.548340	-551.264832	-76.958687	1293.270386	-533.611755	123.604805	1321.386108	-527.784607	140.136414	1590.295898	-640.500427	337.554199	1046.382080	-576.007080	-118.560448	1059.144287	-511.306305	318.549530	811.744873	-472.414459	-59.534733	824.656555	-542.856323	111.300446	960.412415	426.459106	1.101061	928.269409	464.035675	178.303482
-556.936218	212.862335	861.960999	-548.850891	10.819343	859.506104	-680.132141	248.671524	420.713104	-602.731567	-24.549068	473.169708	-664.037048	256.226074	65.542786	-663.476807	-18.061445	76.157722	-608.630798	314.479523	1283.442139	-550.785522	-76.941170	1293.339233	-533.717896	123.625824	1321.410278	-528.080933	140.285995	1590.312866	-641.556213	337.041229	1046.306030	-575.050842	-118.963585	1059.247925	-512.574036	318.086761	811.568054	-471.200348	-59.738281	824.890320	-543.016113	111.027046	960.241211	426.811707	1.277592	928.262085	464.232910	178.505295
-556.992188	212.661163	861.916687	-548.535828	10.622512	859.527893	-680.077942	248.479294	420.704376	-602.456665	-24.777973	473.207397	-663.944275	256.198547	65.532700	-663.532349	-18.060673	76.237335	-609.240295	314.326630	1283.327148	-550.308899	-76.957108	1293.494507	-533.837158	123.660454	1321.440308	-528.375488	140.340668	1590.307617	-642.661316	336.598999	1046.255249	-574.053955	-119.351730	1059.377441	-513.911621	317.544586	811.380066	-470.036743	-60.016769	825.134399	-542.916321	110.877457	960.233337	427.102081	1.468507	928.259705	464.433929	178.673904
-556.972473	212.467422	861.908569	-548.161438	10.465574	859.566528	-680.058411	248.319641	420.680450	-602.306274	-25.072544	473.265564	-663.927673	256.195221	65.571068	-663.679504	-18.090668	76.317215	-609.810425	314.155884	1283.249390	-549.965454	-76.969994	1293.614258	-533.855103	123.762299	1321.468018	-528.757690	140.430771	1590.388672	-643.605286	336.101013	1046.185059	-573.024658	-119.772812	1059.372559	-515.224915	317.034882	811.169189	-468.850342	-60.383865	825.308899	-542.767090	110.740143	960.253540	427.395325	1.644651	928.293396	464.635162	178.868210
-556.977112	212.345459	861.901245	-547.886902	10.339602	859.542847	-679.977478	248.113647	420.648438	-601.936279	-25.180969	473.221039	-663.829712	256.186798	65.556755	-663.609070	-18.136745	76.369415	-610.310486	313.987671	1283.131348	-549.621155	-77.010109	1293.700195	-533.979126	123.769386	1321.499268	-529.075378	140.503418	1590.432373	-644.668396	335.764557	1046.182129	-572.053284	-120.306877	1059.538696	-516.683899	316.548615	810.838928	-467.583282	-60.767677	825.585205	-542.643494	110.621178	960.239197	427.668396	1.839351	928.323547	464.854065	179.076706
-557.427429	211.636551	861.679688	-547.777954	10.009972	859.556885	-680.022827	247.942856	420.560242	-601.838989	-25.547367	473.300110	-663.841675	256.143890	65.563080	-663.676575	-18.198351	76.450417	-610.783386	313.873505	1283.068237	-549.302429	-77.002098	1293.818726	-534.077515	123.765800	1321.516235	-529.376526	140.551376	1590.499023	-645.581970	335.335236	1046.156860	-571.012695	-120.788239	1059.745483	-518.113281	315.935028	810.552368	-466.263092	-61.124767	825.903992	-542.740723	110.247559	960.129150	427.991882	2.009100	928.353882	465.097321	179.256332
-557.425476	211.501266	861.646545	-547.525146	9.880262	859.554626	-679.963562	247.751724	420.545258	-601.464050	-25.728287	473.325897	-663.728943	256.130646	65.565765	-663.766968	-18.315472	76.520462	-611.202209	313.694855	1282.976074	-548.924927	-77.031181	1293.940186	-534.150879	123.770531	1321.553833	-529.638672	140.612305	1590.555664	-646.495850	334.914001	1046.079346	-569.978455	-121.192184	1059.850586	-519.578918	315.371002	810.219971	-464.931000	-61.590546	826.226440	-542.630737	110.141693	960.113281	428.295013	2.198090	928.353210	465.352020	179.509583
-557.406799	211.377457	861.654297	-547.266663	9.785959	859.594727	-679.921509	247.571472	420.533325	-601.141235	-26.037851	473.393158	-663.758179	256.084381	65.543594	-663.819641	-18.368965	76.635674	-611.598083	313.567047	1282.900635	-548.558838	-77.046333	1294.138550	-534.207336	123.787895	1321.633667	-529.938721	140.624756	1590.634766	-647.327637	334.480042	1046.009277	-568.916626	-121.565903	1060.017334	-521.000000	314.853149	809.838928	-463.711823	-62.189449	826.446350	-542.507202	110.059433	960.138855	428.643097	2.356092	928.355713	465.616821	179.649017
-556.957886	211.842133	861.895508	-546.932434	9.921701	859.651123	-679.818420	247.402557	420.614929	-600.568604	-26.157206	473.433350	-663.643127	256.086548	65.581718	-663.742371	-18.454096	76.747543	-612.012939	313.449341	1282.823975	-548.149719	-76.987434	1294.388306	-534.191406	123.842102	1321.685059	-530.224182	140.626770	1590.728760	-648.134583	334.039795	1045.948242	-567.868225	-121.962578	1060.210693	-522.493225	314.358368	809.445068	-462.343750	-62.712315	826.733887	-542.206970	110.259193	960.296082	428.979614	2.539296	928.365051	465.856964	179.885971
-556.944763	211.764252	861.935303	-546.756226	9.850521	859.737976	-679.794556	247.251724	420.622253	-600.131287	-26.404167	473.531036	-663.574341	256.057465	65.562714	-663.775757	-18.518412	76.888527	-612.369446	313.305420	1282.720825	-547.897217	-77.011314	1294.530396	-534.204163	123.899193	1321.700073	-530.479919	140.623169	1590.832275	-648.934143	333.662994	1045.906982	-566.853760	-122.301308	1060.399902	-524.018860	313.817657	808.983337	-461.015533	-63.161751	827.103455	-542.120422	110.215302	960.360413	429.251495	2.773493	928.386414	465.870972	180.467850
-556.991150	211.651382	861.955383	-546.675171	9.794424	859.825256	-679.771484	247.134232	420.652435	-599.655151	-26.642113	473.638367	-663.571594	256.041931	65.607170	-663.801392	-18.624680	77.079338	-612.657288	313.171875	1282.651001	-547.587769	-77.013771	1294.712891	-534.257507	123.940582	1321.745972	-530.733704	140.603912	1590.953247	-649.591248	333.162354	1045.869873	-565.829712	-122.588760	1060.546997	-525.149231	313.403992	808.698669	-459.647766	-63.644032	827.447449	-542.095520	110.170311	960.413513	429.669434	2.789536	928.409302	466.336151	180.323700
-557.027771	211.546692	861.989990	-546.608459	9.720651	859.929626	-679.778625	247.024857	420.677582	-599.208130	-26.836573	473.746338	-663.548584	256.037903	65.605522	-663.777039	-18.695171	77.267067	-612.936707	313.053619	1282.558838	-547.307007	-77.031212	1294.893555	-534.314331	123.934380	1321.790894	-530.974670	140.566589	1591.051514	-650.299377	332.714935	1045.842407	-564.914673	-122.914085	1060.766113	-526.568420	312.969025	808.360107	-458.454071	-64.239807	827.751160	-542.094177	110.119652	960.484619	430.141541	2.850269	928.427368	466.970062	179.973770
-557.072937	211.484665	862.030640	-546.557312	9.636837	860.035889	-679.752197	246.934265	420.690002	-598.766907	-27.015144	473.844482	-663.529846	255.998901	65.640663	-663.730896	-18.788317	77.434914	-613.196411	312.968903	1282.516357	-547.061157	-77.045586	1295.059937	-534.390442	123.924698	1321.820435	-531.201904	140.518311	1591.149170	-650.904297	332.130463	1045.817993	-564.016602	-123.226074	1060.978027	-527.540894	312.626312	808.084900	-457.212067	-64.805748	828.046997	-542.109924	110.082802	960.560059	430.991547	3.336273	928.186218	467.310181	180.534668
-557.087830	211.355743	862.069702	-546.487976	9.591553	860.179688	-679.762390	246.853897	420.696289	-598.311890	-27.293369	474.006470	-663.570313	255.975403	65.623878	-663.575317	-18.865881	77.634689	-613.408997	312.853607	1282.452148	-546.824585	-77.068031	1295.245483	-534.442261	123.908600	1321.914185	-531.399597	140.464096	1591.236572	-651.461853	331.601257	1045.789673	-563.179504	-123.488808	1061.162598	-528.541016	312.263062	807.853027	-455.925659	-65.320404	828.388062	-542.124878	110.048958	960.655823	431.517822	3.597222	928.051208	467.682861	180.737015
-557.514099	210.710480	861.908020	-546.548706	9.326263	860.360046	-679.491516	246.667084	420.553192	-598.018433	-27.600935	474.251221	-663.442139	255.931763	65.647820	-663.369873	-18.911020	77.852158	-613.609375	312.791107	1282.450684	-546.634155	-77.074104	1295.373901	-534.503662	123.890663	1321.953003	-531.564148	140.424042	1591.334229	-652.071655	331.117157	1045.803711	-562.376038	-123.861977	1061.321411	-529.457092	311.934052	807.672546	-454.761841	-65.867798	828.722595	-542.329956	109.781570	960.662048	431.597443	3.663782	928.143860	467.877899	180.799591
-557.129883	211.178787	862.160278	-546.370850	9.450203	860.521118	-679.433899	246.602173	420.648315	-597.695618	-27.709585	474.410980	-663.459351	255.935516	65.661835	-663.650330	-19.031834	78.106842	-613.772217	312.703583	1282.439209	-546.453735	-77.076538	1295.544678	-534.556030	123.878113	1322.010498	-531.696838	140.380264	1591.434326	-652.597290	330.605896	1045.817627	-561.642090	-123.911621	1061.417480	-530.238586	311.634277	807.493225	-453.449707	-66.389145	829.040771	-542.170532	110.016586	960.880310	431.381714	3.461412	928.308289	467.952972	180.783951
-557.126709	211.086472	862.203308	-546.301147	9.382553	860.708374	-679.203735	246.481949	420.586975	-597.496887	-27.845919	474.640656	-663.269104	255.942062	65.660851	-663.656677	-19.080420	78.377571	-613.931946	312.630157	1282.459961	-546.210144	-77.080597	1295.727051	-534.609558	123.871315	1322.098877	-531.789246	140.337372	1591.523193	-653.078491	330.108307	1045.842773	-560.840149	-124.228256	1061.630127	-530.939880	311.413177	807.415039	-452.020020	-66.804947	829.296143	-542.175293	110.008713	960.999634	431.633911	3.742091	928.479736	468.137726	180.772385
-557.171448	210.992264	862.265259	-546.264526	9.367611	860.910461	-679.145508	246.445663	420.595459	-597.319458	-27.958166	474.831879	-663.250916	255.921188	65.679626	-663.674805	-19.126389	78.587463	-614.092224	312.611694	1282.501587	-546.079468	-77.044708	1295.860596	-534.779175	123.775215	1322.192627	-531.886536	140.298660	1591.594360	-653.509583	329.651459	1045.948242	-560.276917	-124.192307	1061.750000	-531.481018	311.239899	807.368591	-450.734833	-67.390511	829.710754	-542.225342	110.024567	961.136169	432.691223	3.528327	928.281372	468.817535	180.842178
-557.636414	210.343384	862.098328	-546.372620	9.120396	861.117920	-679.167908	246.388870	420.506073	-597.269592	-28.127588	475.078827	-663.342651	255.885590	65.687737	-663.604858	-19.123535	78.761978	-614.275208	312.559052	1282.580688	-546.051086	-77.085976	1295.985962	-534.719116	123.899765	1322.220825	-531.939087	140.250168	1591.671875	-653.924072	329.195557	1046.054810	-559.687317	-124.467545	1061.911865	-531.915283	311.086151	807.386047	-449.555237	-67.862473	830.059692	-542.483643	109.779816	961.153870	433.799194	3.777418	927.745361	469.413391	181.293304
-557.687927	210.258545	862.151917	-546.392822	9.091882	861.292236	-679.100098	246.351059	420.520966	-597.196106	-28.187597	475.252075	-663.305603	255.892776	65.717102	-663.544434	-19.137117	78.929817	-614.461243	312.540771	1282.672729	-546.032593	-77.039787	1296.059082	-534.785217	123.895493	1322.270020	-531.972778	140.205231	1591.721924	-654.229980	328.763885	1046.137451	-559.138611	-124.517189	1062.017944	-532.272217	310.997681	807.456665	-448.191406	-68.350685	830.529175	-542.553772	109.782440	961.270996	435.888947	4.149508	926.391785	470.555420	182.176514
-557.737366	210.289017	862.214539	-546.440125	9.085774	861.422668	-679.109253	246.338196	420.515808	-597.051575	-28.152094	475.356537	-663.345947	255.834000	65.690887	-663.469971	-19.173811	79.027893	-614.639587	312.575989	1282.769287	-546.061646	-77.008728	1296.136719	-534.831177	123.911491	1322.343750	-531.984985	140.160812	1591.759033	-654.463562	328.426605	1046.291992	-558.685364	-124.631813	1062.121704	-532.486633	310.942688	807.553162	-447.054993	-68.804359	830.826233	-542.641174	109.826073	961.371216	433.863770	3.481550	928.078857	469.870300	180.885956
-557.769592	210.249222	862.249451	-546.463257	9.074610	861.561768	-679.103027	246.312531	420.532074	-597.176514	-28.288401	475.478394	-663.349915	255.825577	65.694496	-663.573975	-19.194466	79.135941	-614.744080	312.584106	1282.902588	-546.035706	-76.982666	1296.188721	-534.898621	123.922897	1322.371582	-531.966675	140.125992	1591.787354	-654.654602	328.127289	1046.394897	-558.285339	-124.661819	1062.167725	-532.606812	310.921234	807.677002	-445.837006	-69.271851	831.132385	-542.699036	109.850876	961.460999	434.593750	4.139552	927.613770	469.776703	181.103851
-557.852112	210.260712	862.277893	-546.542358	9.117015	861.630615	-679.093811	246.311829	420.544586	-596.898560	-28.055408	475.465759	-663.407349	255.827698	65.707146	-663.408691	-19.193188	79.119614	-614.879456	312.612610	1283.015381	-546.093506	-76.941200	1296.188721	-534.969421	123.934975	1322.393921	-531.922974	140.071976	1591.794434	-654.831055	327.965424	1046.517700	-557.948120	-124.563896	1062.162476	-532.668884	310.950958	807.818054	-444.642761	-69.627792	831.502258	-542.779541	109.898026	961.509583	434.109161	3.742038	928.725220	469.500641	180.539978
-557.444336	210.854736	862.542297	-546.459778	9.373380	861.695313	-679.075989	246.293610	420.634247	-597.081177	-28.211489	475.526123	-663.415894	255.827438	65.705238	-663.511475	-19.199432	79.162254	-614.965149	312.662903	1283.130493	-546.155945	-76.891747	1296.186523	-535.018127	123.942444	1322.394653	-531.869690	140.043991	1591.789795	-654.916260	327.880981	1046.623779	-557.633972	-124.575890	1062.169556	-532.636536	310.977020	807.952026	-443.546814	-70.065239	831.818970	-542.629211	110.203773	961.683228	434.317963	3.979668	928.657715	469.378082	180.819000
-557.504944	210.904572	862.580200	-546.584412	9.454231	861.744202	-678.995361	246.264481	420.584290	-596.869263	-27.965860	475.438416	-663.281128	255.818314	65.678116	-663.445007	-19.133263	79.092545	-615.046021	312.719971	1283.241699	-546.237305	-76.839943	1296.181885	-535.072449	123.977325	1322.421265	-531.801147	140.008820	1591.780884	-654.957947	327.947083	1046.723633	-557.365234	-124.568207	1062.121826	-532.541443	311.063354	808.095642	-442.490265	-70.500923	832.083740	-542.719543	110.271721	961.726440	434.744476	3.803798	928.586121	469.761902	181.286667
-557.578247	210.914703	862.584229	-546.738708	9.499920	861.801392	-679.070557	246.290588	420.580139	-596.886230	-27.919445	475.344849	-663.287964	255.823975	65.672676	-663.425598	-19.119123	79.022827	-615.081360	312.750916	1283.332397	-546.338257	-76.770386	1296.162354	-535.100952	123.990410	1322.433716	-531.725952	139.958252	1591.767334	-654.937378	328.073669	1046.825317	-557.137817	-124.511345	1062.098145	-532.347656	311.178833	808.264404	-441.460358	-70.817940	832.406006	-542.823425	110.322723	961.756042	434.986938	3.733427	928.585022	470.134583	181.572708
-557.613586	210.927734	862.560181	-546.870361	9.557090	861.825867	-679.230835	246.388306	420.635010	-596.916260	-27.920725	475.254364	-663.341187	255.833206	65.696602	-663.522888	-19.109007	78.921532	-615.069458	312.815155	1283.405762	-546.510376	-76.742264	1296.118042	-535.134155	124.022484	1322.438599	-531.652161	139.910919	1591.731689	-654.820679	328.247375	1046.893677	-556.959534	-124.470261	1062.041016	-532.109558	311.316498	808.452576	-440.457764	-71.107452	832.690857	-542.908447	110.377281	961.756409	435.291840	3.854396	928.540527	470.418915	181.738678
-557.653198	210.966705	862.542847	-547.046753	9.614863	861.794800	-679.336365	246.437943	420.622406	-596.880981	-27.814093	475.043671	-663.344299	255.869583	65.672173	-663.521057	-19.059376	78.783363	-615.017151	312.885223	1283.486450	-546.739624	-76.710060	1296.002319	-535.161194	124.024643	1322.415527	-531.560303	139.863068	1591.674438	-654.688293	328.565887	1046.943359	-556.842163	-124.424995	1061.947754	-531.777527	311.446014	808.627075	-439.566284	-71.436943	832.916260	-543.002686	110.413300	961.730896	435.537079	3.918101	928.467529	470.709320	181.789825
-557.710571	210.975418	862.494995	-547.303589	9.671601	861.733398	-679.497192	246.504044	420.641113	-596.888733	-27.713579	474.821838	-663.398926	255.874954	65.635643	-663.424316	-18.993135	78.601891	-614.908386	312.962250	1283.547485	-547.082825	-76.696724	1295.832275	-535.157776	124.050743	1322.415161	-531.481934	139.812637	1591.604370	-654.472534	328.935120	1046.971191	-556.761292	-124.371094	1061.820313	-531.419922	311.695618	808.787659	-438.728455	-71.646667	833.100098	-543.135376	110.431335	961.674011	435.703857	3.902126	928.414612	471.004272	181.781006
-557.507996	211.081970	862.520752	-547.224609	9.956194	861.750183	-679.673889	246.595642	420.650635	-596.787292	-27.396660	474.597107	-663.453613	255.921982	65.634956	-663.314026	-18.900339	78.399506	-614.757935	313.015564	1283.563477	-547.348694	-76.648537	1295.730835	-535.161499	124.061180	1322.383301	-531.394104	139.762238	1591.518188	-654.228333	329.380219	1047.000244	-556.694092	-124.305420	1061.680664	-531.004272	311.912079	808.945313	-437.908234	-71.887650	833.356934	-543.042053	110.614388	961.699768	435.850525	3.877683	928.382385	471.308411	181.659821
-558.162842	210.385742	862.170227	-547.727722	9.724786	861.657837	-679.912048	246.680832	420.559784	-597.042236	-27.313145	474.453552	-663.514221	255.968491	65.641571	-663.294800	-18.824171	78.259323	-614.562317	313.084106	1283.563232	-547.643860	-76.640877	1295.599121	-535.133728	124.042557	1322.350952	-531.320190	139.697601	1591.434082	-653.941040	329.879028	1047.009644	-556.676636	-124.196228	1061.548096	-530.584534	312.140991	809.053528	-437.193115	-72.101852	833.542419	-543.471313	110.293747	961.463928	435.998566	3.735419	928.302124	471.737823	181.440475
-558.254395	210.448761	862.101196	-548.118591	9.752452	861.518677	-680.104614	246.772797	420.572540	-597.358765	-27.151821	474.306641	-663.568359	255.984848	65.615685	-663.214294	-18.761360	78.103783	-614.316040	313.134674	1283.571655	-547.973267	-76.621658	1295.491089	-535.118774	124.023277	1322.317139	-531.225708	139.649887	1591.374878	-653.624634	330.476440	1047.041016	-556.704590	-124.073669	1061.410522	-530.104553	312.423706	809.153198	-436.623657	-72.307030	833.624329	-543.652161	110.293190	961.354187	435.682037	4.539037	928.253052	470.314819	183.136261
-557.881409	211.120697	862.296997	-548.341064	9.960429	861.392334	-680.533264	246.935913	420.709869	-597.696655	-26.847580	474.179962	-663.751587	256.014618	65.593819	-663.141479	-18.686819	77.951317	-614.011169	313.191650	1283.588745	-548.343933	-76.645081	1295.428955	-535.121277	123.987473	1322.312012	-531.167480	139.581421	1591.307739	-653.243652	331.030365	1047.070923	-556.774231	-123.931061	1061.276001	-529.551819	312.697144	809.254333	-436.073547	-72.500862	833.757996	-543.623535	110.542839	961.393616	435.627777	4.724314	928.210510	470.173737	183.426895
-557.946411	211.206955	862.275391	-548.733032	10.037900	861.281738	-680.783264	247.005585	420.683350	-598.145386	-26.546808	474.055206	-663.845581	256.023590	65.586174	-663.106018	-18.601183	77.749886	-613.653198	313.282928	1283.633545	-548.687378	-76.684158	1295.429077	-535.132568	123.922981	1322.318848	-531.181702	139.429108	1591.230347	-652.754700	331.589355	1047.081909	-556.916321	-123.766426	1061.164795	-529.022766	313.045288	809.354980	-435.629730	-72.645966	833.841492	-543.798950	110.567703	961.322327	435.302460	5.256070	928.367676	469.285614	183.500137
-557.918335	211.186584	862.225952	-548.883484	10.138307	861.346191	-680.987610	247.059265	420.646606	-598.532654	-26.305868	474.007111	-663.852600	256.067352	65.539780	-663.101440	-18.545403	77.567558	-613.282654	313.367523	1283.630615	-549.197327	-76.662178	1295.275879	-535.222900	123.795975	1322.314209	-531.161133	139.356567	1591.157593	-652.266541	332.185974	1047.137329	-557.096924	-123.574356	1061.026367	-528.547485	313.379395	809.449768	-435.241699	-72.737259	833.936096	-543.907349	110.653481	961.334412	435.374664	5.542826	928.264648	469.242340	183.887009
-558.049500	211.323151	862.191345	-549.377502	10.138527	861.134277	-681.263855	247.132019	420.668091	-599.126892	-26.070776	473.862823	-663.898010	256.100555	65.516266	-663.142334	-18.493641	77.413437	-612.877930	313.466675	1283.653442	-549.682190	-76.689301	1295.152100	-535.419617	123.632904	1322.245239	-531.140381	139.253662	1591.089355	-651.711487	332.717377	1047.177612	-557.337952	-123.371124	1060.843140	-527.988708	313.736115	809.502319	-434.925659	-72.784256	834.044800	-544.115112	110.621574	961.201050	435.546753	5.261588	928.206116	469.859070	184.276932
-558.376343	211.729385	862.170044	-550.431335	10.067262	860.640015	-681.590881	247.233231	420.702789	-599.948486	-26.022018	473.712616	-664.062500	256.131775	65.519905	-663.236877	-18.445492	77.240875	-612.412598	313.561096	1283.698975	-550.169373	-76.700874	1295.063599	-535.446228	123.552284	1322.205811	-531.132629	139.165955	1591.032715	-651.060547	333.197693	1047.191406	-557.603271	-123.146820	1060.671387	-527.409912	314.141083	809.568542	-434.733398	-72.797890	834.111511	-544.570190	110.530701	960.919678	435.523895	5.296393	928.168396	469.880005	184.453568
-558.408997	211.815445	862.142944	-550.697083	10.143745	860.590393	-681.767334	247.326614	420.714050	-600.878052	-25.990768	473.677246	-664.032532	256.169769	65.500381	-663.389526	-18.389778	77.111778	-611.960938	313.603119	1283.721069	-550.741272	-76.761200	1294.929321	-535.467529	123.454361	1322.168457	-531.140564	139.069122	1590.981079	-650.447510	333.789825	1047.264038	-557.950317	-122.920876	1060.523193	-526.858643	314.509918	809.619324	-434.607147	-72.837555	834.171509	-544.661011	110.591805	960.875427	435.308929	5.783267	928.120605	469.235870	186.798920
-558.426208	211.863846	862.115540	-550.896179	10.186649	860.575500	-681.916443	247.372375	420.676117	-601.231201	-25.487629	473.549133	-664.119141	256.175598	65.523758	-663.180725	-18.309164	76.891876	-611.456360	313.683868	1283.776978	-551.184875	-76.767509	1294.931030	-535.486633	123.342606	1322.152710	-531.081970	139.032791	1590.973145	-649.806335	334.346008	1047.334106	-558.338074	-122.616119	1060.426147	-526.237000	314.882996	809.651489	-434.568787	-72.802765	834.256592	-544.738464	110.635910	960.851257	435.283508	5.945847	928.070679	469.066223	187.013718
-558.222595	211.680496	862.080688	-550.524292	10.402471	860.882080	-682.015442	247.433838	420.621063	-601.661194	-25.018133	473.540039	-664.102234	256.179810	65.475281	-663.077759	-18.259251	76.721939	-610.991394	313.763000	1283.823120	-551.722351	-76.818817	1294.874023	-535.526306	123.239723	1322.126343	-531.100342	138.934708	1590.981201	-649.127075	334.862976	1047.372925	-558.808960	-122.393776	1060.340576	-525.831421	315.227356	809.599670	-434.668213	-72.755547	834.322937	-544.570679	110.823761	960.999512	435.297211	5.991797	928.054810	468.974670	187.031525
-558.250122	211.784195	862.079041	-550.753845	10.504540	860.841064	-682.125916	247.499512	420.608612	-602.397400	-24.758133	473.522614	-664.140198	256.209198	65.469620	-663.197876	-18.193544	76.611244	-610.500610	313.878113	1283.889404	-552.267273	-76.853462	1294.848755	-535.543091	123.121613	1322.162476	-531.132690	138.815750	1591.008789	-648.428162	335.351715	1047.436035	-559.317932	-122.156067	1060.289063	-525.293640	315.556641	809.594971	-434.841827	-72.697433	834.381348	-544.640625	110.899590	960.972290	434.998230	6.159437	928.136475	468.476349	185.531174
-558.328796	211.942413	862.073792	-551.107056	10.612274	860.747070	-682.264099	247.595428	420.616669	-603.172119	-24.557076	473.488861	-664.159729	256.234192	65.465523	-663.178284	-18.142796	76.474281	-609.980103	313.988647	1283.981812	-552.830322	-76.914536	1294.821045	-535.588135	123.018021	1322.192139	-531.179626	138.685089	1591.045654	-647.617249	335.766113	1047.485352	-559.934448	-121.962524	1060.215210	-524.680298	315.903687	809.599915	-435.110077	-72.577141	834.422241	-544.765869	110.978630	960.913513	435.079712	6.011757	928.057373	468.732544	185.782745
-558.803589	211.547791	861.899170	-551.567993	10.509822	860.693481	-682.458618	247.727951	420.576447	-604.040710	-24.369806	473.479034	-664.208130	256.245911	65.468529	-663.161316	-18.119160	76.351517	-609.502380	314.076965	1284.054077	-553.443604	-76.948891	1294.737305	-535.595886	122.920555	1322.237549	-531.302795	138.473679	1591.088501	-646.883972	336.182922	1047.588623	-560.565308	-121.768074	1060.108032	-524.078003	316.197510	809.622559	-435.456451	-72.476158	834.463257	-545.067932	110.796310	960.782898	435.710968	5.916735	927.895630	469.192078	185.981247
-558.892944	211.699463	861.890564	-551.937927	10.597145	860.601013	-682.558960	247.828659	420.595490	-604.815613	-24.090488	473.450531	-664.279480	256.243347	65.464516	-663.163818	-18.074747	76.220650	-608.953918	314.202271	1284.172729	-553.949280	-76.944016	1294.709351	-535.641541	122.803383	1322.271484	-531.289917	138.371277	1591.150757	-646.082336	336.542877	1047.697388	-561.190491	-121.566063	1060.020020	-523.452942	316.542877	809.667664	-435.912933	-72.321136	834.513000	-545.189453	110.864113	960.721130	436.125854	5.670703	927.832031	469.621002	185.022263
-558.483643	212.375580	862.106934	-552.105713	10.907441	860.548462	-682.606567	247.920532	420.670868	-605.505310	-23.808790	473.399170	-664.257263	256.237915	65.483078	-663.125183	-18.082270	76.079018	-608.450989	314.316772	1284.254761	-554.473083	-76.992920	1294.640381	-535.639160	122.724754	1322.300415	-531.406738	138.155441	1591.224976	-645.351501	336.960449	1047.813599	-561.925842	-121.364807	1059.932617	-522.843689	316.846588	809.678101	-436.451691	-72.147675	834.561951	-545.076233	111.195503	960.803284	435.985352	5.986427	927.806763	469.051056	186.146667
-558.513428	212.503922	862.106934	-552.479553	10.994781	860.460205	-682.607117	247.998352	420.651031	-606.106445	-23.500103	473.345825	-664.254883	256.265167	65.458282	-663.009766	-18.079445	75.948761	-607.911682	314.439514	1284.354858	-554.946838	-77.029190	1294.683472	-535.678345	122.632790	1322.369019	-531.378235	138.039001	1591.301514	-644.496704	337.266968	1047.877441	-562.708374	-121.265656	1059.903320	-522.201843	317.136108	809.718201	-437.148132	-72.015862	834.502441	-545.188232	111.245201	960.749573	435.978149	6.053911	927.781677	468.854797	186.292587
-558.832703	212.999405	862.133118	-553.684631	10.948963	859.978394	-682.852112	248.194244	420.769440	-607.343689	-23.654533	473.329590	-664.355957	256.256958	65.487793	-663.245911	-18.058496	75.900459	-607.393127	314.524200	1284.469238	-555.487000	-77.083313	1294.635986	-535.708313	122.521713	1322.403320	-531.410583	137.864655	1591.380127	-643.739319	337.605286	1048.005859	-563.510986	-121.067726	1059.843872	-521.595032	317.414307	809.729370	-437.929016	-71.827797	834.481201	-545.647400	111.184181	960.488037	436.125610	5.736773	927.762024	469.060181	185.181030
-558.857361	213.158066	862.160889	-554.126404	11.012897	859.929626	-682.930664	248.312088	420.770752	-608.025330	-23.436029	473.262177	-664.395142	256.279999	65.488251	-663.192566	-18.086723	75.803947	-606.851685	314.649719	1284.589355	-556.018433	-77.123390	1294.608398	-535.714539	122.449348	1322.464844	-531.453369	137.616226	1591.459473	-642.940125	337.916931	1048.104980	-564.299683	-120.899170	1059.838623	-521.061096	317.679108	809.746643	-438.789398	-71.632500	834.457886	-545.770569	111.239006	960.465271	435.989594	6.067258	927.757263	468.474365	186.223602
-558.765503	213.225433	862.215942	-554.336792	11.207215	859.956909	-682.927002	248.391174	420.760254	-608.563782	-23.247026	473.241852	-664.420349	256.256287	65.463722	-663.268005	-18.274097	75.959717	-606.356018	314.751984	1284.726318	-556.490417	-77.145737	1294.650391	-535.686157	122.382614	1322.552246	-531.489502	137.409180	1591.551880	-642.223572	338.263855	1048.234863	-565.218689	-120.702164	1059.822632	-520.468811	317.913147	809.789490	-439.677887	-71.441116	834.370789	-545.794128	111.340439	960.502319	436.105743	5.755104	927.746643	468.619141	185.227280
-558.463074	212.931122	862.278198	-553.852844	11.449949	860.422974	-682.833801	248.397995	420.665619	-608.759766	-22.784222	473.245514	-664.326782	256.303864	65.473190	-663.073853	-18.089596	75.642365	-605.843811	314.890991	1284.852417	-556.939148	-77.162903	1294.659302	-535.669495	122.302856	1322.616333	-531.522888	137.217850	1591.650513	-641.510437	338.648590	1048.345215	-566.076660	-120.576927	1059.767578	-519.855103	318.095856	809.855774	-440.770233	-71.242020	834.278015	-545.564819	111.517326	960.785645	435.932953	6.006484	927.753296	468.043793	186.152954
-558.463196	212.930756	862.361389	-554.166748	11.550607	860.421143	-682.861145	248.494766	420.666382	-609.263000	-22.587273	473.211975	-664.312500	256.329529	65.468933	-663.156555	-18.062963	75.562500	-605.312927	315.000305	1284.978149	-557.392029	-77.160522	1294.643555	-535.639832	122.232140	1322.683594	-531.551697	137.074341	1591.771851	-640.805420	339.001221	1048.438599	-566.975586	-120.344337	1059.740601	-519.242249	318.256104	809.959229	-441.812347	-70.989769	834.134766	-545.696289	111.509232	960.823181	435.889130	6.000688	927.727661	467.789490	186.219025
-558.333801	213.166946	862.445129	-554.461731	11.646968	860.446655	-682.911194	248.608627	420.718353	-609.695313	-22.509338	473.159912	-664.420166	256.335144	65.484528	-663.156006	-18.067585	75.475098	-604.754395	315.114685	1285.120850	-557.964966	-77.166374	1294.564575	-535.607239	122.139580	1322.733032	-531.548218	136.785736	1591.818848	-640.006958	338.958710	1048.560181	-567.931335	-120.248199	1059.748047	-518.672241	318.432648	810.042419	-443.045624	-70.774734	833.923706	-545.756287	111.625381	960.875000	435.829712	5.949245	927.683105	467.541931	186.092178
-557.982971	213.719376	862.394836	-554.787109	11.749231	860.452515	-682.891724	248.666595	420.761719	-609.980225	-22.401812	473.081635	-664.413513	256.356628	65.473740	-663.221558	-18.212183	75.609138	-604.243286	315.186279	1285.176025	-558.427002	-77.213112	1294.527466	-535.585815	122.030373	1322.764526	-531.564758	136.568939	1591.854980	-639.300842	339.200867	1048.653076	-568.930054	-120.087730	1059.668945	-518.036621	318.525299	810.097717	-444.282074	-70.538155	833.761963	-545.687134	111.947441	960.846680	435.740631	6.064633	927.682617	467.091370	186.213135
-557.843567	213.850723	862.409546	-555.139954	11.814905	860.476440	-682.896240	248.774551	420.753326	-610.340088	-22.400866	473.042542	-664.415955	256.401215	65.463280	-663.090820	-18.029171	75.325279	-603.681213	315.315399	1285.275146	-558.938354	-77.242226	1294.464600	-535.555054	121.929527	1322.779541	-531.538574	136.361115	1591.890015	-638.695007	339.542175	1048.781616	-569.836853	-119.925461	1059.567139	-517.516174	318.575256	810.151611	-445.568817	-70.354927	833.494324	-545.769958	112.025024	960.863220	435.710205	5.920205	927.654846	467.008026	185.844467
-557.695923	213.988205	862.462341	-555.513062	11.874139	860.549744	-682.918762	248.871429	420.780029	-610.408020	-22.235535	472.963654	-664.414978	256.398163	65.463684	-663.039001	-18.020554	75.280289	-603.102966	315.428955	1285.394775	-559.459412	-77.302475	1294.393188	-535.532349	121.806458	1322.800903	-531.536377	136.091400	1591.907471	-638.114197	340.175415	1048.886841	-570.862549	-119.823151	1059.499146	-516.969727	318.594482	810.246948	-446.929932	-70.124359	833.247742	-545.897827	112.105972	960.927795	435.818451	5.582757	927.616455	467.245178	185.167877
-557.573303	214.148315	862.483582	-555.836731	11.962205	860.542664	-682.972656	248.998306	420.825562	-610.672913	-22.297264	472.974976	-664.466431	256.405304	65.477661	-663.049316	-18.013182	75.275803	-602.577393	315.581543	1285.528076	-559.962830	-77.297569	1294.369385	-535.376770	121.673569	1322.826538	-531.479614	135.875992	1591.938599	-637.523987	340.459137	1049.006470	-571.852478	-119.685783	1059.438477	-516.397949	318.590240	810.350281	-448.417023	-69.951340	832.953308	-545.968506	112.193077	960.931335	435.633911	5.816512	927.605774	466.522766	186.118210
-557.419861	214.290375	862.521484	-556.206848	12.066003	860.589172	-682.939819	249.073685	420.855408	-610.702637	-22.204153	472.959625	-664.490723	256.424286	65.452766	-663.087341	-18.064783	75.397270	-601.993469	315.697754	1285.634521	-560.493042	-77.309731	1294.275513	-535.299805	121.569130	1322.861328	-531.392334	135.646454	1591.944458	-636.891235	340.728424	1049.152344	-572.877197	-119.528557	1059.357300	-515.869446	318.519592	810.487305	-449.916412	-69.764526	832.570618	-546.084656	112.292557	960.974182	435.899750	5.182766	927.589783	467.208771	184.223846
-557.427979	214.394745	862.656250	-556.611145	12.136170	860.622314	-683.062866	249.231812	420.915314	-610.592834	-22.065533	472.891388	-664.531494	256.433716	65.466888	-662.966064	-18.029442	75.348167	-601.393921	315.801758	1285.742554	-561.026489	-77.320641	1294.187500	-535.252808	121.485535	1322.866333	-531.283203	135.409149	1591.947632	-636.181030	340.629364	1049.270508	-573.923523	-119.400223	1059.256592	-515.319458	318.451294	810.607422	-451.518311	-69.567207	832.339355	-546.296509	112.309006	961.058105	435.596741	5.764062	927.561707	466.021179	186.034058
-557.271362	214.734772	862.601440	-557.370239	12.118755	860.503235	-683.138306	249.348038	420.972198	-610.724304	-22.095013	472.866211	-664.682007	256.430634	65.459274	-663.125793	-18.195196	75.582436	-600.834351	315.894562	1285.790283	-561.465942	-77.284866	1294.148438	-535.226135	121.431602	1322.849976	-531.097656	135.228378	1591.951416	-635.655090	340.959686	1049.372559	-574.984497	-119.321182	1059.189575	-514.837646	318.420685	810.706726	-453.070129	-69.370728	831.909119	-546.494934	112.392075	960.959229	435.602020	5.757336	927.541626	465.726532	186.129913
-557.134827	214.919266	862.631775	-557.833618	12.147119	860.475525	-683.171570	249.433716	420.997131	-610.743286	-22.065727	472.818787	-664.703552	256.438690	65.440071	-663.126892	-18.167187	75.563164	-600.237793	316.012329	1285.889648	-562.085205	-77.296288	1293.992676	-535.167175	121.356888	1322.836670	-531.000427	134.978088	1591.920654	-635.157776	341.625580	1049.442261	-576.058289	-119.153046	1059.052979	-514.379333	318.308380	810.818359	-454.699493	-69.241379	831.576599	-546.650452	112.438774	960.959045	435.618896	5.695690	927.513489	465.491272	186.075974
-556.983459	215.063690	862.640381	-558.224426	12.177587	860.477600	-683.182495	249.551117	421.063141	-610.748230	-22.115414	472.776855	-664.700439	256.458008	65.464996	-663.065002	-18.054571	75.432556	-599.698242	316.142334	1286.021851	-562.504395	-77.259109	1293.920288	-535.129944	121.273590	1322.792725	-530.766602	134.769653	1591.889771	-634.597961	341.974152	1049.536133	-577.144897	-119.001434	1058.915283	-513.833313	318.153351	810.937805	-456.275940	-69.089859	831.131958	-546.786438	112.494789	960.965820	435.196960	5.302839	927.699402	465.116913	185.808609
-556.834778	215.203491	862.650330	-558.588501	12.167857	860.492981	-683.180847	249.649612	421.108276	-610.732666	-22.108068	472.732025	-664.754272	256.437012	65.447548	-663.183777	-18.176537	75.589142	-599.133972	316.252869	1286.135986	-563.067078	-77.307793	1293.756104	-535.123840	121.203362	1322.725952	-530.563293	134.537170	1591.851318	-634.023254	341.806854	1049.708862	-578.292297	-118.894516	1058.837402	-513.381287	317.943237	811.012817	-458.070770	-68.998505	830.605591	-546.925659	112.536232	960.981628	435.404724	5.335293	927.650940	464.947998	185.763916
-556.677551	215.391602	862.681152	-558.944153	12.202028	860.484924	-683.208069	249.752411	421.132874	-610.709290	-22.115164	472.715698	-664.825378	256.434845	65.459053	-663.106323	-18.115442	75.500320	-598.582031	316.382141	1286.247070	-563.599243	-77.309296	1293.603149	-535.109192	121.093613	1322.671265	-530.321411	134.322327	1591.788940	-633.488892	342.130249	1049.844727	-579.429871	-118.666977	1058.623047	-512.961182	317.783722	811.144775	-459.730286	-68.860260	830.146973	-547.047668	112.602211	960.994934	435.649719	5.409180	927.582764	464.774384	185.800919
-556.568909	215.518631	862.680908	-559.262451	12.249318	860.495117	-683.234009	249.869675	421.186981	-610.954407	-22.296230	472.752319	-664.837952	256.450287	65.453384	-663.237183	-18.139931	75.575470	-598.055603	316.489319	1286.344971	-564.153442	-77.269096	1293.399536	-535.064453	121.028915	1322.607666	-530.070618	134.104568	1591.716797	-633.035645	342.924347	1049.892944	-580.581543	-118.469345	1058.502197	-512.526489	317.539581	811.295105	-461.502197	-68.754967	829.634094	-547.167419	112.672516	961.001343	435.616272	5.676487	927.584534	464.139038	186.678497
-556.435425	215.648712	862.693909	-559.582214	12.279894	860.503418	-683.212280	249.957809	421.208191	-610.951355	-22.313986	472.756256	-664.882019	256.483063	65.467079	-663.310242	-18.192707	75.678406	-597.487061	316.616241	1286.400879	-564.634521	-77.231224	1293.281860	-535.048035	120.995522	1322.534180	-529.777222	133.904724	1591.666138	-632.564392	343.210449	1049.999512	-581.754089	-118.285973	1058.406616	-512.080200	317.316864	811.415161	-463.285736	-68.675682	829.080688	-547.281311	112.727516	961.013916	435.795593	5.395764	927.601501	464.248566	185.853745
-556.314758	215.835968	862.714355	-559.914429	12.339348	860.459656	-683.229004	250.049957	421.266327	-610.947388	-22.309999	472.734436	-664.966248	256.480408	65.473076	-663.335388	-18.175043	75.699776	-596.972412	316.704193	1286.462646	-565.050964	-77.173347	1293.222168	-535.007629	120.917717	1322.482422	-529.472168	133.681931	1591.599121	-632.046204	343.453613	1050.053467	-582.897705	-118.022354	1058.224609	-511.623749	317.025726	811.545715	-465.104126	-68.618591	828.621826	-547.387268	112.796440	961.001587	436.050415	4.961480	927.634399	464.565674	184.928146
-556.254761	215.932632	862.707092	-560.210327	12.328842	860.454956	-683.181641	250.141510	421.270447	-610.972778	-22.330503	472.742157	-664.936951	256.482452	65.470612	-663.276245	-18.125021	75.630852	-596.509399	316.832489	1286.533447	-565.687134	-77.153587	1292.975098	-534.998352	120.831398	1322.413086	-529.159729	133.463120	1591.524902	-631.545044	343.697571	1050.117432	-584.132629	-117.849197	1058.071533	-511.266418	316.775940	811.595032	-466.930695	-68.543297	828.101074	-547.514465	112.822823	960.996338	436.202850	4.698393	927.658936	464.557983	184.511536
-556.100952	216.066986	862.730896	-560.434998	12.404180	860.450806	-683.165405	250.219589	421.329163	-610.886230	-22.252934	472.713776	-664.957458	256.477112	65.460632	-663.275757	-18.127266	75.643860	-595.997803	316.971130	1286.622314	-566.212830	-77.128586	1292.781982	-534.971680	120.768387	1322.351318	-528.933777	133.193451	1591.413086	-631.117981	343.907532	1050.204712	-585.374451	-117.731255	1057.987793	-510.933136	316.482178	811.630371	-468.808411	-68.551987	827.583496	-547.588867	112.895287	961.009949	436.303894	4.577526	927.692871	464.318848	184.446960
-555.947266	216.164001	862.734253	-560.568481	12.438537	860.470398	-683.157471	250.282135	421.360138	-610.700867	-22.057344	472.652527	-664.963257	256.483856	65.494835	-663.188110	-18.137308	75.619026	-595.539856	317.057007	1286.669189	-566.729248	-77.170715	1292.592529	-534.948975	120.692833	1322.299683	-528.547180	133.003662	1591.329468	-630.679443	344.193085	1050.273438	-586.600525	-117.543785	1057.859619	-510.594391	316.194641	811.701965	-470.633789	-68.514984	827.109741	-547.614258	112.955009	961.025146	436.415680	4.502000	927.688110	464.067596	184.405777
-555.847229	216.212616	862.728149	-560.722107	12.491497	860.478699	-683.090698	250.320801	421.385895	-610.790466	-22.084738	472.635803	-665.014526	256.482544	65.496857	-663.207336	-18.144836	75.613419	-595.089294	317.181549	1286.730591	-567.156982	-77.141739	1292.473633	-534.952576	120.660294	1322.239502	-528.202026	132.791504	1591.248535	-630.212585	344.391754	1050.344360	-587.864868	-117.424255	1057.722412	-510.268707	315.912720	811.761963	-472.581177	-68.514984	826.533875	-547.654541	112.999863	961.027588	436.511322	4.340759	927.686340	463.843231	184.307068
-555.739136	216.265381	862.726685	-560.828552	12.562214	860.481750	-683.085510	250.389465	421.408478	-610.928345	-22.047005	472.620117	-665.044861	256.476837	65.515320	-663.125610	-18.028248	75.424446	-594.602478	317.276093	1286.767334	-567.623230	-77.125031	1292.330811	-534.934570	120.621956	1322.168457	-527.882690	132.557236	1591.172852	-629.756165	344.553192	1050.419189	-589.087830	-117.274673	1057.604370	-509.894958	315.657898	811.806641	-474.393707	-68.488007	826.098755	-547.672607	113.052925	961.030334	436.630554	4.194173	927.650085	463.605408	184.205872
-555.666199	216.273209	862.696106	-560.960144	12.615911	860.499084	-683.086243	250.451019	421.431976	-611.090027	-22.078972	472.662811	-665.038757	256.485535	65.510338	-663.152527	-18.032198	75.466736	-594.125854	317.405640	1286.801758	-568.142761	-77.067207	1292.127808	-534.926147	120.565773	1322.110718	-527.561218	132.378036	1591.089722	-629.346802	344.758087	1050.451904	-590.298462	-117.166786	1057.502686	-509.601135	315.419464	811.822998	-476.291534	-68.494926	825.594849	-547.702271	113.096138	961.023926	436.747223	4.023451	927.637817	463.343719	184.126999
-555.589844	216.257431	862.684143	-561.054260	12.635475	860.522888	-683.025085	250.490448	421.422089	-611.145081	-21.938982	472.647888	-665.028503	256.501312	65.509949	-663.246216	-18.173269	75.647026	-593.690186	317.516663	1286.867310	-568.571655	-77.034767	1292.033203	-534.891846	120.528984	1322.094238	-527.283325	132.136429	1591.020874	-628.902893	344.938049	1050.443848	-591.545349	-116.961044	1057.503784	-509.329498	315.185120	811.822205	-478.189453	-68.590462	825.160095	-547.707031	113.106293	961.029480	436.829834	3.831050	927.592773	463.072906	184.061890
-555.638000	216.439743	862.684875	-561.758850	13.003679	860.465759	-683.076965	250.574738	421.466766	-611.547302	-22.109350	472.622772	-665.074402	256.510437	65.510727	-663.358765	-18.101059	75.616203	-593.319824	317.588745	1286.860352	-568.991699	-77.037643	1291.923096	-534.879211	120.508072	1322.063965	-526.925842	131.987289	1590.969482	-628.464172	345.076050	1050.465454	-592.746399	-116.800453	1057.401001	-509.016113	314.915466	811.879639	-480.045288	-68.561684	824.723328	-548.016174	113.315857	960.993164	436.944611	3.672983	927.549622	462.870087	183.909607
-555.589905	216.389175	862.666870	-561.930115	13.059774	860.473999	-683.074341	250.603683	421.464569	-611.661865	-22.015348	472.639221	-665.098328	256.482758	65.507790	-663.342896	-18.105484	75.594826	-592.907471	317.697418	1286.900513	-569.464172	-77.017822	1291.819336	-534.867737	120.462761	1322.047974	-526.635742	131.783829	1590.926880	-628.090088	345.220215	1050.504028	-593.933472	-116.648987	1057.359131	-508.700775	314.621368	811.912292	-481.925110	-68.632767	824.304932	-548.060364	113.318642	960.986389	437.130646	3.401091	927.525757	462.793457	183.360672
-555.145813	215.930649	862.596191	-560.770996	12.860984	860.858459	-682.842224	250.528915	421.416992	-611.503418	-21.707430	472.662445	-664.968933	256.486176	65.505379	-662.988708	-17.804728	75.175484	-592.515259	317.817749	1286.931763	-569.879028	-76.998886	1291.757080	-534.868530	120.394524	1322.029175	-526.357300	131.594147	1590.895142	-627.712097	345.318329	1050.542480	-595.112610	-116.581367	1057.390747	-508.435577	314.383301	811.929810	-483.776367	-68.715942	823.896667	-547.439453	113.253510	961.166016	437.192627	3.401468	927.489319	462.350372	183.677444
-555.117432	215.938614	862.573303	-561.036926	12.801137	860.756348	-682.900513	250.606171	421.441040	-611.673584	-21.688168	472.674774	-665.032166	256.462067	65.523148	-663.246521	-18.121332	75.543907	-592.123657	317.857239	1286.915527	-570.349060	-77.057259	1291.620483	-534.861938	120.340256	1321.991333	-526.102173	131.402374	1590.850098	-627.281799	345.369720	1050.602661	-596.231262	-116.405373	1057.309082	-508.180450	314.203918	811.918701	-485.535736	-68.768997	823.556641	-547.500244	113.172302	961.096680	437.314819	3.215476	927.461426	462.171509	183.529556
-555.142273	215.982559	862.545593	-561.419434	12.720193	860.630066	-682.921082	250.683716	421.491516	-611.917969	-21.735901	472.668823	-665.059753	256.473145	65.529465	-663.291504	-18.088921	75.543762	-591.780090	317.936615	1286.942993	-570.754883	-77.112381	1291.560669	-534.861633	120.282288	1321.975708	-525.852417	131.239288	1590.811157	-626.861938	345.411896	1050.567993	-597.397949	-116.357513	1057.371216	-507.907471	314.023804	811.876892	-487.376678	-68.922188	823.155945	-547.634705	113.085617	961.011475	437.420380	3.028203	927.450195	461.964844	183.384796
-555.522644	215.554031	862.406372	-561.847534	12.576087	860.569641	-682.988708	250.787460	421.446808	-612.161621	-21.772635	472.685608	-665.161072	256.493683	65.523186	-663.325806	-18.144732	75.607521	-591.377991	318.013123	1286.958374	-571.162354	-77.143013	1291.529053	-534.838501	120.263962	1321.968384	-525.723328	131.036499	1590.778931	-626.506287	345.521210	1050.553833	-598.507568	-116.306114	1057.386719	-507.676147	313.853455	811.850708	-489.177032	-68.995544	822.802368	-547.921509	112.830093	960.899414	437.501831	2.869534	927.452942	461.705688	183.313385
-555.461121	215.626007	862.393250	-562.172791	12.520565	860.512756	-683.018494	250.843353	421.481049	-612.362976	-21.773417	472.702515	-665.229065	256.507538	65.545601	-663.317993	-18.118422	75.605957	-590.996460	318.097656	1286.966064	-571.612427	-77.137939	1291.460571	-534.826050	120.221924	1321.986816	-525.468384	130.934296	1590.787598	-626.140259	345.609314	1050.552490	-599.557739	-116.200722	1057.403564	-507.407837	313.656647	811.816223	-490.854797	-69.121765	822.545593	-547.995850	112.795357	960.857605	437.581818	2.731117	927.458008	461.451233	183.203079
-555.357361	215.752213	862.404846	-562.469543	12.566982	860.442261	-683.077087	250.957993	421.564453	-612.543274	-21.764177	472.693298	-665.341919	256.518707	65.542435	-663.297913	-18.079145	75.648888	-590.739197	318.201172	1286.959229	-572.053528	-77.040482	1291.439697	-534.340881	120.006683	1322.232178	-525.304077	130.802032	1590.782593	-625.785828	345.689514	1050.578247	-600.597778	-116.261879	1057.503296	-507.168732	313.489990	811.767395	-492.440491	-69.217484	822.272888	-548.051575	112.819290	960.822876	437.759308	2.478302	927.485474	461.435120	182.699326
-555.349731	215.918579	862.409058	-563.097656	12.972888	860.345154	-683.150818	251.029053	421.613861	-612.665283	-21.738487	472.608002	-665.377258	256.489441	65.556145	-663.270874	-17.959810	75.549210	-590.380554	318.246582	1286.987061	-572.399902	-77.051605	1291.420776	-534.303101	119.965363	1322.243774	-525.125977	130.679016	1590.781738	-625.439087	345.753998	1050.580933	-601.613953	-116.150185	1057.522095	-506.932007	313.368530	811.758545	-493.904053	-69.352203	822.077148	-548.283081	113.017273	960.766602	437.797333	2.505785	927.481262	461.031616	183.027557
-555.184448	215.836319	862.377991	-563.008118	12.497943	860.372253	-683.074768	251.050583	421.630249	-612.740051	-21.691235	472.703735	-665.399780	256.491730	65.583969	-663.268127	-17.980949	75.605804	-589.960693	318.264893	1286.955811	-572.627258	-77.089203	1291.375000	-534.750061	120.054573	1322.027100	-524.991699	130.571442	1590.763916	-625.091187	345.813568	1050.616333	-602.580200	-116.115112	1057.606201	-506.667847	313.239014	811.746704	-495.216461	-69.480438	821.891174	-548.161133	112.765984	960.765564	437.896332	2.369488	927.473877	460.842316	182.913605
-555.024109	215.860565	862.380310	-563.167603	12.509704	860.361938	-683.060120	251.102036	421.673279	-612.874084	-21.672401	472.649994	-665.426147	256.491699	65.588692	-663.352234	-18.040857	75.682320	-589.648865	318.281586	1286.926392	-572.948608	-77.117897	1291.374634	-534.738525	119.991325	1322.029053	-524.863586	130.458542	1590.770752	-624.758606	345.889221	1050.604980	-603.481201	-116.028755	1057.648193	-506.453339	313.105011	811.685974	-496.275208	-69.659409	821.812195	-548.154175	112.760437	960.760498	437.977570	2.243012	927.435791	460.642914	182.821777
-554.937622	215.861908	862.343018	-563.349548	12.510387	860.346558	-683.046570	251.145279	421.726532	-612.953003	-21.624176	472.637665	-665.447083	256.491852	65.576843	-663.329102	-17.992836	75.655624	-589.326111	318.317841	1286.941528	-573.250610	-77.133171	1291.330078	-534.743469	119.936432	1322.002197	-524.768555	130.361710	1590.756348	-624.379639	345.917938	1050.588501	-604.374756	-115.917511	1057.641235	-506.240265	313.043213	811.640564	-497.104431	-69.810646	821.784424	-548.177673	112.756775	960.731445	438.037048	2.087203	927.416321	460.472565	182.686569
-554.803345	215.886078	862.359680	-563.493896	12.483787	860.365173	-683.002686	251.225235	421.752380	-613.036865	-21.602510	472.626068	-665.478760	256.475922	65.583847	-663.173340	-17.971684	75.574913	-588.989685	318.363342	1286.946533	-573.594849	-77.175148	1291.281616	-534.691345	119.858383	1321.995239	-524.692139	130.284225	1590.755371	-624.003845	345.913513	1050.579102	-605.240601	-115.805588	1057.661743	-506.024078	312.952484	811.612000	-497.738007	-70.005592	821.834717	-548.185486	112.741959	960.749207	438.079559	1.935649	927.375610	460.295166	182.588333
-554.646912	215.823212	862.347839	-563.628052	12.474201	860.400818	-682.859009	251.219559	421.738007	-613.101318	-21.595745	472.656708	-665.429077	256.498993	65.603531	-663.083984	-18.011822	75.635551	-588.648804	318.419037	1286.971680	-573.914551	-77.194633	1291.259033	-534.669006	119.803505	1322.003418	-524.632080	130.229568	1590.745972	-623.712097	346.054260	1050.601685	-606.011414	-115.710785	1057.730225	-505.811676	312.865814	811.601563	-498.097137	-70.222961	821.953979	-548.181763	112.713211	960.762024	438.108307	1.811504	927.343018	460.122650	182.471603
-554.499817	215.825500	862.364136	-563.748840	12.511110	860.431458	-682.780334	251.275665	421.758148	-613.170044	-21.508150	472.654205	-665.438660	256.496857	65.622849	-662.984741	-18.079733	75.680397	-588.362244	318.435974	1286.974854	-574.271362	-77.209534	1291.234253	-534.634277	119.729378	1322.012817	-524.564453	130.176056	1590.748291	-623.425110	346.179779	1050.635376	-606.656189	-115.531494	1057.730591	-505.606293	312.764526	811.582764	-498.263123	-70.535133	822.115662	-548.189453	112.726059	960.787659	438.072510	1.649868	927.341492	459.952728	182.309952
-554.342712	215.804794	862.368225	-563.843140	12.510431	860.460632	-682.690125	251.336044	421.754211	-613.145325	-21.425585	472.643585	-665.447693	256.509735	65.657677	-662.967407	-18.158165	75.745377	-588.032898	318.436951	1286.975220	-574.638916	-77.238602	1291.250000	-534.631958	119.666733	1322.005737	-524.515320	130.131409	1590.746948	-623.082336	346.242188	1050.654419	-607.275391	-115.485352	1057.732544	-505.346588	312.686798	811.584229	-498.635071	-71.065193	822.136719	-548.184326	112.715187	960.807190	438.064728	1.510338	927.314209	459.774200	182.199677
-554.215149	215.833160	862.363464	-563.949158	12.541461	860.502502	-682.657288	251.379181	421.799347	-613.112305	-21.390873	472.666473	-665.444580	256.510345	65.638542	-662.932739	-18.106064	75.652367	-587.673767	318.475372	1287.016846	-575.013000	-77.244202	1291.243164	-534.621704	119.581352	1321.996704	-524.454712	130.097076	1590.728638	-622.749817	346.357574	1050.694580	-607.790344	-115.494423	1057.804443	-505.102875	312.634247	811.565918	-498.497559	-71.296135	822.377258	-548.188416	112.755829	960.827515	438.010345	1.348251	927.285645	459.606415	182.051941
-554.119568	215.800064	862.351807	-564.075806	12.494739	860.531067	-682.600037	251.458038	421.812653	-613.093445	-21.453373	472.663177	-665.485229	256.540253	65.654945	-662.877075	-18.061594	75.527405	-587.376526	318.484406	1287.021606	-575.427856	-77.247551	1291.248291	-534.623108	119.495399	1322.012939	-524.392700	130.060501	1590.708984	-622.413940	346.427521	1050.714355	-608.126892	-115.485710	1057.832520	-504.879089	312.588074	811.544128	-498.476349	-71.726341	822.512268	-548.217590	112.724419	960.837646	437.947632	1.149202	927.266113	459.475220	181.885559
-554.051758	215.793625	862.354675	-564.171570	12.506465	860.541443	-682.571899	251.522827	421.848145	-613.016235	-21.492384	472.658325	-665.543945	256.545868	65.674034	-662.833008	-17.959595	75.349396	-587.059082	318.431793	1286.986572	-575.789734	-77.265823	1291.250732	-534.850830	119.503036	1321.950928	-524.332031	130.032135	1590.699219	-622.125488	346.548950	1050.731567	-608.310913	-115.483833	1057.830688	-504.656647	312.549683	811.534729	-498.375580	-72.205391	822.614136	-548.252197	112.722862	960.846436	437.894836	0.890771	927.235046	459.352448	181.737930
-553.995728	215.791779	862.352600	-564.257751	12.518425	860.555847	-682.526062	251.560898	421.833344	-612.899292	-21.593060	472.635345	-665.558533	256.540405	65.696907	-663.084961	-18.223637	75.591293	-586.772461	318.409912	1286.964844	-576.187012	-77.257957	1291.282104	-534.888977	119.414368	1321.954102	-524.277405	130.011398	1590.684082	-621.829773	346.647736	1050.706055	-608.472229	-115.597290	1057.839844	-504.440094	312.523468	811.539856	-498.389862	-72.799690	822.610474	-548.286743	112.729248	960.854736	437.885559	0.696122	927.201843	459.234802	181.574341
-553.918762	215.776199	862.326782	-564.323669	12.537533	860.568787	-682.476440	251.617844	421.869507	-612.761719	-21.695377	472.637024	-665.536499	256.555054	65.681320	-663.185791	-18.328983	75.653511	-586.524414	318.419922	1286.962402	-576.590759	-77.238853	1291.294067	-534.748840	119.235733	1322.005981	-524.208435	129.993561	1590.668945	-621.529297	346.726105	1050.709595	-608.464905	-115.712418	1057.851318	-504.228699	312.484955	811.566895	-498.107361	-73.217865	822.763550	-548.308594	112.743469	960.851440	438.436554	0.893685	926.973083	459.323639	181.627869
-553.839661	215.815994	862.365601	-564.395752	12.546067	860.590454	-682.437195	251.666702	421.881592	-612.659668	-21.808342	472.643219	-665.586670	256.544006	65.674217	-663.076111	-18.156313	75.412338	-586.225159	318.440521	1286.954346	-576.916565	-77.238472	1291.324463	-534.982849	119.263718	1321.973755	-524.137817	129.979172	1590.653564	-621.195496	346.872711	1050.723267	-608.411194	-115.832191	1057.874268	-504.015808	312.439026	811.556519	-497.786560	-73.638062	822.893188	-548.332764	112.752853	960.884521	438.477142	0.741789	926.927856	459.230042	181.514389
-554.370056	216.612442	862.431091	-566.016968	14.721875	859.678162	-682.746826	251.896622	422.070068	-612.565674	-21.909580	472.297180	-665.876953	256.550354	65.704803	-663.077576	-18.209711	75.440445	-585.982971	318.453156	1286.958252	-577.262817	-77.187988	1291.386841	-535.085754	119.208160	1321.954956	-524.073364	129.971878	1590.633545	-620.893066	346.983429	1050.713989	-608.278198	-115.965279	1057.864014	-503.795624	312.416351	811.532043	-497.228577	-73.917892	823.135376	-549.026001	113.668137	960.408997	438.521179	0.603531	926.900879	459.114502	181.395981
-554.351501	216.630112	862.431458	-566.160400	14.819038	859.639648	-682.729675	251.934845	422.100708	-612.506104	-21.957439	472.295197	-665.863342	256.570953	65.701897	-663.098328	-18.268497	75.486542	-585.754761	318.589172	1287.023804	-577.637024	-77.134743	1291.402344	-534.957825	119.059525	1322.022705	-523.993652	129.968842	1590.601318	-620.611633	347.103271	1050.722046	-608.149353	-116.224991	1057.876831	-503.551514	312.391663	811.530334	-496.892548	-74.402946	823.221313	-549.097595	113.697189	960.390381	438.501434	0.505891	926.880798	458.872345	181.445557
-553.800110	215.901886	862.348145	-564.949707	13.099531	860.528992	-682.386353	251.743362	421.947754	-612.418945	-22.008326	472.625427	-665.647339	256.561951	65.690224	-663.155090	-18.278826	75.486191	-585.560913	318.580933	1287.012207	-577.910706	-77.108170	1291.415405	-535.260620	119.125771	1321.983276	-523.903137	129.967102	1590.575439	-620.358765	347.226776	1050.714233	-608.050720	-116.513702	1057.852417	-503.304749	312.404022	811.516968	-496.472321	-74.848030	823.293152	-548.641235	113.018852	960.849792	438.424438	0.584472	926.823792	458.402771	181.799286
-554.170471	216.445969	862.382690	-566.006348	14.526834	859.764771	-682.636597	251.884354	422.122162	-612.327820	-22.013975	472.387421	-665.874756	256.594604	65.739998	-663.087585	-18.287474	75.495163	-585.474670	318.637695	1287.020630	-578.181030	-77.049416	1291.435669	-535.181091	119.003914	1322.009399	-523.889648	129.816467	1590.448730	-620.100037	347.328644	1050.708496	-607.777771	-116.743820	1057.842163	-503.023743	312.373169	811.505920	-495.980164	-75.252213	823.369141	-549.059937	113.551590	960.444885	438.424164	0.462609	926.786072	458.188324	181.875351
-554.154419	216.441147	862.377991	-566.085510	14.611656	859.684631	-682.665039	251.870895	422.150604	-612.271790	-22.072939	472.392731	-665.882568	256.555267	65.740097	-663.078186	-18.313763	75.504868	-585.409973	318.639496	1287.000488	-578.394714	-76.989525	1291.425537	-535.317688	118.993652	1322.004272	-523.664368	129.971619	1590.463013	-619.821167	347.392761	1050.687988	-607.467529	-116.930099	1057.846191	-502.756348	312.354858	811.528381	-495.496033	-75.679474	823.475891	-549.106201	113.549225	960.403259	438.588287	-0.036859	926.731689	458.593170	180.915085
-554.111877	216.366562	862.341614	-566.050110	14.511653	859.699646	-682.656738	251.836136	422.158051	-612.202454	-22.049444	472.416412	-665.854492	256.545563	65.729317	-663.055969	-18.274496	75.526306	-585.385254	318.651398	1286.984497	-578.591919	-76.963478	1291.442017	-535.440979	118.953720	1321.972900	-523.536255	129.972046	1590.401978	-619.565613	347.468719	1050.650391	-607.273438	-117.222939	1057.814697	-502.531921	312.308197	811.510803	-495.071747	-76.171692	823.509033	-549.125366	113.490425	960.399597	438.593353	-0.182812	926.672546	458.469971	180.787521
-554.058594	216.309250	862.330872	-566.006348	14.448377	859.693604	-682.616028	251.764038	422.145996	-612.121094	-22.031479	472.420349	-665.843201	256.545746	65.722137	-663.014709	-18.230721	75.512810	-585.385071	318.714142	1286.976563	-578.726868	-76.930397	1291.432739	-535.531616	118.969666	1321.944702	-523.390259	129.968445	1590.304565	-619.360291	347.546570	1050.580811	-606.969177	-117.404617	1057.814697	-502.250336	312.266632	811.508362	-494.543365	-76.599358	823.574646	-549.115417	113.434212	960.395508	438.610931	-0.351998	926.618530	458.369659	180.642685
-554.017334	216.211243	862.293823	-565.887512	14.276315	859.737610	-682.587463	251.667847	422.114319	-612.074097	-22.030285	472.464111	-665.842896	256.554443	65.719734	-662.915894	-18.189552	75.499016	-585.460632	318.729095	1286.942139	-578.863403	-76.883110	1291.433594	-535.619019	118.993256	1321.918091	-523.241394	129.990631	1590.214233	-619.229858	347.643463	1050.493774	-606.822815	-117.645912	1057.719604	-502.019135	312.274048	811.470581	-494.060547	-77.074493	823.611572	-549.101807	113.347794	960.407166	438.653839	-0.546735	926.598572	458.301331	180.469421
-553.953552	216.166672	862.266357	-565.834961	14.208418	859.724487	-682.560059	251.634171	422.114594	-612.037354	-22.076633	472.503204	-665.815369	256.547577	65.725082	-662.866882	-18.107613	75.532974	-585.577332	318.720612	1286.891724	-578.957764	-76.839462	1291.436279	-535.757141	119.046555	1321.859253	-523.091919	130.013763	1590.115967	-619.109497	347.675323	1050.395142	-606.436218	-117.708061	1057.750732	-501.786774	312.266296	811.430176	-493.508911	-77.398735	823.682007	-549.090698	113.300934	960.392212	438.705505	-0.703902	926.557800	458.218964	180.285110
-553.925415	216.033142	862.230286	-565.691772	14.074521	859.767395	-682.581238	251.569916	422.115479	-611.839294	-21.970490	472.500427	-665.832031	256.528290	65.715904	-662.740173	-18.099216	75.601425	-585.675171	318.701843	1286.804565	-578.976257	-76.804405	1291.389282	-535.846069	119.075417	1321.827881	-522.921265	130.026749	1590.002686	-619.029114	347.717499	1050.297974	-606.088684	-117.795609	1057.755859	-501.552460	312.229370	811.405579	-492.887360	-77.725075	823.838623	-549.068787	113.215881	960.403442	438.735138	-0.896892	926.531494	458.152161	180.121536
-553.302979	215.181763	862.158081	-564.032776	11.902545	860.663696	-682.240967	251.325684	421.964478	-611.760254	-21.937698	472.869629	-665.583252	256.489716	65.677277	-662.846436	-18.264633	75.894585	-585.860840	318.718231	1286.752441	-579.028687	-76.768997	1291.383545	-535.925476	119.088478	1321.770630	-522.739075	130.054520	1589.870117	-618.975037	347.720978	1050.212891	-605.838501	-117.926346	1057.715454	-501.246826	312.187531	811.414429	-492.283478	-78.073631	823.955017	-548.405212	112.269264	960.874756	438.818878	-1.062426	926.470947	458.084229	180.015442
-553.294250	215.086365	862.124146	-563.924011	11.744316	860.682007	-682.178955	251.233353	421.940460	-611.905640	-22.066805	472.915497	-665.541016	256.469208	65.686638	-662.870850	-18.180861	75.877304	-586.153870	318.573853	1286.607544	-578.999329	-76.770790	1291.363525	-536.009888	119.126350	1321.718018	-522.549744	130.074112	1589.738037	-618.979004	347.737610	1050.060059	-605.556946	-118.056656	1057.684082	-500.984314	312.116882	811.405396	-491.758698	-78.434227	824.009644	-548.397827	112.176094	960.872620	438.841187	-1.255377	926.401306	458.000671	179.866913
-553.337280	215.022644	862.090027	-563.856934	11.681736	860.640625	-682.177612	251.166306	421.933594	-611.666565	-21.912571	472.870361	-665.555664	256.469391	65.679443	-662.804199	-18.135794	75.884018	-586.415405	318.553101	1286.480713	-578.948425	-76.752495	1291.319580	-536.098999	119.174545	1321.613525	-522.370911	130.112457	1589.607544	-619.020386	347.702179	1049.927002	-605.328918	-118.211342	1057.617554	-500.731903	312.090271	811.390198	-491.263550	-78.788155	824.069946	-548.420166	112.116653	960.838440	438.925018	-1.443487	926.326599	457.948822	179.699432
-553.336914	214.975891	862.090576	-563.753479	11.590903	860.636780	-682.168091	251.137939	421.923889	-611.499084	-21.781733	472.813110	-665.565552	256.467224	65.670631	-662.688599	-18.015673	75.754776	-586.721008	318.556549	1286.389282	-578.896179	-76.734406	1291.269409	-536.179749	119.211601	1321.516113	-522.172913	130.158905	1589.469971	-619.097534	347.663086	1049.764771	-605.042725	-118.327164	1057.596069	-500.520874	312.064453	811.393677	-490.772156	-79.055443	824.105225	-548.414246	112.053467	960.841614	438.937958	-1.664756	926.253601	457.854279	179.602371
-553.380920	214.934631	862.090210	-563.666748	11.517125	860.611450	-682.168091	251.081909	421.944580	-611.575317	-21.902254	472.822723	-665.521057	256.484894	65.683189	-662.747314	-17.975161	75.802971	-586.960876	318.512238	1286.277344	-578.772827	-76.749168	1291.225586	-536.271790	119.280342	1321.425781	-521.944763	130.220215	1589.351563	-619.186035	347.579834	1049.622437	-604.737244	-118.434471	1057.560181	-500.314453	312.013184	811.384705	-490.205353	-79.326424	824.185974	-548.427124	111.992142	960.832153	439.011353	-1.846584	926.192688	457.792145	179.449615
-553.424988	214.810669	862.070557	-563.566284	11.429903	860.611084	-682.180603	251.034470	421.934204	-611.549133	-21.900925	472.829620	-665.524414	256.493927	65.676018	-662.756287	-17.934851	75.816994	-587.273010	318.453247	1286.152710	-578.622437	-76.748199	1291.196655	-536.331055	119.323868	1321.373657	-521.927246	130.090897	1589.127197	-619.308228	347.472260	1049.475708	-604.528870	-118.622627	1057.526367	-500.159241	311.951141	811.407410	-489.734253	-79.567596	824.208008	-548.433105	111.904633	960.825806	439.037476	-1.930344	926.138245	457.611908	179.363815
-553.493164	214.736664	862.092468	-563.463074	11.377139	860.610474	-682.166199	250.982010	421.898804	-611.546997	-21.985571	472.886932	-665.484619	256.485870	65.697021	-662.769531	-17.899260	75.759087	-587.610718	318.394623	1286.040771	-578.438904	-76.765778	1291.184204	-536.385986	119.380775	1321.317871	-521.728760	130.168335	1589.029663	-619.477234	347.357391	1049.345947	-604.274597	-118.760376	1057.542114	-500.055695	311.874451	811.438599	-489.266449	-79.787758	824.230286	-548.453003	111.840363	960.840271	439.023468	-1.866716	926.067566	457.272156	179.522141
-553.558472	214.641525	862.088501	-563.357056	11.315275	860.621338	-682.206909	250.942841	421.916504	-611.527466	-22.022516	472.874878	-665.497925	256.459137	65.683189	-662.863953	-17.925741	75.775124	-587.907471	318.363922	1285.944946	-578.225708	-76.781235	1291.182007	-536.592529	119.513794	1321.226196	-521.489319	130.342224	1588.961548	-619.682617	347.187927	1049.229980	-603.983521	-118.892418	1057.581421	-499.968536	311.791595	811.464905	-489.035187	-80.139137	824.195923	-548.475037	111.779419	960.848206	439.000854	-1.821221	926.005127	456.905365	179.752258
-553.636780	214.565857	862.107971	-563.258850	11.215391	860.630737	-682.233337	250.876984	421.887512	-611.535095	-22.080359	472.911285	-665.502441	256.427704	65.699684	-662.943665	-17.971998	75.818321	-588.236572	318.325226	1285.909790	-578.003357	-76.804100	1291.218140	-536.633240	119.558998	1321.175781	-521.307434	130.451797	1588.898682	-619.955872	347.008942	1049.141602	-603.705383	-118.953629	1057.551147	-499.903381	311.684082	811.518921	-488.338898	-80.140617	824.417480	-548.479431	111.696175	960.864136	438.997009	-1.940667	925.963440	456.754150	179.715683
-553.813660	214.587173	862.123840	-563.522156	11.620491	860.556885	-682.246460	250.797943	421.869537	-611.321289	-21.997807	472.781281	-665.556335	256.424561	65.693169	-662.904846	-17.966755	75.791939	-588.606628	318.292969	1285.829834	-577.778320	-76.850868	1291.251831	-536.680054	119.578056	1321.137329	-521.160034	130.577362	1588.814697	-620.261658	346.873749	1049.033936	-603.389343	-119.034676	1057.584473	-499.876434	311.577271	811.585510	-487.876770	-80.238663	824.512939	-548.667969	111.857399	960.831299	439.144714	-2.253667	925.925720	456.966919	179.345520
-553.940674	214.497955	862.120972	-563.431885	11.532328	860.549011	-682.301453	250.750366	421.854431	-611.469910	-22.205456	472.797791	-665.571777	256.422455	65.682541	-662.929138	-17.906065	75.700630	-588.952209	318.217285	1285.751099	-577.480530	-76.907135	1291.312012	-536.690979	119.601761	1321.124268	-521.037476	130.706741	1588.752197	-620.604614	346.728638	1048.940552	-603.042786	-119.154770	1057.640259	-499.904785	311.453125	811.646851	-487.500671	-80.358292	824.585938	-548.681580	111.776741	960.825562	439.165222	-2.387181	925.885376	456.823425	179.232574
-554.056824	214.390503	862.124023	-563.342651	11.448753	860.569214	-682.278259	250.673172	421.828735	-611.443665	-22.292355	472.792786	-665.491821	256.423218	65.677589	-662.990051	-17.918182	75.679672	-589.274780	318.140137	1285.680908	-577.171265	-76.968132	1291.399048	-536.714233	119.635742	1321.119507	-520.927673	130.837997	1588.721802	-620.944336	346.466461	1048.872681	-602.567444	-119.176933	1057.739502	-499.989807	311.360840	811.705383	-487.130951	-80.454224	824.717102	-548.687622	111.699280	960.836670	439.167694	-2.522492	925.850464	456.655457	179.090256
-554.178528	214.273270	862.139954	-563.225342	11.374121	860.575195	-682.323364	250.601456	421.774689	-611.396790	-22.349186	472.776520	-665.498474	256.424438	65.636620	-663.013245	-17.936186	75.751350	-589.632751	318.073395	1285.650146	-576.846313	-77.019737	1291.485840	-536.720032	119.645454	1321.134521	-520.837891	130.976837	1588.705078	-621.287781	346.220154	1048.826782	-602.110474	-119.223892	1057.833862	-500.080688	311.208221	811.780151	-486.999298	-80.667107	824.674561	-548.680237	111.609581	960.846741	439.199432	-2.856231	925.836853	456.423950	178.453857
-554.199707	214.093719	862.148071	-562.770935	10.945031	860.624512	-682.280396	250.483719	421.740997	-611.492554	-22.452326	472.859589	-665.385437	256.422150	65.665520	-663.053101	-17.910156	75.709038	-589.958923	318.014984	1285.592163	-576.535217	-77.077286	1291.542847	-536.707886	119.658844	1321.145752	-520.778503	131.135025	1588.717285	-621.671326	345.997528	1048.789185	-601.804993	-119.347015	1057.894043	-500.246887	311.079193	811.847534	-486.681396	-80.707535	824.749939	-548.489258	111.351456	960.878601	439.125824	-2.992698	925.835876	456.216919	178.289154
-554.373596	213.967178	862.152222	-562.686340	10.863042	860.631897	-682.297974	250.406036	421.714050	-611.507996	-22.513506	472.867706	-665.325317	256.421143	65.656219	-663.056824	-17.918777	75.735916	-590.316162	317.898804	1285.535400	-576.226257	-77.153023	1291.601196	-536.685852	119.672142	1321.181152	-520.749817	131.317291	1588.750000	-622.116272	345.797577	1048.734375	-601.331787	-119.427406	1058.021362	-500.479309	310.946777	811.887085	-486.082184	-80.515038	825.009644	-548.508179	111.260201	960.881897	438.965454	-3.067510	925.895142	456.048157	178.573090
-554.589233	214.005493	862.184998	-562.903442	11.182476	860.588379	-682.433350	250.347305	421.726410	-611.553467	-22.555841	472.795532	-665.350830	256.424377	65.665184	-663.048462	-17.957125	75.766098	-590.629028	317.783875	1285.509766	-575.893433	-77.244545	1291.710571	-536.666321	119.677307	1321.208130	-520.776611	131.483170	1588.778809	-622.541077	345.550079	1048.680786	-600.958069	-119.570717	1058.127319	-500.757446	310.775299	811.897949	-485.770721	-80.488487	825.116760	-548.654724	111.397179	960.868958	438.842743	-3.193118	925.944397	455.795654	178.426254
-554.657104	213.776215	862.190063	-562.475769	10.775695	860.634888	-682.430847	250.234085	421.666473	-611.545959	-22.502285	472.858246	-665.309692	256.420105	65.642456	-662.926270	-17.927023	75.724243	-590.987732	317.710358	1285.483154	-575.490662	-77.312325	1291.886963	-536.618896	119.680374	1321.240723	-520.822693	131.692780	1588.818848	-622.971191	345.287567	1048.649658	-600.567810	-119.792107	1058.268677	-501.033508	310.631927	811.909180	-485.509094	-80.448708	825.217468	-548.474792	111.125145	960.895325	438.774994	-3.438104	926.013062	455.483459	177.825058
-554.884644	213.678818	862.203491	-562.388000	10.705172	860.635071	-682.546448	250.146484	421.668671	-611.656311	-22.517481	472.891907	-665.321228	256.382111	65.619682	-662.587402	-17.737940	75.382309	-591.325256	317.586884	1285.445068	-575.068237	-77.375351	1292.013550	-536.584778	119.696350	1321.286255	-520.904236	131.898773	1588.837891	-623.430298	345.023254	1048.630371	-600.061890	-119.930107	1058.433228	-501.408600	310.451050	811.881653	-485.438843	-80.497154	825.179993	-548.504028	111.048737	960.898071	438.692566	-3.554854	926.073181	455.257599	177.683472
-555.079102	213.546585	862.188049	-562.251221	10.614182	860.640564	-682.635010	250.075684	421.612671	-611.765808	-22.554806	472.941010	-665.288635	256.369385	65.614151	-662.767029	-18.083826	75.717369	-591.631775	317.514252	1285.437378	-574.561401	-77.457069	1292.167114	-536.568481	119.702461	1321.293213	-520.957642	132.065323	1588.929321	-623.885437	344.809631	1048.611572	-599.639587	-120.118233	1058.552002	-501.833710	310.293152	811.853271	-485.007233	-80.268501	825.339600	-548.491577	110.962257	960.889160	438.561035	-3.709620	926.145996	455.034302	177.530350
-555.289429	213.529388	862.239929	-562.205627	10.624658	860.583679	-682.734863	249.985962	421.585236	-611.916382	-22.630060	472.984467	-665.223999	256.368774	65.603004	-662.976196	-18.273432	75.860764	-591.965088	317.372101	1285.382935	-574.088440	-77.562408	1292.293945	-536.503601	119.708328	1321.328491	-521.098145	132.234039	1588.975708	-624.319885	344.555969	1048.564331	-599.130371	-120.308456	1058.686523	-502.259003	310.140656	811.797119	-484.863983	-80.199173	825.332947	-548.503723	110.915947	960.878967	438.377350	-3.782276	926.207458	454.839386	177.677124
-555.420715	213.368332	862.255066	-561.991089	10.453547	860.702393	-682.818909	249.856216	421.542297	-611.975647	-22.702894	473.085846	-665.234741	256.357147	65.628983	-662.981750	-18.158262	75.509239	-592.301819	317.225861	1285.328735	-573.667419	-77.641190	1292.370605	-536.456543	119.691513	1321.358276	-521.231384	132.418350	1589.038818	-624.796021	344.288513	1048.524902	-598.629761	-120.510323	1058.752563	-502.686127	309.954590	811.755432	-484.644012	-80.107475	825.342224	-548.468628	110.818336	960.947327	438.185303	-3.925179	926.264221	454.589691	177.531067
-555.551819	213.279251	862.267090	-561.808289	10.384569	860.754150	-682.846313	249.748428	421.518494	-611.986816	-22.838257	473.118591	-665.199768	256.319427	65.611336	-663.241333	-18.304092	75.550323	-592.620544	317.100769	1285.261597	-573.196350	-77.689842	1292.487305	-536.394348	119.678009	1321.403564	-521.450684	132.533844	1589.085938	-625.277100	343.989319	1048.485962	-598.170471	-120.794670	1058.852783	-503.222137	309.783447	811.696838	-484.388580	-79.926567	825.407410	-548.428772	110.774117	960.978149	437.925476	-4.115807	926.324768	454.291870	177.148727
-555.680481	213.194199	862.314819	-561.625732	10.334309	860.823914	-682.865356	249.587692	421.464661	-611.968384	-22.993929	473.151978	-665.054443	256.306610	65.633308	-663.497620	-18.506588	75.547180	-592.903259	316.972717	1285.237671	-572.750000	-77.767242	1292.590332	-536.328552	119.708298	1321.437378	-521.529846	132.778793	1589.183350	-625.705383	343.669403	1048.448608	-597.621338	-120.945442	1058.973267	-503.798279	309.647583	811.589050	-484.134064	-79.716766	825.461304	-548.386108	110.732315	961.035583	437.531067	-4.337411	926.418518	454.043457	176.916443
-555.813599	213.155121	862.332153	-561.468445	10.274356	860.870605	-682.927612	249.450836	421.452118	-611.972107	-23.197168	473.212433	-665.013916	256.262512	65.620430	-663.700256	-18.703077	75.603127	-593.217957	316.857513	1285.222412	-572.184265	-77.825325	1292.699463	-536.266174	119.716011	1321.482910	-521.676270	132.961121	1589.259033	-626.195435	343.405334	1048.408325	-597.125671	-121.130859	1059.136597	-504.449982	309.438721	811.456665	-483.918610	-79.528816	825.494080	-548.357727	110.711563	961.066223	437.094788	-4.510758	926.494141	453.790863	176.779175
-555.961792	213.051407	862.338562	-561.321777	10.188721	860.942078	-682.953613	249.321671	421.420349	-611.693237	-23.174664	473.198181	-664.864075	256.263916	65.602592	-663.725464	-18.897985	75.605202	-593.574585	316.708405	1285.132080	-571.627869	-77.882385	1292.809814	-536.222595	119.723930	1321.516357	-521.844604	133.135162	1589.323120	-626.747009	343.117371	1048.375000	-596.596619	-121.301941	1059.203735	-505.080872	309.316040	811.301575	-483.662415	-79.321007	825.534973	-548.341187	110.663177	961.103821	436.644318	-4.653735	926.573059	453.530640	176.590866
-555.892944	213.429367	862.446045	-561.388611	10.540114	860.910095	-683.010193	249.194290	421.468994	-611.925110	-23.500364	473.218567	-664.703125	256.221680	65.624504	-664.043396	-19.098757	75.644638	-593.889771	316.616241	1285.123657	-571.206848	-77.981117	1292.850464	-536.190857	119.755760	1321.509888	-522.019226	133.306183	1589.379761	-627.251709	342.849823	1048.347412	-596.105469	-121.399422	1059.228149	-505.769867	309.176819	811.143616	-483.392578	-79.114853	825.529297	-548.322632	110.952286	961.138977	436.226318	-4.701207	926.622498	453.319794	176.680649
-556.337830	212.985672	862.364868	-561.294250	10.374019	860.949036	-683.127258	249.064316	421.385712	-612.078857	-23.712109	473.306244	-664.549561	256.151764	65.619385	-664.302002	-19.297062	75.695572	-594.219788	316.542206	1285.117432	-570.740540	-78.022705	1292.920044	-536.024292	119.685722	1321.568604	-522.171082	133.457886	1589.424316	-627.688660	342.473267	1048.332886	-595.571716	-121.551300	1059.285156	-506.411072	309.005493	811.019470	-483.144958	-78.898590	825.543213	-548.438171	110.730972	961.112488	435.900482	-4.735520	926.612366	453.060425	176.507538
-555.821472	213.593933	862.532104	-560.940918	10.545890	860.975830	-683.049988	248.924118	421.479431	-612.083496	-23.729652	473.304810	-664.413879	256.111877	65.599968	-664.404602	-19.431810	75.711891	-594.572449	316.435577	1285.051636	-570.212280	-78.051819	1292.995483	-535.959656	119.682556	1321.589111	-522.328186	133.591141	1589.466919	-628.180237	342.131378	1048.292725	-595.061646	-121.712631	1059.373901	-507.096954	308.860260	810.860962	-482.870850	-78.656265	825.534790	-548.082092	111.047913	961.216980	435.729523	-4.837043	926.507141	452.887909	176.456680
-555.830627	213.598038	862.582031	-560.720093	10.476695	861.023560	-683.044128	248.806686	421.469330	-612.232422	-23.761759	473.409058	-664.369568	256.106873	65.642059	-664.501953	-19.553246	75.734825	-594.907166	316.337158	1285.008545	-569.631409	-78.036591	1293.079468	-536.066223	119.778534	1321.572876	-522.546387	133.669128	1589.493408	-628.695679	341.781006	1048.263794	-594.543274	-121.763435	1059.455811	-507.783936	308.695038	810.699890	-482.575470	-78.381332	825.519104	-547.987427	111.026588	961.267029	435.661072	-4.920362	926.342651	452.761017	176.484299
-555.824097	213.468094	862.605835	-560.247803	10.201635	861.102173	-682.939636	248.683243	421.387238	-612.371826	-23.774736	473.525238	-664.273254	256.136688	65.621674	-664.591187	-19.647604	75.721497	-595.270447	316.232880	1284.987183	-569.090881	-78.040710	1293.218506	-535.886414	119.724205	1321.629761	-522.682861	133.811401	1589.527588	-629.242676	341.433502	1048.232788	-593.994995	-121.822098	1059.486450	-508.491730	308.652344	810.533386	-482.276062	-78.095428	825.548767	-547.774475	110.875740	961.321472	435.351044	-5.047470	926.289063	452.514343	176.216309
-555.918640	213.418640	862.622559	-560.053040	10.177127	861.135315	-682.883301	248.555389	421.383759	-612.576111	-23.852995	473.600159	-664.188904	256.149048	65.609566	-664.648376	-19.684902	75.745918	-595.640259	316.160278	1284.944702	-568.621338	-78.143181	1293.271362	-535.867371	119.763802	1321.635498	-522.823059	133.954498	1589.547729	-629.760742	341.179993	1048.196167	-593.466187	-121.891205	1059.523071	-509.162750	308.536377	810.418335	-481.999939	-77.826927	825.541687	-547.708557	110.860977	961.344971	434.804749	-5.162541	926.357239	452.178925	176.083038
-556.012451	213.267975	862.622559	-559.857971	10.099833	861.161316	-682.817200	248.456131	421.379852	-612.749695	-23.840271	473.681122	-664.113831	256.184387	65.644638	-664.662903	-19.735291	75.727249	-595.982239	316.061951	1284.924683	-568.146606	-78.199486	1293.327148	-535.838318	119.768867	1321.663330	-522.844849	134.152634	1589.633667	-630.336426	340.911774	1048.168701	-592.964478	-121.998505	1059.565430	-509.812347	308.504181	810.290527	-481.708923	-77.584335	825.562866	-547.664612	110.774101	961.358948	434.618622	-5.214344	926.224121	452.033722	176.134933
-556.156128	213.130844	862.625000	-559.716858	9.993838	861.160400	-682.803528	248.322861	421.367035	-613.003662	-23.889317	473.744263	-664.118347	256.123138	65.663193	-664.735474	-19.788984	75.756149	-596.333069	315.956207	1284.893066	-567.803406	-78.244385	1293.316650	-535.815063	119.791618	1321.682495	-522.936584	134.262848	1589.646118	-630.866821	340.567291	1048.118530	-592.507996	-122.023262	1059.563965	-510.432434	308.409454	810.181091	-481.417755	-77.335587	825.543091	-547.657043	110.664993	961.358887	434.261780	-5.218128	926.171814	451.787262	176.129807
-556.261902	212.965271	862.599976	-559.531677	9.889092	861.140686	-682.764465	248.155136	421.363678	-613.181030	-23.923779	473.804657	-664.081421	256.097168	65.642967	-664.726807	-19.810755	75.751671	-596.689392	315.847595	1284.865234	-567.468933	-78.298454	1293.305298	-535.807190	119.780670	1321.674561	-523.024780	134.372894	1589.631836	-631.387512	340.203217	1048.062500	-592.014771	-122.076286	1059.562866	-510.984955	308.293762	810.085022	-481.057739	-77.035179	825.522461	-547.613708	110.546875	961.336304	433.902435	-5.205146	926.083191	451.548370	176.121033
-556.599915	213.002853	862.578857	-560.056091	9.596516	860.815857	-682.908386	248.150909	421.427948	-613.573242	-24.073809	473.845062	-664.143860	256.049377	65.668098	-664.797852	-19.803707	75.743073	-597.092896	315.753723	1284.804199	-567.106750	-78.367798	1293.281494	-535.791077	119.788078	1321.655884	-523.083984	134.484528	1589.610352	-631.943237	339.853241	1048.041992	-591.515198	-122.084435	1059.511230	-511.607178	308.308105	809.975952	-480.663055	-76.684715	825.521301	-547.904419	110.260612	961.147217	433.525482	-5.188498	925.976746	451.286804	176.121582
-556.509277	212.555359	862.536926	-559.266235	9.652978	861.092102	-682.794739	247.970566	421.359711	-613.505432	-23.898352	473.872681	-664.118408	256.009247	65.664223	-664.571838	-19.779449	75.717918	-597.438965	315.645020	1284.719482	-566.660034	-78.397568	1293.269287	-535.805298	119.811134	1321.599731	-523.122314	134.584122	1589.581299	-632.534607	339.647797	1048.001465	-591.031982	-122.111046	1059.450562	-512.204712	308.303864	809.896973	-480.305084	-76.389679	825.478821	-547.589355	110.255974	961.279236	433.191132	-5.244101	925.892029	451.055695	176.111984
-556.560181	212.347122	862.499573	-559.086121	9.553926	861.113586	-682.797852	247.913330	421.359009	-613.654053	-23.899055	473.889648	-664.111755	256.026825	65.674614	-664.434082	-19.677715	75.685280	-597.771484	315.560669	1284.635498	-566.275879	-78.456161	1293.265259	-535.827332	119.810341	1321.559937	-523.141846	134.679932	1589.528564	-633.087830	339.426392	1047.951538	-590.561951	-122.116432	1059.401367	-512.682922	308.285797	809.842896	-479.929535	-76.071243	825.440063	-547.537903	110.142616	961.272949	432.775024	-5.252176	925.811279	450.637909	175.915436
-556.720459	212.062546	862.431458	-559.068298	9.462387	861.086914	-682.820435	247.844559	421.348053	-613.765564	-23.871340	473.894806	-664.106445	256.023132	65.675102	-664.125610	-19.556129	75.633499	-598.174011	315.433746	1284.547119	-565.886353	-78.535736	1293.228027	-535.850769	119.842735	1321.490112	-523.167847	134.760757	1589.469727	-633.563049	338.721588	1047.972412	-590.124268	-122.146927	1059.383911	-513.091248	308.325836	809.768799	-479.566345	-75.828598	825.388000	-547.592529	109.982971	961.224060	432.470306	-5.361216	925.752502	450.582397	176.046463
-556.749939	211.851349	862.410828	-558.948486	9.363696	861.082214	-682.793030	247.800964	421.361786	-613.955017	-23.894764	473.910522	-664.117065	255.992355	65.692459	-663.827576	-19.388626	75.620003	-598.525452	315.347565	1284.526855	-565.554810	-78.584473	1293.202759	-535.881775	119.834251	1321.445435	-523.139648	134.843491	1589.410889	-634.045288	338.503693	1047.933960	-589.688721	-122.121590	1059.331055	-513.520752	308.348724	809.726257	-479.165161	-75.528915	825.353882	-547.553345	109.843071	961.212158	432.141174	-5.396714	925.673645	450.352692	176.017471
-557.101685	211.952637	862.409180	-559.750549	9.011534	860.652161	-682.969788	247.842819	421.465790	-614.067139	-23.943926	473.798218	-664.261169	255.935196	65.693230	-663.636475	-19.154774	75.564476	-598.886719	315.205719	1284.452393	-565.260193	-78.623940	1293.151855	-535.907043	119.838562	1321.420532	-523.114319	134.890671	1589.330078	-634.627136	338.820465	1047.756958	-589.220032	-122.135956	1059.265381	-513.953003	308.351593	809.726013	-478.749756	-75.209511	825.369019	-547.951294	109.484413	960.975525	431.764343	-5.286581	925.626953	449.884796	175.731155
-557.062988	211.583984	862.356567	-559.448120	8.944033	860.725525	-682.914551	247.773575	421.417847	-613.801392	-23.758827	473.656830	-664.232544	255.921387	65.697044	-663.649536	-19.241663	75.884590	-599.279602	315.107239	1284.357178	-565.035706	-78.692406	1293.125488	-535.898071	119.813072	1321.364136	-523.097168	134.942032	1589.217773	-635.121094	338.689026	1047.733032	-588.788757	-122.109962	1059.148560	-514.287842	308.411896	809.729797	-478.328827	-74.910690	825.354797	-547.846436	109.341003	960.993530	431.548218	-5.321084	925.537598	449.701843	175.674713
-557.192932	211.522995	862.306824	-559.771301	8.749139	860.491272	-682.944092	247.742630	421.458740	-613.792419	-23.830585	473.580322	-664.280396	255.919678	65.691696	-663.471680	-18.862503	75.696121	-599.615417	315.011261	1284.310791	-564.759033	-78.735710	1293.059570	-535.921936	119.836800	1321.292725	-523.054260	135.001007	1589.120850	-635.557312	338.520813	1047.677856	-588.393860	-122.117989	1059.079224	-514.587769	308.552704	809.713196	-477.905884	-74.591934	825.321045	-548.010925	109.112534	960.844055	431.280670	-5.369305	925.501404	449.455566	175.609619
-557.204529	211.373520	862.246277	-559.834351	8.604094	860.384338	-682.954529	247.721313	421.477356	-613.381775	-23.664564	473.365906	-664.342529	255.951553	65.692505	-663.135315	-18.413208	75.313843	-599.917358	314.922028	1284.241211	-564.451782	-78.803963	1293.007813	-535.965210	119.823257	1321.185303	-523.023193	135.044586	1588.985352	-635.998779	338.478668	1047.602783	-588.018494	-122.110802	1058.990845	-514.872681	308.671356	809.700256	-477.490021	-74.306664	825.303406	-548.062195	108.940002	960.761536	431.056488	-5.447742	925.460999	449.241028	175.520538
-557.209045	211.250839	862.219971	-559.852905	8.507576	860.309631	-682.979004	247.702301	421.463043	-613.000549	-23.626974	473.272186	-664.463013	255.967773	65.686844	-663.108521	-18.222530	75.218605	-600.202698	314.805176	1284.154175	-564.171265	-78.872673	1292.945435	-535.997925	119.807930	1321.082886	-522.984924	135.087357	1588.867432	-636.393677	338.387054	1047.534058	-587.602112	-122.120628	1058.889282	-515.125549	308.780579	809.666016	-477.009979	-73.975464	825.307495	-548.097656	108.806122	960.713257	430.618500	-5.509568	925.515869	448.929565	175.384766
-557.206604	211.068787	862.161072	-559.852722	8.411208	860.277405	-683.013550	247.708130	421.478912	-612.770935	-23.831661	473.195190	-664.521301	255.952454	65.710419	-663.145020	-18.102423	75.239525	-600.482117	314.721222	1284.094604	-563.924988	-78.927101	1292.863770	-536.030029	119.774055	1321.002808	-522.941345	135.115723	1588.776611	-636.787903	338.310883	1047.474365	-587.226074	-122.133949	1058.784546	-515.322632	308.893433	809.650879	-476.598694	-73.648018	825.300476	-548.134338	108.679855	960.671814	430.287659	-5.575149	925.583923	448.655792	175.215622
-557.199890	210.876846	862.135742	-559.805298	8.293999	860.267822	-683.015076	247.614761	421.458496	-612.491760	-23.986946	473.189178	-664.547180	255.923904	65.689056	-663.105225	-18.086477	75.235817	-600.717407	314.597168	1284.033691	-563.727783	-79.019020	1292.765747	-536.083435	119.755394	1320.936768	-522.906067	135.130829	1588.682251	-637.135986	338.248749	1047.427246	-586.847534	-122.130844	1058.641235	-515.538696	308.973450	809.627869	-476.193726	-73.347198	825.281067	-548.148132	108.535210	960.658691	429.998383	-5.670815	925.643799	448.402679	175.115356
-557.166016	210.731812	862.141113	-559.727905	8.239544	860.242493	-683.011108	247.581512	421.490906	-612.204285	-24.112587	473.182800	-664.581116	255.888855	65.701385	-663.115112	-18.137009	75.280418	-600.896118	314.514313	1284.052246	-563.573975	-79.072914	1292.702026	-536.122559	119.689552	1320.899414	-522.866089	135.145416	1588.611328	-637.392944	338.185242	1047.410278	-586.506836	-122.158897	1058.583984	-515.728394	309.087616	809.626831	-475.786926	-73.075050	825.263184	-548.143127	108.422745	960.653870	429.824310	-5.695597	925.635803	448.195984	175.023407
-557.156189	210.605530	862.149719	-559.619568	8.161875	860.277954	-683.005127	247.511215	421.490723	-611.998901	-24.281876	473.212860	-664.616760	255.902679	65.715027	-663.228821	-18.259521	75.437050	-601.052551	314.394379	1284.033936	-563.456665	-79.146606	1292.628662	-536.190857	119.640686	1320.873047	-522.910217	135.067963	1588.471924	-637.655151	338.103790	1047.394653	-586.166199	-122.124512	1058.499634	-515.898193	309.210175	809.651184	-475.364532	-72.781944	825.248840	-548.147400	108.339401	960.682617	429.700226	-5.720616	925.612183	447.992493	174.985886
-557.177063	210.493378	862.158936	-559.534790	8.134970	860.301147	-683.016113	247.458298	421.509186	-611.743042	-24.357830	473.183075	-664.668701	255.882553	65.715591	-663.153442	-18.197580	75.352554	-601.203796	314.268250	1284.027222	-563.385254	-79.241074	1292.582764	-536.258667	119.614716	1320.869019	-522.783936	135.164459	1588.510254	-637.861755	338.037994	1047.395996	-585.828613	-122.132156	1058.445190	-516.088562	309.354645	809.627869	-474.926056	-72.495514	825.283264	-548.158020	108.282120	960.703308	429.619812	-5.766923	925.582397	447.809235	174.989975
-557.165833	210.470261	862.179749	-559.418457	8.099426	860.324402	-683.018433	247.423767	421.529785	-611.452209	-24.424561	473.177460	-664.719788	255.845322	65.716866	-663.189270	-18.244125	75.360725	-601.361816	314.176849	1284.045532	-563.321777	-79.299522	1292.589844	-536.342407	119.560143	1320.851685	-522.753662	135.161453	1588.461182	-638.043762	338.032745	1047.426514	-585.517395	-122.144318	1058.390503	-516.265198	309.538116	809.627258	-474.537476	-72.253777	825.338257	-548.139648	108.259842	960.730103	429.478088	-5.760297	925.551270	447.563995	175.066208
-557.184753	210.399902	862.179138	-559.267151	8.057984	860.346252	-683.030701	247.352676	421.516907	-611.056641	-24.402443	473.125671	-664.737732	255.842316	65.702995	-663.113708	-18.246244	75.330780	-601.478455	314.096100	1284.055054	-563.266846	-79.378319	1292.605957	-536.429504	119.513710	1320.858398	-522.732910	135.151855	1588.423828	-638.174988	338.008942	1047.454834	-585.249817	-122.127647	1058.324707	-516.399414	309.698486	809.638000	-474.125824	-71.970512	825.412231	-548.098816	108.223595	960.743530	429.384033	-5.767333	925.486023	447.353394	175.123566
-557.178223	210.371552	862.179321	-559.131042	8.038112	860.351868	-682.985962	247.299484	421.509521	-610.992737	-24.606323	473.137207	-664.788452	255.841034	65.728844	-663.181824	-18.257273	75.363853	-601.571838	313.981476	1284.084839	-563.255127	-79.444870	1292.600586	-536.485107	119.426704	1320.856079	-522.724548	135.113846	1588.372192	-638.273682	338.054993	1047.509399	-585.001648	-122.142075	1058.256470	-516.556763	309.835236	809.626099	-473.767273	-71.760483	825.477844	-548.061462	108.208870	960.749939	429.234589	-5.800452	925.450500	447.126465	175.122589
-557.158936	210.295700	862.165894	-558.886414	7.951496	860.359985	-682.958008	247.221741	421.501617	-610.818115	-24.695719	473.128235	-664.797974	255.832245	65.723030	-663.168213	-18.225918	75.398804	-601.670349	313.908539	1284.143311	-563.229675	-79.514694	1292.605469	-536.555847	119.354416	1320.903320	-522.703491	135.080246	1588.359863	-638.309998	338.033386	1047.572266	-584.775574	-122.157677	1058.235718	-516.672729	309.971802	809.620117	-473.406921	-71.546196	825.539246	-547.950867	108.149704	960.749634	429.057831	-5.848822	925.424988	446.898071	175.163452
-557.241943	210.393234	862.162231	-559.172607	8.175972	860.299622	-682.998169	247.183487	421.532440	-610.551086	-24.625368	473.013245	-664.774048	255.851501	65.749947	-663.186646	-18.320072	75.536194	-601.730957	313.850983	1284.215576	-563.272400	-79.580177	1292.592163	-536.602173	119.260185	1320.953979	-522.815002	134.949905	1588.260864	-638.288574	338.019836	1047.654663	-584.574829	-122.155182	1058.180786	-516.743896	310.097992	809.637085	-473.053619	-71.322151	825.613403	-548.121155	108.271950	960.715820	428.880341	-5.840131	925.419189	446.652740	175.188782
-557.105042	210.242783	862.152527	-558.511658	7.845693	860.325439	-682.912598	247.088776	421.506287	-610.356750	-24.567772	473.095673	-664.787537	255.850021	65.777359	-662.972839	-18.167070	75.394325	-601.794128	313.771454	1284.277710	-563.310852	-79.669800	1292.596802	-536.651550	119.197800	1320.992188	-522.740845	134.989365	1588.343750	-638.277161	338.041901	1047.698120	-584.418152	-122.122551	1058.151733	-516.820435	310.228027	809.644958	-472.708099	-71.100441	825.717712	-547.774048	108.076370	960.729553	428.664642	-5.858992	925.410828	446.417847	175.205887
-557.071045	210.159607	862.130127	-558.309143	7.752772	860.319580	-682.851501	246.980011	421.463287	-610.279785	-24.574234	473.138153	-664.711792	255.849823	65.743408	-662.990356	-18.115028	75.409920	-601.835876	313.695770	1284.307007	-563.317322	-79.700272	1292.635498	-536.709229	119.118988	1321.018921	-522.661926	135.101166	1588.432617	-638.229919	338.056854	1047.728149	-584.263550	-122.138458	1058.140869	-516.870728	310.364258	809.601501	-472.371826	-70.889534	825.826965	-547.660400	108.004883	960.716064	428.436523	-5.856853	925.424805	446.145477	175.229294
-557.060669	210.110580	862.096130	-558.167969	7.710594	860.284424	-682.800354	246.856171	421.448547	-610.250061	-24.579020	473.177094	-664.695862	255.868942	65.716728	-663.136536	-18.233501	75.587318	-601.914368	313.626007	1284.340088	-563.362732	-79.790688	1292.635376	-536.751953	119.077385	1321.047607	-522.713684	135.029053	1588.440918	-638.177490	338.082062	1047.737427	-584.154114	-122.107452	1058.137695	-516.887390	310.544617	809.575989	-472.087616	-70.758003	825.929504	-547.582642	107.965164	960.681335	428.266296	-5.885229	925.437561	445.900330	175.201538
-557.047791	210.090363	862.096436	-558.051819	7.689719	860.265442	-682.830383	246.792694	421.438232	-610.197571	-24.568924	473.201508	-664.741272	255.875092	65.715614	-663.040344	-18.124786	75.451965	-601.966431	313.560272	1284.359009	-563.355957	-79.852287	1292.679199	-536.796204	119.007843	1321.109741	-522.796753	134.940140	1588.457275	-638.121216	338.099304	1047.727539	-584.041809	-122.138107	1058.117676	-516.875732	310.657349	809.557617	-471.776855	-70.624992	826.039246	-547.509338	107.940201	960.671082	428.051239	-5.850746	925.423706	445.603424	175.223450
-556.968079	210.037354	862.089233	-557.865906	7.645230	860.247742	-682.809998	246.712448	421.471191	-610.374939	-24.739082	473.222107	-664.725342	255.851105	65.715256	-663.159790	-18.079718	75.425827	-601.998901	313.502899	1284.375000	-563.312622	-79.916199	1292.707642	-536.858276	118.923203	1321.119507	-522.871704	134.857742	1588.468994	-638.045654	338.147186	1047.753906	-583.954102	-122.108353	1058.115356	-516.789978	310.783691	809.570984	-471.517242	-70.516808	826.148621	-547.409363	107.891655	960.661926	427.869812	-5.824971	925.429321	445.356903	175.226929
-556.920410	209.991180	862.086548	-557.697510	7.629457	860.214417	-682.772705	246.640625	421.466522	-610.313232	-24.734566	473.190125	-664.697937	255.867798	65.772537	-663.294495	-18.272772	75.636253	-602.024780	313.442963	1284.404541	-563.365784	-79.982239	1292.673340	-536.842407	118.832367	1321.159912	-522.957947	134.735367	1588.465088	-637.924683	338.110474	1047.760132	-583.890259	-122.116104	1058.067505	-516.719116	310.923523	809.574097	-471.274353	-70.419662	826.231323	-547.314758	107.851486	960.645203	427.671051	-5.846042	925.447937	445.096619	175.177582
-556.875305	209.960159	862.087341	-557.546326	7.620082	860.180176	-682.737183	246.575317	421.452820	-610.066223	-24.586676	473.120361	-664.658997	255.846985	65.760178	-663.149414	-18.263124	75.571121	-602.035706	313.425598	1284.407593	-563.368958	-80.031723	1292.663574	-536.824158	118.775459	1321.202026	-523.165771	134.582306	1588.443970	-637.800110	338.099457	1047.760620	-583.848633	-122.141441	1058.062988	-516.604797	311.037872	809.568604	-471.057922	-70.326843	826.312927	-547.224609	107.819229	960.629150	427.528961	-5.809533	925.447571	444.864227	175.231384
-556.791382	209.930557	862.080078	-557.403320	7.600271	860.140869	-682.708740	246.553879	421.461914	-610.038879	-24.578352	473.126282	-664.669067	255.868195	65.778084	-663.007690	-18.129850	75.366310	-602.016479	313.381927	1284.428833	-563.376465	-80.074333	1292.664795	-536.840088	118.720566	1321.203857	-523.276306	134.454041	1588.462402	-637.667114	338.101959	1047.754272	-583.791687	-122.147667	1058.041016	-516.490540	311.159515	809.555176	-470.862885	-70.230637	826.376526	-547.124451	107.781654	960.607117	427.373596	-5.829092	925.481445	444.650635	175.221481
-556.724121	209.983917	862.086121	-557.332031	7.596190	860.125122	-682.701660	246.533951	421.487640	-610.007813	-24.608337	473.151581	-664.666992	255.844620	65.772720	-662.987610	-18.106117	75.384224	-602.008057	313.326080	1284.422852	-563.404419	-80.127640	1292.678833	-536.832214	118.684288	1321.247192	-523.403381	134.346512	1588.486450	-637.558716	338.132294	1047.724243	-583.742554	-122.148888	1058.053345	-516.302490	311.291840	809.559021	-470.658051	-70.146317	826.474670	-547.050293	107.796036	960.601624	427.248444	-5.795249	925.492859	444.452881	175.191315
-556.654358	209.937317	862.071960	-557.223755	7.557247	860.139099	-682.700928	246.530258	421.489655	-610.003723	-24.624481	473.173889	-664.713318	255.832932	65.771713	-663.034912	-18.156069	75.461052	-602.019470	313.308044	1284.423584	-563.420166	-80.146446	1292.706055	-536.842529	118.630226	1321.279419	-523.509094	134.234695	1588.527588	-637.451050	338.155151	1047.711792	-583.698669	-122.201881	1058.046387	-516.149170	311.408630	809.567993	-470.506195	-70.115303	826.563416	-546.964355	107.768974	960.602051	427.120453	-5.810816	925.536011	444.270905	175.202271
-556.576965	209.911148	862.084717	-557.148315	7.517023	860.148132	-682.624268	246.496201	421.477173	-610.011169	-24.661737	473.185547	-664.711304	255.833191	65.767944	-663.090820	-18.198854	75.558365	-601.980896	313.244751	1284.400269	-563.391235	-80.199287	1292.725830	-536.851807	118.584267	1321.299438	-523.567383	134.178406	1588.565186	-637.318970	338.155914	1047.680420	-583.662964	-122.236534	1058.066284	-515.970032	311.520752	809.565369	-470.343109	-70.112068	826.647827	-546.894775	107.733910	960.613586	427.029266	-5.770238	925.557251	444.146088	175.190155
-556.488525	209.899521	862.087585	-557.061218	7.503509	860.127625	-682.590332	246.490662	421.500702	-609.968262	-24.664976	473.185852	-664.688110	255.811813	65.746719	-663.213135	-18.313154	75.711533	-601.976990	313.217926	1284.418823	-563.392334	-80.225288	1292.742920	-536.874634	118.538124	1321.317871	-523.683594	134.060135	1588.594482	-637.169128	338.129547	1047.695190	-583.604187	-122.311615	1058.083496	-515.799988	311.594177	809.564026	-470.221710	-70.113487	826.690125	-546.820435	107.709816	960.605957	426.926331	-5.776494	925.585022	444.028961	175.173264
-556.370789	209.838043	862.084656	-556.973083	7.444298	860.152954	-682.564758	246.542023	421.514282	-609.891846	-24.694901	473.139709	-664.681458	255.832794	65.768913	-663.015686	-18.105551	75.412827	-601.923035	313.189850	1284.425781	-563.418396	-80.283928	1292.767578	-536.860291	118.481926	1321.330078	-523.819702	133.926468	1588.605957	-637.023132	338.134003	1047.694092	-583.537903	-122.349030	1058.043823	-515.602112	311.674866	809.599487	-470.089233	-70.142860	826.735596	-546.740906	107.661957	960.619629	426.840851	-5.798814	925.612061	443.926941	175.173508
-556.255737	209.796021	862.079163	-556.869568	7.395744	860.156860	-682.513062	246.551453	421.522797	-609.830200	-24.734863	473.135986	-664.691345	255.833191	65.769966	-662.993347	-18.105045	75.395348	-601.880310	313.144897	1284.423340	-563.443726	-80.296333	1292.748657	-536.857910	118.419258	1321.327271	-523.942810	133.792435	1588.605591	-636.874207	338.125946	1047.719116	-583.484253	-122.421303	1058.044800	-515.421997	311.701630	809.624329	-469.983948	-70.194572	826.761902	-546.653381	107.620804	960.621094	426.746124	-5.796766	925.643677	443.854523	175.170059
-556.122009	209.723099	862.055786	-556.769043	7.367490	860.177734	-682.403870	246.553802	421.528717	-609.749634	-24.687119	473.090851	-664.678589	255.874374	65.795319	-662.984802	-18.091581	75.370178	-601.807678	313.115723	1284.444458	-563.446045	-80.359261	1292.742432	-536.851990	118.388512	1321.332886	-524.063721	133.665283	1588.608887	-636.740845	338.218964	1047.718994	-583.436035	-122.473412	1058.019897	-515.217285	311.718811	809.676453	-469.902130	-70.257645	826.783386	-546.546143	107.590157	960.620972	426.674225	-5.795219	925.685730	443.831543	175.210144
-556.013977	209.684174	862.058167	-556.736023	7.320157	860.170227	-682.340393	246.588318	421.525635	-609.702515	-24.739542	473.115356	-664.645630	255.858612	65.799423	-662.954102	-18.068617	75.364685	-601.726013	313.088104	1284.473389	-563.504761	-80.407356	1292.724976	-536.872070	118.344223	1321.344360	-524.177368	133.569489	1588.613770	-636.578186	338.252319	1047.746582	-583.396606	-122.592125	1058.024170	-515.004395	311.736542	809.693726	-469.857208	-70.375824	826.778992	-546.482788	107.538544	960.619019	426.594238	-5.794350	925.735535	443.810669	175.245773
-555.890869	209.664429	862.044006	-556.701904	7.256837	860.187866	-682.272095	246.626816	421.535614	-609.690308	-24.723415	473.133179	-664.654541	255.868256	65.805260	-662.934326	-18.044407	75.431732	-601.650879	313.081787	1284.486328	-563.513306	-80.419731	1292.757324	-536.842773	118.308136	1321.389404	-524.284790	133.475632	1588.632324	-636.430664	338.293121	1047.759399	-583.357544	-122.632065	1058.057983	-514.812378	311.769836	809.729980	-469.812286	-70.517967	826.773071	-546.418640	107.508522	960.622314	426.530823	-5.797690	925.809448	443.817566	175.268005
-555.791870	209.582062	862.020630	-556.659546	7.183948	860.203674	-682.169495	246.597687	421.518707	-609.652344	-24.771893	473.165894	-664.614136	255.872314	65.809395	-663.059998	-18.180784	75.697098	-601.570313	313.060974	1284.520386	-563.554321	-80.467834	1292.784912	-536.828064	118.277756	1321.427979	-524.380737	133.378326	1588.645996	-636.272766	338.347809	1047.749146	-583.337402	-122.731438	1058.074585	-514.629517	311.712708	809.772339	-469.791229	-70.678406	826.755066	-546.347351	107.447380	960.618652	426.473114	-5.765946	925.860107	443.839539	175.279114
-555.667603	209.537292	862.030029	-556.616943	7.196182	860.204163	-682.084290	246.560608	421.517639	-609.597351	-24.733091	473.182770	-664.645264	255.871078	65.803604	-663.112793	-18.201645	75.746628	-601.479797	313.015045	1284.554810	-563.581543	-80.487411	1292.808228	-536.812500	118.232811	1321.464722	-524.472900	133.290970	1588.668701	-636.118774	338.409241	1047.793701	-583.322388	-122.821404	1058.094849	-514.445251	311.664978	809.822632	-469.803955	-70.836784	826.731750	-546.269592	107.422501	960.624084	426.414459	-5.754043	925.929382	443.888580	175.299210
-555.538025	209.524673	862.041565	-556.520325	7.153749	860.214417	-682.000854	246.573837	421.536987	-609.543335	-24.718382	473.184937	-664.653809	255.852173	65.794151	-662.890503	-17.941568	75.441063	-601.405457	313.026001	1284.580078	-563.689697	-80.498100	1292.783569	-536.807373	118.177040	1321.501099	-524.550659	133.200836	1588.665283	-635.860168	337.928955	1047.871826	-583.337280	-122.934296	1058.107178	-514.240479	311.621307	809.877869	-469.829712	-71.048988	826.692261	-546.187012	107.392975	960.638000	426.333923	-5.774255	925.971985	443.929413	175.282166
-555.557251	209.619797	862.055054	-556.947021	7.437249	860.158752	-682.005310	246.605301	421.592957	-609.591309	-24.760191	473.106201	-664.639221	255.864777	65.841125	-662.913269	-17.923031	75.447243	-601.319336	312.996155	1284.581543	-563.826172	-80.620956	1292.784546	-536.785461	118.141029	1321.503662	-524.619629	133.122864	1588.668335	-635.678223	337.909882	1047.895508	-583.353394	-123.003357	1058.092896	-514.021179	311.524780	809.934875	-469.856964	-71.275002	826.678101	-546.367493	107.527298	960.612122	426.232208	-5.777175	926.001709	443.937561	175.262619
-555.484497	209.646683	862.055298	-556.968140	7.431887	860.124817	-681.939331	246.609726	421.574371	-609.535339	-24.761669	473.070587	-664.681335	255.827652	65.812126	-662.887695	-17.917313	75.415733	-601.048950	313.124756	1284.767212	-563.836792	-80.677223	1292.778564	-536.790039	118.091545	1321.498779	-524.783447	132.899536	1588.579834	-635.518311	337.980103	1047.938354	-583.397217	-123.094673	1058.090698	-513.832458	311.466522	809.998962	-469.906738	-71.477547	826.638062	-546.338745	107.516792	960.594788	426.011810	-5.612456	926.022888	443.615997	175.484283
-555.359802	209.658905	862.045593	-556.865784	7.434906	860.126953	-681.874084	246.618149	421.599152	-609.505554	-24.770651	473.072266	-664.690369	255.829941	65.812675	-662.885986	-17.895281	75.413109	-601.010742	312.960968	1284.636108	-563.829956	-80.622208	1292.738525	-536.906921	118.146309	1321.466553	-524.847473	132.825897	1588.556519	-635.448547	338.554565	1047.862915	-583.442322	-123.180702	1058.089233	-513.651672	311.374390	810.028809	-469.984528	-71.719978	826.627441	-546.239746	107.529282	960.592468	426.000854	-5.821063	926.039978	443.982544	175.253479
-555.264832	209.662628	862.055237	-556.800415	7.436930	860.122375	-681.798767	246.594360	421.592529	-609.657104	-24.902721	473.112213	-664.662231	255.833481	65.817047	-662.966675	-17.888128	75.446869	-600.903748	312.991974	1284.654419	-563.926758	-80.646042	1292.722534	-536.763367	118.045425	1321.495850	-524.882996	132.763657	1588.556885	-635.284424	338.600006	1047.875488	-583.540955	-123.280083	1058.109375	-513.447327	311.303223	810.064697	-470.047577	-71.964836	826.580811	-546.164185	107.523766	960.595337	425.762207	-5.560487	926.013733	443.573242	175.531265
-555.180176	209.697968	862.067932	-556.722595	7.438999	860.160461	-681.689575	246.565384	421.578674	-609.407227	-24.712128	473.097443	-664.622131	255.837082	65.821068	-662.840637	-17.861238	75.446854	-600.808044	313.001465	1284.675293	-564.044678	-80.635437	1292.727051	-536.705261	118.010765	1321.550781	-524.905273	132.712799	1588.552246	-635.005798	338.122345	1047.924683	-583.631653	-123.367531	1058.118530	-513.239868	311.205353	810.080872	-470.141266	-72.204178	826.557617	-546.106445	107.554977	960.623230	425.666016	-5.599583	925.997437	443.627350	175.476059
-555.128662	209.712021	862.078186	-556.699341	7.491379	860.131104	-681.673218	246.574387	421.593506	-609.319458	-24.674644	473.119843	-664.597412	255.804031	65.816887	-662.887573	-17.961178	75.641617	-600.680420	312.985748	1284.678101	-564.066833	-80.664543	1292.751099	-536.680176	117.982185	1321.572144	-524.939819	132.639526	1588.549805	-634.927063	338.651855	1047.902344	-583.746826	-123.401802	1058.144531	-513.086792	311.104889	810.127563	-470.226563	-72.463211	826.536804	-546.055725	107.567039	960.612122	425.549286	-5.613505	925.959167	443.665771	175.397308
-555.042236	209.756424	862.067383	-556.646729	7.518517	860.128357	-681.673889	246.571991	421.605408	-609.496826	-24.842762	473.132233	-664.605103	255.802979	65.815834	-663.027954	-17.961275	75.708954	-600.557800	313.005127	1284.704834	-564.130005	-80.647522	1292.785522	-536.641174	117.954269	1321.595825	-524.949585	132.593979	1588.545532	-634.737305	338.654816	1047.911011	-583.853699	-123.452316	1058.180786	-512.904053	311.035187	810.147888	-470.358490	-72.715385	826.501465	-545.991638	107.605255	960.605957	425.457367	-5.642533	925.908936	443.731262	175.303635
-554.949829	209.817017	862.070129	-556.583252	7.517764	860.120178	-681.647644	246.572540	421.625671	-609.225220	-24.687332	473.120117	-664.601257	255.810440	65.808311	-662.919373	-17.946436	75.670090	-600.452209	313.025146	1284.729126	-564.191345	-80.679535	1292.779663	-536.626465	117.944984	1321.605225	-524.872131	132.689560	1588.607178	-634.540039	338.643860	1047.893799	-583.993774	-123.531761	1058.183594	-512.738647	310.940125	810.160034	-470.488892	-72.997917	826.458008	-545.920044	107.628754	960.603760	425.337128	-5.645323	925.819397	443.807007	175.253891
-554.870667	209.797226	862.066223	-556.488281	7.547968	860.145142	-681.632813	246.566238	421.601929	-609.166687	-24.658642	473.090363	-664.608276	255.825470	65.818230	-662.930786	-17.967066	75.645416	-600.323608	313.034790	1284.705688	-564.249084	-80.677208	1292.772339	-536.592407	117.907928	1321.605469	-524.864746	132.601807	1588.606079	-634.358093	338.659790	1047.907959	-584.135681	-123.558212	1058.171143	-512.559204	310.870789	810.176697	-470.641327	-73.288086	826.399292	-545.857483	107.648804	960.616882	425.195465	-5.710541	925.733032	443.829041	175.142105
-554.737183	209.871826	862.063293	-556.384766	7.561152	860.144897	-681.650269	246.606461	421.643402	-609.129883	-24.665232	473.076752	-664.619202	255.838531	65.837189	-662.933044	-17.972757	75.635689	-600.169373	313.073914	1284.738281	-564.320007	-80.691643	1292.771484	-536.563171	117.897163	1321.592896	-524.886658	132.562439	1588.589355	-634.167297	338.689545	1047.917969	-584.286621	-123.640320	1058.176025	-512.389282	310.751221	810.166138	-470.827881	-73.577629	826.371216	-545.758057	107.693031	960.617188	425.045502	-5.751145	925.642151	443.874908	175.051651
-554.666565	209.957123	862.062988	-556.373413	7.640678	860.101257	-681.648254	246.611496	421.654541	-609.020508	-24.629015	473.047546	-664.597473	255.835098	65.852097	-662.879944	-17.970673	75.624252	-600.005005	313.114899	1284.752075	-564.413818	-80.692406	1292.764893	-536.518982	117.847176	1321.576538	-524.897461	132.497986	1588.574707	-633.992920	338.699371	1047.907471	-584.450806	-123.704582	1058.183594	-512.228699	310.659027	810.173157	-471.011963	-73.852051	826.341675	-545.715698	107.751282	960.594788	424.898590	-5.790112	925.535278	443.903229	175.022858
-554.574097	210.030090	862.061951	-556.281616	7.651468	860.094360	-681.654602	246.607468	421.646332	-609.253052	-24.798141	473.090332	-664.604797	255.837738	65.817162	-663.031921	-18.006351	75.720772	-599.844971	313.131836	1284.763184	-564.502869	-80.694931	1292.754883	-536.504272	117.848625	1321.609375	-524.891602	132.458893	1588.576660	-633.726685	338.226959	1047.979858	-584.605103	-123.754883	1058.208618	-512.039734	310.534851	810.140564	-471.214600	-74.151901	826.299561	-545.626343	107.790565	960.591125	424.726593	-5.828671	925.445251	443.884613	174.999619
-554.520691	210.068420	862.060120	-556.231689	7.672158	860.100037	-681.651855	246.617081	421.655029	-608.989685	-24.598890	473.074615	-664.627808	255.845551	65.823471	-662.871338	-17.938574	75.679893	-599.692871	313.150665	1284.767212	-564.569641	-80.693764	1292.753418	-536.464661	117.840309	1321.620361	-524.885010	132.420334	1588.590698	-633.657043	338.783905	1047.900146	-584.783813	-123.833786	1058.260254	-511.920166	310.461945	810.162292	-471.417847	-74.401779	826.295898	-545.570618	107.823677	960.592712	424.551147	-5.858018	925.338074	443.892792	174.969162
-554.444885	210.160706	862.089600	-556.218628	7.732450	860.108215	-681.636292	246.663849	421.665314	-608.989624	-24.577993	473.080750	-664.609314	255.848236	65.835289	-662.829651	-17.910896	75.645828	-599.574646	313.176270	1284.765747	-564.606567	-80.686165	1292.812378	-536.426758	117.829941	1321.650635	-524.887390	132.374374	1588.606689	-633.426697	338.363281	1047.981689	-584.951904	-123.940605	1058.342285	-511.795441	310.350403	810.132385	-471.640839	-74.673775	826.291626	-545.520569	107.886559	960.610840	424.370300	-5.833033	925.207458	443.863800	174.991257
-554.397034	210.189072	862.085999	-556.154053	7.725753	860.116333	-681.639282	246.667984	421.650879	-608.955627	-24.550430	473.103333	-664.549438	255.851929	65.825394	-662.861633	-17.987955	75.764343	-599.446228	313.205292	1284.756348	-564.725891	-80.695267	1292.827515	-536.410828	117.815445	1321.684326	-524.882996	132.344208	1588.624512	-633.262207	338.444519	1047.982544	-585.148560	-124.050064	1058.394287	-511.666992	310.282440	810.130493	-471.893707	-74.973160	826.282043	-545.463257	107.904175	960.613037	424.211426	-5.840758	925.077637	443.860138	175.014954
-554.209534	210.142944	862.096069	-555.600830	7.517955	860.160034	-681.557129	246.632645	421.636902	-608.851807	-24.467182	473.154785	-664.545715	255.876801	65.825150	-662.910217	-18.047932	75.874535	-599.346924	313.232452	1284.754150	-564.837097	-80.688118	1292.874023	-536.367493	117.813942	1321.729736	-524.879395	132.306198	1588.628662	-633.110535	338.493225	1047.994141	-585.326111	-124.136330	1058.441284	-511.540771	310.235809	810.126282	-472.138428	-75.286072	826.262390	-545.133606	107.812492	960.644287	424.037567	-5.857656	924.946899	443.836609	174.990417
[truncated: 398 more rows]
[truncated: 40 more columns]
