# Supplementary material for: A dyadic stimulus set of audiovisual affective displays for the study of multisensory, emotional, social interactions
Source: Behav Res Methods. 2015 Nov 5;48(4):1285–95. doi: 10.3758/s13428-015-0654-4 (PMC5101291; doi:10.3758/s13428-015-0654-4)
Supplement: Supplementary file 1 — (ZIP 270 MB) [file 13428_2015_654_MOESM1_ESM.zip › supplementary_material_2_stimuli_set_files/A/A17.txt]

-587.403442	205.150879	863.987610	-580.282654	3.194678	858.464966	-696.569458	249.366653	419.937653	-630.654358	-24.583799	472.918152	-694.002747	253.420151	67.303764	-691.762329	-15.299017	76.288582	-632.562744	300.790405	1286.704956	-584.624390	-88.179916	1287.802490	-565.974304	106.653435	1319.121704	-556.520081	110.306290	1584.347412	-667.337585	332.274902	1050.545410	-611.234497	-139.601074	1055.994019	-551.344360	306.465515	807.140259	-507.927917	-91.742882	819.344299	-575.263977	101.751564	960.828186	436.741272	5.873465	924.456726	456.342743	186.730301
-587.357788	205.139145	863.988281	-580.207825	3.170868	858.469299	-696.558960	249.333420	419.929932	-630.680725	-24.601320	472.920044	-694.031067	253.419617	67.319901	-691.803772	-15.301501	76.296425	-632.440002	300.420929	1286.674561	-584.480225	-88.530869	1287.797852	-565.924011	106.715843	1319.157349	-556.460999	110.313408	1584.339478	-667.326416	332.289032	1050.468018	-611.199097	-139.577255	1056.031128	-551.273010	306.434357	807.123657	-507.891113	-91.592178	819.304688	-575.199280	101.737160	960.830383	436.690765	5.861594	924.452942	456.305664	186.693130
-587.296326	205.143845	863.986328	-580.126648	3.128236	858.467041	-696.558167	249.355759	419.934570	-630.615662	-24.584139	472.938232	-694.039429	253.420166	67.322441	-691.806824	-15.291145	76.284721	-632.381714	300.367676	1286.655029	-584.409180	-88.576248	1287.756104	-565.862976	106.711037	1319.169189	-556.393250	110.319061	1584.341187	-667.293457	332.259003	1050.466431	-611.134644	-139.538422	1056.018677	-551.232666	306.415833	807.104797	-507.816528	-91.747932	819.348389	-575.130432	101.719360	960.828552	436.613556	5.853908	924.450134	456.241577	186.704636
-587.242859	205.119354	863.981934	-580.074707	3.096278	858.444092	-696.558105	249.341965	419.941071	-630.608643	-24.577522	472.920319	-694.041016	253.431244	67.314926	-691.813660	-15.301733	76.295731	-632.474976	300.775665	1286.651123	-584.446411	-88.175804	1287.789185	-565.814331	106.671082	1319.047119	-556.338806	110.306686	1584.339478	-667.259888	332.243652	1050.495239	-611.093079	-139.588348	1055.959717	-551.190430	306.393646	807.096375	-507.816406	-91.591141	819.272278	-575.065552	101.682472	960.813599	436.529114	5.879995	924.409363	456.151154	186.739868
-587.194824	205.075165	863.956665	-579.991272	3.064713	858.462219	-696.507813	249.334106	419.947174	-630.577942	-24.516409	472.897980	-694.016357	253.396347	67.339409	-691.773682	-15.299630	76.284561	-632.404480	300.749054	1286.611938	-584.383606	-88.210571	1287.760376	-565.755737	106.660484	1319.055664	-556.268433	110.325684	1584.354858	-667.214111	332.221069	1050.467651	-611.042725	-139.556396	1055.980713	-551.160156	306.409851	807.074097	-507.779846	-91.612373	819.261963	-574.992981	101.667595	960.809937	436.441589	5.873106	924.408203	456.082520	186.735916
-587.134644	205.043045	863.969116	-579.924683	3.039468	858.467407	-696.468079	249.288239	419.954163	-629.710938	-23.872400	472.784637	-694.014038	253.395782	67.334747	-691.381042	-15.267707	76.200439	-632.374695	300.746185	1286.592773	-584.306946	-88.211792	1287.749268	-565.678711	106.669174	1319.068115	-556.197876	110.354309	1584.361328	-667.166870	332.184784	1050.456055	-610.979858	-139.556274	1055.965698	-551.146118	306.403442	807.054321	-507.704407	-91.738937	819.304199	-574.938599	101.635193	960.819458	436.376221	5.903939	924.384460	456.032074	186.769714
-587.088379	205.029694	863.967224	-579.851501	3.024742	858.473816	-696.412170	249.255783	419.944000	-629.627930	-23.871971	472.779114	-693.981018	253.396881	67.338219	-691.353394	-15.273088	76.201469	-632.329712	300.713257	1286.571899	-584.203430	-88.221039	1287.768188	-565.621277	106.670876	1319.065186	-556.125671	110.352676	1584.364990	-667.157654	332.154999	1050.444824	-610.917664	-139.567581	1055.984253	-551.114319	306.364532	807.014832	-507.715576	-91.634338	819.256287	-574.876343	101.626465	960.821655	436.281372	5.898322	924.397278	455.933929	186.761490
-587.053162	204.982925	863.937927	-579.822266	3.018630	858.463440	-696.397339	249.275513	419.937042	-629.634338	-23.878828	472.787384	-693.967224	253.389755	67.327744	-691.349609	-15.266509	76.196991	-632.289063	300.713165	1286.549072	-584.137268	-88.235039	1287.772705	-565.587219	106.661812	1319.044556	-556.070618	110.327988	1584.369751	-667.122314	332.157227	1050.424072	-610.857300	-139.574387	1055.983276	-551.075745	306.369141	806.982910	-507.663910	-91.618530	819.226135	-574.832092	101.609085	960.801025	436.200348	5.931763	924.375366	455.850037	186.790451
-587.020325	204.964554	863.932678	-579.788635	2.968993	858.461609	-696.369507	249.260956	419.928650	-629.616882	-23.903564	472.789673	-693.932068	253.377350	67.317993	-691.356140	-15.268468	76.206787	-632.242737	300.710541	1286.526001	-584.100586	-88.208633	1287.753296	-565.516663	106.646866	1318.992432	-556.008911	110.343979	1584.367188	-667.078857	332.128967	1050.397339	-610.829285	-139.516861	1055.932617	-551.048767	306.379089	806.966736	-507.628815	-91.641220	819.224060	-574.771484	101.578239	960.795166	436.077484	5.914678	924.371521	455.775421	186.792709
-586.964661	204.971359	863.924561	-579.729919	2.950844	858.434204	-696.339111	249.255432	419.958435	-629.615601	-23.898476	472.797913	-693.940125	253.390762	67.323219	-691.332764	-15.269950	76.209183	-632.170105	300.692383	1286.499390	-584.022705	-88.235519	1287.711548	-565.470581	106.647835	1318.977661	-555.937012	110.353516	1584.359619	-667.028442	332.106140	1050.383545	-610.751404	-139.544785	1055.940186	-551.026978	306.380646	806.959290	-507.588959	-91.616837	819.190735	-574.708252	101.563705	960.776672	436.001740	5.906903	924.372009	455.702881	186.801117
-586.927246	204.949371	863.947815	-579.656555	2.938204	858.450867	-696.312561	249.237747	419.951874	-629.555542	-23.881826	472.748322	-694.007690	253.401871	67.363342	-691.328613	-15.273210	76.185738	-632.118469	300.673279	1286.488281	-583.915527	-88.227211	1287.734497	-565.389832	106.646751	1318.973511	-555.869019	110.376076	1584.357422	-667.007324	332.071411	1050.377563	-610.681030	-139.526398	1055.920288	-550.989502	306.333984	806.960205	-507.530731	-91.606834	819.182190	-574.658203	101.544350	960.797058	435.933319	5.902799	924.353149	455.652069	186.788971
-586.882019	204.889877	863.920288	-579.624329	2.922017	858.451965	-696.298706	249.215698	419.969788	-629.559082	-23.936844	472.782104	-693.926453	253.363281	67.325768	-691.328430	-15.284179	76.206482	-632.059509	300.675476	1286.491821	-583.885925	-88.250900	1287.712891	-565.329102	106.665680	1318.950439	-555.808655	110.364586	1584.359375	-666.947510	332.032654	1050.358276	-610.617310	-139.566391	1055.899170	-550.967224	306.357635	806.947449	-507.476959	-91.594963	819.165710	-574.602295	101.520218	960.782654	435.822723	5.928642	924.352600	455.560944	186.808319
-586.809875	204.893112	863.918945	-579.562744	2.919014	858.444824	-696.236084	249.185730	419.964935	-629.510986	-23.931950	472.767578	-693.901184	253.349533	67.326973	-691.367432	-15.264782	76.185776	-632.015869	300.653625	1286.472046	-583.772461	-88.240517	1287.735107	-565.259033	106.660370	1318.956177	-555.737366	110.382065	1584.357544	-666.915833	331.986023	1050.351440	-610.544678	-139.607803	1055.905029	-550.914673	306.348938	806.931458	-507.432159	-91.578247	819.163757	-574.540771	101.516899	960.778809	435.740967	5.925903	924.344971	455.474670	186.817307
-586.795776	204.865799	863.901550	-579.510376	2.895578	858.430298	-696.247437	249.193298	419.944702	-630.339966	-24.587431	472.915588	-693.941895	253.361160	67.362328	-691.781433	-15.286490	76.319748	-631.973877	300.645477	1286.461304	-583.757935	-88.238152	1287.702881	-565.200378	106.657845	1318.932617	-555.676208	110.408440	1584.352295	-666.881348	332.005920	1050.327637	-610.496399	-139.580765	1055.886353	-550.913452	306.343506	806.899170	-507.374573	-91.595566	819.158997	-574.495422	101.495010	960.761902	435.705231	5.896206	924.336914	455.424774	186.797577
-586.711060	204.863708	863.912292	-579.448303	2.902858	858.451660	-696.206055	249.174118	419.933014	-629.507446	-23.982613	472.799896	-693.933716	253.364471	67.356262	-691.364624	-15.268095	76.234367	-631.911438	300.634857	1286.445923	-583.621948	-88.230667	1287.722290	-565.159485	106.646584	1318.906006	-555.608948	110.411293	1584.354980	-666.856262	331.971405	1050.313354	-610.459351	-139.472900	1055.886108	-550.875427	306.306305	806.848755	-507.322845	-91.577690	819.160217	-574.428162	101.501495	960.778564	435.615082	5.865641	924.334900	455.392639	186.764374
-586.684082	204.841309	863.900879	-579.403320	2.893752	858.428833	-696.187439	249.159729	419.920258	-629.392883	-23.930183	472.803375	-693.938782	253.355865	67.340744	-691.352478	-15.267600	76.228493	-631.856323	300.614349	1286.436157	-583.542969	-88.239410	1287.735840	-565.099121	106.653336	1318.913574	-555.541809	110.414833	1584.345947	-666.809204	331.958191	1050.285767	-610.378540	-139.458099	1055.876709	-550.827698	306.284790	806.829651	-507.246124	-91.569977	819.162231	-574.383240	101.481102	960.760559	435.557281	5.852239	924.333740	455.331848	186.768250
-586.649414	204.838150	863.889587	-579.381653	2.860972	858.433777	-696.140198	249.147232	419.941406	-629.401245	-23.963923	472.777374	-693.942749	253.352478	67.323761	-691.341797	-15.267070	76.229752	-631.796265	300.615723	1286.401367	-583.487976	-88.252647	1287.724854	-565.025574	106.647964	1318.895996	-555.468750	110.423889	1584.352417	-666.750122	331.931824	1050.272339	-610.349915	-139.438293	1055.859131	-550.788147	306.261688	806.826050	-507.186920	-91.565674	819.153870	-574.343201	101.471359	960.756531	435.476379	5.838063	924.345215	455.262604	186.767517
-586.614441	204.781952	863.874512	-579.325806	2.865246	858.434143	-696.125732	249.150223	419.953583	-629.355286	-23.997776	472.795685	-693.914429	253.337967	67.362556	-691.370544	-15.276333	76.228775	-631.718567	300.578491	1286.390869	-583.432739	-88.270149	1287.701538	-565.021790	106.593178	1318.859131	-555.392822	110.433388	1584.342407	-666.706665	331.895142	1050.255615	-610.275940	-139.435730	1055.849976	-550.734619	306.252563	806.819031	-507.134033	-91.550301	819.127502	-574.286011	101.453644	960.748352	435.416595	5.846156	924.344238	455.219299	186.777573
-586.552368	204.769684	863.896179	-579.254822	2.852653	858.445435	-696.080139	249.125946	419.965240	-629.308411	-23.979544	472.764252	-693.951416	253.348831	67.374962	-691.357361	-15.278183	76.231361	-631.680481	300.587891	1286.396729	-583.350586	-88.252144	1287.704956	-564.951111	106.579704	1318.843994	-555.324951	110.439949	1584.339600	-666.651245	331.885162	1050.249756	-610.207520	-139.439224	1055.803467	-550.678772	306.241852	806.822327	-507.061096	-91.548271	819.117920	-574.228516	101.436134	960.765503	435.344025	5.824576	924.338196	455.147980	186.748901
-586.517822	204.793213	863.880432	-579.237915	2.852235	858.414124	-696.053467	249.132507	419.980316	-629.305603	-24.000353	472.772308	-693.931458	253.341492	67.383324	-691.360718	-15.275466	76.233147	-631.642395	300.565765	1286.370239	-583.292297	-88.260719	1287.687500	-564.892395	106.593689	1318.832764	-555.238525	110.461922	1584.334595	-666.602783	331.832703	1050.231689	-610.156433	-139.429169	1055.788940	-550.646545	306.226410	806.815002	-507.006226	-91.536568	819.103882	-574.194214	101.439857	960.741028	435.290985	5.816128	924.320496	455.119080	186.769592
-586.465698	204.770050	863.888367	-579.172302	2.859495	858.418640	-696.040710	249.145523	419.994049	-630.104370	-24.681032	472.911224	-693.920959	253.343506	67.390945	-691.736816	-15.297225	76.351372	-631.587585	300.556976	1286.352295	-583.258362	-88.262924	1287.689331	-564.871155	106.582184	1318.818848	-555.168579	110.468582	1584.327271	-666.563354	331.836365	1050.190308	-610.097229	-139.429367	1055.778687	-550.574158	306.211151	806.790283	-506.950684	-91.523216	819.092712	-574.135498	101.430450	960.747253	435.223755	5.812817	924.307922	455.046173	186.750824
-586.429260	204.743973	863.861938	-579.133850	2.855735	858.407043	-695.992188	249.134964	419.988953	-630.162109	-24.758112	472.932770	-693.897522	253.342224	67.390327	-691.795044	-15.295808	76.382179	-631.513123	300.519562	1286.329590	-583.161133	-88.308060	1287.655640	-564.807312	106.582458	1318.852417	-555.092529	110.461052	1584.330322	-666.520752	331.815002	1050.171021	-610.041138	-139.411102	1055.776733	-550.531250	306.196259	806.777161	-506.883575	-91.554184	819.093445	-574.097290	101.422684	960.728333	435.162598	5.795032	924.293213	454.973755	186.748871
-586.374207	204.750595	863.881226	-579.082825	2.841115	858.407227	-695.981201	249.121292	419.970520	-630.113037	-24.751299	472.925354	-693.937683	253.344589	67.388657	-691.734192	-15.303198	76.388641	-631.496277	300.552185	1286.312744	-583.137695	-88.275795	1287.672485	-564.767151	106.558540	1318.825317	-555.015808	110.465111	1584.332275	-666.485352	331.778839	1050.142456	-610.001892	-139.433716	1055.782715	-550.486694	306.171967	806.725830	-506.813202	-91.536957	819.085449	-574.042053	101.409454	960.737610	435.082214	5.775552	924.315979	454.909088	186.739502
-586.329956	204.752151	863.863281	-579.059814	2.859991	858.397827	-695.927002	249.105377	419.982422	-630.062927	-24.736198	472.923615	-693.918213	253.347870	67.389191	-691.771057	-15.312035	76.397804	-631.470642	300.537140	1286.307861	-583.070129	-88.273117	1287.668091	-564.730530	106.554588	1318.797852	-554.937256	110.475281	1584.326904	-666.444275	331.768921	1050.125000	-609.879333	-139.538712	1055.783325	-550.434814	306.149628	806.695374	-506.760498	-91.559296	819.086365	-574.001343	101.423042	960.723450	434.999207	5.773711	924.323547	454.833862	186.790543
-586.288879	204.744431	863.879822	-579.005371	2.868727	858.405945	-695.877869	249.104553	420.004181	-630.024231	-24.765461	472.938354	-693.876343	253.345505	67.389343	-691.746155	-15.288150	76.438156	-631.414490	300.539764	1286.296509	-583.017151	-88.283813	1287.656372	-564.689941	106.569191	1318.799438	-554.867493	110.509109	1584.324341	-666.410950	331.752289	1050.118530	-609.837952	-139.479630	1055.784424	-550.386719	306.143341	806.649780	-506.674103	-91.690041	819.119629	-573.953186	101.419792	960.735657	434.936371	5.765016	924.327759	454.780365	186.773605
-586.244080	204.678238	863.863647	-578.939209	2.816821	858.426636	-695.879089	249.063004	419.996246	-629.954773	-24.748701	472.931458	-693.879700	253.320770	67.401497	-691.764893	-15.302034	76.412094	-631.388245	300.497772	1286.260376	-582.979309	-88.286362	1287.627319	-564.656921	106.554962	1318.759155	-554.789856	110.517548	1584.330322	-666.368103	331.735809	1050.101440	-609.772095	-139.477631	1055.772461	-550.353516	306.120209	806.648926	-506.596436	-91.668953	819.129578	-573.897095	101.379684	960.738342	434.884247	5.770419	924.301331	454.756287	186.774841
-586.197693	204.680878	863.864807	-578.883423	2.807753	858.421509	-695.828552	249.062103	419.991974	-629.931030	-24.763113	472.906952	-693.857910	253.309433	67.394470	-691.775635	-15.308767	76.429855	-631.358337	300.482727	1286.239990	-582.933350	-88.297615	1287.604980	-564.597534	106.547379	1318.768799	-554.719666	110.477333	1584.337280	-666.321777	331.707825	1050.085693	-609.780396	-139.338058	1055.719360	-550.295837	306.114868	806.643616	-506.546021	-91.652641	819.096619	-573.848694	101.373825	960.736511	434.824432	5.761633	924.295654	454.691406	186.769150
-586.166321	204.677109	863.866150	-578.874207	2.814027	858.382874	-695.853577	249.074997	420.013275	-629.900757	-24.807089	472.931244	-693.865784	253.302612	67.381844	-691.724365	-15.311165	76.427582	-631.318115	300.472748	1286.228638	-582.901123	-88.307533	1287.593506	-564.571045	106.537918	1318.752075	-554.640930	110.476448	1584.326416	-666.276367	331.671417	1050.048218	-609.725159	-139.349731	1055.690186	-550.226563	306.096436	806.656189	-506.495667	-91.655060	819.080322	-573.817017	101.354729	960.716370	434.756287	5.748096	924.292053	454.658722	186.759186
-586.106750	204.643646	863.835144	-578.804138	2.820251	858.382202	-695.822144	249.074753	419.996460	-629.889221	-24.794971	472.960541	-693.864441	253.295425	67.390343	-691.749939	-15.301137	76.434097	-631.271667	300.483978	1286.226929	-582.869629	-88.298500	1287.583618	-564.534424	106.532715	1318.735596	-554.570496	110.462654	1584.322754	-666.241028	331.643433	1050.032104	-609.674377	-139.376862	1055.698242	-550.189880	306.089172	806.634216	-506.439789	-91.640839	819.087280	-573.755798	101.355896	960.701172	434.725983	5.776346	924.262024	454.602448	186.770279
-586.074402	204.647568	863.838013	-578.770935	2.788541	858.387329	-695.804504	249.090866	420.009613	-629.855042	-24.796484	472.927368	-693.874695	253.296066	67.392410	-691.714783	-15.312780	76.431282	-631.246826	300.428528	1286.192749	-582.808472	-88.293907	1287.568604	-564.521729	106.543823	1318.717041	-554.510376	110.471924	1584.317139	-666.219971	331.660217	1050.021851	-609.636536	-139.328781	1055.699829	-550.145447	306.064453	806.630737	-506.398895	-91.629517	819.085938	-573.718323	101.343773	960.704834	434.665588	5.757038	924.264832	454.565033	186.768677
-586.006287	204.661758	863.844421	-578.700623	2.832568	858.380981	-695.773315	249.058365	420.024536	-629.810791	-24.797203	472.925568	-693.851318	253.294754	67.389244	-691.717896	-15.310752	76.426033	-631.211304	300.441406	1286.177002	-582.796753	-88.306190	1287.538208	-564.488403	106.541069	1318.700562	-554.440735	110.476852	1584.308228	-666.198792	331.628876	1049.989624	-609.556519	-139.514389	1055.703735	-550.112854	306.061066	806.610413	-506.360687	-91.617653	819.089111	-573.651550	101.366226	960.704956	434.612396	5.753069	924.263123	454.505219	186.808823
-586.011230	204.655350	863.846680	-578.680298	2.828356	858.360901	-695.761169	249.083817	420.046356	-629.842896	-24.832930	472.925354	-693.942261	253.306000	67.399208	-691.766174	-15.301273	76.449547	-631.182800	300.436005	1286.167236	-582.742310	-88.310577	1287.538208	-564.452454	106.526001	1318.677368	-554.381958	110.483757	1584.307129	-666.162476	331.598969	1049.985474	-609.554321	-139.355118	1055.682007	-550.091553	306.045959	806.581177	-506.318268	-91.590744	819.067505	-573.625549	101.351677	960.694153	434.557465	5.766996	924.251831	454.452820	186.804474
-585.960815	204.640060	863.828979	-578.626160	2.814344	858.352478	-695.736206	249.073593	420.025513	-629.793701	-24.853300	472.957397	-693.934448	253.305786	67.398521	-691.762390	-15.301037	76.451286	-631.153870	300.421722	1286.149780	-582.690247	-88.302216	1287.537476	-564.422791	106.531036	1318.687500	-554.316650	110.500534	1584.308960	-666.139282	331.583710	1049.975464	-609.462708	-139.502045	1055.696289	-550.055054	306.023712	806.573059	-506.283020	-91.579308	819.074829	-573.574097	101.341713	960.681335	434.512787	5.740474	924.247559	454.429199	186.786163
-585.937500	204.625061	863.828125	-578.610291	2.800605	858.354553	-695.691101	249.062225	420.045898	-629.779602	-24.849298	472.957642	-693.872864	253.303040	67.382019	-691.754150	-15.300577	76.449631	-631.115540	300.419556	1286.137573	-582.656738	-88.326836	1287.507324	-564.391907	106.530716	1318.670532	-554.313110	110.436638	1584.273682	-666.038208	331.008026	1050.052856	-609.435669	-139.506866	1055.697510	-550.023743	305.995392	806.543030	-506.229858	-91.572342	819.077393	-573.554688	101.328430	960.681946	434.478119	5.780149	924.231934	454.385956	186.814041
-585.898987	204.631531	863.821533	-578.561279	2.787807	858.350281	-695.694885	249.102844	420.060913	-629.717651	-24.841221	472.927612	-693.909424	253.305008	67.385818	-691.709717	-15.295053	76.441513	-631.087280	300.410828	1286.111450	-582.611328	-88.303383	1287.477905	-564.350952	106.495026	1318.670532	-554.204956	110.492096	1584.291504	-666.092957	331.540833	1049.946533	-609.410156	-139.479065	1055.658081	-550.015381	305.993042	806.529114	-506.187683	-91.564018	819.065735	-573.507507	101.327232	960.676270	434.414215	5.747477	924.239563	454.348694	186.785110
-585.855957	204.642303	863.838684	-578.517029	2.800045	858.351013	-695.651489	249.089249	420.045135	-629.696777	-24.830832	472.925018	-693.908508	253.307968	67.390991	-691.756104	-15.297753	76.447769	-631.067566	300.401917	1286.087646	-582.583435	-88.310829	1287.474243	-564.327087	106.502350	1318.631714	-554.152283	110.496574	1584.282227	-666.062134	331.514709	1049.916260	-609.372803	-139.521851	1055.651733	-550.009399	306.000977	806.518005	-506.170746	-91.547569	819.044250	-573.471375	101.330368	960.685669	434.382416	5.781627	924.218689	454.308502	186.825348
-585.828552	204.616531	863.827820	-578.489258	2.805314	858.346497	-695.647278	249.105255	420.034363	-629.674988	-24.810072	472.910797	-693.917053	253.308533	67.392807	-691.717468	-15.297997	76.446175	-631.022095	300.401550	1286.075684	-582.563110	-88.315582	1287.421143	-564.287659	106.491608	1318.625732	-554.088684	110.516144	1584.272217	-666.048767	331.528717	1049.899780	-609.356140	-139.507950	1055.625732	-549.954712	306.000549	806.504517	-506.121185	-91.522606	819.023743	-573.439941	101.323074	960.677673	434.320923	5.805825	924.224548	454.260437	186.873642
-585.812256	204.613647	863.816345	-578.477600	2.806207	858.310425	-695.622131	249.120941	420.060028	-629.675842	-24.864561	472.930939	-693.910767	253.316910	67.408051	-691.732300	-15.301955	76.454620	-630.991150	300.393341	1286.048706	-582.552917	-88.321030	1287.392090	-564.268250	106.487335	1318.600830	-554.039856	110.511604	1584.267090	-666.014099	331.499969	1049.885010	-609.336853	-139.493835	1055.587036	-549.951660	306.012848	806.491882	-506.105957	-91.503586	818.998779	-573.407166	101.310417	960.651978	434.317810	5.821929	924.204590	454.264679	186.896103
-585.769287	204.604309	863.825928	-578.425903	2.764640	858.340393	-695.631226	249.115433	420.074890	-629.644836	-24.847366	472.933960	-693.899353	253.313812	67.427330	-691.736877	-15.280383	76.465736	-630.942871	300.374908	1286.038574	-582.510803	-88.325760	1287.374756	-564.238403	106.480995	1318.593750	-553.983887	110.531006	1584.256958	-665.990234	331.485321	1049.864014	-609.305298	-139.481186	1055.588379	-549.917603	305.975922	806.463440	-506.076416	-91.495071	818.967896	-573.358398	101.295830	960.671936	434.267975	5.790810	924.230530	454.209045	186.877426
-585.746460	204.598343	863.839844	-578.399292	2.764863	858.330688	-695.595398	249.122314	420.074097	-628.844116	-24.224226	472.766571	-693.874634	253.314041	67.450264	-691.351196	-15.275916	76.338394	-630.915100	300.358185	1286.012817	-582.497375	-88.344406	1287.348389	-564.209595	106.473679	1318.593750	-553.938293	110.562943	1584.258301	-665.963501	331.499969	1049.872681	-609.298218	-139.474030	1055.575317	-549.904846	305.984192	806.454773	-506.069794	-91.511383	818.977234	-573.346252	101.280937	960.674805	434.241760	5.814429	924.225952	454.185242	186.890366
-585.744324	204.593338	863.840820	-578.379456	2.746542	858.331604	-695.582275	249.082962	420.060272	-628.782593	-24.176460	472.778320	-693.905151	253.316116	67.446312	-691.314453	-15.285215	76.344147	-630.895081	300.358612	1286.008545	-582.463257	-88.347275	1287.363037	-564.197144	106.470406	1318.567871	-553.894043	110.562889	1584.256592	-665.954163	331.468353	1049.840820	-609.281006	-139.468475	1055.576782	-549.907227	306.010010	806.410400	-506.044800	-91.483536	818.978149	-573.333679	101.270203	960.675659	434.190796	5.791162	924.218506	454.153687	186.856216
-585.707581	204.563461	863.825378	-578.321350	2.760162	858.319580	-695.538086	249.078918	420.071045	-628.790649	-24.187876	472.799683	-693.913574	253.313705	67.439743	-691.320251	-15.285714	76.346497	-630.865356	300.349945	1285.980225	-582.394287	-88.333046	1287.362549	-564.173340	106.467941	1318.550415	-553.854919	110.569550	1584.251465	-665.951538	331.489136	1049.825317	-609.260010	-139.428299	1055.545166	-549.891541	306.004028	806.411560	-506.042084	-91.474083	818.939758	-573.287537	101.264153	960.662109	434.152954	5.791203	924.212891	454.110901	186.878418
-585.660400	204.607132	863.815430	-578.287598	2.768014	858.312561	-695.535828	249.083008	420.056702	-628.722107	-24.157900	472.787598	-693.928711	253.306046	67.425751	-691.300171	-15.290915	76.345001	-630.863892	300.334808	1285.964233	-582.365479	-88.324654	1287.349976	-564.151672	106.479950	1318.524780	-553.805847	110.610489	1584.239624	-665.931519	331.456848	1049.808228	-609.237488	-139.464630	1055.544312	-549.861877	305.992493	806.405762	-506.039032	-91.464684	818.919617	-573.247864	101.291145	960.653748	434.127228	5.800020	924.191284	454.078613	186.872131
-585.647522	204.596497	863.804138	-578.273071	2.754094	858.307617	-695.569336	249.101105	420.064758	-628.728943	-24.159641	472.779083	-693.962036	253.313126	67.414307	-691.311096	-15.269111	76.361160	-630.824097	300.316162	1285.953003	-582.358154	-88.363876	1287.312744	-564.109985	106.482536	1318.562500	-553.768005	110.569183	1584.236328	-665.939453	331.436035	1049.794678	-609.231140	-139.437592	1055.522705	-549.835449	305.975403	806.398804	-506.019958	-91.433403	818.890625	-573.224854	101.282463	960.644836	434.069214	5.821132	924.175293	454.035706	186.904236
-585.641907	204.590012	863.802917	-578.252258	2.752084	858.310486	-695.581726	249.107758	420.068207	-628.734070	-24.164114	472.762085	-693.974121	253.288528	67.427841	-691.334595	-15.272491	76.371315	-630.809143	300.323700	1285.952881	-582.296997	-88.346329	1287.311646	-564.079895	106.479965	1318.554565	-553.722290	110.622002	1584.230713	-665.905945	331.390869	1049.779541	-609.216736	-139.419540	1055.514771	-549.829529	305.971497	806.401367	-506.001465	-91.404503	818.875549	-573.214294	101.280739	960.645996	434.020721	5.818110	924.181641	453.997772	186.910645
-585.612122	204.568512	863.801514	-578.204651	2.720372	858.312988	-695.556946	249.111115	420.092743	-628.680237	-24.172625	472.766602	-693.929749	253.298401	67.453705	-691.330688	-15.261190	76.375732	-630.794861	300.295959	1285.929565	-582.297852	-88.355629	1287.280518	-564.047485	106.466904	1318.528198	-553.688904	110.640823	1584.228516	-665.890564	331.396332	1049.795410	-609.213623	-139.423752	1055.501221	-549.778809	305.959625	806.395996	-506.012390	-91.411659	818.852783	-573.177246	101.256874	960.646729	434.014648	5.812873	924.172546	453.972351	186.928391
-585.590210	204.600739	863.815430	-578.190918	2.736125	858.305969	-695.555298	249.104095	420.072510	-628.657166	-24.166372	472.777252	-693.946472	253.315720	67.442444	-691.306091	-15.244299	76.373497	-630.800049	300.319550	1285.915405	-582.337219	-88.339012	1287.254150	-564.023010	106.466812	1318.490723	-553.650818	110.622627	1584.232544	-665.866028	331.383087	1049.781006	-609.223145	-139.410950	1055.452759	-549.784180	305.951477	806.389282	-506.024902	-91.406876	818.841492	-573.160950	101.270332	960.650085	433.977600	5.823956	924.156006	453.945435	186.935852
-585.593811	204.588531	863.807373	-578.176758	2.729826	858.310364	-695.527344	249.118149	420.075348	-628.683594	-24.186356	472.784058	-693.953430	253.316177	67.443726	-691.298828	-15.255097	76.370079	-630.758179	300.291473	1285.910278	-582.281494	-88.356880	1287.214478	-564.011108	106.476715	1318.486694	-553.614990	110.629021	1584.234009	-665.857178	331.378479	1049.768921	-609.219543	-139.429626	1055.456543	-549.765381	305.945801	806.371887	-506.021759	-91.382889	818.808899	-573.151978	101.268066	960.648071	433.919312	5.814329	924.164001	453.904327	186.909775
-585.597107	204.594254	863.805786	-578.163940	2.747347	858.285583	-695.535828	249.129517	420.090363	-628.658508	-24.168154	472.765900	-693.975769	253.317444	67.444839	-691.291077	-15.255116	76.367096	-630.742188	300.320465	1285.893799	-582.281738	-88.341858	1287.189697	-563.978027	106.482956	1318.509033	-553.584229	110.656441	1584.213623	-665.850891	331.359344	1049.765381	-609.217102	-139.414001	1055.440308	-549.757019	305.944794	806.368347	-506.053497	-91.264389	818.754272	-573.140198	101.269081	960.634033	433.853027	5.747862	924.188965	453.861115	186.911942
-585.590332	204.576111	863.784363	-578.152100	2.740300	858.294128	-695.550842	249.148514	420.082062	-628.615845	-24.193760	472.777710	-693.981323	253.286072	67.409569	-691.302856	-15.255560	76.371758	-630.733704	300.305542	1285.880981	-582.246033	-88.329102	1287.191772	-563.966614	106.498802	1318.473755	-553.543823	110.672829	1584.215942	-665.860901	331.372650	1049.733887	-609.227661	-139.375778	1055.413818	-549.731873	305.920868	806.361023	-506.035797	-91.346977	818.750793	-573.118347	101.271843	960.626831	433.843781	5.814591	924.154053	453.825378	186.925568
-585.584534	204.593414	863.788940	-578.127319	2.746431	858.292297	-695.504089	249.152252	420.071198	-628.581299	-24.143955	472.772247	-693.953247	253.294434	67.403534	-691.307373	-15.260619	76.395760	-630.704895	300.326630	1285.859375	-582.245483	-88.332222	1287.160522	-563.926758	106.483154	1318.473145	-553.506958	110.668091	1584.223755	-665.821899	331.381042	1049.718140	-609.231018	-139.380798	1055.415527	-549.738098	305.919403	806.332397	-506.058380	-91.353302	818.730530	-573.099548	101.281487	960.627869	433.825439	5.824819	924.147644	453.784454	186.930862
-585.574646	204.606918	863.801819	-578.121887	2.755991	858.291077	-695.490906	249.132568	420.086670	-628.605408	-24.170887	472.766357	-693.963806	253.295700	67.401939	-691.331848	-15.262317	76.402756	-630.690979	300.301117	1285.840332	-582.217896	-88.327698	1287.160156	-563.910889	106.497742	1318.454590	-553.460327	110.696686	1584.227783	-665.822021	331.381439	1049.716797	-609.235168	-139.324905	1055.398071	-549.733826	305.920929	806.320984	-506.057556	-91.351906	818.726990	-573.099121	101.285652	960.634155	433.784576	5.815140	924.160095	453.740906	186.929901
-585.576904	204.611618	863.801331	-578.120850	2.771177	858.278381	-695.504028	249.160095	420.098083	-628.596069	-24.164198	472.763153	-693.991272	253.273972	67.448494	-691.346680	-15.262707	76.404404	-630.694519	300.346832	1285.847046	-582.230957	-88.299438	1287.162354	-563.893555	106.479309	1318.413086	-553.426514	110.708351	1584.239380	-665.818054	331.368988	1049.704346	-609.256470	-139.311386	1055.397339	-549.724487	305.926910	806.313965	-506.082611	-91.349426	818.719482	-573.096313	101.289719	960.627136	433.778839	5.789856	924.165588	453.717865	186.915344
-585.583740	204.616608	863.803650	-578.110046	2.758408	858.286438	-695.496521	249.158417	420.090210	-628.572937	-24.142456	472.766724	-693.954468	253.274414	67.455376	-691.277893	-15.263315	76.373772	-630.673340	300.346710	1285.820313	-582.249084	-88.306702	1287.142456	-563.896851	106.488525	1318.400757	-553.398743	110.722054	1584.246948	-665.797363	331.330109	1049.706665	-609.267639	-139.269974	1055.377441	-549.721619	305.929810	806.307068	-506.111664	-91.347878	818.705078	-573.090576	101.289787	960.632080	433.731537	5.767635	924.172913	453.681946	186.886826
-585.586121	204.621414	863.820007	-578.117432	2.747218	858.305725	-695.503235	249.164154	420.102264	-628.596313	-24.164789	472.746613	-693.939575	253.313065	67.460320	-691.293762	-15.264030	76.377937	-630.665955	300.344696	1285.791870	-582.228333	-88.291519	1287.139526	-563.880188	106.486389	1318.418213	-553.361023	110.742531	1584.255371	-665.812805	331.359741	1049.684814	-609.275513	-139.247559	1055.380249	-549.749878	305.949158	806.276794	-506.107544	-91.312920	818.706970	-573.091431	101.288170	960.649597	433.732513	5.791466	924.153198	453.650299	186.887558
-585.570068	204.630249	863.828796	-578.078918	2.751957	858.299011	-695.513000	249.152573	420.106781	-628.612854	-24.152475	472.752747	-693.969055	253.291641	67.443726	-691.279785	-15.263360	76.374680	-630.646667	300.358795	1285.778076	-582.225220	-88.311096	1287.140259	-563.871460	106.488281	1318.389038	-553.319092	110.820221	1584.249634	-665.811218	331.358765	1049.666992	-609.296570	-139.251266	1055.372070	-549.751709	305.942566	806.257446	-506.127106	-91.321106	818.711426	-573.065186	101.288315	960.650574	433.695709	5.770294	924.153381	453.635101	186.866592
-585.569763	204.632355	863.819885	-578.099609	2.751467	858.295044	-695.520752	249.167831	420.097687	-628.599792	-24.142036	472.748657	-693.949585	253.318008	67.454903	-691.274170	-15.263067	76.372894	-630.644287	300.334503	1285.741455	-582.229004	-88.315186	1287.151489	-563.884766	106.477196	1318.371338	-553.291260	110.798981	1584.266602	-665.799438	331.330292	1049.631348	-609.318176	-139.238754	1055.371704	-549.748108	305.960571	806.233276	-506.150208	-91.302338	818.696899	-573.071167	101.290825	960.643799	433.676117	5.772408	924.157349	453.580811	186.860062
-585.577881	204.617142	863.800659	-578.099976	2.771726	858.280701	-695.515198	249.165802	420.081421	-628.612488	-24.123598	472.748779	-693.928345	253.317673	67.455452	-691.287537	-15.262249	76.396927	-630.640686	300.331482	1285.734009	-582.198547	-88.306900	1287.153198	-563.910217	106.493431	1318.350952	-553.272156	110.849106	1584.253784	-665.815979	331.329498	1049.602783	-609.314087	-139.240204	1055.365601	-549.762268	305.961670	806.218079	-506.176697	-91.280617	818.689148	-573.062805	101.296165	960.625977	433.625183	5.728949	924.141235	453.527557	186.861130
-585.587463	204.618652	863.793518	-578.087341	2.766303	858.284668	-695.537415	249.145020	420.089417	-628.625793	-24.127254	472.774109	-693.948486	253.307281	67.432434	-691.307312	-15.260743	76.394890	-630.624023	300.321106	1285.699951	-582.197937	-88.333229	1287.131714	-563.904053	106.485733	1318.372437	-553.245117	110.920853	1584.245605	-665.818909	331.303345	1049.599121	-609.331665	-139.228271	1055.382568	-549.744385	305.964935	806.206299	-506.186432	-91.294571	818.688538	-573.058838	101.300812	960.624329	433.605408	5.739076	924.136230	453.477600	186.862579
-585.570618	204.584885	863.781189	-578.081116	2.763464	858.282166	-695.537476	249.137024	420.064117	-628.635132	-24.129032	472.777893	-693.916748	253.261261	67.431801	-691.311707	-15.260958	76.395088	-630.666077	300.340393	1285.679810	-582.231506	-88.309975	1287.126587	-563.887756	106.487144	1318.319946	-553.222534	110.938843	1584.247803	-665.855103	331.284790	1049.601074	-609.343445	-139.217102	1055.364990	-549.769226	305.975708	806.162781	-506.172974	-91.249771	818.696838	-573.049133	101.286476	960.617126	433.592865	5.707279	924.145691	453.453522	186.823456
-585.566833	204.610596	863.785339	-578.079407	2.767925	858.280884	-695.528137	249.151077	420.088806	-628.638428	-24.131500	472.778015	-693.935364	253.269791	67.447563	-691.314697	-15.261140	76.395813	-630.677307	300.323395	1285.665039	-582.215820	-88.308060	1287.113525	-563.908752	106.492409	1318.307495	-553.203552	110.945145	1584.257813	-665.859619	331.288788	1049.598511	-609.362793	-139.224167	1055.349731	-549.790283	305.992096	806.150696	-506.169434	-91.235260	818.678772	-573.050415	101.298889	960.618896	433.576172	5.686069	924.135193	453.415924	186.807755
-585.565125	204.609955	863.785583	-578.081360	2.742195	858.286865	-695.522705	249.150375	420.085144	-628.657959	-24.094685	472.788269	-693.921265	253.313675	67.447334	-691.323975	-15.261506	76.393700	-630.660095	300.327362	1285.650391	-582.199890	-88.304794	1287.103516	-563.902527	106.491081	1318.292725	-553.183167	111.005165	1584.250366	-665.873230	331.261383	1049.562866	-609.373291	-139.201004	1055.302368	-549.794800	305.978394	806.141724	-506.162323	-91.206940	818.670898	-573.053406	101.288544	960.622314	433.525604	5.664083	924.145020	453.367493	186.779526
-585.589478	204.638229	863.786011	-578.108093	2.743886	858.264709	-695.518799	249.157684	420.076538	-628.677002	-24.080404	472.769440	-693.928894	253.311783	67.421341	-691.333008	-15.252087	76.374062	-630.661865	300.334656	1285.626831	-582.211487	-88.301277	1287.061157	-563.927368	106.487236	1318.257080	-553.170654	110.989731	1584.250732	-665.890930	331.285797	1049.536621	-609.385986	-139.204422	1055.288330	-549.824646	305.983368	806.115784	-506.177979	-91.239937	818.639465	-573.066895	101.293091	960.610168	433.507782	5.659438	924.119080	453.353302	186.786453
-585.590515	204.625900	863.776611	-578.101929	2.747816	858.273743	-695.495239	249.138367	420.042816	-628.675171	-24.078835	472.768799	-693.904297	253.309586	67.418747	-691.324402	-15.244798	76.367805	-630.672974	300.341248	1285.614380	-582.239502	-88.308525	1287.040039	-563.946655	106.490608	1318.238647	-553.150574	111.009521	1584.237793	-665.886780	331.271179	1049.519897	-609.382324	-139.187836	1055.265747	-549.830322	305.978607	806.099609	-506.190491	-91.234566	818.605591	-573.065979	101.298027	960.610291	433.477264	5.615044	924.123352	453.324036	186.753723
-585.601746	204.636017	863.778015	-578.130737	2.739170	858.261719	-695.522583	249.159363	420.076233	-628.673889	-24.079082	472.754791	-693.953857	253.322205	67.419495	-691.307495	-15.244108	76.365074	-630.686340	300.348053	1285.568481	-582.272888	-88.291740	1286.982544	-563.955750	106.500679	1318.190186	-553.132324	111.033714	1584.231201	-665.893372	331.246185	1049.501953	-609.411560	-139.180634	1055.226318	-549.845276	305.970978	806.083252	-506.198334	-91.237503	818.580200	-573.078186	101.291878	960.604187	433.453979	5.608855	924.122498	453.275085	186.750214
-585.590271	204.637558	863.770996	-578.121521	2.741551	858.254150	-695.588013	249.221207	420.083160	-628.681213	-24.083450	472.769287	-694.026917	253.324158	67.419128	-691.296509	-15.256191	76.390129	-630.681335	300.351868	1285.564087	-582.271362	-88.280563	1286.982666	-563.981018	106.491081	1318.188965	-553.120850	111.057648	1584.223755	-665.909241	331.264984	1049.473145	-609.422241	-139.178238	1055.224609	-549.861328	305.953827	806.058105	-506.192627	-91.240761	818.560120	-573.080688	101.292976	960.597961	433.399658	5.607313	924.122803	453.241394	186.731339
-585.587280	204.641785	863.767395	-578.134460	2.792462	858.251465	-695.530762	249.178696	420.062408	-628.684143	-24.113644	472.783020	-693.961060	253.322678	67.421349	-691.298279	-15.256614	76.394081	-630.729553	300.342468	1285.534180	-582.298340	-88.285583	1286.971069	-564.000122	106.495560	1318.164185	-553.105469	111.060982	1584.229980	-665.951294	331.266510	1049.456909	-609.486877	-139.014618	1055.194458	-549.861572	305.921631	806.048889	-506.196747	-91.234024	818.546326	-573.092224	101.319511	960.595398	433.351135	5.588063	924.129089	453.208160	186.724533
-585.605835	204.620697	863.775146	-578.133972	2.790277	858.251526	-695.578552	249.211838	420.093628	-628.660767	-24.097332	472.766479	-693.974670	253.305481	67.412270	-691.294556	-15.262384	76.395721	-630.734314	300.335815	1285.503662	-582.316895	-88.277817	1286.953613	-564.031006	106.493469	1318.161865	-553.094360	111.092293	1584.220093	-665.966431	331.246124	1049.438110	-609.503662	-139.016556	1055.176392	-549.859985	305.921204	806.046631	-506.224518	-91.252937	818.533752	-573.103760	101.304581	960.599426	433.293884	5.572337	924.121216	453.161682	186.696533
-585.622864	204.610107	863.757751	-578.149597	2.774772	858.259155	-695.585693	249.195343	420.075378	-628.667358	-24.101929	472.767639	-693.989990	253.305954	67.409935	-691.324768	-15.250232	76.398987	-630.755066	300.348206	1285.497925	-582.312439	-88.267555	1286.956787	-564.082581	106.505981	1318.130493	-553.083984	111.076080	1584.219849	-665.988159	331.221985	1049.413330	-609.481628	-139.111908	1055.189209	-549.894775	305.931458	805.995178	-506.253265	-91.270340	818.530457	-573.116638	101.304123	960.594543	433.238617	5.573522	924.116516	453.123169	186.712357
-585.661072	204.613388	863.744934	-578.164917	2.757657	858.267578	-695.613464	249.243484	420.062225	-628.663513	-24.099102	472.767670	-693.999268	253.306717	67.414986	-691.307983	-15.260391	76.391830	-630.800415	300.352509	1285.462524	-582.331238	-88.253021	1286.942139	-564.097778	106.516205	1318.118286	-553.067932	111.087540	1584.215820	-666.018311	331.222412	1049.381958	-609.511414	-139.112030	1055.199097	-549.894592	305.916412	805.978027	-506.276245	-91.240341	818.514954	-573.140442	101.309013	960.592407	433.224335	5.545765	924.107971	453.127777	186.695450
-585.652954	204.641418	863.763672	-578.145935	2.765495	858.261475	-695.620178	249.250061	420.077789	-628.665894	-24.100025	472.781403	-694.035461	253.324326	67.421715	-691.298889	-15.260167	76.390457	-630.829224	300.356689	1285.453735	-582.346375	-88.243095	1286.931396	-564.116577	106.526291	1318.121338	-553.068115	111.115677	1584.216309	-666.064880	331.222656	1049.354492	-609.523682	-139.105408	1055.190430	-549.905273	305.910858	805.974243	-506.275635	-91.237152	818.517639	-573.146973	101.314644	960.600159	433.171509	5.564460	924.095764	453.079956	186.702484
-585.662048	204.660660	863.762329	-578.191467	2.811379	858.245850	-695.606018	249.242355	420.075287	-628.676636	-24.080095	472.755157	-694.013916	253.314743	67.407539	-691.270264	-15.256451	76.362259	-630.874146	300.369934	1285.433105	-582.406250	-88.232819	1286.891113	-564.152161	106.547310	1318.087158	-553.062012	111.117867	1584.205566	-666.111572	331.214569	1049.363403	-609.576233	-139.095200	1055.169067	-549.923340	305.903381	805.933594	-506.295563	-91.196793	818.512512	-573.174133	101.338272	960.591431	433.126251	5.541474	924.088257	453.064758	186.707153
-585.666870	204.653610	863.759705	-578.185852	2.808350	858.253357	-695.585815	249.231415	420.068085	-628.676025	-24.078995	472.755310	-694.001953	253.324921	67.426132	-691.260498	-15.255814	76.359833	-630.910217	300.371948	1285.419189	-582.385559	-88.224792	1286.900757	-564.198303	106.546425	1318.065552	-553.047241	111.124931	1584.209473	-666.131897	331.189728	1049.339478	-609.589905	-139.076141	1055.163574	-549.955444	305.917847	805.936401	-506.330841	-91.212425	818.496277	-573.184082	101.338234	960.594910	433.114410	5.533848	924.081238	453.058502	186.690018
-585.684021	204.625320	863.764465	-578.203735	2.806562	858.250122	-695.577026	249.239288	420.077118	-628.690308	-24.064774	472.757385	-693.951355	253.313721	67.414078	-691.265808	-15.251094	76.367844	-630.941833	300.403778	1285.409912	-582.432434	-88.217682	1286.892822	-564.243347	106.566887	1318.054932	-553.034912	111.143623	1584.212646	-666.168579	331.180878	1049.316650	-609.623413	-139.050690	1055.123535	-549.962097	305.879333	805.936646	-506.340942	-91.172371	818.492859	-573.202271	101.318863	960.595642	433.070953	5.523876	924.066956	453.050507	186.684631
-585.726746	204.625183	863.748413	-578.220520	2.792289	858.251221	-695.587219	249.242676	420.067993	-628.718445	-24.079563	472.782959	-693.947021	253.312973	67.413795	-691.309631	-15.244282	76.365738	-630.987244	300.395599	1285.395752	-582.449036	-88.213997	1286.879028	-564.265930	106.576317	1318.052612	-553.049133	111.173790	1584.218506	-666.208130	331.141815	1049.309692	-609.652893	-139.025360	1055.123047	-549.996460	305.894653	805.940186	-506.361755	-91.154816	818.489685	-573.222412	101.321777	960.587585	432.998657	5.496682	924.077148	453.007324	186.667221
-585.745972	204.613831	863.758118	-578.244385	2.798671	858.267700	-695.582336	249.229111	420.043976	-628.755737	-24.097286	472.792938	-693.978027	253.312134	67.406128	-691.300537	-15.270446	76.359322	-631.070313	300.385895	1285.376587	-582.495605	-88.196526	1286.858276	-564.317261	106.569466	1318.045166	-553.051636	111.165611	1584.216919	-666.269592	331.134857	1049.310181	-609.679138	-139.042892	1055.107788	-550.008179	305.904694	805.928162	-506.381714	-91.155937	818.502014	-573.248474	101.322067	960.601135	432.954376	5.501660	924.069214	452.967621	186.657990
-585.749939	204.622025	863.757080	-578.244568	2.782040	858.267273	-695.583252	249.229553	420.044739	-628.730713	-24.050333	472.770477	-693.979187	253.312149	67.406052	-691.289185	-15.249391	76.343925	-631.111145	300.389191	1285.361206	-582.488159	-88.170067	1286.877808	-564.366760	106.584579	1318.027832	-553.054810	111.171753	1584.225708	-666.308655	331.136414	1049.291138	-609.720154	-139.040329	1055.125488	-550.053833	305.910309	805.919739	-506.443542	-91.170700	818.478455	-573.253357	101.318481	960.600647	432.935852	5.482984	924.073364	452.974121	186.641953
-585.805908	204.587494	863.723755	-578.276672	2.793207	858.260437	-695.612671	249.228088	420.015320	-628.748840	-24.084736	472.758301	-693.944641	253.321060	67.400124	-691.327759	-15.246669	76.370232	-631.171448	300.406525	1285.347168	-582.527832	-88.175636	1286.855835	-564.388123	106.599884	1318.024536	-553.071350	111.182983	1584.214355	-666.371155	331.148865	1049.249756	-609.748291	-138.987839	1055.116821	-550.065552	305.895935	805.916260	-506.467377	-91.151382	818.475037	-573.295959	101.320442	960.580750	432.882782	5.433290	924.078491	452.922699	186.631912
-585.828308	204.621429	863.727661	-578.329407	2.816102	858.230042	-695.649658	249.232819	420.021790	-628.797180	-24.082527	472.795410	-693.992737	253.313187	67.405884	-691.316711	-15.258281	76.342400	-631.232239	300.410339	1285.338623	-582.524719	-88.166733	1286.857056	-564.445618	106.609505	1318.001953	-553.085144	111.189552	1584.214600	-666.440002	331.134460	1049.224487	-609.794128	-138.953064	1055.094360	-550.096069	305.914276	805.897400	-506.521301	-91.139786	818.463074	-573.334717	101.330673	960.567200	432.838959	5.431069	924.074036	452.919464	186.636826
-585.850769	204.589722	863.723694	-578.336426	2.788847	858.248413	-695.639587	249.230698	420.011597	-628.821472	-24.112976	472.781311	-693.932983	253.309250	67.406036	-691.357666	-15.224417	76.318542	-631.275940	300.425476	1285.325684	-582.564270	-88.163498	1286.836182	-564.469604	106.609741	1318.008179	-553.092651	111.211578	1584.222290	-666.487915	331.126678	1049.226318	-609.818176	-138.996658	1055.104370	-550.157043	305.903503	805.864258	-506.556763	-91.126823	818.449402	-573.357971	101.312477	960.575439	432.842346	5.431627	924.061890	452.914490	186.629486
-585.880859	204.600006	863.716492	-578.371094	2.756609	858.237061	-695.684021	249.230392	420.043884	-628.779419	-24.077524	472.761749	-693.962158	253.311127	67.405609	-691.344238	-15.263064	76.327225	-631.306396	300.410278	1285.302246	-582.569702	-88.156723	1286.833618	-564.522339	106.623268	1317.967285	-553.102112	111.217964	1584.227417	-666.533875	331.123688	1049.206787	-609.856445	-138.960754	1055.070435	-550.194824	305.898865	805.857788	-506.600403	-91.127724	818.412170	-573.380493	101.300186	960.565247	432.784821	5.424762	924.073486	452.883636	186.623657
-585.881958	204.617096	863.721130	-578.366211	2.790968	858.249329	-695.694458	249.226425	420.040192	-628.800598	-24.064478	472.755096	-693.951843	253.310486	67.405159	-691.339905	-15.250503	76.350388	-631.344604	300.412933	1285.269409	-582.596802	-88.146332	1286.795410	-564.540833	106.622932	1317.960327	-553.119873	111.212547	1584.225830	-666.588806	331.119110	1049.193237	-609.901184	-138.939911	1055.041504	-550.233459	305.919830	805.856689	-506.653717	-90.960472	818.359802	-573.408142	101.328560	960.576355	432.761078	5.417255	924.068726	452.851563	186.636490
-585.927246	204.637207	863.736816	-578.436096	2.830133	858.225769	-695.679626	249.218246	420.034912	-628.809204	-24.070461	472.746307	-693.900391	253.318375	67.398857	-691.343018	-15.267334	76.332016	-631.383545	300.410065	1285.266357	-582.595398	-88.140160	1286.788208	-564.572693	106.638084	1317.956909	-553.132385	111.223183	1584.243652	-666.641602	331.095459	1049.162109	-609.943420	-138.910065	1055.044312	-550.253784	305.900513	805.850281	-506.681976	-90.915314	818.352234	-573.448853	101.338196	960.570435	432.744263	5.392783	924.070068	452.842346	186.604324
-585.978577	204.609161	863.726868	-578.473572	2.791195	858.245605	-695.743896	249.241440	420.017059	-628.808960	-24.064508	472.768524	-693.911621	253.319168	67.400772	-691.365540	-15.257374	76.338531	-631.418945	300.400299	1285.255371	-582.626770	-88.129616	1286.788574	-564.598999	106.643105	1317.943115	-553.150818	111.221596	1584.241333	-666.694275	331.083679	1049.170288	-609.978699	-138.912674	1055.022827	-550.320007	305.910126	805.836609	-506.708496	-91.048286	818.356506	-573.492554	101.320137	960.575684	432.694397	5.368116	924.091675	452.810272	186.571564
-586.011414	204.622650	863.712097	-578.508301	2.778006	858.253418	-695.731873	249.220840	419.997559	-628.879944	-24.082212	472.785645	-693.886780	253.342804	67.382065	-691.356689	-15.259762	76.339417	-631.471619	300.434235	1285.240356	-582.678894	-88.152534	1286.757446	-564.632935	106.655685	1317.900391	-553.167297	111.224350	1584.252808	-666.747131	331.076721	1049.153320	-610.015686	-138.854279	1055.017456	-550.369873	305.910187	805.826050	-506.742401	-91.053970	818.362732	-573.525879	101.331680	960.572449	432.669434	5.356297	924.089722	452.786743	186.598862
-586.062378	204.596420	863.700317	-578.549988	2.758449	858.259827	-695.809021	249.257202	419.985962	-628.924927	-24.107594	472.774658	-693.938843	253.346466	67.384705	-691.358948	-15.267844	76.333290	-631.504211	300.426270	1285.243408	-582.671814	-88.138275	1286.752197	-564.675476	106.644440	1317.895752	-553.190186	111.260658	1584.245850	-666.803833	331.072784	1049.129639	-610.041260	-138.869980	1055.033936	-550.408569	305.882568	805.818115	-506.809082	-91.069038	818.353577	-573.563538	101.318451	960.569214	432.664978	5.369556	924.091553	452.764801	186.566345
-586.104980	204.577011	863.707153	-578.592285	2.748611	858.247864	-695.829529	249.210266	419.990540	-628.953369	-24.106943	472.803040	-693.930786	253.332809	67.364479	-691.298523	-15.275297	76.319550	-631.517334	300.424164	1285.221558	-582.677307	-88.131157	1286.762329	-564.711182	106.650543	1317.879761	-553.214661	111.229881	1584.259155	-666.864197	331.047150	1049.136475	-610.075500	-138.851151	1055.003174	-550.490784	305.913940	805.797302	-506.845154	-91.065918	818.336792	-573.607056	101.294411	960.566528	432.608521	5.337428	924.088257	452.742004	186.548553
-586.116943	204.602844	863.711609	-578.611755	2.750309	858.243347	-695.844055	249.193466	419.974335	-629.822510	-24.743757	472.948608	-693.870728	253.330780	67.383789	-691.727356	-15.299655	76.426308	-631.549438	300.440247	1285.226318	-582.723816	-88.118172	1286.708374	-564.730896	106.653252	1317.843872	-553.222839	111.239716	1584.262573	-666.895325	331.006592	1049.121582	-610.122498	-138.870575	1054.996948	-550.529541	305.897308	805.783997	-506.876465	-91.008751	818.319214	-573.623779	101.303680	960.566467	432.626770	5.317786	924.082397	452.756653	186.525253
-586.173645	204.599045	863.696716	-578.632385	2.731109	858.247192	-695.956726	249.188522	419.975433	-629.962769	-24.794760	472.956696	-693.925415	253.338333	67.389824	-691.742188	-15.300541	76.432388	-631.569702	300.442993	1285.205811	-582.709473	-88.112450	1286.697021	-564.770386	106.651962	1317.817993	-553.241516	111.251564	1584.251587	-666.954224	331.020477	1049.112793	-610.146667	-138.830078	1054.963745	-550.598633	305.911560	805.745972	-506.890930	-90.982430	818.293579	-573.647827	101.303726	960.559937	432.629364	5.298719	924.075134	452.749542	186.497589
-586.193726	204.583908	863.688782	-578.646790	2.723886	858.257019	-696.004944	249.142258	419.971924	-629.983765	-24.755167	472.936737	-693.912354	253.369873	67.373573	-691.787170	-15.297981	76.404526	-631.594727	300.463623	1285.200317	-582.769165	-88.123741	1286.649170	-564.786621	106.666176	1317.805542	-553.260803	111.240379	1584.259277	-666.991577	331.030426	1049.080933	-610.189636	-138.833069	1054.960327	-550.659180	305.863342	805.725830	-506.954407	-90.978432	818.259399	-573.668213	101.301331	960.561340	432.610901	5.308545	924.062988	452.739777	186.493530
-586.227295	204.584076	863.683228	-578.683289	2.712449	858.258362	-696.071472	249.137253	419.960266	-630.021179	-24.717196	472.964081	-693.900391	253.369751	67.372635	-691.774292	-15.287709	76.387444	-631.611084	300.451782	1285.163574	-582.767761	-88.112541	1286.658936	-564.802917	106.672737	1317.784546	-553.279419	111.230415	1584.256470	-667.033691	331.025940	1049.065063	-610.225525	-138.787384	1054.928711	-550.724976	305.903351	805.719971	-506.977966	-90.952568	818.242126	-573.695679	101.299408	960.558716	432.593231	5.272674	924.050903	452.743195	186.506287
-586.256042	204.585587	863.690735	-578.689941	2.708494	858.260254	-696.132263	249.102570	419.966919	-630.065674	-24.696592	472.966766	-693.924194	253.371780	67.348351	-691.780029	-15.287850	76.386131	-631.632690	300.451904	1285.158569	-582.811646	-88.125511	1286.619019	-564.839417	106.673477	1317.766846	-553.291443	111.242767	1584.267578	-667.070007	331.017578	1049.064331	-610.260315	-138.785583	1054.915894	-550.762329	305.874878	805.721619	-507.044403	-90.943275	818.217224	-573.711365	101.296494	960.563171	432.569153	5.266232	924.059631	452.723206	186.490692
-586.312195	204.622269	863.695251	-578.754456	2.732705	858.239319	-696.191956	249.107620	419.978973	-630.118408	-24.686903	472.953461	-693.918579	253.380966	67.367775	-691.738586	-15.285448	76.378754	-631.654724	300.454987	1285.168823	-582.808960	-88.118660	1286.623169	-564.867615	106.675423	1317.767334	-553.308899	111.262589	1584.277222	-667.111755	331.017761	1049.063843	-610.280396	-138.777695	1054.907593	-550.821716	305.868530	805.706360	-507.084381	-90.945869	818.210632	-573.751892	101.314987	960.552979	432.563721	5.279812	924.056213	452.684845	186.458023
-586.351074	204.593353	863.705383	-578.767212	2.704375	858.260681	-696.269775	249.099533	420.001007	-630.167847	-24.696667	472.991150	-693.940735	253.345840	67.344063	-691.784058	-15.277187	76.370293	-631.684570	300.456543	1285.168457	-582.858948	-88.123962	1286.622559	-564.893433	106.669601	1317.760498	-553.331909	111.262344	1584.289063	-667.141541	331.020874	1049.056152	-610.331665	-138.794006	1054.909302	-550.862183	305.847015	805.697815	-507.152039	-90.934959	818.196655	-573.784485	101.292747	960.569458	432.545746	5.258264	924.060303	452.682770	186.451096
-586.389893	204.644638	863.703552	-578.818787	2.700535	858.236267	-696.309387	249.089203	420.005737	-630.187744	-24.684204	472.971832	-693.931091	253.325912	67.330063	-691.800598	-15.295845	76.370346	-631.685730	300.443665	1285.144287	-582.860901	-88.127563	1286.599243	-564.931335	106.657173	1317.743530	-553.349121	111.277763	1584.289063	-667.165527	330.959106	1049.059814	-610.382690	-138.780350	1054.886719	-550.902405	305.868561	805.702942	-507.186279	-90.930794	818.166931	-573.820435	101.305809	960.555237	432.522583	5.240379	924.056580	452.659607	186.450119
-586.434082	204.607315	863.680786	-578.859497	2.687458	858.231262	-696.340515	249.075989	419.973450	-630.245361	-24.705841	472.968384	-693.898621	253.350250	67.335686	-691.789856	-15.300647	76.361183	-631.712219	300.438049	1285.139160	-582.897949	-88.142067	1286.570313	-564.970947	106.647400	1317.710815	-553.370911	111.281937	1584.301270	-667.206543	330.978943	1049.058594	-610.411438	-138.795731	1054.855835	-550.958191	305.825195	805.664795	-507.235962	-90.933189	818.138855	-573.853394	101.289597	960.540771	432.503052	5.239409	924.048096	452.655029	186.434433
-586.483582	204.623886	863.675049	-578.871277	2.673267	858.231689	-696.351807	249.056671	419.971283	-630.269226	-24.696325	472.953796	-693.848267	253.348236	67.334419	-691.796814	-15.303725	76.361916	-631.724487	300.422058	1285.124268	-582.909180	-88.134918	1286.529053	-564.979858	106.636024	1317.695435	-553.380188	111.311440	1584.300903	-667.219482	330.939331	1049.034424	-610.449097	-138.746750	1054.835327	-551.006165	305.863312	805.666138	-507.257263	-90.925423	818.136597	-573.879883	101.295998	960.537842	432.487183	5.239154	924.051086	452.622101	186.425507
-586.503052	204.629379	863.691528	-578.879883	2.666590	858.264587	-696.406433	249.071762	419.984192	-630.270386	-24.695770	472.972961	-693.886353	253.346848	67.329834	-691.785461	-15.303121	76.360207	-631.728027	300.437897	1285.142212	-582.937744	-88.144089	1286.515991	-564.995667	106.628532	1317.684814	-553.395142	111.356659	1584.307739	-667.247864	330.923523	1049.024048	-610.493896	-138.728271	1054.807251	-551.051819	305.850983	805.629272	-507.310394	-90.886169	818.121399	-573.900330	101.303856	960.563293	432.485352	5.243952	924.046448	452.620209	186.427124
-586.557495	204.654388	863.718872	-578.911194	2.689538	858.270447	-696.433350	249.073212	419.958160	-630.296875	-24.684196	472.961456	-693.917419	253.356705	67.343575	-691.823242	-15.308013	76.384331	-631.753052	300.423523	1285.141968	-582.973206	-88.156212	1286.488037	-565.013306	106.628845	1317.668945	-553.409729	111.382393	1584.314941	-667.289917	330.924744	1049.020386	-610.526550	-138.715698	1054.786011	-551.095032	305.834045	805.654968	-507.335846	-90.847229	818.111938	-573.947815	101.318100	960.580078	432.478302	5.233869	924.060608	452.610596	186.425507
-586.595276	204.683884	863.716431	-578.949524	2.671559	858.256714	-696.517151	249.074402	419.999573	-630.296936	-24.682247	472.972870	-693.922546	253.367172	67.341202	-691.774658	-15.313061	76.368385	-631.756409	300.412170	1285.138672	-582.957214	-88.167213	1286.492432	-565.030396	106.614174	1317.664917	-553.420227	111.405228	1584.318359	-667.314392	330.886047	1049.052734	-610.569824	-138.705704	1054.784790	-551.134521	305.855957	805.651245	-507.389862	-90.862213	818.087708	-573.984802	101.318871	960.571777	432.438416	5.229768	924.044739	452.611237	186.396713
-586.649292	204.633362	863.700745	-578.977234	2.643581	858.274109	-696.505615	249.058350	419.979279	-630.357849	-24.700249	472.970093	-693.896423	253.355972	67.341606	-691.821472	-15.321537	76.361252	-631.773865	300.385437	1285.122070	-583.003174	-88.173767	1286.482666	-565.047485	106.611778	1317.640015	-553.439087	111.457146	1584.323486	-667.343872	330.908417	1049.057861	-610.615662	-138.721039	1054.774048	-551.170898	305.824768	805.657349	-507.438995	-90.846313	818.065186	-574.021545	101.296974	960.572693	432.434784	5.234425	924.047791	452.611115	186.418182
-586.682190	204.606873	863.720337	-579.014404	2.648512	858.282410	-696.549622	249.056198	419.984558	-630.391296	-24.695194	472.965088	-693.932190	253.367447	67.348717	-691.813171	-15.341246	76.363083	-631.794739	300.390503	1285.147339	-583.017761	-88.190094	1286.437866	-565.067688	106.583046	1317.650879	-553.452698	111.492157	1584.335938	-667.363342	330.865814	1049.050415	-610.668762	-138.715622	1054.742432	-551.213867	305.843170	805.669434	-507.467041	-90.814575	818.066956	-574.057983	101.280014	960.586609	432.439911	5.231719	924.050110	452.615479	186.377258
-586.721191	204.663132	863.731140	-579.027283	2.659363	858.280457	-696.571716	249.051254	419.994568	-629.495361	-23.996542	472.795471	-693.977478	253.359436	67.353882	-691.363220	-15.295361	76.228905	-631.815369	300.352997	1285.131714	-583.037659	-88.226334	1286.436035	-565.101501	106.574715	1317.607544	-553.475586	111.541092	1584.339111	-667.388000	330.863586	1049.078613	-610.687866	-138.706375	1054.732544	-551.265808	305.829407	805.643921	-507.524994	-90.811646	818.047485	-574.080872	101.309052	960.590637	432.439148	5.228760	924.043640	452.619873	186.378357
-586.741028	204.661591	863.735168	-579.049927	2.645150	858.292297	-696.575012	249.050156	419.984344	-630.368408	-24.647881	472.990967	-693.928711	253.359039	67.334412	-691.803284	-15.317599	76.346939	-631.829407	300.334351	1285.135986	-583.038025	-88.227219	1286.423706	-565.104797	106.567902	1317.620117	-553.480652	111.657867	1584.332031	-667.415833	330.834869	1049.080811	-610.729309	-138.713135	1054.718872	-551.292358	305.844177	805.643677	-507.560425	-90.805908	818.018005	-574.100098	101.305145	960.598511	432.432159	5.235065	924.046021	452.605713	186.363022
-586.804993	204.617126	863.720764	-579.110596	2.607639	858.273499	-696.616394	249.071747	419.989471	-629.606323	-24.025513	472.828522	-693.939941	253.356689	67.329704	-691.388611	-15.296111	76.234581	-631.832336	300.329773	1285.138062	-583.070251	-88.270355	1286.405151	-565.150269	106.539406	1317.568726	-553.497864	111.669044	1584.341797	-667.454407	330.833344	1049.078979	-610.762817	-138.695313	1054.687134	-551.336060	305.835846	805.645203	-507.606323	-90.793266	818.017700	-574.144714	101.262794	960.580322	432.409149	5.215434	924.041626	452.600525	186.378448
-586.837219	204.666550	863.728027	-579.129272	2.628336	858.264709	-696.640015	249.062958	419.979095	-630.412842	-24.659258	472.973480	-693.956421	253.357651	67.328560	-691.773254	-15.309836	76.339348	-631.861450	300.298615	1285.132080	-583.088806	-88.265472	1286.369751	-565.146057	106.530434	1317.570679	-553.514404	111.686790	1584.349854	-667.481750	330.820679	1049.053101	-610.804565	-138.683975	1054.676636	-551.366638	305.843018	805.651367	-507.643707	-90.800850	817.982483	-574.169373	101.290894	960.579285	432.385529	5.193927	924.057251	452.596100	186.405502
-586.840210	204.664017	863.749329	-579.144836	2.624574	858.262573	-696.616028	249.050232	419.984558	-630.507202	-24.705103	472.984253	-693.923523	253.355820	67.327667	-691.786621	-15.310477	76.344849	-631.890564	300.288452	1285.124878	-583.088928	-88.297089	1286.376831	-565.184021	106.515587	1317.531616	-553.537231	111.719536	1584.350464	-667.515198	330.786072	1049.066528	-610.816589	-138.699844	1054.639648	-551.374084	305.814758	805.656921	-507.683319	-90.772408	817.955139	-574.184021	101.275436	960.589050	432.347900	5.225222	924.052368	452.566345	186.432175
-586.877991	204.643036	863.747681	-579.169434	2.603147	858.256714	-696.626648	249.059082	419.993622	-630.498901	-24.697903	472.982666	-693.907776	253.353638	67.334534	-691.771667	-15.309683	76.342049	-631.896118	300.273865	1285.136353	-583.133972	-88.317657	1286.340332	-565.199646	106.497444	1317.529297	-553.557007	111.749046	1584.353760	-667.524048	330.782562	1049.062012	-610.855957	-138.695389	1054.613525	-551.414673	305.814270	805.656860	-507.720154	-90.763519	817.947998	-574.208313	101.253021	960.584656	432.329834	5.226176	924.050110	452.560364	186.388138
-586.863525	204.675232	863.769287	-579.157776	2.599163	858.281433	-696.623596	249.055603	420.003632	-630.564392	-24.684397	472.962372	-693.936707	253.365021	67.341927	-691.799927	-15.311319	76.344841	-631.928223	300.239868	1285.123169	-583.152466	-88.332382	1286.349731	-565.230713	106.464462	1317.512085	-553.570740	111.786255	1584.356079	-667.565063	330.766876	1049.049561	-610.924500	-138.572586	1054.580688	-551.437866	305.835205	805.649170	-507.739105	-90.755516	817.919373	-574.224548	101.267746	960.610474	432.319458	5.209064	924.044189	452.537262	186.401855
-586.874573	204.651962	863.764404	-579.164063	2.589200	858.287964	-696.650391	249.048203	419.977600	-630.527283	-24.657572	472.966919	-693.956360	253.366516	67.341026	-691.786316	-15.316695	76.344505	-631.973083	300.224396	1285.111206	-583.154053	-88.357635	1286.312378	-565.278931	106.458054	1317.484863	-553.588379	111.834167	1584.361572	-667.586304	330.748840	1049.018188	-610.909119	-138.710983	1054.586304	-551.455994	305.858856	805.633118	-507.786926	-90.770653	817.898560	-574.238159	101.256615	960.611816	432.317291	5.227165	924.032349	452.540833	186.399307
-586.895203	204.667496	863.750122	-579.218384	2.578236	858.249084	-696.672791	249.095413	419.989136	-630.550415	-24.680241	472.980499	-693.979553	253.367645	67.345627	-691.791443	-15.301441	76.303085	-631.985718	300.228302	1285.106689	-583.182007	-88.373703	1286.303345	-565.298889	106.455177	1317.489014	-553.610352	111.859879	1584.358887	-667.626648	330.713135	1049.032593	-610.956848	-138.719177	1054.567139	-551.475952	305.848602	805.637085	-507.842499	-90.623161	817.851135	-574.266846	101.245979	960.584167	432.270813	5.235201	924.022095	452.516724	186.423477
-586.911255	204.609390	863.743652	-579.235718	2.566174	858.259094	-696.657410	249.086517	419.970642	-630.580139	-24.675037	472.985840	-693.962524	253.358185	67.331154	-691.819458	-15.300717	76.329727	-631.994202	300.177795	1285.092407	-583.158875	-88.410126	1286.293579	-565.315002	106.451958	1317.503784	-553.630371	111.908310	1584.370117	-667.661499	330.699127	1049.012207	-610.976990	-138.735550	1054.559814	-551.498413	305.843231	805.601563	-507.856842	-90.610260	817.833801	-574.277039	101.218689	960.585571	432.237274	5.226549	924.026855	452.494354	186.416412
-586.952271	204.615097	863.758667	-579.252502	2.558081	858.268188	-696.658386	249.073517	419.977661	-629.747742	-24.029377	472.841705	-693.968872	253.361130	67.335609	-691.366272	-15.286284	76.220573	-632.037354	300.172028	1285.072266	-583.198853	-88.430473	1286.268188	-565.352478	106.413765	1317.478760	-553.653687	111.936752	1584.362793	-667.678040	330.673218	1049.024292	-610.999329	-138.728317	1054.556519	-551.528748	305.837616	805.598999	-507.900726	-90.646492	817.838928	-574.310486	101.215645	960.597961	432.214020	5.240715	924.012146	452.490814	186.415924
-586.952271	204.613785	863.759827	-579.257813	2.555353	858.277222	-696.647644	249.079636	419.986450	-629.665527	-23.967999	472.826508	-693.936279	253.378098	67.339134	-691.341980	-15.277430	76.220360	-632.074890	300.143188	1285.064453	-583.210876	-88.439445	1286.264404	-565.357971	106.410179	1317.479004	-553.668457	112.002357	1584.358521	-667.711060	330.630798	1049.014038	-611.014099	-138.730698	1054.557495	-551.528076	305.818359	805.600342	-507.909302	-90.640465	817.812988	-574.314880	101.217201	960.603271	432.190857	5.271111	924.007996	452.457031	186.462952
-586.961670	204.597107	863.773804	-579.262451	2.552721	858.261658	-696.646423	249.064011	419.997711	-629.699585	-23.993757	472.832520	-693.991638	253.360199	67.328743	-691.372986	-15.278743	76.227348	-632.093506	300.120758	1285.057617	-583.244324	-88.461006	1286.241943	-565.392395	106.390938	1317.462158	-553.711304	111.994797	1584.354980	-667.759827	330.632599	1048.985474	-611.040344	-138.787552	1054.549316	-551.539551	305.805115	805.602234	-507.927887	-90.632790	817.812500	-574.323364	101.192963	960.602295	432.147064	5.262911	924.014587	452.411682	186.441269
-586.949158	204.568314	863.765564	-579.265869	2.528341	858.280151	-696.639709	249.090469	419.990448	-629.717651	-24.007561	472.838226	-693.990417	253.370697	67.351151	-691.372803	-15.278800	76.228470	-632.162231	300.127411	1285.037598	-583.274414	-88.457878	1286.260742	-565.429565	106.371964	1317.438110	-553.743530	112.031387	1584.347168	-667.759766	330.584473	1048.970215	-611.066040	-138.778809	1054.524536	-551.544739	305.787903	805.606384	-507.936981	-90.639366	817.811401	-574.326050	101.178513	960.608337	432.116333	5.268384	924.005615	452.413147	186.446899
-586.966431	204.570465	863.764343	-579.278198	2.489038	858.276428	-696.596863	249.071472	419.969788	-629.714478	-24.005228	472.841034	-693.935364	253.358398	67.342506	-691.325012	-15.307167	76.222481	-632.193726	300.070404	1285.027954	-583.292175	-88.482994	1286.232178	-565.446289	106.353508	1317.435791	-553.778992	112.054886	1584.355835	-667.812622	330.552490	1048.961182	-611.085632	-138.762985	1054.513916	-551.554932	305.767426	805.597168	-507.944031	-90.656502	817.804443	-574.349976	101.159035	960.606628	432.107697	5.256516	924.017151	452.409637	186.440781
-586.965271	204.570724	863.773865	-579.273254	2.492708	858.274841	-696.621094	249.093521	419.985657	-629.700928	-23.994928	472.838562	-693.970398	253.353333	67.330742	-691.325500	-15.284904	76.211563	-632.221497	300.082977	1285.016724	-583.313232	-88.511314	1286.227295	-565.484985	106.359520	1317.432861	-553.822266	112.073006	1584.348877	-667.825317	330.531097	1048.951782	-611.090088	-138.775681	1054.506226	-551.578247	305.735321	805.597046	-507.963898	-90.692047	817.796082	-574.353516	101.155396	960.611084	432.079529	5.274996	923.997437	452.381744	186.423035
-586.978333	204.573059	863.771179	-579.297852	2.445542	858.273926	-696.628235	249.097549	419.987549	-629.723145	-24.016804	472.820709	-693.987366	253.354111	67.331161	-691.358887	-15.274782	76.202034	-632.256409	300.080536	1285.027832	-583.316528	-88.512665	1286.215942	-565.521606	106.339409	1317.416626	-553.859314	112.099251	1584.349854	-667.862488	330.474091	1048.922852	-611.138245	-138.776413	1054.491333	-551.574280	305.726349	805.597900	-507.965118	-90.696182	817.787354	-574.380249	101.133614	960.609985	432.070313	5.272984	923.985291	452.384613	186.420288
-586.997620	204.524826	863.780518	-579.294006	2.441535	858.274841	-696.623535	249.106873	419.980743	-630.593079	-24.695023	472.963715	-693.993042	253.361298	67.345184	-691.777344	-15.309709	76.341835	-632.338135	300.087006	1285.014771	-583.378601	-88.505112	1286.207886	-565.547546	106.330696	1317.389038	-553.907532	112.095306	1584.363525	-667.907471	330.435272	1048.938599	-611.136475	-138.808456	1054.462158	-551.587646	305.673340	805.575378	-507.970642	-90.693459	817.782593	-574.396606	101.103462	960.615784	432.043732	5.278619	923.982056	452.372772	186.440659
-587.007446	204.528320	863.783386	-579.301941	2.445343	858.266113	-696.547546	249.074600	419.994843	-630.618774	-24.745071	472.974030	-693.944824	253.352127	67.329659	-691.771545	-15.309942	76.346100	-632.386292	300.061340	1284.989624	-583.375916	-88.521950	1286.214722	-565.566528	106.315559	1317.370728	-553.958252	112.114532	1584.361816	-667.930786	330.383789	1048.898193	-611.135376	-138.802750	1054.477417	-551.598022	305.650970	805.578735	-507.952148	-90.716751	817.787415	-574.395447	101.101898	960.611816	432.000336	5.270136	923.990356	452.356537	186.427368
-587.014038	204.501984	863.776306	-579.293701	2.451375	858.270142	-696.530212	249.051880	419.972626	-630.572937	-24.726387	472.988251	-693.994812	253.348679	67.346199	-691.781372	-15.316609	76.349960	-632.502014	300.086731	1284.990967	-583.503296	-88.494682	1286.205200	-565.192749	106.208641	1317.559326	-553.997986	112.099831	1584.369629	-667.982300	330.376892	1048.894409	-611.146851	-138.813644	1054.429565	-551.627625	305.632751	805.579895	-507.949738	-90.725456	817.775635	-574.401550	101.097206	960.611023	431.989807	5.277630	923.986511	452.336945	186.428665
-587.013062	204.504868	863.773499	-579.308594	2.422092	858.269470	-696.566467	249.078171	419.974365	-630.604980	-24.758394	472.995667	-693.955200	253.346939	67.321739	-691.799072	-15.303913	76.360329	-632.489014	300.058502	1284.980591	-583.444031	-88.518204	1286.197876	-565.624573	106.297134	1317.387451	-554.052002	112.110390	1584.378540	-668.006531	330.342804	1048.885864	-611.179077	-138.810455	1054.427612	-551.619507	305.617645	805.572632	-507.972656	-90.743103	817.761841	-574.414124	101.084518	960.609802	431.960541	5.271745	923.999207	452.321106	186.416779
-587.005554	204.500534	863.771484	-579.303467	2.404103	858.279541	-696.524353	249.046463	419.951599	-630.570984	-24.785536	473.010468	-693.984497	253.357010	67.352890	-691.822388	-15.305064	76.366470	-632.501343	300.046661	1284.974854	-583.438965	-88.521767	1286.236572	-565.666016	106.299965	1317.369507	-554.154175	112.065147	1584.358154	-667.958130	329.788269	1048.964478	-611.186646	-138.811066	1054.454712	-551.622375	305.584259	805.552673	-507.955078	-90.767403	817.785217	-574.416382	101.079025	960.614746	431.955414	5.268399	923.995056	452.319672	186.435715
-587.014587	204.476791	863.774780	-579.301880	2.380714	858.280396	-696.529663	249.053085	419.970093	-630.572632	-24.787966	473.014099	-694.026550	253.357147	67.327278	-691.855286	-15.336112	76.385963	-632.622803	300.059692	1284.973511	-583.552002	-88.521065	1286.242310	-565.298706	106.208229	1317.569824	-554.219849	112.022789	1584.365234	-667.971619	329.761688	1048.958618	-611.189392	-138.845490	1054.429199	-551.629150	305.559265	805.554199	-507.954468	-90.791496	817.792786	-574.431519	101.054222	960.617737	431.938629	5.259511	923.997681	452.289093	186.412704
-587.033752	204.448166	863.759399	-579.317444	2.359875	858.267639	-696.530762	249.053879	419.966675	-630.570557	-24.795574	473.005310	-694.006226	253.351837	67.361176	-691.855347	-15.344598	76.378586	-632.600586	300.045227	1284.955322	-583.554199	-88.536491	1286.233276	-565.725952	106.286522	1317.354004	-554.279480	112.008911	1584.371948	-667.978455	329.725677	1048.941528	-611.197144	-138.864563	1054.424927	-551.624573	305.530518	805.549927	-507.946533	-90.786087	817.793152	-574.443176	101.031067	960.603271	431.878021	5.257821	923.987427	452.265991	186.395477
-587.065491	204.434998	863.764526	-579.313599	2.360261	858.258484	-696.536499	249.041519	419.978760	-630.553162	-24.817083	472.983337	-694.020325	253.352859	67.361053	-691.809570	-15.341647	76.373367	-632.626221	300.030640	1284.960327	-583.569031	-88.560562	1286.209229	-565.782410	106.281372	1317.326782	-554.340942	112.006653	1584.372437	-667.992615	329.709564	1048.921387	-611.211853	-138.849365	1054.423950	-551.622070	305.533600	805.560120	-507.920044	-90.945885	817.825928	-574.458496	101.018990	960.601257	431.883087	5.254369	923.985107	452.265717	186.398193
-587.043884	204.419403	863.765930	-579.293640	2.302322	858.266235	-696.518860	249.020004	419.976318	-630.488892	-24.823454	472.985779	-694.011230	253.336533	67.369713	-691.778137	-15.342360	76.375793	-632.657654	300.025818	1284.952637	-583.600891	-88.556351	1286.226196	-565.828857	106.251251	1317.336304	-554.399597	111.958267	1584.384766	-668.021851	329.691772	1048.935425	-611.257568	-138.849930	1054.424072	-551.630859	305.493774	805.530518	-507.941650	-90.803505	817.795898	-574.461853	100.984795	960.607971	431.867279	5.276671	923.983521	452.240265	186.397308
-587.047424	204.419098	863.768372	-579.297363	2.300877	858.268921	-696.532959	249.022827	419.995636	-630.514343	-24.844177	472.990601	-694.021240	253.336868	67.369957	-691.801575	-15.345524	76.357170	-632.714172	299.997650	1284.919434	-583.672119	-88.589996	1286.203125	-565.849792	106.238701	1317.344849	-554.465027	111.933403	1584.392578	-668.065674	329.699585	1048.938721	-611.252563	-138.838593	1054.411499	-551.630188	305.504120	805.535706	-507.898987	-90.925194	817.837219	-574.461426	100.984192	960.610168	431.831360	5.314136	923.965088	452.212067	186.438934
-587.069763	204.401321	863.765991	-579.312134	2.309824	858.260681	-696.508301	249.009903	419.983826	-630.532959	-24.858572	472.991760	-694.003113	253.335907	67.368797	-691.825378	-15.345110	76.385628	-632.756775	300.001099	1284.917480	-583.692139	-88.597748	1286.232422	-565.869446	106.253090	1317.358643	-554.522095	111.906059	1584.409668	-668.096436	329.673706	1048.912354	-611.288940	-138.866348	1054.439453	-551.641235	305.487793	805.525085	-507.927246	-90.814056	817.814880	-574.471924	100.977249	960.604126	431.775055	5.276167	923.996399	452.174835	186.406738
-587.066040	204.395706	863.765564	-579.319275	2.274701	858.278137	-696.495239	248.997192	419.974915	-630.514954	-24.873577	473.010925	-693.968445	253.305527	67.357574	-691.804077	-15.344182	76.384605	-632.811523	299.988831	1284.883789	-583.745483	-88.618332	1286.248779	-565.924683	106.246056	1317.344360	-554.533691	111.929565	1584.454468	-668.132019	329.699219	1048.887573	-611.297241	-138.869537	1054.459961	-551.643188	305.475739	805.524536	-507.936920	-90.797333	817.830505	-574.480835	100.965271	960.613464	431.751404	5.291276	923.975586	452.131927	186.416962
-587.071716	204.406448	863.779358	-579.320007	2.275137	858.284424	-696.495605	248.986176	419.987122	-630.485107	-24.865122	473.024384	-693.992798	253.334610	67.365990	-691.807251	-15.330764	76.408218	-632.839417	299.974640	1284.897827	-583.729797	-88.620674	1286.261353	-565.964783	106.245071	1317.355225	-554.605042	111.908760	1584.467041	-668.149658	329.658203	1048.862549	-611.316833	-138.872742	1054.490601	-551.647278	305.463165	805.519287	-507.928223	-90.816460	817.860596	-574.482849	100.967552	960.623352	431.724976	5.309942	923.972290	452.130096	186.405273
-587.098755	204.328598	863.771118	-579.328674	2.253307	858.281677	-696.476440	248.961227	419.966217	-630.521973	-24.894781	473.033264	-693.978943	253.334854	67.364174	-691.821594	-15.334736	76.391747	-632.886780	299.959625	1284.868652	-583.770203	-88.617287	1286.298584	-566.016357	106.221352	1317.351074	-554.676636	111.866043	1584.472412	-668.264404	330.166138	1048.763672	-611.321045	-138.862732	1054.468262	-551.638550	305.467255	805.560547	-507.912781	-90.949928	817.913208	-574.498901	100.920601	960.617737	431.713623	5.300395	923.991455	452.124695	186.407379
-587.101440	204.330673	863.769409	-579.348328	2.235387	858.281006	-696.499146	248.973526	419.971924	-630.519104	-24.927774	473.023041	-693.995239	253.335495	67.365044	-691.832886	-15.335527	76.396095	-632.942871	299.939117	1284.878906	-583.820984	-88.654266	1286.267822	-566.059082	106.211555	1317.361328	-554.750122	111.844826	1584.487793	-668.282715	330.141663	1048.777710	-611.352966	-138.849457	1054.460205	-551.637024	305.467743	805.559326	-507.935120	-90.824638	817.875916	-574.512146	100.912643	960.616760	431.665741	5.311981	923.999817	452.101318	186.417526
-587.083740	204.354080	863.781860	-579.350098	2.230433	858.251465	-696.487732	248.977371	419.981018	-630.497559	-24.923937	473.004425	-694.024170	253.337234	67.365341	-691.819580	-15.342490	76.385292	-632.986328	299.932922	1284.871216	-583.877502	-88.672173	1286.257568	-566.102478	106.166473	1317.338989	-554.822021	111.810257	1584.499512	-668.329163	330.112946	1048.775391	-611.354797	-138.863205	1054.423340	-551.678833	305.440277	805.538757	-507.910187	-90.947807	817.904663	-574.519836	100.900024	960.609009	431.642181	5.334406	923.968811	452.077759	186.427414
-587.107544	204.261871	863.751709	-579.351990	2.165288	858.270813	-696.456665	248.973434	419.977631	-630.504639	-24.938843	472.997070	-693.979248	253.337494	67.371628	-691.812622	-15.346454	76.367638	-633.019348	299.912201	1284.856812	-583.915222	-88.701775	1286.243774	-566.148682	106.159500	1317.330933	-554.895874	111.775375	1584.497559	-668.358643	330.107941	1048.760132	-611.395691	-138.924164	1054.413452	-551.692810	305.468842	805.541992	-507.940674	-90.832581	817.859985	-574.545105	100.845879	960.605286	431.619812	5.339499	923.970642	452.068665	186.420700
-587.100830	204.248703	863.757751	-579.344177	2.155421	858.270325	-696.448120	248.949768	419.961029	-630.479248	-24.915131	472.982300	-693.985779	253.306702	67.352852	-691.780151	-15.338520	76.375412	-633.081543	299.884949	1284.872803	-583.942749	-88.717987	1286.221191	-566.204285	106.136765	1317.322754	-554.967285	111.746864	1584.496826	-668.369446	330.066101	1048.739014	-611.387329	-138.910263	1054.406372	-551.717773	305.465302	805.551025	-507.899628	-90.960938	817.896118	-574.545471	100.830811	960.608643	431.563446	5.329972	923.967407	452.019775	186.451706
-587.122192	204.238617	863.752869	-579.380066	2.140423	858.257446	-696.434082	248.956680	419.961090	-629.647888	-24.285280	472.819580	-693.980408	253.344849	67.357445	-691.424438	-15.320745	76.244667	-633.122253	299.878113	1284.847778	-583.977295	-88.732460	1286.206177	-566.235840	106.114601	1317.313965	-555.039795	111.716087	1584.500732	-668.399658	330.047760	1048.735840	-611.411499	-138.901978	1054.363281	-551.740479	305.445282	805.549805	-507.905823	-90.968651	817.884338	-574.571838	100.813873	960.599487	431.537903	5.321959	923.978149	451.994232	186.467850
-587.126892	204.195755	863.745850	-579.368103	2.106595	858.268799	-696.419128	248.958817	419.959686	-630.442688	-24.906155	472.972168	-693.956604	253.316299	67.348412	-691.827759	-15.342852	76.384758	-633.159363	299.846008	1284.838135	-584.021423	-88.752884	1286.193115	-566.292114	106.115295	1317.310913	-555.106934	111.691246	1584.506714	-668.424316	329.988373	1048.736328	-611.423584	-138.976425	1054.370117	-551.738708	305.433441	805.536499	-507.935089	-90.835121	817.839722	-574.580566	100.784683	960.602905	431.498383	5.346853	923.958679	451.976746	186.450592
-587.137695	204.184372	863.748657	-579.363831	2.089574	858.266418	-696.439148	248.944473	419.970306	-630.551270	-24.992601	472.994873	-693.990295	253.345566	67.356125	-691.879883	-15.363342	76.374924	-633.196594	299.834106	1284.836792	-584.055664	-88.781136	1286.178833	-566.331787	106.076683	1317.311401	-555.194336	111.649864	1584.510986	-668.437927	329.967712	1048.733765	-611.453064	-138.982635	1054.376587	-551.734985	305.416443	805.545837	-507.939056	-90.848152	817.837708	-574.592773	100.768250	960.603882	431.472046	5.365902	923.964172	451.941132	186.456451
-587.164856	204.195938	863.767151	-579.413818	2.083790	858.265686	-696.474243	248.962921	419.980347	-630.518250	-24.971273	472.983398	-694.003967	253.319214	67.347893	-691.868896	-15.345770	76.396812	-633.254089	299.796143	1284.848511	-584.123596	-88.812569	1286.161255	-566.373535	106.064911	1317.321045	-555.261963	111.629013	1584.516113	-668.504089	329.975067	1048.726440	-611.463684	-138.990234	1054.336548	-551.766907	305.373016	805.553040	-507.919220	-90.984413	817.875000	-574.642151	100.760452	960.613464	431.431885	5.375737	923.978333	451.922913	186.470306
-587.188354	204.137650	863.745361	-579.424744	2.049179	858.269226	-696.418701	248.911957	419.947876	-630.502869	-25.025354	473.000214	-693.973816	253.316345	67.342697	-691.853516	-15.361688	76.374153	-633.314087	299.787964	1284.852905	-584.145630	-88.807693	1286.150757	-566.437561	106.046661	1317.309692	-555.329590	111.582375	1584.522095	-668.535522	329.929199	1048.750366	-611.517639	-138.999191	1054.326538	-551.773987	305.346985	805.569275	-507.965027	-90.882355	817.809082	-574.664490	100.726532	960.605042	431.399750	5.363431	923.968689	451.909485	186.468079
-587.214111	204.135422	863.740234	-579.439453	2.041186	858.265564	-696.426941	248.925339	419.957214	-630.509949	-25.032261	473.001770	-693.957214	253.318512	67.350624	-691.837341	-15.360869	76.371689	-633.358459	299.752869	1284.860596	-584.176697	-88.838104	1286.138428	-566.491089	106.005562	1317.293213	-555.393250	111.534798	1584.531738	-668.570923	329.919464	1048.741211	-611.531555	-138.981995	1054.312134	-551.786743	305.325653	805.577637	-507.977112	-90.881195	817.810425	-574.702271	100.721985	960.602173	431.372528	5.406913	923.965454	451.880646	186.477448
-587.221619	204.152817	863.737122	-579.472717	2.041512	858.240417	-696.453613	248.940109	419.967010	-630.521667	-25.066713	472.990967	-693.996155	253.320984	67.351936	-691.838196	-15.363480	76.381500	-633.400330	299.716797	1284.837891	-584.189941	-88.859283	1286.138306	-566.540405	105.974106	1317.285889	-555.456970	111.494263	1584.522949	-668.582886	329.894806	1048.735840	-611.575195	-139.042755	1054.309814	-551.785034	305.311096	805.585876	-507.990234	-90.886795	817.810425	-574.721008	100.719139	960.587646	431.357635	5.436094	923.945984	451.852112	186.539230
-587.261841	204.113831	863.748901	-579.492432	2.005877	858.247253	-696.440308	248.936859	419.974091	-629.688110	-24.423021	472.842346	-693.986450	253.320450	67.351326	-691.455078	-15.340516	76.266403	-633.444885	299.713654	1284.833862	-584.281006	-88.890358	1286.103271	-566.586609	105.943924	1317.275635	-555.516418	111.455894	1584.528320	-668.632629	329.886810	1048.736084	-611.604614	-139.034607	1054.289429	-551.792480	305.256958	805.600586	-507.987793	-90.897316	817.789490	-574.762939	100.679756	960.597900	431.328949	5.416931	923.953430	451.845062	186.563446
-587.264893	204.084473	863.747131	-579.501038	1.974540	858.241821	-696.410156	248.920837	419.960510	-630.434631	-25.002722	472.972015	-694.019287	253.311447	67.355377	-691.814941	-15.361929	76.372498	-633.479858	299.671509	1284.838257	-584.324097	-88.930695	1286.095581	-566.642883	105.934227	1317.265381	-555.546021	111.454132	1584.544922	-668.654785	329.836975	1048.731201	-611.653076	-139.025909	1054.244507	-551.809265	305.223022	805.581055	-508.018494	-90.889839	817.776428	-574.784668	100.646767	960.595642	431.284119	5.430247	923.956909	451.798187	186.525742
-587.286133	204.070221	863.751038	-579.526917	1.950325	858.257568	-696.401306	248.901779	419.971619	-629.636536	-24.405746	472.810425	-694.034912	253.312302	67.353386	-691.441223	-15.350973	76.258804	-633.549438	299.653137	1284.836914	-584.352173	-88.946480	1286.072510	-566.696533	105.896263	1317.270386	-555.622681	111.397018	1584.525391	-668.697449	329.780792	1048.724854	-611.695129	-139.002319	1054.236816	-551.845520	305.198669	805.574158	-508.029999	-91.040627	817.802124	-574.817078	100.632935	960.606384	431.284302	5.451063	923.950134	451.788788	186.538879
-587.316833	204.042053	863.747559	-579.539795	1.936423	858.265625	-696.408630	248.894211	419.980560	-629.539856	-24.337843	472.792206	-694.012634	253.322067	67.346870	-691.381653	-15.345654	76.237373	-633.599182	299.633789	1284.834839	-584.398743	-88.962433	1286.074097	-566.742188	105.864037	1317.260010	-555.686768	111.343452	1584.533691	-668.746338	329.751709	1048.705444	-611.741455	-139.085678	1054.244385	-551.833252	305.188965	805.618225	-508.090149	-90.913597	817.774841	-574.840149	100.618080	960.608887	431.223358	5.442386	923.950378	451.748993	186.539917
-587.331421	204.018127	863.750305	-579.589722	1.897590	858.270142	-696.389893	248.887115	419.980316	-629.606873	-24.399216	472.815125	-693.996887	253.321228	67.346291	-691.425720	-15.347832	76.249519	-633.648010	299.597015	1284.843872	-584.472839	-89.000183	1286.059570	-566.788147	105.829399	1317.284058	-555.738770	111.312347	1584.527100	-668.781433	329.726929	1048.734497	-611.803223	-139.088516	1054.208252	-551.864075	305.172516	805.632385	-508.133972	-90.898895	817.770569	-574.882507	100.585838	960.613403	431.214111	5.458743	923.950989	451.702545	186.542358
-587.373230	204.003677	863.746094	-579.630676	1.877073	858.257568	-696.453735	248.920959	419.996765	-629.660767	-24.460066	472.831177	-694.000000	253.304688	67.328819	-691.474670	-15.346974	76.257942	-633.680420	299.574127	1284.842896	-584.510559	-89.031960	1286.061890	-566.878723	105.798027	1317.264038	-555.760437	111.292625	1584.569092	-668.828430	329.725128	1048.735596	-611.859375	-139.116104	1054.213257	-551.905396	305.174438	805.607971	-508.174347	-90.907425	817.779419	-574.920837	100.564461	960.604614	431.219757	5.456884	923.957214	451.700531	186.535538
-587.368530	203.996826	863.756592	-579.632141	1.843575	858.277649	-696.437073	248.881638	419.975616	-629.654785	-24.459738	472.845825	-693.997192	253.313980	67.352638	-691.401367	-15.356189	76.218216	-633.744385	299.535492	1284.851929	-584.584534	-89.043327	1286.032715	-566.930603	105.760803	1317.253784	-555.814697	111.236176	1584.567383	-668.872375	329.676849	1048.752563	-611.920166	-139.146179	1054.185181	-551.916626	305.136475	805.626282	-508.222351	-90.917755	817.780273	-574.932007	100.548546	960.621094	431.164551	5.453707	923.941223	451.645203	186.580048
-587.382202	203.976181	863.758911	-579.654785	1.836326	858.260803	-696.478271	248.863113	419.994568	-629.712585	-24.457253	472.835052	-693.992065	253.314392	67.330559	-691.411987	-15.379463	76.229088	-633.797729	299.510101	1284.850220	-584.646606	-89.090317	1286.047852	-566.969910	105.737755	1317.275391	-555.871033	111.170334	1584.568604	-668.899597	329.656586	1048.753540	-611.968750	-139.141403	1054.172485	-551.959229	305.104004	805.633545	-508.289093	-90.924576	817.744446	-574.953918	100.524467	960.613953	431.150055	5.469077	923.949219	451.614014	186.575302
-587.802307	203.360687	863.596375	-579.819275	1.649940	858.261169	-696.502563	248.857849	419.914795	-630.649597	-25.188644	472.990265	-694.047974	253.306549	67.355270	-691.852417	-15.406386	76.361481	-633.844604	299.467346	1284.841553	-584.682800	-89.127655	1286.018921	-567.030823	105.700310	1317.263306	-555.937866	111.116722	1584.538574	-668.946838	329.640045	1048.743530	-612.019836	-139.125900	1054.173950	-552.001343	305.086945	805.644470	-508.327698	-90.941452	817.734314	-575.177673	100.212578	960.528992	431.121643	5.480966	923.956360	451.581818	186.575623
-587.482788	203.957306	863.757690	-579.732483	1.810069	858.252625	-696.550598	248.850128	419.988098	-629.814697	-24.504963	472.818817	-694.078491	253.312134	67.341042	-691.454651	-15.374467	76.260887	-633.880432	299.435120	1284.846680	-584.741028	-89.122635	1286.020386	-567.100403	105.671295	1317.248413	-556.045776	111.014694	1584.517456	-668.974976	329.613251	1048.758667	-612.091919	-139.164490	1054.155762	-552.028992	305.091461	805.653809	-508.397919	-90.974052	817.721619	-575.031555	100.500038	960.608215	431.075439	5.459579	923.957336	451.528625	186.588287
-587.496155	203.937210	863.759460	-579.770691	1.754443	858.268860	-696.553467	248.829697	419.975677	-630.597778	-25.121225	472.985138	-694.046326	253.310181	67.338593	-691.803467	-15.385682	76.327888	-633.911072	299.415710	1284.863892	-584.800110	-89.184372	1286.013794	-567.150574	105.624046	1317.260986	-556.031250	111.026016	1584.551514	-669.026733	329.587494	1048.770996	-612.136230	-139.177307	1054.153076	-552.092651	305.069702	805.647034	-508.429016	-90.956276	817.723938	-575.064026	100.468346	960.617920	431.023590	5.478888	923.946899	451.470001	186.595245
-587.524414	203.928558	863.757996	-579.800598	1.764535	858.270691	-696.620178	248.836929	419.993561	-630.758423	-25.219631	472.988190	-694.049988	253.310379	67.339027	-691.875732	-15.387092	76.340065	-633.948853	299.384644	1284.861938	-584.878174	-89.203232	1285.992065	-567.187622	105.600533	1317.264160	-556.091736	110.955208	1584.559814	-669.084717	329.594971	1048.773682	-612.203674	-139.191589	1054.153809	-552.130432	305.037323	805.660583	-508.493103	-90.994102	817.714172	-575.088562	100.470589	960.617798	430.993622	5.489733	923.938232	451.442261	186.605103
-587.548889	203.881348	863.741394	-579.833679	1.724833	858.258118	-696.626770	248.791397	419.979675	-630.769897	-25.199770	473.004822	-694.003601	253.307587	67.334442	-691.891907	-15.376756	76.344872	-634.011719	299.351440	1284.862549	-584.968506	-89.232117	1285.993164	-567.254211	105.555351	1317.252075	-556.141663	110.910988	1584.567383	-669.110596	329.568878	1048.772583	-612.295044	-139.262436	1054.157227	-552.158508	305.050720	805.671143	-508.549957	-91.006363	817.703674	-575.132263	100.428062	960.604492	430.935822	5.469810	923.943665	451.410736	186.566574
-587.572510	203.855423	863.744934	-579.861877	1.688099	858.279053	-696.640198	248.776047	419.984344	-630.779114	-25.213186	472.990570	-694.012207	253.308136	67.332680	-691.886230	-15.382117	76.330124	-634.054932	299.304688	1284.874023	-584.991394	-89.271217	1285.993286	-567.302063	105.528625	1317.275024	-556.203186	110.830811	1584.576782	-669.156799	329.548859	1048.793823	-612.358521	-139.218628	1054.136230	-552.207520	305.009491	805.681091	-508.619781	-91.042290	817.697876	-575.159424	100.405197	960.617065	430.879089	5.456957	923.943054	451.367981	186.597687
-587.621521	203.824677	863.745911	-579.907959	1.662959	858.274963	-696.701172	248.779938	419.995239	-630.818237	-25.246038	472.978546	-694.040527	253.309875	67.332520	-691.889465	-15.393939	76.329239	-634.103394	299.296204	1284.883911	-585.106018	-89.304146	1285.974121	-567.346497	105.491333	1317.267578	-556.246399	110.788971	1584.586548	-669.207703	329.558807	1048.781982	-612.426636	-139.248032	1054.119141	-552.247253	304.983795	805.699219	-508.643311	-91.206650	817.747375	-575.208557	100.374748	960.615540	430.828369	5.471687	923.925964	451.329498	186.602753
-587.637634	203.848969	863.775635	-579.956909	1.662495	858.272949	-696.726135	248.749802	420.017395	-630.809387	-25.238863	472.972565	-694.060608	253.311172	67.329048	-691.868408	-15.407938	76.323624	-634.106384	299.257904	1284.888428	-585.154541	-89.327805	1285.953247	-567.392334	105.458755	1317.267090	-556.289673	110.730804	1584.593018	-669.214050	329.519196	1048.820923	-612.484436	-139.265701	1054.104004	-552.322571	304.988129	805.693909	-508.704041	-91.232414	817.729370	-575.246460	100.369705	960.629456	430.776459	5.476166	923.914551	451.280609	186.583801
-587.718140	203.824951	863.760559	-580.016724	1.648947	858.246277	-696.742371	248.759399	420.010193	-630.829956	-25.244432	472.974701	-694.019409	253.308594	67.330238	-691.888611	-15.400624	76.337685	-634.149536	299.225433	1284.875000	-585.241333	-89.362045	1285.939209	-567.439087	105.411285	1317.264893	-556.343567	110.683701	1584.593384	-669.262512	329.499451	1048.825439	-612.571960	-139.308350	1054.103638	-552.357910	304.965607	805.700500	-508.776947	-91.279747	817.691833	-575.298279	100.346733	960.606934	430.739014	5.470552	923.909790	451.244873	186.626938
-587.760986	203.803772	863.758789	-580.061523	1.648179	858.248901	-696.781616	248.739304	419.980621	-630.836304	-25.253855	472.953430	-694.015381	253.308395	67.327835	-691.862427	-15.392456	76.326164	-634.170288	299.203247	1284.884277	-585.292480	-89.397469	1285.917969	-567.488525	105.370323	1317.239014	-556.381165	110.639618	1584.586182	-669.293335	329.461090	1048.828613	-612.626099	-139.320267	1054.088501	-552.401550	304.922791	805.682739	-508.807343	-91.278114	817.706726	-575.335632	100.337860	960.606812	430.687042	5.470904	923.904541	451.191589	186.610275
-587.789307	203.786850	863.767639	-580.077881	1.626040	858.251038	-696.798462	248.730972	419.995697	-630.842529	-25.241779	472.933685	-693.986206	253.306625	67.327072	-691.880127	-15.419046	76.336494	-634.187378	299.181488	1284.886475	-585.354553	-89.433594	1285.928833	-567.543213	105.328194	1317.250244	-556.438904	110.580406	1584.586914	-669.348511	329.454926	1048.818237	-612.727417	-139.170319	1054.046631	-552.470398	304.940582	805.692200	-508.856140	-91.326332	817.694885	-575.378906	100.314713	960.614014	430.649872	5.470878	923.897705	451.165833	186.650894
-587.814819	203.786118	863.775024	-580.126221	1.599632	858.251892	-696.829773	248.709747	419.993530	-630.892761	-25.283356	472.966797	-694.021057	253.330963	67.305420	-691.908264	-15.410166	76.348938	-634.223511	299.148956	1284.902344	-585.431885	-89.459976	1285.901367	-567.596497	105.310028	1317.231689	-556.499023	110.524170	1584.596191	-669.351501	329.440765	1048.834595	-612.758911	-139.365753	1054.080078	-552.498474	304.919586	805.703979	-508.917206	-91.353050	817.694580	-575.417603	100.297195	960.618225	430.578613	5.471502	923.902283	451.110657	186.673950
-587.882874	203.763885	863.776917	-580.166016	1.581511	858.257202	-696.904907	248.724457	419.995117	-630.950439	-25.327074	472.989777	-694.001892	253.307953	67.325371	-691.917358	-15.394485	76.326355	-634.251770	299.099609	1284.905029	-585.485535	-89.499550	1285.904663	-567.630310	105.271706	1317.244385	-556.543823	110.467171	1584.598389	-669.390808	329.414612	1048.855591	-612.874207	-139.227112	1054.051270	-552.518921	304.892212	805.707214	-508.974304	-91.393715	817.679504	-575.469910	100.279938	960.621765	430.532135	5.448877	923.904358	451.071564	186.633621
-587.895752	203.755890	863.776367	-580.177917	1.569647	858.272583	-696.909424	248.683197	419.995178	-630.948486	-25.291683	472.953979	-693.999451	253.304382	67.315132	-691.926086	-15.413978	76.337196	-634.260498	299.088989	1284.933716	-585.543213	-89.550125	1285.893921	-567.687744	105.226593	1317.254639	-556.591492	110.401810	1584.601074	-669.407104	329.385559	1048.877686	-612.896118	-139.422684	1054.073730	-552.562683	304.879761	805.719238	-509.022003	-91.418190	817.686768	-575.489319	100.277641	960.629944	430.476074	5.467728	923.885620	451.016205	186.651505
-587.924805	203.730606	863.777649	-580.209839	1.549889	858.262146	-696.933105	248.626938	419.978821	-631.007263	-25.320742	472.975403	-694.002930	253.314255	67.295898	-691.930481	-15.435121	76.319038	-634.299194	299.063751	1284.945068	-585.594360	-89.551895	1285.888306	-567.739197	105.190025	1317.231445	-556.637512	110.364777	1584.592773	-669.447266	329.383026	1048.882935	-613.016602	-139.314438	1054.049438	-552.584229	304.849030	805.708801	-509.077423	-91.445885	817.671509	-575.535339	100.248543	960.626526	430.432587	5.436523	923.889099	450.972534	186.648911
-587.951599	203.742142	863.778687	-580.216064	1.543853	858.262512	-696.966553	248.648468	419.985535	-631.008423	-25.288324	472.940765	-693.969543	253.312393	67.298119	-691.929993	-15.414063	76.352493	-634.326599	299.063568	1284.952637	-585.667664	-89.581543	1285.859741	-567.771667	105.178513	1317.244873	-556.676208	110.338791	1584.589355	-669.465942	329.381714	1048.879761	-613.030396	-139.482208	1054.050415	-552.605835	304.804718	805.708496	-509.127747	-91.462219	817.658997	-575.550232	100.252106	960.627136	430.381134	5.464132	923.904846	450.893799	186.632202
-588.024780	203.700821	863.777832	-580.309204	1.517994	858.257874	-696.999817	248.632156	419.997742	-631.051208	-25.346148	472.964996	-694.002502	253.339966	67.300102	-691.910461	-15.425982	76.327164	-634.356689	299.011017	1284.954468	-585.713928	-89.630974	1285.889893	-567.825256	105.142830	1317.237061	-556.721069	110.297226	1584.584595	-669.492798	329.392090	1048.878784	-613.127686	-139.325378	1053.997192	-552.625916	304.801025	805.720215	-509.160950	-91.492531	817.632690	-575.618591	100.216202	960.623047	430.338043	5.438759	923.906372	450.846832	186.619308
-588.045837	203.722626	863.776917	-580.341309	1.509457	858.262329	-697.053284	248.623550	419.999878	-631.080383	-25.364498	472.970337	-694.064209	253.346497	67.310028	-691.978455	-15.413728	76.341751	-634.398193	298.975769	1284.952393	-585.775818	-89.675285	1285.864014	-567.884033	105.129295	1317.242676	-556.764648	110.239220	1584.583252	-669.513184	329.348938	1048.899048	-613.187744	-139.365326	1054.023438	-552.645752	304.779877	805.723694	-509.195190	-91.530418	817.639771	-575.644104	100.225410	960.624817	430.257599	5.447175	923.913391	450.775604	186.619797
-588.075439	203.710480	863.793823	-580.338562	1.509370	858.260864	-697.098022	248.629501	420.017700	-631.036377	-25.328909	472.962128	-694.044617	253.332596	67.289024	-691.931030	-15.426444	76.309914	-634.422180	298.967957	1284.985596	-585.791931	-89.660637	1285.851074	-567.927307	105.078644	1317.236938	-556.805603	110.155365	1584.595947	-669.525757	329.339600	1048.905151	-613.201843	-139.503036	1054.024048	-552.651062	304.768951	805.748962	-509.239197	-91.545509	817.623108	-575.667236	100.211105	960.633118	430.212830	5.421000	923.908630	450.710968	186.629700
-588.121765	203.702072	863.786499	-580.381348	1.487771	858.249451	-697.090942	248.618881	420.013763	-631.077820	-25.333660	472.948914	-694.012146	253.342728	67.309174	-691.969299	-15.417437	76.298927	-634.448181	298.950317	1284.976074	-585.855042	-89.698952	1285.843384	-567.976563	105.061531	1317.238159	-556.844971	110.112068	1584.591797	-669.540100	329.329895	1048.930176	-613.274353	-139.510376	1054.012085	-552.666321	304.768311	805.753357	-509.285675	-91.577614	817.616333	-575.705627	100.194649	960.623230	430.165405	5.435470	923.917480	450.662170	186.623276
-588.139648	203.687256	863.789185	-580.409424	1.478713	858.258667	-697.119385	248.598373	419.994202	-631.073181	-25.343607	472.956360	-694.042725	253.345230	67.307350	-691.931519	-15.415638	76.281334	-634.497803	298.931244	1284.990356	-585.904907	-89.713837	1285.831177	-568.027832	105.026207	1317.239868	-556.887878	110.072540	1584.583740	-669.572998	329.313110	1048.939575	-613.365295	-139.417755	1053.962524	-552.671021	304.762177	805.792175	-509.323578	-91.591087	817.623657	-575.740051	100.184959	960.630188	430.097290	5.444321	923.932678	450.576202	186.599701
-588.170410	203.658127	863.796875	-580.436646	1.453337	858.275024	-697.103882	248.586578	419.974091	-631.120300	-25.376005	472.966980	-694.013000	253.343277	67.306152	-691.952942	-15.417088	76.287270	-634.541321	298.914215	1285.000244	-586.032410	-89.753250	1285.787109	-568.075989	105.009964	1317.235229	-556.932129	110.007195	1584.587646	-669.600708	329.288391	1048.939941	-613.390564	-139.549240	1053.960205	-552.713135	304.751221	805.762695	-509.377747	-91.604439	817.600891	-575.777527	100.161720	960.643066	430.065369	5.413827	923.940186	450.529724	186.592529
-588.201965	203.695755	863.816528	-580.454895	1.426674	858.270203	-697.132935	248.601944	419.986298	-631.177551	-25.393122	472.995239	-694.032715	253.344406	67.307449	-691.989807	-15.424792	76.310661	-634.561462	298.886566	1285.009888	-586.030457	-89.780632	1285.766479	-568.125061	105.004440	1317.271484	-556.981445	109.957870	1584.589722	-669.618896	329.270111	1048.955688	-613.493225	-139.436600	1053.953979	-552.726685	304.751984	805.785583	-509.411774	-91.615891	817.581055	-575.803528	100.156471	960.650330	430.014709	5.420880	923.943237	450.478302	186.581512
-588.248535	203.656952	863.800476	-580.491455	1.427854	858.271484	-697.142578	248.607040	419.982513	-631.132935	-25.382362	472.983185	-694.048584	253.361206	67.296242	-691.929932	-15.423809	76.307396	-634.604004	298.875854	1285.024170	-586.118591	-89.790596	1285.756470	-568.174072	104.968819	1317.236572	-557.014038	109.904343	1584.600220	-669.662231	329.290375	1048.968872	-613.534912	-139.429962	1053.919556	-552.738953	304.747711	805.783142	-509.437225	-91.605431	817.570068	-575.834900	100.146523	960.642273	429.946899	5.396637	923.942444	450.399323	186.550278
-588.263184	203.693863	863.831482	-580.512878	1.438142	858.282837	-697.146606	248.620773	419.975372	-631.173584	-25.361809	472.968658	-694.044678	253.361221	67.297592	-691.916016	-15.422811	76.303085	-634.640564	298.881653	1285.045532	-586.173767	-89.801674	1285.754150	-568.234985	104.957039	1317.231079	-557.056152	109.888130	1584.594604	-669.687378	329.263123	1048.971069	-613.602051	-139.458145	1053.910400	-552.786865	304.742584	805.790710	-509.486389	-91.633804	817.566528	-575.877747	100.159500	960.665283	429.905304	5.394033	923.948303	450.346130	186.541595
-588.318115	203.680603	863.823914	-580.531250	1.422013	858.286682	-697.136292	248.603760	419.978973	-631.152100	-25.343393	472.964203	-694.036499	253.360641	67.295975	-691.905457	-15.422072	76.299812	-634.680908	298.856750	1285.045776	-586.250488	-89.823982	1285.715332	-568.274109	104.935860	1317.235840	-557.102600	109.827248	1584.597534	-669.724731	329.259094	1048.964111	-613.665100	-139.454590	1053.891602	-552.799072	304.757324	805.815002	-509.508453	-91.620461	817.565613	-575.902954	100.152435	960.662659	429.873993	5.417708	923.935059	450.282166	186.561584
-588.320129	203.704941	863.825806	-580.548523	1.419430	858.286255	-697.137817	248.604416	419.982117	-631.173523	-25.364326	472.958984	-694.046082	253.361221	67.295959	-691.933228	-15.415248	76.295952	-634.710144	298.858917	1285.055664	-586.276611	-89.840042	1285.707275	-568.332336	104.926727	1317.245361	-557.159424	109.791039	1584.601807	-669.751221	329.252167	1048.996948	-613.656738	-139.582321	1053.897461	-552.834595	304.733551	805.826172	-509.555542	-91.623878	817.559265	-575.924316	100.161385	960.664307	429.801300	5.412924	923.931885	450.196075	186.535049
-588.373169	203.663940	863.829468	-580.587280	1.382254	858.286011	-697.161316	248.615250	420.001556	-631.174377	-25.363852	472.972900	-694.038086	253.344864	67.308601	-691.930176	-15.415624	76.282494	-634.768921	298.851593	1285.083008	-586.341675	-89.839333	1285.723267	-568.381287	104.891327	1317.232422	-557.199951	109.750740	1584.612061	-669.782471	329.250458	1048.990112	-613.744873	-139.434494	1053.843506	-552.833130	304.734100	805.857727	-509.594482	-91.600838	817.542053	-575.974426	100.120766	960.666382	429.739288	5.411801	923.919189	450.151947	186.523346
-588.375793	203.668518	863.827209	-580.622620	1.415081	858.290405	-697.190979	248.604706	420.001617	-631.173889	-25.353783	472.975403	-694.066040	253.346313	67.307182	-691.960571	-15.428468	76.287384	-634.786926	298.812531	1285.067139	-586.419189	-89.889130	1285.687744	-568.432190	104.876373	1317.241943	-557.255432	109.715378	1584.612793	-669.821228	329.221802	1049.016968	-613.805176	-139.454025	1053.826172	-552.874329	304.750061	805.867798	-509.636322	-91.597595	817.526794	-575.999023	100.140808	960.667969	429.663757	5.396033	923.942566	450.051819	186.493057
-588.395142	203.665924	863.829590	-580.642822	1.397425	858.298523	-697.191284	248.592606	419.998962	-631.209778	-25.355400	472.949432	-694.058228	253.345963	67.305901	-691.942932	-15.405367	76.287857	-634.840576	298.806824	1285.084229	-586.468689	-89.891708	1285.664429	-568.473145	104.858307	1317.242065	-557.356934	109.633926	1584.580811	-669.869019	329.219727	1049.034302	-613.839294	-139.438828	1053.814209	-552.882629	304.734833	805.869446	-509.654175	-91.583870	817.536316	-576.023071	100.133484	960.673645	429.609985	5.423228	923.932190	449.996033	186.535065
-588.411072	203.678101	863.836243	-580.640381	1.390007	858.300659	-697.205261	248.606400	420.003204	-631.210083	-25.351070	472.959229	-694.059143	253.361893	67.295715	-691.959412	-15.405800	76.289650	-634.881165	298.796661	1285.075806	-586.513306	-89.900406	1285.655762	-568.525024	104.844566	1317.246094	-557.423401	109.579338	1584.578491	-669.900085	329.256256	1049.023071	-613.850891	-139.577072	1053.827026	-552.924133	304.746460	805.893127	-509.697174	-91.571495	817.527466	-576.046997	100.133919	960.679443	429.564911	5.407810	923.935852	449.916351	186.435226
-588.426880	203.693207	863.843994	-580.655273	1.377769	858.294739	-697.237732	248.633087	420.001770	-631.200684	-25.353043	472.968292	-694.083252	253.363571	67.298035	-691.956482	-15.422924	76.270180	-634.933228	298.804535	1285.082397	-586.564697	-89.895752	1285.665527	-568.581665	104.840324	1317.234375	-557.474060	109.561813	1584.581299	-669.949524	329.248596	1049.024292	-613.908447	-139.568390	1053.814453	-552.979309	304.749146	805.877502	-509.744263	-91.549171	817.510803	-576.071289	100.128616	960.680969	429.554443	5.295952	923.925720	449.789948	185.972260
-588.456055	203.697906	863.848022	-580.702026	1.376616	858.296387	-697.195007	248.610260	419.987732	-631.224243	-25.362387	472.977936	-694.052246	253.361588	67.296173	-691.982117	-15.418580	76.295166	-634.969666	298.776794	1285.082520	-586.612366	-89.928001	1285.642090	-568.619263	104.837357	1317.237183	-557.527344	109.534294	1584.590454	-669.992737	329.252136	1049.026123	-613.942627	-139.561646	1053.797485	-552.995789	304.755249	805.873047	-509.781647	-91.547501	817.508972	-576.107483	100.128654	960.683594	429.473267	5.334208	923.919067	449.690552	185.952362
-588.507080	203.667923	863.826050	-580.748108	1.378162	858.290955	-697.221375	248.634094	419.998138	-631.226685	-25.375038	472.972168	-694.065613	253.346512	67.309990	-691.960510	-15.422570	76.285568	-635.021484	298.770905	1285.088013	-586.677246	-89.916679	1285.642090	-568.682373	104.800117	1317.255371	-557.583801	109.515671	1584.592529	-670.019104	329.234161	1049.047607	-613.989319	-139.550934	1053.777222	-552.999817	304.720825	805.880859	-509.807983	-91.543907	817.508667	-576.146301	100.122749	960.669250	429.389313	5.348648	923.921326	449.582947	185.992874
-588.506042	203.626068	863.826599	-580.745850	1.355329	858.306335	-697.188904	248.599503	419.959198	-631.252808	-25.390184	472.980652	-694.041199	253.344818	67.306778	-692.012329	-15.414861	76.317467	-635.069580	298.758881	1285.101074	-586.702271	-89.915161	1285.646606	-568.728638	104.797928	1317.237549	-557.590088	109.521744	1584.620605	-670.040039	329.210602	1049.046143	-614.024841	-139.540573	1053.750854	-553.014160	304.713928	805.911255	-509.817657	-91.507118	817.510010	-576.161316	100.096893	960.678833	429.241943	5.469110	923.944397	449.531281	186.427185
-588.535034	203.656815	863.848267	-580.761292	1.359482	858.302063	-697.231323	248.621140	419.974091	-631.263916	-25.373434	472.981628	-694.095154	253.345261	67.302208	-691.973816	-15.424216	76.274780	-635.111389	298.745422	1285.097168	-586.758972	-89.919884	1285.628418	-568.770752	104.797859	1317.237915	-557.655334	109.484367	1584.619629	-670.070007	329.213043	1049.036987	-614.042847	-139.535339	1053.768921	-553.042053	304.734558	805.922974	-509.841614	-91.496201	817.505310	-576.192322	100.102097	960.687927	429.182037	5.489934	923.923157	449.431946	186.443451
-588.557434	203.671326	863.837463	-580.792664	1.391160	858.296509	-697.175293	248.622421	419.972534	-631.248657	-25.360590	472.972290	-694.050232	253.352798	67.283684	-691.941772	-15.410099	76.279114	-635.157654	298.739105	1285.102783	-586.813110	-89.922447	1285.616821	-568.819763	104.785744	1317.245361	-557.708374	109.460327	1584.629761	-670.114014	329.199402	1049.035767	-614.105774	-139.545944	1053.729126	-553.048218	304.730103	805.919495	-509.908539	-91.364769	817.415649	-576.223328	100.127022	960.680176	429.105438	5.483402	923.921875	449.348785	186.424576
-588.598572	203.689865	863.853943	-580.848328	1.395799	858.275757	-697.186462	248.652145	419.965149	-631.253296	-25.335970	472.948090	-694.069397	253.353958	67.286331	-691.957153	-15.422792	76.268394	-635.170288	298.740875	1285.102905	-586.882263	-89.946960	1285.584717	-568.867920	104.769737	1317.250000	-557.770203	109.432999	1584.627930	-670.146362	329.221466	1049.053711	-614.144104	-139.543671	1053.722900	-553.096741	304.727478	805.915222	-509.914337	-91.493279	817.471985	-576.259155	100.120369	960.676514	429.013092	5.490262	923.916809	449.233124	186.446198
-588.618103	203.694290	863.872375	-580.868042	1.399053	858.304321	-697.165588	248.657867	419.958649	-631.291382	-25.368732	472.964996	-694.027283	253.354279	67.293777	-691.954041	-15.425474	76.276840	-635.227295	298.739594	1285.114014	-586.947693	-89.964737	1285.612549	-568.926331	104.769905	1317.238037	-557.839111	109.433891	1584.626343	-670.164734	329.203339	1049.052612	-614.186035	-139.529099	1053.702515	-553.104614	304.745392	805.920715	-509.972626	-91.356628	817.436340	-576.286255	100.128891	960.700745	429.055176	5.187144	923.936707	449.355774	185.470490
-588.656921	203.653229	863.853394	-580.880737	1.357957	858.307373	-697.213074	248.676285	419.974243	-631.288025	-25.366714	472.968201	-694.088989	253.355194	67.288872	-691.940063	-15.418464	76.295403	-635.259827	298.731415	1285.117920	-587.015076	-89.966377	1285.598999	-568.975830	104.751083	1317.252197	-557.892395	109.391602	1584.648926	-670.188416	329.198547	1049.074829	-614.222595	-139.519577	1053.693359	-553.137939	304.758301	805.943481	-509.960876	-91.502815	817.491333	-576.327271	100.099136	960.694397	428.822357	5.453728	923.927856	448.999847	186.323380
-588.680481	203.652481	863.855164	-580.906860	1.374506	858.309448	-697.211365	248.680084	419.985840	-631.265808	-25.348694	472.959778	-694.064758	253.356491	67.295517	-691.956543	-15.419536	76.296738	-635.307739	298.717773	1285.139771	-587.034119	-89.942413	1285.606567	-569.008179	104.748909	1317.250122	-557.950684	109.388077	1584.654541	-670.216248	329.207916	1049.076904	-614.264038	-139.532364	1053.696167	-553.136963	304.750763	805.946899	-509.994171	-91.371628	817.448242	-576.348572	100.107002	960.695984	428.724548	5.419657	923.918640	448.907745	186.304535
-588.691772	203.643066	863.870605	-580.907410	1.402019	858.312256	-697.230530	248.673340	419.977020	-631.283081	-25.360964	472.972870	-694.095154	253.348190	67.313774	-691.974182	-15.412427	76.309029	-635.349792	298.711243	1285.128662	-587.114197	-89.960602	1285.600952	-569.090393	104.730797	1317.250854	-558.012085	109.373207	1584.647949	-670.250916	329.221100	1049.072632	-614.289673	-139.549026	1053.692871	-553.171936	304.749084	805.957703	-510.023041	-91.340996	817.451660	-576.368103	100.109276	960.706116	428.600037	5.409400	923.929810	448.765717	186.301529
-588.720276	203.672974	863.877930	-580.924011	1.386378	858.323853	-697.239197	248.688644	419.978638	-630.396973	-24.667183	472.811035	-694.071411	253.362518	67.304253	-691.552856	-15.392387	76.163910	-635.397949	298.721008	1285.139893	-587.156067	-89.947586	1285.602417	-569.120422	104.727158	1317.248047	-558.078857	109.348434	1584.648438	-670.275391	329.209686	1049.082275	-614.337280	-139.514267	1053.686523	-553.176147	304.734863	805.957520	-510.056915	-91.366638	817.429321	-576.397156	100.119286	960.716248	428.495209	5.356104	923.943481	448.668304	186.200363
-588.720581	203.680603	863.875183	-580.958618	1.414145	858.326782	-697.249573	248.683914	419.984528	-630.311340	-24.601461	472.789429	-694.078369	253.354736	67.289551	-691.530884	-15.379733	76.158379	-635.449097	298.689514	1285.123047	-587.216064	-89.953148	1285.594482	-569.160461	104.743523	1317.248291	-558.147888	109.329918	1584.648071	-670.303223	329.204742	1049.074951	-614.375732	-139.551529	1053.669556	-553.174805	304.734619	805.955505	-510.093719	-91.353851	817.432251	-576.422302	100.137810	960.716980	428.368164	5.312696	923.950562	448.543518	186.191452
-588.765869	203.669678	863.872742	-580.982849	1.426879	858.322083	-697.258911	248.720749	419.979034	-631.216003	-25.307138	472.951080	-694.086609	253.354767	67.293007	-691.948547	-15.422223	76.264633	-635.502319	298.698822	1285.131836	-587.279907	-89.950394	1285.580444	-569.198059	104.733772	1317.262817	-558.214661	109.321915	1584.655151	-670.322937	329.206024	1049.063721	-614.416992	-139.525177	1053.667480	-553.177124	304.737396	805.991699	-510.106323	-91.338562	817.440735	-576.455505	100.138252	960.713257	428.300537	5.222686	923.954590	448.425537	185.918762
-588.811218	203.665390	863.875977	-581.018005	1.392861	858.339600	-697.255127	248.702225	419.950012	-631.309570	-25.382818	472.975189	-694.074585	253.354095	67.291664	-691.993164	-15.425466	76.277679	-635.559570	298.690369	1285.141357	-587.354309	-89.957115	1285.582764	-569.271851	104.740517	1317.254883	-558.276978	109.329834	1584.654419	-670.372131	329.197906	1049.073853	-614.453430	-139.530701	1053.672729	-553.219543	304.775879	806.010498	-510.131714	-91.330864	817.452148	-576.506226	100.126488	960.724670	428.186707	5.179763	923.978638	448.304565	185.878403
-588.847351	203.649780	863.870056	-581.064819	1.406714	858.333740	-697.263916	248.706238	419.948425	-631.286926	-25.365763	472.991028	-694.071716	253.354034	67.291702	-691.953125	-15.416529	76.266060	-635.627136	298.693542	1285.160645	-587.405884	-89.962517	1285.567505	-569.305237	104.737282	1317.285400	-558.344055	109.317741	1584.678223	-670.398376	329.159576	1049.066650	-614.491089	-139.528931	1053.661011	-553.222778	304.762512	806.008362	-510.169708	-91.335373	817.463684	-576.549683	100.124771	960.718933	428.075653	5.165832	923.992920	448.174469	185.882584
-588.849731	203.668579	863.889587	-581.075317	1.417534	858.327209	-697.243225	248.692078	419.949371	-630.424072	-24.685329	472.813202	-694.063293	253.337830	67.301811	-691.552673	-15.397234	76.162193	-635.676453	298.703522	1285.151123	-587.494141	-89.960197	1285.549316	-569.362427	104.737358	1317.280640	-558.425110	109.283363	1584.683838	-670.441589	329.158722	1049.077271	-614.535522	-139.546234	1053.648682	-553.228333	304.729309	806.035217	-510.170654	-91.333344	817.466614	-576.566956	100.126083	960.726013	427.987976	5.126535	924.009705	448.083221	185.837433
-588.895935	203.678696	863.879028	-581.112671	1.406107	858.336548	-697.250732	248.708328	419.962280	-630.314026	-24.603209	472.777649	-694.048157	253.363403	67.286537	-691.514526	-15.395473	76.149704	-635.738037	298.710632	1285.162476	-587.545776	-89.959251	1285.543945	-569.399414	104.735283	1317.280762	-558.491882	109.286247	1584.681152	-670.478516	329.174408	1049.072876	-614.621155	-139.382919	1053.608887	-553.270813	304.717316	806.035034	-510.210266	-91.325562	817.426697	-576.622375	100.135262	960.726807	427.876678	5.090221	924.007813	447.968445	185.820450
-588.950745	203.634964	863.871704	-581.137695	1.413443	858.329224	-697.228821	248.694626	419.954010	-630.363037	-24.634699	472.784180	-694.039429	253.363419	67.285088	-691.554993	-15.403702	76.162460	-635.782959	298.709808	1285.152222	-587.591919	-89.937553	1285.526489	-569.463257	104.743782	1317.272705	-558.556519	109.281204	1584.682983	-670.509766	329.145660	1049.070923	-614.605957	-139.510925	1053.616821	-553.292419	304.748016	806.038086	-510.230621	-91.332672	817.426208	-576.655762	100.117935	960.718933	427.795013	5.091251	924.017456	447.852844	185.813416
-588.975342	203.643829	863.870300	-581.191223	1.448275	858.322083	-697.263306	248.709503	419.914337	-631.244263	-25.328991	472.935638	-694.059509	253.364426	67.286293	-691.970581	-15.440899	76.295364	-635.836365	298.712128	1285.159302	-587.631897	-89.957825	1285.535278	-569.526794	104.754326	1317.269409	-558.627197	109.284386	1584.684204	-670.561951	329.172974	1049.067017	-614.637512	-139.508209	1053.611816	-553.337769	304.755676	806.034912	-510.256012	-91.310417	817.422668	-576.695496	100.135445	960.714661	427.700623	5.040335	924.036499	447.748413	185.753265
-589.005737	203.666473	863.896790	-581.209778	1.438571	858.341736	-697.298889	248.729782	419.938721	-630.436890	-24.697945	472.774658	-694.110474	253.353485	67.287468	-691.593445	-15.394913	76.172997	-635.921021	298.713165	1285.166748	-587.672852	-89.941063	1285.537720	-569.553101	104.757156	1317.283447	-558.699463	109.277039	1584.692749	-670.607605	329.211029	1049.057373	-614.677979	-139.499268	1053.605835	-553.353149	304.756561	806.041748	-510.280731	-91.312798	817.451111	-576.732666	100.138893	960.738708	427.632629	4.990361	924.035522	447.658966	185.721939
-589.009399	203.667160	863.889282	-581.235291	1.434555	858.348022	-697.277954	248.688858	419.931152	-630.330322	-24.646322	472.804871	-694.089722	253.352051	67.283340	-691.556702	-15.398101	76.147163	-635.953430	298.716583	1285.174438	-587.682922	-89.942108	1285.588745	-569.623718	104.773125	1317.319092	-558.774231	109.280617	1584.697021	-670.664917	329.209625	1049.078247	-614.768799	-139.335815	1053.597046	-553.403564	304.749359	806.054504	-510.346252	-91.332954	817.440369	-576.768982	100.142326	960.740051	427.540558	4.992897	924.055237	447.514069	185.735153
-589.065369	203.673599	863.897888	-581.282715	1.444932	858.350525	-697.294861	248.695297	419.939575	-630.343384	-24.656137	472.816132	-694.063293	253.353500	67.290321	-691.581543	-15.405056	76.168259	-636.021240	298.713409	1285.173950	-587.802795	-89.975357	1285.586304	-569.672668	104.774124	1317.318726	-558.831604	109.272896	1584.713013	-670.711548	329.220764	1049.067993	-614.838928	-139.327026	1053.603638	-553.441162	304.762604	806.047974	-510.365021	-91.326355	817.471863	-576.815552	100.148224	960.745117	427.440857	5.018650	924.064148	447.460419	186.021683
-589.086609	203.671448	863.897339	-581.294373	1.439224	858.383423	-697.315002	248.701309	419.956573	-630.361023	-24.695572	472.827881	-694.087341	253.351807	67.264008	-691.565735	-15.424462	76.169876	-636.070984	298.721161	1285.167969	-587.827759	-89.972206	1285.597290	-569.730103	104.762024	1317.307495	-558.893921	109.271606	1584.729370	-670.781860	329.254120	1049.058960	-614.806641	-139.447174	1053.636230	-553.474121	304.786011	806.046509	-510.414246	-91.322044	817.484070	-576.852173	100.160378	960.763306	427.371704	4.994082	924.087219	447.392242	185.988358
-589.128296	203.646637	863.885498	-581.363464	1.459589	858.364624	-697.313354	248.711731	419.940094	-630.345337	-24.680637	472.804596	-694.063416	253.352905	67.270866	-691.531006	-15.416725	76.159416	-636.145020	298.721130	1285.148438	-587.908081	-89.980461	1285.609985	-569.784729	104.788742	1317.317261	-558.964172	109.276741	1584.727661	-670.800049	329.217316	1049.044434	-614.907776	-139.294785	1053.629395	-553.502075	304.766510	806.050232	-510.438110	-91.316017	817.492493	-576.907776	100.153053	960.747925	427.330292	4.936595	924.083679	447.246460	185.632156
-589.164246	203.639709	863.888062	-581.384949	1.435560	858.374329	-697.320679	248.704315	419.950378	-630.360779	-24.686245	472.808716	-694.105530	253.359268	67.256546	-691.515503	-15.386890	76.162140	-636.205566	298.735474	1285.148804	-587.955261	-89.979126	1285.606567	-569.826355	104.790878	1317.316162	-559.015991	109.283203	1584.739136	-670.857971	329.214600	1049.012207	-614.948975	-139.264999	1053.630249	-553.552246	304.776550	806.063782	-510.465851	-91.291656	817.523865	-576.942261	100.141640	960.754639	427.216095	4.955331	924.102783	447.175934	185.896347
-589.201294	203.666733	863.914673	-581.446228	1.473535	858.381470	-697.344543	248.732117	419.953308	-630.345642	-24.680182	472.795654	-694.103455	253.355881	67.293221	-691.537598	-15.393709	76.168785	-636.273987	298.734375	1285.136475	-588.006653	-89.961075	1285.644409	-569.892761	104.792511	1317.298706	-559.074707	109.309700	1584.741699	-670.926636	329.218658	1049.018066	-614.991577	-139.309189	1053.648804	-553.586548	304.779663	806.051514	-510.495911	-91.275902	817.525269	-576.993103	100.163368	960.771423	427.145721	4.866457	924.111389	447.052704	185.583694
-589.221069	203.631989	863.899963	-581.467285	1.466457	858.367737	-697.343994	248.726273	419.937225	-630.390625	-24.684458	472.796387	-694.088928	253.355164	67.293457	-691.549194	-15.409905	76.169144	-636.341309	298.737213	1285.152954	-588.079773	-89.978745	1285.645508	-569.952087	104.795853	1317.326416	-559.142700	109.305473	1584.745850	-670.983276	329.229889	1049.015015	-615.053040	-139.297684	1053.649658	-553.654175	304.790131	806.065002	-510.542786	-91.272812	817.553711	-577.034241	100.141724	960.758911	427.068604	4.827920	924.116943	446.958893	185.541672
-589.260620	203.639297	863.910767	-581.534912	1.480084	858.387817	-697.349487	248.728943	419.937195	-630.412415	-24.698185	472.789856	-694.126038	253.351196	67.260193	-691.578247	-15.399938	76.155434	-636.413086	298.758850	1285.160278	-588.073303	-89.946472	1285.691162	-570.016968	104.804985	1317.318970	-559.212708	109.338722	1584.752686	-671.059143	329.195709	1049.017334	-615.047302	-139.453583	1053.696411	-553.682495	304.768005	806.057312	-510.595245	-91.263329	817.577942	-577.085449	100.155609	960.774170	426.991302	4.814765	924.133667	446.855835	185.537888
-589.298828	203.641373	863.923462	-581.573730	1.489524	858.395508	-697.334167	248.718109	419.919586	-630.404114	-24.692535	472.783722	-694.115234	253.350189	67.258499	-691.571106	-15.399063	76.153313	-636.485168	298.753174	1285.139160	-588.113098	-89.939720	1285.706787	-570.071350	104.808937	1317.321899	-559.278015	109.380203	1584.742554	-671.118774	329.221252	1049.007813	-615.126404	-139.288574	1053.684692	-553.740906	304.788605	806.058289	-510.600250	-91.252174	817.577942	-577.139343	100.158180	960.785583	426.863342	4.800665	924.163818	446.809174	185.742599
-589.333374	203.633240	863.913635	-581.619934	1.494934	858.369934	-697.346375	248.723938	419.921478	-630.429382	-24.714479	472.788452	-694.064087	253.361221	67.260132	-691.594666	-15.415657	76.157150	-636.550720	298.767578	1285.118774	-588.176514	-89.948586	1285.699707	-570.139282	104.800369	1317.300293	-559.339600	109.377457	1584.747070	-671.167114	329.187378	1048.988647	-615.166992	-139.302551	1053.655762	-553.810913	304.793182	806.030762	-510.621613	-91.230087	817.593018	-577.183289	100.148293	960.768005	426.796417	4.734821	924.167480	446.665222	185.469284
-589.374756	203.663727	863.914917	-581.653931	1.525899	858.364868	-697.363159	248.738495	419.907013	-630.446045	-24.686142	472.764465	-694.059875	253.367630	67.254295	-691.600464	-15.432796	76.161758	-636.597290	298.759491	1285.138306	-588.234558	-89.961555	1285.682983	-570.215759	104.801910	1317.296509	-559.393799	109.428375	1584.739746	-671.224243	329.194977	1048.980225	-615.165039	-139.447052	1053.689453	-553.852966	304.787262	806.015259	-510.682556	-91.269356	817.572327	-577.226440	100.175949	960.766541	426.691406	4.685265	924.186890	446.586823	185.453873
-589.395142	203.673050	863.912476	-581.715210	1.497930	858.367004	-697.387634	248.755737	419.904510	-630.461243	-24.691938	472.748596	-694.067505	253.367950	67.256119	-691.577087	-15.431810	76.158936	-636.630005	298.743652	1285.108643	-588.269348	-89.972015	1285.681030	-570.260193	104.824753	1317.322144	-559.443298	109.442558	1584.740723	-671.282654	329.183502	1048.959351	-615.182800	-139.462067	1053.676880	-553.902588	304.778778	806.017273	-510.707153	-91.259338	817.577148	-577.275757	100.167313	960.767090	426.647095	4.677564	924.201782	446.496979	185.487030
-589.433777	203.675858	863.925354	-581.733459	1.493837	858.385132	-697.405273	248.736404	419.906464	-630.508911	-24.697847	472.750214	-694.090576	253.378006	67.267097	-691.587708	-15.441503	76.127785	-636.713196	298.753845	1285.113037	-588.350586	-89.959663	1285.676880	-570.334839	104.822044	1317.304321	-559.494995	109.490257	1584.729858	-671.344055	329.191742	1048.952759	-615.249023	-139.470413	1053.696411	-553.957886	304.761780	805.995605	-510.750427	-91.248192	817.593994	-577.325500	100.169312	960.784363	426.594513	4.674654	924.222107	446.437927	185.481628
-589.460327	203.669312	863.905151	-581.798035	1.492562	858.378601	-697.401733	248.717163	419.903229	-630.501526	-24.716417	472.785004	-694.065308	253.361694	67.259735	-691.568542	-15.438895	76.150047	-636.797302	298.762207	1285.128662	-588.422546	-89.961349	1285.694946	-570.407471	104.820389	1317.299072	-559.550903	109.515793	1584.729980	-671.388733	329.189972	1048.934448	-615.303772	-139.479187	1053.690796	-553.984314	304.756348	806.003479	-510.786377	-91.294556	817.599731	-577.377136	100.170265	960.771667	426.510803	4.625330	924.264465	446.381561	185.422241
-589.506470	203.669601	863.915649	-581.855408	1.523659	858.377991	-697.426697	248.758530	419.912415	-630.552612	-24.760221	472.782196	-694.067810	253.367783	67.255783	-691.588013	-15.448044	76.137634	-636.844971	298.763123	1285.115967	-588.463989	-89.943138	1285.689575	-570.479126	104.817657	1317.303101	-559.601318	109.546097	1584.733032	-671.437256	329.180695	1048.945435	-615.351501	-139.494583	1053.732056	-554.013245	304.736145	806.013184	-510.841553	-91.296898	817.578003	-577.439331	100.179260	960.777283	426.449188	4.640246	924.270874	446.296661	185.439590
-589.577942	203.684158	863.928833	-581.934875	1.516879	858.372803	-697.508789	248.760773	419.930267	-630.602539	-24.745626	472.766022	-694.099609	253.367157	67.249031	-691.600037	-15.434465	76.142021	-636.922668	298.755493	1285.090454	-588.547852	-89.965836	1285.682739	-570.551880	104.826080	1317.314819	-559.668335	109.562279	1584.732300	-671.514587	329.189270	1048.953491	-615.397278	-139.477753	1053.722168	-554.044434	304.720490	806.004272	-510.868439	-91.290260	817.609070	-577.507813	100.174316	960.780518	426.374237	4.660111	924.308899	446.192230	185.435852
-589.602051	203.661896	863.917053	-581.955627	1.514399	858.397278	-697.527771	248.762848	419.934143	-630.568909	-24.718668	472.757813	-694.120300	253.396667	67.259438	-691.583862	-15.433306	76.137306	-637.000549	298.757843	1285.096802	-588.597473	-89.954163	1285.705933	-570.613953	104.835999	1317.317871	-559.716797	109.598343	1584.728516	-671.559265	329.181824	1048.907593	-615.452209	-139.479736	1053.715942	-554.080017	304.711243	806.021851	-510.921265	-91.314621	817.617065	-577.549377	100.178925	960.788818	426.295105	4.682406	924.305054	446.107086	185.453262
-589.651062	203.664215	863.911011	-582.034729	1.502791	858.390259	-697.550415	248.748047	419.939392	-630.586731	-24.731501	472.768860	-694.125854	253.396561	67.283264	-691.587097	-15.441441	76.130196	-637.069580	298.775177	1285.091553	-588.662231	-89.948921	1285.683594	-570.680359	104.843071	1317.286865	-559.764221	109.633736	1584.720581	-671.627808	329.204865	1048.913818	-615.518921	-139.519165	1053.765991	-554.119080	304.721771	806.015137	-510.987183	-91.327438	817.618103	-577.620850	100.172470	960.782898	426.199951	4.675421	924.340088	446.025879	185.484879
-589.706970	203.698914	863.923523	-582.092651	1.534848	858.383484	-697.607117	248.743301	419.945343	-630.617310	-24.719301	472.763062	-694.171021	253.404770	67.289619	-691.600220	-15.442162	76.130806	-637.126404	298.777222	1285.074707	-588.718750	-89.939995	1285.692261	-570.748352	104.850044	1317.299805	-559.816772	109.646027	1584.719604	-671.690063	329.205170	1048.878296	-615.580200	-139.503082	1053.761108	-554.150879	304.693604	805.989624	-511.019958	-91.345177	817.638489	-577.681519	100.196121	960.785828	426.117676	4.678472	924.359863	445.937592	185.480148
-589.701782	203.706161	863.935730	-582.112976	1.537273	858.397217	-697.621643	248.732391	419.926178	-630.636108	-24.744646	472.762238	-694.154724	253.413605	67.296417	-691.585022	-15.441402	76.130852	-637.210144	298.778290	1285.057983	-588.811279	-89.941879	1285.662476	-570.816956	104.851318	1317.288696	-559.875854	109.715355	1584.747070	-671.755371	329.202301	1048.882202	-615.655945	-139.522736	1053.773438	-554.208801	304.697388	805.989685	-511.088654	-91.339516	817.665283	-577.721863	100.199440	960.801453	426.031250	4.717022	924.366455	445.837494	185.497711
-589.774170	203.710800	863.925903	-582.219971	1.531274	858.387085	-697.677979	248.710892	419.938446	-630.636169	-24.747663	472.758820	-694.118469	253.411713	67.293915	-691.565247	-15.429328	76.111809	-637.270203	298.782928	1285.056885	-588.880127	-89.946640	1285.654907	-570.875488	104.859863	1317.295166	-559.907898	109.690231	1584.712646	-671.812622	329.193573	1048.890747	-615.706482	-139.503494	1053.795532	-554.242371	304.678528	806.010986	-511.133759	-91.323997	817.673218	-577.804504	100.197601	960.790894	425.928986	4.733339	924.394287	445.743530	185.537521
-589.834106	203.702454	863.936096	-582.293030	1.525994	858.402771	-697.764099	248.731796	419.957855	-630.661316	-24.734379	472.722290	-694.130737	253.403702	67.281876	-691.553345	-15.439464	76.124672	-637.325745	298.791779	1285.059204	-588.929932	-89.916595	1285.667114	-570.924744	104.861977	1317.301270	-559.957642	109.678062	1584.703125	-671.858582	329.152618	1048.875000	-615.774536	-139.554352	1053.794312	-554.273804	304.676605	806.010559	-511.196136	-91.362122	817.678101	-577.865845	100.193138	960.803467	425.826233	4.769029	924.403870	445.641083	185.558548
-589.865051	203.698669	863.947388	-582.318604	1.530169	858.389343	-697.808655	248.736084	419.973236	-630.701965	-24.761753	472.744598	-694.129517	253.403290	67.281715	-691.572510	-15.429862	76.114174	-637.388489	298.797272	1285.051392	-589.012939	-89.910736	1285.664185	-570.987244	104.855606	1317.319336	-560.002075	109.700249	1584.699219	-671.911011	329.163116	1048.883057	-615.851318	-139.561371	1053.800415	-554.316101	304.660126	806.010559	-511.228821	-91.349205	817.700073	-577.909485	100.180672	960.803345	425.718964	4.791540	924.394714	445.558685	185.573212
-589.920166	203.698792	863.930359	-582.396362	1.514682	858.413513	-697.841675	248.714676	419.970886	-630.729492	-24.781153	472.760803	-694.166687	253.399582	67.246323	-691.585571	-15.438142	76.121979	-637.443542	298.800598	1285.056763	-589.067566	-89.897751	1285.681641	-571.051086	104.875488	1317.325928	-560.053711	109.729774	1584.707031	-671.959351	329.170593	1048.873657	-615.909485	-139.542267	1053.794189	-554.386780	304.655426	805.996460	-511.304108	-91.359024	817.694336	-577.985291	100.192169	960.808167	425.638367	4.840305	924.395630	445.468292	185.644501
-589.967468	203.703476	863.928894	-582.454590	1.519731	858.418640	-697.913025	248.745483	419.953979	-630.769775	-24.792183	472.767487	-694.185608	253.406876	67.240868	-691.602600	-15.437498	76.119255	-637.524963	298.815521	1285.031738	-589.129578	-89.877914	1285.699463	-571.121521	104.887192	1317.328247	-560.081909	109.724457	1584.715332	-672.021729	329.169464	1048.848022	-615.969849	-139.530151	1053.820435	-554.441345	304.644684	805.982544	-511.324982	-91.532715	817.776184	-578.036011	100.199936	960.809875	425.519684	4.894722	924.393860	445.382874	185.667648
-590.020996	203.717026	863.920959	-582.515015	1.488051	858.430847	-697.952454	248.744995	419.948303	-630.819885	-24.795135	472.753052	-694.160645	253.421585	67.229317	-691.599670	-15.444958	76.110031	-637.542847	298.808899	1285.047485	-589.194702	-89.867737	1285.699829	-571.177307	104.924019	1317.339355	-560.117981	109.756050	1584.697510	-672.071777	329.202393	1048.866577	-616.058838	-139.526077	1053.835327	-554.504395	304.653076	805.952454	-511.422424	-91.549500	817.770325	-578.102295	100.200676	960.813049	425.440033	4.922712	924.403687	445.305145	185.699005
-590.073730	203.680145	863.920959	-582.573792	1.512850	858.429321	-698.016296	248.729889	419.961609	-630.816711	-24.790945	472.757172	-694.152893	253.410248	67.233223	-691.600281	-15.461904	76.083412	-637.593079	298.832611	1285.049194	-589.273193	-89.870071	1285.706787	-571.229614	104.922455	1317.338989	-560.160645	109.773659	1584.696777	-672.127686	329.200317	1048.877563	-616.131226	-139.541397	1053.835815	-554.553589	304.628448	805.959656	-511.497223	-91.418465	817.745056	-578.167969	100.192505	960.812988	425.351074	4.970374	924.386780	445.230896	185.726959
-590.120544	203.686462	863.924561	-582.636230	1.482214	858.430420	-698.068359	248.738342	419.971436	-630.880066	-24.805613	472.750580	-694.180237	253.411667	67.233627	-691.572144	-15.460565	76.079910	-637.652649	298.851349	1285.034912	-589.366821	-89.837700	1285.714355	-571.299255	104.909653	1317.322388	-560.193115	109.780174	1584.690918	-672.176208	329.249146	1048.853027	-616.202026	-139.553192	1053.852051	-554.608582	304.606537	805.953369	-511.573822	-91.437675	817.731873	-578.224670	100.178833	960.815491	425.229584	5.019489	924.372620	445.130524	185.791931
-590.173950	203.685135	863.921265	-582.732727	1.485714	858.397217	-698.081299	248.693527	419.967163	-631.820740	-25.525356	472.904480	-694.143372	253.383896	67.242798	-692.022461	-15.494073	76.226677	-637.686157	298.881683	1285.019897	-589.457214	-89.801636	1285.702637	-571.353333	104.911880	1317.303223	-560.193604	109.807449	1584.714844	-672.198242	329.215698	1048.868286	-616.283447	-139.495529	1053.821411	-554.674622	304.611664	805.966553	-511.619080	-91.476509	817.738647	-578.289429	100.163803	960.796021	425.125153	5.073376	924.365540	445.038635	185.861099
-590.222107	203.698227	863.937866	-582.781311	1.486313	858.407288	-698.170532	248.716751	419.992859	-631.920410	-25.572891	472.920197	-694.152283	253.400757	67.255981	-692.024353	-15.487778	76.197067	-637.721130	298.867889	1285.003662	-589.563354	-89.823730	1285.701904	-571.412292	104.919312	1317.309448	-560.248535	109.793060	1584.689209	-672.266785	329.257629	1048.865845	-616.388306	-139.496796	1053.819336	-554.745117	304.593384	805.938782	-511.700073	-91.454422	817.743347	-578.340637	100.167450	960.809509	425.035248	5.119877	924.364502	444.968628	185.927383
-590.264832	203.656830	863.909302	-582.832214	1.449310	858.412354	-698.174866	248.706009	419.951813	-631.946228	-25.573572	472.917938	-694.148071	253.400284	67.232269	-692.058899	-15.492286	76.202049	-637.772888	298.884308	1284.992065	-589.647522	-89.787949	1285.702759	-571.471802	104.917610	1317.296997	-560.283447	109.807045	1584.677734	-672.321960	329.252716	1048.857422	-616.469116	-139.507584	1053.824829	-554.806763	304.612549	805.945007	-511.759644	-91.454582	817.750671	-578.406677	100.143692	960.799744	424.925934	5.172155	924.360596	444.899872	185.977997
-590.630188	202.799774	863.781799	-582.997498	1.348145	858.422607	-698.233215	248.705338	419.837677	-632.028320	-25.634037	472.956512	-694.174500	253.405502	67.237885	-692.090820	-15.483442	76.196075	-637.818298	298.897552	1285.006348	-589.734314	-89.808479	1285.719849	-571.531311	104.926559	1317.310791	-560.319397	109.825737	1584.677979	-672.368347	329.295380	1048.849243	-616.569031	-139.488678	1053.841919	-554.842712	304.616943	805.939941	-511.863159	-91.473419	817.756287	-578.610352	99.734177	960.737671	424.827667	5.219882	924.370300	444.818329	186.062408
-590.572449	203.073318	863.789246	-583.034973	1.323514	858.447327	-698.273315	248.700607	419.874908	-632.081177	-25.645685	472.942932	-694.154114	253.404541	67.237823	-692.104736	-15.473483	76.206238	-637.849243	298.924072	1285.004639	-589.815186	-89.782646	1285.737427	-571.592957	104.935699	1317.311523	-560.346191	109.859962	1584.674316	-672.427002	329.321320	1048.858154	-616.700378	-139.339447	1053.808228	-554.923462	304.615906	805.923340	-511.938507	-91.461601	817.774109	-578.610046	99.866364	960.754761	424.700836	5.244067	924.396790	444.739197	186.092300
-590.505371	203.224777	863.783508	-583.075867	1.372930	858.446655	-698.262695	248.704300	419.908966	-632.067139	-25.592453	472.941406	-694.167114	253.408554	67.203560	-692.092773	-15.475292	76.200790	-637.882751	298.920013	1284.997559	-589.909485	-89.779236	1285.765503	-571.636169	104.943657	1317.317505	-560.381714	109.870399	1584.685547	-672.467712	329.318970	1048.856201	-616.754944	-139.509155	1053.861816	-554.965332	304.594421	805.924744	-512.018494	-91.470093	817.815979	-578.603027	99.965851	960.752014	424.639954	5.333961	924.407715	444.670013	186.181000
-590.544800	203.234634	863.771118	-583.129333	1.350088	858.470337	-698.335022	248.706116	419.914429	-632.107727	-25.608902	472.950836	-694.169312	253.420792	67.216759	-692.084351	-15.474973	76.200874	-637.926636	298.944672	1285.000122	-590.041748	-89.782333	1285.766724	-571.712708	104.954216	1317.320679	-560.408752	109.881294	1584.682739	-672.490234	329.343262	1048.871948	-616.853088	-139.505371	1053.841675	-555.031250	304.627106	805.930481	-512.107727	-91.487823	817.818115	-578.658020	99.976654	960.758789	424.545288	5.407912	924.413818	444.601227	186.247620
-590.627197	203.240082	863.773560	-583.240906	1.335665	858.446594	-698.360474	248.710648	419.915070	-632.101929	-25.605076	472.921112	-694.166870	253.409866	67.198013	-692.067017	-15.481616	76.189339	-637.934692	298.937775	1284.988037	-590.079102	-89.806175	1285.766357	-571.771362	104.959282	1317.328735	-560.440063	109.893417	1584.681152	-672.541504	329.332397	1048.867065	-616.922974	-139.444641	1053.853638	-555.073425	304.632050	805.903748	-512.162903	-91.635628	817.870300	-578.739502	99.958885	960.746521	424.425629	5.425095	924.442078	444.525513	186.309021
-590.667419	203.216202	863.765869	-583.265747	1.326666	858.457153	-698.392700	248.692673	419.908539	-632.083740	-25.584867	472.900299	-694.175537	253.438293	67.205292	-692.063416	-15.481400	76.186928	-637.998535	298.961517	1284.973389	-590.216003	-89.796432	1285.749878	-571.835693	104.960396	1317.307251	-560.477661	109.919144	1584.677856	-672.548096	329.326202	1048.858276	-617.017761	-139.458923	1053.870972	-555.108826	304.638885	805.914551	-512.273193	-91.648071	817.867432	-578.785950	99.951355	960.749329	424.327942	5.524618	924.449341	444.447052	186.375702
-590.687195	203.238220	863.769531	-583.339478	1.331667	858.466614	-698.461548	248.724396	419.919495	-632.120117	-25.636518	472.922455	-694.200073	253.449371	67.222122	-692.097351	-15.489250	76.181473	-638.029358	298.991089	1284.981567	-590.273926	-89.789619	1285.753906	-571.902039	104.960732	1317.292603	-560.507263	109.916862	1584.672241	-672.593567	329.358704	1048.847168	-617.113708	-139.435928	1053.866821	-555.137329	304.629486	805.912537	-512.369873	-91.658012	817.871704	-578.833801	99.965706	960.755981	424.261932	5.546502	924.452942	444.416809	186.407944
-590.724060	203.240952	863.759338	-583.415527	1.322735	858.461060	-698.510864	248.717560	419.942780	-632.121887	-25.647875	472.927460	-694.205261	253.449615	67.221581	-692.111023	-15.487597	76.178162	-637.936523	299.149506	1285.136230	-590.342285	-89.786095	1285.784058	-571.970337	104.973701	1317.311279	-560.539978	109.945091	1584.658936	-672.593689	329.342133	1048.861694	-617.187805	-139.437347	1053.870972	-555.177795	304.606384	805.908325	-512.444397	-91.624817	817.877197	-578.897034	99.963181	960.748657	424.140839	5.563499	924.462341	444.314606	186.462891
-590.788025	203.223160	863.745850	-583.487671	1.324211	858.475220	-698.532654	248.696793	419.896149	-632.143372	-25.648357	472.884338	-694.167969	253.447296	67.219055	-692.132080	-15.511751	76.191734	-638.105896	299.017212	1284.951172	-590.410461	-89.782661	1285.801270	-572.030029	104.987915	1317.303833	-560.559448	109.965027	1584.665039	-672.633850	329.371063	1048.837769	-617.291931	-139.425171	1053.868774	-555.197327	304.635498	805.913513	-512.558105	-91.662895	817.861328	-578.965759	99.968063	960.749390	424.047974	5.580259	924.474731	444.278229	186.489166
-590.831299	203.251511	863.755432	-583.563232	1.306325	858.480103	-698.588379	248.696457	419.912170	-632.182922	-25.662502	472.892670	-694.218506	253.438675	67.198441	-692.137268	-15.512683	76.194084	-638.134094	299.012451	1284.956665	-590.479187	-89.767036	1285.811523	-572.072144	104.988838	1317.308960	-560.591858	109.970375	1584.659790	-672.663452	329.399902	1048.831909	-617.376526	-139.428284	1053.881226	-555.221802	304.618042	805.930847	-512.640808	-91.689575	817.884338	-579.027832	99.970116	960.756775	423.941315	5.627917	924.480591	444.213470	186.486343
-590.881714	203.229126	863.748169	-583.628052	1.329497	858.480713	-698.624023	248.688034	419.930206	-632.166016	-25.655024	472.885925	-694.107483	253.445541	67.198486	-692.112854	-15.510842	76.189644	-638.163574	299.056396	1284.972900	-590.565247	-89.756836	1285.828003	-572.147644	104.990555	1317.327637	-560.628906	110.021759	1584.649902	-672.694458	329.417358	1048.864868	-617.464966	-139.433899	1053.903687	-555.256958	304.605377	805.913025	-512.750977	-91.671211	817.879639	-579.087097	99.973198	960.753662	423.861572	5.641120	924.493286	444.175934	186.517120
-590.887939	203.218079	863.760254	-583.668945	1.323424	858.504761	-698.653503	248.667450	419.921082	-632.183594	-25.659784	472.895569	-694.151428	253.446320	67.215584	-692.150146	-15.501999	76.179306	-638.184448	299.057159	1284.975098	-590.660156	-89.775238	1285.821167	-572.210938	104.990608	1317.315063	-560.662231	110.006493	1584.648071	-672.708862	329.457245	1048.865479	-617.562805	-139.395111	1053.883179	-555.257507	304.591187	805.920654	-512.844299	-91.703438	817.865051	-579.128723	99.968414	960.773254	423.751068	5.723733	924.511230	444.089172	186.541183
-590.949158	203.233307	863.768921	-583.760315	1.346585	858.512451	-698.740356	248.704773	419.962006	-632.208191	-25.660061	472.879303	-694.181274	253.439362	67.205574	-692.145935	-15.501454	76.178238	-638.203552	299.085144	1284.988525	-590.700867	-89.752991	1285.878784	-572.263000	105.004097	1317.340576	-560.690918	110.013260	1584.643433	-672.717102	329.476898	1048.856201	-617.647888	-139.422302	1053.921387	-555.284546	304.582642	805.922974	-512.906677	-91.711098	817.877991	-579.208069	99.985710	960.781677	423.643524	5.718532	924.533569	444.044464	186.534256
-590.985779	203.223663	863.747803	-583.830261	1.339468	858.511902	-698.775452	248.701752	419.961609	-632.271790	-25.709288	472.915985	-694.218567	253.438309	67.197884	-692.174255	-15.480712	76.176582	-638.247742	299.087677	1284.984375	-590.738647	-89.761482	1285.901978	-572.353821	105.006424	1317.346802	-560.721863	110.027100	1584.630859	-672.749146	329.510895	1048.867676	-617.741638	-139.395966	1053.927856	-555.315308	304.590485	805.927307	-513.004456	-91.711197	817.876587	-579.272705	99.985672	960.771912	423.525909	5.749022	924.534363	443.995300	186.546722
-591.019897	203.216736	863.753052	-583.865173	1.333803	858.510437	-698.830017	248.707443	419.915527	-632.244873	-25.696743	472.913452	-694.225708	253.442154	67.163666	-692.148438	-15.488969	76.182236	-638.268677	299.109741	1284.984741	-590.784729	-89.732391	1285.936401	-572.388367	105.017448	1317.348633	-560.740479	110.054924	1584.615723	-672.746155	329.497223	1048.848877	-617.815308	-139.410355	1053.939941	-555.320923	304.605225	805.930481	-513.084778	-91.739815	817.886597	-579.320679	99.975533	960.774841	423.419983	5.776246	924.533203	443.947662	186.541595
-591.032715	203.214035	863.754883	-583.913025	1.372332	858.515930	-698.858215	248.687820	419.950562	-632.231750	-25.680567	472.886536	-694.190063	253.446854	67.174606	-692.155029	-15.479410	76.171440	-638.285034	299.099365	1284.965698	-590.897644	-89.751213	1285.913940	-572.448059	105.026497	1317.376343	-560.770935	110.044479	1584.607056	-672.779358	329.564667	1048.838867	-617.916565	-139.401871	1053.932983	-555.336487	304.601074	805.930298	-513.146362	-91.766388	817.888306	-579.355774	99.993164	960.778870	423.305267	5.814039	924.561340	443.908234	186.555038
-591.067078	203.186829	863.733337	-583.977234	1.330629	858.537598	-698.901367	248.695694	419.953735	-632.249817	-25.660557	472.869751	-694.209106	253.448364	67.175591	-692.180054	-15.529195	76.192169	-638.318848	299.134247	1284.973145	-590.986755	-89.718140	1285.933228	-572.511108	105.021790	1317.369263	-560.794617	110.061165	1584.603149	-672.783936	329.569672	1048.840332	-617.999634	-139.409317	1053.966431	-555.341064	304.586182	805.931213	-513.222351	-91.760605	817.909607	-579.415649	99.978615	960.780273	423.178925	5.807874	924.566467	443.831909	186.577759
-591.099915	203.199402	863.742676	-584.053467	1.376307	858.546509	-698.968628	248.697830	419.941956	-632.224304	-25.629782	472.862396	-694.232483	253.459137	67.182899	-692.142883	-15.522183	76.181519	-638.337524	299.147461	1284.992676	-591.058899	-89.717056	1285.954590	-572.572693	105.054047	1317.390991	-560.828186	110.072998	1584.589844	-672.798035	329.599243	1048.857178	-618.097717	-139.395416	1053.963013	-555.383423	304.574677	805.960083	-513.302979	-91.799400	817.931458	-579.470825	100.005386	960.789368	423.056763	5.823017	924.586731	443.785370	186.571381
-591.134521	203.201782	863.737549	-584.112732	1.356402	858.541260	-699.001587	248.687744	419.947906	-632.251404	-25.659224	472.887543	-694.227844	253.467941	67.194763	-692.153870	-15.505032	76.178253	-638.380859	299.162842	1285.002197	-591.171875	-89.703079	1285.938110	-572.625061	105.068802	1317.415649	-560.859253	110.065987	1584.593872	-672.806274	329.636902	1048.866089	-618.175903	-139.391556	1053.973267	-555.384583	304.585571	805.969666	-513.372803	-91.813011	817.944885	-579.516235	99.995865	960.784058	422.899994	5.907102	924.591492	443.516418	186.306229
-591.155823	203.203140	863.751770	-584.156067	1.389107	858.552856	-699.074036	248.689789	419.954041	-632.296265	-25.692123	472.882965	-694.264526	253.450470	67.187302	-692.164917	-15.519641	76.157455	-638.398193	299.205811	1285.008789	-591.285278	-89.692505	1285.948730	-572.687012	105.058083	1317.430298	-560.886719	110.046700	1584.587158	-672.831543	329.654694	1048.882202	-618.282410	-139.372711	1053.991821	-555.406433	304.557281	805.977783	-513.426086	-91.835846	817.949463	-579.570496	100.009567	960.798706	422.767151	5.890138	924.606384	443.453766	186.301682
-591.151611	203.208710	863.747131	-584.209167	1.402535	858.570435	-699.092407	248.670685	419.958344	-632.280090	-25.715988	472.899994	-694.208435	253.436890	67.187485	-692.130920	-15.528281	76.165260	-638.435913	299.211975	1285.011841	-591.387512	-89.686996	1285.979858	-572.746948	105.067383	1317.448242	-560.918457	110.060852	1584.583740	-672.850647	329.691132	1048.883911	-618.351257	-139.366135	1053.998657	-555.447021	304.543030	805.971069	-513.470886	-91.852127	817.989868	-579.612915	100.026978	960.806763	422.645508	5.825358	924.627380	443.620575	186.535019
-591.212036	203.208954	863.726685	-584.290710	1.404910	858.563416	-699.137695	248.674011	419.965851	-632.286621	-25.721987	472.894531	-694.224548	253.437866	67.187454	-692.117615	-15.527745	76.164368	-638.451721	299.244293	1285.017456	-591.493469	-89.650215	1285.963867	-572.793457	105.070030	1317.472168	-560.936035	110.072609	1584.570068	-672.864685	329.720184	1048.879639	-618.497375	-139.236588	1053.975952	-555.465454	304.549133	805.969666	-513.547729	-91.852524	817.979126	-579.679199	100.034241	960.792786	422.456421	5.854122	924.649231	443.348267	186.232437
-591.224182	203.167343	863.729126	-584.330200	1.397842	858.584290	-699.135986	248.667328	419.956726	-632.278503	-25.689625	472.890717	-694.174011	253.455688	67.179520	-692.116028	-15.498362	76.147049	-638.465698	299.243652	1285.020020	-591.627319	-89.645020	1285.972900	-572.855957	105.087296	1317.477661	-560.970032	110.080849	1584.568481	-672.869568	329.751617	1048.896240	-618.584595	-139.180298	1053.987305	-555.463013	304.545715	805.987244	-513.579956	-91.889519	817.992371	-579.717957	100.017044	960.805664	422.301849	5.815223	924.670593	443.307648	186.222672
-591.235657	203.182571	863.735840	-584.377991	1.437095	858.577515	-699.210876	248.690750	419.963867	-632.275330	-25.686823	472.873596	-694.233154	253.487930	67.190857	-692.117981	-15.520907	76.156982	-638.474731	299.271637	1285.035156	-591.703552	-89.632217	1285.986084	-572.902161	105.091705	1317.495850	-561.004700	110.065025	1584.568848	-672.869751	329.768036	1048.901367	-618.661072	-139.187485	1053.995117	-555.472656	304.528351	806.013611	-513.635803	-91.895622	818.018616	-579.760071	100.035461	960.806458	422.169464	5.799912	924.676453	443.324249	186.246475
-591.265137	203.180481	863.736450	-584.455811	1.453320	858.587158	-699.231995	248.692322	419.959229	-632.110779	-25.530426	472.849365	-694.217651	253.462448	67.168213	-692.054382	-15.517311	76.134438	-638.365417	299.446198	1285.185303	-591.812073	-89.627899	1285.994507	-572.955383	105.099113	1317.513550	-561.040222	110.098534	1584.560181	-672.842834	329.767853	1048.933472	-618.696838	-139.341171	1054.034546	-555.474548	304.532318	806.022095	-513.689819	-91.889374	818.044556	-579.820007	100.044632	960.812134	422.191162	5.434559	924.711975	443.782654	185.534241
-591.289124	203.170593	863.726624	-584.501099	1.462648	858.603088	-699.223022	248.673111	419.933594	-632.282288	-25.659019	472.876160	-694.199158	253.449310	67.171448	-692.133118	-15.519711	76.151001	-638.498596	299.305634	1285.050415	-591.882202	-89.603050	1286.033813	-573.011597	105.092422	1317.522705	-561.074097	110.094398	1584.548340	-672.889587	329.849731	1048.913208	-618.759583	-139.299011	1054.043945	-555.492126	304.538727	806.021851	-513.739868	-91.878349	818.053223	-579.856873	100.055946	960.815613	422.065582	5.434248	924.726685	443.778992	185.525146
-591.302002	203.202774	863.724548	-584.566162	1.463456	858.595459	-699.288025	248.702301	419.969025	-632.298950	-25.672848	472.856537	-694.236755	253.458878	67.187386	-692.111755	-15.521013	76.155052	-638.528625	299.361389	1285.046631	-592.009766	-89.589142	1286.021851	-573.047363	105.108223	1317.514404	-561.111511	110.112282	1584.540771	-672.890747	329.874573	1048.906494	-618.831543	-139.287613	1054.046143	-555.514771	304.559357	806.031128	-513.776428	-91.905434	818.068420	-579.910950	100.067406	960.811890	421.732788	5.784441	924.752136	443.319122	186.438583
-591.317383	203.210800	863.727356	-584.615601	1.480306	858.605286	-699.299377	248.692047	419.972412	-632.304993	-25.671207	472.852112	-694.228577	253.458771	67.186676	-692.160889	-15.496721	76.144844	-638.532837	299.363892	1285.051758	-592.122253	-89.578491	1286.002808	-573.091125	105.126404	1317.526855	-561.143738	110.123878	1584.536255	-672.888184	329.921539	1048.904175	-618.912842	-139.276260	1054.038208	-555.520691	304.536530	805.993652	-513.822510	-91.931252	818.084412	-579.960083	100.081284	960.819580	421.581329	5.788209	924.758423	443.165680	186.217102
-591.337280	203.236206	863.742004	-584.670288	1.521712	858.601807	-699.324829	248.699158	419.969696	-632.304260	-25.670450	472.842773	-694.267090	253.467072	67.176865	-692.126770	-15.505990	76.137535	-638.548462	299.374969	1285.051025	-592.164856	-89.546616	1286.040771	-573.155090	105.151321	1317.520874	-561.177307	110.128578	1584.534180	-672.880310	329.935547	1048.927979	-618.990479	-139.264938	1054.053101	-555.522095	304.535370	805.994263	-513.872925	-91.932930	818.114197	-579.996338	100.104210	960.824829	421.425079	5.805161	924.774170	443.086304	186.140976
-591.375000	203.228729	863.746765	-584.737915	1.530587	858.619629	-699.351868	248.694519	419.962769	-631.440247	-25.012863	472.681793	-694.253540	253.450562	67.187958	-691.695923	-15.440531	75.999031	-638.564880	299.421997	1285.061646	-592.252258	-89.531395	1286.073730	-573.171570	105.156075	1317.537476	-561.207825	110.130951	1584.528442	-672.873535	329.995483	1048.905029	-619.064331	-139.275955	1054.083008	-555.528381	304.561523	805.999146	-513.923157	-91.963997	818.131714	-580.055847	100.109718	960.836792	421.283478	5.798739	924.794434	443.152527	186.403595
-591.375793	203.245026	863.733643	-584.769531	1.544902	858.613586	-699.333740	248.684555	419.958984	-631.316040	-24.919222	472.656158	-694.253113	253.478500	67.197227	-691.681213	-15.459311	76.002457	-638.563416	299.439148	1285.078003	-592.340576	-89.527023	1286.088135	-573.227051	105.158119	1317.529419	-561.258301	110.149269	1584.520508	-672.856201	330.023346	1048.923096	-619.137024	-139.275879	1054.095703	-555.515991	304.564484	806.013489	-513.988403	-91.962204	818.144775	-580.091064	100.126678	960.828796	421.121277	5.793247	924.811157	443.013184	186.212906
-591.383301	203.249924	863.743530	-584.812317	1.543058	858.637878	-699.381958	248.694946	419.937439	-631.380615	-24.958908	472.697113	-694.262451	253.489532	67.196190	-691.718445	-15.444479	76.008095	-638.569458	299.475861	1285.103394	-592.429260	-89.504623	1286.120605	-573.268311	105.162659	1317.551147	-561.301453	110.120338	1584.526367	-672.856812	330.065308	1048.921509	-619.206299	-139.261887	1054.111816	-555.524597	304.578430	806.018005	-514.053528	-91.974785	818.161804	-580.125427	100.133682	960.846741	420.996399	5.825018	924.810730	443.022736	186.437469
-591.409912	203.274628	863.752136	-584.877197	1.583350	858.623962	-699.400818	248.732773	419.973846	-631.376221	-24.982031	472.696045	-694.272461	253.489914	67.199821	-691.705322	-15.461153	76.012077	-638.569214	299.474426	1285.101807	-592.527405	-89.505333	1286.101807	-573.313843	105.184914	1317.569824	-561.334290	110.146950	1584.511353	-672.845642	330.103973	1048.925781	-619.276428	-139.278778	1054.121460	-555.494751	304.582275	806.043518	-514.119934	-91.862083	818.146057	-580.170044	100.153442	960.843689	420.816650	5.867531	924.819336	442.923401	186.479446
-591.436279	203.266541	863.740906	-584.936401	1.616837	858.618347	-699.416565	248.746460	419.942200	-631.358459	-24.976276	472.683441	-694.284241	253.480865	67.202995	-691.696228	-15.461190	76.010612	-638.589844	299.504669	1285.091675	-592.607727	-89.487755	1286.121948	-573.342712	105.194649	1317.579834	-561.359680	110.254570	1584.494751	-672.826416	330.158020	1048.941772	-619.345642	-139.290421	1054.145264	-555.484253	304.595581	806.037903	-514.173828	-91.882607	818.175476	-580.205688	100.167374	960.834717	420.668213	5.932207	924.835205	442.780762	186.361938
-591.427429	203.267441	863.737366	-584.946716	1.600943	858.647583	-699.415649	248.768784	419.957611	-631.362244	-24.982243	472.697113	-694.274231	253.505676	67.191689	-691.700684	-15.469045	76.003029	-638.602722	299.535095	1285.102905	-592.697449	-89.473190	1286.102295	-573.375305	105.195450	1317.596924	-561.404419	110.148010	1584.512695	-672.813660	330.213135	1048.936523	-619.412659	-139.261978	1054.156250	-555.466370	304.623566	806.077209	-514.211121	-91.876450	818.194275	-580.229797	100.174698	960.849731	420.682343	5.684194	924.837769	443.024963	185.502258
-591.422363	203.303207	863.749023	-584.986206	1.623338	858.626099	-699.457520	248.802567	419.960327	-631.345764	-24.969841	472.688660	-694.283875	253.506714	67.194801	-691.659424	-15.453648	75.987785	-638.593567	299.547913	1285.112061	-592.777405	-89.448059	1286.136963	-573.408813	105.223648	1317.614990	-561.452209	110.173706	1584.501221	-672.802185	330.247345	1048.968262	-619.466187	-139.253845	1054.142334	-555.453003	304.618835	806.087036	-514.262756	-91.871353	818.191711	-580.250549	100.185669	960.844727	420.531219	5.686013	924.842163	442.983063	185.537079
-591.436584	203.314850	863.747070	-585.022827	1.639493	858.636292	-699.455505	248.813385	419.961090	-631.359497	-24.974281	472.687012	-694.284790	253.506561	67.195992	-691.682556	-15.467752	75.999191	-638.600708	299.583191	1285.114136	-592.854858	-89.432175	1286.158081	-573.434509	105.232559	1317.633911	-561.487305	110.175941	1584.490479	-672.772522	330.267090	1048.940796	-619.524292	-139.227127	1054.169800	-555.433838	304.629578	806.083435	-514.309021	-91.899658	818.207764	-580.277832	100.204597	960.849121	420.345398	5.779296	924.851746	442.732788	185.519211
-591.429871	203.344009	863.756775	-585.062988	1.664343	858.640137	-699.447571	248.811020	419.956482	-631.344971	-24.938538	472.679169	-694.279175	253.506226	67.195862	-691.662048	-15.444020	76.003784	-638.602905	299.581970	1285.129883	-592.924805	-89.425941	1286.156860	-573.487854	105.253304	1317.639404	-561.523804	110.201180	1584.489990	-672.762573	330.331512	1048.962891	-619.610718	-139.232285	1054.179321	-555.426270	304.619629	806.107422	-514.360779	-91.933281	818.221924	-580.300476	100.226723	960.856262	420.230011	5.767861	924.856750	442.783630	185.626785
-591.433472	203.376160	863.768799	-585.083496	1.691826	858.651245	-699.452881	248.805557	419.952850	-632.255676	-25.600861	472.823059	-694.288940	253.506836	67.195107	-692.112732	-15.483917	76.120819	-638.593079	299.613556	1285.154175	-592.982422	-89.431320	1286.172852	-573.533875	105.254585	1317.662598	-561.578308	110.188980	1584.498291	-672.748535	330.366821	1048.973389	-619.657532	-139.238495	1054.213257	-555.398743	304.635803	806.107666	-514.417969	-91.931938	818.252625	-580.325623	100.255028	960.868835	420.073242	5.753883	924.880676	442.664307	185.629929
-591.445984	203.391342	863.776794	-585.122314	1.731584	858.646057	-699.463562	248.815018	419.954041	-632.349243	-25.673491	472.850677	-694.298706	253.504364	67.168602	-692.146423	-15.489305	76.138176	-638.625000	299.649231	1285.168579	-593.077332	-89.416084	1286.179443	-573.563904	105.259987	1317.671875	-561.611938	110.217667	1584.497070	-672.741333	330.407623	1048.991699	-619.716797	-139.233444	1054.232910	-555.392212	304.646271	806.115479	-514.471680	-91.971359	818.276245	-580.353088	100.274590	960.870239	419.936676	5.732020	924.882507	442.574097	185.624512
-591.442383	203.388229	863.776001	-585.148621	1.708516	858.669312	-699.468079	248.834625	419.965088	-631.377991	-24.898037	472.685455	-694.322754	253.505524	67.169754	-691.701233	-15.443163	75.999603	-638.622620	299.672363	1285.186157	-593.143555	-89.408195	1286.213013	-573.601807	105.280182	1317.684814	-561.655884	110.225113	1584.495117	-672.696472	330.434692	1049.001221	-619.785583	-139.223984	1054.243652	-555.345276	304.659332	806.150635	-514.515808	-91.973190	818.280945	-580.375427	100.272064	960.882507	419.758606	5.802020	924.889038	442.271057	185.443130
-591.444824	203.421097	863.783630	-585.192627	1.747823	858.648132	-699.467285	248.835632	419.954559	-631.293335	-24.832418	472.662689	-694.248962	253.498749	67.151161	-691.698181	-15.446778	75.974762	-638.647705	299.697662	1285.192505	-593.210327	-89.391739	1286.206177	-573.609802	105.315178	1317.722900	-561.686951	110.243729	1584.497070	-672.710144	330.482849	1049.038086	-619.864746	-139.223923	1054.283936	-555.337952	304.669769	806.159241	-514.545776	-91.988914	818.313843	-580.403564	100.292046	960.875793	419.650116	5.698509	924.900146	442.398132	185.543915
-591.447144	203.441589	863.784119	-585.214478	1.737647	858.648682	-699.465759	248.862762	419.945099	-631.331055	-24.891956	472.689941	-694.289917	253.501053	67.152695	-691.696106	-15.431647	75.981514	-638.643433	299.727203	1285.219360	-593.274597	-89.377693	1286.235229	-573.629272	105.320053	1317.729126	-561.736938	110.259079	1584.505859	-672.674316	330.491272	1049.040649	-619.935364	-139.202194	1054.272217	-555.307800	304.677612	806.185059	-514.596985	-91.995567	818.316284	-580.422302	100.296623	960.876831	419.538940	5.704859	924.903748	442.324554	185.557343
-591.425476	203.448898	863.779114	-585.226868	1.791878	858.640259	-699.449463	248.876877	419.943542	-631.341736	-24.868542	472.677032	-694.233032	253.497620	67.155640	-691.682373	-15.448434	75.981544	-638.647644	299.768219	1285.244751	-593.343323	-89.344032	1286.223999	-573.671021	105.328339	1317.735718	-561.780029	110.284058	1584.491455	-672.663513	330.554535	1049.030518	-619.968933	-139.174393	1054.285645	-555.304565	304.692230	806.188354	-514.619141	-92.001823	818.334167	-580.428223	100.323463	960.870850	419.374847	5.812829	924.901245	442.015198	185.471207
-591.427856	203.444397	863.764526	-585.243958	1.795640	858.649231	-699.468750	248.891113	419.934448	-631.331909	-24.835468	472.673645	-694.270691	253.528336	67.166580	-691.684326	-15.433647	75.980888	-638.645630	299.817871	1285.237549	-593.425598	-89.322815	1286.192139	-573.680603	105.348732	1317.745361	-561.818420	110.296982	1584.482910	-672.630737	330.585388	1049.029907	-620.023621	-139.190811	1054.294678	-555.280151	304.694855	806.214661	-514.654053	-91.993729	818.328857	-580.449646	100.333702	960.869202	419.304749	5.846580	924.916626	441.973663	185.476654
-591.448975	203.465302	863.762207	-585.283691	1.818252	858.637573	-699.480103	248.897156	419.938690	-631.337524	-24.839464	472.668762	-694.287109	253.501556	67.157288	-691.694885	-15.433732	75.982613	-638.631836	299.829590	1285.263550	-593.465393	-89.294983	1286.240601	-573.699829	105.383293	1317.764282	-561.866211	110.291962	1584.492432	-672.614502	330.633514	1049.049194	-620.079529	-139.159317	1054.301514	-555.253174	304.719177	806.226440	-514.693481	-92.007607	818.339783	-580.473755	100.350304	960.861633	419.227448	5.884703	924.927490	441.922546	185.505096
-591.451782	203.470108	863.780029	-585.332764	1.850794	858.665833	-699.461609	248.912888	419.932190	-631.339783	-24.840767	472.680389	-694.256470	253.527115	67.168915	-691.690674	-15.439180	75.982063	-638.613586	299.875610	1285.286987	-593.523865	-89.262833	1286.259644	-573.734253	105.393959	1317.766479	-561.901245	110.320824	1584.494019	-672.615784	330.678070	1049.048584	-620.135315	-139.143677	1054.322876	-555.246216	304.730225	806.223816	-514.724731	-92.003952	818.374023	-580.507446	100.371758	960.885315	419.211578	5.900111	924.921387	442.090149	185.708862
-591.445984	203.476944	863.790771	-585.354919	1.871855	858.683044	-699.455872	248.959091	419.927551	-631.344727	-24.844582	472.677246	-694.266174	253.537354	67.187698	-691.719360	-15.435146	75.986732	-638.617065	299.924622	1285.299072	-593.557983	-89.217163	1286.296631	-573.749939	105.410881	1317.787964	-561.941895	110.306198	1584.494385	-672.598694	330.735565	1049.076416	-620.187073	-139.090912	1054.337769	-555.251526	304.769623	806.237305	-514.766296	-92.020233	818.390991	-580.522095	100.387459	960.899841	419.134369	5.947388	924.920227	442.046844	185.812729
-591.455872	203.522522	863.801270	-585.406799	1.932292	858.678833	-699.473022	248.969101	419.937164	-631.280029	-24.806866	472.669098	-694.316956	253.540405	67.188133	-691.705444	-15.434334	75.981468	-638.605103	299.975555	1285.326904	-593.613342	-89.174271	1286.316040	-573.754395	105.443260	1317.816162	-561.992310	110.308594	1584.500488	-672.560608	330.791840	1049.077515	-620.271057	-138.953903	1054.347534	-555.237488	304.753601	806.240479	-514.795166	-92.015617	818.408081	-580.564453	100.431000	960.903687	419.113281	6.032709	924.940674	442.025024	185.853714
-591.437866	203.537994	863.802979	-585.423889	1.917258	858.692383	-699.473389	248.968979	419.939911	-631.257385	-24.798384	472.650787	-694.238281	253.537918	67.169464	-691.663696	-15.443209	75.990913	-638.593262	300.022552	1285.347900	-593.633972	-89.171333	1286.377930	-573.791992	105.469139	1317.817261	-562.019531	110.333252	1584.519775	-672.558411	330.853729	1049.086426	-620.323547	-138.933105	1054.376465	-555.231018	304.770111	806.248657	-514.845764	-92.023788	818.435791	-580.575867	100.435669	960.912354	419.048218	6.097035	924.933716	441.993500	185.948349
-591.432434	203.563766	863.803223	-585.442932	1.977532	858.679016	-699.455444	248.967148	419.952576	-631.214111	-24.809353	472.668121	-694.276428	253.539993	67.168793	-691.654053	-15.437499	75.974571	-638.594421	300.050232	1285.350464	-593.719238	-89.144287	1286.372803	-573.795410	105.476845	1317.816406	-562.055603	110.320595	1584.520752	-672.541992	330.904053	1049.094727	-620.309875	-139.010300	1054.407227	-555.210632	304.804352	806.289612	-514.847656	-92.144485	818.497620	-580.586304	100.470528	960.905884	419.038269	6.187947	924.925232	442.007751	186.027832
-591.442871	203.569489	863.791992	-585.475159	1.974523	858.684875	-699.479553	249.014999	419.961884	-631.210754	-24.808311	472.653076	-694.306274	253.541885	67.173172	-691.637085	-15.436202	75.971336	-638.575562	300.091156	1285.362427	-593.756042	-89.122101	1286.412354	-573.811157	105.496635	1317.829346	-562.085632	110.340714	1584.533325	-672.522095	330.940308	1049.120728	-620.327515	-138.991470	1054.427002	-555.204468	304.804382	806.292053	-514.860168	-92.136475	818.518494	-580.608704	100.479530	960.903442	419.017609	6.268819	924.921997	441.982330	186.129471
-591.462341	203.590958	863.795959	-585.536926	2.007963	858.689331	-699.472900	249.009354	419.949982	-632.142517	-25.505337	472.794556	-694.291016	253.540955	67.172813	-692.102051	-15.464973	76.102112	-638.574646	300.121246	1285.357178	-593.774963	-89.088318	1286.425659	-573.832947	105.520996	1317.832275	-562.113708	110.340462	1584.540527	-672.528625	330.992126	1049.108276	-620.367249	-138.982513	1054.473389	-555.201599	304.818298	806.292175	-514.885132	-92.127533	818.550476	-580.647400	100.505478	960.907471	419.015594	6.353179	924.912903	441.977386	186.154053
-591.427490	203.605118	863.808960	-585.541748	2.043698	858.703125	-699.491333	249.037674	419.956177	-632.193665	-25.569557	472.821686	-694.301086	253.541489	67.175911	-692.155273	-15.473987	76.132248	-638.558716	300.158447	1285.347412	-593.841919	-89.070923	1286.429932	-573.847656	105.530975	1317.849121	-562.138550	110.371323	1584.528442	-672.482422	331.034729	1049.131836	-620.402954	-138.922821	1054.472778	-555.181519	304.857208	806.288086	-514.902466	-92.102608	818.575562	-580.641724	100.528770	960.921570	419.018066	6.424424	924.915833	441.948639	186.255264
-591.427856	203.616501	863.802673	-585.586243	2.029761	858.713989	-699.497192	249.052414	419.957275	-632.173401	-25.544851	472.825989	-694.301636	253.557434	67.165688	-692.181763	-15.475926	76.134415	-638.554443	300.201904	1285.360229	-593.888611	-89.066032	1286.488281	-573.854126	105.579903	1317.877563	-562.153931	110.392426	1584.542969	-672.491394	331.083038	1049.122803	-620.417053	-138.926865	1054.500122	-555.182495	304.904755	806.296570	-514.925415	-92.108162	818.603516	-580.660461	100.534653	960.923767	419.028778	6.480302	924.931213	441.965515	186.309692
-591.421753	203.642303	863.816833	-585.609009	2.059516	858.742493	-699.495850	249.051819	419.960022	-632.146790	-25.523352	472.815674	-694.332336	253.575119	67.191742	-692.176453	-15.481570	76.135582	-638.550842	300.249512	1285.388184	-593.932861	-89.016098	1286.498169	-573.879517	105.595306	1317.884277	-562.200989	110.410568	1584.542725	-672.469849	331.140137	1049.135864	-620.459167	-138.922943	1054.542480	-555.173218	304.919037	806.295898	-514.946777	-92.112511	818.618774	-580.685181	100.567825	960.946472	419.036255	6.514916	924.946533	441.939178	186.333893
-591.419861	203.660110	863.826965	-585.646729	2.054648	858.760498	-699.461365	249.049973	419.952362	-632.142578	-25.551640	472.843353	-694.304932	253.573883	67.192886	-692.167786	-15.481256	76.137032	-638.533691	300.267944	1285.387329	-593.982117	-89.010490	1286.539063	-573.901367	105.613274	1317.900269	-562.225159	110.436531	1584.560059	-672.468201	331.178894	1049.167236	-620.491516	-138.901276	1054.554565	-555.175476	304.935333	806.305298	-514.952942	-92.121384	818.659363	-580.698486	100.577042	960.960266	419.042297	6.563829	924.944885	441.922424	186.403290
-591.380066	203.658020	863.828247	-585.636108	2.079840	858.763306	-699.452820	249.066208	419.958801	-632.151978	-25.531387	472.824646	-694.280762	253.563782	67.181435	-692.164795	-15.475670	76.118233	-638.529358	300.313934	1285.411377	-594.016357	-88.975578	1286.551636	-573.909302	105.624443	1317.922607	-562.236145	110.466225	1584.565063	-672.456604	331.239227	1049.172485	-620.496826	-138.898483	1054.570923	-555.167786	304.942963	806.303894	-514.955811	-92.124565	818.677307	-580.694214	100.587296	960.963928	419.074493	6.635952	924.941833	441.934937	186.442917
-591.385376	203.687134	863.816040	-585.689941	2.114958	858.756348	-699.466248	249.072968	419.949158	-632.118713	-25.504242	472.809479	-694.306885	253.554825	67.140625	-692.136169	-15.467122	76.107063	-638.502075	300.344086	1285.421387	-594.067871	-88.973816	1286.571777	-573.928955	105.647064	1317.944214	-562.254395	110.502388	1584.567871	-672.415344	331.265717	1049.182739	-620.529358	-138.916473	1054.595825	-555.156616	304.962616	806.308228	-514.967285	-92.133591	818.702759	-580.719971	100.620163	960.954041	418.880035	6.994874	924.932861	441.510986	187.396851
-591.381470	203.689560	863.805237	-585.705200	2.124263	858.748047	-699.473328	249.081192	419.916626	-632.104919	-25.494301	472.804474	-694.314636	253.554901	67.140549	-692.094482	-15.464374	76.100029	-638.499939	300.375946	1285.426270	-594.109070	-88.964333	1286.598145	-573.963562	105.667938	1317.929688	-562.268433	110.518600	1584.573486	-672.406494	331.323425	1049.176147	-620.532715	-138.903549	1054.585449	-555.108215	304.971832	806.332458	-514.939148	-92.127357	818.739197	-580.724976	100.626472	960.944458	419.079590	6.725164	924.936035	441.903381	186.565231
-591.337402	203.725403	863.801575	-585.679138	2.133076	858.756958	-699.439087	249.091324	419.945496	-632.121033	-25.492998	472.807465	-694.289063	253.559738	67.135757	-692.109619	-15.465429	76.102165	-638.494141	300.402405	1285.433838	-594.164124	-88.929176	1286.591675	-573.956299	105.702675	1317.937134	-562.279480	110.556152	1584.556885	-672.371704	331.373840	1049.198364	-620.542114	-138.887283	1054.581543	-555.096191	304.994202	806.339966	-514.956726	-92.163155	818.737061	-580.701538	100.654266	960.948120	418.900879	7.062959	924.928711	441.500610	187.515152
-591.325317	203.749741	863.811462	-585.695313	2.167327	858.762207	-699.452209	249.155884	419.924011	-632.171448	-25.483521	472.799500	-694.319763	253.544327	67.154861	-692.137207	-15.480352	76.113014	-638.538696	300.453796	1285.462036	-594.303711	-88.886108	1286.589844	-573.542908	105.614670	1318.141724	-562.303772	110.589409	1584.542358	-672.360840	331.443451	1049.176392	-620.563965	-138.889481	1054.588623	-555.051392	304.987640	806.330200	-514.955383	-92.180229	818.736938	-580.709778	100.679886	960.956055	418.931274	7.137029	924.917847	441.501251	187.590240
-591.307861	203.771698	863.803833	-585.711792	2.194723	858.754517	-699.448059	249.143982	419.916931	-632.154907	-25.456968	472.808105	-694.288940	253.549301	67.167625	-692.132568	-15.472528	76.118835	-638.445068	300.457916	1285.449097	-594.245178	-88.882431	1286.620728	-573.973328	105.735970	1317.956177	-562.313477	110.617599	1584.533569	-672.308105	331.468201	1049.193970	-620.566040	-138.875854	1054.618042	-555.028748	305.001312	806.332336	-514.958862	-92.184013	818.763184	-580.701599	100.703346	960.947815	418.915894	7.200006	924.906982	441.490662	187.669540
-591.310547	203.784470	863.811829	-585.727417	2.227351	858.761902	-699.457153	249.154037	419.964325	-632.166870	-25.428854	472.808594	-694.288330	253.560776	67.163086	-692.137024	-15.472474	76.116745	-638.423035	300.483246	1285.443359	-594.317505	-88.877457	1286.613525	-574.009094	105.748260	1317.977051	-562.322144	110.665558	1584.538086	-672.298157	331.533020	1049.198975	-620.604553	-138.859863	1054.638794	-554.982666	305.005157	806.357239	-514.939758	-92.192764	818.778015	-580.712158	100.724998	960.955566	418.963196	7.270085	924.879761	441.513214	187.701385
-591.300476	203.797516	863.810120	-585.739929	2.233125	858.774475	-699.473694	249.157928	419.949188	-632.147705	-25.413282	472.803192	-694.367188	253.588791	67.171043	-692.120117	-15.448575	76.102562	-638.425415	300.499451	1285.446899	-594.339478	-88.862038	1286.657959	-574.015381	105.771942	1317.995483	-562.328857	110.696121	1584.538574	-672.246521	331.545837	1049.215820	-620.608154	-138.865509	1054.651123	-554.976257	305.023438	806.364563	-514.956299	-92.233070	818.798706	-580.721863	100.740433	960.961792	418.946503	7.326965	924.883972	441.496643	187.747940
-591.271301	203.795975	863.809265	-585.736633	2.244311	858.800537	-699.490295	249.164963	419.962006	-632.148926	-25.408573	472.823334	-694.331299	253.574265	67.166229	-692.104492	-15.464447	76.093025	-638.402588	300.550598	1285.476440	-594.367615	-88.818001	1286.681396	-574.011902	105.812149	1318.025757	-562.346680	110.721237	1584.532471	-672.226074	331.611450	1049.225220	-620.614502	-138.865463	1054.694214	-554.921875	305.023834	806.370056	-514.974854	-92.219551	818.839172	-580.715454	100.757141	960.975464	418.954254	7.367108	924.882080	441.522369	187.805786
-591.278442	203.833115	863.813843	-585.774292	2.294317	858.789490	-699.525269	249.210281	419.952881	-632.136108	-25.372526	472.803345	-694.367188	253.582077	67.162933	-692.078186	-15.440394	76.075775	-638.401611	300.562439	1285.469849	-594.368347	-88.799995	1286.751587	-574.023132	105.827080	1318.022827	-562.357361	110.752251	1584.535400	-672.196472	331.632080	1049.207153	-620.658936	-138.867615	1054.713867	-554.883362	305.028656	806.366150	-515.018555	-92.090836	818.824463	-580.726379	100.791985	960.971130	418.950623	7.443652	924.865417	441.495422	187.888550
-591.260925	203.866028	863.816589	-585.819092	2.303638	858.782410	-699.538269	249.213425	419.954468	-632.157654	-25.385571	472.815033	-694.316040	253.575211	67.151436	-692.094604	-15.440851	76.078888	-638.393982	300.618134	1285.475342	-594.433594	-88.766319	1286.749268	-574.036865	105.871048	1318.017090	-562.368896	110.782021	1584.535400	-672.164856	331.690002	1049.202881	-620.707764	-138.714111	1054.691528	-554.845886	305.075317	806.379517	-514.993958	-92.231743	818.874451	-580.743225	100.806015	960.969055	418.970337	7.488957	924.854675	441.525421	187.963730
-591.259033	203.864319	863.816650	-585.823669	2.300589	858.790222	-699.526794	249.223145	419.960449	-632.139221	-25.383940	472.808563	-694.369141	253.582077	67.164375	-692.131287	-15.437511	76.084778	-638.404785	300.634308	1285.477905	-594.450500	-88.742058	1286.766479	-574.026794	105.882675	1318.029907	-562.367493	110.807640	1584.522461	-672.132202	331.700409	1049.196045	-620.681091	-138.857483	1054.734985	-554.804138	305.082733	806.364380	-515.011169	-92.243462	818.910339	-580.747803	100.807137	960.973328	418.983307	7.535294	924.857422	441.561981	187.954880
-591.240051	203.880753	863.810120	-585.823608	2.327037	858.779175	-699.524597	249.223618	419.963318	-632.131836	-25.349463	472.778900	-694.329529	253.562500	67.149086	-692.094299	-15.446332	76.092461	-638.339294	300.649902	1285.475342	-594.465149	-88.728828	1286.778442	-574.028320	105.890182	1318.046875	-562.364929	110.839836	1584.515259	-672.081909	331.723022	1049.198975	-620.698486	-138.859894	1054.755615	-554.771179	305.140167	806.379578	-515.002502	-92.230141	818.931580	-580.737488	100.825531	960.964417	419.027771	7.593743	924.843323	441.612030	188.025513
-591.237183	203.877350	863.810303	-585.835144	2.324282	858.795593	-699.482178	249.229675	419.950745	-632.158508	-25.363649	472.783478	-694.362671	253.587997	67.178230	-692.106262	-15.447407	76.095787	-638.322998	300.697968	1285.497437	-594.484680	-88.697128	1286.802979	-574.015869	105.902084	1318.049316	-562.362305	110.865639	1584.529053	-672.031067	331.741272	1049.220459	-620.702087	-138.845764	1054.780151	-554.722778	305.127380	806.399414	-515.027100	-92.251945	818.942078	-580.747925	100.829750	960.973328	419.058868	7.662938	924.824280	441.661957	188.079926
-591.216309	203.916122	863.826965	-585.861267	2.357718	858.809753	-699.481934	249.229980	419.956085	-632.186096	-25.360134	472.783386	-694.361511	253.600159	67.173431	-692.118774	-15.448053	76.097000	-638.332947	300.709808	1285.508057	-594.488220	-88.666443	1286.818481	-573.994629	105.949005	1318.084106	-562.361633	110.895996	1584.521484	-672.011353	331.785309	1049.220337	-620.711304	-138.853882	1054.790649	-554.692200	305.132019	806.400024	-515.053223	-92.279243	818.957703	-580.754761	100.862701	960.989014	419.111267	7.696963	924.833618	441.719330	188.119232
-591.226563	203.922516	863.815186	-585.863464	2.377219	858.796570	-699.507690	249.264206	419.971771	-632.172791	-25.340424	472.793671	-694.380676	253.601089	67.176216	-692.115295	-15.442420	76.078133	-638.314453	300.746765	1285.513794	-594.531372	-88.644958	1286.846680	-574.000732	105.971573	1318.086670	-562.363647	110.935150	1584.523804	-671.980774	331.815613	1049.232056	-620.746338	-138.881516	1054.827026	-554.673706	305.154236	806.401855	-515.088074	-92.142044	818.938110	-580.755676	100.875290	960.976135	419.145813	7.743968	924.834473	441.761993	188.167709
-591.231140	203.919983	863.813721	-585.868530	2.414479	858.810364	-699.485291	249.250061	419.953064	-632.134644	-25.309446	472.795868	-694.378113	253.594238	67.161514	-692.082031	-15.439929	76.070023	-638.285278	300.780914	1285.515503	-594.505981	-88.633186	1286.895386	-573.991699	106.003250	1318.094360	-562.377319	110.970863	1584.528564	-671.936951	331.846802	1049.236206	-620.741211	-138.819000	1054.836670	-554.642151	305.150970	806.411987	-515.082214	-92.271324	818.993347	-580.761536	100.899689	960.982483	419.202271	7.789521	924.838318	441.832031	188.170441
-591.216736	203.968933	863.814758	-585.888000	2.418168	858.814392	-699.498718	249.280228	419.953400	-632.151428	-25.325771	472.808960	-694.362427	253.596313	67.169327	-692.102295	-15.439754	76.098831	-638.236572	300.797272	1285.523071	-594.482117	-88.615387	1286.911011	-573.997559	106.027969	1318.114014	-562.368958	110.999557	1584.525391	-671.909302	331.889404	1049.249023	-620.751892	-138.810394	1054.874023	-554.604797	305.184937	806.417297	-515.100403	-92.277451	819.012390	-580.767212	100.926605	960.985291	419.277710	7.842167	924.822815	441.908752	188.235382
-591.212524	203.962662	863.815918	-585.883850	2.436349	858.830872	-699.473816	249.294083	419.954041	-632.167114	-25.338156	472.810150	-694.395569	253.592392	67.159676	-692.140930	-15.436358	76.126991	-638.238892	300.827484	1285.530640	-594.485840	-88.558235	1286.949707	-573.982361	106.052231	1318.117554	-562.363342	111.001770	1584.541870	-671.869995	331.923126	1049.248169	-620.761169	-138.825378	1054.882202	-554.596497	305.208130	806.410583	-515.119812	-92.259613	819.031799	-580.767029	100.939735	960.994568	419.365173	7.891539	924.821167	441.984406	188.291626
-591.173157	204.006042	863.820557	-585.885010	2.462655	858.816406	-699.445374	249.278976	419.952423	-632.162231	-25.330999	472.794098	-694.351440	253.592300	67.164864	-692.119812	-15.436883	76.078743	-638.170837	300.847839	1285.540894	-594.516479	-88.589020	1286.941528	-573.958984	106.067909	1318.136353	-562.369995	111.040359	1584.539307	-671.838501	331.953369	1049.259399	-620.770142	-138.812912	1054.933838	-554.577454	305.198120	806.415527	-515.123291	-92.250633	819.036316	-580.747803	100.963783	960.989441	419.443176	7.901174	924.818359	442.077911	188.353134
-591.170837	204.007172	863.819824	-585.882324	2.478132	858.814270	-699.451355	249.302795	419.961151	-632.158936	-25.328144	472.791779	-694.328491	253.600525	67.165779	-692.147461	-15.426872	76.085655	-638.158386	300.891083	1285.538940	-594.527954	-88.576973	1286.969116	-573.944763	106.089119	1318.142212	-562.338562	111.073875	1584.553223	-671.813721	331.966003	1049.241333	-620.824463	-138.627884	1054.891235	-554.569885	305.203674	806.400391	-515.143738	-92.255630	819.056152	-580.746826	100.971176	960.988098	419.498138	7.947434	924.835327	442.131653	188.380020
-591.178711	204.011993	863.810059	-585.922668	2.490808	858.817993	-699.475220	249.316727	419.967590	-632.134521	-25.315128	472.781525	-694.366516	253.594177	67.153214	-692.126587	-15.436868	76.077751	-638.122803	300.930878	1285.549316	-594.523010	-88.545326	1286.998413	-573.936707	106.104774	1318.157227	-562.343811	111.114403	1584.546387	-671.795776	332.011597	1049.266113	-620.865112	-138.631912	1054.919800	-554.545532	305.210327	806.417480	-515.184570	-92.130875	819.029358	-580.766602	100.985382	960.984863	419.625824	8.023828	924.826660	442.297272	188.620621
-591.153870	204.005859	863.804382	-585.905396	2.491536	858.823669	-699.473999	249.325836	419.976898	-631.185913	-24.595057	472.619263	-694.371643	253.593338	67.169235	-691.685608	-15.409425	75.968994	-638.065186	300.921143	1285.549805	-594.505493	-88.556610	1286.998657	-573.917664	106.141251	1318.167847	-562.333252	111.146156	1584.549316	-671.757935	332.047668	1049.270996	-620.817139	-138.779877	1054.966431	-554.530334	305.232483	806.398865	-515.187988	-92.129013	819.038269	-580.740112	100.988091	960.984558	419.730560	8.118033	924.815308	442.368042	188.797379
-591.136902	204.022949	863.810181	-585.924927	2.494009	858.827759	-699.449585	249.346527	419.951019	-631.993225	-25.233463	472.775757	-694.330566	253.587128	67.163612	-692.019409	-15.443919	76.077652	-638.053833	300.945282	1285.544678	-594.507996	-88.548729	1287.005249	-573.894226	106.163528	1318.185059	-562.318115	111.193108	1584.544189	-671.728943	332.048584	1049.273926	-620.800354	-138.796829	1055.000244	-554.512451	305.278259	806.410400	-515.179382	-92.109596	819.066284	-580.745483	100.995651	960.989807	420.024353	7.902552	924.845459	442.810791	188.019943
-591.100281	204.049973	863.820007	-585.910828	2.513176	858.839294	-699.423279	249.332596	419.947876	-632.092896	-25.312450	472.779297	-694.274536	253.599136	67.150375	-692.075806	-15.439973	76.070213	-638.039124	301.001160	1285.565552	-594.469116	-88.474731	1287.049805	-573.886658	106.168640	1318.168945	-562.308350	111.234314	1584.541504	-671.696411	332.098785	1049.276367	-620.802612	-138.755646	1055.004883	-554.494812	305.296417	806.422791	-515.185852	-92.109001	819.088928	-580.724243	101.018700	961.000793	419.999207	8.196845	924.859558	442.562195	188.960678
-591.092712	204.063217	863.828796	-585.906433	2.536272	858.851501	-699.423950	249.335022	419.941895	-632.079041	-25.306402	472.790039	-694.315796	253.610840	67.163239	-692.067993	-15.437380	76.092056	-637.996338	301.010162	1285.570313	-594.482666	-88.466682	1287.058594	-573.839661	106.207481	1318.186523	-562.289734	111.258430	1584.538574	-671.689697	332.111694	1049.278931	-620.794250	-138.762436	1055.017090	-554.485291	305.307068	806.420471	-515.190857	-92.114906	819.096313	-580.724060	101.038177	961.011719	420.181915	8.282242	924.852173	442.675781	189.068069
-591.060852	204.065872	863.819275	-585.900024	2.542655	858.848022	-699.420654	249.354263	419.949829	-632.079834	-25.305889	472.803650	-694.314880	253.610992	67.165749	-692.097961	-15.437242	76.122597	-638.034607	301.051178	1285.573608	-594.507507	-88.443001	1287.101807	-573.400757	106.128494	1318.379028	-562.272461	111.309158	1584.541626	-671.656189	332.135956	1049.280640	-620.775085	-138.706436	1055.011963	-554.463928	305.299500	806.414612	-515.154541	-92.259186	819.160645	-580.709167	101.044510	961.005615	420.330170	8.290074	924.875366	442.749268	189.054947
-591.079651	204.069092	863.817383	-585.920044	2.555241	858.844177	-699.418457	249.353470	419.948730	-632.098450	-25.315228	472.788177	-694.312134	253.610672	67.165550	-692.110962	-15.436152	76.096695	-638.019897	301.097076	1285.585938	-594.499084	-88.416512	1287.115234	-573.368652	106.154785	1318.391968	-562.269653	111.331970	1584.545898	-671.644592	332.177521	1049.294067	-620.765869	-138.684540	1055.011353	-554.478516	305.335266	806.394592	-515.144287	-92.267143	819.158447	-580.704346	101.051987	961.000854	420.486389	8.301476	924.894836	442.845856	189.107346
-591.044189	204.076828	863.803833	-585.899475	2.551780	858.862366	-699.404419	249.347565	419.944397	-632.076172	-25.297785	472.786011	-694.303711	253.602707	67.151459	-692.104858	-15.451383	76.117767	-637.901428	301.108307	1285.591919	-594.395508	-88.412125	1287.125366	-573.757629	106.260384	1318.213135	-562.243958	111.392166	1584.542236	-671.587524	332.181213	1049.293091	-620.747681	-138.726486	1055.067871	-554.447021	305.345581	806.399231	-515.157593	-92.125862	819.138062	-580.681213	101.069199	961.003906	420.661377	8.331902	924.897034	442.926270	189.114166
-591.052002	204.077362	863.798523	-585.914673	2.575340	858.850769	-699.396057	249.352829	419.950378	-632.106323	-25.287472	472.769073	-694.298523	253.625687	67.153816	-692.109558	-15.436234	76.093941	-637.857788	301.124054	1285.591675	-594.398560	-88.410027	1287.133301	-573.730286	106.274643	1318.200195	-562.228516	111.459984	1584.538330	-671.549011	332.215851	1049.298706	-620.724670	-138.684952	1055.055542	-554.433105	305.361847	806.384399	-515.115723	-92.262627	819.192200	-580.680420	101.077972	960.994385	420.798859	8.341043	924.919128	442.996399	189.109558
-591.027771	204.117416	863.805969	-585.928284	2.611745	858.843994	-699.406616	249.352371	419.945007	-632.103149	-25.284304	472.762939	-694.290100	253.616821	67.141144	-692.107422	-15.445149	76.112671	-637.813171	301.153015	1285.603882	-594.368408	-88.367477	1287.158325	-573.681030	106.298988	1318.226074	-562.201721	111.495041	1584.538330	-671.523376	332.240570	1049.307495	-620.700317	-138.697372	1055.079468	-554.414917	305.369110	806.403625	-515.085815	-92.259476	819.195984	-580.671082	101.107864	960.994263	420.990906	8.370509	924.920410	443.111206	189.159729
-591.015442	204.148148	863.814392	-585.921570	2.623984	858.838440	-699.404480	249.348297	419.937469	-632.111389	-25.290951	472.763794	-694.288208	253.616135	67.140289	-692.099548	-15.446878	76.088562	-637.783447	301.171448	1285.583252	-594.349304	-88.358589	1287.174561	-573.664917	106.319565	1318.219971	-562.190674	111.563766	1584.533203	-671.475952	332.254822	1049.326172	-620.725281	-138.523163	1055.052368	-554.385559	305.388306	806.404663	-515.063171	-92.250916	819.180725	-580.657166	101.122520	960.995178	421.189087	8.324535	924.942688	443.156982	188.832993
-590.981689	204.159668	863.822144	-585.897644	2.631603	858.844116	-699.426208	249.361145	419.958588	-632.085693	-25.271202	472.760345	-694.307922	253.598450	67.125664	-692.109131	-15.426266	76.124611	-637.728943	301.178009	1285.607544	-594.315491	-88.346748	1287.175049	-573.610596	106.334366	1318.234497	-562.179382	111.598129	1584.531982	-671.430420	332.274231	1049.303345	-620.643921	-138.664139	1055.122925	-554.340698	305.369232	806.429749	-515.058167	-92.271866	819.208008	-580.628540	101.130722	961.001892	421.342468	8.344496	924.943542	443.242218	188.831146
-590.980896	204.152771	863.811035	-585.904175	2.645436	858.833496	-699.439636	249.352829	419.972717	-632.091614	-25.239779	472.759369	-694.311890	253.602661	67.151009	-692.116638	-15.434443	76.115021	-637.672302	301.202332	1285.606323	-594.278076	-88.310051	1287.191040	-573.580566	106.342812	1318.232178	-562.148682	111.670074	1584.541260	-671.380920	332.295593	1049.303589	-620.636108	-138.661453	1055.126099	-554.322632	305.395416	806.418457	-515.033264	-92.280258	819.214111	-580.619568	101.134247	960.990051	421.453461	8.378154	924.960083	443.294586	188.870712
-590.923950	204.171646	863.821289	-585.876831	2.637639	858.841064	-699.451721	249.338120	419.961090	-632.101379	-25.259525	472.766663	-694.314087	253.610794	67.163795	-692.132874	-15.435628	76.118797	-637.620178	301.196411	1285.598511	-594.222534	-88.318413	1287.215088	-573.529175	106.372032	1318.274170	-562.131531	111.727676	1584.548340	-671.360291	332.346893	1049.323486	-620.597900	-138.652817	1055.145752	-554.330200	305.389374	806.397217	-514.994629	-92.276352	819.231995	-580.584778	101.137428	960.999512	421.578033	8.418497	924.924622	443.355652	188.923599
-590.919739	204.184250	863.831055	-585.885315	2.669862	858.826721	-699.464783	249.355057	419.975067	-632.082886	-25.245670	472.759583	-694.259155	253.600082	67.153046	-692.124329	-15.434993	76.116371	-637.593201	301.226929	1285.629517	-594.253601	-88.291512	1287.191772	-573.479797	106.386589	1318.241821	-562.103699	111.787430	1584.549194	-671.314636	332.342682	1049.340698	-620.592651	-138.645950	1055.148560	-554.285828	305.389954	806.382446	-514.993164	-92.274055	819.230713	-580.581848	101.147324	960.996521	421.698334	8.485804	924.924194	443.424103	189.017441
-590.916321	204.170959	863.828186	-585.867004	2.639706	858.839966	-699.488464	249.367905	419.982666	-632.034912	-25.193527	472.765930	-694.308899	253.609955	67.165947	-692.091553	-15.432774	76.106796	-637.510010	301.219604	1285.621460	-594.145386	-88.312546	1287.235229	-573.442261	106.409668	1318.265869	-562.080627	111.848145	1584.554077	-671.248169	332.351135	1049.342896	-620.550598	-138.654160	1055.166016	-554.279480	305.426971	806.392517	-514.980164	-92.280190	819.242615	-580.561829	101.134583	961.001221	421.779541	8.529128	924.927917	443.484558	189.070114
-590.887573	204.165802	863.817078	-585.830383	2.650404	858.851135	-699.476807	249.356705	419.977692	-632.072449	-25.200220	472.786224	-694.254211	253.596725	67.125580	-692.093811	-15.427581	76.090912	-637.457642	301.238098	1285.630859	-594.164612	-88.294556	1287.211182	-573.392944	106.406876	1318.289307	-562.052063	111.933784	1584.548096	-671.218994	332.378540	1049.348267	-620.491150	-138.624695	1055.172607	-554.254272	305.395020	806.365540	-514.952820	-92.283096	819.236511	-580.529846	101.148483	961.001526	421.862305	8.571148	924.903381	443.552002	189.125259
-590.880981	204.162827	863.797485	-585.825928	2.651188	858.842163	-699.480347	249.351639	419.955688	-632.085571	-25.247087	472.786346	-694.304993	253.595261	67.142326	-692.086182	-15.426962	76.093681	-637.405029	301.235931	1285.619385	-594.116882	-88.273285	1287.216675	-573.333618	106.429596	1318.289063	-562.009399	111.981407	1584.558350	-671.161987	332.373657	1049.354736	-620.488831	-138.639862	1055.181396	-554.235168	305.420959	806.397522	-514.926025	-92.270004	819.243958	-580.517578	101.152687	960.986877	421.939087	8.619412	924.869080	443.587006	189.209381
-590.840332	204.163940	863.795776	-585.808289	2.670662	858.844727	-699.476440	249.339691	419.947754	-632.081177	-25.194881	472.785095	-694.259094	253.594376	67.138779	-692.111084	-15.433845	76.109314	-637.370056	301.244019	1285.615112	-594.054138	-88.251190	1287.252808	-573.277527	106.445396	1318.275757	-561.982788	112.054482	1584.564575	-671.108154	332.372131	1049.348877	-620.446716	-138.634689	1055.217407	-554.171692	305.409424	806.377014	-514.904724	-92.272964	819.263000	-580.487061	101.164024	960.987244	421.972626	8.676319	924.860840	443.637665	189.258133
-590.821106	204.207657	863.813843	-585.790405	2.694125	858.846863	-699.478027	249.343475	419.964569	-632.083130	-25.198252	472.795807	-694.312988	253.583588	67.137848	-692.117493	-15.426838	76.119637	-637.330383	301.269531	1285.602051	-594.079346	-88.243301	1287.229492	-573.226440	106.472984	1318.288940	-561.948181	112.093826	1584.565063	-671.078979	332.369598	1049.340210	-620.430054	-138.654282	1055.223877	-554.134644	305.413666	806.387573	-514.885864	-92.272148	819.268677	-580.469788	101.189873	960.997192	422.056335	8.698776	924.829468	443.703308	189.338547
-590.806824	204.223404	863.801636	-585.782349	2.716432	858.831665	-699.474792	249.340942	419.950104	-632.087646	-25.202431	472.795288	-694.322083	253.598267	67.126556	-692.120483	-15.421203	76.135483	-637.265381	301.244690	1285.576050	-594.007263	-88.250465	1287.234863	-573.172241	106.480049	1318.300171	-561.896240	112.161263	1584.563965	-671.048462	332.393311	1049.321289	-620.385498	-138.650040	1055.232666	-554.088928	305.427887	806.372986	-514.857971	-92.278908	819.271851	-580.444458	101.207497	960.982361	422.086182	8.755609	924.797913	443.748627	189.397919
-590.798645	204.213165	863.795288	-585.744324	2.706020	858.847961	-699.465576	249.383514	419.939728	-632.075378	-25.193604	472.778198	-694.324158	253.601547	67.115532	-692.119202	-15.426733	76.119637	-637.203064	301.263153	1285.579468	-593.913025	-88.222382	1287.253418	-573.124939	106.504097	1318.293213	-561.847534	112.211868	1584.569092	-671.000488	332.388245	1049.315430	-620.324646	-138.609802	1055.232300	-554.093079	305.448547	806.346680	-514.828369	-92.273575	819.284302	-580.414551	101.209717	960.987061	422.150970	8.808119	924.784729	443.798157	189.462906
-590.788757	204.223953	863.807495	-585.740967	2.730784	858.837158	-699.467163	249.383682	419.941711	-632.072144	-25.190331	472.793945	-694.304993	253.604263	67.121323	-692.106812	-15.433685	76.108429	-637.157471	301.277985	1285.579712	-593.926086	-88.225525	1287.234009	-573.061462	106.513206	1318.301636	-561.796814	112.238029	1584.559082	-670.951050	332.388275	1049.313721	-620.288818	-138.636078	1055.243652	-554.063721	305.416290	806.339355	-514.818970	-92.261566	819.276855	-580.406433	101.215759	960.987427	422.366608	8.534126	924.773560	444.207947	188.621490
-590.779541	204.221863	863.791016	-585.753540	2.725546	858.822754	-699.460083	249.380249	419.980255	-632.043823	-25.144304	472.783539	-694.297058	253.606964	67.148705	-692.068115	-15.428394	76.088203	-637.103455	301.282135	1285.563354	-593.819214	-88.200409	1287.229248	-573.007874	106.528549	1318.286133	-561.748291	112.297379	1584.558594	-670.908875	332.357361	1049.303101	-620.247925	-138.629181	1055.264648	-554.032288	305.419708	806.313660	-514.787415	-92.284126	819.274353	-580.386597	101.212891	960.970276	422.229706	8.886036	924.757324	443.889038	189.523148
-590.765564	204.238724	863.797241	-585.720886	2.718463	858.819092	-699.472534	249.374496	419.964661	-632.049988	-25.143152	472.771790	-694.322510	253.585495	67.126587	-692.063721	-15.410147	76.082787	-637.086487	301.288269	1285.550903	-593.773621	-88.169548	1287.233521	-572.946594	106.533958	1318.276855	-561.681702	112.334663	1584.559814	-670.885986	332.355164	1049.307373	-620.198486	-138.627274	1055.264526	-554.032959	305.408691	806.293213	-514.747131	-92.262123	819.260132	-580.345459	101.214378	960.970093	422.256866	9.073020	924.739624	443.952057	190.081146
-590.722900	204.244293	863.795776	-585.699036	2.719986	858.814758	-699.501282	249.393066	420.003937	-632.085205	-25.170654	472.779694	-694.327087	253.585022	67.127472	-692.120850	-15.434052	76.108299	-637.023193	301.286743	1285.534912	-593.700134	-88.169769	1287.229492	-572.898682	106.535774	1318.265015	-561.623291	112.377922	1584.553833	-670.863708	332.361450	1049.270752	-620.208191	-138.470154	1055.236206	-554.013733	305.419739	806.287842	-514.749268	-92.119362	819.212891	-580.312317	101.215736	960.967102	422.309814	9.134316	924.725647	444.031921	190.091705
-590.703857	204.251328	863.793091	-585.667725	2.728102	858.827881	-699.506470	249.385056	419.964905	-632.066589	-25.164589	472.806213	-694.332336	253.587051	67.126305	-692.045410	-15.426349	76.094902	-636.969177	301.313995	1285.526245	-593.612732	-88.159393	1287.237549	-572.843201	106.565186	1318.256226	-561.614624	112.348450	1584.523926	-670.835876	332.364014	1049.275146	-620.107239	-138.603958	1055.266724	-553.967712	305.407837	806.273621	-514.690979	-92.263138	819.253235	-580.293152	101.231438	960.972961	422.348877	9.188439	924.721375	444.082947	190.170120
-590.680908	204.240143	863.797241	-585.661011	2.745036	858.824341	-699.506287	249.382019	419.985443	-632.076416	-25.172716	472.806976	-694.300720	253.595123	67.145889	-692.050110	-15.414798	76.100006	-636.943115	301.347443	1285.534790	-593.567200	-88.111862	1287.227539	-572.776184	106.576965	1318.243408	-561.542542	112.392624	1584.522949	-670.818420	332.375336	1049.260376	-620.049438	-138.591873	1055.270874	-553.969666	305.404968	806.259705	-514.681396	-92.262474	819.254639	-580.261658	101.229996	960.971802	422.408478	9.248851	924.728271	444.136810	190.201080
-590.649658	204.281082	863.804504	-585.623413	2.754938	858.810852	-699.507507	249.410004	419.979034	-632.107422	-25.138611	472.779877	-694.329163	253.604340	67.183868	-692.062195	-15.415359	76.098587	-636.893188	301.354553	1285.504028	-593.500732	-88.112854	1287.214355	-572.725830	106.600342	1318.260986	-561.462158	112.416344	1584.514404	-670.777405	332.337616	1049.251099	-620.004578	-138.598007	1055.262817	-553.950378	305.401672	806.230896	-514.634705	-92.248177	819.247620	-580.219727	101.245964	960.967896	422.462463	9.315763	924.729309	444.219604	190.233215
-590.638977	204.257126	863.794006	-585.602661	2.714583	858.819153	-699.511963	249.413895	420.012726	-632.080811	-25.117008	472.780853	-694.343506	253.598740	67.192986	-692.047913	-15.424499	76.107628	-636.836670	301.361176	1285.501099	-593.433044	-88.086906	1287.205200	-572.675781	106.608253	1318.220825	-561.379761	112.454414	1584.511963	-670.765076	332.346283	1049.238403	-619.925720	-138.597549	1055.267334	-553.937927	305.403351	806.218262	-514.605530	-92.241447	819.232117	-580.186707	101.224136	960.965637	422.561707	9.266910	924.729004	444.267914	189.910080
-590.593628	204.230103	863.775696	-585.565491	2.724120	858.804321	-699.464966	249.365234	419.982239	-632.105652	-25.136839	472.787628	-694.289429	253.579697	67.161812	-692.054565	-15.431468	76.114792	-636.798462	301.368317	1285.479614	-593.353149	-88.081673	1287.190796	-572.601929	106.622551	1318.227783	-561.233154	112.528709	1584.519897	-670.753601	332.342072	1049.218384	-619.918640	-138.466522	1055.223022	-553.939209	305.389709	806.188416	-514.573730	-92.219315	819.195007	-580.140808	101.216499	960.948792	422.631348	9.320400	924.738281	444.330841	189.934250
-590.577515	204.218857	863.768921	-585.545288	2.725671	858.791626	-699.511963	249.380341	419.986664	-632.077942	-25.112186	472.772308	-694.318726	253.588089	67.175194	-692.063843	-15.423244	76.103668	-636.741211	301.373444	1285.445923	-593.293335	-88.044159	1287.166870	-572.544495	106.634682	1318.200317	-561.126953	112.568611	1584.521240	-670.712341	332.325317	1049.203979	-619.875916	-138.436386	1055.216675	-553.935486	305.379547	806.169922	-514.545959	-92.089859	819.153503	-580.106995	101.209198	960.937744	422.700470	9.361280	924.727539	444.411621	189.956390
-590.549133	204.210175	863.760742	-585.523987	2.708282	858.788635	-699.497375	249.378525	419.965912	-632.090027	-25.121386	472.777954	-694.352478	253.589264	67.168549	-692.074951	-15.423634	76.105743	-636.699951	301.381836	1285.422363	-593.182617	-88.039383	1287.191772	-572.489075	106.639305	1318.186646	-561.047729	112.587357	1584.507080	-670.697510	332.330292	1049.204590	-619.773804	-138.552826	1055.250122	-553.930664	305.401062	806.150879	-514.500488	-92.182838	819.189209	-580.059021	101.199127	960.930359	422.758636	9.369251	924.743652	444.502380	189.989059
-590.519592	204.213684	863.767456	-585.485596	2.702216	858.800232	-699.485229	249.378876	419.992432	-632.117004	-25.142481	472.786804	-694.350281	253.602554	67.152817	-692.054321	-15.401553	76.121521	-636.642151	301.382935	1285.411377	-593.076599	-88.024406	1287.207886	-572.424316	106.649277	1318.179199	-560.946533	112.598305	1584.500000	-670.688721	332.314514	1049.165161	-619.708191	-138.525436	1055.253540	-553.920166	305.402039	806.107117	-514.472473	-92.192848	819.184204	-580.025574	101.200706	960.939636	422.843445	9.401467	924.746460	444.579773	190.053375
-590.487793	204.187088	863.758484	-585.434204	2.721025	858.794067	-699.474060	249.390076	419.973022	-632.091675	-25.105165	472.803314	-694.359802	253.596664	67.183380	-692.048279	-15.400746	76.117317	-636.587524	301.387146	1285.407715	-593.021484	-88.009010	1287.169189	-572.364685	106.659340	1318.179688	-560.850342	112.645599	1584.501465	-670.664734	332.288208	1049.162964	-619.681335	-138.539017	1055.259521	-553.895203	305.419586	806.117676	-514.443604	-92.197624	819.175232	-579.975586	101.198708	960.931396	422.903137	9.408843	924.762878	444.662292	190.057129
-590.472778	204.177795	863.761780	-585.401367	2.697312	858.809143	-699.479553	249.413696	420.001007	-632.104492	-25.109844	472.795288	-694.392273	253.601547	67.192360	-692.072205	-15.408138	76.106125	-636.527283	301.384705	1285.388550	-592.974731	-88.022469	1287.161865	-572.289978	106.682373	1318.160767	-560.772217	112.669441	1584.490723	-670.642029	332.308044	1049.150024	-619.640747	-138.525375	1055.249878	-553.915161	305.414917	806.085388	-514.425964	-92.177071	819.170288	-579.950500	101.188927	960.940674	422.998505	9.430891	924.745483	444.730194	190.051682
-590.430969	204.206161	863.765686	-585.379333	2.690277	858.784912	-699.426819	249.407455	419.999664	-632.077881	-25.082989	472.810913	-694.355896	253.599274	67.192406	-692.038940	-15.400288	76.113586	-636.475830	301.389832	1285.369263	-592.907898	-87.998947	1287.120361	-572.207458	106.678802	1318.154785	-560.739014	112.631828	1584.457520	-670.627502	332.302734	1049.160400	-619.578369	-138.503891	1055.216553	-553.894653	305.415436	806.081177	-514.362671	-92.161087	819.156189	-579.911255	101.185516	960.929565	423.057312	9.416446	924.760498	444.788452	190.048279
-590.411316	204.194427	863.765015	-585.349121	2.697908	858.774353	-699.424194	249.391479	419.999786	-632.038086	-25.109459	472.778778	-694.341980	253.584396	67.163666	-692.018616	-15.422626	76.103058	-636.383789	301.354950	1285.340698	-592.805420	-88.036537	1287.104980	-572.155273	106.674774	1318.139160	-560.648193	112.663429	1584.448242	-670.578735	332.310944	1049.136841	-619.527222	-138.496994	1055.204102	-553.875610	305.407837	806.073730	-514.332764	-92.135002	819.113831	-579.869995	101.179214	960.922607	423.127655	9.459088	924.742615	444.850128	190.084076
-590.379822	204.180908	863.768982	-585.275696	2.680090	858.781860	-699.391357	249.390030	419.990784	-632.028015	-25.101608	472.785461	-694.304504	253.583511	67.168762	-692.068237	-15.410924	76.111458	-636.305786	301.341125	1285.329956	-592.725403	-88.043182	1287.093750	-572.064026	106.687912	1318.119507	-560.540466	112.708168	1584.437378	-670.549194	332.247375	1049.123047	-619.491516	-138.493515	1055.186646	-553.869324	305.409210	806.060791	-514.272034	-92.098129	819.096680	-579.815491	101.167061	960.928223	423.180023	9.461579	924.746033	444.877747	190.103638
-590.350281	204.172485	863.739014	-585.262390	2.693637	858.763550	-699.372742	249.367432	419.994171	-632.006836	-25.081905	472.769440	-694.309326	253.598877	67.172737	-692.050842	-15.415589	76.111153	-636.228638	301.327728	1285.320190	-592.653748	-88.046066	1287.089111	-571.989685	106.671227	1318.105957	-560.387207	112.780029	1584.453125	-670.516541	332.255157	1049.122803	-619.434082	-138.426086	1055.153687	-553.886841	305.417114	806.023865	-514.246582	-92.080223	819.067566	-579.779846	101.174866	960.903015	423.248535	9.499811	924.708130	444.926514	190.131210
-590.297119	204.183701	863.758728	-585.194336	2.669517	858.779358	-699.372314	249.408371	419.995667	-631.987183	-25.131826	472.794464	-694.342407	253.592651	67.164093	-692.052063	-15.397287	76.114349	-636.180542	301.317566	1285.274658	-592.579590	-88.056839	1287.062378	-571.921509	106.677689	1318.087036	-560.291443	112.802856	1584.436279	-670.498962	332.257324	1049.106201	-619.379944	-138.423157	1055.163208	-553.844177	305.413269	805.998657	-514.237671	-92.088829	819.028809	-579.728516	101.167229	960.921509	423.299683	9.475716	924.726013	444.971527	190.108459
-590.280640	204.171616	863.757385	-585.146484	2.690159	858.769653	-699.339172	249.394928	419.978973	-631.958923	-25.110977	472.791901	-694.353943	253.599014	67.169342	-692.054810	-15.390553	76.108398	-636.128418	301.310730	1285.278931	-592.508728	-88.054047	1287.028076	-571.864197	106.678345	1318.069702	-560.207458	112.845154	1584.435791	-670.477478	332.240051	1049.089722	-619.343079	-138.412170	1055.153687	-553.836487	305.395508	805.993164	-514.216858	-92.074127	819.003784	-579.677795	101.168785	960.914490	423.351685	9.535262	924.698730	444.990723	190.143372
-590.252441	204.181351	863.751770	-585.154358	2.710531	858.756042	-699.354736	249.409576	420.010681	-631.972046	-25.126600	472.790039	-694.392578	253.604538	67.176926	-692.115540	-15.399049	76.147491	-636.094116	301.298065	1285.255127	-592.457153	-88.046364	1287.013062	-571.785156	106.657555	1318.044800	-560.116089	112.869461	1584.420410	-670.444946	332.230927	1049.086792	-619.300659	-138.442261	1055.121582	-553.822205	305.397552	805.988831	-514.198242	-92.056511	818.971863	-579.660828	101.178497	960.904175	423.407074	9.530815	924.698303	445.005219	190.164322
-590.211914	204.147552	863.749023	-585.072998	2.678285	858.756653	-699.324951	249.392288	419.999420	-631.948181	-25.149536	472.817078	-694.388855	253.604279	67.175369	-692.085693	-15.394261	76.148087	-636.036438	301.283142	1285.260498	-592.372925	-88.047562	1286.992188	-571.711060	106.649780	1318.016602	-560.028320	112.884758	1584.410767	-670.394409	332.179413	1049.076904	-619.262695	-138.410614	1055.089233	-553.786194	305.420105	805.981445	-514.164978	-92.043198	818.930420	-579.600464	101.148735	960.903198	423.377167	9.695655	924.691711	445.103699	190.908585
-590.155701	204.147964	863.758911	-585.011902	2.694790	858.751404	-699.262878	249.385330	420.005829	-631.852905	-25.086107	472.793304	-694.359741	253.596191	67.182327	-692.030823	-15.398250	76.113724	-635.975952	301.277985	1285.259521	-592.321716	-88.039864	1286.956421	-571.629028	106.637558	1317.994629	-559.923157	112.960281	1584.387451	-670.341431	332.124603	1049.101685	-619.207642	-138.419708	1055.067261	-553.777283	305.393463	805.960876	-514.117920	-92.007286	818.907471	-579.541077	101.149734	960.905334	423.454742	9.699653	924.683105	445.143921	190.874496
-590.120483	204.139999	863.737976	-584.959656	2.649955	858.736023	-699.255249	249.399094	420.011597	-631.881409	-25.107996	472.788452	-694.328796	253.587265	67.182510	-692.055603	-15.398125	76.143417	-635.880310	301.256042	1285.274536	-592.250122	-88.073212	1286.894043	-571.550964	106.621742	1317.975464	-559.856018	112.992058	1584.367310	-670.305237	332.148560	1049.109009	-619.167542	-138.436569	1055.028442	-553.736694	305.374176	805.950256	-514.101563	-91.993324	818.859680	-579.490845	101.127357	960.886719	423.537354	9.571239	924.672729	445.071228	190.230240
-590.086609	204.150879	863.738647	-584.942566	2.660242	858.718933	-699.221802	249.418579	420.013458	-631.802490	-25.104046	472.766602	-694.368225	253.586624	67.177933	-692.018616	-15.396078	76.138695	-635.820496	301.238190	1285.269531	-592.233215	-88.087311	1286.823975	-571.450500	106.599998	1317.947266	-559.793396	113.068291	1584.332886	-670.247375	332.108307	1049.104004	-619.108582	-138.421066	1054.952759	-553.707764	305.389313	805.975586	-514.074707	-92.002243	818.806030	-579.454102	101.128830	960.877380	423.524475	9.710878	924.667297	445.136383	190.852112
-590.011719	204.132492	863.743164	-584.869934	2.668493	858.728455	-699.196533	249.407410	420.040039	-631.825989	-25.132711	472.766876	-694.287720	253.567276	67.168205	-692.028931	-15.396703	76.142578	-635.704163	301.205750	1285.297485	-592.129456	-88.102936	1286.796387	-571.353271	106.572067	1317.936279	-559.731934	113.170517	1584.298828	-670.201233	332.087585	1049.126587	-619.078247	-138.403671	1054.900635	-553.689758	305.386169	805.988525	-514.036499	-91.971886	818.773865	-579.391418	101.125504	960.885376	423.619324	9.590439	924.655212	445.087341	190.251251
-590.014282	204.133881	863.725525	-584.849182	2.667023	858.714111	-699.144531	249.396896	420.024597	-631.786865	-25.084194	472.759766	-694.289001	253.567123	67.188370	-692.040527	-15.368185	76.125580	-635.551514	301.169922	1285.357666	-592.017761	-88.155815	1286.764160	-571.250061	106.537941	1317.962402	-559.685120	113.292892	1584.280273	-670.143127	332.043854	1049.178467	-619.033875	-138.388519	1054.885254	-553.667236	305.356445	806.032166	-513.999817	-91.970345	818.734497	-579.348938	101.129005	960.866699	423.622223	9.702126	924.648132	445.188293	190.927170
-589.961304	204.122833	863.731628	-584.767273	2.670616	858.711426	-699.114258	249.413208	420.007385	-631.753113	-25.115669	472.775909	-694.345642	253.568085	67.162712	-692.046326	-15.408154	76.159370	-635.438232	301.127228	1285.417969	-591.931091	-88.193367	1286.731201	-571.153381	106.463943	1317.956665	-559.640625	113.424759	1584.262573	-670.102905	332.020844	1049.260376	-618.997192	-138.403534	1054.826294	-553.665100	305.361023	806.059082	-513.998962	-91.956413	818.674988	-579.291443	101.121628	960.869141	423.667053	9.689972	924.653870	445.202423	190.914749
-589.889954	204.125870	863.747681	-584.714783	2.664021	858.723816	-699.066956	249.365692	420.009827	-631.713806	-25.093880	472.760468	-694.313477	253.568787	67.185059	-692.038574	-15.386101	76.147423	-635.276245	301.111633	1285.518188	-591.838379	-88.234070	1286.678955	-571.080200	106.412888	1317.969238	-559.588196	113.616234	1584.257690	-670.028320	331.986176	1049.343384	-618.959473	-138.405411	1054.789551	-553.687195	305.351257	806.104126	-513.981201	-91.954765	818.622925	-579.241028	101.117088	960.884277	423.747101	9.679516	924.647034	445.224823	190.900970
-589.872437	204.102127	863.748596	-584.669983	2.615134	858.730042	-699.056091	249.390228	420.038330	-631.675354	-25.113445	472.768951	-694.286072	253.554321	67.206978	-692.033813	-15.382070	76.146957	-635.116699	301.054535	1285.632935	-591.793762	-88.308167	1286.616821	-570.980286	106.331261	1317.980225	-559.573120	113.829330	1584.246582	-669.975281	331.947662	1049.450562	-618.903503	-138.419250	1054.721558	-553.704834	305.343536	806.181335	-513.956299	-91.967186	818.545654	-579.192505	101.085266	960.886536	423.832214	9.530005	924.668457	445.181946	190.216095
-589.800354	204.132294	863.776184	-584.610168	2.651008	858.720215	-699.047180	249.395859	420.052490	-631.637878	-25.125172	472.784821	-694.307312	253.571243	67.195564	-692.021301	-15.404248	76.156631	-634.914490	300.999603	1285.736816	-591.748047	-88.407593	1286.561890	-570.865723	106.236221	1317.999023	-559.635437	114.053848	1584.188599	-669.914612	331.913391	1049.548218	-618.880432	-138.435135	1054.646851	-553.735229	305.321259	806.207642	-513.935059	-91.948143	818.465942	-579.131958	101.099083	960.895386	423.833923	9.622773	924.666199	445.262573	190.830872
-589.737854	204.117584	863.771484	-584.551758	2.624006	858.726624	-699.010803	249.385864	420.037109	-631.579224	-25.087400	472.749756	-694.271423	253.563232	67.201965	-691.971008	-15.376025	76.125809	-634.697876	300.955261	1285.877075	-591.686646	-88.497337	1286.494995	-570.751770	106.118675	1318.039917	-559.731934	114.366364	1584.167236	-669.847290	331.819611	1049.687744	-618.852417	-138.437729	1054.572754	-553.737366	305.322083	806.303040	-513.907349	-91.934891	818.409302	-579.061523	101.083977	960.895569	423.920959	9.609207	924.651672	445.326294	190.802200
-589.707031	204.093613	863.760986	-584.519775	2.621933	858.724792	-698.969360	249.362350	420.023865	-631.564026	-25.134666	472.746124	-694.273438	253.569290	67.192810	-692.017517	-15.406301	76.163261	-634.364624	300.940552	1286.064453	-591.616333	-88.590729	1286.458862	-570.641113	105.990448	1318.080933	-559.726440	114.829567	1584.134033	-669.801331	331.757782	1049.856079	-618.815063	-138.443604	1054.496216	-553.807983	305.332642	806.398376	-513.881042	-91.934662	818.316589	-579.011230	101.075539	960.888000	424.048004	9.463403	924.653198	445.312500	190.145309
-589.651855	204.113327	863.777832	-584.486389	2.640462	858.703857	-698.971375	249.380249	420.030243	-631.575500	-25.133215	472.751495	-694.228760	253.559891	67.181763	-692.026855	-15.408018	76.165657	-633.982788	300.890839	1286.309692	-591.534912	-88.698425	1286.413940	-570.476074	105.826874	1318.138428	-559.846069	115.248962	1584.038086	-669.703491	331.070221	1050.187744	-618.786865	-138.528763	1054.417603	-553.889587	305.333069	806.494690	-513.843750	-91.928131	818.242065	-578.961975	101.075264	960.885071	424.048981	9.573471	924.657654	445.394501	190.767227
-589.594421	204.100998	863.801208	-584.435547	2.624827	858.706970	-698.946960	249.379349	420.025818	-631.566589	-25.125919	472.737122	-694.269287	253.568863	67.194382	-692.021362	-15.407298	76.163849	-633.536987	300.820313	1286.564819	-591.497375	-88.861176	1286.369385	-570.314087	105.686821	1318.192871	-560.028625	115.893242	1584.001709	-669.757568	331.412018	1050.387451	-618.772705	-138.579681	1054.350464	-554.006042	305.326263	806.717529	-513.835510	-91.905609	818.147217	-578.895447	101.051376	960.897095	424.130310	9.569002	924.659485	445.446411	190.704269
-589.551697	204.066223	863.796875	-584.401733	2.605748	858.698181	-698.902588	249.371048	420.055664	-631.566833	-25.128372	472.745575	-694.290649	253.554718	67.205528	-692.034302	-15.405438	76.159729	-633.002563	300.732361	1286.906616	-591.487549	-89.040985	1286.307373	-570.142273	105.470238	1318.264771	-560.184387	116.538010	1583.991333	-669.732788	331.160919	1050.747192	-618.768738	-138.641449	1054.208496	-554.165466	305.348938	806.930908	-513.771301	-91.872856	818.055542	-578.839355	101.022202	960.889038	424.218414	9.552877	924.648804	445.520844	190.742264
-589.481812	204.058228	863.809937	-584.338440	2.643790	858.686890	-698.877747	249.367416	420.060791	-631.510742	-25.081169	472.745148	-694.264465	253.552704	67.205597	-691.993408	-15.372216	76.147728	-632.454834	300.579559	1287.239136	-591.442383	-89.242111	1286.236084	-569.959229	105.226067	1318.326782	-560.418945	117.172218	1583.933594	-669.750854	330.924286	1051.148438	-618.773865	-138.656952	1054.088135	-554.411499	305.340912	807.157532	-513.749756	-91.875465	817.954285	-578.763245	101.024651	960.888794	424.282043	9.540552	924.671692	445.555267	190.722870
-589.426453	204.067581	863.836060	-584.291016	2.606554	858.684998	-698.838257	249.381485	420.051727	-631.543457	-25.108070	472.746033	-694.251770	253.561737	67.203003	-692.023621	-15.373592	76.154388	-631.914185	300.462067	1287.613281	-591.441040	-89.460167	1286.168701	-569.754456	104.935219	1318.403564	-560.742310	117.850441	1583.906372	-669.749695	330.643036	1051.583984	-618.782837	-138.816238	1053.954468	-554.624878	305.291290	807.404175	-513.711365	-91.853569	817.854248	-578.695618	100.997536	960.899353	424.361664	9.553487	924.681335	445.605774	190.710281
-589.411377	204.097214	863.858398	-584.325317	2.623625	858.669128	-698.805969	249.379745	420.042908	-631.525574	-25.121672	472.757263	-694.264465	253.562714	67.202843	-692.018372	-15.376097	76.161263	-631.411926	300.284027	1288.000366	-591.481934	-89.709846	1286.027100	-569.539185	104.611046	1318.487793	-560.919739	118.730545	1583.975464	-669.739441	330.359528	1052.041748	-618.829529	-138.821136	1053.788208	-554.848145	305.249603	807.634583	-513.660645	-91.869591	817.740662	-578.675171	101.000954	960.899597	424.462463	9.574972	924.675720	445.704132	190.762085
-589.382385	204.062271	863.867981	-584.284119	2.614875	858.665833	-698.744141	249.402649	420.043335	-631.514160	-25.119566	472.759369	-694.242615	253.561234	67.205956	-692.010071	-15.375656	76.160019	-630.927673	300.097565	1288.361450	-591.504089	-89.947495	1285.877441	-569.344849	104.312126	1318.565552	-561.210327	119.477829	1583.947998	-669.749817	330.103210	1052.487183	-618.878052	-138.883942	1053.623779	-555.082214	305.263214	807.861328	-513.674561	-91.881554	817.618408	-578.612305	100.973724	960.900330	424.555725	9.564534	924.692139	445.748444	190.689667
-589.340027	204.073761	863.914551	-584.278442	2.574324	858.686157	-698.705933	249.370453	420.033752	-630.630432	-24.452179	472.625336	-694.211060	253.559357	67.203148	-691.640686	-15.352771	76.045662	-630.522034	299.909912	1288.696289	-591.450012	-90.164818	1285.781494	-569.115234	104.061028	1318.648682	-561.521484	120.225639	1583.928833	-669.737671	329.858643	1052.878906	-618.907410	-139.003967	1053.526001	-555.332031	305.288635	808.089294	-513.676880	-91.945793	817.517944	-578.563477	100.945999	960.931458	424.656158	9.579319	924.694885	445.856873	190.754471
-589.324097	204.076401	863.944275	-584.269592	2.602164	858.670593	-698.641602	249.361343	420.019257	-631.388184	-25.065392	472.763885	-694.209839	253.565247	67.235947	-691.971436	-15.352191	76.166565	-630.187500	299.733673	1288.986938	-591.410767	-90.399879	1285.682739	-568.879639	103.803474	1318.703979	-561.850830	120.919319	1583.903564	-669.768311	329.709106	1053.218872	-618.931152	-139.072067	1053.401855	-555.540039	305.302673	808.280212	-513.649231	-91.993210	817.429016	-578.529480	100.938866	960.936218	424.763306	9.593938	924.691345	445.952789	190.800949
-589.229736	204.056061	863.978760	-584.180542	2.639179	858.739807	-698.542358	249.337433	420.021729	-631.443481	-25.115438	472.755554	-694.161743	253.539780	67.233376	-692.010315	-15.354426	76.177002	-629.878174	299.562775	1289.231445	-591.345276	-90.641953	1285.617310	-568.636902	103.518837	1318.802612	-562.079163	121.605286	1583.942627	-669.732727	329.505035	1053.533936	-618.956238	-139.153748	1053.289185	-555.716736	305.345825	808.430664	-513.715454	-92.069092	817.342529	-578.444336	100.963303	960.988953	424.849274	9.589612	924.684631	446.031036	190.797989
-589.164246	203.964691	863.986389	-584.102234	2.739333	858.833557	-698.519775	249.355881	420.024780	-631.357971	-25.044981	472.743500	-694.191223	253.548141	67.247765	-691.996887	-15.351913	76.193130	-629.628662	299.387604	1289.399414	-591.206970	-90.860680	1285.554932	-568.416016	103.257286	1318.869873	-562.354126	122.179977	1583.915405	-669.690857	329.304108	1053.783569	-618.979492	-139.120132	1053.209106	-555.834290	305.355377	808.598877	-513.754272	-92.104790	817.270386	-578.388672	101.008110	961.041931	424.958008	9.610240	924.702026	446.129425	190.793625
-589.074219	203.967346	864.010925	-584.043152	2.747488	858.859741	-698.430176	249.357925	420.001251	-631.326965	-24.994713	472.732910	-694.176208	253.555969	67.262680	-691.969360	-15.350286	76.184959	-629.381348	299.188690	1289.498413	-591.034851	-91.067253	1285.535645	-568.195862	103.043770	1318.966431	-562.523499	122.776520	1583.943237	-669.663391	329.131104	1053.959839	-618.966125	-139.195938	1053.169067	-555.952759	305.411346	808.634155	-513.815308	-92.156258	817.200989	-578.308289	101.013161	961.066833	425.057159	9.608053	924.710388	446.212524	190.794754
-589.049438	203.975327	864.013123	-584.023804	2.793107	858.860107	-698.402588	249.368896	420.004364	-631.328186	-24.993345	472.729309	-694.171936	253.574738	67.237389	-691.927612	-15.358755	76.194412	-629.180725	299.015381	1289.575928	-590.912048	-91.219521	1285.512207	-568.011536	102.884819	1318.984497	-562.644897	123.306343	1583.998291	-669.635803	328.949829	1054.073608	-618.935974	-139.257858	1053.142334	-555.973938	305.432648	808.704407	-513.897644	-92.182793	817.140808	-578.265747	101.038948	961.066345	425.133240	9.624788	924.713196	446.281494	190.847244
-589.003113	203.996124	864.027039	-583.987976	2.836645	858.881775	-698.422424	249.397598	420.026520	-631.342896	-24.952394	472.711517	-694.207092	253.574997	67.239380	-691.942505	-15.348690	76.177010	-629.094910	298.902557	1289.610352	-590.781128	-91.332947	1285.510742	-567.851807	102.751030	1318.983521	-562.857605	123.689323	1583.934204	-669.638245	328.822693	1054.102051	-618.905945	-139.317795	1053.103027	-556.009827	305.466766	808.718994	-513.973999	-92.224297	817.078979	-578.214905	101.074524	961.083496	425.267609	9.667193	924.704712	446.385284	190.881577
-588.949402	203.969757	864.035278	-583.919128	2.836697	858.874878	-698.398804	249.438339	420.023743	-631.346375	-24.957178	472.730103	-694.145691	253.568924	67.232819	-691.956299	-15.326353	76.168716	-628.995178	298.787872	1289.606934	-590.621643	-91.470589	1285.497559	-567.687256	102.630974	1318.994995	-563.020142	123.987869	1583.935059	-669.611145	328.680389	1054.118774	-618.856873	-139.422501	1053.117065	-555.957642	305.444305	808.688721	-514.040649	-92.314011	817.028687	-578.148193	101.054306	961.083496	425.356750	9.660392	924.700623	446.497437	190.882706
-588.936462	203.986633	864.039978	-583.897522	2.795504	858.842224	-698.417236	249.448181	420.045410	-631.394165	-24.966270	472.739380	-694.203857	253.599945	67.260422	-691.923645	-15.323998	76.164101	-628.937866	298.679321	1289.549438	-590.466003	-91.572914	1285.482910	-567.541748	102.534393	1318.977905	-563.038696	124.283676	1583.959839	-669.039551	328.034058	1053.935547	-618.785583	-139.613144	1053.146606	-553.269592	306.189423	811.205872	-514.114502	-92.392113	817.006714	-578.095703	101.025681	961.066223	425.456879	9.678302	924.688354	446.585114	190.883026
-588.863220	203.973114	864.042419	-583.826599	2.822351	858.843140	-698.427429	249.470200	420.051819	-631.366638	-24.930256	472.709747	-694.237366	253.609421	67.276543	-691.904724	-15.323021	76.158287	-628.896729	298.596008	1289.490601	-590.224121	-91.640862	1285.507446	-567.413330	102.463387	1318.974731	-563.100098	124.446121	1583.957520	-669.006531	327.862762	1053.870850	-618.733948	-139.610489	1053.126343	-553.141968	306.188873	811.211853	-514.157837	-92.365280	816.955994	-578.029541	101.030846	961.068298	425.561432	9.705393	924.687805	446.698853	190.911072
-588.832520	203.940994	864.048706	-583.761719	2.808619	858.826965	-698.456360	249.486008	420.058807	-631.401428	-24.931545	472.723663	-694.279663	253.611893	67.277527	-691.898438	-15.321869	76.126976	-628.847717	298.466431	1289.356689	-589.952087	-91.718788	1285.541870	-567.326843	102.425980	1318.960693	-563.128662	124.527946	1583.932983	-668.976685	327.711945	1053.756958	-618.594910	-139.878555	1053.193359	-553.083618	306.165100	811.083740	-514.159363	-92.454315	816.981995	-577.959351	100.998604	961.061279	425.657013	9.719981	924.675781	446.817505	190.899490
-588.773499	203.897446	864.014771	-583.659546	2.784430	858.825317	-698.451721	249.527466	420.077667	-631.394897	-24.915224	472.687195	-694.225525	253.606232	67.249794	-691.934143	-15.333103	76.155815	-628.886047	298.416565	1289.221680	-589.807556	-91.791122	1285.524780	-567.227661	102.416122	1318.926514	-563.072266	124.570206	1583.943726	-668.920898	327.551300	1053.617676	-618.462585	-140.031830	1053.231812	-552.942261	306.157013	810.970154	-514.169373	-92.492699	816.948303	-577.864380	100.982689	961.042725	425.750122	9.714376	924.673401	446.927887	190.948715
-588.728455	203.865082	864.021973	-583.553467	2.753809	858.812500	-698.446777	249.514908	420.067383	-631.353821	-24.899584	472.700287	-694.220703	253.605576	67.247818	-691.943604	-15.320766	76.125450	-628.956604	298.368774	1289.070435	-589.645142	-91.830009	1285.547485	-567.175903	102.431122	1318.890381	-563.047729	124.464134	1583.923828	-668.887634	327.410858	1053.422363	-618.346252	-140.064743	1053.262451	-552.805908	306.102417	810.837769	-514.126709	-92.626045	816.983337	-577.776917	100.944122	961.038757	425.838470	9.749012	924.649902	447.044464	190.961426
-588.710388	203.823029	864.003601	-583.480042	2.690184	858.781067	-698.444092	249.499298	420.069702	-631.347900	-24.906841	472.671722	-694.268738	253.611511	67.240646	-691.948792	-15.309191	76.130257	-629.055237	298.339966	1288.933472	-589.462341	-91.850845	1285.570923	-567.134277	102.481476	1318.841431	-562.917664	124.362801	1583.935303	-668.798828	327.260193	1053.217773	-618.205566	-140.089279	1053.295776	-552.644836	306.050415	810.691162	-514.064880	-92.691650	816.989075	-577.714661	100.887840	961.012390	425.926086	9.785153	924.640259	447.164276	191.037582
-588.676636	203.800674	864.001587	-583.385559	2.658096	858.771545	-698.452942	249.505615	420.083954	-631.317749	-24.916759	472.695984	-694.298706	253.608994	67.259888	-691.930786	-15.323255	76.126984	-629.232605	298.349152	1288.789673	-589.304993	-91.786446	1285.597290	-567.102966	102.515182	1318.802490	-562.744568	124.181679	1583.971436	-668.743164	327.152893	1053.023560	-618.022949	-140.214249	1053.367920	-552.460693	305.973694	810.555237	-514.002502	-92.795105	817.013428	-577.646423	100.859650	961.006226	426.016144	9.801242	924.644714	447.292755	191.030304
-588.646973	203.743927	863.998108	-583.301086	2.553037	858.773254	-698.461060	249.495789	420.082611	-631.339417	-24.953804	472.718109	-694.298523	253.597473	67.251625	-691.994812	-15.340521	76.111816	-629.399658	298.304413	1288.604736	-589.052490	-91.758003	1285.654541	-567.072998	102.567825	1318.789917	-562.589478	123.991074	1583.977417	-668.693848	327.030579	1052.818970	-617.808533	-140.316833	1053.440430	-552.281738	305.888824	810.397827	-513.852356	-92.874229	817.055420	-577.581360	100.784416	961.004822	426.117767	9.851591	924.634827	447.413452	191.080826
-588.642090	203.728271	863.989014	-583.249634	2.508853	858.740356	-698.481262	249.463898	420.082855	-631.283325	-24.993904	472.718872	-694.358765	253.560471	67.258087	-691.948242	-15.333601	76.126030	-629.578979	298.338806	1288.423584	-588.826050	-91.655334	1285.712036	-567.082764	102.628860	1318.761841	-562.376892	123.729980	1584.000000	-668.630005	326.913452	1052.605103	-617.585144	-140.445053	1053.540649	-552.096069	305.787323	810.293091	-513.682190	-92.985123	817.090637	-577.535400	100.745514	960.982117	426.177063	9.887299	924.614441	447.515442	191.128983
-588.617004	203.689972	863.970764	-583.171570	2.419859	858.713013	-698.473633	249.457062	420.084015	-631.253540	-25.042057	472.731934	-694.346863	253.565979	67.270943	-691.943176	-15.353216	76.139496	-629.725098	298.350830	1288.257568	-588.630188	-91.613678	1285.735596	-567.089355	102.716965	1318.744873	-562.139954	123.451775	1584.000977	-668.541626	326.355743	1052.510010	-617.350647	-140.500122	1053.572754	-552.079468	305.645844	810.104126	-513.494812	-93.062668	817.111450	-577.474121	100.680473	960.958496	426.271301	9.899529	924.615784	447.637878	191.163010
-588.635132	203.710754	863.975586	-583.138306	2.361214	858.650940	-698.511047	249.439880	420.101471	-631.148132	-25.049316	472.693909	-694.359497	253.570251	67.251587	-691.997620	-15.372235	76.147461	-629.916077	298.335602	1288.057739	-588.470276	-91.555847	1285.738403	-567.087524	102.817917	1318.685791	-561.860168	123.119148	1584.041504	-668.500671	326.315582	1052.291138	-617.136597	-140.553925	1053.612671	-551.926636	305.542694	810.016724	-513.255432	-93.102196	817.151672	-577.440430	100.632301	960.926880	426.332245	9.925993	924.594360	447.742126	191.172760
-588.642578	203.673157	863.920166	-583.098206	2.282851	858.605591	-698.491760	249.404419	420.090820	-631.115295	-25.115498	472.718842	-694.338928	253.568726	67.247665	-692.017944	-15.381501	76.148186	-630.063843	298.352173	1287.900635	-588.305054	-91.486908	1285.747559	-567.099304	102.908592	1318.663696	-561.610596	122.809113	1584.027222	-668.542419	326.809662	1052.015747	-616.910461	-140.566223	1053.628906	-551.780212	305.455750	809.948120	-512.991211	-93.209938	817.180298	-577.395447	100.582649	960.874329	426.402283	9.949140	924.586731	447.835999	191.214569
-588.701904	203.711639	863.926331	-583.198608	2.197367	858.486877	-698.524170	249.371399	420.121429	-631.127441	-25.181675	472.688751	-694.350464	253.569550	67.244011	-692.038818	-15.385407	76.163666	-630.230042	298.366974	1287.763550	-588.196533	-91.435234	1285.732544	-567.112183	103.013054	1318.610718	-561.294556	122.461212	1584.062744	-668.513062	326.789673	1051.834106	-616.707764	-140.625717	1053.647827	-551.639343	305.353943	809.861389	-512.737549	-93.123642	817.138855	-577.425171	100.498695	960.812317	426.494415	9.982537	924.568237	447.932861	191.291367
-588.671692	203.662918	863.909973	-583.079102	2.174831	858.465515	-698.517822	249.324020	420.107056	-631.029053	-25.247740	472.700287	-694.341370	253.553146	67.250404	-692.050171	-15.409331	76.182556	-630.401733	298.368713	1287.647339	-588.038025	-91.388519	1285.743408	-567.133057	103.085693	1318.574341	-560.899841	122.121635	1584.163086	-668.472839	326.815826	1051.704834	-616.466919	-140.597031	1053.645508	-551.490234	305.204651	809.798706	-512.455200	-93.150269	817.148804	-577.360474	100.463737	960.794312	426.546692	10.037783	924.562988	448.036102	191.303558
-588.648193	203.575714	863.875122	-582.982483	2.064985	858.494934	-698.514465	249.253189	420.135651	-630.977722	-25.333094	472.729706	-694.319092	253.522995	67.233154	-692.028198	-15.425739	76.215126	-630.541138	298.377716	1287.535034	-587.922913	-91.336342	1285.730469	-567.139709	103.139114	1318.549927	-560.532104	121.758224	1584.235107	-668.440308	326.847748	1051.541016	-616.237061	-140.605972	1053.664307	-551.372986	305.101044	809.756714	-512.153870	-93.165596	817.174011	-577.306396	100.400139	960.792969	426.610687	10.081125	924.557800	448.161224	191.362061
-588.632935	203.520523	863.849731	-582.898743	2.041864	858.478821	-698.501465	249.181183	420.140656	-630.878662	-25.336384	472.732635	-694.327209	253.495972	67.242615	-692.026062	-15.431559	76.225151	-630.691772	298.388641	1287.442505	-587.823486	-91.298080	1285.704956	-567.140991	103.230865	1318.534668	-560.223328	121.377243	1584.273926	-668.403442	326.903687	1051.442993	-615.980835	-140.564240	1053.640015	-551.241638	304.974457	809.697937	-511.808075	-93.289185	817.228027	-577.250244	100.368271	960.771851	426.731537	10.134092	924.547119	448.271881	191.395950
-588.600525	203.495499	863.853760	-582.805481	1.999337	858.480835	-698.494995	249.120209	420.143494	-630.729370	-25.403460	472.719543	-694.312927	253.519836	67.237976	-691.990906	-15.449281	76.201454	-630.841431	298.397156	1287.347290	-587.641846	-91.243668	1285.701782	-567.153687	103.309456	1318.467529	-559.834656	121.005074	1584.358765	-668.351868	326.983673	1051.323364	-615.725403	-140.552734	1053.609619	-551.140259	304.911560	809.644470	-511.493011	-93.279152	817.229248	-577.192383	100.336128	960.775330	426.804199	10.217727	924.535095	448.399963	191.461288
-588.604065	203.397827	863.797058	-582.717529	1.916295	858.501343	-698.450073	249.058304	420.112488	-630.616211	-25.447487	472.692963	-694.269409	253.479919	67.245697	-692.018250	-15.451137	76.209900	-630.983215	298.388000	1287.258423	-587.525757	-91.202278	1285.663574	-567.155090	103.366676	1318.399048	-559.497803	120.625015	1584.380737	-668.300659	327.106323	1051.226807	-615.486267	-140.445770	1053.543335	-551.012085	304.870880	809.614746	-511.155823	-93.217842	817.224915	-577.142578	100.287811	960.757568	426.857208	10.237894	924.528381	448.520782	191.495438
-588.544495	203.376038	863.785645	-582.608643	1.843258	858.485779	-698.457642	249.006714	420.118073	-630.515076	-25.507984	472.697357	-694.288574	253.480240	67.239845	-692.033264	-15.470186	76.218964	-631.093872	298.379181	1287.174072	-587.433411	-91.174530	1285.613647	-567.145447	103.431763	1318.349731	-559.100159	120.221329	1584.432007	-668.224121	327.203949	1051.132690	-615.233215	-140.407761	1053.478638	-550.883972	304.845856	809.580811	-510.813080	-93.133537	817.223267	-577.069885	100.240669	960.745056	426.931000	10.319606	924.499084	448.612976	191.573242
-588.497803	203.348083	863.752441	-582.516235	1.791265	858.484070	-698.423950	248.942261	420.105774	-630.436890	-25.588469	472.703918	-694.227966	253.476898	67.233879	-692.044861	-15.481857	76.226402	-631.189514	298.395081	1287.122803	-587.304138	-91.156166	1285.561401	-567.123169	103.451942	1318.295898	-558.738708	119.849281	1584.457275	-668.161377	327.351715	1051.080322	-614.982300	-140.342484	1053.443604	-550.778809	304.832886	809.586853	-510.497711	-93.023888	817.219543	-576.991882	100.218750	960.727295	427.007294	10.393247	924.477478	448.730011	191.588684
-588.466248	203.292160	863.739075	-582.398560	1.699715	858.482788	-698.431396	248.863708	420.125854	-629.450073	-24.985247	472.558228	-694.221069	253.460632	67.237457	-691.648132	-15.456109	76.113731	-631.263855	298.360840	1287.060791	-587.208435	-91.131393	1285.517700	-567.120850	103.499290	1318.241089	-558.431152	119.397728	1584.471680	-668.057861	327.476135	1051.040771	-614.766357	-140.319412	1053.381226	-550.676208	304.867737	809.569763	-510.234955	-92.926979	817.202271	-576.925476	100.154785	960.720886	427.077637	10.465290	924.478333	448.834900	191.654343
-588.423279	203.246735	863.708862	-582.309509	1.609228	858.473755	-698.392456	248.806076	420.118774	-629.346130	-25.028471	472.574768	-694.154968	253.450195	67.239647	-691.598511	-15.487329	76.136734	-631.308716	298.361633	1287.028198	-587.038879	-91.085701	1285.506470	-567.084045	103.528809	1318.209229	-558.080078	119.023590	1584.515381	-667.988220	327.656891	1051.004761	-614.559631	-140.309647	1053.362915	-550.611389	304.917938	809.562744	-509.983826	-92.795425	817.201660	-576.842346	100.100288	960.700134	427.163147	10.534610	924.462097	448.950928	191.723724
-588.365112	203.209824	863.705017	-582.173401	1.528105	858.475098	-698.381592	248.747726	420.140259	-630.160828	-25.745680	472.683319	-694.260254	253.445480	67.247925	-692.034668	-15.518224	76.243950	-631.365784	298.340729	1286.991089	-586.934204	-91.086815	1285.467041	-567.051270	103.565453	1318.189941	-557.733398	118.636223	1584.590454	-667.920044	327.827881	1050.959229	-614.326477	-140.287292	1053.331787	-550.512085	304.956726	809.566406	-509.750305	-92.680367	817.183472	-576.745667	100.047630	960.699097	427.251587	10.631642	924.446899	449.056427	191.809921
-588.306641	203.164505	863.685852	-582.057190	1.458468	858.463989	-698.315125	248.672592	420.140350	-630.189453	-25.861567	472.735474	-694.198547	253.448364	67.234062	-692.086914	-15.532888	76.262909	-631.383362	298.331818	1286.961670	-586.855652	-91.082130	1285.436768	-567.032043	103.583115	1318.138184	-557.354736	118.280548	1584.640015	-667.823792	328.009491	1050.945068	-614.139709	-140.260834	1053.304932	-550.422852	305.059021	809.569031	-509.511292	-92.524475	817.180054	-576.655334	99.996941	960.683838	427.437561	10.543512	924.435791	449.380127	191.294876
-588.217163	203.139954	863.674194	-581.927185	1.359331	858.486206	-698.278992	248.619995	420.129944	-629.331848	-25.309877	472.588104	-694.141479	253.438690	67.236671	-691.738892	-15.499905	76.195274	-631.388184	298.298981	1286.948486	-586.739441	-91.076599	1285.409058	-566.995361	103.605148	1318.120239	-557.019043	117.917778	1584.686035	-667.748596	328.197174	1050.913818	-613.931519	-140.190598	1053.271729	-550.345703	305.172424	809.562866	-509.294495	-92.376755	817.181396	-576.557373	99.953979	960.690552	427.495789	10.563403	924.431641	449.488312	191.296112
-588.151184	203.103958	863.663696	-581.791321	1.296349	858.469482	-698.235474	248.553696	420.099823	-629.965698	-25.869982	472.712097	-694.098267	253.407715	67.220337	-692.065491	-15.551479	76.309967	-631.344238	298.284271	1286.932739	-586.648926	-91.118690	1285.363892	-566.941345	103.602448	1318.071655	-556.752869	117.562790	1584.688477	-667.690552	328.405701	1050.912109	-613.761047	-140.071762	1053.226318	-550.238159	305.272522	809.597290	-509.082947	-92.257225	817.201477	-576.443481	99.905113	960.675842	427.494263	10.795297	924.432983	449.348877	191.903244
-588.044800	203.071716	863.656067	-581.671448	1.224264	858.475220	-698.210999	248.520782	420.132568	-629.273682	-25.429180	472.600311	-694.073364	253.405685	67.216827	-691.771973	-15.539780	76.218636	-631.298828	298.264709	1286.934082	-586.509766	-91.133995	1285.373413	-566.860168	103.604233	1318.051758	-556.431885	117.227203	1584.774170	-667.593628	328.525024	1050.917725	-613.593140	-140.031815	1053.192627	-550.141296	305.335785	809.622314	-508.889496	-92.098999	817.218628	-576.324951	99.860725	960.674622	427.678650	10.684545	924.426147	449.669830	191.432434
-587.947998	203.069565	863.642761	-581.542786	1.153652	858.448975	-698.204346	248.434784	420.129486	-629.212341	-25.463053	472.617249	-694.072937	253.406128	67.207947	-691.764771	-15.552142	76.207230	-631.249390	298.226898	1286.913452	-586.368530	-91.148407	1285.370483	-566.766541	103.587540	1318.025757	-556.188232	116.824333	1584.765625	-667.510559	328.660461	1050.924927	-613.447388	-140.001663	1053.174194	-550.035522	305.423553	809.638916	-508.717010	-91.771492	817.197693	-576.199951	99.820511	960.653748	427.772369	10.722585	924.420288	449.780975	191.399933
-587.855774	203.076599	863.635437	-581.441833	1.120980	858.439819	-698.199097	248.394730	420.155609	-629.220459	-25.547850	472.613068	-694.085266	253.399063	67.236198	-691.814575	-15.570621	76.220856	-631.112000	298.152557	1286.900635	-586.187683	-91.206238	1285.343262	-566.661987	103.578720	1318.029785	-555.903809	116.487732	1584.796875	-667.404114	328.763214	1050.950806	-613.308594	-139.912888	1053.138428	-549.969482	305.526794	809.653564	-508.517914	-91.736641	817.256714	-576.090332	99.808083	960.644348	427.776276	10.903951	924.427856	449.622284	192.006302
-587.736938	203.105255	863.648621	-581.324646	1.073267	858.418640	-698.149109	248.321472	420.149048	-629.252686	-25.629198	472.639374	-693.992615	253.378494	67.241905	-691.837036	-15.558662	76.214951	-630.994568	298.112915	1286.907837	-586.009399	-91.236610	1285.330444	-566.544434	103.577888	1318.006592	-555.635620	116.195679	1584.845947	-667.276367	328.861633	1050.988892	-613.154175	-139.822998	1053.111816	-549.855774	305.612946	809.674683	-508.356506	-91.556297	817.253052	-575.956604	99.782928	960.638672	427.959473	10.765610	924.451477	449.952820	191.449371
-587.391785	203.799881	863.711060	-581.133850	1.102818	858.399963	-698.200684	248.305038	420.284973	-629.151123	-25.583826	472.608490	-694.027771	253.411270	67.255257	-691.844604	-15.558631	76.202927	-630.882629	298.087494	1286.913452	-585.844910	-91.264839	1285.315796	-566.427673	103.538910	1317.967651	-555.367859	115.941391	1584.899536	-667.171936	328.927765	1050.992798	-613.038208	-139.749939	1053.058228	-549.787048	305.687225	809.693420	-508.196716	-91.378426	817.251038	-575.708191	100.105553	960.661316	427.980682	10.949377	924.448975	449.827911	192.035095
-587.303345	203.754761	863.688843	-581.037292	1.068999	858.387146	-698.183411	248.261551	420.280548	-629.183228	-25.696547	472.644775	-694.042664	253.435410	67.249817	-691.860718	-15.551030	76.205132	-630.797607	298.065063	1286.912354	-585.714966	-91.259941	1285.304199	-566.289673	103.518150	1317.959961	-555.147522	115.645447	1584.932373	-667.035889	328.964050	1051.027222	-612.931946	-139.696167	1053.033325	-549.679565	305.774353	809.712036	-508.064056	-91.205872	817.225647	-575.587463	100.071869	960.641541	428.062531	10.951720	924.462708	449.916473	192.047852
-587.198792	203.765610	863.687073	-580.969421	1.050501	858.370239	-698.182617	248.250534	420.314484	-629.137878	-25.719013	472.608612	-694.070129	253.405136	67.257912	-691.874817	-15.570359	76.243309	-630.625671	298.056152	1286.925659	-585.597534	-91.307968	1285.263306	-566.137085	103.479225	1317.948975	-554.923279	115.349876	1584.999756	-666.899597	329.023987	1051.056885	-612.834961	-139.684082	1053.007324	-549.592651	305.807404	809.704956	-507.993408	-91.059723	817.174500	-575.465881	100.060555	960.628906	428.152710	10.970771	924.474365	449.992371	192.040512
-587.073608	203.769516	863.696289	-580.854309	1.052403	858.344299	-698.164001	248.197769	420.318024	-629.150635	-25.765640	472.630066	-694.098083	253.437378	67.276741	-691.909607	-15.572204	76.225929	-630.467957	298.000977	1286.947754	-585.411926	-91.321724	1285.225708	-566.021057	103.460999	1317.923218	-554.698547	115.085480	1585.046143	-666.787170	329.061554	1051.096680	-612.729248	-139.632431	1052.970825	-549.532593	305.809723	809.707153	-507.888123	-90.892105	817.137939	-575.322815	100.046547	960.618164	428.269745	10.996552	924.459900	450.095490	192.082947
-586.945984	203.721390	863.686401	-580.739807	1.020017	858.338501	-698.121887	248.170288	420.308807	-629.075500	-25.764101	472.636444	-694.071594	253.437241	67.274742	-691.894653	-15.570819	76.222885	-630.295837	297.961304	1286.969727	-585.309387	-91.375214	1285.174072	-565.857727	103.403183	1317.921021	-554.521851	114.819176	1585.057251	-666.632141	329.020264	1051.154419	-612.629089	-139.597305	1052.927246	-549.466553	305.781921	809.685974	-507.820496	-90.778557	817.095459	-575.185547	100.008095	960.608948	428.346588	10.985876	924.485046	450.188599	192.056519
-586.828674	203.671753	863.666382	-580.648682	0.984849	858.330017	-698.080017	248.113937	420.307953	-629.031982	-25.793255	472.639648	-694.086243	253.422134	67.279976	-691.883728	-15.563956	76.219963	-630.092529	297.925903	1286.993408	-585.202393	-91.431976	1285.113403	-565.699890	103.360428	1317.942749	-554.322266	114.562889	1585.085327	-666.463379	329.014832	1051.189209	-612.540161	-139.592667	1052.883179	-549.393982	305.754822	809.682678	-507.736267	-90.644829	817.043884	-575.051819	99.971046	960.592285	428.459808	11.025997	924.474121	450.274567	192.116837
-586.696594	203.671875	863.651917	-580.548889	0.945772	858.312378	-698.053223	248.118744	420.333435	-629.045959	-25.868221	472.645050	-694.076599	253.421326	67.280869	-691.909607	-15.576266	76.241760	-629.888794	297.857941	1287.011963	-585.046448	-91.468369	1285.079346	-565.527466	103.311455	1317.944458	-554.112732	114.315796	1585.114990	-666.327087	329.026428	1051.214478	-612.432739	-139.544006	1052.843262	-549.332092	305.705170	809.685547	-507.677307	-90.568359	816.989502	-574.918762	99.949661	960.574707	428.576569	11.056424	924.479004	450.373199	192.106781
-586.559631	203.616516	863.638306	-580.428772	0.916738	858.314331	-697.993652	248.101837	420.327759	-628.967834	-25.865761	472.637695	-694.058960	253.435989	67.268433	-691.844055	-15.566930	76.247353	-629.604004	297.770081	1287.031250	-584.819031	-91.555450	1285.055420	-565.376343	103.265686	1317.949341	-553.925415	114.110657	1585.141357	-666.144775	328.991577	1051.272583	-612.328186	-139.534454	1052.832642	-549.241089	305.627716	809.668030	-507.630341	-90.508743	816.937622	-574.769592	99.914719	960.567200	428.691528	11.105919	924.484741	450.449951	192.132385
-586.415161	203.596863	863.607422	-580.310669	0.830843	858.306274	-697.904663	248.071442	420.348938	-628.912415	-25.886019	472.646606	-694.039551	253.443756	67.279083	-691.883850	-15.569318	76.255875	-629.363037	297.724365	1287.057007	-584.705444	-91.624763	1285.031006	-565.188293	103.208229	1317.945679	-553.723328	113.871147	1585.187988	-665.942017	328.971893	1051.290405	-612.237305	-139.527344	1052.779541	-549.132202	305.521210	809.668091	-507.583160	-90.463997	816.866089	-574.622498	99.873306	960.546631	428.806427	11.100671	924.474854	450.570221	192.135620
-586.273193	203.577011	863.596802	-580.150757	0.773882	858.311340	-697.846680	248.062729	420.362244	-628.859009	-25.906866	472.642395	-694.045044	253.451630	67.292511	-691.884155	-15.543618	76.249069	-629.172546	297.738556	1287.085815	-584.625366	-91.652222	1285.026978	-565.015198	103.138794	1317.928589	-553.627686	113.616837	1585.192383	-665.732239	328.916412	1051.308838	-612.145935	-139.513153	1052.770386	-549.017700	305.394775	809.672974	-507.522766	-90.434631	816.805969	-574.453735	99.844376	960.542542	428.912048	11.138435	924.492676	450.643524	192.164749
-586.112732	203.534882	863.578674	-580.015747	0.683306	858.302368	-697.814636	248.029297	420.391510	-628.778931	-25.905869	472.651184	-694.091370	253.430893	67.333183	-691.902283	-15.559378	76.249870	-628.929382	297.684998	1287.101318	-584.461731	-91.718269	1285.000122	-564.829590	103.059959	1317.917358	-553.427124	113.398994	1585.280029	-665.476074	328.792145	1051.331909	-612.038025	-139.500900	1052.722778	-548.843079	305.276367	809.685547	-507.464447	-90.455513	816.779114	-574.282166	99.782738	960.526978	429.050751	11.185519	924.492371	450.751251	192.159119
-585.906189	203.535202	863.586975	-579.836121	0.647258	858.312012	-697.734192	248.029419	420.379059	-628.680420	-25.951324	472.645844	-694.054016	253.428635	67.334549	-691.913391	-15.544003	76.282959	-628.647827	297.613678	1287.125122	-584.284851	-91.791557	1285.003052	-564.628052	102.993088	1317.931152	-553.165161	113.305000	1585.382446	-665.228333	328.688232	1051.344727	-611.947144	-139.517334	1052.734497	-548.672180	305.127228	809.706055	-507.404327	-90.491341	816.745972	-574.082642	99.765007	960.535400	429.176636	11.223668	924.496521	450.835632	192.177765
-585.733582	203.534912	863.590332	-579.671631	0.581578	858.304199	-697.670532	247.978027	420.407837	-628.539673	-25.937578	472.638245	-694.090759	253.430725	67.328804	-691.915161	-15.527478	76.277214	-628.386292	297.593353	1287.166382	-584.103149	-91.843483	1285.011719	-564.437744	102.907654	1317.909302	-552.945557	113.143501	1585.451904	-664.990784	328.605286	1051.344238	-611.845459	-139.541122	1052.690186	-548.490234	305.000580	809.701782	-507.327789	-90.536911	816.699036	-573.889954	99.727699	960.530945	429.333221	11.220024	924.518433	450.949677	192.158020
-585.542542	203.513184	863.586060	-579.527832	0.541071	858.275818	-697.616821	247.984131	420.427795	-628.396118	-25.918888	472.604492	-694.064514	253.418365	67.350807	-691.934082	-15.528354	76.278893	-628.141724	297.561401	1287.187256	-583.952698	-91.909851	1285.037476	-564.233276	102.848343	1317.887939	-552.778198	112.950584	1585.473389	-664.754395	328.520111	1051.365845	-611.755737	-139.561829	1052.693726	-548.297668	304.877899	809.707520	-507.224335	-90.622147	816.703857	-573.694641	99.683815	960.511841	429.459503	11.249400	924.543518	451.032410	192.164017
-585.351379	203.479080	863.582153	-579.361206	0.517214	858.280457	-697.496033	247.960175	420.427612	-628.297485	-25.954449	472.605133	-694.045410	253.417282	67.349442	-691.917236	-15.530108	76.286476	-627.896057	297.515167	1287.212280	-583.871704	-91.976784	1285.006348	-564.007507	102.785278	1317.869751	-552.577515	112.777557	1585.521851	-664.487000	328.433105	1051.391113	-611.695374	-139.577301	1052.668213	-548.048035	304.788757	809.712097	-507.106506	-90.575317	816.644592	-573.511169	99.657990	960.511841	429.616608	11.275438	924.534546	451.121246	192.208618
-585.144653	203.445404	863.563965	-579.183472	0.485307	858.261475	-697.433960	247.969620	420.443787	-628.140686	-25.964581	472.589142	-694.073792	253.427261	67.363937	-691.872559	-15.527976	76.305061	-627.673340	297.473022	1287.193604	-583.742615	-92.063118	1285.030273	-563.805481	102.709740	1317.851563	-552.428711	112.588081	1585.532471	-664.224304	328.395691	1051.397095	-611.576050	-139.597305	1052.663208	-547.806824	304.677643	809.732544	-506.963715	-90.871445	816.682556	-573.297241	99.624229	960.491333	429.767700	11.289511	924.558838	451.239441	192.199371
-584.919312	203.498840	863.569153	-578.993286	0.451788	858.267883	-697.313171	247.947418	420.449615	-628.021790	-25.980492	472.594513	-694.114624	253.429794	67.362282	-691.903870	-15.530134	76.312553	-627.426941	297.436249	1287.214722	-583.598755	-92.116272	1285.037109	-563.593262	102.624062	1317.833130	-552.192261	112.458168	1585.610962	-663.950745	328.357025	1051.410400	-611.485413	-139.688034	1052.697998	-547.501587	304.584961	809.745483	-506.841797	-90.980354	816.694336	-573.083374	99.634415	960.496582	429.905182	11.299918	924.592102	451.317139	192.228073
-584.751343	203.467972	863.566345	-578.843750	0.446361	858.254150	-697.242676	247.975281	420.479065	-627.891968	-25.986744	472.557709	-694.070801	253.403091	67.348625	-691.859863	-15.521634	76.322029	-627.180237	297.413116	1287.229004	-583.483276	-92.193939	1285.061890	-563.375427	102.561943	1317.797485	-552.094238	112.241707	1585.576050	-663.636902	328.267731	1051.388916	-611.369629	-139.777725	1052.703857	-547.158081	304.495667	809.760925	-506.674774	-91.112724	816.741699	-572.910522	99.610283	960.486877	430.145508	11.109298	924.626831	451.663696	191.617493
-584.524414	203.485626	863.559631	-578.670105	0.431120	858.234375	-697.167725	247.976135	420.516235	-627.755127	-26.031000	472.533173	-694.143127	253.376663	67.399536	-691.811646	-15.521312	76.325806	-626.965881	297.404358	1287.233398	-583.386353	-92.233086	1285.075317	-563.157898	102.490761	1317.769897	-551.888489	112.079346	1585.613892	-663.348145	328.256989	1051.405884	-611.241333	-139.863846	1052.708252	-546.848267	304.375214	809.769775	-506.523834	-91.231651	816.750732	-572.693481	99.603661	960.471985	430.155945	11.307159	924.627380	451.488953	192.217041
-584.307007	203.442261	863.528687	-578.463440	0.413666	858.201965	-697.043152	247.974030	420.545563	-627.594849	-26.021622	472.499939	-694.150513	253.377228	67.401169	-691.835205	-15.522871	76.329674	-626.709290	297.354370	1287.213135	-583.293396	-92.291061	1285.053711	-562.939392	102.416893	1317.754395	-551.699768	111.890228	1585.659546	-663.051819	328.240601	1051.373901	-611.119812	-139.952271	1052.716675	-546.542358	304.289978	809.752258	-506.375885	-91.327255	816.758667	-572.458557	99.572464	960.438232	430.363129	11.152040	924.632507	451.809814	191.699051
-584.094421	203.402054	863.519165	-578.255249	0.370127	858.168213	-696.905518	247.949493	420.553406	-627.450073	-26.039711	472.468750	-694.104370	253.385696	67.434067	-691.793213	-15.531515	76.341827	-626.447937	297.316223	1287.187866	-583.121765	-92.357986	1285.068970	-562.745544	102.363693	1317.763794	-551.507874	111.746033	1585.699219	-662.747803	328.209625	1051.355835	-611.024841	-139.959549	1052.702026	-546.236023	304.227081	809.735657	-506.208038	-91.436493	816.775269	-572.222534	99.519348	960.414001	430.492737	11.162844	924.640686	451.916718	191.655701
-583.859009	203.389984	863.501404	-578.020935	0.294922	858.165161	-696.775574	247.976471	420.613586	-627.287170	-26.042908	472.458069	-694.146606	253.388702	67.438507	-691.815979	-15.522739	76.377373	-626.177063	297.220917	1287.155518	-582.884583	-92.445122	1285.132080	-562.548218	102.293663	1317.769897	-551.303650	111.559731	1585.735352	-662.426147	328.172852	1051.294067	-610.822388	-140.209076	1052.794312	-545.895691	304.220551	809.712341	-506.059723	-91.630463	816.804260	-571.982788	99.483765	960.403381	430.578369	11.172752	924.643738	451.972565	191.710052
-583.604797	203.351471	863.485596	-577.772278	0.202767	858.160278	-696.574341	247.959305	420.615509	-627.131897	-26.066193	472.467468	-694.192505	253.387726	67.472046	-691.747437	-15.505196	76.358032	-625.921997	297.162476	1287.127075	-582.718140	-92.505493	1285.133545	-562.335266	102.245743	1317.757080	-551.050354	111.427391	1585.819336	-662.079163	328.150269	1051.239380	-610.652222	-140.293167	1052.812988	-545.568359	304.200836	809.686584	-505.865204	-91.819908	816.828796	-571.724670	99.424377	960.392578	430.701111	11.161748	924.653320	452.058136	191.719727
-583.391174	203.259628	863.487793	-577.558044	0.192124	858.126892	-696.317444	247.947281	420.621582	-626.976990	-26.092789	472.451111	-694.108459	253.348328	67.462151	-691.735596	-15.504170	76.358810	-625.649536	297.116394	1287.111816	-582.476257	-92.561966	1285.186035	-562.123962	102.178139	1317.786621	-550.817139	111.237831	1585.863037	-661.769165	328.198486	1051.256226	-610.475098	-140.410690	1052.869873	-545.216064	304.164368	809.675476	-505.672821	-92.010002	816.864380	-571.485962	99.355560	960.374329	430.799438	11.188292	924.667419	452.136292	191.748413
-583.168396	203.146042	863.501038	-577.267090	0.077953	858.122437	-696.101929	247.901901	420.591736	-626.801147	-26.102570	472.484924	-694.131470	253.347534	67.515411	-691.664978	-15.489250	76.379440	-625.373413	297.053925	1287.081177	-582.298950	-92.600288	1285.206299	-561.913391	102.116760	1317.812988	-550.608765	111.061478	1585.900391	-661.463074	328.194794	1051.233521	-610.289185	-140.511902	1052.898682	-544.864197	304.096741	809.632874	-505.465454	-92.215034	816.885681	-571.234070	99.235855	960.379028	430.801361	11.384405	924.667236	451.945618	192.322525
-582.838928	203.214127	863.460266	-576.994751	0.023712	858.109741	-695.847839	247.878220	420.616852	-626.669006	-26.118853	472.459656	-694.188049	253.337753	67.509720	-691.617920	-15.497563	76.390900	-625.116882	297.029572	1287.051514	-582.191223	-92.665108	1285.189697	-561.699463	102.073387	1317.845337	-550.415405	110.862968	1585.943115	-661.139771	328.198242	1051.209229	-610.080994	-140.589890	1052.909912	-544.519836	304.088959	809.618103	-505.211700	-92.419151	816.913940	-570.924377	99.255722	960.351807	430.883789	11.384966	924.671204	452.029266	192.343933
-582.587280	203.172333	863.450745	-576.759155	-0.019628	858.089783	-695.650818	247.868393	420.624237	-626.507263	-26.128836	472.471497	-694.121399	253.312836	67.519402	-691.635864	-15.498975	76.395683	-624.877075	296.974182	1286.990479	-582.015686	-92.720459	1285.189331	-561.484680	102.009529	1317.861938	-550.270874	110.642136	1585.946655	-660.794189	328.170197	1051.156616	-609.885315	-140.687653	1052.942505	-544.185974	304.070862	809.596436	-504.959991	-92.639999	816.934875	-570.682312	99.207291	960.337097	431.058655	11.237632	924.674683	452.332977	191.831131
-582.313110	203.147873	863.453247	-576.503540	-0.071641	858.075500	-695.433228	247.839432	420.617828	-626.347229	-26.194927	472.465424	-694.183411	253.327835	67.536682	-691.609680	-15.485045	76.406616	-624.668701	296.964966	1286.955200	-581.854980	-92.710419	1285.207886	-561.301636	101.948967	1317.845825	-550.052917	110.475296	1585.979004	-660.432983	328.129639	1051.071411	-609.709595	-140.736465	1052.955566	-543.842224	304.089996	809.565979	-504.743103	-92.773163	816.898315	-570.421997	99.160179	960.331360	431.115265	11.249603	924.666504	452.374908	191.851761
-582.033447	203.138123	863.475464	-576.222656	-0.125327	858.062988	-695.143494	247.819473	420.615387	-626.193542	-26.198416	472.456390	-694.146118	253.314087	67.569702	-691.644226	-15.493400	76.417793	-624.370056	296.888672	1286.895386	-581.656860	-92.788864	1285.206543	-561.083618	101.902481	1317.872192	-549.785095	110.302467	1586.026855	-660.146606	328.157074	1051.024780	-609.444336	-140.975494	1053.005127	-543.507813	304.093689	809.538269	-504.527130	-92.848923	816.898865	-570.159485	99.111504	960.337402	431.214661	11.272628	924.664917	452.441132	191.858017
-581.775085	203.112656	863.468079	-575.935059	-0.190052	858.037598	-694.886841	247.849655	420.644379	-625.984314	-26.206463	472.466034	-694.176208	253.311783	67.588951	-691.593018	-15.486412	76.439552	-624.126953	296.843109	1286.880493	-581.458313	-92.817833	1285.219238	-560.870728	101.861229	1317.857422	-549.558350	110.101036	1586.050781	-659.833679	328.096069	1050.996460	-609.222107	-141.081711	1053.027588	-543.183899	304.070618	809.500427	-504.273438	-93.039688	816.927246	-569.874756	99.059700	960.319824	431.283691	11.325221	924.644775	452.490295	191.879211
-581.488953	203.034912	863.460693	-575.650269	-0.243176	858.012329	-694.596863	247.871109	420.675476	-625.780090	-26.193596	472.443115	-694.171814	253.306396	67.612747	-691.595520	-15.480769	76.455849	-623.911926	296.840332	1286.822754	-581.285706	-92.843445	1285.264282	-560.614258	101.825043	1317.855469	-549.323486	109.899582	1586.080444	-659.517212	328.068695	1050.948486	-608.997803	-141.122208	1053.050659	-542.831360	303.975250	809.492615	-504.032532	-93.212357	816.982239	-569.585388	98.985283	960.302917	431.337311	11.395960	924.660645	452.508850	191.948746
-581.225708	202.924072	863.426392	-575.359924	-0.319705	857.992249	-694.280029	247.843094	420.630310	-625.607239	-26.238970	472.452087	-694.094055	253.259018	67.640816	-691.574951	-15.493690	76.459808	-623.662170	296.803436	1286.784912	-581.106018	-92.886467	1285.278687	-560.396973	101.772949	1317.866455	-549.104980	109.697021	1586.104004	-659.196472	327.987457	1050.916748	-608.792725	-141.081680	1053.035645	-542.477295	303.906891	809.457275	-503.743164	-93.346054	817.024475	-569.308838	98.899345	960.275940	431.411469	11.442045	924.645752	452.554260	191.975006
-580.923767	202.865646	863.426025	-575.075134	-0.375145	857.953674	-694.010193	247.828644	420.621033	-625.405151	-26.256912	472.464325	-694.069519	253.261978	67.631783	-691.580444	-15.488908	76.494781	-623.418335	296.750763	1286.745605	-580.871887	-92.914490	1285.308472	-560.160767	101.739853	1317.842651	-548.936584	109.446281	1586.097046	-658.911011	327.960114	1050.849731	-608.543030	-141.137192	1053.061523	-542.128906	303.832581	809.434204	-503.462463	-93.505508	817.047424	-569.010864	98.823036	960.255615	431.473389	11.465278	924.638367	452.590515	192.030365
-580.746765	202.764404	863.466003	-574.757996	-0.448573	857.937866	-693.790222	247.868134	420.648987	-625.185913	-26.313055	472.470917	-694.156494	253.240341	67.668480	-691.562439	-15.489758	76.510796	-623.140442	296.684875	1286.683472	-580.555847	-92.991753	1285.362305	-559.953247	101.704475	1317.850952	-548.645996	109.307693	1586.130493	-658.650330	327.923401	1050.795410	-608.275085	-141.211441	1053.109131	-541.789734	303.800568	809.413208	-503.164886	-93.609169	817.107605	-568.787903	98.713509	960.269287	431.420685	11.698396	924.638367	452.366943	192.655807
-580.378357	202.703918	863.371887	-574.493958	-0.536952	857.897522	-693.392517	247.791962	420.611298	-625.733459	-26.972858	472.598877	-694.101501	253.219360	67.684006	-691.909729	-15.507686	76.640991	-622.892395	296.627777	1286.636108	-580.241821	-93.035828	1285.415283	-559.722412	101.673988	1317.832520	-548.401123	109.093567	1586.109375	-658.386353	327.858856	1050.727539	-608.011475	-141.286652	1053.116943	-541.488953	303.768494	809.368225	-502.862701	-93.727966	817.103760	-568.456116	98.661606	960.201233	431.479431	11.742963	924.612915	452.419403	192.679733
-580.086853	202.611618	863.335388	-574.163696	-0.658908	857.897766	-693.005615	247.725128	420.614105	-625.533447	-27.061996	472.620605	-694.031921	253.189850	67.729156	-691.967651	-15.512123	76.660187	-622.657959	296.584656	1286.584961	-579.986084	-93.092522	1285.431763	-559.495789	101.620621	1317.876587	-548.106934	108.922562	1586.142578	-658.110718	327.812408	1050.655884	-607.752258	-141.345901	1053.123657	-541.198059	303.698181	809.336304	-502.585358	-93.820587	817.126343	-568.176636	98.573563	960.186401	431.531433	11.791098	924.605713	452.453094	192.693207
-579.772461	202.598282	863.334229	-573.856628	-0.750825	857.899597	-692.657104	247.687714	420.591431	-624.442993	-26.481554	472.436310	-694.012390	253.184509	67.726151	-691.548157	-15.486294	76.537033	-622.423523	296.528046	1286.557617	-579.771484	-93.155235	1285.400757	-559.287048	101.566010	1317.870850	-547.899841	108.670685	1586.073242	-657.825195	327.723755	1050.586548	-607.446289	-141.491730	1053.123535	-540.916443	303.612274	809.299377	-502.292053	-93.901428	817.128540	-567.888916	98.522270	960.188843	431.582825	11.841408	924.598633	452.488159	192.736542
-579.436096	202.487640	863.310059	-573.516541	-0.883893	857.911438	-692.337769	247.660645	420.621216	-624.100342	-26.486187	472.396759	-693.989929	253.171463	67.759468	-691.458496	-15.500348	76.535187	-622.209229	296.460541	1286.490479	-579.581726	-93.206558	1285.374268	-559.049744	101.500122	1317.861450	-547.657043	108.450905	1586.062012	-657.537537	327.659241	1050.562622	-607.140686	-141.761032	1053.134399	-540.629883	303.503387	809.249084	-502.050934	-94.000191	817.140503	-567.586609	98.417351	960.186279	431.602997	11.861390	924.574829	452.513580	192.777222
-579.113892	202.346802	863.268066	-573.209595	-0.991124	857.899109	-692.109253	247.667511	420.661499	-623.842041	-26.570370	472.421783	-694.010315	253.143082	67.783920	-691.521179	-15.499764	76.600594	-621.987976	296.392120	1286.439331	-579.377686	-93.250343	1285.336426	-558.794861	101.445534	1317.856445	-547.372803	108.251274	1586.054443	-657.255371	327.585449	1050.488525	-606.854492	-141.904785	1053.158447	-540.309937	303.398346	809.207764	-501.747772	-94.104256	817.138733	-567.287354	98.306282	960.160767	431.617340	11.922903	924.583191	452.516785	192.817368
-578.776306	202.222580	863.240173	-572.913757	-1.079210	857.862427	-691.845520	247.701569	420.703644	-623.521973	-26.612789	472.401642	-694.127258	253.141495	67.807045	-691.535706	-15.490045	76.621452	-621.753723	296.320313	1286.401611	-579.122375	-93.322472	1285.336670	-558.580750	101.383469	1317.840332	-547.083130	108.074791	1586.036133	-657.018982	327.527863	1050.436890	-606.591431	-141.984268	1053.168457	-539.995544	303.284912	809.164185	-501.423645	-94.166428	817.118896	-566.987183	98.193069	960.129822	431.657104	11.959300	924.582153	452.520905	192.883743
-578.461792	202.097412	863.207581	-572.579651	-1.209298	857.832825	-691.546204	247.651672	420.696899	-624.048096	-27.308428	472.540497	-694.034363	253.100494	67.808693	-691.915466	-15.518994	76.773361	-621.527649	296.262756	1286.380127	-578.870544	-93.342690	1285.294556	-558.336792	101.300568	1317.807861	-546.821472	107.887054	1586.012939	-656.762939	327.435211	1050.412231	-606.321228	-141.963882	1053.133545	-539.683289	303.181335	809.141602	-501.048523	-94.244354	817.129272	-566.681458	98.067215	960.100403	431.695618	11.987207	924.564087	452.563385	192.894653
-578.158691	202.011078	863.179443	-572.260864	-1.332979	857.795288	-691.302002	247.673477	420.712280	-623.834412	-27.509247	472.557495	-694.140503	253.115341	67.868141	-691.961243	-15.533655	76.818680	-621.307251	296.175690	1286.321167	-578.609314	-93.416718	1285.272949	-558.086121	101.234550	1317.767822	-546.613525	107.638710	1585.946045	-656.526611	327.349579	1050.380981	-606.049133	-141.997620	1053.087158	-539.394043	303.108673	809.124451	-500.714203	-94.308990	817.078918	-566.370850	97.958702	960.067505	431.744049	12.020649	924.556702	452.602264	192.945831
-577.872437	201.926254	863.162476	-571.938843	-1.424561	857.791626	-691.019775	247.654068	420.701538	-622.639221	-26.961269	472.362366	-694.066101	253.083572	67.865791	-691.526062	-15.513718	76.728531	-621.068604	296.113220	1286.299194	-578.401489	-93.524300	1285.235352	-557.874146	101.159752	1317.720703	-546.291077	107.536217	1585.905640	-656.241516	327.206421	1050.340942	-605.735657	-142.150955	1053.032471	-539.133911	303.016022	809.135620	-500.406647	-94.402115	817.063354	-566.102295	97.877563	960.060547	431.738342	12.020303	924.547668	452.602631	192.948029
-577.529541	201.846313	863.140015	-571.587646	-1.577125	857.781677	-690.616638	247.542603	420.679169	-622.242615	-27.044334	472.339508	-694.034729	253.077515	67.885361	-691.434875	-15.522649	76.691826	-620.840393	296.019135	1286.260742	-578.175171	-93.633247	1285.121338	-557.640686	101.070229	1317.709595	-546.014648	107.330719	1585.866943	-655.994385	327.070770	1050.288574	-605.429321	-142.247162	1052.943481	-538.854675	302.904694	809.113159	-500.097565	-94.456818	817.041565	-565.795959	97.767342	960.048035	431.767151	12.074609	924.542053	452.613739	192.975052
-577.167053	201.702682	863.106079	-571.236877	-1.708133	857.771118	-690.331482	247.496109	420.664673	-621.936768	-27.189297	472.319092	-693.958740	253.011414	67.904602	-691.471069	-15.543552	76.740074	-620.606201	295.937927	1286.227417	-577.897156	-93.730347	1285.091553	-557.385925	100.979378	1317.671021	-545.761108	107.135284	1585.850952	-655.730835	326.969452	1050.255249	-605.180847	-142.121933	1052.821777	-538.556396	302.808044	809.113037	-499.748138	-94.489456	816.993652	-565.470093	97.639832	960.028748	431.793121	12.094804	924.537781	452.650116	192.995346
-576.785522	201.526337	863.059143	-570.831238	-1.850118	857.779907	-690.040161	247.407623	420.674408	-621.613098	-27.262110	472.341217	-693.935486	253.025742	67.924553	-691.487305	-15.567482	76.763710	-620.403259	295.834534	1286.184448	-577.691895	-93.858345	1285.020264	-557.153564	100.886215	1317.635742	-545.463196	106.970818	1585.758057	-655.459656	326.851166	1050.211426	-604.856262	-142.328003	1052.767822	-538.177368	302.701111	809.109985	-499.416382	-94.497414	816.953186	-565.106567	97.507637	960.012939	431.822968	12.097866	924.518738	452.666656	193.004974
-576.442688	201.398346	863.034973	-570.472351	-1.961988	857.759155	-689.853516	247.417633	420.673492	-621.306335	-27.344507	472.375671	-693.973511	253.037506	67.983093	-691.493530	-15.562493	76.815117	-620.186707	295.747345	1286.141113	-577.445923	-93.946915	1284.952881	-556.911072	100.777344	1317.582764	-545.174072	106.798683	1585.712524	-655.199036	326.741150	1050.178711	-604.590454	-142.417435	1052.749878	-537.879517	302.606659	809.080322	-499.053253	-94.509361	816.924377	-564.779480	97.389122	959.992554	431.834625	12.133339	924.528442	452.693054	193.006210
-576.096069	201.269562	862.984192	-570.122925	-2.056664	857.716858	-689.661987	247.395691	420.701569	-620.974487	-27.420086	472.371399	-694.005310	253.020569	67.971909	-691.540161	-15.579242	76.899452	-619.991333	295.681183	1286.122803	-577.195557	-93.993752	1284.908813	-556.660034	100.645676	1317.547852	-544.890808	106.640251	1585.673218	-654.948059	326.630280	1050.183594	-604.295105	-142.436111	1052.674683	-537.586548	302.526031	809.040771	-498.679718	-94.538612	816.894226	-564.440491	97.280983	959.946899	431.843658	12.147043	924.527527	452.696259	193.025787
-575.769531	201.145508	862.940491	-569.771973	-2.167070	857.679382	-689.432190	247.421021	420.729248	-620.634583	-27.516287	472.382080	-694.024658	253.035492	68.001663	-691.541138	-15.576805	76.915298	-619.753296	295.536163	1286.080322	-576.990906	-94.122604	1284.848877	-556.429077	100.536530	1317.518311	-544.590088	106.473457	1585.640625	-654.705933	326.591888	1050.156860	-604.021179	-142.483612	1052.603271	-537.314026	302.412720	809.037903	-498.345184	-94.578232	816.849182	-564.110168	97.167427	959.907166	431.868500	12.172678	924.522827	452.701080	193.073257
-575.465088	201.091263	862.918579	-569.442017	-2.216521	857.631287	-689.180298	247.338058	420.749817	-620.355408	-27.603201	472.357361	-694.012878	252.977890	68.024559	-691.506775	-15.584354	76.936081	-619.510742	295.404388	1286.049927	-576.766113	-94.226021	1284.771973	-556.191284	100.409477	1317.500732	-544.370850	106.247856	1585.568848	-654.417786	326.527954	1050.115234	-603.711121	-142.544373	1052.542236	-537.003052	302.300629	809.024902	-497.974335	-94.629021	816.819458	-563.810608	97.103218	959.873413	431.869263	12.155978	924.531128	452.703674	193.096390
-575.123352	200.971634	862.893921	-569.045715	-2.348089	857.591064	-688.834351	247.210922	420.754578	-620.005676	-27.705959	472.354614	-693.890686	252.945282	68.051430	-691.507996	-15.591082	76.947388	-619.233398	295.242340	1286.046875	-576.474609	-94.375854	1284.712524	-555.975708	100.316727	1317.464355	-543.987061	106.149612	1585.563232	-654.112122	326.374084	1050.093018	-603.385071	-142.583176	1052.460571	-536.669128	302.241638	809.044189	-497.605042	-94.656601	816.793396	-563.451355	96.972153	959.841675	431.901733	12.181013	924.530884	452.711853	193.064362
-574.748474	200.853897	862.869385	-568.648315	-2.506117	857.563660	-688.566406	247.103745	420.725250	-619.726685	-27.840015	472.328156	-693.862488	252.954346	68.094551	-691.488770	-15.592184	76.986015	-618.978943	295.101166	1286.010498	-576.202942	-94.515877	1284.647949	-555.744873	100.200317	1317.421387	-543.690002	105.997490	1585.530151	-653.839478	326.259338	1050.028320	-603.088257	-142.533966	1052.344360	-536.357666	302.158661	809.008850	-497.240662	-94.636841	816.739990	-563.093689	96.833359	959.818115	431.901489	12.209566	924.526978	452.707275	193.083374
-574.395874	200.727524	862.843506	-568.248352	-2.627415	857.500854	-688.310059	247.008682	420.756653	-619.387756	-27.954180	472.314575	-693.835754	252.917038	68.090126	-691.440674	-15.632959	76.984726	-618.768127	295.007599	1286.007568	-575.928040	-94.654007	1284.614502	-555.466919	100.082031	1317.380127	-543.453674	105.774628	1585.479492	-653.565979	326.139404	1050.014404	-602.764404	-142.621933	1052.264038	-536.024902	302.063751	808.974060	-496.920044	-94.677933	816.695313	-562.732422	96.692917	959.774719	431.895355	12.210081	924.513428	452.697540	193.089569
-574.027710	200.563492	862.800354	-567.853516	-2.842917	857.486877	-688.129761	246.940414	420.772522	-619.113647	-28.095325	472.332031	-693.846436	252.907516	68.129028	-691.430298	-15.626156	77.036774	-618.535889	294.886627	1285.991943	-575.681335	-94.770454	1284.576416	-555.205383	99.951118	1317.332397	-543.171875	105.605690	1585.443115	-653.299866	326.043518	1050.015137	-602.474915	-142.738998	1052.203491	-535.731506	302.023041	808.945007	-496.568665	-94.727585	816.648132	-562.369812	96.518532	959.748108	431.877655	12.227221	924.512512	452.660492	193.141052
-573.708923	200.424698	862.753601	-567.516846	-2.950916	857.452942	-687.964294	246.870758	420.822021	-618.733215	-28.113956	472.294281	-693.860046	252.870056	68.141472	-691.416504	-15.652599	77.085884	-618.332581	294.809967	1285.967407	-575.480103	-94.878616	1284.534058	-554.923157	99.845772	1317.310303	-542.868896	105.449379	1585.402588	-653.018188	325.924683	1049.954712	-602.160950	-142.876083	1052.168213	-535.372253	301.925812	808.940430	-496.200012	-94.771637	816.623718	-562.038391	96.401917	959.707581	431.914398	12.275254	924.500000	452.670990	193.155853
-573.376831	200.309738	862.726990	-567.177917	-3.020554	857.436646	-687.762695	246.773911	420.822693	-618.372314	-28.099300	472.237549	-693.836060	252.857956	68.177200	-691.451050	-15.642025	77.105247	-618.007019	294.646118	1285.947388	-575.158691	-95.042725	1284.496338	-554.667786	99.699081	1317.285156	-542.505127	105.355919	1585.386230	-652.709961	325.769928	1049.951904	-601.858704	-142.984390	1052.104004	-535.031677	301.829559	808.953674	-495.830292	-94.821747	816.603394	-561.693970	96.314735	959.685547	431.916382	12.272810	924.499268	452.680908	193.177246
-573.032654	200.194687	862.688049	-566.804443	-3.118912	857.407715	-687.538757	246.717667	420.882446	-618.249939	-28.353548	472.256378	-693.840149	252.821091	68.202072	-691.552795	-15.661578	77.184258	-617.796570	294.556610	1285.896606	-574.840942	-95.137802	1284.447998	-554.369324	99.563126	1317.244751	-542.203369	105.186783	1585.351807	-652.403992	325.633972	1049.899780	-601.513123	-143.114212	1052.076538	-534.684082	301.751953	808.940491	-495.422058	-94.844299	816.584656	-561.352234	96.213448	959.653198	431.911438	12.287595	924.497681	452.644135	193.199234
-572.710205	200.056015	862.633789	-566.433960	-3.294429	857.370300	-687.289063	246.640518	420.907654	-617.537781	-28.179770	472.183014	-693.725220	252.751495	68.215950	-691.357971	-15.696091	77.155739	-617.484131	294.369537	1285.825684	-574.442322	-95.334595	1284.427246	-554.090576	99.440529	1317.215088	-541.896973	105.011055	1585.328491	-652.119202	325.514435	1049.865967	-601.150818	-143.230179	1052.043823	-534.354980	301.669067	808.913330	-495.061798	-94.908348	816.554932	-561.006958	96.066971	959.607666	431.909027	12.293555	924.503357	452.635406	193.185562
-572.403564	199.921967	862.603394	-566.043579	-3.541949	857.365601	-687.086975	246.564148	420.937134	-618.318970	-29.143026	472.411194	-693.756775	252.759262	68.259766	-691.883667	-15.723068	77.358864	-617.217896	294.212158	1285.802734	-574.011841	-95.444611	1284.422363	-553.821411	99.315895	1317.168945	-541.560913	104.879784	1585.345093	-651.863831	325.430176	1049.815308	-600.830017	-143.172623	1051.957275	-534.021362	301.570465	808.890808	-494.681122	-94.945793	816.528687	-560.654785	95.893692	959.590210	431.928711	12.329590	924.488098	452.629395	193.206467
-572.073425	199.788162	862.582214	-565.687378	-3.653021	857.328186	-686.816284	246.488693	420.938385	-618.122070	-29.323332	472.427338	-693.680054	252.745300	68.287704	-691.962524	-15.741421	77.404831	-616.979004	294.131653	1285.771362	-573.799377	-95.556435	1284.359009	-553.541565	99.193237	1317.105835	-541.237427	104.718971	1585.328735	-651.577454	325.285828	1049.793579	-600.453796	-143.474335	1051.963257	-533.724854	301.462219	808.849670	-494.349030	-95.029060	816.503601	-560.306885	95.764305	959.560364	431.920746	12.326911	924.480652	452.622314	193.219681
-571.733459	199.667511	862.559692	-565.340698	-3.773651	857.288147	-686.581177	246.450012	420.952637	-617.036194	-28.795530	472.278687	-693.705261	252.704590	68.287285	-691.564758	-15.722952	77.323418	-616.693359	294.048584	1285.764526	-573.428833	-95.673058	1284.366577	-553.257080	99.061546	1317.069336	-540.918823	104.547478	1585.313354	-651.270447	325.152069	1049.754028	-600.107239	-143.603058	1051.908691	-533.421204	301.365601	808.832886	-494.011566	-95.102654	816.474365	-559.952087	95.635788	959.527893	431.954681	12.339263	924.468750	452.649109	193.255844
-571.389160	199.539154	862.559204	-565.001648	-3.791591	857.259521	-686.382324	246.417526	420.989990	-616.648071	-28.800604	472.267670	-693.655823	252.698959	68.331078	-691.488831	-15.733585	77.369286	-616.427429	293.919830	1285.736084	-573.076904	-95.824409	1284.373535	-552.970947	98.922195	1317.053223	-540.637939	104.356522	1585.273560	-650.946167	324.992188	1049.732422	-599.715210	-143.740494	1051.890137	-533.088684	301.242767	808.819275	-493.610107	-95.201500	816.462402	-559.622925	95.546951	959.514099	431.979675	12.334567	924.493835	452.659729	193.253708
-571.095703	199.502640	862.578003	-564.660706	-3.873475	857.235474	-686.151978	246.359192	421.017151	-616.347778	-28.920944	472.260712	-693.589539	252.653351	68.356987	-691.522217	-15.725548	77.420456	-616.151611	293.766815	1285.726440	-572.710022	-95.929771	1284.380005	-552.663940	98.781319	1317.042480	-540.374939	104.112663	1585.263428	-650.642334	324.870270	1049.716431	-599.320313	-143.877777	1051.876221	-532.819824	301.123322	808.788208	-493.222382	-95.294220	816.454956	-559.303894	95.469368	959.510864	432.017059	12.350688	924.481079	452.667419	193.252701
-570.898804	199.383652	862.657043	-564.307922	-3.981540	857.245300	-685.946655	246.262924	421.043213	-615.678589	-28.854965	472.187775	-693.601807	252.603226	68.415924	-691.363342	-15.771688	77.453873	-615.869751	293.610474	1285.726074	-572.399109	-96.087044	1284.313965	-552.356079	98.649948	1317.060425	-539.986694	104.025360	1585.294434	-650.359314	324.755981	1049.691772	-598.946594	-143.890671	1051.855957	-532.511719	300.973053	808.779480	-492.824982	-95.404289	816.434265	-559.060730	95.327271	959.557312	432.036713	12.407041	924.478516	452.654266	193.295486
-570.501343	199.273636	862.564270	-563.967285	-4.119313	857.233276	-685.669800	246.173080	421.022186	-615.475647	-29.230223	472.254303	-693.530823	252.573425	68.453033	-691.528381	-15.801487	77.545631	-615.533142	293.426270	1285.717773	-572.019287	-96.253105	1284.267944	-552.079712	98.519859	1317.060913	-539.650330	103.851028	1585.289307	-650.074524	324.566650	1049.659668	-598.512329	-144.139481	1051.886108	-532.215088	300.816589	808.794434	-492.454529	-95.522057	816.420837	-558.663452	95.241844	959.503418	432.071198	12.373155	924.501160	452.683441	193.274536
-570.181091	199.107956	862.541748	-563.624695	-4.296837	857.247742	-685.462769	246.081848	421.038086	-615.071472	-29.466625	472.206024	-693.571167	252.539673	68.495216	-691.610229	-15.826012	77.660065	-615.293945	293.299774	1285.720093	-571.639893	-96.322540	1284.272095	-551.741272	98.419678	1317.062622	-539.326111	103.669899	1585.263672	-649.771057	324.380524	1049.633301	-598.108154	-144.246735	1051.859253	-531.924194	300.646454	808.784973	-492.067047	-95.660240	816.404419	-558.342529	95.089058	959.500732	432.101501	12.379506	924.489990	452.699432	193.266739
-569.880066	198.895477	862.508728	-563.319641	-4.433442	857.246521	-685.232300	246.050659	421.030365	-614.592712	-29.645445	472.161438	-693.563782	252.515717	68.539879	-691.566467	-15.854747	77.716820	-614.996948	293.155548	1285.674438	-571.195557	-96.421738	1284.292847	-551.444275	98.292091	1317.065796	-538.980591	103.506973	1585.262085	-649.468262	324.223755	1049.658203	-597.741150	-144.226974	1051.831543	-531.651672	300.526581	808.814880	-491.625946	-95.804382	816.409058	-558.045349	94.929161	959.484436	432.140045	12.364042	924.519775	452.701324	193.236801
-569.576355	198.740646	862.504700	-563.026062	-4.598529	857.279968	-685.040039	246.021500	421.087402	-613.842651	-29.619287	472.101593	-693.555298	252.482819	68.556259	-691.395996	-15.859420	77.747459	-614.711975	293.023346	1285.664063	-570.883179	-96.573334	1284.262329	-551.109436	98.165619	1317.030273	-538.638855	103.341064	1585.267944	-649.185852	324.026184	1049.633545	-597.341309	-144.414459	1051.831543	-531.343567	300.398193	808.804504	-491.201599	-95.998123	816.393066	-557.750793	94.787125	959.499939	432.186035	12.353867	924.494751	452.723145	193.237747
-569.302979	198.599213	862.497437	-562.746277	-4.701263	857.284058	-684.857239	245.997559	421.132202	-613.620605	-30.023214	472.183685	-693.567749	252.461105	68.605461	-691.632874	-15.878716	77.894424	-614.420471	292.907837	1285.654663	-570.512817	-96.678673	1284.254150	-550.760559	98.055771	1317.028687	-538.296753	103.168945	1585.263550	-648.916992	323.908051	1049.640015	-596.933655	-144.627502	1051.810303	-531.019531	300.255829	808.830261	-490.794006	-96.188828	816.403442	-557.485779	94.670036	959.499451	432.219971	12.361262	924.499634	452.732666	193.268585
-569.048401	198.517731	862.510498	-562.486084	-4.841660	857.295776	-684.626770	245.923553	421.162659	-613.128418	-30.199665	472.188782	-693.564392	252.440979	68.646393	-691.581970	-15.903227	77.980492	-614.089661	292.737701	1285.663208	-570.094177	-96.832100	1284.261719	-550.436401	97.933723	1317.024536	-537.945190	102.991325	1585.262207	-648.674805	323.772064	1049.663452	-596.526184	-144.812515	1051.821533	-530.739807	300.096344	808.792175	-490.393738	-96.337524	816.395691	-557.246826	94.558693	959.513428	432.256592	12.329769	924.526550	452.755157	193.229599
-568.773376	198.427017	862.499207	-562.154175	-4.983870	857.310242	-684.405762	245.851898	421.190430	-612.532227	-30.315582	472.166931	-693.563538	252.418869	68.686806	-691.571899	-15.941954	78.031288	-613.849060	292.630890	1285.689331	-569.782166	-96.931747	1284.244385	-550.113281	97.783928	1316.976318	-537.580383	102.831261	1585.234619	-648.384705	323.579742	1049.651367	-596.104004	-145.077850	1051.828369	-530.475220	299.950653	808.811707	-490.000977	-96.526810	816.413635	-556.961487	94.457138	959.516907	432.323730	12.346794	924.525452	452.770935	193.236328
-568.484497	198.302139	862.493958	-561.876160	-5.097861	857.302368	-684.185547	245.803238	421.227722	-611.931458	-30.428228	472.133698	-693.576538	252.387360	68.688179	-691.495850	-15.924087	78.105103	-613.559570	292.494476	1285.675903	-569.459351	-97.061081	1284.224121	-549.809937	97.642906	1316.964355	-537.226379	102.665924	1585.209473	-648.105469	323.446960	1049.609985	-595.707275	-145.247116	1051.817749	-530.221985	299.766022	808.781067	-489.546722	-96.674149	816.416992	-556.690186	94.335442	959.511353	432.378235	12.330609	924.521729	452.818115	193.211456
-568.249512	198.149384	862.479614	-561.594910	-5.244957	857.305725	-683.951782	245.753937	421.206024	-611.427368	-30.547970	472.060486	-693.562561	252.373215	68.770882	-691.527588	-15.954419	78.202461	-613.269348	292.357483	1285.690430	-569.103516	-97.187576	1284.214966	-549.491943	97.526848	1316.968750	-536.845581	102.516823	1585.162109	-647.802795	323.291565	1049.604980	-595.308105	-145.374527	1051.791260	-529.969849	299.606934	808.771545	-489.079803	-96.876869	816.432373	-556.432434	94.196060	959.506104	432.408264	12.327322	924.542603	452.821442	193.210556
-567.979126	198.023758	862.468201	-561.271851	-5.422841	857.326721	-683.745239	245.705612	421.225952	-610.880066	-30.712460	472.024475	-693.544312	252.340393	68.810608	-691.580078	-15.995166	78.305153	-612.965210	292.225037	1285.674561	-568.777527	-97.302742	1284.187256	-549.178284	97.405647	1316.967896	-536.547791	102.274147	1585.104614	-647.499146	323.138367	1049.595581	-594.923584	-145.570679	1051.781372	-529.672424	299.428436	808.755920	-488.641663	-97.053703	816.424316	-556.158630	94.062134	959.513245	432.492462	12.296212	924.544312	452.877472	193.167923
-567.743286	197.852570	862.443420	-561.011902	-5.570513	857.345947	-683.515076	245.648239	421.249664	-610.285461	-30.917091	472.036163	-693.542358	252.327271	68.834000	-691.539978	-15.988610	78.415260	-612.686890	292.106628	1285.669434	-568.524963	-97.421951	1284.125610	-548.894104	97.304703	1316.941162	-536.183228	102.128716	1585.093140	-647.229614	323.023651	1049.606812	-594.546204	-145.780136	1051.755127	-529.427612	299.298645	808.723450	-488.236450	-97.218063	816.379089	-555.921265	93.924583	959.511841	432.515747	12.241586	924.565552	452.895721	193.145142
-567.598877	197.658844	862.517273	-560.736694	-5.693214	857.402466	-683.314697	245.590439	421.258087	-609.796021	-31.097864	472.103973	-693.536316	252.303986	68.875679	-691.492004	-16.006634	78.488136	-612.427734	291.988037	1285.672607	-568.245483	-97.534294	1284.096436	-548.587769	97.144318	1316.937500	-535.770325	102.036903	1585.070068	-646.988098	322.917328	1049.606079	-594.180176	-145.928665	1051.752686	-529.155029	299.193481	808.726379	-487.832611	-97.409950	816.359619	-555.760986	93.760757	959.581116	432.583679	12.267592	924.558411	452.941040	193.147400
-567.272888	197.584579	862.449463	-560.504272	-5.769625	857.401794	-683.078186	245.515808	421.288361	-609.309753	-31.287178	472.109589	-693.497620	252.289993	68.888016	-691.500671	-16.065084	78.622314	-612.174438	291.840576	1285.649780	-567.939575	-97.637688	1284.103271	-548.302673	97.038437	1316.928711	-535.401855	101.884399	1585.028320	-646.741638	322.801697	1049.615234	-593.785828	-146.054321	1051.733154	-528.941589	299.106720	808.683777	-487.397797	-97.611115	816.395691	-555.471741	93.714844	959.546631	432.612122	12.228897	924.563171	452.950836	193.139938
-567.009827	197.463394	862.459717	-560.195374	-5.912714	857.467285	-682.850464	245.439285	421.287354	-609.438171	-32.022652	472.243713	-693.451233	252.275513	68.918472	-691.867615	-16.122448	78.872864	-611.931274	291.717590	1285.648804	-567.668762	-97.711662	1284.120361	-548.002686	96.905510	1316.922119	-535.042358	101.693726	1585.010620	-646.476685	322.681427	1049.606934	-593.439819	-146.113770	1051.659668	-528.707947	298.986664	808.670471	-486.961395	-97.815186	816.389221	-555.224487	93.610504	959.588379	432.676147	12.170597	924.582092	453.008301	193.086121
-566.815796	197.404068	862.466370	-559.974915	-5.985822	857.457031	-682.695007	245.386795	421.358002	-608.229553	-31.715090	472.090973	-693.435486	252.270050	68.977295	-691.508362	-16.128069	78.879372	-611.678650	291.574707	1285.635010	-567.380188	-97.846840	1284.075928	-547.725342	96.800484	1316.929199	-534.661194	101.549454	1585.009888	-646.208435	322.533813	1049.582642	-593.078552	-146.289261	1051.638184	-528.484192	298.892792	808.634705	-486.565765	-98.021805	816.436096	-555.039795	93.536430	959.588318	432.723145	12.193628	924.576172	453.045380	193.100540
-566.597900	197.300293	862.470154	-559.703369	-6.081092	857.483459	-682.513977	245.327423	421.391907	-607.634277	-31.850157	472.030426	-693.386658	252.226120	69.021225	-691.527161	-16.144459	78.967827	-611.459167	291.428345	1285.625854	-567.133728	-97.952713	1284.015503	-547.450500	96.694199	1316.883179	-534.355469	101.350922	1584.943848	-645.960327	322.419464	1049.570801	-592.751038	-146.389832	1051.598022	-528.252747	298.802124	808.619934	-486.203156	-98.174332	816.446228	-554.819458	93.449242	959.605774	432.796722	12.181218	924.572998	453.116272	193.100784
-566.402893	197.209152	862.460266	-559.476868	-6.173535	857.487976	-682.342224	245.295395	421.412323	-607.115417	-32.053066	472.000946	-693.344788	252.222443	69.041168	-691.604309	-16.221882	79.128654	-611.235352	291.310822	1285.592407	-566.897705	-98.049866	1283.955811	-547.177979	96.624588	1316.885132	-534.015015	101.204430	1584.870728	-645.761292	322.333191	1049.551880	-592.454102	-146.519806	1051.576782	-528.016663	298.692993	808.605774	-485.813690	-98.297325	816.454468	-554.616882	93.365494	959.603882	432.849579	12.144619	924.577332	453.175079	193.085907
-566.161682	197.087433	862.469299	-559.205872	-6.279634	857.521667	-681.716553	244.975723	421.291290	-606.607544	-32.225498	472.013611	-692.973206	252.172867	69.045746	-691.576233	-16.232956	79.257423	-610.964294	291.187317	1285.571411	-566.566528	-98.165550	1283.937134	-546.946228	96.551697	1316.885376	-533.721436	100.968025	1584.824707	-645.549988	322.188995	1049.520142	-592.182678	-146.687439	1051.593628	-527.783691	298.584503	808.566650	-485.471130	-98.447235	816.444153	-554.404419	93.263130	959.629150	432.908234	12.112049	924.566711	453.236725	193.066559
-566.075256	197.047272	862.476440	-559.325012	-6.068870	857.496826	-681.584351	244.892548	421.319733	-606.060181	-32.421474	471.962830	-692.942444	252.152664	69.090530	-691.563599	-16.277899	79.375221	-610.813904	291.104736	1285.592773	-566.321289	-98.212967	1283.954712	-546.698914	96.453552	1316.870483	-533.341614	100.875084	1584.804810	-645.359375	322.078522	1049.506592	-591.934814	-146.792847	1051.613037	-527.579285	298.510162	808.576904	-485.133148	-98.593994	816.435974	-554.395264	93.322662	959.617615	432.949707	12.133999	924.562561	453.278107	193.077255
-565.782043	196.872345	862.485168	-558.784363	-6.518963	857.566467	-681.428528	244.830856	421.360779	-605.473999	-32.615891	472.087067	-692.913574	252.100235	69.109283	-691.554749	-16.316156	79.492577	-610.591797	290.959717	1285.568970	-566.023438	-98.308075	1283.953125	-546.468628	96.362511	1316.861816	-532.996765	100.752159	1584.802368	-645.196960	321.984924	1049.504639	-591.675659	-146.836334	1051.578735	-527.396606	298.415985	808.556458	-484.823944	-98.719826	816.451599	-554.032410	93.051010	959.662231	433.018402	12.096438	924.565308	453.354401	193.069000
-565.618958	196.734451	862.500977	-558.582642	-6.631054	857.615479	-681.396851	244.776413	421.398041	-604.976257	-32.782337	472.084106	-692.925415	252.091141	69.102448	-691.627136	-16.357147	79.652901	-610.396362	290.835876	1285.593750	-565.840576	-98.404930	1283.936768	-546.197266	96.287392	1316.890259	-532.675537	100.592850	1584.777954	-644.989258	321.860718	1049.507935	-591.412354	-146.997375	1051.584961	-527.228882	298.340363	808.560974	-484.532562	-98.835487	816.474060	-553.876343	92.942627	959.697144	433.066986	12.093811	924.555542	453.403595	193.055511
-565.470032	196.643127	862.498291	-558.434143	-6.692536	857.635986	-681.282898	244.709351	421.391602	-604.465820	-32.887383	472.038361	-692.912659	252.098022	69.150627	-691.591919	-16.397310	79.786026	-610.283264	290.768250	1285.597656	-565.696899	-98.457489	1283.941650	-545.963013	96.172081	1316.868408	-532.454773	100.355743	1584.713623	-644.812744	321.772522	1049.515015	-591.165161	-147.127502	1051.567505	-527.058044	298.259949	808.587646	-484.281219	-98.938263	816.478027	-553.736572	92.876915	959.707031	433.119141	12.065548	924.574707	453.449127	193.052414
-565.310059	196.538559	862.491821	-558.273315	-6.795719	857.671082	-681.272644	244.729904	421.461975	-604.091614	-33.071922	472.047516	-692.981323	252.083420	69.180931	-691.617798	-16.466013	79.921440	-610.110352	290.666962	1285.608643	-565.464966	-98.526169	1283.936523	-545.746826	96.106216	1316.860718	-532.121338	100.288727	1584.701538	-644.649536	321.700043	1049.520996	-590.921021	-147.241608	1051.582886	-526.913513	298.163391	808.590515	-484.057159	-99.035179	816.488220	-553.591980	92.792824	959.723022	433.191406	12.053906	924.573181	453.518005	193.028473
-565.159729	196.441055	862.482849	-558.130432	-6.882807	857.713257	-681.105164	244.644623	421.437225	-603.652405	-33.284279	472.046906	-692.956238	252.074753	69.179939	-691.497681	-16.460049	80.036652	-609.903625	290.531464	1285.593628	-565.137512	-98.630371	1283.918335	-545.549438	96.036911	1316.873657	-531.845154	100.147408	1584.657227	-644.495850	321.593231	1049.505005	-590.678650	-147.284744	1051.560791	-526.792236	298.094482	808.585571	-483.853333	-99.111206	816.446533	-553.465271	92.724472	959.741760	433.218567	12.023793	924.563660	453.561493	193.018326
-564.997986	196.345871	862.501953	-557.929199	-6.990730	857.775940	-680.855957	244.514252	421.393646	-603.265015	-33.411522	472.052155	-692.859070	252.060577	69.185287	-691.510193	-16.514214	80.168610	-609.784119	290.499542	1285.604614	-564.950378	-98.632912	1283.917480	-545.387390	95.972336	1316.852051	-531.572815	100.006119	1584.613403	-644.363770	321.532257	1049.517334	-590.447388	-147.333298	1051.520874	-526.697632	298.018951	808.588806	-483.634796	-99.207443	816.455994	-553.312134	92.644951	959.785461	433.276978	11.994281	924.558289	453.613098	193.015549
-564.869019	196.255463	862.524048	-557.769714	-7.068644	857.820496	-680.743652	244.456039	421.410370	-602.926880	-33.499584	472.092255	-692.763855	252.053391	69.218796	-691.445923	-16.530369	80.266373	-609.651001	290.424530	1285.605103	-564.801819	-98.723579	1283.899048	-545.204895	95.913406	1316.869141	-531.307007	99.876862	1584.585083	-644.215698	321.438477	1049.515503	-590.271484	-147.299438	1051.479370	-526.600586	297.937561	808.591187	-483.458160	-99.320526	816.426941	-553.189636	92.572067	959.820801	433.350342	11.966518	924.543457	453.674194	193.018021
-564.740112	196.180283	862.544861	-557.604065	-7.162743	857.880371	-680.685608	244.442886	421.433441	-602.670166	-33.618397	472.182892	-692.818298	252.015869	69.221428	-691.431274	-16.561598	80.399773	-609.512390	290.370605	1285.620361	-564.636963	-98.762596	1283.862915	-545.062927	95.833054	1316.874634	-531.108276	99.642555	1584.490845	-644.117371	321.383881	1049.538330	-590.057556	-147.422348	1051.471924	-526.533875	297.864777	808.596741	-483.286713	-99.379692	816.419495	-553.078003	92.506905	959.864441	433.425232	11.981083	924.542175	453.735016	192.968399
-564.663574	196.088898	862.555298	-557.473572	-7.231528	857.944214	-680.662292	244.408569	421.478699	-602.461975	-33.725124	472.253540	-692.870789	252.023193	69.268173	-691.372803	-16.623672	80.504593	-609.399475	290.320038	1285.646851	-564.498047	-98.794739	1283.852295	-544.905151	95.772461	1316.909668	-530.861938	99.492279	1584.459351	-644.034302	321.327606	1049.553833	-589.898193	-147.513519	1051.472778	-526.480286	297.777588	808.596130	-483.142975	-99.457100	816.410034	-552.975159	92.454887	959.902161	433.484985	11.930819	924.533569	453.798004	192.973236
-564.540100	196.029221	862.585144	-557.313660	-7.291849	858.001465	-680.448181	244.297363	421.446442	-602.241028	-33.847557	472.326935	-692.721497	251.982605	69.264122	-691.318848	-16.657154	80.608917	-609.296204	290.278015	1285.661133	-564.352051	-98.811180	1283.868530	-544.759949	95.736839	1316.928833	-530.627014	99.367943	1584.441650	-643.960693	321.227051	1049.580444	-589.742126	-147.574448	1051.490845	-526.424927	297.703125	808.582947	-483.017548	-99.549904	816.409790	-552.850952	92.409126	959.947388	433.596466	11.919044	924.533142	453.865387	192.972427
-564.477051	195.936020	862.596069	-557.209106	-7.364031	858.064697	-680.336609	244.210800	421.448761	-602.123535	-33.964264	472.405060	-692.681946	251.946808	69.277367	-691.322021	-16.657230	80.715889	-609.197510	290.228912	1285.684814	-564.241455	-98.829201	1283.876221	-544.615845	95.692596	1316.943726	-530.343567	99.302261	1584.451660	-643.911743	321.180603	1049.605713	-589.620056	-147.603317	1051.503662	-526.399231	297.607117	808.557556	-482.896912	-99.614349	816.413574	-552.768921	92.353432	959.985107	433.657410	11.904174	924.531921	453.923157	192.927734
-564.426758	195.867035	862.630615	-557.131897	-7.413735	858.122192	-680.266052	244.151810	421.446991	-602.031372	-34.045940	472.499084	-692.714172	251.959732	69.313950	-691.260437	-16.692636	80.789734	-609.098328	290.179016	1285.715698	-564.083679	-98.866211	1283.885498	-544.511475	95.669052	1316.943481	-530.130005	99.222763	1584.421509	-643.846436	321.072083	1049.630005	-589.500549	-147.645309	1051.507080	-526.350281	297.552551	808.562500	-482.795227	-99.681862	816.407166	-552.701172	92.306358	960.031067	433.726685	11.861668	924.530029	453.985260	192.910873
-564.385376	195.815292	862.634094	-557.056335	-7.465699	858.160767	-680.225952	244.123688	421.476318	-601.973022	-34.117828	472.539337	-692.580200	251.920135	69.278915	-691.259766	-16.701963	80.859642	-609.034424	290.143646	1285.724854	-564.010742	-98.869698	1283.889404	-544.389465	95.618042	1316.961426	-529.940430	99.154648	1584.390747	-643.805359	321.021454	1049.651611	-589.403503	-147.648865	1051.532959	-526.333374	297.472656	808.566772	-482.701294	-99.704391	816.423645	-552.615967	92.274071	960.050354	433.767700	11.880220	924.531677	454.001312	192.922531
-564.354065	195.756683	862.650391	-556.984802	-7.511081	858.220215	-680.209900	244.098907	421.472046	-601.927429	-34.171402	472.598267	-692.647522	251.897919	69.293434	-691.239563	-16.744663	80.937195	-608.991760	290.119659	1285.717896	-563.928833	-98.899406	1283.922852	-544.287109	95.593781	1316.944336	-529.749329	99.104019	1584.354126	-643.766174	320.959595	1049.673584	-589.326294	-147.705658	1051.551147	-526.325684	297.400055	808.566650	-482.631104	-99.732048	816.438354	-552.566833	92.244614	960.088806	433.830872	11.855294	924.526917	454.053101	192.882706
-564.334290	195.677307	862.679016	-556.942932	-7.540715	858.261719	-680.200684	244.096039	421.508331	-601.902100	-34.209137	472.622528	-692.664063	251.909897	69.335297	-691.226990	-16.754765	80.949921	-608.971985	290.096375	1285.748413	-563.871338	-98.917854	1283.909302	-544.185425	95.574516	1316.943115	-529.577576	98.998779	1584.312866	-643.749695	320.896423	1049.690918	-589.264404	-147.717957	1051.551758	-526.306274	297.349182	808.603455	-482.596436	-99.763535	816.431152	-552.533203	92.196945	960.123779	433.930084	11.841057	924.505859	454.135162	192.846985
-564.313965	195.657455	862.694946	-556.903381	-7.577169	858.301758	-680.153992	244.028931	421.491882	-601.971313	-34.205925	472.688812	-692.619507	251.873306	69.325912	-691.193970	-16.761253	81.001488	-608.936890	290.104156	1285.765137	-563.805969	-98.932060	1283.941650	-544.112366	95.563805	1316.924194	-529.403381	98.911339	1584.322876	-643.739563	320.850983	1049.691772	-589.233459	-147.703476	1051.573730	-526.301941	297.312592	808.616455	-482.564941	-99.776031	816.438477	-552.508057	92.181358	960.152405	433.985168	11.835224	924.510315	454.158966	192.836609
-564.325745	195.657349	862.707275	-556.948120	-7.598156	858.332031	-680.141602	244.021393	421.486633	-602.036011	-34.282650	472.723450	-692.609924	251.871613	69.324089	-691.185364	-16.783764	81.037895	-608.947571	290.090942	1285.765015	-563.764282	-98.916069	1283.954956	-544.031189	95.564949	1316.884521	-529.269104	98.779709	1584.287476	-643.772949	320.843872	1049.687378	-589.195862	-147.721024	1051.594116	-526.302124	297.292664	808.631775	-482.536194	-99.761719	816.477417	-552.517761	92.179192	960.172363	434.066895	11.820059	924.495300	454.194427	192.862335
-564.343567	195.646759	862.732605	-556.985962	-7.569363	858.363464	-680.149658	244.008972	421.485992	-602.118469	-34.269089	472.752960	-692.580688	251.872849	69.328438	-691.188599	-16.790428	81.052986	-608.847656	290.262085	1285.944336	-563.705627	-98.898041	1283.967163	-543.990906	95.579674	1316.852051	-529.125488	98.725571	1584.292480	-643.766968	320.764038	1049.708252	-589.175964	-147.715286	1051.621948	-526.351501	297.255096	808.612915	-482.560699	-99.764778	816.478943	-552.530640	92.190704	960.199524	434.120544	11.799434	924.482483	454.227844	192.805710
-564.388550	195.630463	862.742249	-557.049500	-7.562008	858.379150	-680.167603	244.012787	421.498291	-602.185730	-34.277119	472.795013	-692.604614	251.874725	69.329758	-691.179932	-16.785912	81.044258	-608.859985	290.292786	1285.939087	-563.660095	-98.895203	1283.975952	-543.915405	95.592529	1316.829956	-529.032776	98.649094	1584.238403	-643.804077	320.744934	1049.712891	-589.180176	-147.708786	1051.659546	-526.399780	297.258636	808.618347	-482.603577	-99.731087	816.474121	-552.560913	92.189140	960.210327	434.195038	11.786470	924.473206	454.246796	192.815643
-564.463318	195.560333	862.715759	-557.122620	-7.591095	858.405396	-680.204590	244.027802	421.479126	-602.290771	-34.261940	472.803406	-692.619568	251.875778	69.331505	-691.170044	-16.787003	81.042603	-608.871033	290.293152	1285.958740	-563.623657	-98.856216	1283.992920	-543.887146	95.614555	1316.819580	-528.934204	98.613792	1584.225342	-643.774780	320.186920	1049.823608	-589.189392	-147.708176	1051.663330	-526.412903	297.241150	808.600769	-482.678528	-99.741447	816.462158	-552.605957	92.166183	960.208313	434.229401	11.787716	924.461670	454.256866	192.826767
-564.519836	195.580887	862.748108	-557.240051	-7.569543	858.416687	-680.263428	244.057373	421.492310	-602.459961	-34.250927	472.787872	-692.644653	251.877609	69.335121	-691.192993	-16.835123	81.011368	-609.012939	290.187073	1285.797729	-563.595215	-98.805489	1283.994141	-543.860474	95.638130	1316.776978	-528.882568	98.557953	1584.203857	-643.931763	320.760437	1049.705811	-589.200134	-147.667297	1051.670410	-526.513794	297.276276	808.622681	-482.761414	-99.687897	816.450867	-552.677307	92.175034	960.228577	434.297638	11.762927	924.455566	454.268463	192.813812
-564.571411	195.602859	862.757080	-557.357361	-7.549092	858.424011	-680.305481	244.093643	421.485138	-602.590515	-34.230846	472.769653	-692.622559	251.915161	69.342255	-691.198669	-16.800951	80.976913	-609.028748	290.224823	1285.805786	-563.620117	-98.791138	1283.975586	-543.842712	95.659378	1316.756226	-528.831787	98.481163	1584.146606	-643.983887	320.802612	1049.718506	-589.252563	-147.668091	1051.670288	-526.596375	297.285553	808.614136	-482.888397	-99.661179	816.423401	-552.752686	92.193123	960.235901	434.353424	11.774339	924.430237	454.274872	192.806061
-564.677124	195.597198	862.736023	-557.502625	-7.571210	858.421509	-680.331360	244.081100	421.476410	-602.781128	-34.245327	472.748108	-692.624390	251.912003	69.312767	-691.269165	-16.809814	80.952515	-609.052979	290.275879	1285.824097	-563.636475	-98.728371	1283.972900	-543.854919	95.696442	1316.734985	-528.777283	98.431747	1584.130127	-644.043884	320.809967	1049.691040	-589.296570	-147.628815	1051.683594	-526.677551	297.302307	808.601257	-483.022430	-99.655434	816.393982	-552.865540	92.187378	960.223267	434.423340	11.760016	924.413452	454.292236	192.813049
-564.812073	195.595322	862.728699	-557.732666	-7.517316	858.411316	-680.431396	244.153870	421.462311	-602.992004	-34.268559	472.718536	-692.701111	251.928345	69.283989	-691.265320	-16.806200	80.928688	-609.061646	290.292145	1285.777710	-563.662720	-98.667847	1283.960693	-543.890930	95.736748	1316.699951	-528.723022	98.382050	1584.093018	-644.112549	320.835175	1049.709717	-589.383850	-147.581970	1051.654663	-526.774780	297.344849	808.588196	-483.175018	-99.594528	816.353455	-553.012329	92.208908	960.211426	434.437408	11.731503	924.408875	454.276123	192.791656
-564.905762	195.632889	862.729919	-557.916016	-7.489207	858.393005	-680.555603	244.211014	421.460999	-603.167358	-34.229282	472.702759	-692.732605	251.958466	69.299492	-691.343140	-16.775738	80.853371	-609.110657	290.338837	1285.781128	-563.741028	-98.622269	1283.943970	-543.913269	95.780830	1316.675049	-528.631165	98.413918	1584.097778	-644.187073	320.919159	1049.703125	-589.486450	-147.554138	1051.664307	-526.882751	297.417419	808.600830	-483.361572	-99.567184	816.313782	-553.134155	92.229218	960.201355	434.454163	11.741496	924.389526	454.257690	192.808426
-565.013855	195.662216	862.735962	-558.096619	-7.438659	858.393127	-680.614685	244.251648	421.429565	-603.322327	-34.187683	472.711487	-692.696472	251.992599	69.268517	-691.287537	-16.753365	80.805077	-609.131653	290.392273	1285.770996	-563.782898	-98.568336	1283.955322	-543.943359	95.833916	1316.628540	-528.614563	98.378578	1584.064819	-644.264709	320.981201	1049.700439	-589.600220	-147.461609	1051.647217	-526.982300	297.470276	808.604492	-483.549286	-99.505180	816.285583	-553.277588	92.263145	960.204224	434.501709	11.716764	924.367310	454.269409	192.814285
-565.180847	195.677185	862.745483	-558.313110	-7.437876	858.382141	-680.729065	244.333801	421.453735	-603.502869	-34.117287	472.674072	-692.830444	252.026505	69.291985	-691.332397	-16.732681	80.771797	-609.167480	290.458099	1285.782227	-563.838806	-98.504730	1283.943115	-544.008850	95.864197	1316.605591	-528.622498	98.356995	1584.008179	-644.358276	321.045074	1049.695190	-589.739136	-147.385422	1051.666870	-527.108826	297.537720	808.563904	-483.758789	-99.462776	816.239197	-553.442444	92.260040	960.201050	434.512268	11.713859	924.376526	454.239014	192.798676
-565.349060	195.690903	862.725403	-558.565613	-7.416772	858.381958	-680.878113	244.385117	421.431763	-603.722656	-34.060608	472.670258	-692.853577	252.027893	69.255249	-691.322815	-16.696207	80.706642	-609.220581	290.498474	1285.769165	-563.965454	-98.418556	1283.932739	-544.087585	95.924019	1316.577393	-528.608826	98.321838	1584.016846	-644.474915	321.176941	1049.685913	-589.920593	-147.285461	1051.665894	-527.221741	297.555145	808.553894	-483.992462	-99.386116	816.183472	-553.628479	92.284523	960.189026	434.542877	11.731071	924.369995	454.226044	192.808868
-565.523315	195.763992	862.741394	-558.820374	-7.349629	858.363647	-680.972778	244.399216	421.416565	-603.903015	-33.993023	472.696381	-692.804688	252.023117	69.253372	-691.328735	-16.655861	80.644180	-609.277222	290.565002	1285.760132	-564.058533	-98.369995	1283.957031	-544.157654	95.984856	1316.571167	-528.624084	98.307068	1583.985352	-644.591736	321.249268	1049.687256	-590.111816	-147.223404	1051.660645	-527.386719	297.613556	808.533752	-484.255890	-99.342743	816.160950	-553.822937	92.335304	960.185791	434.522308	11.749841	924.360840	454.150452	192.858795
-565.711487	195.785873	862.736816	-559.086670	-7.274277	858.350708	-681.229797	244.528076	421.441925	-604.091797	-33.861385	472.672394	-692.949158	252.017075	69.216507	-691.312256	-16.634178	80.574615	-609.285156	290.596985	1285.748535	-564.136658	-98.335533	1283.947998	-544.273804	96.030991	1316.566650	-528.646606	98.303452	1583.947021	-644.703491	321.334412	1049.692017	-590.340698	-147.135956	1051.703003	-527.500061	297.673126	808.507568	-484.501770	-99.318878	816.146301	-554.032654	92.376694	960.175476	434.513794	11.722033	924.350769	454.110962	192.837341
-565.860596	195.890106	862.758362	-559.347229	-7.184840	858.335632	-681.263855	244.532349	421.419281	-604.298218	-33.728500	472.652649	-692.889709	252.072479	69.224396	-691.315674	-16.584761	80.515923	-609.343079	290.693756	1285.738281	-564.317322	-98.283401	1283.940674	-544.390137	96.096893	1316.535645	-528.686279	98.301628	1583.908203	-644.814880	321.433594	1049.677856	-590.588867	-147.071503	1051.713379	-527.667236	297.735809	808.473694	-484.772308	-99.267143	816.131104	-554.231445	92.451324	960.177734	434.490997	11.695690	924.342896	454.072021	192.832581
-566.056274	195.986496	862.766663	-559.627075	-7.070249	858.317261	-681.350281	244.563400	421.392822	-604.585266	-33.630890	472.611359	-692.846863	252.063171	69.171356	-691.311768	-16.583269	80.432747	-609.406311	290.762024	1285.718262	-564.501831	-98.237709	1283.933350	-544.534485	96.164558	1316.500610	-528.737976	98.318283	1583.877197	-644.935059	321.514618	1049.666626	-590.858337	-146.983887	1051.710327	-527.816467	297.796753	808.457275	-485.054626	-99.206039	816.112976	-554.463806	92.540268	960.171936	434.455505	11.705190	924.322327	453.993927	192.871429
-566.289917	196.088577	862.783813	-559.946716	-6.950338	858.312622	-681.471680	244.619934	421.363464	-604.823669	-33.491844	472.558685	-692.853516	252.062469	69.175056	-691.297241	-16.549313	80.371910	-609.475220	290.833496	1285.695313	-564.774109	-98.173126	1283.885986	-544.708984	96.232445	1316.467285	-528.799072	98.334885	1583.828125	-645.057129	321.589783	1049.674194	-591.192017	-146.883057	1051.704712	-527.984619	297.844116	808.449036	-485.356537	-99.108833	816.103516	-554.712280	92.637802	960.175537	434.403839	11.702862	924.321045	453.929749	192.813004
-566.464966	196.241425	862.829895	-560.188599	-6.825212	858.328003	-681.573608	244.643051	421.340118	-605.052979	-33.372654	472.543121	-692.823792	252.056931	69.148941	-691.246460	-16.527880	80.279686	-609.560059	290.944702	1285.707397	-565.057190	-98.095169	1283.871460	-544.882385	96.299477	1316.441284	-528.860596	98.355431	1583.798950	-645.213501	321.706207	1049.692993	-591.533752	-146.819641	1051.714600	-528.184570	297.884155	808.418518	-485.724213	-99.027412	816.084595	-554.931580	92.758873	960.206848	434.349030	11.671233	924.308533	453.855957	192.798508
-566.688538	196.323059	862.836731	-560.483093	-6.748168	858.341980	-681.672668	244.670212	421.308075	-605.351807	-33.274185	472.538879	-692.792603	252.057266	69.114174	-691.210693	-16.461309	80.199333	-609.635193	291.040100	1285.710693	-565.313904	-98.010635	1283.894775	-545.076111	96.363564	1316.466431	-528.946411	98.388985	1583.773682	-645.338501	321.795715	1049.684814	-591.874084	-146.719986	1051.728394	-528.383728	297.950195	808.405579	-486.100769	-98.976425	816.081909	-555.188416	92.838905	960.217102	434.295197	11.661499	924.300232	453.793396	192.801498
-566.899902	196.433533	862.845337	-560.741150	-6.686299	858.346619	-681.871277	244.739609	421.312714	-605.696045	-33.111031	472.486145	-692.857483	252.099304	69.086845	-691.216614	-16.440332	80.091675	-609.750488	291.132843	1285.715698	-565.604553	-97.904434	1283.901001	-545.259705	96.432434	1316.444702	-529.022705	98.433151	1583.740234	-645.448669	321.918152	1049.717529	-592.230957	-146.594131	1051.704834	-528.564758	298.055389	808.414001	-486.461151	-98.913460	816.116638	-555.421387	92.921738	960.223511	434.228271	11.669432	924.280151	453.704620	192.807449
-567.117310	196.514648	862.824707	-561.023804	-6.649283	858.328247	-682.169434	244.893143	421.318665	-606.128235	-32.996613	472.474457	-693.011780	252.123489	69.097839	-691.210815	-16.395494	79.970413	-609.920776	291.308197	1285.713623	-565.984680	-97.775848	1283.898438	-545.476501	96.489738	1316.415649	-529.124146	98.463745	1583.710327	-645.588806	321.997162	1049.722412	-592.607666	-146.471130	1051.664307	-528.766846	298.125916	808.398438	-486.833618	-98.848610	816.057922	-555.671814	92.979622	960.204041	434.122284	11.632270	924.248779	453.594788	192.794708
-567.362732	196.593842	862.828064	-561.288391	-6.612368	858.314087	-682.637573	245.117493	421.411621	-606.552612	-32.853592	472.467621	-693.244324	252.134857	69.070267	-691.257202	-16.368511	79.912575	-610.068848	291.418335	1285.703735	-566.289917	-97.718460	1283.916260	-545.702576	96.537003	1316.394043	-529.230774	98.536987	1583.666626	-645.713440	322.134033	1049.734375	-592.989807	-146.342178	1051.652100	-528.992126	298.228302	808.361145	-487.211456	-98.795731	816.060181	-555.901794	93.029503	960.196350	434.031586	11.621246	924.225952	453.498993	192.802963
-567.566162	196.681229	862.821594	-561.554932	-6.494313	858.298340	-682.957153	245.256958	421.422821	-606.962341	-32.705936	472.471008	-693.343689	252.194366	69.043671	-691.244812	-16.317736	79.784508	-610.226074	291.515564	1285.704590	-566.624268	-97.652603	1283.883911	-545.944397	96.615646	1316.362671	-529.352356	98.596725	1583.646362	-645.853455	322.214203	1049.734619	-593.439636	-146.188080	1051.669678	-529.176025	298.302826	808.375793	-487.635284	-98.748352	816.029785	-556.128113	93.125053	960.184326	433.949860	11.609867	924.206726	453.401031	192.788925
-567.802490	196.787231	862.825439	-561.859741	-6.396712	858.271179	-683.092468	245.306183	421.393738	-607.432190	-32.541039	472.469849	-693.373474	252.207657	69.019829	-691.242737	-16.310190	79.677826	-610.346985	291.567261	1285.708618	-566.881653	-97.628052	1283.880737	-546.194641	96.695961	1316.372437	-529.487732	98.670502	1583.618774	-646.044189	322.359161	1049.765259	-593.868530	-146.194565	1051.718994	-529.353760	298.397614	808.345703	-488.145081	-98.691589	815.998779	-556.387024	93.209229	960.171326	433.891876	11.611695	924.185364	453.314362	192.786392
-568.025818	196.871094	862.811096	-562.159119	-6.239981	858.230774	-683.200989	245.336716	421.363495	-607.896362	-32.381199	472.491882	-693.355347	252.234711	68.996086	-691.153992	-16.237247	79.528084	-610.536987	291.643982	1285.710205	-567.311584	-97.571518	1283.814819	-546.445740	96.732780	1316.355225	-529.642883	98.740440	1583.569580	-646.238586	322.476318	1049.728394	-594.336914	-146.089127	1051.685913	-529.545898	298.458191	808.349243	-488.643921	-98.627792	815.958801	-556.640930	93.313103	960.143066	433.785858	11.598633	924.165405	453.217224	192.778244
-568.252625	196.983627	862.801025	-562.465332	-6.105808	858.198303	-683.350159	245.378036	421.313019	-608.451477	-32.141525	472.462585	-693.295471	252.223129	68.941917	-691.090637	-16.190960	79.350838	-610.718872	291.767578	1285.701416	-567.679993	-97.496605	1283.801636	-546.734863	96.813156	1316.335327	-529.799622	98.821762	1583.527954	-646.439453	322.624390	1049.726318	-594.798584	-145.985840	1051.649292	-529.755066	298.565247	808.343872	-489.152496	-98.581444	815.885925	-556.893188	93.422409	960.120300	433.702545	11.612989	924.131775	453.105713	192.780426
-568.551575	197.097916	862.796021	-562.810181	-6.001524	858.142761	-683.587036	245.489471	421.330872	-609.773743	-32.461311	472.572571	-693.322083	252.236435	68.933624	-691.397095	-16.191402	79.307976	-610.917664	291.868958	1285.703979	-568.024536	-97.409042	1283.788574	-547.032043	96.897240	1316.293823	-529.993408	98.911995	1583.477295	-646.674927	322.797882	1049.715576	-595.234741	-145.872040	1051.637939	-529.988525	298.634644	808.333313	-489.626007	-98.519005	815.845459	-557.176941	93.506233	960.086243	433.576691	11.567073	924.120850	452.998749	192.755966
-568.794800	197.231262	862.809998	-563.074890	-5.955141	858.127136	-683.781677	245.553314	421.275269	-610.434509	-32.261040	472.527496	-693.368408	252.284027	68.876389	-691.457520	-16.152088	79.200424	-611.186768	291.988770	1285.673950	-568.479065	-97.289520	1283.744385	-547.325073	96.941673	1316.240967	-530.192444	99.012741	1583.427979	-646.848938	322.883850	1049.693604	-595.740356	-145.744873	1051.579468	-530.180664	298.720154	808.318787	-490.128418	-98.432434	815.791626	-557.434326	93.581474	960.085388	433.484619	11.549024	924.103027	452.882446	192.747986
-569.027222	197.336975	862.811768	-563.345276	-5.884874	858.091064	-683.781250	245.458542	421.190460	-610.273743	-31.453859	472.408569	-693.231995	252.284317	68.854271	-691.062622	-16.020954	78.914261	-611.432739	292.069092	1285.621094	-568.873108	-97.198227	1283.688599	-547.640991	97.030128	1316.202637	-530.404358	99.103500	1583.394653	-647.079346	323.036560	1049.663452	-596.229065	-145.677124	1051.565796	-530.394958	298.845337	808.289673	-490.647583	-98.338951	815.748718	-557.675293	93.650002	960.066956	433.382996	11.527497	924.069336	452.753204	192.755295
-569.297241	197.415192	862.809753	-563.632629	-5.867168	858.072510	-684.213379	245.651779	421.246002	-610.965210	-31.090355	472.413116	-693.410889	252.327301	68.845238	-691.102783	-15.998538	78.770081	-611.655701	292.165466	1285.607422	-569.173706	-97.170006	1283.681274	-547.956482	97.086739	1316.199463	-530.619934	99.213997	1583.374756	-647.259521	323.120605	1049.639526	-596.740051	-145.395737	1051.516235	-530.577332	298.971252	808.288330	-491.223267	-98.213318	815.667725	-557.935181	93.690308	960.054871	433.273438	11.506272	924.083252	452.621033	192.743958
-569.534851	197.521774	862.822449	-563.898743	-5.795040	858.055115	-684.476318	245.721436	421.256897	-612.466431	-31.440586	472.624908	-693.420471	252.336807	68.804565	-691.441528	-16.000475	78.731316	-611.932251	292.269836	1285.606567	-569.485291	-97.061134	1283.725708	-548.275940	97.147316	1316.163208	-530.860596	99.321663	1583.348999	-647.482239	323.227997	1049.625854	-597.220398	-145.323776	1051.520264	-530.796082	299.077515	808.286011	-491.762573	-98.093620	815.598083	-558.180969	93.764282	960.051697	433.186432	11.490341	924.070862	452.497894	192.709763
-569.719543	197.615402	862.832520	-564.113220	-5.670960	858.066833	-684.681396	245.771744	421.246490	-612.429260	-30.653971	472.496765	-693.414978	252.339600	68.766167	-691.062378	-15.895536	78.461815	-612.141052	292.341553	1285.631836	-569.868103	-97.049767	1283.671997	-548.607239	97.195267	1316.185791	-531.133057	99.430458	1583.317139	-647.729797	323.356323	1049.582275	-597.705688	-145.173935	1051.459961	-531.023132	299.187134	808.273315	-492.320984	-97.991081	815.558167	-558.400208	93.871819	960.064270	433.065338	11.475145	924.047668	452.353149	192.696472
-569.993896	197.702286	862.819641	-564.491211	-5.554640	858.005310	-684.991577	245.857895	421.257385	-613.124573	-30.352865	472.425873	-693.461670	252.378632	68.763512	-691.054382	-15.875259	78.307487	-612.410950	292.426758	1285.607666	-570.235107	-96.930885	1283.626221	-548.929688	97.260254	1316.173584	-531.419128	99.544044	1583.290283	-648.000244	323.493469	1049.590454	-598.205750	-145.049210	1051.417236	-531.269287	299.301086	808.274536	-492.864288	-97.847420	815.505676	-558.692078	93.945923	960.023560	432.954742	11.445052	924.049133	452.219482	192.667953
-570.276001	197.772720	862.814636	-564.895691	-5.466029	857.930176	-685.274780	245.904007	421.204926	-613.931091	-30.182178	472.446472	-693.419983	252.402908	68.680023	-691.069702	-15.835910	78.148605	-612.704834	292.477448	1285.548950	-570.610596	-96.869179	1283.598877	-549.224609	97.334740	1316.150146	-531.719604	99.639389	1583.273926	-648.282593	323.601349	1049.606567	-598.688904	-144.937973	1051.445679	-531.545410	299.399170	808.278564	-493.460144	-97.700806	815.450439	-558.990723	93.987038	959.978760	432.799500	11.358527	924.063110	452.049500	192.618225
-570.518311	197.912949	862.833618	-565.238159	-5.328957	857.892456	-685.585754	245.946320	421.197571	-614.687622	-30.029049	472.496918	-693.468811	252.442139	68.671608	-691.053833	-15.807216	78.024269	-613.011963	292.578735	1285.522705	-571.078613	-96.795403	1283.548340	-549.535278	97.412521	1316.113159	-532.027710	99.733330	1583.268066	-648.573486	323.737305	1049.600586	-599.182800	-144.961258	1051.454712	-531.817444	299.474854	808.258301	-494.123260	-97.583214	815.359802	-559.261169	94.094315	959.966858	432.672119	11.335366	924.059326	451.906799	192.630295
-570.795532	198.044830	862.843079	-565.613708	-5.208468	857.831177	-685.836670	245.966324	421.176361	-616.305420	-30.468018	472.696198	-693.490051	252.448776	68.611000	-691.445679	-15.822638	78.049828	-613.270996	292.646942	1285.511719	-571.431763	-96.769157	1283.529053	-549.856445	97.472687	1316.095947	-532.349060	99.850983	1583.289063	-648.862732	323.863831	1049.603271	-599.684265	-144.706741	1051.403076	-532.111572	299.560547	808.241699	-494.734344	-97.470291	815.257874	-559.549927	94.182846	959.936829	432.491699	11.257325	924.074829	451.734314	192.578323
-571.056824	198.144897	862.858093	-565.951050	-5.132988	857.803650	-686.100830	245.982010	421.143982	-617.132202	-30.271700	472.700409	-693.457397	252.480438	68.567116	-691.489258	-15.816907	77.919518	-613.474243	292.691437	1285.502441	-571.698608	-96.710556	1283.517456	-550.181702	97.532089	1316.109619	-532.689026	99.962997	1583.296265	-649.129517	323.919830	1049.599121	-600.120972	-144.678436	1051.406982	-532.356445	299.624786	808.236938	-495.336670	-97.357094	815.150391	-559.817200	94.247704	959.927246	432.332855	11.199793	924.048706	451.565613	192.547943
-571.336670	198.252808	862.888733	-566.283508	-5.049387	857.770996	-686.438843	246.042435	421.163666	-616.947083	-29.426085	472.530762	-693.500549	252.509430	68.553902	-691.099121	-15.748953	77.704613	-613.749939	292.794464	1285.493042	-572.060181	-96.651588	1283.520996	-550.483521	97.582687	1316.127563	-533.038025	100.085999	1583.320923	-649.402649	323.964478	1049.603882	-600.593689	-144.588181	1051.411011	-532.658997	299.696106	808.210999	-495.927490	-97.172592	815.097046	-560.089294	94.311417	959.922546	432.176575	11.149976	924.054932	451.396240	192.495544
-571.639648	198.387939	862.890991	-566.631592	-5.014588	857.731262	-686.812317	246.140518	421.184296	-618.408264	-29.851854	472.695190	-693.562927	252.507965	68.540970	-691.445251	-15.763485	77.684776	-614.020508	292.869019	1285.495972	-572.387634	-96.602859	1283.537231	-550.773865	97.641251	1316.143311	-533.384888	100.188980	1583.343384	-649.669067	324.025787	1049.573975	-601.084656	-144.437653	1051.382202	-532.931824	299.760559	808.193359	-496.542938	-97.029053	815.080872	-560.373108	94.376167	959.899658	431.993500	11.087926	924.062683	451.235474	192.448364
-571.936829	198.473419	862.906494	-567.021973	-4.948519	857.711731	-687.120239	246.192856	421.191376	-619.294739	-29.713356	472.767670	-693.548401	252.539658	68.487793	-691.507935	-15.760190	77.607361	-614.277100	292.961884	1285.500366	-572.718506	-96.541138	1283.529541	-551.055237	97.722328	1316.163330	-533.740295	100.299011	1583.372559	-649.952454	324.080322	1049.594360	-601.587769	-144.298691	1051.397217	-533.260437	299.810730	808.194946	-497.148621	-96.896729	815.049927	-560.683655	94.431877	959.894287	431.820984	11.065376	924.056702	451.056519	192.421890
-572.222351	198.557266	862.919617	-567.416199	-4.851197	857.720337	-687.474304	246.267609	421.213837	-619.891418	-29.532351	472.789612	-693.629517	252.605179	68.433388	-691.441467	-15.714383	77.473618	-614.532776	293.046967	1285.521118	-573.049866	-96.442131	1283.546387	-551.348633	97.779045	1316.153442	-534.082642	100.402481	1583.408203	-650.223083	324.143799	1049.591064	-602.025940	-144.227524	1051.464478	-533.600891	299.858856	808.202759	-497.678284	-96.729401	815.051208	-560.992432	94.516212	959.902222	431.630554	11.034937	924.065430	450.870605	192.395462
-572.550293	198.584854	862.926880	-567.842407	-4.775617	857.724670	-687.763611	246.265656	421.178436	-619.658081	-28.772118	472.624847	-693.614197	252.612640	68.402359	-691.146606	-15.671206	77.272995	-614.773743	293.123871	1285.538940	-573.375732	-96.399231	1283.527100	-551.636963	97.840385	1316.183838	-534.496155	100.447411	1583.428101	-650.517456	324.226135	1049.607056	-602.524963	-144.021759	1051.484619	-533.955933	299.886871	808.184143	-498.240479	-96.579506	815.019836	-561.322083	94.562744	959.903687	431.459808	11.035520	924.062012	450.687073	192.364197
-572.859680	198.630417	862.940002	-568.235535	-4.670480	857.734436	-688.070984	246.250122	421.124908	-620.138733	-28.590597	472.618347	-693.618103	252.647903	68.361115	-691.156006	-15.639653	77.198738	-614.959167	293.194397	1285.548828	-573.774170	-96.379562	1283.524414	-551.957275	97.887665	1316.223022	-534.846252	100.545509	1583.484741	-650.772705	324.288483	1049.667480	-602.978821	-143.887726	1051.485718	-534.284851	299.900604	808.176575	-498.805817	-96.465698	815.018311	-561.638794	94.632980	959.911926	431.277466	11.049692	924.039124	450.511475	192.388229
-573.186584	198.650513	862.940552	-568.682800	-4.582643	857.729309	-688.433228	246.232925	421.106049	-620.685425	-28.452162	472.630432	-693.614929	252.692429	68.307381	-691.115295	-15.637417	77.130409	-615.167603	293.236359	1285.573853	-574.146057	-96.316391	1283.546021	-552.240723	97.946411	1316.254028	-535.203186	100.644867	1583.517700	-651.017883	324.340912	1049.710815	-603.433044	-143.783691	1051.491577	-534.581055	299.887726	808.187256	-499.292267	-96.308441	815.017578	-561.969177	94.679497	959.904358	431.077423	11.059119	924.012390	450.284882	192.389450
-573.485229	198.688278	862.958984	-569.021790	-4.582480	857.752319	-688.746521	246.188202	421.060760	-621.231873	-28.354231	472.639404	-693.628418	252.725525	68.267952	-691.084900	-15.638583	77.041458	-615.364746	293.301880	1285.579956	-574.534363	-96.276787	1283.597900	-552.517151	97.999107	1316.279541	-535.486816	100.797607	1583.586182	-651.280334	324.397766	1049.777466	-603.834473	-143.694214	1051.491455	-534.921448	299.852112	808.194153	-499.773926	-96.206291	815.010803	-562.268127	94.699829	959.923340	430.874847	11.067057	924.010498	450.063904	192.364044
-573.861816	198.741638	862.979187	-569.406616	-4.554759	857.773315	-689.137024	246.225754	421.090881	-621.644287	-28.270685	472.653473	-693.596375	252.693924	68.221352	-691.092346	-15.640712	77.001549	-615.593811	293.405945	1285.630615	-574.871338	-96.195648	1283.636353	-552.759644	98.029747	1316.302002	-535.815796	100.887901	1583.636841	-651.563232	324.472565	1049.823608	-604.234314	-143.585175	1051.506226	-535.288513	299.858459	808.204651	-500.222076	-96.117111	814.993225	-562.605103	94.741753	959.940002	430.664185	11.086987	923.950562	449.829895	192.382614
-574.215393	198.822739	862.974854	-569.834534	-4.518662	857.828674	-689.625183	246.269516	421.134399	-622.886841	-28.899538	472.851929	-693.686279	252.742035	68.213448	-691.532227	-15.651135	77.090691	-615.751831	293.439819	1285.651123	-575.164673	-96.195541	1283.656738	-553.045227	98.091850	1316.332031	-536.132446	100.975754	1583.684326	-651.827576	324.523102	1049.874023	-604.657959	-143.480850	1051.554077	-535.659180	299.881805	808.222351	-500.711700	-96.025536	814.971985	-562.962036	94.827568	959.963074	430.457581	11.098055	923.925354	449.606445	192.366272
-574.554749	198.876740	862.999023	-570.245605	-4.490981	857.859314	-690.061340	246.261002	421.096313	-622.527344	-28.285828	472.753723	-693.697998	252.760696	68.151527	-691.235535	-15.638494	76.945465	-615.974915	293.565033	1285.706787	-575.460632	-96.090996	1283.728516	-553.319336	98.132835	1316.341431	-536.421021	101.051773	1583.719482	-652.083496	324.552032	1049.892334	-605.074097	-143.358231	1051.610962	-535.969055	299.860779	808.236877	-501.111298	-95.920448	815.002747	-563.325684	94.868958	959.989441	430.230316	11.049298	923.918030	449.385559	192.379059
-574.911682	198.966660	863.012207	-570.643738	-4.403903	857.884705	-690.445862	246.230240	421.123535	-622.804077	-28.176035	472.727386	-693.725464	252.795105	68.117165	-691.213257	-15.627280	76.918289	-616.181152	293.645996	1285.753052	-575.762939	-96.007561	1283.785034	-553.583252	98.197777	1316.388428	-536.720703	101.128426	1583.767578	-652.302002	324.598969	1049.920532	-605.442810	-143.277939	1051.697632	-536.312805	299.857849	808.244690	-501.493347	-95.853790	815.052002	-563.674744	94.962318	960.006287	430.011932	11.043510	923.898865	449.142792	192.382187
-575.288208	199.003113	863.013855	-571.045288	-4.311349	857.925110	-690.772888	246.130142	421.032196	-623.182251	-28.101934	472.734680	-693.688965	252.785538	68.069794	-691.248169	-15.647271	76.886673	-616.376221	293.750092	1285.828491	-576.171326	-95.935623	1283.807373	-553.863647	98.248955	1316.413940	-537.006226	101.206810	1583.794922	-652.516663	324.648346	1049.948120	-605.819885	-143.239975	1051.733643	-536.609131	299.829102	808.252563	-501.871429	-95.854858	815.080872	-564.045288	95.044426	960.026001	429.776398	11.028614	923.880798	448.900177	192.381607
-575.627441	199.044266	863.035645	-571.408081	-4.252199	857.954895	-691.165283	246.087967	421.047638	-624.285889	-28.652967	472.855469	-693.666687	252.800522	68.017914	-691.642883	-15.672394	76.954872	-616.536255	293.790131	1285.868042	-576.523132	-95.907310	1283.815552	-554.126404	98.316582	1316.453003	-537.279541	101.269455	1583.830322	-652.745728	324.688446	1049.992310	-606.104370	-143.269073	1051.785400	-536.919678	299.816559	808.267761	-502.192322	-95.819237	815.157410	-564.380737	95.097610	960.050476	429.554688	11.017640	923.871887	448.638641	192.377823
-575.959839	199.064240	863.020020	-571.795166	-4.220825	857.957764	-691.596069	246.059906	421.027283	-624.608948	-28.657255	472.855652	-693.617920	252.805511	67.993927	-691.662109	-15.659662	76.933670	-616.754028	293.873779	1285.882446	-576.835327	-95.825600	1283.864624	-554.394836	98.379776	1316.450439	-537.534851	101.328217	1583.848755	-652.982849	324.785034	1050.044189	-606.462097	-143.183945	1051.803101	-537.296082	299.829865	808.253418	-502.522186	-95.831772	815.187927	-564.716125	95.130310	960.041992	429.345062	11.047780	923.857849	448.342010	192.453735
-576.335754	199.126236	863.019226	-572.220215	-4.180846	857.998169	-692.096558	246.095337	421.068756	-623.952209	-28.019062	472.705261	-693.724915	252.821075	67.964516	-691.200317	-15.633953	76.776482	-616.949951	293.948914	1285.896118	-577.096863	-95.774300	1283.944946	-554.648071	98.398468	1316.468262	-537.782532	101.386536	1583.855225	-653.242065	324.858856	1050.074951	-606.790283	-143.095169	1051.856323	-537.617432	299.801575	808.258484	-502.805573	-95.792435	815.240295	-565.073914	95.200447	960.058289	429.144226	11.014466	923.853394	448.100189	192.433365
-576.707397	199.244293	863.040283	-572.616272	-4.178641	858.037842	-692.520203	246.084625	421.082001	-624.160645	-27.963106	472.697754	-693.696716	252.836273	67.901894	-691.227966	-15.631266	76.740967	-617.150757	294.034973	1285.920044	-577.443054	-95.722839	1283.983154	-554.917847	98.472145	1316.466309	-537.994812	101.451019	1583.858276	-653.492676	324.951294	1050.110840	-607.181152	-142.934021	1051.833740	-537.927734	299.829163	808.227905	-503.084991	-95.806992	815.279480	-565.441589	95.270241	960.087402	428.944244	11.045532	923.841492	447.808655	192.461990
-577.079773	199.304108	863.049805	-572.954834	-4.131408	858.079163	-692.944519	246.076721	421.060394	-624.395935	-27.945173	472.670105	-693.813232	252.856888	67.875938	-691.242859	-15.637655	76.719910	-617.344299	294.102509	1285.938843	-577.787781	-95.666016	1283.944336	-555.172119	98.540436	1316.478149	-538.201538	101.527267	1583.844482	-653.744751	325.035675	1050.141235	-607.492310	-142.932556	1051.875366	-538.222656	299.860992	808.206726	-503.354340	-95.761147	815.308533	-565.798645	95.340950	960.113342	428.748291	11.051156	923.812256	447.526794	192.485962
-577.415405	199.387238	863.041931	-573.288025	-4.108722	858.129333	-693.295227	246.022888	421.049164	-624.619568	-27.976248	472.707550	-693.737549	252.857620	67.821220	-691.221802	-15.627316	76.707008	-617.598267	294.187866	1285.924927	-578.195557	-95.562592	1283.935791	-555.456543	98.574448	1316.468872	-538.399109	101.589279	1583.833984	-653.981079	325.113281	1050.143799	-607.809143	-142.904633	1051.899292	-538.534607	299.928558	808.225830	-503.635712	-95.784569	815.344177	-566.145081	95.422752	960.136230	428.536255	11.042275	923.802429	447.259674	192.519897
-577.757874	199.499802	863.068726	-573.640076	-4.055767	858.161011	-693.608704	246.002380	421.020966	-625.673950	-28.599548	472.859131	-693.718994	252.892838	67.807243	-691.636658	-15.670045	76.775650	-617.772949	294.212128	1285.928345	-578.466187	-95.486069	1283.926636	-555.718323	98.634560	1316.503540	-538.574463	101.647255	1583.815308	-654.237915	325.197021	1050.154907	-608.073914	-143.057617	1051.942749	-538.853638	299.966248	808.228333	-503.942444	-95.816093	815.384460	-566.490662	95.508133	960.165344	428.357086	11.075932	923.799683	447.014862	192.491013
-578.139038	199.557922	863.088013	-573.966675	-3.983425	858.169250	-693.935913	245.943970	420.949982	-625.088562	-27.946453	472.709106	-693.695984	252.869522	67.766151	-691.318054	-15.674800	76.655724	-618.006165	294.270142	1285.912354	-578.741211	-95.411064	1283.979492	-556.001099	98.689667	1316.526245	-538.747009	101.727463	1583.802246	-654.502197	325.276886	1050.175293	-608.395691	-142.835587	1051.931274	-539.251953	299.995667	808.198059	-504.211487	-95.870201	815.422607	-566.830322	95.570618	960.177734	428.209076	11.083474	923.794495	446.773468	192.496094
-578.493652	199.541672	863.097839	-574.298462	-3.947238	858.186890	-694.216003	245.871246	420.922180	-625.243408	-27.884319	472.740997	-693.750366	252.916489	67.726799	-691.278137	-15.683594	76.653709	-618.275574	294.341248	1285.944336	-579.082458	-95.339333	1283.970703	-556.283813	98.755653	1316.514648	-538.911743	101.785339	1583.786621	-654.780945	325.334747	1050.172974	-608.701355	-142.786240	1051.926147	-539.583557	300.027710	808.191650	-504.499512	-95.898506	815.461243	-567.154053	95.585281	960.189819	428.068909	11.135343	923.765259	446.516296	192.507217
-578.856323	199.553131	863.111145	-574.642029	-3.889159	858.199707	-694.588379	245.915741	420.936096	-625.491150	-27.882448	472.741089	-693.803101	252.921005	67.708939	-691.301880	-15.670793	76.614555	-618.526062	294.403656	1285.956543	-579.369507	-95.299408	1283.984863	-556.545105	98.826828	1316.535767	-539.050598	101.858719	1583.763062	-655.105469	325.429596	1050.170166	-609.016541	-142.754761	1051.983154	-539.911682	300.102020	808.178284	-504.785034	-95.930359	815.495911	-567.514648	95.620018	960.203552	427.925507	11.137438	923.768494	446.277557	192.520782
-579.217651	199.613602	863.120300	-574.973755	-3.817572	858.216248	-694.883179	245.919937	420.943176	-625.735352	-27.893080	472.762512	-693.808167	252.933716	67.685455	-691.310303	-15.673429	76.615639	-618.782043	294.471497	1285.968872	-579.627136	-95.243736	1284.031250	-556.806458	98.882614	1316.542725	-539.247986	101.896019	1583.722656	-655.381104	325.471100	1050.183594	-609.294312	-142.736771	1052.065308	-540.215698	300.132874	808.178040	-505.060638	-95.964737	815.499390	-567.846069	95.691231	960.215088	427.816589	11.092298	923.744629	446.008850	192.202988
-579.603210	199.664749	863.135254	-575.295166	-3.827515	858.258118	-695.219116	245.978989	420.973022	-625.939758	-27.812756	472.772400	-693.863708	252.961853	67.661613	-691.298096	-15.689623	76.579460	-619.081116	294.537323	1286.002930	-579.878418	-95.172607	1284.074951	-557.096497	98.979538	1316.547852	-539.330383	102.025162	1583.717407	-655.688782	325.545868	1050.235229	-609.599976	-142.713120	1052.110107	-540.604858	300.188843	808.147278	-505.336395	-95.957993	815.528870	-568.200989	95.728539	960.244019	427.726288	11.102974	923.735657	445.839355	192.209290
-579.979309	199.715408	863.151062	-575.591553	-3.811884	858.284729	-695.470093	245.955063	420.934235	-627.066467	-28.485577	472.928864	-693.899841	252.978668	67.650330	-691.746216	-15.722683	76.668655	-619.449707	294.628143	1285.987183	-580.181763	-95.074150	1284.126587	-557.361511	99.029274	1316.527344	-539.513489	102.056763	1583.677124	-656.009155	325.589783	1050.229736	-609.873718	-142.692932	1052.127563	-540.975830	300.247284	808.146423	-505.606689	-95.960732	815.539734	-568.537170	95.770966	960.265442	427.565582	11.189117	923.734558	445.694885	192.500443
-580.339233	199.724899	863.151367	-575.899475	-3.770351	858.313721	-695.720459	245.981155	420.937561	-626.368591	-27.812960	472.742950	-693.860962	252.968445	67.618629	-691.353149	-15.701864	76.561760	-619.776611	294.695709	1285.994019	-580.460266	-95.003220	1284.178589	-557.633423	99.091240	1316.506714	-539.617004	102.132286	1583.658936	-656.391052	325.620636	1050.230591	-610.111755	-142.719864	1052.158936	-541.330811	300.329224	808.160217	-505.916504	-95.956627	815.576843	-568.860901	95.812775	960.279480	427.497253	11.164105	923.728271	445.593292	192.440063
-580.694580	199.747177	863.149353	-576.231689	-3.752178	858.341309	-695.869019	245.929077	420.890503	-627.382263	-28.374657	472.877625	-693.832825	252.997192	67.600128	-691.795532	-15.719751	76.659698	-620.094055	294.733765	1285.992432	-580.699402	-94.936958	1284.190552	-557.896545	99.155876	1316.510010	-539.742188	102.228287	1583.641479	-656.770935	325.665466	1050.223755	-610.381653	-142.703262	1052.189087	-541.708679	300.391113	808.148315	-506.237885	-95.959305	815.600769	-569.196472	95.848747	960.291870	427.414673	11.178688	923.741943	445.456543	192.464935
-580.999207	199.689743	863.150940	-576.498657	-3.727160	858.375854	-696.024719	245.897934	420.865173	-627.668884	-28.404234	472.890045	-693.800842	253.005432	67.594986	-691.816711	-15.714407	76.659195	-620.405396	294.755280	1285.975952	-580.888428	-94.870750	1284.247559	-558.165100	99.217255	1316.521729	-539.811462	102.369736	1583.630127	-657.158630	325.677917	1050.244019	-610.625916	-142.719650	1052.261353	-542.072021	300.459473	808.144775	-506.560791	-95.938927	815.644348	-569.483032	95.849495	960.310364	427.372894	11.190059	923.735718	445.389557	192.442291
-581.319946	199.705811	863.162598	-576.810059	-3.702517	858.381104	-696.309143	245.936935	420.884705	-627.877014	-28.383244	472.880554	-693.850647	253.009659	67.555443	-691.833313	-15.732698	76.650337	-620.757751	294.809845	1285.962891	-581.073181	-94.813713	1284.306274	-558.429871	99.259773	1316.514771	-539.978699	102.400330	1583.623779	-657.521423	325.698059	1050.222656	-610.909851	-142.510529	1052.257324	-542.421387	300.473877	808.157959	-506.872559	-95.921310	815.652222	-569.779785	95.867531	960.316956	427.328979	11.192001	923.750427	445.351440	192.497040
-581.661682	199.739456	863.190002	-577.101746	-3.679360	858.388245	-696.533813	245.953552	420.842987	-627.182129	-27.676737	472.733185	-693.855164	253.038391	67.559105	-691.442200	-15.706881	76.501411	-621.051514	294.839600	1285.968994	-581.206055	-94.797363	1284.312622	-558.685486	99.347313	1316.542603	-540.067627	102.572289	1583.580078	-657.930725	325.708923	1050.209839	-611.164795	-142.522568	1052.316650	-542.795898	300.511993	808.175598	-507.173401	-95.850494	815.667053	-570.104614	95.888222	960.334839	427.357269	11.214562	923.745544	445.345398	192.501526
-581.965820	199.811722	863.233276	-577.350403	-3.648487	858.408081	-696.723755	245.942474	420.809937	-626.612793	-27.064375	472.603394	-693.842224	253.015442	67.523666	-691.092163	-15.678823	76.367851	-621.415588	294.880249	1285.959717	-581.395569	-94.736519	1284.340942	-558.925171	99.424438	1316.539063	-540.220825	102.690361	1583.550415	-658.340088	325.750488	1050.243408	-611.358154	-142.655060	1052.406860	-543.180542	300.583588	808.197266	-507.471832	-95.787445	815.686096	-570.396729	95.930870	960.367676	427.376495	11.268449	923.735229	445.355835	192.550140
-582.296082	199.893860	863.274780	-577.627197	-3.602486	858.421204	-696.928955	245.972839	420.784454	-626.806091	-27.059357	472.591614	-693.857483	253.057800	67.539993	-691.085632	-15.674643	76.320801	-621.773132	294.906494	1285.959106	-581.519409	-94.681236	1284.387695	-559.188049	99.515640	1316.526367	-540.430542	102.759453	1583.509033	-658.734802	325.732727	1050.250977	-611.596191	-142.614029	1052.477417	-543.528381	300.669098	808.191956	-507.760040	-95.707680	815.704834	-570.705933	95.983742	960.395264	427.425964	11.301628	923.743835	445.404907	192.576370
-582.618896	199.961151	863.322144	-577.905762	-3.538227	858.438721	-697.126343	246.014999	420.785248	-627.710327	-27.575317	472.721924	-693.887939	253.050079	67.524055	-691.434021	-15.708364	76.413368	-622.130249	294.949921	1285.958984	-581.688599	-94.638489	1284.404907	-559.439270	99.598213	1316.522095	-540.599243	102.859467	1583.494263	-659.116882	325.712524	1050.251953	-611.826965	-142.592133	1052.528931	-543.907898	300.703949	808.167969	-508.070496	-95.659187	815.723083	-570.999084	96.037186	960.426758	427.486877	11.357654	923.732910	445.511200	192.681015
-582.926208	199.980301	863.335999	-578.212280	-3.475482	858.433899	-697.287231	245.999130	420.780212	-627.950928	-27.575293	472.731598	-693.832092	253.049408	67.487099	-691.456482	-15.703292	76.406677	-622.467773	294.952972	1285.936401	-581.868469	-94.614189	1284.376709	-559.657227	99.659126	1316.528809	-540.778076	102.959480	1583.487671	-659.516968	325.711456	1050.252686	-612.036194	-142.580383	1052.552246	-544.294983	300.746704	808.157776	-508.351440	-95.583153	815.736267	-571.288330	96.068977	960.429382	427.569580	11.366091	923.761169	445.608856	192.664108
-583.189941	199.955872	863.331665	-578.466248	-3.495026	858.458374	-697.459656	246.021820	420.776550	-628.160034	-27.586489	472.764038	-693.876221	253.086990	67.499214	-691.435608	-15.688154	76.401009	-622.777161	295.000244	1285.945679	-582.003418	-94.551750	1284.404175	-559.897156	99.719765	1316.499878	-540.986145	103.070938	1583.473999	-659.960510	325.750610	1050.235229	-612.240845	-142.560287	1052.568237	-544.698608	300.760773	808.143799	-508.615845	-95.516693	815.759949	-571.560120	96.061142	960.440979	427.670959	11.368732	923.777161	445.751312	192.746994
-583.468872	199.912811	863.296814	-578.720703	-3.471561	858.471375	-697.642517	246.069839	420.751984	-628.358032	-27.509518	472.736694	-693.872559	253.116791	67.498924	-691.490845	-15.685509	76.370216	-623.152649	295.048981	1285.938110	-582.178650	-94.487648	1284.411133	-560.133667	99.785095	1316.473511	-541.163574	103.229210	1583.483154	-660.349548	325.728912	1050.194580	-612.411499	-142.482788	1052.552734	-545.041565	300.765472	808.128235	-508.879944	-95.436531	815.756714	-571.809814	96.075623	960.429016	427.791138	11.414558	923.779114	445.883850	192.814423
-583.740601	199.926971	863.305603	-578.966919	-3.464092	858.473022	-697.792969	246.070007	420.723877	-628.526428	-27.488211	472.738708	-693.846130	253.109970	67.465073	-691.488647	-15.700754	76.359421	-623.468384	295.074768	1285.895996	-582.368225	-94.443542	1284.411865	-560.334839	99.842018	1316.478516	-541.410278	103.340927	1583.496582	-660.685608	325.719727	1050.170654	-612.595703	-142.468658	1052.572144	-545.405457	300.825226	808.100403	-509.131378	-95.396141	815.742126	-572.069946	96.084152	960.434265	427.909943	11.424568	923.788452	446.032959	192.853027
-584.010071	199.930786	863.325134	-579.183777	-3.463838	858.512329	-697.974060	246.085846	420.718811	-629.630737	-28.147991	472.903137	-693.918396	253.101364	67.479240	-691.904175	-15.726357	76.461578	-623.748474	295.090820	1285.860474	-582.505859	-94.440239	1284.424438	-560.563843	99.910828	1316.478394	-541.662964	103.472038	1583.499878	-661.052673	325.712921	1050.166504	-612.765076	-142.366455	1052.576660	-545.769958	300.896362	808.109009	-509.388489	-95.367607	815.730286	-572.308289	96.098396	960.463501	428.066589	11.391966	923.812195	446.209442	192.868210
-584.276672	199.898743	863.333923	-579.397522	-3.481815	858.529968	-698.158081	246.061584	420.704437	-629.930054	-28.236490	472.957520	-693.929077	253.133591	67.451759	-691.991760	-15.739019	76.467369	-624.067078	295.124237	1285.869629	-582.625916	-94.379570	1284.447632	-560.750122	99.975334	1316.504395	-541.973694	103.519730	1583.500610	-661.466125	325.715881	1050.163574	-612.910339	-142.323593	1052.599487	-546.144287	300.939789	808.111328	-509.595825	-95.303337	815.734558	-572.543579	96.080109	960.476379	428.286499	11.326327	923.796326	446.347961	192.599762
-584.540527	199.877197	863.364746	-579.577942	-3.470193	858.562866	-698.357971	246.069473	420.665771	-630.036804	-28.211592	472.963257	-693.938904	253.131943	67.444832	-691.980591	-15.737466	76.432198	-624.407654	295.160767	1285.851685	-582.761292	-94.325722	1284.481079	-560.966675	100.024315	1316.513062	-542.188293	103.669914	1583.538940	-661.825073	325.722717	1050.167725	-613.037720	-142.299606	1052.597656	-546.511353	300.954559	808.107971	-509.788757	-95.274132	815.728027	-572.774719	96.079391	960.509216	428.459229	11.283808	923.815735	446.538208	192.542038
-584.798523	199.902359	863.382324	-579.755981	-3.446926	858.559143	-698.524109	246.058899	420.658081	-629.259888	-27.480595	472.793671	-693.954590	253.146484	67.436684	-691.602051	-15.690410	76.296432	-624.715698	295.188904	1285.836304	-582.862366	-94.269814	1284.513672	-561.186462	100.119377	1316.555176	-542.470154	103.782089	1583.564087	-662.143494	325.712799	1050.165039	-613.161682	-142.255569	1052.622314	-546.853333	300.970947	808.086243	-509.939758	-95.277260	815.739319	-572.993530	96.096863	960.516052	428.695465	11.260955	923.788086	446.720856	192.569260
-585.046814	199.916412	863.390076	-579.946289	-3.453122	858.586365	-698.658325	246.080551	420.659393	-629.341980	-27.421925	472.766632	-693.988892	253.167603	67.413002	-691.617737	-15.700997	76.279312	-625.007507	295.228241	1285.838013	-582.923035	-94.214859	1284.562622	-561.425964	100.185043	1316.543091	-542.769775	103.886696	1583.577515	-662.458191	325.663971	1050.131226	-613.241821	-142.206787	1052.652588	-547.187988	300.969299	808.052307	-510.066376	-95.281670	815.758728	-573.237732	96.112488	960.536133	428.913452	11.198689	923.793518	446.952759	192.546539
-585.298218	199.999832	863.414734	-580.129333	-3.421168	858.574524	-698.859802	246.101929	420.649994	-629.475281	-27.436310	472.779541	-694.036438	253.141342	67.407562	-691.603516	-15.700663	76.277908	-625.253235	295.298370	1285.854126	-583.072388	-94.159119	1284.576172	-561.652405	100.257088	1316.566650	-543.050354	103.997551	1583.600342	-662.751770	325.615295	1050.120605	-613.333252	-142.177490	1052.659546	-547.476135	300.953888	807.995850	-510.186401	-95.242851	815.767090	-573.447021	96.156166	960.541504	429.139954	11.128869	923.774780	447.147400	192.535126
-585.535400	199.978897	863.398193	-580.303101	-3.377014	858.586731	-699.022339	246.103821	420.654999	-630.470459	-28.108515	472.945038	-694.045959	253.138229	67.400917	-692.066650	-15.744833	76.405426	-625.591919	295.341736	1285.832275	-583.245117	-94.082573	1284.580933	-561.862915	100.328308	1316.552979	-543.380005	104.036240	1583.637695	-663.054321	325.584564	1050.061401	-613.388794	-142.272873	1052.716064	-547.732605	300.960968	807.990356	-510.253815	-95.182419	815.817627	-573.650513	96.184105	960.539490	429.383759	11.072528	923.776184	447.380981	192.477951
-585.759216	199.953598	863.394958	-580.476074	-3.316567	858.589233	-699.177124	246.089539	420.621094	-630.661499	-28.206175	472.966248	-694.064819	253.139938	67.383148	-692.106934	-15.748067	76.419785	-625.942322	295.363251	1285.818359	-583.436401	-94.003387	1284.641357	-561.682434	100.272781	1316.745605	-543.699646	104.122803	1583.666016	-663.337341	325.560486	1050.048096	-613.471252	-142.238876	1052.728027	-547.985352	300.968750	807.968750	-510.316406	-95.126007	815.854980	-573.852051	96.205818	960.539490	429.624908	10.998900	923.784729	447.625031	192.435043
-585.947876	199.999924	863.398926	-580.630188	-3.253732	858.598450	-699.317200	246.083679	420.624054	-630.686096	-28.136591	472.975861	-694.107178	253.151474	67.388481	-692.090576	-15.769494	76.420822	-626.153076	295.398834	1285.807861	-583.488464	-93.947052	1284.671509	-562.287476	100.399651	1316.605713	-544.028137	104.209503	1583.703369	-663.603516	325.567566	1050.078247	-613.578125	-142.088730	1052.756104	-548.245178	301.004486	807.976318	-510.348907	-95.052963	815.920166	-574.036194	96.264008	960.547363	429.865509	10.946205	923.771973	447.866516	192.382965
-586.183777	199.974197	863.400940	-580.763062	-3.221714	858.600952	-699.408203	246.047989	420.594788	-630.748535	-28.126038	472.998718	-694.076416	253.175446	67.388786	-692.028748	-15.777410	76.406288	-626.439148	295.418945	1285.808716	-583.703003	-93.921555	1284.661621	-562.487244	100.459450	1316.629028	-544.274414	104.351860	1583.763672	-663.827209	325.522552	1050.077148	-613.618103	-142.229767	1052.844482	-548.454468	301.017273	807.985229	-510.384583	-94.987762	816.004700	-574.220825	96.271492	960.549744	430.091339	10.936670	923.794983	448.178497	192.646591
-586.407471	199.983185	863.394531	-580.908875	-3.197859	858.607300	-699.534668	246.026611	420.567810	-630.810730	-28.090614	472.978607	-694.079773	253.173019	67.358871	-692.041260	-15.777948	76.404381	-626.727295	295.450897	1285.794678	-583.852417	-93.876999	1284.691162	-562.700195	100.518440	1316.646240	-544.556213	104.413666	1583.802979	-664.080872	325.559875	1050.035889	-613.676941	-142.207077	1052.883057	-548.637573	301.012360	808.006897	-510.407196	-94.962250	816.062195	-574.407837	96.297455	960.550110	430.371979	10.863500	923.774475	448.451141	192.597015
-586.639099	200.027756	863.404968	-581.039063	-3.150521	858.619507	-699.595459	246.021454	420.550934	-630.913269	-28.102774	472.959290	-694.027100	253.177856	67.371758	-692.051575	-15.787938	76.373505	-627.018311	295.485260	1285.780640	-583.998108	-93.824615	1284.723877	-562.901917	100.560966	1316.659180	-544.847595	104.495636	1583.833374	-664.311157	325.565887	1050.023193	-613.731262	-142.230499	1052.931519	-548.834961	301.105347	808.028442	-510.378204	-94.868683	816.122559	-574.597046	96.348640	960.562317	430.629761	10.750784	923.774902	448.698883	192.497223
-586.858704	200.019394	863.393738	-581.184814	-3.126028	858.619141	-699.678711	246.016312	420.515167	-630.963684	-28.105614	472.981903	-694.057983	253.208023	67.353798	-692.103210	-15.786819	76.398773	-627.260498	295.485687	1285.757324	-584.127808	-93.806290	1284.753906	-563.139099	100.625351	1316.696655	-545.137390	104.568382	1583.864258	-664.528259	325.579041	1050.013062	-613.765320	-142.151108	1052.951050	-548.971436	301.105896	808.039490	-510.370392	-94.785324	816.170715	-574.775574	96.365158	960.556274	430.936218	10.685500	923.749023	448.990234	192.443481
-587.038513	200.087616	863.441101	-581.273376	-3.080324	858.613342	-699.778381	246.004684	420.525574	-630.989990	-28.070101	472.958435	-694.070557	253.191284	67.340233	-692.098267	-15.788222	76.371078	-627.563904	295.498047	1285.751953	-584.273376	-93.766518	1284.807861	-563.391113	100.670319	1316.726563	-545.416382	104.639954	1583.907104	-664.762939	325.603149	1050.003174	-613.817078	-142.126511	1053.006348	-549.101990	301.148621	808.083435	-510.351044	-94.721870	816.255371	-574.934387	96.399750	960.578918	431.248749	10.608862	923.724976	449.252441	192.344040
-587.189575	200.125046	863.456299	-581.353455	-3.069460	858.633728	-699.814758	245.998993	420.508209	-631.003052	-28.077713	472.984161	-694.019714	253.195908	67.353439	-692.061707	-15.785608	76.365356	-627.840149	295.516388	1285.757080	-584.367188	-93.715538	1284.912964	-563.628967	100.723991	1316.757446	-545.691406	104.715302	1583.943237	-664.969421	325.602478	1050.006592	-613.844849	-142.105423	1053.064941	-549.244019	301.188782	808.090942	-510.338837	-94.664612	816.321533	-575.080933	96.428978	960.599670	431.530792	10.504982	923.732727	449.519745	192.214645
-587.372803	200.127258	863.479614	-581.482422	-3.038620	858.644592	-699.898560	246.021210	420.514221	-631.075073	-28.052559	472.968231	-694.036804	253.184601	67.340431	-692.091736	-15.787524	76.367439	-628.168884	295.536530	1285.760498	-584.501953	-93.649498	1284.982666	-563.877258	100.777016	1316.803955	-545.962646	104.785843	1583.989136	-665.201294	325.610291	1049.988037	-613.880859	-142.055695	1053.101196	-549.361572	301.236481	808.117065	-510.311890	-94.605606	816.413452	-575.239746	96.441444	960.616943	431.828064	10.446733	923.720703	449.801392	192.189774
-587.520325	200.131302	863.509155	-581.575073	-3.008801	858.659119	-699.927856	246.000275	420.497742	-631.100159	-28.073606	472.972717	-694.028503	253.183777	67.337608	-692.047119	-15.787396	76.368622	-628.510376	295.556915	1285.767212	-584.693420	-93.614685	1285.025879	-564.105286	100.824471	1316.814209	-546.252075	104.866287	1584.014648	-665.414795	325.630859	1049.914795	-613.915649	-142.075806	1053.139404	-549.462952	301.276886	808.127625	-510.292633	-94.570625	816.484558	-575.393982	96.452156	960.641968	432.130371	10.366874	923.732666	450.089417	192.107437
-587.638306	200.136826	863.520020	-581.612732	-3.020220	858.675049	-699.979919	246.032852	420.508423	-631.114990	-28.076468	472.983032	-694.029602	253.180801	67.314018	-692.053162	-15.787858	76.369812	-628.836487	295.581848	1285.765015	-584.819031	-93.567207	1285.075317	-564.339478	100.870689	1316.852173	-546.538452	104.934608	1584.030029	-665.615417	325.613129	1049.887329	-613.947693	-142.028320	1053.180420	-549.560242	301.322083	808.145325	-510.262970	-94.491364	816.552734	-575.506409	96.454407	960.658630	432.410980	10.279857	923.736938	450.393402	192.052902
-587.802185	200.130920	863.520142	-581.712769	-2.981018	858.647095	-700.070129	246.061966	420.486694	-631.130005	-28.087587	472.991699	-694.046936	253.189850	67.329605	-692.071350	-15.789037	76.373451	-629.150208	295.614166	1285.737305	-584.952698	-93.530960	1285.072876	-564.559570	100.927368	1316.841431	-546.820068	104.999420	1584.037476	-665.802124	325.588898	1049.842529	-613.977539	-142.049515	1053.188354	-549.667053	301.354309	808.135376	-510.205933	-94.416801	816.604675	-575.639038	96.459679	960.644531	432.711517	10.216730	923.736267	450.709778	191.955338
-587.956543	200.106705	863.506531	-581.795349	-3.009468	858.639893	-700.113098	246.064438	420.473480	-631.138000	-28.090923	472.977112	-694.022522	253.189011	67.330635	-692.143555	-15.782477	76.368271	-629.457581	295.583893	1285.718262	-585.071960	-93.527084	1285.062500	-564.798218	100.974075	1316.853271	-547.049255	105.074776	1584.049316	-666.051697	325.618256	1049.791504	-613.993958	-142.036072	1053.220947	-549.760071	301.404480	808.143860	-510.184967	-94.364929	816.624573	-575.778870	96.439026	960.636230	432.952454	10.133801	923.767761	450.979828	191.903000
-588.087830	200.123184	863.512268	-581.880127	-2.988606	858.635254	-700.147949	246.076569	420.474243	-631.128357	-28.045187	472.957886	-694.058960	253.188004	67.324936	-692.137085	-15.792912	76.379166	-629.789612	295.629944	1285.703369	-585.262268	-93.484070	1285.073608	-565.045349	100.985008	1316.839233	-547.299500	105.144463	1584.061768	-666.247070	325.575012	1049.771240	-614.000671	-142.020264	1053.189331	-549.879944	301.430573	808.150879	-510.145233	-94.308830	816.676941	-575.912231	96.453819	960.638977	433.239471	10.026303	923.798706	451.258179	191.819473
-588.195435	200.133865	863.545166	-581.915222	-2.982369	858.651184	-700.187256	246.118500	420.488892	-631.157715	-28.067551	472.958984	-694.099182	253.186768	67.301292	-692.174194	-15.795891	76.387306	-630.081665	295.640839	1285.689575	-585.414978	-93.437988	1285.091675	-565.290649	101.016602	1316.857178	-547.555298	105.199753	1584.064209	-666.497681	325.561493	1049.753784	-614.027405	-142.060211	1053.170288	-550.000916	301.484283	808.171204	-510.127625	-94.263855	816.713623	-576.036316	96.455528	960.668030	433.535309	9.915887	923.823853	451.553406	191.735352
-588.311584	200.146973	863.546997	-581.967834	-2.993705	858.656921	-700.238892	246.114014	420.455902	-630.428528	-27.502724	472.839203	-694.043152	253.186829	67.327988	-691.824768	-15.779772	76.276306	-630.376160	295.609283	1285.640503	-585.498779	-93.455513	1285.124512	-565.536011	101.055618	1316.879883	-547.804993	105.269363	1584.066284	-666.741760	325.559448	1049.714722	-614.077515	-142.003128	1053.183472	-550.108337	301.525360	808.182983	-510.091766	-94.218872	816.747131	-576.164429	96.459930	960.675903	433.816071	9.849159	923.860779	451.829712	191.672836
-588.440186	200.152008	863.544617	-582.078857	-2.981926	858.642822	-700.254639	246.121506	420.453003	-630.423645	-27.504118	472.843872	-694.058289	253.212723	67.312042	-691.814758	-15.768607	76.282509	-630.670959	295.631927	1285.631226	-585.589844	-93.404419	1285.155273	-565.788086	101.089722	1316.899780	-548.066162	105.327377	1584.051514	-666.955383	325.560364	1049.692139	-614.090637	-142.042023	1053.194946	-550.240356	301.553162	808.199158	-510.072632	-94.166046	816.794250	-576.307922	96.462517	960.669617	434.134155	9.756909	923.877563	452.129456	191.551926
-588.527710	200.158051	863.560303	-582.096619	-2.969021	858.663818	-700.294067	246.152634	420.470367	-631.161621	-28.106802	472.990540	-694.087830	253.214462	67.314270	-692.146790	-15.785794	76.369026	-630.986755	295.627228	1285.629028	-585.771912	-93.406792	1285.147705	-566.019348	101.112907	1316.920410	-548.302368	105.399254	1584.043457	-667.215088	325.548279	1049.634033	-614.142578	-142.006042	1053.179443	-550.388733	301.551941	808.206238	-510.084412	-94.147781	816.804871	-576.414734	96.475739	960.692932	434.423706	9.665542	923.917542	452.423737	191.457016
-588.668640	200.125320	863.536255	-582.142395	-2.984162	858.674255	-700.294067	246.152679	420.459015	-631.180420	-28.115759	472.987762	-694.078369	253.212479	67.293289	-692.142456	-15.787990	76.374878	-631.289246	295.603394	1285.591919	-585.935181	-93.400970	1285.155762	-566.281311	101.137390	1316.908936	-548.536987	105.448418	1584.032349	-667.430542	325.519653	1049.608521	-614.191711	-141.997604	1053.166626	-550.508179	301.586670	808.224854	-510.055267	-94.117180	816.830200	-576.546082	96.471382	960.689941	434.693237	9.621604	923.955505	452.711975	191.360397
-588.747803	200.147415	863.547241	-582.180359	-2.943368	858.678223	-700.347839	246.206818	420.477325	-630.441833	-27.537354	472.849060	-694.118347	253.214249	67.297668	-691.780762	-15.774912	76.265831	-631.631470	295.637299	1285.564453	-586.173706	-93.352562	1285.157471	-566.535889	101.130676	1316.888306	-548.778198	105.515640	1584.017944	-667.692322	325.484283	1049.550781	-614.255310	-142.000687	1053.133789	-550.665283	301.614075	808.249023	-510.055389	-94.113586	816.824402	-576.648438	96.499519	960.701172	434.970215	9.561256	923.987488	452.995056	191.278107
-588.837830	200.149307	863.545105	-582.232605	-2.923094	858.673035	-700.360596	246.203888	420.468109	-630.399536	-27.532118	472.854584	-694.097900	253.224365	67.291870	-691.810120	-15.765444	76.274178	-631.920044	295.631836	1285.538330	-586.332703	-93.382179	1285.164673	-566.770264	101.156837	1316.895508	-549.011963	105.561256	1583.999023	-667.940857	325.442474	1049.510986	-614.318848	-142.017227	1053.121216	-550.788330	301.622589	808.265930	-510.071533	-94.071609	816.853210	-576.763000	96.509056	960.701355	435.218811	9.502612	924.032349	453.230682	191.188354
-588.912903	200.175598	863.570618	-582.300354	-2.919564	858.674927	-700.370239	246.222900	420.442047	-631.087952	-28.064304	472.970734	-694.101379	253.233063	67.290581	-692.119934	-15.806593	76.373695	-632.178711	295.657227	1285.534180	-586.520386	-93.386864	1285.148560	-566.990356	101.166946	1316.895752	-549.251404	105.608276	1583.991211	-668.175720	325.416748	1049.494019	-614.396240	-142.026337	1053.110107	-550.954590	301.652191	808.277283	-510.102295	-94.050758	816.874939	-576.874695	96.511528	960.718323	435.451782	9.466805	924.054077	453.447174	191.169724
-589.030701	200.155670	863.559265	-582.354919	-2.916856	858.674683	-700.400696	246.246582	420.466156	-630.410034	-27.601765	472.871307	-694.120789	253.240601	67.285011	-691.861023	-15.778361	76.283737	-632.450745	295.635712	1285.503418	-586.643433	-93.361298	1285.123291	-567.207397	101.164063	1316.862793	-549.479187	105.647614	1583.990967	-668.419556	325.390167	1049.468506	-614.489746	-142.007629	1053.086670	-551.111572	301.649658	808.291138	-510.127533	-94.028534	816.878906	-576.991089	96.509789	960.715332	435.675476	9.422956	924.099365	453.654877	191.087097
-589.114380	200.168381	863.554626	-582.401062	-2.912893	858.687378	-700.401306	246.260010	420.445984	-630.341431	-27.553013	472.842285	-694.145447	253.239075	67.279831	-691.845886	-15.784629	76.267967	-632.760010	295.630890	1285.455933	-586.802368	-93.393814	1285.137695	-567.408630	101.157860	1316.846680	-549.782715	105.625389	1583.951050	-668.662170	325.363464	1049.414917	-614.584961	-142.004807	1053.039917	-551.285095	301.678192	808.275574	-510.146088	-94.015656	816.905701	-577.094727	96.526962	960.722961	435.883301	9.349913	924.131104	453.870209	190.985031
-589.208801	200.139679	863.538086	-582.441589	-2.893799	858.683228	-700.415649	246.288315	420.448364	-631.048340	-28.150328	472.992004	-694.122131	253.250275	67.286865	-692.183472	-15.813045	76.353363	-632.986450	295.568390	1285.429199	-586.964172	-93.440483	1285.088257	-567.622742	101.171104	1316.846313	-549.949524	105.707870	1583.972046	-668.901672	325.307617	1049.379761	-614.709961	-142.018875	1053.023560	-551.448608	301.666107	808.278198	-510.201538	-93.981209	816.898621	-577.197144	96.528816	960.715759	436.104034	9.286950	924.181580	454.055145	190.937042
-589.285767	200.150070	863.534790	-582.516113	-2.902258	858.671204	-700.421875	246.313446	420.457001	-631.046448	-28.146284	472.974335	-694.135071	253.248047	67.262405	-692.209045	-15.832824	76.400528	-633.217163	295.548798	1285.417847	-587.149109	-93.430374	1285.033813	-567.822571	101.147423	1316.858398	-550.172668	105.735985	1583.965332	-669.098389	325.233032	1049.355225	-614.821106	-142.009277	1052.983887	-551.608032	301.654236	808.257263	-510.267426	-93.970848	816.907104	-577.306335	96.524590	960.710876	436.278229	9.225200	924.219238	454.218567	190.893555
-589.371460	200.140121	863.548340	-582.557861	-2.889935	858.682983	-700.436096	246.309769	420.467072	-631.000549	-28.136503	472.960785	-694.179749	253.253204	67.287682	-692.186768	-15.840619	76.413322	-633.501953	295.598907	1285.426758	-587.411133	-93.389671	1285.022949	-568.009888	101.147064	1316.854004	-550.405823	105.758934	1583.969849	-669.312195	325.207214	1049.343018	-614.950867	-142.048676	1052.956055	-551.799561	301.630005	808.267944	-510.346893	-93.955238	816.915588	-577.410217	96.525101	960.726990	436.432373	9.223891	924.232178	454.362732	190.830688
-589.437195	200.093628	863.538757	-582.576538	-2.897354	858.705017	-700.389648	246.296829	420.440033	-630.985657	-28.152348	473.016663	-694.127258	253.235855	67.299057	-692.195740	-15.841526	76.384354	-633.743896	295.589386	1285.427368	-587.614136	-93.405487	1284.991943	-568.232178	101.156593	1316.875122	-550.645325	105.758713	1583.978271	-669.515930	325.141052	1049.357544	-615.087341	-142.039917	1052.938843	-551.915283	301.595490	808.287842	-510.432709	-93.954727	816.955078	-577.498901	96.513588	960.737488	436.566193	9.158464	924.266113	454.488617	190.748825
-589.533142	200.062866	863.522095	-582.669250	-2.925025	858.710449	-700.431396	246.304077	420.437378	-631.007446	-28.205914	473.016541	-694.172119	253.237915	67.298683	-692.186584	-15.852182	76.382889	-633.961853	295.581787	1285.410034	-587.765442	-93.401978	1284.962402	-568.444519	101.151787	1316.871094	-550.868652	105.764206	1583.990723	-669.710205	325.120209	1049.352417	-615.200684	-142.088043	1052.937622	-552.076050	301.591522	808.297241	-510.549438	-93.963943	816.952332	-577.622131	96.494270	960.734558	436.658783	9.088128	924.272278	454.584198	190.663925
-589.618591	200.070328	863.530334	-582.726807	-2.914068	858.689575	-700.443176	246.293213	420.404266	-630.989441	-28.242687	472.994324	-694.154419	253.235947	67.259087	-692.209045	-15.853860	76.421837	-634.195190	295.533417	1285.388550	-587.878479	-93.416855	1284.989624	-568.634216	101.145447	1316.863647	-551.111816	105.757896	1583.982544	-669.919434	325.117035	1049.325073	-615.336365	-142.091324	1052.907715	-552.190552	301.578613	808.273926	-510.649323	-93.974785	816.947449	-577.728821	96.489052	960.730957	436.754272	9.050305	924.274658	454.666901	190.626709
-589.710449	200.048767	863.528076	-582.811646	-2.886153	858.682312	-700.438538	246.308701	420.406769	-630.934937	-28.201281	472.977600	-694.116333	253.233521	67.260590	-692.204224	-15.861373	76.409653	-634.375977	295.536896	1285.401611	-588.019714	-93.412514	1284.968994	-568.809814	101.146782	1316.854858	-551.334351	105.754631	1583.969727	-670.103210	325.082611	1049.296631	-615.470520	-142.095215	1052.895630	-552.291199	301.596100	808.288330	-510.761169	-93.985092	816.928833	-577.838562	96.488808	960.727905	436.826721	8.973114	924.291992	454.743317	190.539963
-589.799561	200.030457	863.521790	-582.889771	-2.883408	858.674072	-700.451538	246.297134	420.379486	-630.952759	-28.214880	472.973572	-694.182373	253.240707	67.282410	-692.233398	-15.853156	76.371994	-634.545410	295.509308	1285.397705	-588.137817	-93.447365	1284.970337	-568.991760	101.139595	1316.848267	-551.553040	105.749130	1583.958252	-670.258911	325.043518	1049.305542	-615.600464	-142.107391	1052.894043	-552.389404	301.590149	808.310547	-510.900055	-94.010719	816.914124	-577.950928	96.479279	960.723022	436.884369	8.928558	924.294861	454.778564	190.545746
-589.873779	200.009323	863.518494	-582.978027	-2.887501	858.665039	-700.504944	246.324646	420.405060	-630.952087	-28.217344	472.978394	-694.178711	253.250320	67.262405	-692.267700	-15.865671	76.387566	-634.734924	295.494354	1285.395874	-588.281006	-93.445747	1284.979492	-569.173218	101.095963	1316.864380	-551.771057	105.724945	1583.965454	-670.411194	325.058136	1049.304565	-615.733582	-142.093155	1052.886841	-552.497375	301.603638	808.340332	-511.007874	-93.996674	816.932007	-578.052673	96.462334	960.718506	436.903717	8.901578	924.319946	454.780609	190.467957
-589.940247	199.996918	863.519897	-583.044922	-2.878151	858.684082	-700.512451	246.319397	420.393829	-630.960693	-28.278076	473.002106	-694.175964	253.249985	67.261131	-692.219116	-15.849553	76.396904	-634.897156	295.474976	1285.397217	-588.420654	-93.462852	1285.017212	-569.340149	101.072083	1316.881958	-551.964050	105.695938	1583.987305	-670.552917	325.029236	1049.310669	-615.889343	-142.120209	1052.884277	-552.568665	301.606964	808.375671	-511.148682	-94.014297	816.945190	-578.151672	96.468056	960.731567	436.940186	8.845647	924.348145	454.795990	190.461060
-590.009277	199.974701	863.531006	-583.116333	-2.880635	858.687866	-700.550293	246.318268	420.419586	-630.971680	-28.262915	472.991455	-694.151367	253.248672	67.261467	-692.238098	-15.852958	76.417419	-635.077820	295.440735	1285.406128	-588.608521	-93.507790	1285.011353	-569.508789	101.037468	1316.878662	-552.172241	105.649719	1584.008667	-670.657410	325.023315	1049.307983	-616.033813	-142.153885	1052.897217	-552.611877	301.598572	808.385254	-511.271820	-94.044167	816.955994	-578.237610	96.451241	960.740234	436.933624	8.813387	924.374695	454.761108	190.384384
-590.115540	199.958572	863.514343	-583.245239	-2.891259	858.685059	-700.598022	246.319000	420.411499	-631.029785	-28.307482	472.974396	-694.184937	253.250488	67.260696	-692.241516	-15.865569	76.439568	-635.173828	295.375671	1285.374512	-588.741516	-93.600670	1285.000977	-569.690247	101.009079	1316.899048	-552.381287	105.607864	1584.014771	-670.774963	325.028839	1049.301880	-616.229187	-142.019318	1052.883057	-552.683838	301.595337	808.407410	-511.394012	-94.060966	816.947571	-578.349243	96.443901	960.730103	436.894623	8.806445	924.380615	454.711365	190.405991
-590.166016	199.993362	863.533020	-583.311096	-2.869630	858.682373	-700.648987	246.314301	420.400116	-631.000488	-28.308058	473.002838	-694.148438	253.247162	67.239441	-692.304077	-15.869420	76.402580	-635.362793	295.386353	1285.396484	-588.924561	-93.564545	1285.023438	-569.829224	100.969849	1316.867188	-552.589172	105.580185	1584.021973	-670.842468	324.988251	1049.303223	-616.343933	-142.190903	1052.888428	-552.742249	301.616272	808.425781	-511.503540	-94.085648	816.960266	-578.426147	96.460449	960.739441	436.848969	8.767186	924.407227	454.658783	190.362289
-590.239441	199.947601	863.527588	-583.406799	-2.871860	858.665405	-700.694397	246.293961	420.406250	-631.005798	-28.273972	472.968048	-694.151733	253.237488	67.238792	-692.274841	-15.866714	76.393936	-635.490845	295.360535	1285.408325	-589.060486	-93.594681	1285.035522	-569.997681	100.933258	1316.874756	-552.787537	105.495392	1584.057251	-670.938599	325.006226	1049.298096	-616.492004	-142.238297	1052.896606	-552.803650	301.607361	808.445251	-511.616089	-94.114555	816.946533	-578.519592	96.429108	960.728821	436.781677	8.757542	924.423035	454.588287	190.336746
-590.315613	199.927673	863.537903	-583.497498	-2.894595	858.658447	-700.806274	246.320679	420.416962	-631.007935	-28.272293	472.958405	-694.203369	253.284286	67.249573	-692.265198	-15.865809	76.392113	-635.596985	295.325165	1285.409912	-589.234253	-93.658432	1285.015625	-570.163818	100.876373	1316.875122	-552.996277	105.450432	1584.045654	-671.006104	324.984222	1049.322388	-616.672546	-142.245941	1052.877197	-552.847107	301.609924	808.476746	-511.737305	-94.142769	816.958679	-578.608765	96.398544	960.730774	436.713623	8.765182	924.425659	454.489471	190.360168
-590.372803	199.890945	863.515076	-583.579163	-2.932288	858.665161	-700.854065	246.305191	420.410645	-630.293945	-27.673826	472.796906	-694.192139	253.275085	67.250603	-691.869080	-15.846517	76.247673	-635.658081	295.272339	1285.428101	-589.414734	-93.751526	1284.984741	-570.312134	100.830925	1316.910767	-553.256165	105.339783	1584.036377	-671.064148	324.986786	1049.322876	-616.817749	-142.308243	1052.875000	-552.907043	301.591370	808.485535	-511.833374	-94.195709	816.963013	-578.685181	96.374596	960.723633	436.617310	8.705272	924.434631	454.405884	190.359039
-590.420349	199.911728	863.538269	-583.662354	-2.962490	858.677002	-700.930481	246.296616	420.414551	-630.294250	-27.655388	472.842255	-694.226257	253.273666	67.268021	-691.805420	-15.842090	76.234779	-635.740112	295.252075	1285.464111	-589.631165	-93.826454	1284.945679	-570.460388	100.785088	1316.927124	-553.393372	105.327675	1584.092529	-671.115051	324.952057	1049.346680	-616.990417	-142.320068	1052.847412	-552.924622	301.583466	808.512512	-511.933350	-94.218727	816.964050	-578.767944	96.362770	960.742371	436.491699	8.688950	924.444214	454.292267	190.364120
-590.512878	199.871384	863.547119	-583.769531	-2.966884	858.677795	-701.014587	246.312134	420.430695	-630.345581	-27.650108	472.816437	-694.212402	253.273102	67.269867	-691.817688	-15.817862	76.224716	-635.856995	295.245483	1285.485840	-589.879395	-93.834793	1284.921997	-570.604126	100.733452	1316.924805	-553.592529	105.254204	1584.108643	-671.141479	324.963501	1049.382568	-617.128967	-142.358765	1052.823242	-552.955139	301.583893	808.565979	-512.012085	-94.264694	816.974304	-578.858093	96.335823	960.746338	436.356018	8.657558	924.426758	454.202026	190.349350
-590.561279	199.886826	863.561523	-583.861694	-3.009106	858.704346	-701.082825	246.285645	420.439484	-630.449524	-27.666821	472.822388	-694.221191	253.270370	67.239395	-691.836670	-15.818551	76.228233	-635.940063	295.218842	1285.513428	-590.057190	-93.880486	1284.933960	-570.729919	100.694855	1316.970825	-553.784912	105.155884	1584.131104	-671.162903	324.966736	1049.410889	-617.290222	-142.391373	1052.811768	-552.992004	301.539581	808.581116	-512.109436	-94.300865	816.997253	-578.941956	96.326729	960.768066	436.181213	8.669733	924.434143	454.038879	190.347015
-590.632690	199.859436	863.562073	-583.943420	-3.017072	858.694641	-701.147461	246.277405	420.408722	-630.502075	-27.662767	472.837524	-694.238586	253.277298	67.229919	-691.835327	-15.821745	76.206131	-635.992737	295.191223	1285.514282	-590.267395	-93.911957	1284.905640	-570.859741	100.641586	1316.981934	-553.984131	105.077477	1584.150757	-671.209412	324.985107	1049.411865	-617.442261	-142.453049	1052.807495	-552.999207	301.515076	808.614014	-512.179626	-94.312569	817.012451	-579.026489	96.303116	960.763977	435.962280	8.655645	924.414063	453.877838	190.383301
-590.689575	199.871353	863.567200	-584.065063	-3.022332	858.714233	-701.208130	246.285126	420.411621	-630.533997	-27.652802	472.845154	-694.258484	253.275772	67.224136	-691.868530	-15.832215	76.227898	-635.937744	295.299957	1285.675659	-590.386658	-93.955025	1284.965454	-570.991577	100.590370	1316.977905	-554.168091	104.968689	1584.173218	-671.184753	324.924408	1049.444458	-617.602478	-142.435501	1052.796875	-553.031982	301.472443	808.624756	-512.288513	-94.382629	817.021423	-579.122559	96.310852	960.777039	435.743561	8.634575	924.377991	453.709717	190.351639
-590.759277	199.860641	863.568909	-584.164917	-3.080915	858.723572	-701.251465	246.258606	420.383636	-630.605652	-27.684032	472.831970	-694.307312	253.287506	67.227661	-691.867676	-15.851956	76.208321	-636.048218	295.114929	1285.565552	-590.586731	-94.037025	1284.919556	-571.126465	100.537300	1317.028076	-554.356201	104.873863	1584.196655	-671.244995	324.991852	1049.449463	-617.752441	-142.477982	1052.806641	-553.056213	301.402374	808.612732	-512.377075	-94.432884	817.021484	-579.213562	96.279007	960.783142	435.535522	8.635647	924.329407	453.488831	190.387421
-590.832886	199.847656	863.584045	-584.274963	-3.086823	858.717163	-701.305237	246.287018	420.394745	-630.645813	-27.666832	472.848206	-694.270569	253.273529	67.196625	-691.879211	-15.847337	76.191170	-636.094177	295.089844	1285.584351	-590.782104	-94.071342	1284.898315	-571.262329	100.465340	1317.039917	-554.546631	104.775742	1584.213501	-671.229492	324.982208	1049.469116	-617.906189	-142.481018	1052.772827	-553.086975	301.384521	808.633545	-512.486267	-94.463821	817.029236	-579.309692	96.257271	960.787598	435.281830	8.625504	924.306702	453.269470	190.370239
-590.903503	199.824814	863.595642	-584.379639	-3.143072	858.739319	-701.315735	246.281082	420.404694	-630.704895	-27.699636	472.830994	-694.276672	253.273193	67.194916	-691.838257	-15.844533	76.187408	-636.168579	295.049469	1285.598755	-591.056091	-94.104965	1284.875732	-571.386597	100.424149	1317.037964	-554.729065	104.658051	1584.228149	-671.232300	324.967407	1049.501709	-618.074951	-142.513428	1052.721802	-553.109619	301.313843	808.642395	-512.582336	-94.496933	817.027161	-579.406433	96.221588	960.805298	435.046997	8.646866	924.253479	453.016602	190.355148
-590.975708	199.816956	863.609619	-584.481567	-3.132105	858.742371	-701.383728	246.291824	420.424835	-630.687439	-27.697887	472.815857	-694.280701	253.276764	67.223137	-691.841431	-15.850561	76.172791	-636.187744	295.022461	1285.612671	-591.239136	-94.123672	1284.886230	-571.499023	100.363731	1317.067627	-554.897461	104.540565	1584.245361	-671.231445	324.962311	1049.519653	-618.240051	-142.488297	1052.682861	-553.085510	301.250244	808.666687	-512.710876	-94.541153	817.007568	-579.497681	96.216225	960.814026	434.755981	8.666826	924.220825	452.741760	190.404236
-591.027344	199.776321	863.606445	-584.572205	-3.147642	858.741028	-701.342346	246.295364	420.414246	-630.752930	-27.703053	472.827606	-694.294800	253.283768	67.204628	-691.857056	-15.832209	76.195641	-636.228394	294.979553	1285.641724	-591.434448	-94.155403	1284.878906	-571.604187	100.299660	1317.077759	-555.071960	104.440674	1584.273926	-671.218872	324.947418	1049.530640	-618.423401	-142.518005	1052.671875	-553.105835	301.222290	808.676758	-512.819397	-94.587250	817.018921	-579.581726	96.186768	960.812744	434.451752	8.700048	924.192139	452.439148	190.454514
-591.089661	199.762970	863.611267	-584.659180	-3.181059	858.777039	-701.377808	246.299728	420.399017	-630.832397	-27.743341	472.847137	-694.294800	253.274582	67.196556	-691.852478	-15.831788	76.198593	-636.250061	294.942841	1285.658569	-591.596680	-94.197723	1284.876465	-571.736877	100.258377	1317.066772	-555.252686	104.325218	1584.282715	-671.232849	324.961395	1049.542969	-618.600464	-142.521210	1052.667114	-553.112427	301.174347	808.685242	-512.990051	-94.643791	817.029114	-579.681274	96.177063	960.835510	434.111877	8.715828	924.165344	452.130127	190.475266
-591.149536	199.763046	863.634460	-584.759766	-3.194275	858.789063	-701.367249	246.319138	420.414398	-630.818542	-27.742796	472.828918	-694.282898	253.273575	67.198822	-691.843628	-15.855783	76.183220	-636.303711	294.919006	1285.671387	-591.817322	-94.230133	1284.868164	-571.837769	100.193520	1317.100342	-555.425293	104.209511	1584.300171	-671.249207	324.978149	1049.549927	-618.786987	-142.522659	1052.641479	-553.097595	301.131622	808.710632	-513.119690	-94.660027	817.044189	-579.776184	96.163010	960.854187	433.771973	8.701271	924.127136	451.824677	190.471344
-591.187195	199.751007	863.647522	-584.855713	-3.193100	858.817078	-701.390808	246.326050	420.406799	-630.821533	-27.779030	472.854767	-694.344482	253.285049	67.211365	-691.835388	-15.837975	76.159996	-636.362061	294.886475	1285.695801	-591.993469	-94.272926	1284.889160	-571.961121	100.141068	1317.088623	-555.595825	104.084793	1584.316406	-671.256653	324.956970	1049.580811	-618.983276	-142.557373	1052.615479	-553.069885	301.093231	808.748901	-513.259766	-94.725960	817.011414	-579.867676	96.161636	960.876831	433.389862	8.621285	924.093445	451.390564	190.015076
-591.234558	199.734573	863.649902	-584.933716	-3.257439	858.824829	-701.358948	246.327118	420.403534	-630.884155	-27.791559	472.821991	-694.375916	253.315186	67.221268	-691.861084	-15.844571	76.148903	-636.408569	294.864380	1285.720459	-592.229065	-94.354927	1284.843506	-572.089905	100.063660	1317.076782	-555.763672	103.951828	1584.329834	-671.258423	324.929382	1049.603882	-619.173950	-142.578079	1052.602295	-553.078491	301.059265	808.770386	-513.421143	-94.781357	816.991516	-579.952332	96.122391	960.883728	432.927032	8.693659	924.054504	451.067535	190.402847
-591.273132	199.725220	863.649902	-585.058960	-3.267847	858.806580	-701.370850	246.329514	420.399963	-630.891296	-27.788210	472.810272	-694.373474	253.279541	67.198898	-691.878601	-15.853663	76.142586	-636.449707	294.830994	1285.736572	-592.405823	-94.406235	1284.805420	-572.217224	99.988380	1317.080322	-555.932129	103.835518	1584.329224	-671.260620	324.920441	1049.609863	-619.384644	-142.621292	1052.585205	-553.076782	301.032623	808.783936	-513.594299	-94.818329	816.967957	-580.046509	96.099686	960.875305	432.546997	8.717845	924.001709	450.664581	190.350494
-591.337219	199.680710	863.664917	-585.159668	-3.318804	858.817871	-701.389038	246.326935	420.408508	-630.934875	-27.825935	472.823547	-694.397705	253.310684	67.234123	-691.890137	-15.843324	76.131264	-636.499878	294.776367	1285.776001	-592.578064	-94.494873	1284.768555	-572.312622	99.941101	1317.095581	-556.078796	103.700531	1584.333618	-671.249634	324.902466	1049.658813	-619.569214	-142.606415	1052.556885	-553.079956	300.991608	808.808228	-513.757263	-94.869347	816.953003	-580.134277	96.048569	960.888855	432.176086	8.776245	923.931458	450.292053	190.349579
-591.385437	199.633545	863.675476	-585.267822	-3.315319	858.827576	-701.347107	246.331070	420.395966	-630.975769	-27.854406	472.831055	-694.305359	253.314453	67.245216	-691.881897	-15.857656	76.151093	-636.539734	294.738586	1285.806396	-592.699219	-94.532570	1284.795532	-572.417969	99.878159	1317.105103	-556.236389	103.580498	1584.348755	-671.277222	324.897827	1049.660645	-619.772156	-142.634109	1052.572754	-553.063477	300.961975	808.823792	-513.890564	-94.913094	816.943054	-580.224548	96.023003	960.899902	431.774933	8.765101	923.864441	449.864319	190.120361
-591.430542	199.639633	863.704224	-585.383179	-3.336122	858.835388	-701.363037	246.345520	420.388306	-630.994080	-27.876274	472.828430	-694.364746	253.323837	67.237930	-691.860229	-15.836757	76.146423	-636.598999	294.706696	1285.812500	-592.855103	-94.572105	1284.751953	-572.546021	99.820045	1317.117676	-556.381226	103.464188	1584.366943	-671.287048	324.904480	1049.682495	-619.964050	-142.633453	1052.540283	-553.036377	300.930328	808.878357	-514.039368	-94.950783	816.930725	-580.311157	96.002647	960.918396	431.292145	8.848662	923.812866	449.515839	190.391968
-591.439636	199.607727	863.695435	-585.478333	-3.365569	858.850037	-701.355896	246.319580	420.387054	-631.055176	-27.916504	472.858124	-694.353943	253.295425	67.225357	-691.891541	-15.858361	76.158081	-636.647949	294.676270	1285.822998	-593.029297	-94.606018	1284.733154	-572.680786	99.767471	1317.105591	-556.580688	103.332680	1584.363281	-671.300293	324.907623	1049.690796	-620.141052	-142.672821	1052.538330	-553.024109	300.908600	808.917480	-514.203369	-94.997734	816.929871	-580.385071	95.979355	960.923218	430.791779	8.851737	923.770325	449.079010	190.415512
-591.458618	199.600250	863.715393	-585.550293	-3.424128	858.871033	-701.335510	246.336456	420.380066	-631.086792	-27.920036	472.827484	-694.322937	253.302628	67.225243	-691.916199	-15.854870	76.159416	-636.705688	294.652771	1285.841675	-593.210266	-94.652283	1284.725952	-572.776611	99.703033	1317.130859	-556.708374	103.232353	1584.370728	-671.334351	324.934814	1049.710205	-620.309448	-142.682648	1052.506592	-553.039612	300.897217	808.949219	-514.335693	-95.045135	816.916077	-580.460876	95.944321	960.946106	430.227966	8.900056	923.734009	448.569916	190.522736
-591.508972	199.568634	863.706848	-585.657593	-3.414104	858.858704	-701.360901	246.357895	420.405609	-631.097839	-27.930277	472.806946	-694.417053	253.326630	67.237961	-691.891663	-15.860236	76.134933	-636.741211	294.616577	1285.875000	-593.428650	-94.721001	1284.645264	-572.912109	99.651787	1317.128052	-556.846497	103.131653	1584.372192	-671.361694	324.929871	1049.726440	-620.501709	-142.659760	1052.419800	-553.014343	300.844482	808.982666	-514.452026	-95.076286	816.907288	-580.538818	95.929008	960.935547	429.726257	8.949306	923.649475	448.056366	190.352524
-591.537231	199.487213	863.706482	-585.745361	-3.470116	858.880737	-701.289307	246.333969	420.378967	-631.132690	-27.966566	472.776245	-694.398315	253.307892	67.224487	-691.941711	-15.868497	76.130890	-636.795288	294.590027	1285.875488	-593.579834	-94.742973	1284.653809	-573.029724	99.577660	1317.121704	-556.976318	103.033363	1584.355591	-671.385315	324.921600	1049.748657	-620.685547	-142.639389	1052.383911	-553.030029	300.846069	809.019226	-514.603455	-95.108009	816.897034	-580.618774	95.868004	960.948303	429.238068	9.014584	923.575195	447.623077	190.426895
-591.544922	199.503326	863.720337	-585.858459	-3.478343	858.849976	-701.306519	246.350510	420.393646	-631.124146	-27.984831	472.788605	-694.454712	253.338318	67.234375	-691.886169	-15.877930	76.111816	-636.809326	294.522430	1285.896118	-593.652771	-94.784576	1284.661743	-573.151062	99.521057	1317.139160	-557.062500	102.973648	1584.367065	-671.387939	324.909363	1049.766113	-620.877075	-142.668289	1052.365356	-553.034668	300.808075	809.057007	-514.773621	-95.160973	816.875916	-580.698914	95.845551	960.940857	428.729736	9.104515	923.504089	447.123749	190.529373
-591.563354	199.473633	863.724487	-585.953796	-3.491318	858.859253	-701.264893	246.343903	420.377502	-631.172546	-28.001444	472.787323	-694.451904	253.332794	67.241875	-691.938965	-15.884049	76.131508	-636.839844	294.470642	1285.906738	-593.822144	-94.835625	1284.645142	-573.270752	99.469620	1317.136719	-557.214294	102.870323	1584.372437	-671.424988	324.929260	1049.784180	-621.055420	-142.682281	1052.339600	-553.039001	300.762177	809.067383	-514.924927	-95.239563	816.882568	-580.766968	95.823196	960.948425	428.150787	9.190054	923.437500	446.572266	190.559814
-591.574890	199.453094	863.734985	-586.010620	-3.525621	858.886536	-701.263184	246.370911	420.371704	-631.179016	-28.007025	472.802826	-694.422424	253.294464	67.221573	-691.888916	-15.883864	76.130859	-636.921936	294.501038	1285.948364	-594.092285	-94.837273	1284.622681	-573.389893	99.406639	1317.129272	-557.362000	102.775063	1584.376343	-671.441284	324.911469	1049.806152	-621.290771	-142.612717	1052.280518	-553.042297	300.743134	809.103333	-515.083557	-95.295731	816.863464	-580.830811	95.801498	960.969849	427.548004	9.199746	923.424561	446.046387	190.552292
-591.613892	199.399109	863.725647	-586.115906	-3.544381	858.906921	-701.268127	246.379395	420.367676	-631.184509	-28.012768	472.780914	-694.480530	253.331436	67.223137	-691.893799	-15.884150	76.132172	-636.908081	294.450073	1285.942261	-594.335876	-94.942345	1284.564331	-573.484863	99.362366	1317.172363	-557.494507	102.681335	1584.382202	-671.447021	324.892487	1049.820068	-621.439087	-142.837860	1052.309937	-553.091675	300.707794	809.099792	-515.209229	-95.339348	816.880005	-580.910522	95.776512	960.976196	426.939026	9.241760	923.379883	445.519592	190.601944
-591.635132	199.378159	863.734436	-586.213379	-3.568990	858.924744	-701.268311	246.377289	420.401306	-631.222168	-28.062616	472.784027	-694.467834	253.342697	67.243706	-691.916931	-15.872231	76.145561	-636.930542	294.419800	1285.962891	-594.489075	-94.993248	1284.579712	-573.585388	99.321907	1317.198853	-557.633484	102.604523	1584.385498	-671.459717	324.889862	1049.833740	-621.623047	-142.843170	1052.298218	-553.085876	300.656372	809.128967	-515.338989	-95.393723	816.886230	-580.991211	95.754601	960.991211	426.373779	9.354301	923.303833	444.952911	190.723129
-591.678833	199.330994	863.734802	-586.311462	-3.588747	858.911255	-701.235046	246.348068	420.395050	-631.223328	-28.032829	472.776764	-694.484680	253.356064	67.223785	-691.923462	-15.868612	76.118172	-636.960938	294.386230	1285.975952	-594.712524	-95.045738	1284.547852	-573.693481	99.266068	1317.193970	-557.779236	102.430771	1584.394775	-671.474182	324.875519	1049.854126	-621.826660	-142.872116	1052.260498	-553.118408	300.639923	809.155212	-515.495361	-95.465599	816.873169	-581.071899	95.711655	960.985291	425.800446	9.475301	923.221985	444.324371	190.769806
-591.665222	199.339493	863.750488	-586.387390	-3.615209	858.908325	-701.246460	246.376480	420.389648	-631.213745	-28.039064	472.751801	-694.476501	253.340347	67.237358	-691.865051	-15.873707	76.120270	-636.963013	294.352539	1286.007568	-594.850220	-95.100800	1284.562500	-573.793091	99.218208	1317.199951	-557.909241	102.403961	1584.393311	-671.484009	324.884552	1049.852051	-622.013916	-142.896088	1052.232056	-553.119385	300.599182	809.174561	-515.631470	-95.542671	816.867432	-581.124207	95.689842	960.993042	425.164612	9.625546	923.146912	443.581879	190.686172
-591.719238	199.302765	863.745300	-586.495728	-3.633025	858.906555	-701.228577	246.365875	420.381317	-632.150024	-28.769073	472.900421	-694.516418	253.342514	67.235817	-692.328613	-15.908746	76.212944	-637.007690	294.323425	1286.012939	-595.057556	-95.154305	1284.528564	-573.882874	99.143250	1317.207764	-558.045166	102.308685	1584.390137	-671.498474	324.892090	1049.878174	-622.181335	-142.928650	1052.225464	-553.143738	300.543579	809.165222	-515.768005	-95.601059	816.842346	-581.218933	95.661514	960.990601	424.503143	9.642216	923.137695	442.988800	190.688034
-591.726135	199.306046	863.773804	-586.604675	-3.643182	858.906982	-701.245667	246.386337	420.374939	-632.261719	-28.826857	472.887726	-694.549622	253.353409	67.233757	-692.354614	-15.923410	76.194572	-637.017639	294.293396	1286.023193	-595.249573	-95.188721	1284.519775	-573.986389	99.083801	1317.192139	-558.172974	102.256920	1584.400269	-671.496704	324.865967	1049.890381	-622.363525	-142.953354	1052.206299	-553.152954	300.499359	809.190063	-515.894836	-95.686218	816.845398	-581.303528	95.639778	961.006775	423.852295	9.610499	923.127930	442.383911	190.734970
-591.748901	199.290665	863.766052	-586.710388	-3.676601	858.917542	-701.164856	246.367447	420.350372	-632.241638	-28.845592	472.882416	-694.491089	253.349960	67.233253	-692.316589	-15.920799	76.190659	-637.043274	294.280518	1286.016968	-595.466125	-95.238754	1284.478516	-574.074646	99.035690	1317.205688	-558.305115	102.165222	1584.415527	-671.479065	324.848175	1049.883179	-622.552429	-142.991989	1052.210815	-553.137390	300.480255	809.211060	-516.051331	-95.646965	816.799988	-581.383850	95.620926	961.009583	423.219238	9.721074	923.093872	441.744141	190.826782
-591.763000	199.260712	863.766846	-586.814453	-3.708442	858.931702	-701.188538	246.395477	420.392090	-632.260254	-28.790604	472.885712	-694.519348	253.343719	67.221947	-692.345886	-15.955062	76.220100	-637.101807	294.270905	1286.042603	-595.678345	-95.239647	1284.458862	-574.175659	98.964584	1317.180298	-558.436157	102.091049	1584.415283	-671.473389	324.806671	1049.907227	-622.719360	-143.004120	1052.194336	-553.125183	300.404572	809.237915	-516.135742	-95.807587	816.866943	-581.458557	95.592720	961.018311	422.577698	9.825229	923.050720	441.083984	190.920578
-591.812988	199.213623	863.781494	-586.915222	-3.718335	858.929565	-701.119446	246.375565	420.375793	-632.315491	-28.835922	472.882874	-694.491638	253.335693	67.230034	-692.305664	-15.941138	76.199753	-637.105835	294.223480	1286.050415	-595.846985	-95.299103	1284.465210	-574.248230	98.911644	1317.185059	-558.558838	102.004799	1584.438721	-671.454529	324.790680	1049.910034	-622.882629	-143.007706	1052.208496	-553.132263	300.327332	809.244873	-516.249573	-95.866158	816.863098	-581.556519	95.553040	961.026123	421.893646	9.858148	923.063904	440.436127	190.977722
-591.814270	199.212906	863.787415	-586.989807	-3.752751	858.946960	-701.113098	246.370422	420.373535	-632.318298	-28.840845	472.883514	-694.535400	253.338501	67.229057	-692.322083	-15.946916	76.218208	-637.125366	294.190491	1286.080566	-596.018433	-95.345802	1284.470947	-574.336487	98.844299	1317.178101	-558.682007	101.941887	1584.443481	-671.464294	324.783478	1049.937988	-623.059265	-143.016953	1052.172852	-553.134216	300.284149	809.267029	-516.377808	-95.930878	816.852600	-581.610901	95.538239	961.039124	421.204346	9.770724	923.074768	439.801453	190.965637
-591.926514	199.271347	863.802979	-587.383606	-3.478066	858.917786	-701.135071	246.412323	420.361511	-632.340515	-28.832399	472.791992	-694.581360	253.341385	67.232475	-692.292053	-15.939776	76.197266	-637.142883	294.153961	1286.089966	-596.161804	-95.381981	1284.466187	-574.410461	98.783463	1317.188477	-558.809509	101.866783	1584.455811	-671.455017	324.762054	1049.940308	-623.221680	-143.031296	1052.153320	-553.122864	300.227844	809.278259	-516.481812	-95.942253	816.853088	-581.864319	95.669662	961.031555	420.531189	9.782233	923.048523	439.210114	190.947388
-591.841797	199.178940	863.808472	-587.206299	-3.761501	858.946533	-701.063477	246.366608	420.325989	-632.346008	-28.850718	472.826019	-694.541809	253.342163	67.203873	-692.301758	-15.942159	76.180084	-637.148804	294.132202	1286.084229	-596.332642	-95.423508	1284.453491	-574.483765	98.715279	1317.165283	-558.976868	101.754616	1584.440674	-671.443176	324.765472	1049.944092	-623.399048	-143.059906	1052.114014	-553.092407	300.205688	809.307495	-516.626038	-95.956062	816.814941	-581.782532	95.497589	961.052856	419.889587	9.794987	923.009644	438.618835	190.995193
-591.885315	199.136749	863.800171	-587.335999	-3.793942	858.975525	-701.043518	246.407104	420.342468	-632.313416	-28.852304	472.822144	-694.572876	253.355194	67.201210	-692.296326	-15.950517	76.169258	-637.153503	294.107727	1286.074341	-596.466919	-95.464241	1284.443970	-574.565063	98.653259	1317.159302	-559.042969	101.711601	1584.446289	-671.417419	324.736115	1049.953857	-623.574036	-142.989517	1052.077759	-553.094116	300.178436	809.312256	-516.727600	-95.964233	816.803101	-581.881592	95.474892	961.064514	419.205658	9.736286	922.990051	438.000336	191.022522
-591.909424	199.105011	863.826660	-587.419495	-3.824610	858.987793	-701.021423	246.408798	420.311340	-632.352051	-28.833258	472.802582	-694.596375	253.331192	67.201103	-692.299438	-15.960097	76.134796	-637.163452	294.064575	1286.085205	-596.611816	-95.517616	1284.447754	-574.655273	98.590034	1317.146118	-559.159607	101.631104	1584.448975	-671.405090	324.764679	1049.954468	-623.721741	-143.048584	1052.069580	-553.048584	300.116333	809.331543	-516.851074	-96.057793	816.800110	-581.970642	95.433571	961.086365	418.349243	9.613609	922.954346	437.338348	191.009293
-591.940674	199.081619	863.828857	-587.514282	-3.835404	859.007263	-701.031006	246.410156	420.324432	-632.407349	-28.876896	472.826538	-694.581055	253.326035	67.189247	-692.307617	-15.960662	76.139107	-637.160217	294.023254	1286.121216	-596.791321	-95.581429	1284.408203	-574.737488	98.525017	1317.148926	-559.263611	101.538589	1584.448730	-671.397278	324.738556	1049.995972	-623.893677	-143.035934	1052.036377	-553.054932	300.081909	809.348328	-516.966370	-96.112480	816.766663	-582.054016	95.421951	961.098938	417.676117	9.604369	922.958740	436.743927	191.035446
-591.959595	199.060425	863.857971	-587.636414	-3.834976	859.036865	-701.006287	246.418076	420.363251	-632.395935	-28.867105	472.811157	-694.639221	253.356415	67.216248	-692.254761	-15.950439	76.169815	-637.161804	294.000702	1286.149292	-596.916565	-95.606224	1284.436768	-574.825500	98.451340	1317.181763	-559.369873	101.457306	1584.473511	-671.356812	324.726501	1050.017090	-624.038879	-143.062256	1052.021240	-553.022339	300.025146	809.379944	-517.105957	-96.178268	816.794067	-582.138733	95.407341	961.129272	417.093292	9.711595	922.938416	436.146423	191.092743
-591.990479	199.056610	863.877747	-587.772339	-3.841128	859.037903	-701.016785	246.424408	420.377777	-632.452576	-28.847799	472.818665	-694.638062	253.351074	67.225105	-692.253235	-15.951989	76.143738	-637.166565	293.967499	1286.165161	-597.093323	-95.686310	1284.422607	-574.881897	98.404129	1317.200195	-559.469971	101.379333	1584.473511	-671.343262	324.726288	1050.027344	-624.213013	-143.084351	1052.021973	-552.985229	299.995972	809.405396	-517.220337	-96.216049	816.794250	-582.247437	95.388611	961.141296	416.497437	9.787787	922.906738	435.577667	191.100357
-592.023926	199.000626	863.871643	-587.883362	-3.873051	859.063599	-701.016724	246.417419	420.364868	-631.607605	-28.216061	472.693024	-694.674011	253.353058	67.223473	-691.820923	-15.921842	76.023888	-637.193848	293.924164	1286.181274	-597.242920	-95.753815	1284.418579	-574.968018	98.350197	1317.196777	-559.610718	101.263367	1584.469238	-671.324768	324.716675	1050.038086	-624.382629	-143.102676	1051.998169	-552.965088	299.933594	809.433472	-517.376526	-96.279808	816.786621	-582.344543	95.356537	961.153259	415.825684	9.740383	922.898010	434.993408	191.116440
-592.074768	198.979980	863.882019	-588.026428	-3.872537	859.047791	-701.038574	246.440735	420.354218	-631.580444	-28.187290	472.665253	-694.729065	253.378296	67.206421	-691.821716	-15.934698	76.013916	-637.196594	293.905212	1286.183716	-597.407410	-95.801453	1284.397949	-575.068115	98.299522	1317.163696	-559.699097	101.183868	1584.458618	-671.314453	324.736145	1050.040283	-624.559143	-143.152267	1051.999268	-552.939270	299.906555	809.442444	-517.530090	-96.331757	816.789307	-582.454102	95.329674	961.151184	415.174194	9.705884	922.884094	434.371643	191.178864
-592.108704	198.990417	863.877747	-588.182983	-3.866563	859.030884	-701.073364	246.471832	420.352264	-631.642517	-28.194639	472.640900	-694.752747	253.380203	67.208870	-691.817810	-15.939720	76.003044	-637.187134	293.883453	1286.199951	-597.550110	-95.841049	1284.385620	-575.154358	98.252029	1317.155762	-559.801392	101.109825	1584.459595	-671.304688	324.716034	1050.060913	-624.742188	-143.154404	1051.993530	-552.926758	299.873444	809.441528	-517.664001	-96.397285	816.783203	-582.548645	95.327179	961.140259	414.554199	9.698702	922.874084	433.783569	191.233231
-592.157654	198.946243	863.889587	-588.292114	-3.890294	859.031921	-701.116821	246.496124	420.357819	-631.710449	-28.233133	472.622833	-694.734131	253.374359	67.178459	-691.886475	-15.935325	76.002151	-637.207275	293.849976	1286.191040	-597.696289	-95.883987	1284.389771	-575.221985	98.202095	1317.156006	-559.888550	100.985909	1584.462402	-671.298645	324.721893	1050.058472	-624.914246	-143.203781	1051.995117	-552.913635	299.832031	809.471558	-517.831360	-96.442467	816.770813	-582.634338	95.285271	961.147034	413.977478	9.777298	922.850830	433.258911	191.286484
-592.137146	198.955383	863.909119	-588.389038	-3.890818	859.040161	-701.128906	246.474243	420.374573	-632.670349	-28.946255	472.766479	-694.765076	253.391861	67.201836	-692.302917	-15.967155	76.126221	-637.180664	293.783875	1286.203125	-597.788696	-95.942200	1284.392944	-575.307739	98.141174	1317.191284	-559.897705	101.014702	1584.460815	-671.278503	324.695526	1050.087891	-625.045959	-143.374298	1052.037476	-552.888611	299.804779	809.501770	-518.010193	-96.525482	816.764832	-582.695068	95.279274	961.162415	413.375275	9.802474	922.823975	432.721954	191.320419
-592.197144	198.866714	863.894897	-588.505493	-3.927453	859.040527	-701.147156	246.459503	420.378876	-631.895996	-28.319103	472.646698	-694.711609	253.385529	67.215622	-691.942566	-15.949110	75.979134	-637.227295	293.806122	1286.230835	-598.030518	-95.977386	1284.351685	-575.386841	98.092224	1317.196289	-559.971802	100.872719	1584.481934	-671.283447	324.701691	1050.096924	-625.250793	-143.270966	1052.009766	-552.895569	299.737793	809.495056	-518.161438	-96.571625	816.744751	-582.782410	95.221130	961.155518	412.730499	9.786480	922.814270	432.158813	191.330627
-592.225281	198.836166	863.922791	-588.589050	-3.924608	859.071228	-701.160339	246.444992	420.380981	-631.815735	-28.264771	472.642639	-694.740112	253.350113	67.210625	-691.842346	-15.942844	75.958656	-637.235535	293.759521	1286.234985	-598.208618	-96.015968	1284.327026	-575.457886	98.040565	1317.205322	-560.045959	100.895760	1584.475464	-671.281860	324.681793	1050.091919	-625.383972	-143.436722	1052.032104	-552.883545	299.710754	809.524170	-518.314331	-96.631340	816.758789	-582.849121	95.206009	961.185608	412.135040	9.743640	922.823059	431.573700	191.334427
-592.243286	198.834427	863.916382	-588.710571	-3.937788	859.077698	-701.216553	246.473846	420.382721	-632.845459	-29.015526	472.800293	-694.789429	253.375687	67.214783	-692.295471	-15.957745	76.089745	-637.243103	293.724243	1286.250122	-598.384644	-96.048203	1284.309326	-575.550598	98.005943	1317.221924	-560.109741	100.765717	1584.481812	-671.286682	324.704559	1050.110352	-625.592896	-143.309448	1051.994751	-552.911865	299.680267	809.530884	-518.465881	-96.695335	816.735596	-582.933350	95.200874	961.186768	411.600616	9.793074	922.811279	431.047546	191.367645
-592.283569	198.797226	863.915955	-588.810364	-3.999129	859.102356	-701.247437	246.490341	420.361237	-632.949829	-29.070984	472.805420	-694.807312	253.376175	67.195396	-692.377319	-15.980011	76.133186	-637.248108	293.734344	1286.263794	-598.488342	-96.066292	1284.337524	-575.616089	97.994049	1317.223022	-560.180054	100.684494	1584.471069	-671.271912	324.674835	1050.094971	-625.773560	-143.340225	1051.999146	-552.933777	299.637573	809.528809	-518.632690	-96.754860	816.710144	-583.023376	95.161591	961.200623	411.017426	9.840957	922.775940	430.492950	191.397720
-592.313354	198.745590	863.884338	-588.927246	-4.000726	859.078857	-701.239441	246.453018	420.343506	-632.946472	-29.059126	472.808258	-694.794678	253.371719	67.164101	-692.388000	-15.975570	76.102577	-637.247192	293.718506	1286.266235	-598.574402	-96.061729	1284.336060	-575.700012	97.953499	1317.222412	-560.230469	100.716621	1584.446411	-671.266174	324.693542	1050.118774	-625.929565	-143.329590	1051.960205	-552.949829	299.597015	809.521057	-518.784058	-96.825737	816.685303	-583.086365	95.135391	961.172302	410.429352	9.874002	922.754761	429.927948	191.441345
-592.323914	198.735657	863.914734	-589.016174	-4.020962	859.106079	-701.285095	246.451584	420.341370	-633.001526	-29.050129	472.795898	-694.757874	253.380295	67.157875	-692.357483	-15.979515	76.056953	-637.261169	293.707184	1286.282471	-598.754517	-96.063118	1284.301880	-575.781799	97.913986	1317.230957	-560.289307	100.663071	1584.429810	-671.271851	324.680725	1050.109497	-626.096863	-143.428375	1051.945190	-552.978760	299.546997	809.510681	-518.946472	-96.906326	816.646912	-583.165833	95.115402	961.203247	409.838135	9.839687	922.729919	429.378021	191.483978
-592.375122	198.695602	863.900269	-589.133545	-4.054616	859.092651	-701.296570	246.434525	420.348267	-633.047974	-29.066448	472.776031	-694.756104	253.380478	67.156265	-692.334656	-16.000645	76.064751	-637.226196	293.646515	1286.284546	-598.868896	-96.149803	1284.275635	-575.859924	97.879005	1317.253052	-560.341675	100.604874	1584.418823	-671.289795	324.670135	1050.126343	-626.273621	-143.359940	1051.902100	-553.004211	299.528076	809.530579	-519.085022	-96.973763	816.624390	-583.260498	95.076378	961.190002	409.309021	9.761257	922.707581	428.877930	191.446396
-592.400635	198.658447	863.905457	-589.238708	-4.055715	859.098572	-701.342407	246.431519	420.367462	-633.112488	-29.070982	472.784576	-694.760986	253.368774	67.193680	-692.375549	-16.020182	76.021080	-637.227478	293.650238	1286.294678	-598.983704	-96.145462	1284.250732	-575.929932	97.847290	1317.241455	-560.430969	100.516190	1584.410034	-671.312744	324.702026	1050.147949	-626.384705	-143.532135	1051.905518	-553.065125	299.469666	809.542847	-519.238953	-97.037056	816.621155	-583.355469	95.053749	961.197754	408.821808	9.791837	922.678284	428.351654	191.414169
-592.451233	198.619812	863.919983	-589.328491	-4.087258	859.114319	-701.344666	246.403976	420.363617	-632.263733	-28.439747	472.644135	-694.743042	253.367599	67.191719	-691.936829	-15.981965	75.909470	-637.242249	293.621582	1286.297852	-599.091370	-96.164970	1284.251953	-575.984436	97.808372	1317.247314	-560.474121	100.474945	1584.398804	-671.296509	324.682404	1050.172241	-626.534912	-143.476364	1051.880615	-553.078674	299.446686	809.544617	-519.369446	-97.209465	816.633606	-583.433655	95.017609	961.213440	408.359650	9.848845	922.631042	427.845764	191.425354
-592.496399	198.582504	863.916077	-589.407837	-4.109334	859.150879	-701.394226	246.438522	420.354279	-633.138245	-29.033136	472.799530	-694.750977	253.391220	67.196899	-692.308350	-16.013020	76.000641	-637.251770	293.615143	1286.303223	-599.262695	-96.175026	1284.220459	-576.060791	97.781097	1317.265259	-560.519348	100.437363	1584.395752	-671.329102	324.730103	1050.158813	-626.731934	-143.487503	1051.881958	-553.094360	299.406250	809.543030	-519.535706	-97.253616	816.651184	-583.523193	95.005928	961.232178	407.852692	9.821297	922.617859	427.353607	191.426559
-592.544861	198.547852	863.917969	-589.518616	-4.136241	859.173096	-701.384460	246.406677	420.325439	-633.314148	-29.129715	472.860138	-694.714111	253.378113	67.153954	-692.437744	-16.014578	76.065140	-637.246216	293.617462	1286.319580	-599.426819	-96.193672	1284.210449	-576.119019	97.760498	1317.236084	-560.563416	100.387817	1584.392334	-671.332275	324.717255	1050.167358	-626.915100	-143.477890	1051.849121	-553.130981	299.359589	809.551880	-519.708435	-97.144257	816.602356	-583.616211	94.982513	961.245422	407.336548	9.746638	922.615967	426.878113	191.422882
-592.605408	198.509888	863.912903	-589.631653	-4.154136	859.197510	-701.397400	246.399246	420.314667	-633.359070	-29.119068	472.870026	-694.747681	253.379669	67.151443	-692.467346	-16.023230	76.051918	-637.255188	293.605835	1286.305786	-599.541687	-96.231781	1284.222046	-576.199219	97.741943	1317.231934	-560.607666	100.350098	1584.369629	-671.356140	324.731812	1050.166260	-627.094849	-143.446945	1051.864502	-553.159302	299.339142	809.563660	-519.890930	-97.185951	816.597107	-583.708069	94.966888	961.255737	406.799500	9.691947	922.631958	426.362030	191.405838
-592.635864	198.491669	863.922363	-589.719299	-4.166567	859.203430	-701.443420	246.415955	420.322845	-633.430847	-29.128983	472.880463	-694.759277	253.380707	67.153107	-692.413269	-16.057684	76.052429	-637.273804	293.590027	1286.317993	-599.653564	-96.237877	1284.205322	-576.284973	97.681549	1317.202148	-560.648560	100.293495	1584.354126	-671.402588	324.746277	1050.184937	-627.295227	-143.410812	1051.849243	-553.213013	299.322052	809.545044	-520.056396	-97.223419	816.616516	-583.789490	94.947304	961.265015	406.298615	9.699253	922.594910	425.849976	191.403442
-592.702515	198.486282	863.953918	-589.820435	-4.167997	859.198059	-701.472107	246.403702	420.337921	-633.490967	-29.154755	472.893951	-694.851318	253.384354	67.144035	-692.415833	-16.065346	76.036247	-637.305359	293.575195	1286.330688	-599.794373	-96.254585	1284.179688	-576.333313	97.660713	1317.209106	-560.687378	100.208420	1584.350220	-671.415344	324.747955	1050.175659	-627.464966	-143.405899	1051.843384	-553.225708	299.309967	809.571899	-520.230286	-97.248146	816.573059	-583.881165	94.924316	961.278259	405.863922	9.706264	922.550293	425.404968	191.357864
-592.761719	198.450302	863.952515	-589.930481	-4.166042	859.205017	-701.477722	246.394882	420.343903	-633.581665	-29.170294	472.913269	-694.804504	253.375763	67.182785	-692.395569	-16.124660	75.999100	-637.303528	293.596161	1286.358398	-599.932617	-96.276390	1284.149170	-576.384338	97.626778	1317.213135	-560.711060	100.205887	1584.341431	-671.437683	324.743408	1050.205200	-627.645020	-143.411942	1051.815063	-553.288391	299.293304	809.594910	-520.395142	-97.296906	816.600891	-583.981201	94.908875	961.282166	405.443054	9.641422	922.531494	424.995209	191.314209
-592.808960	198.431824	863.961853	-590.007874	-4.186705	859.239380	-701.478638	246.397690	420.349854	-633.673706	-29.194466	472.924042	-694.797607	253.360306	67.194977	-692.448120	-16.131649	75.994614	-637.314270	293.565765	1286.349731	-600.050293	-96.285294	1284.141113	-576.449585	97.596207	1317.211670	-560.757263	100.120178	1584.326782	-671.473022	324.773926	1050.237915	-627.789429	-143.476395	1051.831421	-553.348022	299.272003	809.585205	-520.565796	-97.322609	816.568542	-584.064026	94.900215	961.305786	405.053589	9.572145	922.534485	424.619873	191.293564
-592.878845	198.397980	863.970642	-590.133545	-4.185988	859.263428	-701.475525	246.404312	420.330688	-633.824280	-29.239565	472.961914	-694.825684	253.377136	67.183960	-692.520569	-16.154411	76.019005	-637.340088	293.564026	1286.356445	-600.138062	-96.294022	1284.164673	-576.523132	97.592545	1317.209717	-560.773621	100.050858	1584.338867	-671.481934	324.772369	1050.239258	-627.960144	-143.453949	1051.870850	-553.393066	299.272339	809.587463	-520.738831	-97.359047	816.569641	-584.164490	94.888725	961.322510	404.626495	9.507814	922.537537	424.203705	191.247940
-592.928406	198.403442	863.988037	-590.260925	-4.154520	859.280151	-701.434998	246.407532	420.294434	-632.976257	-28.531080	472.872284	-694.806763	253.376144	67.184685	-692.028137	-16.120754	75.892944	-637.356750	293.574738	1286.367188	-600.258911	-96.286880	1284.190918	-576.586182	97.572403	1317.193726	-560.818115	100.003799	1584.334106	-671.507874	324.774689	1050.228760	-628.104248	-143.474716	1051.891235	-553.440125	299.283234	809.584595	-520.924622	-97.392906	816.572510	-584.266479	94.903572	961.340515	404.246307	9.451062	922.572754	423.799561	191.202728
[truncated: 320 more rows]
[truncated: 40 more columns]
