# Supplementary material for: A dyadic stimulus set of audiovisual affective displays for the study of multisensory, emotional, social interactions
Source: Behav Res Methods. 2015 Nov 5;48(4):1285–95. doi: 10.3758/s13428-015-0654-4 (PMC5101291; doi:10.3758/s13428-015-0654-4)
Supplement: Supplementary file 1 — (ZIP 270 MB) [file 13428_2015_654_MOESM1_ESM.zip › supplementary_material_2_stimuli_set_files/A/A18.txt]

-578.843872	202.233261	863.044006	-590.684021	-0.080415	862.228333	-696.779053	239.385086	421.016296	-633.509399	-22.494228	473.751953	-679.751160	241.377518	66.634254	-694.239807	-6.977768	76.385757	-616.145508	310.937439	1280.705933	-600.086487	-79.836746	1293.439087	-564.927185	113.188072	1318.599609	-551.274597	124.460831	1586.246216	-653.492126	338.699097	1044.979248	-626.984192	-127.322449	1060.002441	-539.800964	301.906403	800.933350	-516.992737	-87.611916	823.028442	-575.789856	100.149696	962.228394	428.328156	-1.151515	923.862366	451.225616	179.320374
-578.750183	202.250092	863.035461	-590.711792	-0.115641	862.192505	-696.817871	239.403671	421.045319	-633.535217	-22.516628	473.769989	-679.814026	241.390717	66.674377	-694.206421	-6.953256	76.372452	-615.935303	310.920715	1280.688477	-600.149048	-79.837463	1293.450928	-564.871582	113.161903	1318.611816	-551.233704	124.436493	1586.249756	-653.271484	338.750153	1044.921021	-626.983459	-127.263863	1059.983154	-539.592041	301.813446	800.896362	-515.729370	-86.037498	824.645264	-575.747070	100.121353	962.205139	428.365997	-1.173766	923.863770	451.255890	179.333450
-578.691528	202.358673	863.033997	-590.984436	0.118848	862.168152	-696.839050	239.459259	421.067535	-633.604736	-22.541662	473.725098	-679.784790	241.378052	66.681602	-694.205627	-6.953058	76.374405	-615.720642	310.946320	1280.665771	-600.222900	-79.845909	1293.454956	-564.824829	113.140923	1318.588501	-551.210510	124.419579	1586.244629	-653.081909	338.774475	1044.928345	-627.071106	-127.306679	1060.020630	-539.393250	301.696411	800.839661	-515.774597	-86.235786	824.679871	-575.824951	100.264549	962.189331	428.368774	-1.175359	923.860962	451.285767	179.334473
-578.556335	202.401871	863.025574	-590.989136	0.098126	862.165955	-696.826111	239.448303	421.093384	-633.506775	-22.475624	473.726074	-679.869934	241.383591	66.641251	-694.162720	-6.956534	76.378738	-615.521484	310.933807	1280.644653	-600.384033	-79.925140	1293.416748	-564.775024	113.131493	1318.599243	-551.173279	124.386757	1586.242432	-652.869446	338.805664	1044.874146	-627.138245	-127.366455	1060.011230	-539.174927	301.614349	800.836792	-515.855530	-86.473709	824.635010	-575.760071	100.272942	962.184021	428.370789	-1.181560	923.874084	451.281952	179.330063
-578.359741	202.351913	862.999329	-590.635620	-0.140667	862.162537	-696.793274	239.439346	421.097565	-633.419678	-22.389425	473.757660	-679.857117	241.383621	66.661942	-694.135986	-6.955311	76.367203	-615.323120	310.956635	1280.650269	-600.406677	-79.885147	1293.444458	-564.666565	113.074860	1318.588501	-551.125610	124.357376	1586.225342	-652.645325	338.828705	1044.880615	-627.206543	-127.436737	1060.044922	-538.987488	301.527496	800.826599	-515.852600	-86.674507	824.641541	-575.506226	100.148987	962.171265	428.370300	-1.185452	923.890320	451.288513	179.323532
-578.326843	202.448166	863.011353	-590.915161	0.120156	862.116028	-696.813477	239.474442	421.140442	-633.478760	-22.427195	473.713715	-679.932861	241.368866	66.677063	-694.205383	-6.957520	76.400513	-615.084473	310.937531	1280.613525	-600.521423	-79.929359	1293.385132	-564.877563	113.137749	1318.254272	-551.054932	124.321175	1586.219116	-652.370911	338.843231	1044.871948	-627.268311	-127.456718	1060.027710	-538.778625	301.416534	800.820740	-515.878906	-86.840370	824.628723	-575.596497	100.281990	962.150635	428.385803	-1.172069	923.874512	451.307861	179.311707
-578.184387	202.509674	863.010498	-590.890991	0.095183	862.102295	-696.803528	239.471115	421.164856	-633.401245	-22.370985	473.695160	-679.951782	241.369217	66.675827	-694.154480	-6.957315	76.393867	-614.940063	310.993896	1280.620483	-600.628052	-79.917114	1293.371704	-564.565063	113.022972	1318.552979	-550.995605	124.280968	1586.204834	-652.184509	338.817627	1044.849121	-627.345764	-127.516617	1060.013062	-538.589966	301.318756	800.793335	-515.866211	-87.031593	824.624573	-575.517395	100.289352	962.143616	428.396484	-1.188552	923.880737	451.320892	179.336380
-578.080261	202.503479	862.974182	-590.883179	0.093325	862.086304	-696.790955	239.505539	421.176971	-633.589417	-22.501263	473.735779	-679.922974	241.389496	66.693817	-694.202393	-6.957100	76.411438	-614.787781	310.992065	1280.599487	-600.750793	-79.936539	1293.367676	-564.517334	112.985641	1318.548584	-550.995056	124.205666	1586.180664	-651.985840	338.835266	1044.836548	-627.414185	-127.547195	1060.009766	-538.433777	301.195587	800.758911	-515.844299	-87.172882	824.641785	-575.454041	100.290550	962.116821	428.391144	-1.191655	923.876038	451.328064	179.349152
-577.944946	202.532211	862.975891	-590.817688	0.092537	862.071411	-696.785461	239.549515	421.227997	-633.602905	-22.510813	473.743439	-679.953613	241.362930	66.687637	-694.218750	-6.960517	76.415565	-614.580627	311.005310	1280.574341	-600.825500	-79.960663	1293.345825	-564.688721	113.047157	1318.201050	-550.878479	124.195770	1586.179932	-651.796387	338.808929	1044.820190	-627.463379	-127.606705	1060.028076	-538.294128	301.166931	800.743103	-515.820984	-87.341759	824.653442	-575.359253	100.293732	962.110596	428.403290	-1.199227	923.869507	451.330811	179.345276
-577.822388	202.560333	862.961975	-590.810303	0.106385	862.058716	-696.764221	239.542221	421.223480	-633.570801	-22.518618	473.735046	-680.000183	241.391846	66.693970	-694.200500	-6.957314	76.413445	-614.439209	311.045654	1280.582397	-600.889954	-79.932892	1293.370605	-564.424438	112.952713	1318.521484	-550.775818	124.171654	1586.184204	-651.653137	338.850342	1044.813843	-627.498169	-127.616104	1060.046997	-538.149109	301.111725	800.728943	-515.811584	-87.487991	824.668823	-575.285034	100.309669	962.096436	428.436218	-1.200033	923.870056	451.381531	179.324341
-577.752441	202.504471	862.974365	-590.782104	0.069530	862.067688	-696.736450	239.522690	421.219055	-633.525024	-22.505299	473.771301	-679.965210	241.348892	66.694962	-694.177612	-6.949960	76.423035	-614.237305	311.105927	1280.616455	-601.052429	-79.942558	1293.328491	-564.371582	112.958366	1318.537476	-550.691345	124.119568	1586.179199	-651.477905	338.854858	1044.818726	-627.537659	-127.630196	1060.047852	-538.022339	301.045135	800.723755	-515.758728	-87.606606	824.690491	-575.239319	100.259903	962.107361	428.444336	-1.146809	923.871155	451.360138	179.376221
-577.646667	202.539520	862.963745	-590.749756	0.096769	862.053833	-696.724426	239.553146	421.258331	-633.486816	-22.479736	473.751862	-680.009827	241.349518	66.695335	-694.156921	-6.930564	76.415810	-614.080627	311.121155	1280.608398	-601.090271	-79.933273	1293.353638	-564.306641	112.922981	1318.548950	-550.584412	124.064041	1586.176636	-651.290833	338.839142	1044.834717	-627.569397	-127.644798	1060.007446	-537.898743	301.010132	800.728821	-515.713318	-87.728943	824.718018	-575.170593	100.286232	962.095154	428.444275	-1.144428	923.864746	451.366333	179.362839
-577.565369	202.493317	862.946533	-590.711121	0.097024	862.044861	-696.710388	239.572403	421.275116	-633.475647	-22.446154	473.743378	-680.012268	241.349792	66.697701	-694.147766	-6.938035	76.421303	-613.956116	311.129974	1280.616821	-601.180542	-79.941322	1293.336792	-564.303772	112.899338	1318.509399	-550.500183	124.007729	1586.158447	-651.146301	338.861115	1044.808228	-627.606689	-127.687561	1060.013062	-537.785156	300.988953	800.710754	-515.662231	-87.833633	824.741699	-575.104309	100.264778	962.081482	428.441620	-1.148169	923.861511	451.358765	179.350723
-577.438782	202.526398	862.974854	-590.666687	0.126673	862.034302	-696.690247	239.570969	421.303314	-633.468384	-22.436136	473.743469	-680.017822	241.341034	66.699791	-694.151733	-6.920132	76.398331	-613.817932	311.158600	1280.617310	-601.274353	-79.935272	1293.308594	-564.241577	112.898407	1318.519043	-550.395386	123.970627	1586.151733	-651.002380	338.894196	1044.800659	-627.651611	-127.704575	1060.002808	-537.632690	300.927399	800.715271	-515.592224	-87.911812	824.751770	-575.017761	100.273262	962.090027	428.456329	-1.129933	923.861328	451.364746	179.358704
-577.321960	202.548401	862.963257	-590.665771	0.099203	862.029419	-696.677124	239.592712	421.316589	-633.462646	-22.437620	473.763580	-680.047791	241.341965	66.700676	-694.143311	-6.936120	76.409851	-613.765930	311.094574	1280.569336	-601.330688	-79.935860	1293.316040	-564.193542	112.889984	1318.501709	-550.302124	123.923149	1586.126709	-650.859924	338.901672	1044.766846	-627.680969	-127.715927	1059.997192	-537.528137	300.896759	800.701416	-515.581482	-88.028290	824.766174	-574.965515	100.269363	962.082336	428.457397	-1.118117	923.858826	451.366791	179.370361
-577.258911	202.522263	862.958008	-590.638611	0.086883	862.032043	-696.625854	239.562958	421.285767	-633.491638	-22.437016	473.785248	-680.019531	241.346344	66.705276	-694.181580	-6.927977	76.400574	-613.662109	311.106689	1280.569702	-601.370850	-79.921898	1293.308838	-564.152466	112.874138	1318.496094	-550.212891	123.882042	1586.120728	-650.741394	338.961517	1044.779297	-627.702576	-127.682899	1059.961792	-537.410522	300.861847	800.698303	-515.514343	-88.072220	824.788330	-574.921570	100.252403	962.081177	428.455536	-1.119651	923.856873	451.381592	179.394089
-577.142334	202.520782	862.936035	-590.562439	0.086181	862.024231	-696.600525	239.578064	421.323883	-633.270569	-22.284796	473.727234	-680.005493	241.348419	66.713333	-694.062439	-6.913716	76.394608	-613.478943	311.203247	1280.599121	-601.394958	-79.897964	1293.303589	-564.127502	112.874046	1318.490356	-550.118530	123.846901	1586.096313	-650.602539	338.942902	1044.776489	-627.714600	-127.695290	1059.978882	-537.301514	300.822906	800.690735	-515.451416	-88.115334	824.822998	-574.829834	100.256805	962.066772	428.469086	-1.124527	923.868469	451.399109	179.388290
-577.086731	202.492889	862.927124	-590.547180	0.106246	862.015808	-696.556396	239.539169	421.325043	-633.274292	-22.282396	473.727295	-680.044373	241.338928	66.714073	-694.025818	-6.917798	76.420540	-613.435181	311.098785	1280.543945	-601.408447	-79.905464	1293.286743	-564.073303	112.874298	1318.475708	-550.018494	123.816917	1586.091919	-650.500488	338.950500	1044.772949	-627.712708	-127.678291	1059.973633	-537.191589	300.811920	800.694458	-515.382874	-88.142441	824.840332	-574.782776	100.250320	962.057007	428.471436	-1.115617	923.862549	451.402405	179.390396
-577.017700	202.487030	862.931030	-590.518799	0.104113	862.014038	-696.514038	239.567490	421.343323	-633.253845	-22.273556	473.725677	-680.019165	241.325577	66.734535	-694.026550	-6.884596	76.394066	-613.326660	311.090393	1280.536011	-601.436523	-79.935631	1293.263794	-564.212524	112.927574	1318.432251	-549.944031	123.784859	1586.080322	-650.413086	338.973022	1044.772339	-627.721130	-127.652252	1059.957886	-537.082825	300.753326	800.676453	-515.335327	-88.142868	824.837158	-574.727844	100.241257	962.057434	428.508820	-1.082277	923.845337	451.420502	179.383438
-576.900757	202.506607	862.918274	-590.462463	0.083614	862.014893	-696.514954	239.610916	421.384033	-633.414612	-22.370430	473.784485	-680.067566	241.327362	66.737099	-694.076904	-6.897088	76.425667	-613.259033	311.128937	1280.528687	-601.469910	-79.909836	1293.259766	-563.996704	112.849556	1318.474243	-549.854431	123.757278	1586.056396	-650.341003	339.048523	1044.743896	-627.723694	-127.643394	1059.934937	-536.999390	300.770599	800.690552	-515.282715	-88.142944	824.864746	-574.659668	100.246201	962.053223	428.490295	-1.094465	923.866577	451.406738	179.399841
-576.794373	202.523804	862.923645	-590.424377	0.088222	862.012939	-696.445251	239.607635	421.360229	-633.424133	-22.397120	473.788971	-680.062927	241.341904	66.726639	-694.077759	-6.897635	76.428398	-613.179443	311.130829	1280.541748	-601.456604	-79.884308	1293.256836	-563.950012	112.840446	1318.452393	-549.790039	123.740028	1586.049561	-650.255127	339.072998	1044.750610	-627.719238	-127.639648	1059.933350	-536.896851	300.752563	800.669312	-515.237366	-88.138100	824.872620	-574.584167	100.250313	962.054565	428.484436	-1.114048	923.882202	451.392181	179.377457
-576.744385	202.515167	862.916748	-590.432007	0.097558	862.021912	-696.459351	239.624466	421.377441	-633.448914	-22.394064	473.804321	-680.050659	241.351181	66.728035	-694.058105	-6.896918	76.425461	-613.087585	311.141205	1280.516602	-601.449890	-79.877861	1293.252808	-563.912354	112.852898	1318.440796	-549.702454	123.722992	1586.043335	-650.173950	339.100952	1044.718994	-627.713928	-127.632568	1059.931519	-536.833496	300.795044	800.653015	-515.179382	-88.105911	824.882996	-574.540466	100.254311	962.053650	428.501282	-1.145318	923.875061	451.408356	179.382446
-576.622009	202.509155	862.896729	-590.358948	0.087979	862.021118	-696.377075	239.588181	421.379425	-633.419189	-22.374006	473.806763	-680.076538	241.339676	66.730606	-694.054810	-6.914222	76.438988	-612.995422	311.136444	1280.490112	-601.444641	-79.872688	1293.230103	-563.862854	112.834793	1318.431885	-549.632080	123.701843	1586.028564	-650.118835	339.163177	1044.727539	-627.688171	-127.618378	1059.900024	-536.730591	300.778473	800.656311	-515.139160	-88.068970	824.864685	-574.459534	100.254898	962.044800	428.499542	-1.145373	923.873474	451.406769	179.382996
-576.596802	202.477615	862.877075	-590.359497	0.063298	862.020264	-696.381836	239.597397	421.391968	-633.432800	-22.383183	473.811584	-680.042725	241.347122	66.761208	-694.044434	-6.907436	76.433998	-612.935730	311.138580	1280.487793	-601.455505	-79.872757	1293.223022	-563.826111	112.812576	1318.410645	-549.598450	123.690231	1586.002930	-650.034424	339.167480	1044.736450	-627.671875	-127.576553	1059.877563	-536.668884	300.801636	800.640808	-515.094543	-88.042366	824.860413	-574.425415	100.233376	962.032654	428.510803	-1.139502	923.881226	451.407440	179.382629
-576.491211	202.473785	862.880798	-590.284973	0.061385	862.018555	-696.328979	239.603867	421.387695	-633.452698	-22.365826	473.816498	-680.037537	241.331253	66.760887	-694.060669	-6.893341	76.412346	-612.844971	311.157776	1280.484131	-601.418945	-79.869843	1293.212646	-563.790344	112.816200	1318.399536	-549.523438	123.676720	1585.997070	-649.965576	339.197571	1044.733887	-627.622742	-127.514496	1059.858521	-536.617615	300.813232	800.633118	-515.058960	-87.978432	824.844482	-574.360229	100.228134	962.035889	428.545227	-1.126467	923.864258	451.442596	179.409515
-576.413574	202.486755	862.869629	-590.242065	0.061223	862.006531	-696.362122	239.619385	421.422668	-633.450745	-22.339487	473.820557	-680.077209	241.339767	66.774261	-694.052185	-6.883817	76.418167	-612.777527	311.149719	1280.496338	-601.400391	-79.881203	1293.181396	-563.761658	112.821663	1318.392090	-549.494385	123.671570	1585.983276	-649.888000	339.206055	1044.758545	-627.601135	-127.486900	1059.841309	-536.568542	300.850433	800.634644	-515.028870	-87.884216	824.829041	-574.302856	100.232841	962.024597	428.549500	-1.130906	923.869385	451.451233	179.367111
-576.357178	202.504639	862.880981	-590.205139	0.076394	862.007446	-696.329895	239.583725	421.406708	-633.466064	-22.328686	473.835999	-680.055481	241.339340	66.772034	-694.035461	-6.884482	76.445633	-612.710754	311.158691	1280.486328	-601.352478	-79.878120	1293.195068	-563.727051	112.827026	1318.394897	-549.424255	123.683441	1585.997070	-649.835510	339.251678	1044.744507	-627.570801	-127.437592	1059.819214	-536.508606	300.879425	800.655762	-515.009399	-87.799622	824.808044	-574.253357	100.243187	962.030334	428.557678	-1.135663	923.873962	451.469635	179.381226
-576.307861	202.513336	862.871460	-590.166687	0.090129	862.004150	-696.343384	239.592026	421.413666	-633.480408	-22.272785	473.855743	-680.063416	241.339569	66.772331	-694.042847	-6.875670	76.443413	-612.658936	311.151215	1280.482300	-601.342834	-79.881317	1293.143921	-563.684143	112.815567	1318.385132	-549.367432	123.678780	1585.994141	-649.784790	339.271149	1044.745850	-627.523132	-127.377182	1059.803223	-536.449402	300.941315	800.670044	-514.954895	-87.701630	824.794800	-574.200134	100.256332	962.023132	428.522491	-1.138342	923.883850	451.453400	179.384506
-576.209351	202.554031	862.889954	-590.119995	0.097950	861.998047	-696.312622	239.585388	421.447205	-633.558411	-22.270016	473.869049	-680.063232	241.339539	66.771790	-694.043091	-6.864691	76.431534	-612.630066	311.147522	1280.462158	-601.267273	-79.867905	1293.153198	-563.639709	112.824883	1318.389893	-549.335632	123.693008	1585.988159	-649.748901	339.309387	1044.741943	-627.493774	-127.335304	1059.775635	-536.424377	300.961090	800.666992	-514.938782	-87.607025	824.773438	-574.138123	100.267044	962.030151	428.536163	-1.121507	923.882507	451.456146	179.395584
-576.146973	202.601089	862.877258	-590.064819	0.115145	861.979675	-696.346680	239.599854	421.485077	-633.572937	-22.258505	473.866547	-680.099365	241.349640	66.759476	-694.072815	-6.859881	76.444633	-612.585022	311.148041	1280.478882	-601.218872	-79.877541	1293.127319	-563.612610	112.825745	1318.369995	-549.310486	123.687820	1585.978882	-649.711548	339.303680	1044.749634	-627.445251	-127.292236	1059.735962	-536.380981	300.992004	800.658630	-514.918701	-87.525368	824.724121	-574.082703	100.296440	962.014893	428.536682	-1.128838	923.888611	451.454956	179.393433
-576.092651	202.596313	862.882813	-590.014648	0.103453	861.994019	-696.326477	239.592972	421.473175	-633.571960	-22.233294	473.872589	-680.097351	241.338470	66.765213	-694.023376	-6.864017	76.419998	-612.515991	311.161163	1280.474243	-601.170959	-79.869728	1293.117310	-563.555969	112.818924	1318.353882	-549.287476	123.693024	1585.979126	-649.651123	339.324432	1044.758667	-627.395874	-127.197464	1059.694336	-536.339539	301.024109	800.647949	-514.888855	-87.407028	824.691284	-574.029114	100.292305	962.024780	428.524261	-1.137662	923.890930	451.443787	179.375336
-575.996155	202.469299	862.874695	-589.650391	-0.164369	862.021301	-696.268799	239.556076	421.454468	-633.556091	-22.163723	473.919525	-680.107544	241.324188	66.771561	-694.018799	-6.871361	76.403343	-612.492432	311.156189	1280.489746	-601.158997	-79.879013	1293.063232	-563.541077	112.829239	1318.355591	-549.279846	123.705475	1585.962646	-649.618652	339.313751	1044.763550	-627.366760	-127.139359	1059.652466	-536.313782	301.034973	800.655396	-514.865723	-87.294167	824.681030	-573.826233	100.126778	962.037170	428.544800	-1.119351	923.872131	451.449799	179.373779
-576.074707	202.700363	862.886963	-590.053589	-0.299969	861.832153	-696.311279	239.587631	421.505737	-633.762329	-22.254238	473.929596	-680.137878	241.297562	66.763550	-694.087036	-6.880099	76.438728	-612.455750	311.171204	1280.516357	-601.099121	-79.906975	1293.038208	-563.499146	112.815933	1318.344727	-549.267395	123.700340	1585.965820	-649.577759	339.318115	1044.771729	-627.322266	-127.100525	1059.618774	-536.268982	301.047882	800.685730	-514.834229	-87.200218	824.660706	-573.989014	100.057823	961.940369	428.530731	-1.129277	923.880127	451.440063	179.367554
-575.908997	202.512146	862.884155	-589.553345	-0.161266	862.010559	-696.247620	239.554626	421.505463	-633.595215	-22.138630	473.927795	-680.115356	241.305267	66.768753	-693.983215	-6.847415	76.417618	-612.403870	311.154999	1280.505981	-600.980225	-79.899971	1293.037354	-563.635071	112.925049	1318.307251	-549.250000	123.708145	1585.967529	-649.551758	339.326324	1044.769531	-627.289429	-127.016350	1059.576050	-536.231934	301.070496	800.677185	-514.808472	-87.067047	824.629089	-573.738831	100.140785	962.036865	428.558777	-1.112030	923.874451	451.450867	179.376465
-575.852112	202.559753	862.886902	-589.494202	-0.135342	862.020386	-696.226868	239.548584	421.496460	-633.640442	-22.107807	473.960114	-680.076233	241.306717	66.776054	-693.941467	-6.823794	76.424789	-612.420227	311.185516	1280.499878	-600.939819	-79.852386	1293.022827	-563.585754	112.915916	1318.295044	-549.245117	123.714073	1585.961914	-649.507202	339.354004	1044.764893	-627.217346	-126.961761	1059.557129	-536.194336	301.116455	800.704346	-514.789124	-86.921425	824.614075	-573.680908	100.181244	962.043152	428.572266	-1.088917	923.870667	451.464813	179.402008
-575.824951	202.532181	862.885010	-589.433472	-0.109806	862.031677	-696.210938	239.557205	421.513733	-633.646240	-22.065754	473.966858	-680.059448	241.314636	66.765823	-693.957764	-6.837821	76.445282	-612.399109	311.181732	1280.496338	-600.848145	-79.846527	1293.025391	-563.531616	112.926682	1318.293823	-549.238403	123.717873	1585.970215	-649.484985	339.341248	1044.764282	-627.150208	-126.883972	1059.508545	-536.153992	301.112000	800.692993	-514.734375	-86.799988	824.592773	-573.633057	100.187668	962.047607	428.585571	-1.086831	923.868347	451.456482	179.414459
-575.777405	202.581711	862.882874	-589.373047	-0.092905	862.009460	-696.166382	239.550766	421.496735	-633.712219	-22.068626	473.989685	-680.055237	241.303421	66.771622	-693.994873	-6.843615	76.430084	-612.335327	311.150085	1280.496460	-600.765137	-79.884407	1292.994995	-563.505798	112.946442	1318.303101	-549.227783	123.717484	1585.972900	-649.478577	339.339294	1044.788452	-627.099487	-126.821045	1059.490845	-536.114868	301.108612	800.710510	-514.720154	-86.665039	824.557312	-573.580200	100.211838	962.035461	428.587677	-1.099192	923.878540	451.466064	179.409897
-575.762024	202.573502	862.888000	-589.325745	-0.094477	862.027527	-696.181702	239.560043	421.501373	-633.707886	-22.040730	473.994080	-680.050171	241.293839	66.765053	-694.013550	-6.843942	76.429588	-612.370667	311.173828	1280.511597	-600.715576	-79.860008	1292.978027	-563.468811	112.936783	1318.287476	-549.220825	123.716560	1585.985840	-649.446167	339.339874	1044.765625	-627.026978	-126.788910	1059.481079	-536.096985	301.119537	800.721924	-514.674011	-86.523308	824.551392	-573.549927	100.214775	962.047241	428.591125	-1.093371	923.887878	451.464386	179.421463
-575.750244	202.581284	862.874084	-589.278320	-0.047762	862.033569	-696.156433	239.544724	421.494965	-633.512329	-21.885933	473.966888	-679.982544	241.284256	66.805145	-693.898193	-6.838562	76.412788	-612.332336	311.154510	1280.511597	-600.606628	-79.873322	1292.968384	-563.450439	112.944008	1318.299072	-549.209412	123.733284	1585.994507	-649.422363	339.297150	1044.796509	-626.973083	-126.741188	1059.473633	-536.080627	301.134735	800.736145	-514.664429	-86.406425	824.497314	-573.524963	100.253502	962.043823	428.578369	-1.100123	923.902893	451.460266	179.412308
-575.731995	202.626678	862.896790	-589.247925	-0.010722	862.008972	-696.185791	239.602081	421.517822	-633.748352	-21.972794	474.005707	-679.992676	241.284866	66.811478	-694.021912	-6.825605	76.438087	-612.329224	311.168854	1280.541504	-600.511780	-79.866249	1292.946045	-563.395447	112.977280	1318.320313	-549.219849	123.728058	1585.994019	-649.420776	339.307831	1044.808838	-626.902161	-126.685066	1059.437256	-536.063843	301.128296	800.738892	-514.604309	-86.268379	824.495117	-573.501709	100.272133	962.042786	428.602631	-1.121887	923.910461	451.465424	179.408783
-575.724121	202.674515	862.897156	-589.208191	-0.005590	862.019531	-696.211182	239.604431	421.528503	-633.776184	-21.964901	474.022125	-680.043762	241.296036	66.775734	-693.999084	-6.821399	76.452972	-612.245361	311.298065	1280.606567	-600.437256	-79.871414	1292.950684	-563.390381	112.977921	1318.283569	-549.201172	123.733612	1585.991699	-649.409912	339.293854	1044.805664	-626.814209	-126.626854	1059.411621	-536.038879	301.122894	800.726379	-514.565063	-86.134148	824.471436	-573.472778	100.304901	962.047791	428.618225	-1.104800	923.886108	451.470490	179.437363
-575.684753	202.722870	862.881653	-589.153503	0.029474	862.015991	-696.183960	239.595169	421.518372	-633.741394	-21.945553	474.032837	-680.009583	241.357361	66.776825	-693.959290	-6.822303	76.451645	-612.227356	311.315247	1280.596680	-600.347351	-79.870178	1292.932007	-563.348206	112.983788	1318.288696	-549.194458	123.731667	1585.997314	-649.432007	339.283630	1044.812378	-626.747009	-126.602844	1059.412354	-536.039490	301.131744	800.717346	-514.517883	-86.019203	824.455566	-573.429138	100.353455	962.038635	428.628235	-1.096847	923.884766	451.475006	179.444611
-575.674011	202.724609	862.876221	-589.102905	0.046431	862.016846	-696.163940	239.616989	421.511230	-633.747864	-21.907291	474.026794	-679.993408	241.337631	66.779312	-693.975708	-6.838110	76.448486	-612.282104	311.351776	1280.617676	-600.314087	-79.841652	1292.922974	-563.317688	112.993546	1318.288452	-549.198242	123.734100	1585.979126	-649.431519	339.290619	1044.810547	-626.668274	-126.549873	1059.364746	-536.025879	301.158997	800.743103	-514.447083	-85.881386	824.436340	-573.395325	100.367401	962.036133	428.650269	-1.104591	923.895264	451.500824	179.464310
-575.692810	202.759384	862.879883	-589.066467	0.068260	861.995728	-696.205444	239.642456	421.525482	-633.742676	-21.877697	474.016479	-680.052734	241.351410	66.813507	-693.991455	-6.823563	76.450172	-612.402161	311.215942	1280.537842	-600.247620	-79.837112	1292.896606	-563.296448	113.009972	1318.245605	-549.186340	123.722862	1585.988770	-649.460083	339.291443	1044.810303	-626.604553	-126.540482	1059.348145	-536.026794	301.134979	800.750977	-514.390869	-85.777466	824.414429	-573.385925	100.386017	962.027283	428.659302	-1.134726	923.905151	451.519653	179.396301
-575.679382	202.792084	862.886230	-589.034241	0.132183	861.994446	-696.196228	239.666061	421.532837	-633.717041	-21.858620	474.017639	-679.997986	241.292664	66.779480	-693.975952	-6.822455	76.445961	-612.407837	311.217163	1280.555298	-600.126465	-79.807930	1292.866577	-563.272095	113.022324	1318.263428	-549.160400	123.729446	1585.991211	-649.483093	339.277496	1044.809448	-626.523560	-126.497345	1059.332397	-536.023315	301.167999	800.777832	-514.331055	-85.668549	824.384277	-573.361572	100.431122	962.029602	428.662933	-1.141612	923.905457	451.521271	179.372238
-575.685364	202.795212	862.892822	-588.974609	0.175565	861.995300	-696.167786	239.657364	421.489960	-633.692566	-21.825371	474.013306	-679.975220	241.317764	66.787895	-693.989014	-6.804554	76.442757	-612.446228	311.207581	1280.547974	-600.044800	-79.788506	1292.855835	-563.239502	113.053101	1318.254150	-549.146423	123.724068	1585.990723	-649.492676	339.242798	1044.812134	-626.436646	-126.463943	1059.316040	-536.037292	301.184448	800.777832	-514.242126	-85.534157	824.373108	-573.346375	100.455032	962.034424	428.692200	-1.141255	923.906250	451.542694	179.385864
-575.694092	202.873993	862.882141	-588.937317	0.242192	861.977844	-696.135132	239.653625	421.484741	-633.645874	-21.791525	474.024628	-679.984680	241.328873	66.796135	-693.960999	-6.813655	76.446159	-612.476135	311.215546	1280.560059	-599.953064	-79.785606	1292.854248	-563.222778	113.056000	1318.262085	-549.187317	123.677101	1585.993408	-649.538025	339.235168	1044.809814	-626.345947	-126.425720	1059.301758	-536.054932	301.179138	800.784546	-514.181519	-85.474579	824.352783	-573.328186	100.526237	962.019958	428.691101	-1.129425	923.913940	451.535736	179.369308
-575.696167	202.874619	862.885132	-588.893250	0.293832	861.988220	-696.139099	239.678604	421.487305	-633.629272	-21.742691	474.012390	-679.981018	241.328751	66.799026	-693.956421	-6.803114	76.430496	-612.487732	311.243591	1280.585571	-599.907043	-79.775284	1292.838013	-563.213989	113.060562	1318.260864	-549.174744	123.678421	1585.991455	-649.587952	339.285950	1044.818848	-626.287354	-126.390320	1059.259888	-536.099731	301.221893	800.782776	-514.118042	-85.380600	824.332947	-573.311035	100.558052	962.027039	428.688568	-1.140964	923.916382	451.528015	179.399506
-575.699524	202.892059	862.888855	-588.867249	0.348728	861.981873	-696.108032	239.670746	421.468048	-633.587646	-21.725239	474.045685	-679.962036	241.342514	66.788620	-693.970825	-6.812295	76.465462	-612.484009	311.227875	1280.601807	-599.835999	-79.807487	1292.786133	-563.199280	113.114204	1318.264404	-549.094543	123.707199	1585.987305	-649.636230	339.308441	1044.848511	-626.195923	-126.361832	1059.227783	-536.142029	301.244324	800.786377	-514.032104	-85.307777	824.312134	-573.297302	100.590218	962.025452	428.703186	-1.151231	923.924500	451.548096	179.413315
-575.680237	202.973648	862.907776	-588.798523	0.441167	861.979980	-696.148438	239.722748	421.497650	-633.367859	-21.550360	473.972626	-679.998962	241.344070	66.792191	-693.897644	-6.805886	76.433945	-612.511780	311.245789	1280.622070	-599.726685	-79.768631	1292.786377	-563.178833	113.120758	1318.265381	-549.073059	123.702866	1585.989990	-649.677612	339.333740	1044.868286	-626.093811	-126.311676	1059.198242	-536.182861	301.295044	800.800964	-513.949768	-85.240288	824.289612	-573.263428	100.669800	962.034790	428.706543	-1.150216	923.926331	451.546600	179.413620
-575.737427	202.991714	862.887756	-588.825806	0.479960	861.943298	-696.153503	239.719696	421.485840	-633.380493	-21.552385	473.983093	-679.986511	241.343506	66.792465	-693.898438	-6.800160	76.404663	-612.561462	311.239685	1280.652222	-599.728638	-79.761566	1292.722412	-563.178162	113.136307	1318.239868	-549.035583	123.696007	1585.977539	-649.710022	339.295288	1044.895020	-626.006592	-126.303528	1059.125854	-536.251343	301.346954	800.823792	-513.865662	-85.192947	824.257324	-573.279785	100.689606	962.004028	428.710358	-1.120593	923.911194	451.554169	179.419144
-575.749451	203.070267	862.908569	-588.787781	0.562775	861.949585	-696.147827	239.738770	421.492310	-633.341736	-21.527323	473.953857	-679.952759	241.327606	66.806442	-693.885620	-6.806354	76.405113	-612.628479	311.291260	1280.675293	-599.733887	-79.735138	1292.699951	-563.181763	113.147720	1318.218994	-549.011597	123.689491	1585.963867	-649.766602	339.289154	1044.929321	-625.941101	-126.286217	1059.104614	-536.292786	301.389038	800.852478	-513.777954	-85.150215	824.233215	-573.287842	100.766693	962.019470	428.726379	-1.126429	923.904846	451.568115	179.379715
-575.775818	203.092758	862.933289	-588.726746	0.649858	861.953674	-696.170471	239.777084	421.503876	-633.483398	-21.586096	473.977966	-679.975586	241.334778	66.801666	-693.971375	-6.803762	76.448608	-612.686218	311.292297	1280.721680	-599.689819	-79.706978	1292.673584	-563.175659	113.167152	1318.220947	-548.970398	123.677345	1585.963623	-649.807190	339.292297	1045.002686	-625.861023	-126.300041	1059.065552	-536.376221	301.431396	800.884888	-513.703735	-85.115105	824.222534	-573.277893	100.815323	962.034485	428.739014	-1.121274	923.891052	451.582855	179.386154
-575.796204	203.184143	862.944824	-588.697388	0.743893	861.923096	-696.198242	239.786957	421.492554	-633.444519	-21.539114	473.966370	-679.920349	241.343948	66.798576	-693.940430	-6.775079	76.420959	-612.686707	311.279449	1280.753052	-599.575439	-79.706421	1292.678589	-563.171997	113.195137	1318.235840	-548.921021	123.649559	1585.966797	-649.869080	339.283020	1045.016968	-625.784668	-126.282845	1059.036865	-536.429138	301.494324	800.913452	-513.593933	-85.009613	824.196838	-573.272766	100.889481	962.024719	428.733429	-1.109450	923.881531	451.589783	179.388016
-575.823486	203.209274	862.943604	-588.672607	0.763084	861.929138	-696.232422	239.829727	421.508759	-633.243652	-21.435968	473.952911	-679.971558	241.339722	66.816216	-693.904053	-6.790981	76.401627	-612.758667	311.301544	1280.761963	-599.537292	-79.683220	1292.649902	-563.176575	113.217178	1318.240112	-548.884216	123.648170	1585.958496	-649.966553	339.359619	1045.027954	-625.691650	-126.232605	1059.025635	-536.507507	301.580231	800.957336	-513.518677	-84.977692	824.167236	-573.277161	100.917747	962.027405	428.719177	-1.113274	923.883911	451.588928	179.389175
-575.809082	203.287979	862.959167	-588.592712	0.853981	861.924438	-696.231934	239.832474	421.494324	-633.381958	-21.478811	473.975677	-679.933655	241.347870	66.815445	-693.942627	-6.787343	76.435783	-612.811829	311.333099	1280.783081	-599.473083	-79.658821	1292.640869	-563.173340	113.248886	1318.234131	-548.866516	123.629906	1585.938232	-650.022522	339.374359	1045.066895	-625.616638	-126.198441	1058.963623	-536.616455	301.643494	800.966187	-513.405762	-84.920547	824.161987	-573.250427	100.996712	962.034668	428.718323	-1.112908	923.883057	451.588043	179.389542
-575.867798	203.343094	862.964661	-588.603577	0.969838	861.878357	-696.248291	239.834595	421.490387	-633.349121	-21.442854	473.940643	-679.896118	241.345184	66.817818	-693.979736	-6.789744	76.457108	-612.871521	311.360992	1280.799072	-599.446106	-79.648331	1292.566895	-563.180725	113.270706	1318.224121	-548.843445	123.616241	1585.923096	-650.105103	339.385254	1045.101318	-625.537537	-126.189056	1058.935059	-536.711731	301.744720	800.968872	-513.310852	-84.868164	824.139099	-573.257813	101.056885	962.011658	428.690552	-1.119180	923.883545	451.579773	179.415253
-575.900452	203.378830	862.958374	-588.589050	1.007810	861.884399	-696.261230	239.873947	421.506378	-633.360840	-21.443752	473.982880	-679.875854	241.324097	66.818291	-693.999756	-6.797981	76.472313	-612.970276	311.404449	1280.840942	-599.432556	-79.582802	1292.567017	-563.175293	113.298996	1318.229980	-548.760742	123.572906	1585.935913	-650.194580	339.406891	1045.122070	-625.468628	-126.199921	1058.884644	-536.777222	301.838745	801.023071	-513.234863	-84.810753	824.118042	-573.263306	101.101677	962.011230	428.682922	-1.105949	923.867310	451.580627	179.422119
-575.901428	203.430298	862.957703	-588.523193	1.113223	861.873169	-696.221313	239.845062	421.462616	-633.345276	-21.400295	473.946381	-679.849182	241.325928	66.781876	-693.964661	-6.771104	76.452377	-613.043335	311.397217	1280.846680	-599.397827	-79.572433	1292.554443	-563.178284	113.323784	1318.241089	-548.702271	123.555603	1585.943604	-650.288757	339.463684	1045.151123	-625.387390	-126.162964	1058.861450	-536.861023	301.901886	801.028870	-513.125977	-84.778221	824.113037	-573.247437	101.178619	962.006775	428.671417	-1.115178	923.877625	451.575562	179.368607
-575.941040	203.461594	862.964233	-588.496643	1.153043	861.866821	-696.240906	239.877670	421.469910	-633.338013	-21.359680	473.969238	-679.847839	241.325928	66.784714	-693.987854	-6.768485	76.467133	-613.115784	311.419403	1280.893066	-599.307068	-79.533936	1292.533325	-563.199768	113.338188	1318.240967	-548.689270	123.574211	1585.916992	-650.393677	339.508911	1045.186523	-625.317139	-126.148216	1058.864136	-536.910461	301.993286	801.052856	-513.072205	-84.729164	824.096558	-573.256714	101.210869	962.007080	428.668121	-1.131368	923.876953	451.575226	179.413315
-575.934692	203.522003	862.966919	-588.474976	1.223511	861.869812	-696.223328	239.899628	421.467529	-633.301086	-21.308743	473.992279	-679.843140	241.340378	66.777191	-693.941711	-6.773368	76.421997	-613.155579	311.401428	1280.901855	-599.256042	-79.551514	1292.527222	-563.228394	113.361938	1318.243286	-548.663757	123.552879	1585.899658	-650.471924	339.549316	1045.209595	-625.262512	-126.162888	1058.840698	-536.994751	302.121185	801.064636	-512.988464	-84.686432	824.074951	-573.250000	101.277527	962.010620	428.673279	-1.148474	923.886169	451.589600	179.379532
-576.279480	203.998474	862.994751	-589.361450	1.348741	861.388367	-696.383545	240.029999	421.530365	-633.588318	-21.482607	473.943359	-679.982056	241.373199	66.793877	-694.105042	-6.778726	76.485466	-613.223999	311.433319	1280.903442	-599.176331	-79.518280	1292.508667	-563.248169	113.384613	1318.222168	-548.650513	123.529343	1585.879883	-650.578796	339.620392	1045.205688	-625.192322	-126.158096	1058.839844	-537.040527	302.210510	801.115540	-512.888184	-84.614136	824.082642	-573.663025	101.293152	961.761841	428.654724	-1.161180	923.873474	451.580475	179.376434
-576.014282	203.686172	862.993469	-588.456848	1.351685	861.837280	-696.178162	239.944214	421.449341	-633.276794	-21.257185	473.956177	-679.825073	241.382904	66.782890	-693.981750	-6.773160	76.447472	-613.274841	311.466461	1280.926025	-599.178589	-79.506889	1292.459961	-563.240662	113.411064	1318.217163	-548.604980	123.529938	1585.870117	-650.670166	339.653564	1045.242798	-625.116882	-126.154854	1058.795654	-537.128296	302.331757	801.110535	-512.801270	-84.546600	824.054993	-573.267395	101.398346	962.006104	428.632599	-1.158335	923.884583	451.568176	179.366760
-576.038757	203.690201	862.987244	-588.347534	1.386893	861.851563	-696.167725	239.998779	421.440613	-633.276672	-21.203465	473.949921	-679.789490	241.381653	66.790031	-694.016479	-6.774241	76.447464	-613.336365	311.472534	1280.949585	-599.134338	-79.480835	1292.429077	-563.242615	113.444260	1318.229492	-548.580627	123.516006	1585.843384	-650.744141	339.654144	1045.267212	-625.051575	-126.102287	1058.760620	-537.207336	302.429443	801.145996	-512.716309	-84.478455	824.017883	-573.247742	101.435181	962.012390	428.619354	-1.176636	923.886841	451.559570	179.349152
-576.027344	203.757660	863.010193	-588.287781	1.437388	861.855652	-696.139832	240.000305	421.419617	-633.178894	-21.128159	473.947235	-679.782227	241.388000	66.782669	-693.981445	-6.774754	76.441475	-613.425598	311.483368	1280.985962	-599.047546	-79.438530	1292.423340	-563.245239	113.443871	1318.229248	-548.562622	123.520195	1585.834595	-650.821533	339.673401	1045.278442	-624.985229	-126.082298	1058.738525	-537.246460	302.523499	801.171448	-512.658569	-84.403061	823.999512	-573.233032	101.488365	962.027710	428.598236	-1.194013	923.880615	451.553894	179.346619
-576.075928	203.801025	863.018188	-588.295654	1.508821	861.835510	-696.184509	240.046402	421.436981	-633.184875	-21.098755	473.917267	-679.826111	241.371643	66.768791	-693.955688	-6.759204	76.439194	-613.482422	311.484802	1281.015747	-599.000854	-79.436882	1292.405762	-563.253296	113.482262	1318.235962	-548.527283	123.508255	1585.837158	-650.907410	339.719543	1045.303711	-624.909485	-126.052834	1058.720581	-537.307678	302.624268	801.203979	-512.598755	-84.356171	823.989990	-573.253235	101.533081	962.020752	428.600128	-1.183457	923.891296	451.550476	179.328613
-576.119507	203.849609	863.031311	-588.273193	1.568435	861.854309	-696.176697	240.079544	421.429321	-633.177979	-21.113062	473.954437	-679.793762	241.375626	66.806053	-693.998230	-6.761289	76.466164	-613.552429	311.496887	1281.041016	-598.950867	-79.403053	1292.411011	-563.294067	113.490211	1318.247803	-548.522217	123.501923	1585.835205	-650.985229	339.776794	1045.369629	-624.865356	-126.086708	1058.729248	-537.391052	302.739960	801.204407	-512.555115	-84.286751	823.977173	-573.273010	101.593376	962.037598	428.571259	-1.173776	923.888123	451.526611	179.335266
-576.153625	203.886429	863.022766	-588.253113	1.602694	861.847534	-696.151367	240.065948	421.402130	-633.128113	-21.040686	473.961823	-679.798523	241.388794	66.788910	-694.003357	-6.767596	76.445869	-613.577454	311.475647	1281.041504	-598.846619	-79.399086	1292.373047	-563.311279	113.512642	1318.238647	-548.522522	123.499046	1585.830200	-651.067383	339.806366	1045.375244	-624.817810	-126.036522	1058.710449	-537.438538	302.866058	801.227661	-512.517517	-84.234062	823.970337	-573.276184	101.631943	962.029663	428.542847	-1.180029	923.899414	451.514618	179.310104
-576.173462	203.985199	863.039246	-588.257751	1.674033	861.839783	-696.207581	240.116058	421.420959	-633.116150	-21.031670	473.960663	-679.810059	241.385834	66.766220	-694.024353	-6.757776	76.437073	-613.661255	311.498474	1281.068970	-598.783508	-79.371605	1292.388306	-563.309021	113.560295	1318.256958	-548.519287	123.505867	1585.820923	-651.139893	339.874878	1045.417603	-624.767273	-126.020943	1058.703491	-537.501404	302.964722	801.262939	-512.450378	-84.150299	823.952393	-573.295654	101.706352	962.034546	428.517242	-1.202441	923.908569	451.492950	179.311005
-576.287659	204.045990	863.038025	-588.517822	1.912089	861.848999	-696.236206	240.177887	421.419708	-633.162048	-21.049545	473.894775	-679.811890	241.385696	66.771790	-694.088745	-6.760466	76.448914	-613.707947	311.497467	1281.093018	-598.751587	-79.355202	1292.342407	-563.312195	113.587570	1318.249268	-548.515137	123.503716	1585.820435	-651.192810	339.904541	1045.423462	-624.714600	-126.022179	1058.695190	-537.554382	303.093964	801.292419	-512.396362	-84.063293	823.921692	-573.473877	101.852959	962.037720	428.491272	-1.214154	923.892761	451.487061	179.311996
-576.588196	204.428558	863.059143	-589.349854	2.029877	861.496155	-696.349609	240.263809	421.460815	-633.356018	-21.168924	473.839447	-679.895264	241.415497	66.765297	-694.133118	-6.756918	76.481422	-613.794739	311.521973	1281.117676	-598.662231	-79.336090	1292.314209	-563.315247	113.593376	1318.249756	-548.508118	123.503769	1585.802490	-651.239014	339.912506	1045.470581	-624.650452	-125.977814	1058.646240	-537.614441	303.180359	801.310242	-512.350830	-83.978500	823.908936	-573.886841	101.887604	961.855347	428.470734	-1.211949	923.888184	451.458649	179.303299
-576.351868	204.203201	863.058167	-588.496643	2.074595	861.788330	-696.219666	240.194260	421.402863	-633.105347	-21.029812	473.896759	-679.797058	241.428680	66.779137	-694.047607	-6.730362	76.453026	-613.852539	311.529266	1281.129639	-598.623840	-79.289986	1292.279541	-563.315369	113.627205	1318.265015	-548.507568	123.511482	1585.807251	-651.294189	339.936157	1045.482666	-624.597656	-125.999710	1058.644287	-537.660217	303.252502	801.372498	-512.332703	-83.908432	823.877808	-573.493225	101.976601	962.016846	428.466705	-1.194491	923.880310	451.449738	179.291153
-576.366760	204.207092	863.054138	-588.426453	2.094487	861.808472	-696.202576	240.231735	421.389740	-633.055420	-20.959400	473.858765	-679.817810	241.429581	66.782700	-694.012024	-6.755925	76.438477	-613.918457	311.547302	1281.165161	-598.615051	-79.293373	1292.242676	-563.329773	113.640038	1318.252930	-548.520386	123.506073	1585.803223	-651.351135	339.962524	1045.513428	-624.556763	-125.943596	1058.600586	-537.697876	303.325989	801.412476	-512.302856	-83.840096	823.849976	-573.478943	102.004875	962.026306	428.441223	-1.206223	923.884338	451.443939	179.282761
-576.412476	204.253342	863.049561	-588.428833	2.177819	861.792175	-696.178528	240.224991	421.355530	-633.049194	-20.921341	473.862396	-679.819702	241.429398	66.781715	-693.984070	-6.745000	76.454277	-613.981750	311.564453	1281.197876	-598.581970	-79.278419	1292.211670	-563.334167	113.662231	1318.253052	-548.522034	123.516312	1585.809814	-651.435547	340.022095	1045.556641	-624.503845	-125.924477	1058.581177	-537.748840	303.420990	801.422058	-512.285583	-83.764900	823.830139	-573.496887	102.065224	962.015259	428.443909	-1.203479	923.874268	451.442291	179.275848
-576.426270	204.325745	863.054565	-588.404663	2.230473	861.791199	-696.188721	240.238007	421.344666	-633.036316	-20.878094	473.861572	-679.797241	241.428711	66.784142	-693.970093	-6.729241	76.433182	-614.038208	311.588776	1281.230957	-598.524353	-79.218834	1292.194336	-563.338257	113.711090	1318.255249	-548.528198	123.522324	1585.824341	-651.474915	340.051086	1045.577881	-624.447083	-125.884201	1058.535278	-537.800171	303.527924	801.465027	-512.263184	-83.671059	823.817017	-573.493591	102.126694	962.017456	428.421204	-1.187837	923.868958	451.416962	179.281906
-576.463806	204.341171	863.071777	-588.364136	2.266767	861.807800	-696.164429	240.249557	421.333862	-633.053345	-20.855055	473.878662	-679.772705	241.422348	66.754059	-694.034485	-6.759491	76.478745	-614.100037	311.613922	1281.248657	-598.502991	-79.205917	1292.190796	-563.349243	113.733047	1318.264404	-548.550720	123.517220	1585.833618	-651.542969	340.091583	1045.626465	-624.418335	-125.832397	1058.519775	-537.858398	303.572540	801.488647	-512.255432	-83.608818	823.804382	-573.505554	102.156349	962.035583	428.412659	-1.182969	923.851990	451.412811	179.287643
-576.457275	204.394318	863.084961	-588.339111	2.366833	861.826050	-696.138184	240.234268	421.332123	-633.018433	-20.812811	473.900574	-679.728455	241.423920	66.780693	-694.041260	-6.756637	76.473183	-614.152161	311.630127	1281.298340	-598.440613	-79.189201	1292.179443	-563.371033	113.761696	1318.278320	-548.547791	123.526535	1585.843628	-651.594116	340.108795	1045.644775	-624.368347	-125.787460	1058.532837	-537.890015	303.646332	801.516174	-512.242188	-83.529289	823.797302	-573.484985	102.235756	962.050903	428.390778	-1.184582	923.861694	451.388031	179.312363
-576.495911	204.403305	863.084167	-588.353760	2.396029	861.830505	-696.175659	240.281555	421.316864	-633.071594	-20.822388	473.885284	-679.701721	241.459122	66.764412	-694.051758	-6.753699	76.473938	-614.212097	311.655579	1281.333740	-598.416199	-79.157478	1292.199219	-563.351196	113.797127	1318.318115	-548.544678	123.529404	1585.863159	-651.657593	340.165314	1045.696533	-624.332153	-125.745438	1058.518677	-537.909912	303.689392	801.532043	-512.223572	-83.451180	823.797058	-573.495972	102.257431	962.051392	428.369995	-1.188500	923.877197	451.376678	179.297058
-576.553345	204.463379	863.087341	-588.363464	2.470039	861.802246	-696.185303	240.260208	421.313171	-633.062073	-20.793320	473.899567	-679.682556	241.450653	66.774536	-694.045593	-6.756148	76.471176	-614.261047	311.683502	1281.351563	-598.377686	-79.158401	1292.197388	-563.375183	113.831947	1318.329102	-548.555237	123.547775	1585.882568	-651.664917	340.176727	1045.704224	-624.292114	-125.661720	1058.529053	-537.944275	303.751801	801.589172	-512.219727	-83.396187	823.792969	-573.511169	102.309975	962.037048	428.360840	-1.186508	923.885376	451.362732	179.267197
-576.549011	204.493820	863.098267	-588.335815	2.534102	861.818726	-696.209961	240.311966	421.319946	-633.038086	-20.754564	473.901947	-679.695679	241.446701	66.774574	-694.047424	-6.744234	76.467697	-614.325195	311.719574	1281.377197	-598.364014	-79.152023	1292.192993	-563.371643	113.863853	1318.325562	-548.592285	123.535294	1585.882324	-651.738708	340.204987	1045.725952	-624.254822	-125.603081	1058.495483	-537.981201	303.802979	801.590698	-512.223511	-83.291321	823.778931	-573.500854	102.361130	962.051270	428.367340	-1.194689	923.885437	451.351990	179.263046
-576.575012	204.507141	863.084778	-588.302185	2.602416	861.809082	-696.204834	240.291382	421.273376	-633.048828	-20.736679	473.899200	-679.654358	241.454590	66.772057	-694.103394	-6.739267	76.469193	-614.366211	311.728638	1281.389160	-598.307251	-79.121284	1292.212646	-563.379761	113.892761	1318.346191	-548.600220	123.562119	1585.889526	-651.803528	340.256226	1045.735352	-624.212219	-125.569061	1058.508545	-537.997375	303.845978	801.613281	-512.199219	-83.222252	823.787537	-573.486267	102.405533	962.038818	428.360352	-1.205402	923.871765	451.350739	179.281662
-576.628723	204.554504	863.090210	-588.317749	2.628994	861.812866	-696.259949	240.348938	421.288574	-633.043457	-20.702398	473.872498	-679.691284	241.470673	66.765686	-694.069458	-6.711771	76.449768	-614.415161	311.758392	1281.406738	-598.282227	-79.100067	1292.210449	-563.388367	113.923553	1318.358643	-548.594238	123.578827	1585.923218	-651.861511	340.311127	1045.744019	-624.175354	-125.519264	1058.505981	-538.043579	303.930725	801.612854	-512.183899	-83.138039	823.785645	-573.508179	102.442802	962.042236	428.350922	-1.241298	923.887512	451.347931	179.263947
-576.610779	204.604599	863.099182	-588.324768	2.664933	861.824707	-696.263855	240.366394	421.283142	-633.018127	-20.680387	473.879700	-679.691284	241.470825	66.767410	-694.039063	-6.723429	76.459717	-614.459900	311.785065	1281.420654	-598.257141	-79.098785	1292.229980	-563.391174	113.943306	1318.370972	-548.621582	123.590576	1585.926025	-651.926453	340.335144	1045.775269	-624.129395	-125.484810	1058.537720	-538.048218	303.965820	801.651611	-512.164001	-83.073547	823.782654	-573.502075	102.486153	962.052612	428.369598	-1.247169	923.886902	451.356049	179.273438
-576.643860	204.627258	863.103821	-588.315857	2.701374	861.836670	-696.262939	240.381195	421.280914	-633.016113	-20.673832	473.897705	-679.626892	241.470490	66.771530	-694.045105	-6.704654	76.458412	-614.508484	311.792053	1281.442871	-598.185181	-79.056000	1292.255249	-563.401062	113.963440	1318.379883	-548.654663	123.627243	1585.943481	-651.961670	340.316681	1045.786255	-624.087952	-125.432259	1058.533203	-538.076599	304.029877	801.673706	-512.158630	-82.992065	823.782776	-573.517212	102.521263	962.061218	428.378357	-1.251165	923.899841	451.347961	179.253540
-576.661865	204.620697	863.096191	-588.281311	2.734607	861.854309	-696.259216	240.389511	421.276306	-633.035095	-20.636381	473.910706	-679.628601	241.463074	66.797798	-694.018494	-6.719612	76.451584	-614.590088	311.830139	1281.488281	-598.204163	-79.013870	1292.252930	-563.396057	113.991821	1318.396118	-548.640015	123.618347	1585.974365	-652.003845	340.347656	1045.813477	-624.046448	-125.410706	1058.546265	-538.120361	304.052948	801.683899	-512.125610	-82.913300	823.813477	-573.508179	102.549156	962.066345	428.400665	-1.268376	923.913330	451.358765	179.238083
-576.621521	204.554153	863.111816	-587.978943	2.550761	861.874023	-696.230591	240.364914	421.238800	-632.994629	-20.605145	473.933319	-679.596436	241.451065	66.777260	-694.028625	-6.730327	76.456619	-614.581909	311.850342	1281.503906	-598.129395	-79.021866	1292.272583	-563.416382	114.027863	1318.434204	-548.694580	123.679626	1585.967285	-652.031799	340.346161	1045.844971	-624.030945	-125.395935	1058.564819	-538.160400	304.097229	801.687256	-512.099609	-82.852638	823.790344	-573.355469	102.439270	962.085876	428.400574	-1.249584	923.912842	451.334198	179.229782
-576.619934	204.644028	863.124146	-587.978699	2.616038	861.871887	-696.253235	240.411911	421.251465	-633.001648	-20.610022	473.926697	-679.655090	241.450729	66.734612	-694.011597	-6.726931	76.453712	-614.652405	311.878540	1281.525879	-598.179138	-78.991669	1292.267578	-563.414124	114.025444	1318.429321	-548.709167	123.715126	1585.964844	-652.080688	340.382172	1045.837280	-623.974365	-125.380905	1058.520386	-538.178040	304.132874	801.700073	-512.031189	-82.741089	823.803345	-573.359009	102.510071	962.091248	428.410217	-1.264081	923.914124	451.362030	179.239670
-576.732544	204.750458	863.101685	-588.296875	2.895382	861.818237	-696.276001	240.467621	421.254303	-633.080811	-20.589123	473.874603	-679.686890	241.458115	66.730362	-694.078125	-6.714530	76.441368	-614.644348	311.856567	1281.523438	-598.056152	-78.981224	1292.268311	-563.429016	114.068810	1318.411011	-548.710571	123.754669	1585.976318	-652.081909	340.372711	1045.838623	-623.914001	-125.305504	1058.506104	-538.196106	304.158447	801.696350	-512.014343	-82.677864	823.791870	-573.535583	102.675278	962.049438	428.444916	-1.293981	923.902405	451.378906	179.220367
-576.705933	204.689331	863.104126	-587.993774	2.689788	861.868896	-696.228821	240.472687	421.223267	-633.018555	-20.524611	473.918640	-679.650879	241.464020	66.725410	-694.057556	-6.713084	76.431755	-614.722595	311.929901	1281.541748	-598.097107	-78.949944	1292.273560	-563.444458	114.074051	1318.397827	-548.733032	123.806030	1585.973877	-652.123413	340.417480	1045.872803	-623.868774	-125.315598	1058.490601	-538.245605	304.215515	801.701355	-511.933167	-82.594269	823.816650	-573.395508	102.580185	962.078613	428.446686	-1.295066	923.902893	451.385834	179.226517
-576.691345	204.747238	863.120972	-587.986267	2.707123	861.869141	-696.240479	240.480377	421.208557	-633.017029	-20.523727	473.917084	-679.648621	241.464020	66.726257	-694.013367	-6.698712	76.435379	-614.742126	311.929199	1281.536499	-598.078552	-78.916595	1292.277710	-563.453674	114.102333	1318.386841	-548.772583	123.836609	1585.968994	-652.157837	340.430908	1045.865112	-623.820251	-125.274872	1058.482056	-538.254639	304.252380	801.718811	-511.870148	-82.506363	823.818787	-573.399109	102.610344	962.088379	428.455627	-1.326743	923.896301	451.407806	179.198593
-576.708740	204.764526	863.132324	-587.967712	2.755840	861.872437	-696.226501	240.516449	421.220093	-633.032104	-20.529154	473.929840	-679.608643	241.462952	66.732033	-694.040955	-6.712384	76.429863	-614.782349	311.943634	1281.549927	-598.065063	-78.900238	1292.272583	-563.464050	114.116219	1318.411133	-548.782532	123.878059	1585.973145	-652.162109	340.439117	1045.858887	-623.793335	-125.286812	1058.465332	-538.266296	304.271545	801.720520	-511.828583	-82.488388	823.844360	-573.398865	102.640816	962.095703	428.441803	-1.300917	923.900574	451.371643	179.231308
-576.699097	204.810898	863.130859	-587.926819	2.768277	861.884766	-696.244507	240.546417	421.232574	-633.027283	-20.530666	473.929993	-679.677246	241.467178	66.753761	-694.082031	-6.712155	76.430016	-614.817139	311.946442	1281.545288	-598.087097	-78.885536	1292.252686	-563.493469	114.142021	1318.399902	-548.813477	123.918388	1585.969849	-652.192810	340.484985	1045.828857	-623.767639	-125.227776	1058.468506	-538.308533	304.319397	801.717102	-511.782928	-82.416374	823.854492	-573.391541	102.679558	962.102844	428.474579	-1.303508	923.904602	451.386810	179.173447
-576.694214	204.881104	863.152039	-587.935181	2.836818	861.875183	-696.245483	240.575211	421.216522	-633.003479	-20.467457	473.915985	-679.692444	241.465347	66.751007	-694.054016	-6.710596	76.419861	-614.836853	311.981689	1281.546143	-598.100769	-78.859612	1292.261353	-563.503662	114.183731	1318.393311	-548.842407	123.956688	1585.960938	-652.195374	340.478088	1045.828857	-623.724487	-125.213371	1058.469482	-538.308777	304.320374	801.717041	-511.718262	-82.364983	823.855835	-573.392761	102.733177	962.108459	428.504181	-1.315559	923.896240	451.398804	179.192856
-576.720581	204.895416	863.142456	-587.941589	2.881281	861.867493	-696.241638	240.578384	421.205597	-633.007324	-20.443497	473.901459	-679.637268	241.481110	66.717766	-694.055786	-6.710599	76.417961	-614.877747	312.002167	1281.523438	-598.061279	-78.816444	1292.281006	-563.531616	114.191010	1318.400513	-548.863586	123.984421	1585.965088	-652.222168	340.484741	1045.838135	-623.683838	-125.162415	1058.463257	-538.317871	304.351776	801.731384	-511.632996	-82.340775	823.874634	-573.407837	102.764137	962.099731	428.509888	-1.283440	923.889709	451.386536	179.222504
-576.734985	204.935410	863.141418	-587.919312	2.888789	861.871765	-696.280640	240.615051	421.194641	-633.029053	-20.457815	473.924591	-679.640564	241.482925	66.748627	-694.099243	-6.712479	76.425766	-614.912537	312.011200	1281.536133	-598.112610	-78.813622	1292.275269	-563.539368	114.236130	1318.419434	-548.872498	124.026794	1585.965698	-652.232788	340.519257	1045.816162	-623.650574	-125.139511	1058.476196	-538.342529	304.397980	801.704407	-511.559845	-82.305138	823.909546	-573.406311	102.792419	962.101563	428.536285	-1.277588	923.890564	451.397552	179.227997
-576.721741	204.958298	863.143433	-587.889832	2.937131	861.876709	-696.252075	240.634323	421.186188	-632.982788	-20.430929	473.911133	-679.643555	241.486557	66.716537	-694.078430	-6.711503	76.420273	-614.962463	312.057312	1281.554199	-598.125488	-78.785515	1292.306274	-563.412598	114.159309	1318.433838	-548.866699	124.069870	1585.970337	-652.264038	340.544434	1045.825562	-623.609009	-125.132004	1058.474976	-538.344849	304.400238	801.700500	-511.514099	-82.291794	823.935181	-573.392822	102.830490	962.105835	428.555237	-1.304910	923.893188	451.451996	179.190704
-576.738892	204.985550	863.153015	-587.907654	2.959462	861.874695	-696.265442	240.635757	421.201385	-632.973694	-20.416485	473.906189	-679.666504	241.498520	66.728157	-694.042358	-6.712210	76.419647	-614.978943	312.069550	1281.540283	-598.172791	-78.776215	1292.300659	-563.447632	114.168709	1318.453247	-548.893127	124.076920	1585.962402	-652.272583	340.557953	1045.830933	-623.584595	-125.138901	1058.505005	-538.344788	304.399780	801.701050	-511.435028	-82.265739	823.967590	-573.405884	102.849335	962.109131	428.561066	-1.300105	923.903687	451.451935	179.211807
-576.750122	204.998291	863.160767	-587.887085	2.986744	861.883606	-696.261169	240.643051	421.209473	-632.973328	-20.415918	473.904419	-679.639709	241.475449	66.733154	-694.029541	-6.711739	76.417786	-615.016357	312.092377	1281.540405	-598.195984	-78.734734	1292.298096	-563.454285	114.194160	1318.468750	-548.897217	124.124771	1585.964233	-652.267273	340.540649	1045.823364	-623.550110	-125.090210	1058.463745	-538.349304	304.445648	801.710938	-511.375153	-82.279976	824.004028	-573.409912	102.871712	962.118286	428.585663	-1.312429	923.907166	451.458221	179.187775
-576.726257	205.054962	863.174561	-587.860901	3.022850	861.880981	-696.216675	240.651505	421.205109	-632.961731	-20.367853	473.888123	-679.605103	241.472427	66.736145	-694.044189	-6.712435	76.416039	-615.086243	312.162231	1281.531982	-598.238831	-78.693581	1292.343018	-563.484619	114.207207	1318.485107	-548.901306	124.160912	1585.978516	-652.275146	340.530548	1045.804443	-623.512634	-125.077240	1058.485718	-538.336792	304.463562	801.733032	-511.293152	-82.259102	824.038452	-573.401978	102.911148	962.125305	428.629944	-1.280110	923.903687	451.487579	179.187958
-576.724548	205.061981	863.169739	-587.858643	3.026733	861.891968	-696.232666	240.682526	421.207947	-632.948975	-20.361816	473.920227	-679.621521	241.489441	66.727112	-694.051086	-6.704637	76.424751	-615.121033	312.159576	1281.527832	-598.280273	-78.677734	1292.329468	-563.514893	114.253357	1318.500854	-548.898315	124.195168	1585.970581	-652.300903	340.547729	1045.794189	-623.512024	-125.077347	1058.478027	-538.338257	304.487793	801.721680	-511.222809	-82.238632	824.069092	-573.398071	102.924339	962.128296	428.637543	-1.286148	923.906067	451.514740	179.228867
-576.763428	205.105881	863.158936	-587.847229	3.063766	861.867554	-696.261230	240.710846	421.207520	-632.930908	-20.327528	473.925873	-679.685608	241.481827	66.729355	-694.073547	-6.705658	76.425621	-615.145813	312.190216	1281.506104	-598.264954	-78.634590	1292.351685	-563.530090	114.275185	1318.488403	-548.909119	124.229309	1585.969849	-652.316040	340.575806	1045.758423	-623.477844	-125.106895	1058.522827	-538.326416	304.511597	801.729370	-511.156403	-82.261673	824.097778	-573.404419	102.959930	962.109985	428.638519	-1.291209	923.923645	451.514923	179.206268
-576.741028	205.163147	863.177246	-587.789551	3.071365	861.884460	-696.239258	240.747498	421.204010	-632.928650	-20.326529	473.938873	-679.687317	241.532562	66.730553	-694.010254	-6.698263	76.433403	-615.183044	312.216553	1281.506714	-598.290649	-78.614052	1292.362915	-563.558594	114.331886	1318.503906	-548.896240	124.284790	1585.979370	-652.329529	340.597443	1045.766968	-623.471619	-125.093163	1058.524170	-538.325500	304.522980	801.720093	-511.088135	-82.238953	824.137756	-573.382996	102.994522	962.129272	428.651123	-1.305041	923.924011	451.535400	179.212555
-576.748901	205.154694	863.164917	-587.791992	3.064224	861.885132	-696.228149	240.757858	421.176941	-632.928040	-20.330776	473.938385	-679.680481	241.533447	66.732292	-694.029297	-6.691690	76.425468	-615.170593	312.224060	1281.496216	-598.274353	-78.633087	1292.362915	-563.568848	114.349663	1318.520630	-548.897827	124.309799	1585.965820	-652.339844	340.638367	1045.763916	-623.447693	-125.092079	1058.541992	-538.307129	304.546570	801.712891	-511.043335	-82.245216	824.164246	-573.384888	102.993179	962.123230	428.678253	-1.269789	923.924194	451.558105	179.222748
-576.780518	205.208054	863.168884	-587.820129	3.144183	861.852234	-696.219482	240.743591	421.187988	-632.940552	-20.339045	473.928772	-679.717590	241.498596	66.748611	-694.069153	-6.714118	76.465118	-615.189026	312.258636	1281.496826	-598.247131	-78.571671	1292.395508	-563.608643	114.397972	1318.516724	-548.924988	124.341911	1585.958496	-652.350403	340.640472	1045.751953	-623.419128	-125.136772	1058.579224	-538.297058	304.536621	801.716125	-510.988770	-82.299438	824.189636	-573.413025	103.041595	962.108398	428.676605	-1.279879	923.927856	451.565125	179.238297
-576.791138	205.221237	863.152893	-587.804016	3.135517	861.854492	-696.267151	240.770050	421.205353	-632.952515	-20.337128	473.942078	-679.769348	241.469086	66.733498	-694.088989	-6.698176	76.464882	-615.208618	312.264221	1281.501709	-598.251099	-78.536690	1292.398315	-563.626038	114.404022	1318.533447	-548.913879	124.368629	1585.971558	-652.345459	340.644836	1045.760986	-623.411987	-125.127983	1058.572632	-538.314575	304.525085	801.695618	-510.930237	-82.318657	824.212708	-573.410522	103.054138	962.101685	428.696777	-1.267036	923.920776	451.571411	179.231888
-576.758850	205.248306	863.163025	-587.769165	3.180276	861.867249	-696.263123	240.788925	421.216034	-632.887512	-20.288683	473.945892	-679.683289	241.517044	66.745544	-694.023499	-6.669805	76.437256	-615.223572	312.284119	1281.486328	-598.270691	-78.542435	1292.416260	-563.640015	114.442505	1318.538574	-548.935120	124.402275	1585.964844	-652.359192	340.675476	1045.740479	-623.381836	-125.155006	1058.607300	-538.296204	304.543304	801.720886	-510.860962	-82.346428	824.264099	-573.389954	103.092087	962.114319	428.716309	-1.254977	923.909546	451.583618	179.263824
-576.759338	205.282272	863.156616	-587.699890	3.139417	861.885803	-696.236511	240.815048	421.216064	-632.889771	-20.260002	473.935028	-679.682190	241.519852	66.748573	-694.019409	-6.668993	76.433464	-615.244019	312.327728	1281.476318	-598.283142	-78.507385	1292.412476	-563.670837	114.454704	1318.541138	-548.940308	124.435455	1585.951660	-652.386292	340.721222	1045.731201	-623.374268	-125.139381	1058.608398	-538.267151	304.558990	801.714539	-510.819794	-82.393501	824.261963	-573.362244	103.104759	962.121155	428.739441	-1.284437	923.914246	451.633728	179.243118
-576.762817	205.353714	863.175110	-587.750122	3.208670	861.859192	-696.290771	240.835403	421.216217	-632.679504	-20.172199	473.923431	-679.708496	241.520126	66.749123	-693.949585	-6.665393	76.420601	-615.265747	312.343689	1281.458130	-598.316711	-78.502647	1292.422119	-563.685486	114.487564	1318.523926	-548.951172	124.497833	1585.957275	-652.398071	340.727112	1045.687744	-623.329956	-125.136505	1058.626953	-538.269287	304.573517	801.696899	-510.777100	-82.444687	824.277893	-573.382751	103.150505	962.116211	428.744781	-1.287084	923.916626	451.642853	179.224548
-576.745972	205.367798	863.167480	-587.695068	3.216452	861.872375	-696.289246	240.874313	421.235291	-632.645081	-20.142967	473.909943	-679.710938	241.518677	66.753746	-693.936035	-6.657267	76.406364	-615.331116	312.405396	1281.446533	-598.337646	-78.437508	1292.444458	-563.676758	114.528954	1318.531616	-548.964294	124.524811	1585.938477	-652.398315	340.771667	1045.666870	-623.318970	-125.147728	1058.613647	-538.231873	304.608826	801.720642	-510.733887	-82.460144	824.290222	-573.367188	103.174515	962.120972	428.774536	-1.256002	923.909912	451.664001	179.281570
-576.753662	205.397354	863.153015	-587.717651	3.235990	861.855530	-696.277344	240.868271	421.234924	-632.650024	-20.140312	473.893616	-679.691833	241.518127	66.754036	-693.960876	-6.654137	76.427299	-615.351196	312.412201	1281.439697	-598.373047	-78.429024	1292.414185	-563.676941	114.539299	1318.544189	-548.973633	124.577377	1585.945923	-652.396851	340.757416	1045.659790	-623.304199	-125.165009	1058.618774	-538.230408	304.609711	801.721008	-510.705688	-82.543106	824.284363	-573.379517	103.197105	962.105042	428.780609	-1.249491	923.901917	451.685455	179.265869
-576.767334	205.412079	863.162109	-587.715271	3.311003	861.834167	-696.265991	240.866837	421.220764	-632.632629	-20.154621	473.901459	-679.746033	241.501389	66.733749	-693.944580	-6.650814	76.425690	-615.366150	312.437622	1281.420532	-598.318665	-78.377869	1292.461914	-563.706421	114.587639	1318.525146	-548.987610	124.608887	1585.936646	-652.422546	340.782501	1045.649536	-623.273682	-125.148705	1058.628906	-538.223816	304.613739	801.703186	-510.685059	-82.608475	824.289185	-573.379944	103.227097	962.098267	428.782013	-1.244210	923.898560	451.684845	179.234848
-576.731018	205.475677	863.183289	-587.650635	3.300858	861.831116	-696.242554	240.871140	421.222931	-632.624023	-20.128557	473.896637	-679.681396	241.514999	66.748840	-693.995056	-6.650225	76.424774	-615.394287	312.451599	1281.416382	-598.315430	-78.370590	1292.459229	-563.709229	114.598412	1318.517212	-549.005859	124.644493	1585.928833	-652.423157	340.801727	1045.637817	-623.245911	-125.198807	1058.631592	-538.232239	304.655212	801.703979	-510.648346	-82.664650	824.294128	-573.342590	103.244232	962.108398	428.784943	-1.244551	923.900635	451.687531	179.233765
-576.737732	205.486588	863.160156	-587.647400	3.349416	861.838013	-696.229980	240.884567	421.227051	-632.594604	-20.111549	473.901794	-679.666687	241.509003	66.737206	-693.985901	-6.652149	76.427719	-615.404968	312.480652	1281.407959	-598.333496	-78.349800	1292.425171	-563.739624	114.630768	1318.500732	-549.013489	124.701271	1585.930664	-652.415161	340.789398	1045.633789	-623.238159	-125.202621	1058.626221	-538.262268	304.700409	801.677551	-510.654419	-82.701775	824.288025	-573.339661	103.288750	962.100037	428.805054	-1.225341	923.905884	451.688538	179.236984
-576.727905	205.555222	863.170349	-587.631836	3.357028	861.830444	-696.207825	240.915222	421.212799	-632.571960	-20.069252	473.897644	-679.674072	241.517365	66.759613	-693.965698	-6.651269	76.420921	-615.410400	312.505890	1281.397339	-598.304810	-78.311165	1292.450317	-563.743835	114.641037	1318.509155	-549.009949	124.748329	1585.922607	-652.421997	340.829163	1045.640015	-623.214294	-125.169487	1058.613647	-538.267761	304.696655	801.655334	-510.615356	-82.740784	824.270813	-573.337952	103.319275	962.102234	428.824829	-1.240063	923.917847	451.717529	179.260712
-576.737671	205.543030	863.154175	-587.645752	3.349106	861.834412	-696.205322	240.947952	421.222839	-632.617188	-20.103769	473.916443	-679.664551	241.519012	66.763527	-693.951599	-6.653112	76.427933	-615.438293	312.538452	1281.392090	-598.334595	-78.290489	1292.453979	-563.750610	114.684959	1318.503540	-549.018677	124.789536	1585.924072	-652.450500	340.848480	1045.621948	-623.213623	-125.175896	1058.631470	-538.282410	304.739197	801.644470	-510.618958	-82.778961	824.273865	-573.334045	103.318100	962.094849	428.842102	-1.222077	923.915588	451.720276	179.266571
-576.711304	205.604340	863.171326	-587.564697	3.354508	861.831604	-696.221436	240.965851	421.234253	-632.583984	-20.077259	473.905090	-679.683411	241.511795	66.750511	-693.966003	-6.651341	76.421715	-615.462830	312.565460	1281.393066	-598.325867	-78.244713	1292.448242	-563.757813	114.710426	1318.506592	-549.033325	124.820549	1585.924316	-652.453430	340.844116	1045.609741	-623.206360	-125.201080	1058.652222	-538.283875	304.742035	801.641418	-510.600586	-82.837227	824.286255	-573.294617	103.345093	962.103210	428.848541	-1.226875	923.930786	451.726563	179.260757
-576.728638	205.634995	863.165100	-587.614502	3.401720	861.814758	-696.208496	240.958191	421.232269	-632.576416	-20.102430	473.912170	-679.708740	241.506439	66.715561	-693.969299	-6.651477	76.424416	-615.456787	312.570251	1281.390137	-598.259094	-78.228714	1292.478638	-563.795776	114.741646	1318.501587	-549.022888	124.864670	1585.935181	-652.459717	340.856934	1045.599121	-623.190002	-125.174797	1058.654541	-538.283691	304.744629	801.664612	-510.616913	-82.878105	824.267090	-573.316284	103.376625	962.090515	428.858032	-1.224713	923.936157	451.743744	179.265488
-576.727722	205.625702	863.164612	-587.558960	3.436305	861.797974	-696.208984	240.979080	421.238495	-632.588257	-20.081053	473.906860	-679.709717	241.506271	66.717194	-693.989380	-6.652242	76.425499	-615.488708	312.589569	1281.382202	-598.263733	-78.192551	1292.486694	-563.782471	114.762825	1318.489868	-549.046509	124.907219	1585.923096	-652.455383	340.868591	1045.594116	-623.191589	-125.170776	1058.665283	-538.289734	304.775726	801.651672	-510.605255	-82.922035	824.280823	-573.284119	103.383224	962.081482	428.868225	-1.206923	923.935730	451.761230	179.283752
-576.718750	205.669785	863.160950	-587.558777	3.436738	861.799500	-696.218262	240.987595	421.239441	-632.561462	-20.054089	473.902863	-679.729309	241.510178	66.744560	-693.977417	-6.651663	76.421249	-615.495911	312.635803	1281.371948	-598.284851	-78.182587	1292.489380	-563.749878	114.795807	1318.505371	-549.033203	124.951927	1585.927368	-652.469360	340.879822	1045.599731	-623.191589	-125.163620	1058.675659	-538.275757	304.780090	801.653076	-510.592529	-82.937660	824.283203	-573.275940	103.407684	962.080139	428.878387	-1.191426	923.930481	451.762726	179.288742
-576.711182	205.677658	863.164246	-587.510437	3.439921	861.808838	-696.177063	240.996216	421.226135	-632.719543	-20.154165	473.955933	-679.705933	241.509781	66.747215	-694.041504	-6.661860	76.445114	-615.510559	312.636963	1281.347534	-598.253967	-78.146812	1292.467041	-563.758972	114.816986	1318.493652	-549.045349	124.998459	1585.916748	-652.496704	340.914551	1045.567261	-623.198059	-125.177277	1058.673706	-538.302917	304.820160	801.640808	-510.620392	-82.998581	824.272339	-573.260803	103.418701	962.087646	428.884521	-1.182554	923.931030	451.770477	179.311401
-576.697571	205.712570	863.151428	-587.493286	3.487850	861.789612	-696.164490	241.012802	421.202698	-632.564270	-20.049603	473.927612	-679.660095	241.510956	66.756401	-693.994934	-6.657914	76.440163	-615.507813	312.670715	1281.327881	-598.247681	-78.150452	1292.488281	-563.779724	114.870270	1318.481934	-549.055298	125.021370	1585.911255	-652.513184	340.959595	1045.537109	-623.180786	-125.161293	1058.689697	-538.329041	304.837708	801.603821	-510.625977	-82.992401	824.298096	-573.229553	103.456161	962.070129	428.905762	-1.187894	923.935791	451.803162	179.306274
-576.683899	205.737244	863.151917	-587.465759	3.491848	861.794189	-696.163818	241.036255	421.198059	-632.512329	-19.981079	473.912689	-679.699951	241.524506	66.740967	-693.998108	-6.660995	76.435997	-615.514526	312.692566	1281.316406	-598.215454	-78.118233	1292.512329	-563.774414	114.922760	1318.460327	-549.046753	125.073334	1585.913818	-652.537109	341.019104	1045.519531	-623.194580	-125.165985	1058.724121	-538.335815	304.854370	801.595398	-510.650238	-82.993134	824.288696	-573.212769	103.473488	962.073059	428.929901	-1.196368	923.928345	451.823578	179.323975
-576.721619	205.780518	863.147400	-587.489624	3.494415	861.774719	-696.149597	241.035995	421.188171	-632.523560	-20.009218	473.924530	-679.728638	241.525391	66.739372	-694.024292	-6.648499	76.446060	-615.528809	312.730316	1281.312134	-598.160767	-78.060326	1292.538208	-563.753662	114.925781	1318.462769	-549.050293	125.124870	1585.910034	-652.565918	341.038116	1045.520020	-623.191101	-125.132423	1058.735229	-538.337280	304.851074	801.578491	-510.650513	-82.993294	824.287781	-573.240295	103.489685	962.060669	428.935944	-1.210035	923.943420	451.821411	179.325516
-576.706177	205.760681	863.145752	-587.427795	3.516884	861.789490	-696.106812	241.024231	421.173401	-632.477356	-20.008297	473.898682	-679.680664	241.509109	66.751251	-693.999451	-6.644594	76.429726	-615.540039	312.738800	1281.294434	-598.170105	-78.051407	1292.520386	-563.758972	114.976204	1318.469849	-549.047241	125.172691	1585.908691	-652.570557	341.022766	1045.509888	-623.194031	-125.148232	1058.750854	-538.330139	304.872009	801.599609	-510.678772	-82.979668	824.288574	-573.209778	103.501312	962.068115	428.934357	-1.205784	923.931885	451.819672	179.330246
-576.704895	205.804672	863.148071	-587.435486	3.534224	861.766785	-696.107483	241.078262	421.167664	-632.457092	-19.997185	473.926300	-679.745422	241.512283	66.720116	-694.046875	-6.646389	76.435562	-615.548157	312.749725	1281.266479	-598.100891	-77.988304	1292.545898	-563.751526	115.003136	1318.454712	-549.052124	125.212105	1585.901611	-652.587036	341.047577	1045.497681	-623.174927	-125.123749	1058.738525	-538.327026	304.888214	801.593140	-510.706299	-83.005524	824.272400	-573.209778	103.519241	962.057495	428.943298	-1.216180	923.945801	451.827026	179.277222
-576.747314	205.910461	863.147644	-587.712646	3.757573	861.744263	-696.095764	241.114960	421.162140	-632.457214	-20.039972	473.870148	-679.781250	241.515640	66.727310	-694.030151	-6.642251	76.458450	-615.567810	312.768127	1281.248535	-598.096130	-77.985893	1292.537476	-563.757935	115.031570	1318.451782	-549.059937	125.243195	1585.884766	-652.597168	341.088318	1045.482910	-623.175598	-125.076454	1058.732544	-538.321777	304.902863	801.579468	-510.716339	-82.957634	824.273254	-573.354431	103.661133	962.044373	428.974182	-1.203966	923.947021	451.858276	179.295288
-576.672974	205.832031	863.144470	-587.346436	3.538671	861.771790	-696.025330	241.116180	421.161163	-632.327576	-19.994759	473.898590	-679.754028	241.531479	66.717850	-693.974792	-6.639811	76.446388	-615.581970	312.797729	1281.233154	-598.088745	-77.974808	1292.502686	-563.771667	115.061668	1318.449463	-549.049438	125.282822	1585.883667	-652.599731	341.072296	1045.466797	-623.151978	-125.089531	1058.748535	-538.307678	304.912262	801.579895	-510.756927	-82.961700	824.262268	-573.165039	103.542824	962.059692	428.992889	-1.197098	923.936646	451.867462	179.319443
-576.638794	205.873962	863.129578	-587.323425	3.542703	861.767334	-695.972900	241.164795	421.146179	-632.491821	-20.146555	473.934814	-679.747192	241.530045	66.723938	-694.059265	-6.661855	76.494507	-615.603577	312.830841	1281.221924	-598.013733	-77.930115	1292.529175	-563.753235	115.102516	1318.413696	-549.040955	125.333260	1585.872314	-652.635193	341.125122	1045.431763	-623.144653	-125.056747	1058.748169	-538.337952	304.973022	801.544556	-510.752289	-82.925255	824.238525	-573.130798	103.570412	962.049561	429.004089	-1.187298	923.937683	451.868774	179.321976
-576.658691	205.903519	863.138611	-587.315369	3.550365	861.743652	-695.982422	241.204483	421.149536	-632.493225	-20.131210	473.911316	-679.789368	241.535645	66.727425	-694.067200	-6.661014	76.472641	-615.606201	312.848602	1281.205444	-598.027710	-77.911095	1292.505005	-563.741211	115.133537	1318.405273	-549.045715	125.384834	1585.857910	-652.641296	341.110199	1045.401855	-623.125732	-125.041809	1058.734985	-538.328857	304.997803	801.524841	-510.780701	-82.911209	824.261108	-573.132324	103.574013	962.041626	428.981140	-1.180545	923.953491	451.840179	179.344116
-576.651978	205.902359	863.127075	-587.302673	3.571292	861.722473	-695.963013	241.234711	421.130341	-632.264954	-20.030731	473.907257	-679.780212	241.529526	66.716682	-693.999573	-6.654792	76.478088	-615.641846	312.867615	1281.179443	-597.979797	-77.882042	1292.514893	-563.762634	115.167854	1318.405029	-549.032410	125.441498	1585.852783	-652.658142	341.113922	1045.381104	-623.122803	-125.014626	1058.733276	-538.375061	305.015961	801.479248	-510.790222	-82.870605	824.238403	-573.117737	103.579018	962.024841	428.989044	-1.183814	923.958008	451.824921	179.351425
-576.621704	205.926025	863.113770	-587.254272	3.580969	861.726440	-695.952515	241.242416	421.137848	-632.411011	-20.097143	473.925568	-679.821167	241.558136	66.725258	-694.074646	-6.670224	76.515518	-615.645630	312.906738	1281.173706	-597.961365	-77.860168	1292.526367	-563.750488	115.207550	1318.404785	-549.022827	125.482391	1585.851685	-652.661072	341.104401	1045.377319	-623.097778	-124.994835	1058.757202	-538.383789	305.036957	801.470581	-510.813721	-82.820778	824.240356	-573.083496	103.605331	962.020691	428.990448	-1.193250	923.956055	451.818787	179.338928
-576.626587	205.929214	863.120728	-587.231750	3.583662	861.729309	-695.913940	241.234116	421.129974	-632.404358	-20.106686	473.937561	-679.777588	241.573578	66.717102	-694.074585	-6.647417	76.495781	-615.679749	312.916565	1281.154907	-597.931641	-77.838570	1292.536621	-563.732239	115.220062	1318.406982	-549.003906	125.529495	1585.857178	-652.689270	341.119995	1045.376343	-623.078735	-124.946335	1058.744019	-538.385132	305.014038	801.470825	-510.804901	-82.764725	824.251160	-573.071106	103.607277	962.025269	428.984131	-1.182472	923.963745	451.808929	179.350204
-576.593750	206.001068	863.142700	-587.194946	3.584909	861.728027	-695.925232	241.243149	421.136871	-632.379578	-20.095446	473.922333	-679.787231	241.580017	66.731590	-694.059265	-6.638957	76.486801	-615.688660	312.944305	1281.156006	-597.862854	-77.816582	1292.561401	-563.783630	115.239594	1318.404663	-548.989441	125.566574	1585.850830	-652.693298	341.104126	1045.355835	-623.056152	-124.935478	1058.735107	-538.375000	305.046936	801.480713	-510.808929	-82.714455	824.235840	-573.046692	103.633484	962.036438	428.981995	-1.168081	923.962769	451.809631	179.325623
-576.582520	205.982422	863.116821	-587.129639	3.606497	861.728333	-695.922363	241.272644	421.166595	-632.359070	-20.081388	473.921387	-679.785156	241.580078	66.735199	-694.049744	-6.638597	76.484230	-615.727478	312.962067	1281.125122	-597.862732	-77.793442	1292.515747	-563.781982	115.271637	1318.380981	-548.941406	125.611786	1585.841431	-652.719055	341.076111	1045.346313	-623.028687	-124.888893	1058.716064	-538.387756	305.077484	801.485168	-510.767029	-82.645988	824.238098	-573.013123	103.650246	962.024231	429.018005	-1.134435	923.958008	451.818512	179.334930
-576.568481	205.984421	863.098022	-587.084045	3.619400	861.710083	-695.902344	241.250397	421.142181	-632.326111	-20.071342	473.905914	-679.765930	241.579391	66.733612	-694.035767	-6.638065	76.481422	-615.732422	312.973236	1281.116577	-597.831970	-77.796478	1292.513672	-563.924011	115.357864	1318.349121	-548.926025	125.658691	1585.828613	-652.730530	341.073883	1045.318115	-622.998535	-124.875946	1058.731689	-538.415405	305.109985	801.433655	-510.717834	-82.586411	824.237122	-572.970398	103.658623	962.004578	428.993134	-1.122931	923.951538	451.803955	179.348465
-576.531006	206.061325	863.097656	-587.044739	3.629181	861.679443	-695.885498	241.284683	421.147339	-632.291077	-20.043823	473.899414	-679.746582	241.550827	66.728302	-694.018982	-6.633448	76.470406	-615.756592	312.974182	1281.088989	-597.803101	-77.774750	1292.500854	-563.912415	115.377457	1318.377319	-548.906311	125.706673	1585.818237	-652.747864	341.092865	1045.295166	-622.971680	-124.854599	1058.717041	-538.423828	305.105957	801.421326	-510.632324	-82.542160	824.246460	-572.935486	103.687691	961.989258	428.981628	-1.125542	923.947449	451.778381	179.365463
-576.526550	206.037460	863.086487	-586.979614	3.661545	861.684570	-695.878601	241.281204	421.143280	-632.303101	-20.051085	473.902985	-679.726929	241.522476	66.732384	-694.094360	-6.629697	76.527519	-615.771362	313.016632	1281.085083	-597.813782	-77.755577	1292.461426	-563.926514	115.416794	1318.369995	-548.905640	125.740547	1585.803101	-652.760254	341.079834	1045.332520	-622.912781	-124.785240	1058.676392	-538.432007	305.113129	801.428528	-510.524292	-82.505707	824.255981	-572.898804	103.702179	961.986145	428.984833	-1.114635	923.943359	451.752350	179.419769
-576.506165	206.068604	863.099548	-586.952637	3.686146	861.684509	-695.857239	241.270050	421.139893	-632.250977	-20.012318	473.910370	-679.737305	241.520950	66.731483	-694.041077	-6.615957	76.502602	-615.813721	313.030060	1281.070801	-597.805786	-77.744095	1292.460815	-563.925110	115.415092	1318.365601	-548.869751	125.792427	1585.801392	-652.794739	341.093567	1045.288330	-622.860474	-124.783676	1058.681763	-538.435791	305.098541	801.427734	-510.370972	-82.473946	824.302856	-572.877075	103.724037	961.992737	428.965759	-1.098410	923.949585	451.721283	179.403793
-576.488953	206.049622	863.077576	-586.870361	3.669864	861.699951	-695.817566	241.253784	421.150085	-632.245850	-19.999527	473.937073	-679.721863	241.554626	66.733200	-694.069885	-6.616621	76.504829	-615.899109	313.059387	1281.066528	-597.826904	-77.689995	1292.473999	-563.519104	115.364098	1318.552856	-548.827271	125.820808	1585.811768	-652.808533	341.095825	1045.289551	-622.763245	-124.700882	1058.665894	-538.432251	305.119263	801.413879	-510.162170	-82.442848	824.344604	-572.835571	103.728065	961.990479	428.966187	-1.102127	923.948730	451.733032	179.416077
-576.430725	206.083710	863.071838	-586.800354	3.724246	861.705872	-695.795715	241.263367	421.137726	-632.187500	-19.956316	473.930359	-679.712830	241.570251	66.724129	-694.044373	-6.615522	76.497253	-615.872681	313.066345	1281.044922	-597.719543	-77.676079	1292.473511	-563.963196	115.480736	1318.362915	-548.790894	125.869919	1585.805420	-652.835266	341.093964	1045.268799	-622.676392	-124.674576	1058.665527	-538.400391	305.128540	801.436401	-509.934326	-82.443886	824.393433	-572.774414	103.778610	961.990906	428.965057	-1.059365	923.943298	451.706818	179.439484
-576.425537	206.089828	863.053772	-586.733093	3.732797	861.717896	-695.776123	241.269608	421.133240	-632.186829	-19.959328	473.950134	-679.712219	241.570114	66.724617	-694.076416	-6.616949	76.502426	-615.960571	313.112640	1281.043701	-597.743652	-77.633972	1292.480835	-563.562073	115.400650	1318.547363	-548.750000	125.912529	1585.798340	-652.857483	341.101685	1045.246704	-622.571533	-124.653236	1058.648193	-538.412476	305.145996	801.430115	-509.671295	-82.461105	824.426270	-572.755005	103.804298	961.989563	428.970520	-1.046421	923.930969	451.707642	179.471909
-576.398193	206.085754	863.029053	-586.680664	3.757769	861.730286	-695.739319	241.290039	421.103088	-632.148743	-19.934380	473.942108	-679.716309	241.586395	66.728333	-694.057739	-6.593680	76.499962	-615.907837	313.118347	1281.019165	-597.659851	-77.651382	1292.463745	-564.000366	115.528969	1318.326050	-548.697632	125.961624	1585.812622	-652.869385	341.097015	1045.253296	-622.439148	-124.621086	1058.631836	-538.419250	305.166931	801.421753	-509.360504	-82.470261	824.476929	-572.720703	103.834221	961.984131	428.984436	-1.033448	923.928467	451.699524	179.478088
-576.383179	206.121857	863.036316	-586.640686	3.792711	861.726013	-695.720642	241.300049	421.087738	-632.120544	-19.922516	473.924927	-679.718872	241.570145	66.696159	-694.025146	-6.608110	76.506142	-615.934753	313.141754	1281.019043	-597.617798	-77.601563	1292.456421	-564.041870	115.542488	1318.321655	-548.653687	126.000534	1585.810303	-652.884338	341.117249	1045.257568	-622.282837	-124.630539	1058.622681	-538.399170	305.166077	801.414185	-509.019623	-82.473289	824.559814	-572.683594	103.864685	961.984680	428.962128	-1.000918	923.941467	451.664764	179.499878
-576.342224	206.119629	863.035583	-586.571228	3.813762	861.745667	-695.684326	241.327362	421.095306	-632.073242	-19.921005	473.955078	-679.690369	241.576645	66.697830	-694.041809	-6.617751	76.500298	-615.946533	313.152954	1281.030762	-597.656982	-77.592896	1292.457031	-564.084717	115.552750	1318.334473	-548.603516	126.034119	1585.835938	-652.892639	341.111359	1045.270142	-622.135742	-124.669571	1058.636597	-538.402100	305.155487	801.431458	-508.685730	-82.488640	824.639893	-572.647949	103.886223	961.996033	428.961517	-1.002898	923.950073	451.665619	179.516800
-576.344238	206.114120	863.018555	-586.527893	3.828268	861.748535	-695.662964	241.354309	421.101440	-631.922241	-19.813686	473.941956	-679.693176	241.581055	66.706062	-693.966675	-6.603345	76.483391	-615.993469	313.188782	1281.031738	-597.728882	-77.599312	1292.439331	-563.965759	115.498627	1318.388916	-548.564880	126.088852	1585.858032	-652.910400	341.137726	1045.272583	-621.945007	-124.724327	1058.630737	-538.402100	305.155212	801.431702	-508.374115	-82.503250	824.704712	-572.618469	103.901939	961.988342	428.962616	-1.011752	923.966431	451.653900	179.511887
-576.312744	206.133743	863.030640	-586.483887	3.848842	861.770386	-695.688232	241.400055	421.096649	-631.887268	-19.839756	473.955780	-679.673767	241.569763	66.704475	-693.974487	-6.607097	76.536896	-616.006042	313.190918	1281.034058	-597.701965	-77.544762	1292.439453	-564.023804	115.505486	1318.381470	-548.515503	126.118950	1585.898071	-652.918518	341.140076	1045.293579	-621.766357	-124.728683	1058.642578	-538.374573	305.200073	801.447998	-507.995178	-82.515259	824.780823	-572.593384	103.928009	962.006470	428.994629	-0.989340	923.956909	451.660950	179.550323
-576.308044	206.158401	863.015869	-586.443848	3.896421	861.770203	-695.638428	241.405487	421.090363	-631.855469	-19.815695	473.952148	-679.632690	241.568283	66.706726	-693.966431	-6.606634	76.504364	-616.042358	313.208099	1281.014038	-597.691956	-77.540596	1292.449341	-564.067993	115.527138	1318.407104	-548.475342	126.161568	1585.935547	-652.941345	341.165771	1045.268311	-621.578369	-124.701347	1058.643066	-538.367432	305.244324	801.473022	-507.599731	-82.528778	824.848450	-572.570313	103.972687	961.999023	428.981354	-0.977979	923.954651	451.628906	179.555283
-576.255432	206.209930	863.024292	-586.387146	3.915715	861.788147	-695.610291	241.410126	421.069580	-631.835144	-19.823299	473.937836	-679.693359	241.591904	66.696175	-693.977051	-6.603862	76.504646	-616.074585	313.216827	1281.018066	-597.638550	-77.511436	1292.446411	-564.087952	115.554939	1318.413330	-548.439514	126.223351	1585.951904	-652.972839	341.183960	1045.267944	-621.345093	-124.708504	1058.648315	-538.360168	305.280304	801.496521	-507.211792	-82.548431	824.946106	-572.523193	104.013512	962.012878	428.977478	-0.972741	923.947205	451.619415	179.558136
-576.245483	206.192215	862.988831	-586.325378	3.915093	861.800659	-695.595398	241.461594	421.077148	-631.765686	-19.831821	473.939148	-679.698975	241.592529	66.701454	-693.930969	-6.590192	76.496803	-616.092102	313.210236	1281.003784	-597.587708	-77.482407	1292.465210	-564.120911	115.590736	1318.416992	-548.380493	126.264259	1586.005981	-652.977783	341.183685	1045.269409	-621.103149	-124.693161	1058.619995	-538.354980	305.330261	801.485840	-506.765198	-82.591629	825.042786	-572.491760	104.030350	962.002075	428.987885	-0.984735	923.957581	451.630310	179.566925
-576.490356	206.527405	863.022339	-587.046082	3.662850	861.420654	-695.719421	241.567947	421.137573	-632.031128	-20.011448	473.938965	-679.802490	241.586609	66.711060	-694.133301	-6.594786	76.544914	-616.061890	313.196716	1281.025757	-597.535645	-77.507858	1292.459229	-564.165710	115.611443	1318.450195	-548.356506	126.303131	1586.062378	-653.007446	341.223572	1045.276001	-620.869751	-124.661133	1058.612793	-538.353516	305.348480	801.491455	-506.316833	-82.634956	825.138916	-572.785889	103.841461	961.809387	429.015656	-0.949027	923.951843	451.644623	179.578308
-576.459106	206.571289	863.025635	-587.000793	3.670630	861.378967	-695.684998	241.608795	421.150696	-632.074951	-20.084621	473.967133	-679.761841	241.575912	66.709389	-694.128052	-6.599926	76.541321	-616.073669	313.216125	1281.041626	-597.569824	-77.519135	1292.432129	-564.195068	115.607071	1318.503662	-548.333923	126.343552	1586.115479	-652.999634	341.211029	1045.291016	-620.623230	-124.678696	1058.596069	-538.327881	305.404724	801.521790	-505.839478	-82.628845	825.266113	-572.759277	103.846642	961.790955	429.038177	-0.941244	923.935425	451.653625	179.613007
-576.346375	206.437729	863.014404	-586.774841	4.070343	861.672729	-695.521545	241.552048	421.104431	-631.920593	-19.989798	473.878265	-679.691833	241.573700	66.706757	-694.113892	-6.599602	76.560829	-616.121765	313.228241	1281.061646	-597.595520	-77.515617	1292.426147	-564.271240	115.646400	1318.515869	-548.310669	126.378807	1586.182861	-653.015625	341.246643	1045.306885	-620.396973	-124.698975	1058.549438	-538.337524	305.444550	801.530701	-505.440247	-82.673676	825.373840	-572.676697	104.135918	961.941895	429.018036	-0.946116	923.946533	451.643433	179.604431
-576.252441	206.402374	862.998352	-586.354614	3.878394	861.659180	-695.474121	241.585693	421.088806	-631.823608	-19.949259	473.926758	-679.728516	241.593140	66.691551	-694.061401	-6.583565	76.527481	-616.140930	313.239136	1281.064087	-597.600830	-77.528366	1292.434570	-564.309021	115.689163	1318.528809	-548.309998	126.426476	1586.222290	-652.999512	341.225677	1045.323975	-620.203064	-124.722054	1058.568726	-538.326355	305.536072	801.558655	-505.068695	-82.723366	825.477905	-572.449219	104.040123	961.929932	429.026550	-0.936164	923.935547	451.656158	179.607819
-576.556763	206.811844	863.000122	-587.427307	4.032594	861.282776	-695.569580	241.696335	421.163788	-632.001282	-20.077969	473.866425	-679.825623	241.632141	66.706665	-694.163574	-6.594174	76.585007	-616.122864	313.237549	1281.084351	-597.568542	-77.568062	1292.438965	-564.571777	115.778282	1318.231812	-548.289673	126.473892	1586.271973	-653.010803	341.231812	1045.341553	-619.972168	-124.736397	1058.569946	-538.303162	305.566376	801.551880	-504.725769	-82.738663	825.550537	-572.959351	104.094627	961.723816	429.024231	-0.882602	923.938110	451.661682	179.625381
-576.399597	206.704620	863.008850	-586.850525	3.677324	861.346130	-695.443970	241.696518	421.106842	-631.862854	-20.035103	473.936340	-679.796509	241.622421	66.711197	-694.096252	-6.602347	76.588051	-616.202393	313.232635	1281.084839	-597.518005	-77.556129	1292.459473	-564.382202	115.745125	1318.556030	-548.334229	126.475983	1586.332764	-653.010376	341.232483	1045.336914	-619.756287	-124.773285	1058.600342	-538.256409	305.619751	801.591248	-504.354706	-82.767525	825.634399	-572.634949	103.912621	961.764343	429.015381	-0.867519	923.923706	451.658966	179.657013
-576.401978	206.726639	863.009827	-586.752563	3.682148	861.351624	-695.388855	241.709503	421.074646	-631.858826	-20.027035	473.955139	-679.757202	241.630234	66.712029	-694.097351	-6.587239	76.589531	-616.247864	313.240997	1281.114014	-597.424500	-77.539665	1292.503174	-564.381409	115.787819	1318.598145	-548.262146	126.553329	1586.441162	-653.045532	341.255981	1045.340942	-619.537354	-124.738922	1058.595947	-538.226135	305.666595	801.622986	-503.974579	-82.783020	825.736145	-572.584900	103.932671	961.767456	429.036438	-0.826202	923.919128	451.688110	179.711609
-576.373779	206.738800	863.026672	-586.672791	3.693643	861.371826	-695.350403	241.728714	421.100189	-631.821411	-20.019917	473.960754	-679.761292	241.615387	66.724892	-694.153870	-6.585925	76.586685	-616.197998	313.361298	1281.296021	-597.382751	-77.534790	1292.514893	-564.421326	115.817444	1318.625488	-548.248535	126.599899	1586.539307	-653.021362	341.238342	1045.402466	-619.312744	-124.769981	1058.633545	-538.170471	305.721527	801.695557	-503.600677	-82.802345	825.832764	-572.533203	103.948555	961.786255	429.030609	-0.765318	923.914429	451.773743	180.009094
-576.395752	206.768539	863.037231	-586.650818	3.693472	861.371765	-695.348633	241.776917	421.118866	-631.800049	-20.019543	473.941833	-679.743652	241.625412	66.724777	-694.139160	-6.588461	76.594635	-616.349731	313.267731	1281.196167	-597.303955	-77.558052	1292.539063	-564.455688	115.845245	1318.637085	-548.253906	126.643936	1586.639526	-653.084351	341.247955	1045.427490	-619.084167	-124.788490	1058.645630	-538.149658	305.777435	801.734436	-503.265381	-82.839386	825.914490	-572.516785	103.959480	961.789978	429.013580	-0.751371	923.911255	451.777222	180.036560
-576.371460	206.816345	863.033142	-586.562195	3.693192	861.362915	-695.256836	241.767212	421.109985	-631.773804	-20.014193	473.949921	-679.687195	241.633606	66.740540	-694.153137	-6.592442	76.598099	-616.362610	313.253784	1281.207153	-597.196777	-77.570763	1292.550293	-564.507996	115.906967	1318.678589	-548.255310	126.685104	1586.735718	-653.082031	341.244781	1045.425171	-618.869324	-124.847382	1058.710815	-538.113159	305.835052	801.732178	-502.933472	-82.864746	825.984680	-572.445801	103.983337	961.782166	429.016083	-0.765049	923.926453	451.811493	180.036316
-576.395630	206.803284	863.001343	-586.515381	3.710820	861.361206	-695.204590	241.815018	421.085175	-631.736694	-19.994150	473.958130	-679.715088	241.635574	66.718643	-694.140564	-6.598029	76.560364	-616.396301	313.254059	1281.230225	-597.069092	-77.602852	1292.568726	-564.536316	115.969551	1318.692749	-548.302490	126.725266	1586.817261	-653.106323	341.236145	1045.455078	-618.634827	-124.829338	1058.767700	-538.096680	305.893524	801.769287	-502.595947	-82.876877	826.090881	-572.401978	104.001701	961.762695	429.058960	-0.792962	923.904785	451.774139	179.729095
-576.386902	206.885178	863.014282	-586.456421	3.704913	861.351074	-695.155029	241.845673	421.086456	-631.684998	-20.010387	473.947235	-679.747375	241.663895	66.724266	-694.117493	-6.581770	76.583183	-616.435791	313.309357	1281.252075	-596.934021	-77.590675	1292.626343	-564.570923	116.021042	1318.723389	-548.338745	126.768921	1586.925293	-653.140869	341.236328	1045.469482	-618.380371	-124.870148	1058.838013	-538.026550	305.950500	801.827026	-502.279968	-82.928284	826.199036	-572.338379	104.029770	961.761230	429.049469	-0.726148	923.888367	451.861572	180.079956
-576.397400	206.923172	863.014832	-586.349182	3.713917	861.372864	-695.100708	241.871811	421.060455	-631.669861	-19.978508	473.936890	-679.742676	241.640869	66.688232	-694.162598	-6.579483	76.597977	-616.502197	313.311523	1281.283813	-596.786560	-77.599937	1292.682861	-564.640076	116.106758	1318.782593	-548.392456	126.808159	1587.028076	-653.174194	341.239624	1045.485962	-618.149048	-124.927658	1058.913330	-538.001465	305.999969	801.863159	-501.953613	-82.974068	826.326355	-572.276245	104.068436	961.771362	429.036682	-0.742910	923.894531	451.895752	180.134598
-576.388123	206.908691	863.001160	-586.274841	3.681888	861.382935	-695.015747	241.899826	421.055908	-631.634094	-20.001898	473.941895	-679.714966	241.621140	66.675446	-694.117554	-6.591701	76.585457	-616.558044	313.317261	1281.324951	-596.637085	-77.585190	1292.693970	-564.725891	116.210266	1318.847412	-548.461975	126.851822	1587.159058	-653.187927	341.210968	1045.503418	-617.909851	-124.983086	1058.968628	-537.925476	306.028687	801.928955	-501.548126	-83.027092	826.484802	-572.198730	104.058121	961.766418	429.056091	-0.703170	923.895630	451.916901	180.122787
-576.523621	207.091721	863.027649	-586.766663	4.066676	861.305725	-695.010742	241.934525	421.039764	-631.690430	-20.091423	473.919495	-679.706970	241.668701	66.680824	-694.170776	-6.571938	76.623787	-616.606567	313.333710	1281.361450	-596.424622	-77.562469	1292.729004	-564.815918	116.295341	1318.942383	-548.513550	126.880760	1587.322266	-653.231445	341.236176	1045.551880	-617.645752	-125.078712	1059.069336	-537.899292	306.043854	801.972595	-501.071350	-83.196144	826.681091	-572.438049	104.270233	961.733337	429.065796	-0.686936	923.902283	451.914307	180.113785
-576.437073	206.941147	863.000793	-586.141846	3.675796	861.392395	-694.847839	241.918793	420.986145	-631.567688	-20.044386	474.020111	-679.690735	241.666168	66.676147	-694.171509	-6.577042	76.656967	-616.654419	313.310181	1281.393311	-596.139160	-77.514412	1292.743896	-564.830688	116.373688	1319.033081	-548.575500	126.922935	1587.468994	-653.279480	341.245667	1045.567871	-617.337708	-125.182350	1059.151978	-537.823608	306.082336	802.037903	-500.493958	-83.420769	826.865112	-572.081665	104.081009	961.764221	429.087921	-0.668165	923.902710	451.963318	180.146255
-576.410950	206.978317	863.025940	-586.018555	3.699991	861.403442	-694.730286	241.932755	420.981750	-631.496094	-20.038382	474.018738	-679.671448	241.672012	66.670441	-694.175476	-6.574425	76.624603	-616.790161	313.379974	1281.429443	-595.927734	-77.381798	1292.784668	-564.832397	116.456261	1319.078247	-548.627319	126.974007	1587.618530	-653.287964	341.213715	1045.593994	-617.006470	-125.353073	1059.203613	-537.801147	306.127930	802.086914	-499.855103	-83.663330	826.990662	-571.977539	104.107857	961.779541	429.091827	-0.673238	923.907104	451.979553	180.145706
-576.382568	207.010040	863.047302	-585.916809	3.731359	861.412170	-694.631653	241.934433	420.941895	-631.420410	-20.026217	474.004730	-679.706177	241.664795	66.701050	-694.175110	-6.567646	76.636482	-616.836243	313.413055	1281.462036	-595.643066	-77.304474	1292.781494	-564.851563	116.522621	1319.119263	-548.741638	126.992439	1587.712036	-653.307861	341.196808	1045.613037	-616.600037	-125.595032	1059.250000	-537.769592	306.158905	802.112305	-499.036926	-83.979805	827.197449	-571.875427	104.134850	961.791077	429.093079	-0.709129	923.913879	452.006653	180.103714
-576.349915	207.060364	863.088013	-585.822327	3.749499	861.405273	-694.523254	241.930267	420.954620	-631.390869	-20.006845	474.001984	-679.667786	241.675812	66.706589	-694.152893	-6.588800	76.635612	-616.876953	313.417999	1281.497314	-595.404724	-77.238899	1292.750610	-564.843689	116.605270	1319.172241	-548.911133	126.988258	1587.796631	-653.355896	341.250519	1045.651001	-616.136047	-125.777054	1059.258911	-537.756104	306.200592	802.161804	-498.017090	-84.375069	827.490601	-571.791138	104.147865	961.805786	429.088562	-0.704504	923.907349	452.014465	180.180832
-576.289368	207.021210	863.086060	-585.706116	3.700197	861.452881	-694.412964	241.916214	420.921021	-631.343750	-19.997402	474.012329	-679.624146	241.685699	66.701004	-694.151245	-6.587626	76.643974	-616.953796	313.474091	1281.538696	-595.159302	-77.093277	1292.742432	-564.825500	116.669945	1319.210815	-548.939819	127.054527	1587.896729	-653.376526	341.252747	1045.683228	-615.570129	-126.051689	1059.308105	-537.735291	306.227203	802.180298	-496.963226	-84.912842	827.773499	-571.693176	104.130043	961.828064	429.125641	-0.686459	923.904724	452.061401	180.157104
-576.291504	206.997162	863.097107	-585.649963	3.693840	861.465088	-694.298950	241.909531	420.884552	-631.233704	-19.954510	474.030243	-679.644775	241.656921	66.694054	-694.086304	-6.570727	76.654320	-617.004639	313.499817	1281.603394	-594.905151	-76.950470	1292.726318	-564.793884	116.736176	1319.245361	-549.063171	127.067268	1587.962891	-653.383240	341.239594	1045.740845	-614.911499	-126.285248	1059.341919	-537.733154	306.249634	802.223572	-495.703430	-85.559433	828.095093	-571.633423	104.116508	961.836609	429.141052	-0.671047	923.902893	452.110352	180.166183
-576.229797	207.009872	863.127808	-585.534424	3.695125	861.454895	-694.196777	241.912552	420.892090	-631.133850	-19.851416	473.997467	-679.545410	241.649231	66.692886	-694.088623	-6.552626	76.625038	-617.031311	313.581207	1281.631470	-594.654907	-76.787498	1292.701172	-564.764771	116.792046	1319.269165	-549.158264	127.101173	1588.022949	-653.393494	341.218323	1045.763306	-614.248840	-126.653534	1059.364868	-537.681519	306.277405	802.273315	-494.142731	-86.355919	828.538391	-571.524170	104.105080	961.844727	429.138336	-0.658117	923.923096	452.108978	180.167084
-576.176270	207.048843	863.163574	-585.457397	3.706333	861.443787	-694.095032	241.914276	420.910431	-631.243958	-19.958561	473.984222	-679.518250	241.632614	66.698250	-694.129456	-6.546415	76.647339	-617.043518	313.642670	1281.683594	-594.556396	-76.640930	1292.578735	-564.695923	116.846008	1319.301636	-549.264404	127.115189	1588.051880	-653.388367	341.207550	1045.814575	-613.528015	-127.124458	1059.404175	-537.642639	306.310089	802.332275	-492.434235	-87.220917	828.901978	-571.440552	104.107674	961.855042	429.166046	-0.652371	923.929749	452.137421	180.121231
-576.091187	207.093185	863.160889	-585.368408	3.693477	861.425110	-694.034912	241.955872	420.908081	-631.011475	-19.783308	473.914795	-679.562866	241.624893	66.702560	-694.053528	-6.555969	76.611282	-617.013489	313.677307	1281.703735	-594.413330	-76.494682	1292.475464	-564.659668	116.929062	1319.307739	-549.390381	127.119148	1588.085083	-653.376282	341.231934	1045.829712	-612.702820	-127.444542	1059.358643	-537.603760	306.391998	802.372375	-490.537109	-88.338165	829.383850	-571.341980	104.115593	961.843140	429.199768	-0.655821	923.932007	452.165833	180.111176
-575.997559	207.125473	863.166199	-585.261169	3.683784	861.424316	-693.905701	241.990265	420.912384	-630.969238	-19.852440	473.914520	-679.495972	241.625763	66.714966	-694.044128	-6.545186	76.605453	-616.973694	313.707764	1281.712280	-594.257019	-76.364281	1292.365601	-564.611938	117.000610	1319.311890	-549.490845	127.118004	1588.110107	-653.367065	341.250885	1045.821655	-611.808777	-127.720901	1059.299316	-537.557983	306.401062	802.398132	-488.475861	-89.506371	829.874634	-571.233154	104.124428	961.844604	429.199127	-0.691039	923.927307	452.186432	180.128128
-575.923340	207.126419	863.157959	-585.176025	3.686673	861.422180	-693.822571	242.010223	420.917786	-631.161560	-19.976557	473.941315	-679.554871	241.631042	66.701965	-694.145508	-6.558657	76.653252	-617.001343	313.806580	1281.733398	-594.204956	-76.161087	1292.296143	-564.556458	117.038544	1319.320435	-549.545654	127.127510	1588.151001	-653.326721	341.265106	1045.844971	-610.867249	-128.164932	1059.275024	-537.502930	306.414398	802.421265	-486.237335	-90.824867	830.450989	-571.141907	104.129295	961.838379	429.217651	-0.688664	923.922607	452.199677	180.122375
-575.826355	207.131195	863.131958	-585.073120	3.664832	861.423706	-693.750977	242.087631	420.911987	-630.980957	-19.927984	473.883209	-679.567810	241.631363	66.709541	-694.090759	-6.558989	76.644646	-616.981995	313.866333	1281.755615	-594.073792	-75.952751	1292.243652	-564.498840	117.085464	1319.309448	-549.647583	127.119194	1588.176147	-653.316895	341.302917	1045.840088	-609.850830	-128.455353	1059.250610	-537.479004	306.489105	802.419006	-483.423920	-92.063095	831.376038	-571.044983	104.134811	961.826538	429.269714	-0.677664	923.906860	452.240173	180.129761
-575.677917	207.172684	863.143494	-584.940979	3.668314	861.415466	-693.616028	242.100281	420.924255	-630.886292	-19.920744	473.862793	-679.581726	241.631699	66.710777	-694.057556	-6.533720	76.623161	-616.979187	313.933228	1281.773560	-594.057068	-75.769264	1292.169556	-564.426819	117.179268	1319.303101	-549.729919	127.121056	1588.220947	-653.273376	341.362335	1045.872803	-608.823975	-128.803680	1059.293579	-537.399109	306.535156	802.478638	-481.021545	-93.808815	831.985657	-570.915955	104.147621	961.829163	429.275635	-0.730507	923.940674	452.260895	180.073776
-575.549866	207.212509	863.136536	-584.845642	3.672468	861.390442	-693.499268	242.152451	420.943329	-630.818237	-19.920162	473.821808	-679.603516	241.626007	66.723114	-694.075562	-6.551644	76.603310	-616.861389	313.948639	1281.813965	-594.022522	-75.684158	1292.092896	-564.350952	117.231010	1319.318359	-549.831238	127.097183	1588.240723	-653.207397	341.433075	1045.892212	-607.887390	-129.281403	1059.298828	-537.318787	306.612671	802.510925	-477.917328	-95.362267	832.982361	-570.816223	104.160019	961.814148	429.281555	-0.721089	923.923157	452.268524	180.087830
-575.426819	207.247208	863.151733	-584.727417	3.689867	861.379150	-693.393005	242.172501	420.946228	-630.723511	-19.937620	473.836914	-679.647278	241.628647	66.723305	-694.091980	-6.548189	76.616753	-616.796326	314.014008	1281.836792	-594.022156	-75.502800	1292.039551	-564.272644	117.282143	1319.304443	-549.983521	127.030304	1588.252197	-653.114380	341.470245	1045.908447	-606.814758	-129.520767	1059.246094	-537.254822	306.651031	802.541199	-474.851776	-97.135597	834.012573	-570.713989	104.173851	961.817688	429.284058	-0.712902	923.917053	452.279846	180.092789
-575.281738	207.252945	863.134949	-584.628235	3.711485	861.407715	-693.287415	242.264450	420.978790	-630.833496	-20.071617	473.848938	-679.698364	241.632614	66.737061	-694.195801	-6.553454	76.650940	-616.792053	314.118713	1281.856201	-594.049561	-75.302719	1292.018066	-564.225586	117.332085	1319.284546	-550.057251	127.021637	1588.281128	-653.034180	341.523956	1045.910278	-605.742981	-129.878448	1059.266968	-537.170044	306.698547	802.558777	-471.914459	-99.302208	834.963440	-570.601501	104.207893	961.824768	429.321228	-0.736793	923.918579	452.303864	180.062683
-575.169067	207.269897	863.135315	-584.531250	3.745389	861.407532	-693.130859	242.309799	420.953064	-630.724426	-20.071194	473.862610	-679.649048	241.652405	66.712677	-694.179077	-6.548040	76.697021	-616.714722	314.196381	1281.891846	-593.977417	-75.096046	1292.021606	-564.155518	117.401443	1319.279907	-550.102295	127.014641	1588.332031	-652.943420	341.612274	1045.937256	-604.501404	-130.161057	1059.337769	-537.086121	306.781036	802.577942	-468.320374	-101.193710	836.305542	-570.511169	104.232918	961.826233	429.307526	-0.750137	923.918518	452.301331	180.087860
-575.002136	207.306808	863.137207	-584.390076	3.769256	861.437439	-692.976929	242.340805	420.960205	-630.620422	-20.075180	473.876282	-679.717957	241.656006	66.712578	-694.169495	-6.541891	76.712273	-616.644165	314.261139	1281.922607	-594.001221	-74.921654	1292.036865	-564.097107	117.455238	1319.288452	-550.201172	126.973076	1588.378662	-652.876587	341.686584	1045.974731	-603.140808	-130.224747	1059.382568	-536.960022	306.789246	802.624023	-464.052368	-103.037880	838.124756	-570.378784	104.276863	961.844299	429.332489	-0.763385	923.923401	452.317413	180.076462
-574.846558	207.267349	863.124634	-584.265747	3.865271	861.452881	-692.774841	242.398102	420.950531	-630.488892	-20.045197	473.860626	-679.722229	241.661194	66.748093	-694.117004	-6.543352	76.705986	-616.508423	314.280090	1281.957397	-594.092102	-74.823677	1292.026001	-564.053650	117.512009	1319.344482	-550.290161	126.915688	1588.430908	-652.755188	341.767212	1046.005493	-602.123108	-130.835068	1059.516846	-536.850403	306.819427	802.659302	-460.735229	-105.426590	839.190857	-570.272766	104.318138	961.849121	429.352203	-0.750288	923.927673	452.324432	180.050186
-574.664856	207.240677	863.127319	-584.099426	3.902895	861.485168	-692.585876	242.473801	420.966675	-630.350708	-20.000673	473.856201	-679.675293	241.673859	66.742554	-694.103210	-6.568948	76.712784	-616.392944	314.339661	1281.982178	-594.268677	-74.687317	1292.008545	-563.996643	117.557686	1319.380859	-550.407471	126.843414	1588.474976	-652.642700	341.841522	1046.033569	-600.853821	-131.195801	1059.650391	-536.684998	306.866089	802.714233	-457.240479	-107.928040	840.775879	-570.129761	104.338417	961.869690	429.354095	-0.748721	923.925903	452.314392	180.040894
-574.484985	207.285751	863.123840	-583.952148	3.968783	861.498718	-692.392212	242.512650	420.973602	-630.236816	-19.987156	473.871460	-679.686707	241.664658	66.738243	-694.123169	-6.567622	76.740761	-616.275696	314.401428	1281.967651	-594.479309	-74.593513	1291.994019	-563.916809	117.583504	1319.389648	-550.477356	126.794785	1588.549683	-652.500000	341.894928	1046.056396	-599.463989	-131.589752	1059.802734	-536.545349	306.869965	802.740906	-452.936768	-110.007706	842.682129	-569.988770	104.401657	961.876892	429.368439	-0.806263	923.923401	452.332947	179.951370
-574.322815	207.283325	863.108826	-583.801819	4.013302	861.521912	-692.204773	242.533585	420.970856	-630.061096	-19.934225	473.796173	-679.700562	241.670502	66.773254	-694.066345	-6.500260	76.708710	-616.167908	314.485016	1281.967529	-594.598938	-74.455627	1292.042847	-563.783936	117.645691	1319.391724	-550.539978	126.739212	1588.640137	-652.359131	341.968201	1046.073975	-598.059509	-132.042252	1059.956787	-536.394531	306.926331	802.795105	-449.025513	-112.873001	844.368042	-569.837891	104.440849	961.881653	429.407257	-0.803057	923.928589	452.378998	179.940659
-574.162292	207.329178	863.101929	-583.674622	4.117123	861.542847	-692.043396	242.620895	420.968170	-630.189148	-19.779814	473.964478	-679.758240	241.698608	66.790192	-694.215515	-6.493660	76.715782	-615.984802	314.532776	1281.983643	-594.704285	-74.376007	1292.094971	-563.700256	117.686195	1319.393799	-550.653748	126.660675	1588.718018	-652.215820	342.072479	1046.083252	-596.523804	-132.460098	1060.175659	-536.226807	307.002686	802.829041	-444.933472	-115.548470	846.296753	-569.705261	104.528000	961.889893	429.434540	-0.801276	923.919189	452.405823	179.976807
-573.971558	207.363144	863.102600	-583.474792	4.201618	861.584839	-691.900269	242.678253	420.996735	-629.785400	-19.553745	473.943787	-679.765686	241.712738	66.818153	-694.047913	-6.496203	76.716087	-615.808777	314.591125	1281.991821	-594.929688	-74.325111	1292.155640	-563.618530	117.734749	1319.406494	-550.838745	126.544373	1588.788086	-652.072632	342.181122	1046.125488	-595.049805	-132.913742	1060.386719	-536.017883	307.058258	802.863647	-440.753387	-118.164116	848.495056	-569.536560	104.608818	961.913940	429.467926	-0.891840	923.931091	452.387726	179.574692
-573.770569	207.356781	863.085754	-583.259033	4.284653	861.620239	-691.741577	242.752365	420.977692	-630.252808	-19.958530	474.034027	-679.846375	241.697845	66.790344	-694.338989	-6.520597	76.804260	-615.632568	314.670074	1282.022583	-595.164368	-74.250122	1292.191650	-563.525085	117.777321	1319.407593	-551.007202	126.420784	1588.845581	-651.807373	341.726990	1046.265991	-593.495544	-133.376205	1060.605957	-535.812683	307.095642	802.858276	-436.343658	-120.959488	850.713013	-569.371460	104.674896	961.927490	429.435242	-0.833544	923.941528	452.416290	179.945679
-573.536682	207.417252	863.098755	-583.026184	4.418582	861.657959	-691.559875	242.788086	420.984222	-629.830750	-19.358440	473.899078	-679.808411	241.699966	66.774658	-694.186096	-6.496430	76.732101	-615.406189	314.751556	1282.042114	-595.332581	-74.168442	1292.250000	-563.403503	117.805725	1319.466797	-551.187622	126.300560	1588.892456	-651.633606	342.297211	1046.174927	-591.933777	-133.754059	1060.866455	-535.570374	307.156860	802.921875	-431.850983	-123.814194	853.099426	-569.179565	104.785660	961.956848	429.456879	-0.812726	923.928955	452.437744	179.965836
-573.335327	207.457657	863.104187	-582.807007	4.508751	861.695862	-691.321533	242.814774	420.965790	-629.500183	-19.805908	473.761322	-679.786499	241.682800	66.790634	-694.092346	-6.502966	76.781242	-615.176086	314.802826	1282.033325	-595.369507	-74.057816	1292.385254	-563.291870	117.840263	1319.461304	-551.359497	126.190002	1588.959106	-651.411865	342.395447	1046.191040	-590.324219	-134.166611	1061.101196	-535.342529	307.193481	802.941833	-427.401794	-126.782806	855.561707	-568.991760	104.868446	961.980713	429.508118	-0.917665	923.930664	452.405792	179.580826
-573.676147	208.203064	863.123657	-584.319031	5.342752	861.020813	-691.494812	243.058029	421.121094	-629.660767	-20.014894	473.557068	-680.030640	241.696640	66.802895	-694.210571	-6.498872	76.836685	-615.005066	314.864349	1282.040527	-595.522644	-73.930359	1292.455933	-563.132141	117.855804	1319.448242	-551.523010	126.065521	1589.051392	-651.154480	342.473694	1046.196167	-588.648438	-134.549789	1061.393677	-535.121399	307.232239	802.959473	-422.881226	-129.755386	858.198120	-569.620178	105.249023	961.619873	429.495178	-0.929187	923.935059	452.403839	179.521759
-573.490295	208.377365	863.157410	-584.359558	6.049261	861.048950	-691.304565	243.103622	421.132568	-629.380615	-19.793036	473.394379	-680.026367	241.705856	66.828545	-694.154053	-6.487022	76.817284	-614.769104	314.895020	1282.016357	-595.545410	-73.831802	1292.551636	-562.995300	117.866165	1319.456665	-551.704285	125.935997	1589.146606	-650.882202	342.576080	1046.183716	-587.030518	-134.987991	1061.620972	-534.876831	307.267151	802.946411	-418.191986	-132.833496	860.902771	-569.552612	105.672455	961.651123	429.537170	-0.961672	923.932495	452.438751	179.506348
-572.543884	207.632614	863.110779	-581.659546	5.052399	861.813232	-690.728027	242.964264	420.995209	-628.655273	-19.256243	473.576996	-679.720764	241.694550	66.847992	-693.871033	-6.489054	76.744438	-614.524597	314.942261	1282.006714	-595.576294	-73.728546	1292.645996	-562.850647	117.925423	1319.499756	-551.864319	125.833984	1589.237549	-650.592957	342.668365	1046.194946	-585.330933	-135.399826	1061.956543	-534.643066	307.329468	802.944336	-413.801025	-135.960876	863.676270	-568.138245	105.301285	962.054016	429.571899	-0.976159	923.945679	452.461548	179.461945
-572.259521	207.760422	863.139038	-581.368713	5.151706	861.849854	-690.531677	243.000519	420.983795	-628.503784	-19.131243	473.562683	-679.635925	241.711472	66.823853	-693.837646	-6.461399	76.740143	-614.161987	315.125122	1282.155273	-595.596985	-73.666481	1292.729370	-562.684753	117.933380	1319.534546	-552.040283	125.720238	1589.305420	-650.290710	342.734924	1046.210449	-583.624817	-135.821945	1062.280640	-534.396606	307.408875	802.946655	-409.345032	-139.306152	866.617615	-567.896057	105.421379	962.090637	429.600464	-0.974802	923.941223	452.506378	179.453918
-572.070618	207.982208	863.182556	-581.495544	5.167666	861.823120	-690.429688	243.037964	420.999847	-628.623047	-19.402800	473.721588	-679.614441	241.704407	66.835655	-693.955261	-6.485461	76.805595	-614.020081	315.049286	1282.033447	-595.567627	-73.558220	1292.828735	-562.509094	117.973068	1319.570190	-552.217773	125.603348	1589.373413	-650.022156	342.802643	1046.211548	-581.962585	-136.217270	1062.588623	-534.112244	307.485504	802.934143	-405.072510	-142.426773	869.478638	-567.876160	105.493446	962.099548	429.592377	-1.004961	923.938660	452.505554	179.472076
-571.928772	208.146240	863.197388	-581.608948	5.500393	861.862854	-690.384949	243.089462	421.057037	-628.562256	-19.469440	473.720825	-679.660400	241.697159	66.843597	-693.978027	-6.438191	76.828178	-613.726563	315.089417	1282.023804	-595.533630	-73.504227	1292.905518	-562.322449	117.983322	1319.600464	-552.408386	125.466759	1589.449585	-649.710815	342.831757	1046.220337	-580.252502	-136.718018	1062.937256	-533.837708	307.545471	802.934814	-400.796173	-145.731995	872.454285	-567.864075	105.742043	962.126953	429.607391	-0.993558	923.925720	452.495972	179.461868
-572.414856	209.142883	863.273865	-583.607483	6.360858	860.921570	-690.724976	243.348846	421.248535	-628.959106	-19.751823	473.536743	-679.947571	241.713867	66.875267	-694.227356	-6.451477	76.893906	-613.420776	315.117096	1282.034424	-595.500000	-73.459991	1292.963135	-562.082703	117.970093	1319.666748	-552.510742	125.390816	1589.471680	-649.377625	342.849030	1046.240967	-578.541260	-137.197433	1063.325928	-533.533264	307.555023	802.920410	-396.480225	-148.329865	875.540283	-568.672180	106.081619	961.646667	429.610474	-0.976227	923.932007	452.502869	179.453339
-571.991882	209.004318	863.243591	-582.642151	5.950951	861.049622	-690.557739	243.322372	421.226379	-628.711548	-19.603373	473.622955	-679.851990	241.738388	66.886375	-694.120178	-6.447789	76.869514	-613.132019	315.141510	1282.035522	-595.450562	-73.412209	1293.064697	-561.863586	117.989128	1319.720459	-552.671875	125.274940	1589.531616	-649.018616	342.878052	1046.243530	-576.809082	-137.699066	1063.694946	-533.224426	307.601410	802.939026	-392.510529	-152.267944	878.597229	-568.048767	105.915779	961.703918	429.808014	-1.317100	923.937561	452.902771	178.552490
-571.945129	209.351135	863.269226	-583.126282	6.522142	860.897095	-690.611084	243.431274	421.285034	-628.749878	-19.599621	473.537018	-679.957275	241.761032	66.916618	-694.200317	-6.450325	76.905685	-612.789001	315.177612	1282.062744	-595.394836	-73.349960	1293.164673	-561.617859	118.000092	1319.762085	-552.800415	125.143578	1589.614868	-648.679260	342.918701	1046.275146	-575.073242	-138.226303	1064.085815	-532.913086	307.617981	802.934570	-388.544464	-155.596497	881.700806	-568.157776	106.255463	961.628296	429.830078	-1.337526	923.933472	452.923218	178.524963
-571.689331	209.509079	863.237183	-582.913574	6.638301	860.854797	-690.561340	243.471008	421.330414	-628.644409	-19.575148	473.522797	-679.953735	241.765305	66.916580	-694.229370	-6.447248	76.894966	-612.494324	315.207672	1282.078491	-595.306396	-73.281464	1293.322510	-561.367798	118.012115	1319.807129	-552.877014	125.052124	1589.662842	-648.386902	342.972443	1046.289307	-573.410339	-138.899841	1064.576904	-532.577332	307.656799	802.947266	-384.796906	-158.645523	884.672607	-567.916016	106.385452	961.590271	429.824432	-1.348996	923.947327	452.930267	178.524384
-570.991150	209.008606	863.157715	-580.971436	5.984958	861.263855	-690.257996	243.331284	421.216125	-628.156494	-19.279709	473.674469	-679.732422	241.754486	66.903343	-694.006165	-6.437983	76.861809	-612.170776	315.208221	1282.082031	-595.187195	-73.233902	1293.467896	-561.100708	118.010582	1319.848389	-552.949768	124.940437	1589.681030	-648.103088	343.074738	1046.303467	-571.776123	-139.606125	1065.087036	-532.275513	307.692139	802.942017	-380.972412	-160.788177	887.657471	-566.794922	106.116417	961.778381	429.687042	-1.045584	923.921570	452.573181	179.407455
-570.345642	208.642685	863.130615	-579.425110	5.904852	861.679749	-689.968628	243.188339	421.144989	-627.686035	-19.013058	473.761444	-679.509399	241.734833	66.912697	-693.839905	-6.413118	76.819260	-611.822632	315.225098	1282.085571	-595.080261	-73.187210	1293.675415	-561.038818	118.074165	1319.535889	-552.988770	124.834610	1589.723755	-647.691833	343.113495	1046.308960	-570.158325	-140.367950	1065.625122	-531.912415	307.685577	802.967224	-377.419067	-163.561447	890.703247	-565.904114	106.158867	961.994812	429.688263	-1.031300	923.929260	452.586426	179.432968
-569.919800	208.558380	863.091797	-578.797363	6.077394	861.910522	-689.835327	243.110840	421.134155	-627.440552	-18.885042	473.762024	-679.389954	241.734680	66.935806	-693.748352	-6.414066	76.835068	-611.463379	315.243317	1282.114990	-594.955811	-73.127716	1293.885742	-560.514038	118.012131	1319.914429	-552.985962	124.758217	1589.759033	-647.282471	343.118835	1046.346436	-568.545776	-141.176834	1066.216919	-531.573486	307.706787	802.971313	-374.058502	-166.297699	893.705505	-565.473511	106.347282	962.100952	429.707825	-1.041416	923.943298	452.590759	179.394287
-569.730042	208.823517	863.105652	-578.705200	6.091637	861.636108	-689.839355	243.172653	421.215363	-627.428040	-18.901659	473.783752	-679.421997	241.735840	66.941826	-693.813538	-6.429163	76.888641	-611.125488	315.240051	1282.128052	-594.822815	-73.110458	1294.126831	-560.197144	118.007698	1319.934082	-552.985535	124.679337	1589.721191	-646.888184	343.127197	1046.345337	-566.960938	-141.998138	1066.844360	-531.228149	307.753571	803.003418	-370.782379	-168.813202	896.639587	-565.223999	106.337532	961.959351	429.723724	-1.041610	923.947937	452.605011	179.392471
-569.409302	208.948746	863.078430	-578.370239	6.179106	861.600281	-689.779541	243.109512	421.242889	-627.345398	-18.869448	473.793060	-679.412292	241.727325	66.958702	-693.814270	-6.401942	76.875977	-610.764282	315.247131	1282.118774	-594.648193	-73.061523	1294.360596	-559.842834	117.993881	1319.979126	-552.877563	124.585411	1589.777100	-646.544556	343.203247	1046.373901	-565.508362	-142.895844	1067.440308	-530.941711	307.807220	803.006287	-367.739227	-171.201904	899.469299	-564.878418	106.439713	961.926147	429.723267	-1.033304	923.962585	452.619659	179.434799
-569.034790	209.074127	863.088562	-577.938965	6.317709	861.604553	-689.749451	243.103287	421.308380	-627.174133	-18.783564	473.795776	-679.387085	241.746323	66.975037	-693.742432	-6.390335	76.899330	-610.453308	315.255829	1282.111084	-594.503357	-73.039070	1294.561401	-559.490112	117.981636	1319.970093	-552.823303	124.504631	1589.741699	-646.178223	343.299469	1046.357422	-564.012390	-143.754745	1068.135864	-530.604309	307.873840	802.997375	-364.898682	-173.538177	902.211914	-564.479004	106.571434	961.933655	429.764038	-1.025095	923.949402	452.646362	179.417953
-568.739624	209.142441	863.066467	-577.548584	6.439089	861.553833	-689.696716	243.050629	421.313263	-626.959045	-18.651276	473.791443	-679.390381	241.731506	67.006371	-693.702209	-6.382133	76.896538	-610.065247	315.225739	1282.090698	-594.298340	-73.002380	1294.836304	-559.115906	117.940506	1320.022827	-552.695496	124.429428	1589.714478	-645.794250	343.297699	1046.373535	-562.667480	-144.724060	1068.800171	-530.220215	307.878418	802.971252	-362.274902	-175.714111	904.857178	-564.099854	106.654625	961.893860	429.765717	-1.043711	923.934326	452.654907	179.406464
-569.420715	210.625549	863.158020	-580.699341	7.493757	860.307190	-690.294617	243.397141	421.687134	-627.742371	-19.217974	473.524750	-679.783752	241.717880	67.047058	-694.057922	-6.390828	77.080940	-609.702026	315.184326	1282.058228	-593.969238	-72.955811	1295.165649	-558.734436	117.921318	1320.051392	-552.520325	124.381561	1589.677002	-645.421814	343.307068	1046.375732	-561.352234	-145.649765	1069.473022	-529.850708	307.877716	802.957825	-359.775848	-177.636536	907.322266	-565.421143	107.127823	961.248230	429.796356	-1.042594	923.936279	452.674469	179.418686
-569.043152	210.600082	863.129028	-579.966187	7.864410	860.381165	-690.212891	243.335770	421.725281	-627.471924	-19.060986	473.527649	-679.720825	241.703552	67.102364	-694.003052	-6.377419	77.077332	-609.344238	315.164917	1281.992432	-593.666443	-72.943687	1295.451294	-558.325073	117.886780	1320.081055	-552.318054	124.324684	1589.602051	-645.044189	343.291229	1046.352417	-560.164307	-146.575562	1070.129028	-529.484802	307.893402	802.960327	-357.489807	-179.450119	909.687805	-564.879700	107.364822	961.273315	429.787537	-1.030843	923.946838	452.661133	179.402420
-568.766479	210.708801	863.130188	-579.635803	7.653410	860.316101	-690.210938	243.335693	421.826263	-627.403931	-19.028898	473.571899	-679.709473	241.686798	67.148621	-694.016357	-6.355389	77.125801	-608.995850	315.143188	1281.957153	-593.374756	-72.964142	1295.739258	-557.898499	117.854248	1320.081299	-552.029236	124.312119	1589.568970	-644.669739	343.253418	1046.325806	-559.065735	-147.530228	1070.799438	-529.059814	307.911713	802.951721	-355.490784	-181.146210	911.903320	-564.549438	107.285294	961.238220	429.809509	-1.021744	923.948975	452.691650	179.417633
-568.303101	210.618164	863.124084	-578.572327	7.599504	860.446228	-690.070374	243.275726	421.874847	-627.071716	-18.856485	473.630768	-679.679565	241.679260	67.198601	-693.983521	-6.339169	77.094597	-608.566772	315.068695	1281.877441	-593.018311	-73.042892	1296.006592	-557.480652	117.841042	1320.110229	-551.698181	124.292053	1589.545410	-644.314514	343.230011	1046.229858	-558.106873	-148.422012	1071.410156	-528.661438	307.893219	802.877075	-353.711975	-182.547836	913.880005	-563.865112	107.311882	961.309692	429.810638	-1.023183	923.948792	452.686554	179.411606
-567.981689	210.621216	863.102844	-578.054565	7.593042	860.420593	-689.957642	243.245911	421.892578	-626.922180	-18.844334	473.640564	-679.647583	241.634766	67.171646	-693.966370	-6.337997	77.136261	-608.260437	315.064758	1281.782349	-592.722229	-73.038292	1296.362183	-556.981140	117.765007	1320.070557	-551.358398	124.261032	1589.473389	-643.901245	343.113708	1046.154541	-557.351501	-149.435501	1072.018677	-528.255798	307.858856	802.800293	-352.175690	-183.695038	915.662903	-563.422729	107.316269	961.284180	429.803436	-1.022384	923.944031	452.679138	179.412033
-567.618713	210.767426	863.078857	-577.588135	7.641903	860.351929	-689.872681	243.246292	421.949036	-626.692322	-18.798861	473.648712	-679.623474	241.642365	67.205772	-693.998108	-6.340384	77.190231	-607.791138	315.134216	1281.817017	-592.362305	-73.072372	1296.712769	-556.562805	117.761009	1320.077026	-550.958435	124.244560	1589.422852	-643.491333	343.029205	1046.063843	-556.562134	-150.377411	1072.703735	-527.874573	307.828186	802.700684	-350.893524	-184.680939	917.232910	-563.001282	107.397346	961.236938	429.837006	-0.989761	923.937378	452.709656	179.453613
-567.258301	210.820953	863.098755	-577.108398	7.724395	860.344604	-689.678772	243.232620	422.016907	-626.385315	-18.793867	473.670013	-679.564941	241.596970	67.249382	-694.004761	-6.349710	77.243584	-607.567932	314.958038	1281.567627	-591.904602	-73.092995	1297.102905	-556.139771	117.741463	1320.097290	-550.600525	124.215027	1589.358643	-643.190674	342.999512	1045.940796	-555.982361	-151.381378	1073.328735	-527.530884	307.843292	802.606812	-349.810425	-185.500763	918.552368	-562.569031	107.456818	961.241882	429.836945	-0.986691	923.937683	452.716095	179.470886
-566.924866	210.986221	863.120422	-576.814514	7.524240	860.216187	-689.508972	243.244293	422.082123	-626.091858	-18.815420	473.710205	-679.490295	241.593643	67.280220	-694.022827	-6.344551	77.303337	-607.213745	314.866241	1281.419312	-591.586365	-73.122375	1297.397827	-555.709717	117.709503	1320.137329	-550.200439	124.160065	1589.297607	-642.819275	342.905945	1045.802002	-555.473389	-152.264404	1073.953125	-527.092102	307.818268	802.484741	-348.943115	-186.042343	919.579834	-562.203857	107.364929	961.182068	429.855408	-0.971114	923.938049	452.720459	179.475052
-566.658508	211.067490	863.104004	-576.546570	7.819827	860.145996	-689.386230	243.246857	422.174377	-625.782043	-18.828831	473.686462	-679.478394	241.595383	67.344421	-693.964172	-6.359810	77.355965	-606.889709	314.808319	1281.266846	-591.175720	-73.151260	1297.703735	-555.296509	117.708717	1320.139771	-549.637573	124.202103	1589.263916	-642.398071	342.738037	1045.631348	-555.165100	-153.191208	1074.511230	-526.661621	307.707275	802.324707	-348.352417	-186.188934	920.340576	-561.896423	107.523247	961.134338	429.852295	-0.963381	923.938354	452.711914	179.459991
-566.321777	211.046066	863.098450	-576.025208	7.832541	860.104614	-689.173401	243.211639	422.223206	-625.429871	-18.859316	473.686005	-679.395874	241.582291	67.377838	-693.925659	-6.341827	77.427917	-606.558350	314.719971	1281.078125	-590.722961	-73.195526	1298.047363	-554.966064	117.718361	1320.097168	-549.190002	124.199280	1589.178345	-642.021729	342.610138	1045.438843	-554.980591	-154.019455	1075.062134	-526.177063	307.565704	802.166931	-347.993073	-186.053818	920.883057	-561.435364	107.508331	961.107483	429.849518	-0.963090	923.936707	452.709076	179.459839
-565.807373	210.899750	863.085938	-574.995605	7.833616	860.224731	-688.918030	243.129410	422.220306	-625.000610	-18.838751	473.740662	-679.305420	241.581970	67.431686	-693.833679	-6.310863	77.488167	-606.308655	314.656799	1280.909546	-590.242676	-73.240730	1298.368896	-554.570068	117.709526	1320.078003	-548.625000	124.236885	1589.135742	-641.671814	342.462341	1045.266968	-554.909851	-154.805878	1075.470215	-525.762695	307.449097	802.023621	-347.916229	-185.698486	921.151428	-560.734741	107.527122	961.170044	429.859222	-0.920197	923.929504	452.697235	179.512558
-565.493347	210.883072	863.080383	-574.524902	7.860205	860.199463	-688.734558	243.080734	422.278473	-624.617004	-18.821663	473.685150	-679.245850	241.582642	67.497849	-693.837280	-6.302257	77.554237	-606.061462	314.566406	1280.722290	-589.852844	-73.281380	1298.543335	-554.113831	117.720261	1320.047974	-548.075989	124.244995	1589.063232	-641.363953	342.285431	1045.090820	-554.879822	-155.558151	1075.898315	-525.338318	307.289795	801.867676	-348.049225	-185.150589	921.171570	-560.328003	107.528862	961.153137	429.870239	-0.906882	923.940552	452.708618	179.535629
-565.189026	210.940094	863.078796	-574.076721	7.867610	860.158630	-688.526245	243.085556	422.343781	-624.219788	-18.786329	473.674500	-679.152710	241.553177	67.541618	-693.825867	-6.302407	77.611435	-605.843079	314.504913	1280.538696	-589.394409	-73.304634	1298.739380	-553.588684	117.628639	1320.014282	-547.498535	124.303741	1588.965942	-641.020142	342.046906	1044.866455	-554.706238	-156.045258	1076.205444	-524.840393	307.143829	801.737122	-348.722534	-186.044632	921.048401	-559.927856	107.548157	961.129333	429.873199	-0.893682	923.945313	452.704620	179.565796
-564.954285	210.962082	863.071533	-573.674133	7.882045	860.088867	-688.282410	243.018585	422.385956	-623.801575	-18.808956	473.684784	-679.088074	241.550735	67.577301	-693.800049	-6.308633	77.707825	-605.596863	314.414978	1280.351685	-588.859619	-73.360519	1298.890137	-553.139832	117.612595	1319.967163	-546.963501	124.354431	1588.846558	-640.653748	341.767883	1044.649536	-554.953064	-156.606995	1076.395020	-524.446960	306.944031	801.564575	-349.215332	-184.740097	920.508789	-559.569519	107.542175	961.086548	429.876984	-0.893957	923.947937	452.708221	179.565903
-564.699097	210.962296	863.091553	-573.241577	7.822902	860.065247	-688.036560	242.938705	422.425110	-623.450684	-18.854675	473.727325	-679.014099	241.498032	67.632690	-693.778931	-6.281643	77.799675	-605.317444	314.329041	1280.173950	-588.287903	-73.401901	1299.002808	-552.827271	117.646202	1319.890625	-546.396240	124.414780	1588.754395	-640.333130	341.482941	1044.423950	-555.093811	-157.027359	1076.542236	-524.043579	306.738525	801.420532	-350.132568	-184.536209	919.651489	-559.211731	107.499832	961.083130	429.893188	-0.856599	923.937073	452.719421	179.554825
-564.417969	210.974823	863.121582	-572.752441	7.779047	860.031189	-687.804077	242.887360	422.492798	-623.064148	-18.918377	473.779602	-678.997803	241.477737	67.686806	-693.756531	-6.283188	77.894905	-605.098145	314.275909	1280.005493	-587.702515	-73.451614	1299.110352	-552.251221	117.553703	1319.838867	-545.855713	124.462502	1588.651733	-640.054016	341.179047	1044.240845	-555.367126	-157.351471	1076.594727	-523.589355	306.457550	801.231018	-351.133392	-183.479874	918.530762	-558.833679	107.463570	961.081421	429.882629	-0.847480	923.943970	452.714722	179.594391
-564.204590	211.117706	863.149658	-572.626221	8.099723	859.900146	-687.605347	242.850571	422.586792	-622.748779	-19.075052	473.783203	-678.973022	241.433365	67.738205	-693.761658	-6.275712	78.026222	-604.886963	314.215729	1279.840088	-587.240784	-73.506653	1299.088379	-551.799805	117.552788	1319.752563	-545.223267	124.567802	1588.587402	-639.798889	340.900726	1044.078857	-555.793457	-157.554062	1076.553223	-523.149963	306.135406	801.076294	-352.376862	-182.214508	917.126221	-558.610291	107.609406	961.022949	429.912506	-0.831167	923.952087	452.742584	179.599960
-563.901978	211.103241	863.181335	-572.161865	8.093565	859.863892	-687.397339	242.788925	422.644348	-622.302124	-19.137220	473.795471	-679.036926	241.423309	67.809128	-693.762024	-6.278891	78.109917	-604.704651	314.167999	1279.685547	-586.722778	-73.544548	1299.075928	-551.357910	117.542923	1319.668335	-544.648132	124.663940	1588.494141	-639.542603	340.582336	1043.868042	-556.249939	-157.607162	1076.388306	-522.686096	305.835480	800.952026	-353.845856	-180.811722	915.435181	-558.207031	107.572769	961.018188	429.919647	-0.818753	923.961182	452.756622	179.624481
-563.237244	210.603012	863.144165	-570.455994	7.284944	860.215332	-686.941223	242.624863	422.609711	-621.683777	-19.093369	473.979767	-678.806763	241.369720	67.847343	-693.689148	-6.236890	78.155426	-604.454163	314.056183	1279.499634	-586.064331	-73.576561	1299.011230	-550.935913	117.508995	1319.618408	-544.025635	124.782761	1588.438232	-639.263550	340.271790	1043.641235	-556.683411	-157.500183	1076.209351	-522.319641	305.551300	800.841553	-355.536469	-179.292679	913.486572	-557.217651	107.168526	961.199280	429.936066	-0.802975	923.956665	452.758484	179.631332
-562.957642	210.525543	863.121033	-569.996704	7.093068	860.153442	-686.757019	242.604462	422.655426	-621.260803	-19.200588	473.995667	-678.827393	241.334473	67.889534	-693.679443	-6.237672	78.259995	-604.160950	314.017242	1279.326294	-585.234253	-73.566231	1299.055786	-550.653076	117.575508	1319.508789	-543.493164	124.843536	1588.308105	-639.031799	339.919800	1043.437866	-557.173401	-157.280304	1075.969482	-521.959717	305.200653	800.704895	-357.575287	-177.685349	911.223083	-556.839355	107.024094	961.155701	429.925049	-0.781402	923.961182	452.735840	179.669449
-562.733093	210.474289	863.140259	-569.636353	7.017909	860.082336	-686.496765	242.554581	422.702026	-620.729309	-19.339128	473.997437	-678.761780	241.300552	67.921700	-693.653625	-6.238376	78.351929	-603.997498	313.961609	1279.171143	-584.699219	-73.577553	1298.940063	-550.110596	117.468674	1319.418457	-542.893982	124.967224	1588.253662	-638.798706	339.567261	1043.280273	-557.784302	-157.034760	1075.641113	-521.584290	304.825500	800.609314	-359.836456	-175.881836	908.638733	-556.503845	106.921944	961.124878	429.935089	-0.794008	923.963989	452.760742	179.651733
-562.533325	210.553085	863.151978	-569.633728	7.340731	859.969543	-686.347473	242.551743	422.800262	-620.137024	-19.495441	473.878113	-678.783630	241.241486	68.007385	-693.582397	-6.240993	78.442429	-603.882690	313.892487	1279.052124	-584.047729	-73.569397	1298.843872	-549.668274	117.455482	1319.355103	-542.433838	125.054802	1588.114380	-638.602234	339.260437	1043.139160	-558.482361	-156.530060	1075.201416	-521.184692	304.398102	800.522278	-362.257874	-173.931549	905.831665	-556.360474	107.048805	961.068848	429.926605	-0.757268	923.982910	452.742920	179.692688
-562.130737	210.315567	863.144714	-568.691101	6.796518	860.062317	-685.988708	242.377441	422.797394	-619.645447	-19.665237	473.975616	-678.691040	241.238586	68.072235	-693.661316	-6.242980	78.539192	-603.727295	313.768768	1278.952515	-583.479797	-73.659416	1298.640137	-549.402954	117.523628	1319.313110	-541.832886	125.164169	1588.069580	-638.422852	339.007080	1042.998535	-559.154480	-156.010529	1074.747192	-520.900330	304.015228	800.434204	-364.959503	-171.865463	902.806091	-555.748230	106.737350	961.118958	429.943146	-0.744370	923.984314	452.747223	179.697815
-561.844482	210.219421	863.137329	-568.198364	6.664568	860.043762	-685.698242	242.247513	422.780396	-619.144836	-19.843763	474.024719	-678.575928	241.198730	68.121750	-693.671204	-6.255243	78.660019	-603.619202	313.689209	1278.874634	-582.987000	-73.746506	1298.370483	-548.887634	117.464546	1319.275146	-541.327271	125.266617	1587.986206	-638.237427	338.695221	1042.853027	-559.893372	-155.310333	1074.123901	-520.630737	303.681183	800.382935	-367.687439	-169.610840	899.641113	-555.378479	106.628540	961.108032	429.960663	-0.721085	923.979065	452.759827	179.725571
-561.606262	210.113129	863.107910	-567.773987	6.573827	859.984131	-685.447815	242.176941	422.799469	-618.461853	-19.898710	473.997528	-678.539795	241.144165	68.149147	-693.578186	-6.271952	78.762764	-603.483337	313.640381	1278.777222	-582.270752	-73.774170	1298.204102	-548.500366	117.425774	1319.229370	-540.806152	125.343658	1587.911255	-638.059570	338.372986	1042.700317	-560.641357	-154.536850	1073.526611	-520.352478	303.287231	800.288940	-370.420715	-166.926178	896.332031	-555.040649	106.523766	961.062744	429.939209	-0.703534	923.981323	452.741211	179.755432
-561.377136	209.983749	863.057495	-567.324219	6.385841	859.953735	-685.250916	242.169586	422.845398	-617.866211	-20.086411	473.948761	-678.497620	241.127487	68.187325	-693.555603	-6.287145	78.835983	-603.295715	313.552063	1278.675293	-581.654602	-73.888878	1297.884277	-548.273987	117.492737	1319.121338	-540.308838	125.421684	1587.800903	-637.890015	338.088348	1042.580688	-561.564453	-153.719345	1072.867920	-520.060913	302.862244	800.240906	-373.769073	-164.111145	892.566895	-554.694641	106.385651	961.022095	429.929413	-0.672380	923.972717	452.730408	179.764160
-561.093079	209.925125	863.068604	-566.966431	5.987791	859.973755	-685.057739	242.128510	422.916077	-617.430908	-20.346800	473.956787	-678.514648	241.092087	68.239403	-693.625793	-6.335302	78.984940	-603.192566	313.515503	1278.618042	-581.163879	-73.933464	1297.530884	-547.894714	117.496796	1319.037720	-539.851013	125.424744	1587.740723	-637.740112	337.828522	1042.471558	-562.393799	-152.744156	1072.127197	-519.773315	302.468994	800.196106	-377.328918	-161.541428	888.747864	-554.412476	106.169212	961.041626	429.940826	-0.639522	923.966248	452.716675	179.808258
-561.020142	210.058289	863.064026	-567.153931	6.402655	859.690186	-684.960388	242.124222	423.029663	-616.879456	-20.502560	473.871277	-678.572876	241.048370	68.270805	-693.648926	-6.338351	79.090256	-603.077332	313.458008	1278.563599	-580.477539	-74.013580	1297.235840	-547.409790	117.418327	1319.004150	-539.380737	125.464920	1587.678467	-637.624817	337.579712	1042.357422	-563.294495	-151.714096	1071.347412	-519.525452	302.096252	800.172424	-381.135986	-158.800018	884.765686	-554.371887	106.289375	960.885132	429.939362	-0.617599	923.966797	452.699158	179.787323
-560.589600	209.730591	863.034851	-566.240417	6.424530	859.918701	-684.684570	241.999710	423.066254	-616.119507	-20.508837	473.905975	-678.476074	241.036865	68.325684	-693.546204	-6.341243	79.183319	-603.013672	313.420166	1278.474976	-579.799438	-74.079704	1296.964111	-547.049011	117.410027	1318.938354	-538.978333	125.446892	1587.588379	-637.497314	337.302246	1042.266479	-564.132629	-150.553101	1070.552979	-519.332214	301.783875	800.144287	-385.142426	-155.998550	880.629517	-553.831055	106.285751	961.000305	429.940186	-0.606696	923.958252	452.696350	179.801712
-560.226807	209.366394	862.979309	-565.342712	5.852171	860.021179	-684.464844	241.880417	423.044220	-615.471558	-20.659273	473.956238	-678.472961	241.025726	68.352776	-693.527222	-6.352148	79.288612	-602.918884	313.379272	1278.415039	-579.140808	-74.067978	1296.514771	-546.724121	117.429626	1318.877686	-538.513611	125.476273	1587.499512	-637.413147	337.045013	1042.180420	-565.104187	-149.326263	1069.747559	-519.156372	301.465302	800.100830	-389.303680	-153.157455	876.509216	-553.274109	105.923492	961.032715	429.945618	-0.595536	923.953735	452.699036	179.810425
-559.903076	209.133163	862.942261	-564.798462	5.682058	860.037659	-684.205566	241.756119	423.054535	-614.915894	-20.937252	473.963379	-678.403442	241.036758	68.388802	-693.610596	-6.372632	79.438828	-602.826843	313.340210	1278.365723	-578.419250	-74.076576	1296.074097	-546.534668	117.512032	1318.755615	-538.118286	125.432068	1587.405396	-637.339417	336.789368	1042.065552	-566.025269	-147.953018	1068.784424	-518.994690	301.242706	800.055420	-393.641937	-150.336853	872.305786	-552.884888	105.758759	961.027283	429.977448	-0.563115	923.968872	452.686951	179.855026
-559.642517	208.975830	862.904053	-564.292847	5.538444	860.002502	-683.988525	241.659164	423.071838	-614.306946	-21.009556	473.934021	-678.304138	240.979156	68.388435	-693.578796	-6.399417	79.485031	-602.833557	313.344727	1278.322144	-577.774902	-74.141747	1295.613037	-546.051025	117.461685	1318.672119	-537.739563	125.366898	1587.309082	-637.257141	336.607300	1041.987183	-567.165710	-146.615250	1067.882813	-518.835693	301.040985	800.037964	-398.227661	-147.468796	868.090088	-552.527954	105.621651	960.993286	429.971313	-0.526213	923.964233	452.668182	179.890884
-559.391357	208.808807	862.852844	-563.828247	5.408713	859.982178	-683.798767	241.570068	423.103333	-613.694458	-21.164854	473.889587	-678.311462	240.972565	68.429100	-693.496155	-6.423141	79.582642	-602.771057	313.294586	1278.298096	-576.983337	-74.134468	1295.157104	-545.843140	117.588303	1318.564819	-537.341553	125.280739	1587.222778	-637.132263	335.935852	1041.991089	-568.222778	-145.086853	1066.867676	-518.656799	300.859802	800.004211	-402.906067	-144.556503	863.997375	-552.199097	105.498589	960.960693	429.961609	-0.523270	923.965210	452.663452	179.874207
-559.239502	208.793686	862.817383	-563.727844	5.735186	859.898499	-683.672302	241.494186	423.122375	-613.221252	-21.446077	473.816376	-678.246155	240.904114	68.410873	-693.556824	-6.411738	79.663574	-602.815002	313.287506	1278.255615	-576.242249	-74.145340	1294.603027	-545.371216	117.567253	1318.472534	-536.992615	125.143425	1587.118408	-637.184326	336.305847	1041.832397	-569.346008	-143.597733	1065.877808	-518.517822	300.711060	800.000427	-407.680756	-141.738235	859.943665	-552.065002	105.625381	960.899902	429.976410	-0.529074	923.961670	452.654175	179.890854
-558.893127	208.495529	862.724670	-562.867126	5.157618	859.946228	-683.504761	241.385300	423.091553	-612.761963	-21.723166	473.951996	-678.271484	240.866943	68.391945	-693.676697	-6.473027	79.770653	-602.850159	313.269653	1278.231934	-575.572021	-74.197830	1294.088745	-545.046753	117.614853	1318.383179	-536.623413	125.014267	1587.023438	-637.105164	335.668884	1041.858398	-570.501709	-142.035797	1064.911865	-518.385864	300.594696	799.955688	-412.557373	-138.857224	855.949280	-551.529602	105.283554	960.885376	429.983246	-0.513368	923.971130	452.634399	179.908508
-558.669617	208.377533	862.652893	-562.379639	4.970114	859.895142	-683.369934	241.279114	423.071289	-612.168823	-21.806723	473.907196	-678.276978	240.877182	68.422165	-693.731506	-6.472762	79.863770	-602.897278	313.270416	1278.216309	-574.781555	-74.231285	1293.544312	-544.724609	117.673363	1318.250366	-536.312195	124.833771	1586.893188	-637.101501	335.554871	1041.810791	-571.690125	-140.494980	1063.940918	-518.286804	300.574432	799.914001	-417.352051	-135.896530	852.116760	-551.204590	105.154129	960.827148	429.979706	-0.513875	923.968445	452.627014	179.886887
-558.556763	208.340576	862.564697	-562.197144	5.011528	859.744263	-683.267334	241.244965	423.107544	-611.629028	-21.936218	473.806274	-678.280945	240.828140	68.402184	-693.623901	-6.483456	79.921013	-602.981079	313.296234	1278.220825	-574.060425	-74.231285	1293.020142	-544.410767	117.741570	1318.085571	-535.966797	124.639725	1586.790039	-637.150574	335.534302	1041.764160	-572.861572	-138.935028	1063.024780	-518.207092	300.592438	799.927246	-422.195557	-132.843506	848.401550	-551.001648	105.127342	960.701965	429.995331	-0.520399	923.985657	452.626160	179.899307
-557.904175	207.723648	862.460632	-560.317810	4.164742	860.169006	-682.928589	241.052719	423.005829	-610.899597	-21.807676	473.838684	-678.089355	240.824554	68.390358	-693.501953	-6.513957	79.969864	-603.004639	313.267334	1278.236694	-573.375793	-74.376045	1292.499878	-544.125488	117.852272	1317.959595	-535.625000	124.406357	1586.704346	-637.210449	335.471375	1041.769165	-574.154358	-137.406128	1062.072388	-518.158569	300.668915	799.928284	-427.409332	-130.082840	844.594910	-549.988708	104.715019	960.890259	430.008026	-0.495469	923.980713	452.620544	179.938568
-557.650391	207.542694	862.365295	-559.746765	4.037324	860.164673	-682.781555	240.956558	422.977478	-610.425354	-21.933823	473.813293	-678.062805	240.794281	68.405952	-693.497925	-6.522453	80.022858	-603.042358	313.283295	1278.246460	-572.576904	-74.422241	1291.966797	-543.838501	117.953598	1317.841064	-535.318604	124.136276	1586.607910	-637.278564	335.436340	1041.756104	-575.467407	-135.902939	1061.263794	-518.138184	300.808594	799.943481	-432.138641	-126.886536	841.375427	-549.620117	104.619659	960.845154	430.016235	-0.478316	923.974060	452.619904	179.952911
-557.534668	207.574066	862.309204	-559.831360	4.298524	860.035461	-682.692566	240.871719	422.992096	-610.218872	-22.389717	473.846771	-678.057251	240.784775	68.390205	-693.661377	-6.574956	80.176765	-603.177856	313.295746	1278.260010	-572.027771	-74.472206	1291.474731	-543.585205	118.020798	1317.737183	-535.032166	123.823502	1586.493896	-637.366089	335.406311	1041.766968	-576.880798	-134.484406	1060.416382	-518.113220	301.007874	800.001160	-437.536957	-124.211891	837.875000	-549.579895	104.719627	960.749695	430.007813	-0.474178	923.981812	452.588776	179.947617
-557.354492	207.491531	862.257446	-559.433350	4.187094	859.965820	-682.602905	240.810654	422.958374	-610.150757	-22.763504	473.931854	-678.087708	240.770813	68.394043	-693.817993	-6.611541	80.294678	-603.282471	313.331451	1278.297363	-571.382141	-74.539810	1290.946655	-543.348755	118.069893	1317.642212	-534.776001	123.482010	1586.366699	-637.512085	335.411011	1041.769165	-578.259644	-133.105743	1059.678589	-518.108887	301.208832	800.049316	-442.986847	-121.509445	834.579224	-549.285400	104.623749	960.688538	430.002258	-0.479289	923.982605	452.576874	179.957123
-556.982788	207.209442	862.171204	-558.403198	3.742866	859.981567	-682.366089	240.685104	422.936829	-608.567322	-21.941183	473.800201	-677.924744	240.774033	68.397728	-693.200134	-6.550324	80.119049	-603.359436	313.326355	1278.341309	-570.566772	-74.659737	1290.541992	-543.159485	118.161674	1317.552979	-534.486816	123.173164	1586.257568	-637.749634	335.925751	1041.738281	-579.733887	-131.584778	1058.891724	-518.167847	301.452728	800.100647	-448.055695	-118.773903	831.671692	-548.653625	104.341377	960.660522	429.994171	-0.470575	923.981445	452.577545	179.951965
-556.730591	207.121323	862.116455	-557.866272	3.644819	859.960632	-682.263184	240.601456	422.915405	-608.210754	-22.020164	473.764557	-677.878235	240.784348	68.384201	-693.195679	-6.556436	80.189713	-603.470154	313.325623	1278.407715	-569.919495	-74.740440	1290.089722	-543.014343	118.264977	1317.417480	-534.155090	122.871124	1586.183350	-637.937805	335.963196	1041.801758	-581.330505	-130.209824	1058.193359	-518.197815	301.754456	800.183899	-453.022095	-115.800018	828.915710	-548.300476	104.277725	960.626770	430.026947	-0.430126	923.978333	452.577240	179.965759
-556.511414	206.984024	862.058228	-557.383972	3.590387	859.922546	-682.156006	240.545395	422.918396	-607.646179	-21.996082	473.734741	-677.871582	240.784943	68.397629	-693.085693	-6.542604	80.193069	-603.607910	313.304901	1278.470703	-569.393127	-74.966782	1289.656616	-542.795410	118.326958	1317.317383	-533.888306	122.507149	1586.078613	-638.132263	335.977783	1041.844727	-582.993774	-128.817673	1057.506470	-518.259888	302.034485	800.214966	-458.001434	-113.236580	826.343933	-547.967773	104.202965	960.580505	430.012451	-0.435553	923.979675	452.569855	179.980988
-556.298889	206.940430	862.002686	-556.972839	3.530834	859.875305	-682.041870	240.440369	422.872040	-607.277527	-22.036961	473.692352	-677.783264	240.777161	68.373978	-693.040527	-6.534245	80.214958	-603.779419	313.328369	1278.532959	-568.705444	-75.043999	1289.282349	-542.590149	118.347534	1317.224854	-533.595886	122.127151	1585.980347	-638.302673	336.078033	1041.894165	-584.624268	-127.346817	1056.854858	-518.342041	302.390564	800.296814	-462.872955	-110.811844	823.904297	-547.679138	104.164360	960.531311	429.978302	-0.439431	923.975403	452.559387	179.966614
-555.816956	206.542221	861.911316	-555.750488	3.707381	860.220764	-681.824463	240.314972	422.801636	-606.882813	-21.942390	473.662628	-677.626038	240.774979	68.362312	-692.997009	-6.535385	80.261078	-603.905701	313.298553	1278.577026	-567.994873	-75.173340	1288.938477	-542.408447	118.382271	1317.136841	-533.283447	121.778198	1585.898438	-638.453918	336.181152	1041.959106	-586.183167	-125.908470	1056.338867	-518.477600	302.786438	800.382813	-467.458069	-108.582855	821.725403	-547.013306	104.297447	960.677307	430.000946	-0.430550	923.968506	452.577423	179.987320
-555.653442	206.627914	861.878601	-555.452332	3.574976	860.043091	-681.759338	240.250809	422.837708	-607.024780	-22.223864	473.726685	-677.654480	240.779739	68.363373	-693.122131	-6.543242	80.348312	-604.028625	313.262177	1278.655029	-567.441711	-75.392021	1288.647583	-542.236267	118.374397	1317.074829	-533.008057	121.472198	1585.790894	-638.590759	335.940704	1042.097168	-587.861145	-124.488914	1055.830322	-518.627686	303.252686	800.422302	-471.942657	-106.114853	819.762085	-546.755920	104.209747	960.569153	429.978577	-0.419241	923.984680	452.559998	179.991592
-555.558472	206.769104	861.853088	-555.361633	3.384584	859.808167	-681.783752	240.247269	422.875824	-606.670532	-22.094740	473.693176	-677.668091	240.780060	68.363045	-693.033447	-6.538216	80.326355	-604.123047	313.245148	1278.706665	-566.988464	-75.582191	1288.358154	-542.041687	118.370079	1317.006958	-532.744263	121.115700	1585.679199	-638.811768	336.109924	1042.187988	-589.585876	-123.265671	1055.421143	-518.763977	303.674377	800.517883	-476.417542	-103.775604	818.010620	-546.594055	104.083992	960.431885	429.967865	-0.409017	923.989136	452.543549	179.984695
-555.443298	206.933716	861.854248	-555.340027	3.274213	859.595276	-681.759216	240.230560	422.893890	-606.669189	-22.205206	473.672180	-677.654541	240.759003	68.379784	-693.170654	-6.551376	80.363701	-604.186279	313.215515	1278.782471	-566.463257	-75.773293	1288.148315	-541.881470	118.346992	1316.912354	-532.464355	120.794624	1585.541992	-639.031860	336.250732	1042.252563	-591.183899	-122.063629	1055.125977	-518.932068	304.100616	800.525330	-480.753052	-101.453575	816.464661	-546.471985	104.003792	960.320068	429.961823	-0.415708	923.988220	452.538361	179.969437
-555.339905	207.071152	861.807983	-555.309265	3.185985	859.419495	-681.742798	240.222229	422.927551	-606.740601	-22.371979	473.693024	-677.656677	240.752182	68.364738	-693.269897	-6.527311	80.393471	-604.225952	313.156097	1278.820679	-565.973267	-76.002602	1287.979370	-541.735413	118.307938	1316.826538	-532.178040	120.525780	1585.405273	-639.233093	336.358368	1042.307495	-592.846191	-120.863213	1054.834717	-519.091125	304.578857	800.590881	-484.724487	-99.175331	815.079712	-546.365051	103.963219	960.204712	429.955078	-0.413073	923.960510	452.542816	179.988312
-555.153442	207.103989	861.751038	-555.093445	3.147412	859.314453	-681.656555	240.187714	422.936371	-606.793030	-22.479424	473.662994	-677.677307	240.755508	68.347641	-693.326233	-6.572121	80.428253	-604.270569	313.103851	1278.845703	-565.633789	-76.244728	1287.823975	-541.608521	118.257744	1316.751343	-531.892700	120.183510	1585.288086	-639.474854	336.924316	1042.312988	-594.403564	-119.838989	1054.671387	-519.278076	305.036255	800.651062	-488.638611	-97.069695	813.838684	-546.144836	103.938591	960.121765	429.955505	-0.414983	923.959717	452.541962	179.989365
-554.930664	207.190613	861.717102	-554.840332	3.195409	859.221130	-681.651001	240.197571	422.966309	-606.352234	-22.120384	473.507874	-677.702759	240.780090	68.357147	-693.159241	-6.527304	80.331314	-604.288269	313.041595	1278.875488	-565.397278	-76.479324	1287.751221	-541.434143	118.197746	1316.706665	-531.598694	119.846268	1585.194946	-639.650024	337.175201	1042.412720	-596.016663	-119.056450	1054.574951	-519.475220	305.543152	800.662598	-492.351746	-94.932526	812.781433	-545.915588	103.978470	960.058594	429.949554	-0.390894	923.953918	452.528229	179.983170
-554.694397	207.279282	861.701904	-554.672974	3.226395	859.146179	-681.624695	240.229706	423.033661	-606.974915	-22.566767	473.529510	-677.678223	240.765549	68.372482	-693.490051	-6.567006	80.437569	-604.317749	313.026825	1278.895142	-565.172974	-76.646744	1287.753174	-541.287170	118.173950	1316.661621	-531.320435	119.541168	1585.105957	-639.804504	337.308441	1042.496094	-597.575928	-118.182686	1054.536865	-519.722412	306.077148	800.629883	-495.806091	-92.837372	811.941467	-545.729004	104.006424	960.014526	429.923798	-0.402842	923.980530	452.523895	180.006088
-554.445129	207.304184	861.663940	-554.513916	3.225096	859.107361	-681.555420	240.242615	423.049408	-607.190186	-22.663263	473.619598	-677.669983	240.782043	68.369080	-693.570313	-6.556855	80.400558	-604.233704	312.970306	1278.941406	-564.876770	-76.855682	1287.822754	-541.156860	118.111389	1316.620483	-531.070496	119.272285	1585.020752	-639.877136	337.116364	1042.602905	-599.222168	-117.443672	1054.443481	-519.913818	306.546387	800.615662	-498.805573	-91.001175	811.258484	-545.569336	104.013977	959.980042	429.887115	-0.400052	924.005920	452.479645	180.015045
-554.207703	207.273529	861.625732	-554.443176	3.227299	859.108643	-681.496704	240.235504	423.047821	-607.115723	-22.552685	473.638428	-677.640564	240.775497	68.354477	-693.518433	-6.551198	80.355484	-604.157593	312.917084	1278.897705	-564.737183	-77.048088	1287.835693	-541.025391	118.040527	1316.586914	-530.807739	119.007278	1584.925903	-640.011719	337.240814	1042.630005	-600.663757	-116.656281	1054.389648	-520.157166	307.049652	800.564026	-500.786469	-89.382507	810.994141	-545.477966	104.011574	959.967346	429.886932	-0.408698	924.003113	452.482849	180.032349
-553.963501	207.264404	861.565369	-554.429321	3.230654	859.102722	-681.450256	240.279373	423.079132	-607.067505	-22.407154	473.597290	-677.618835	240.755188	68.337852	-693.523438	-6.496924	80.341606	-604.051270	312.860962	1278.877686	-564.649231	-77.293663	1287.845459	-540.888855	117.933350	1316.554565	-530.569946	118.705650	1584.828857	-640.095276	337.378235	1042.684326	-601.977051	-116.084381	1054.345947	-520.431274	307.545227	800.485168	-502.086121	-88.432953	810.881165	-545.412354	104.025253	959.940002	429.878662	-0.410642	924.002319	452.463135	180.005020
-553.716309	207.299606	861.552185	-554.406799	3.264922	859.078979	-681.402893	240.364700	423.127167	-607.106689	-22.243324	473.562744	-677.624939	240.765427	68.360291	-693.514771	-6.446305	80.296684	-603.899536	312.803589	1278.859741	-564.701721	-77.540047	1287.827271	-540.746887	117.830376	1316.508301	-530.332581	118.441177	1584.753540	-640.144653	337.541779	1042.697632	-602.940063	-115.705803	1054.305298	-520.658081	308.002319	800.410583	-502.572174	-88.277344	810.982544	-545.354553	104.045357	959.928101	429.825653	-0.434030	924.009644	452.440399	180.000320
-553.454285	207.338989	861.538940	-554.362244	3.333938	859.076050	-681.308228	240.418396	423.121857	-607.163452	-22.071516	473.590912	-677.595276	240.765762	68.367043	-693.397095	-6.394763	80.247314	-603.668884	312.770050	1278.830322	-564.774048	-77.720024	1287.858032	-540.654846	117.734283	1316.406250	-530.127197	118.189362	1584.671265	-640.148865	337.687012	1042.754150	-603.722839	-115.844086	1054.352417	-520.914551	308.468323	800.253601	-502.533295	-88.774719	811.295715	-545.266296	104.095345	959.925598	429.807373	-0.413064	923.997192	452.412689	180.027390
-553.282532	207.359909	861.506226	-554.325806	3.409607	859.090881	-681.279358	240.509048	423.128113	-607.210876	-21.915230	473.612000	-677.619995	240.796997	68.330582	-693.362732	-6.336491	80.196831	-603.393738	312.758759	1278.851685	-565.059387	-77.878471	1287.859619	-540.561218	117.602196	1316.354004	-529.976563	117.955406	1584.591553	-640.140076	337.887909	1042.818237	-603.950134	-116.238815	1054.499023	-521.225769	308.925232	800.114868	-501.916138	-89.539459	811.901794	-545.180176	104.160858	959.918518	429.768402	-0.445607	924.012146	452.378906	180.013184
-553.132813	207.500122	861.519226	-554.273560	3.533663	859.061340	-681.269714	240.612289	423.153473	-607.364441	-21.834652	473.684387	-677.634583	240.808350	68.343994	-693.322388	-6.299787	80.154579	-603.068787	312.735168	1278.847778	-565.411682	-78.000191	1287.947266	-540.470886	117.474785	1316.318848	-529.804077	117.712265	1584.527222	-640.099121	338.054199	1042.880371	-604.111389	-117.178795	1054.689087	-521.548096	309.302704	799.997498	-501.473846	-90.883957	812.318481	-545.073364	104.268181	959.909363	429.743408	-0.454259	923.987000	452.359253	180.019272
-552.995239	207.675507	861.557251	-554.243774	3.701376	859.004700	-681.275208	240.745544	423.187439	-607.631897	-21.821859	473.766693	-677.713196	240.853409	68.373779	-693.346802	-6.264524	80.183891	-602.728027	312.722107	1278.807373	-565.778442	-78.093094	1288.100342	-540.433838	117.322052	1316.295044	-529.670044	117.485565	1584.484497	-640.020874	338.263489	1042.973145	-603.773804	-118.272476	1054.974365	-521.917664	309.681122	799.875732	-500.377045	-92.018135	813.118042	-544.968872	104.388878	959.897644	429.695801	-0.435034	923.997925	452.311615	180.064896
-552.927063	207.877335	861.560486	-554.259705	3.825691	858.954834	-681.296082	240.887741	423.228851	-607.865356	-21.687654	473.798492	-677.734497	240.914825	68.384720	-693.324036	-6.263995	80.166656	-602.188416	312.903107	1278.998535	-566.231262	-78.141724	1288.300659	-540.399902	117.203293	1316.253296	-529.546265	117.268654	1584.446045	-639.827332	338.393921	1043.090210	-603.301880	-119.623985	1055.326172	-522.260498	310.024963	799.711487	-499.012482	-93.214935	813.974243	-544.893311	104.522697	959.869629	429.678802	-0.455591	924.012512	452.272095	180.037354
-552.880920	208.064240	861.574890	-554.297974	3.999147	858.895508	-681.324036	241.018463	423.279419	-608.102783	-21.609320	473.831787	-677.792175	240.961136	68.428902	-693.328918	-6.218928	80.102341	-601.855225	312.745209	1278.804688	-566.721252	-78.151253	1288.531738	-540.383118	117.117287	1316.263794	-529.462952	117.074585	1584.426514	-639.694946	338.574951	1043.126221	-602.619080	-120.984756	1055.727539	-522.595520	310.377136	799.528625	-497.826508	-94.618950	814.797119	-544.853760	104.663177	959.843506	429.614075	-0.378745	924.023071	452.264771	180.453842
-552.769958	208.254150	861.572510	-554.304260	4.107376	858.853821	-681.308472	241.115082	423.297241	-608.258911	-21.438667	473.785614	-677.769592	240.972687	68.402184	-693.351501	-6.191259	80.022156	-601.436829	312.748535	1278.763428	-567.262207	-78.136848	1288.766602	-540.350098	117.028061	1316.260986	-529.393005	116.878174	1584.389282	-639.565002	339.221283	1043.153442	-602.028564	-122.613602	1056.094849	-522.911316	310.625854	799.391418	-496.769409	-96.063988	815.486511	-544.787720	104.788506	959.819946	429.573181	-0.376613	924.015930	452.208801	180.418777
-552.704163	208.436172	861.560120	-554.401611	4.256474	858.790771	-681.318054	241.230316	423.282776	-608.393799	-21.303644	473.739105	-677.838074	241.012268	68.383553	-693.299561	-6.143146	79.954063	-600.900024	312.771057	1278.746582	-567.737915	-78.112823	1288.981323	-540.349121	116.946091	1316.229004	-529.374146	116.655525	1584.366699	-639.363281	339.499115	1043.213013	-601.293884	-124.276566	1056.487915	-523.224426	310.841400	799.189758	-495.345428	-97.409241	816.393921	-544.770203	104.922379	959.778809	429.549225	-0.407177	924.005676	452.159668	180.387344
-552.584656	208.600967	861.562256	-554.489502	4.350183	858.749573	-681.299927	241.275955	423.289917	-607.817322	-20.648108	473.567657	-677.779968	241.031952	68.381386	-692.900940	-6.123426	79.782051	-600.442078	312.816132	1278.727417	-568.250183	-78.061302	1289.281128	-540.362183	116.870605	1316.204956	-529.373718	116.427940	1584.353271	-639.104187	339.751221	1043.258423	-600.594116	-126.026115	1056.871338	-523.520813	311.024811	799.010864	-493.963654	-98.664764	817.265930	-544.773743	105.022217	959.760559	429.526062	-0.394238	924.002991	452.112122	180.432877
-552.564575	208.793427	861.521118	-555.009460	4.791728	858.662476	-681.317749	241.362091	423.286774	-608.363464	-20.865734	473.543701	-677.821472	241.069733	68.407402	-693.048096	-6.108956	79.776108	-599.955505	312.861786	1278.664429	-568.674988	-77.998123	1289.542603	-540.359497	116.781647	1316.189575	-529.425476	116.241882	1584.309570	-638.835693	340.000519	1043.302246	-599.783630	-127.695625	1057.272705	-523.777222	311.172485	798.829895	-492.329773	-99.890099	818.147400	-544.996521	105.291534	959.693359	429.469330	-0.400691	924.006165	452.032471	180.451553
-552.427673	208.949661	861.546082	-555.109131	4.888191	858.633484	-681.301819	241.419647	423.312347	-608.789734	-20.941366	473.583710	-677.823853	241.067337	68.387207	-693.141113	-6.093595	79.769508	-599.487610	312.914398	1278.595581	-569.038391	-77.912941	1289.726318	-540.369690	116.727127	1316.164185	-529.446716	116.037918	1584.342285	-638.519287	340.269867	1043.313232	-598.977478	-129.327805	1057.719604	-523.963562	311.262360	798.627075	-490.797119	-100.995667	819.103577	-545.013611	105.382217	959.693970	429.417969	-0.417803	924.014465	451.964294	180.412704
-552.335693	209.015350	861.532837	-555.248047	4.921136	858.607666	-681.330872	241.478897	423.322906	-609.059814	-20.948183	473.619049	-677.849548	241.076889	68.406029	-693.186096	-6.072008	79.742973	-599.044495	312.958832	1278.542358	-569.397888	-77.794418	1289.959595	-540.364624	116.665405	1316.151245	-529.550232	115.854813	1584.347412	-638.113770	340.051422	1043.359253	-598.198853	-130.944992	1058.135620	-524.065491	311.343811	798.436951	-489.260895	-102.041115	820.055603	-545.066223	105.416115	959.676758	429.347687	-0.439297	924.035095	451.899475	180.393143
-552.167053	208.940048	861.508057	-555.057495	4.607173	858.655640	-681.296631	241.454285	423.287537	-609.175049	-20.762232	473.671204	-677.765442	241.066193	68.391235	-693.090576	-6.051647	79.680550	-598.644775	312.967224	1278.471436	-569.730957	-77.699310	1290.216919	-540.360291	116.644913	1316.127441	-529.588745	115.747993	1584.349976	-637.812805	340.256165	1043.321777	-597.485413	-132.563370	1058.565430	-524.102844	311.371857	798.241577	-487.772278	-103.030441	821.011047	-544.915710	105.260063	959.691467	429.321472	-0.424890	924.015503	451.828125	180.420609
-552.081604	208.967422	861.502197	-555.198608	4.655529	858.666443	-681.308533	241.473114	423.291168	-608.900818	-20.385941	473.582947	-677.749084	241.086670	68.374435	-692.942261	-6.014754	79.584099	-598.243042	313.046722	1278.417603	-570.016357	-77.600731	1290.511230	-540.360535	116.592201	1316.094971	-529.676636	115.601471	1584.362305	-637.506348	340.421997	1043.280884	-596.776123	-133.907043	1058.983398	-524.037415	311.392548	798.103699	-486.229553	-103.789925	821.967041	-544.956787	105.296448	959.695068	429.289520	-0.456387	924.019348	451.776276	180.367493
-552.033447	209.007950	861.469482	-555.346130	4.724344	858.671875	-681.377136	241.509796	423.303375	-609.027039	-20.250380	473.580780	-677.786560	241.097153	68.391579	-692.935547	-6.013272	79.564606	-597.859985	313.071198	1278.327393	-570.196655	-77.527657	1290.759033	-540.279358	116.521111	1316.080444	-529.748230	115.490974	1584.392334	-637.261047	341.098572	1043.141357	-596.061157	-135.079330	1059.388428	-523.926331	311.398651	797.983215	-484.817719	-104.684570	822.867676	-545.018799	105.361366	959.682678	429.241852	-0.463048	924.018250	451.716400	180.354431
-551.971802	209.066315	861.484131	-555.464294	4.802753	858.658081	-681.453369	241.541977	423.345306	-609.128784	-20.165834	473.575470	-677.765320	241.097015	68.395485	-692.919678	-5.990250	79.509659	-597.586365	313.111023	1278.242432	-570.425354	-77.422340	1290.972656	-540.279358	116.488510	1316.070435	-529.890137	115.428299	1584.370605	-636.903503	341.209534	1043.074219	-595.535583	-136.288147	1059.734009	-523.736328	311.351288	797.864258	-483.398865	-105.349335	823.823486	-545.070129	105.408478	959.684753	429.173248	-0.496966	924.040039	451.652710	180.342117
-551.945923	209.099930	861.461853	-555.602112	4.899941	858.640564	-681.522217	241.563965	423.373810	-609.254395	-20.076881	473.547699	-677.822998	241.095428	68.390709	-692.948486	-5.984763	79.525208	-597.303467	313.150848	1278.189209	-570.652344	-77.334297	1291.147461	-540.291321	116.469498	1316.050049	-529.947083	115.349960	1584.427246	-636.554626	341.186890	1043.007690	-595.039124	-137.166840	1060.048950	-523.491943	311.282990	797.780884	-482.026886	-105.931007	824.680786	-545.129456	105.468872	959.665100	429.125732	-0.510809	924.004456	451.594025	180.230316
-551.940063	209.184525	861.447632	-555.753662	4.936487	858.594421	-681.584290	241.579895	423.407257	-609.548584	-20.222965	473.572479	-677.804138	241.082001	68.385551	-693.076050	-5.966855	79.548195	-597.052368	313.159027	1278.106201	-570.831055	-77.256294	1291.344360	-540.292236	116.443726	1316.043213	-530.047974	115.312172	1584.428223	-636.151855	340.625275	1043.007935	-594.563232	-138.073822	1060.390869	-523.155273	311.204834	797.706421	-480.713684	-106.480957	825.510376	-545.201904	105.507568	959.634521	429.038757	-0.527667	924.015991	451.532227	180.253616
-551.938110	209.229889	861.439392	-555.891846	4.992019	858.594788	-681.704041	241.609924	423.441833	-609.650391	-20.215811	473.580231	-677.875366	241.079437	68.360741	-693.126526	-5.981619	79.529350	-596.815857	313.201355	1278.068237	-571.032593	-77.197411	1291.487549	-540.297180	116.403534	1316.020264	-530.121277	115.306564	1584.430420	-635.845154	340.650024	1042.954102	-594.175232	-138.721695	1060.656616	-522.772827	311.049347	797.687500	-479.512451	-106.930168	826.269775	-545.277832	105.556343	959.631226	428.997467	-0.544331	924.009949	451.473999	180.203232
-551.861633	209.292679	861.455505	-555.943604	5.025035	858.606079	-681.746948	241.624374	423.466339	-609.640503	-20.184040	473.553436	-677.873535	241.087952	68.360413	-693.077637	-5.977608	79.516586	-596.631104	313.203400	1278.019409	-571.245239	-77.143105	1291.643555	-540.303284	116.367058	1316.012695	-530.225037	115.361061	1584.394409	-635.481201	340.611023	1042.864746	-593.772278	-139.159836	1060.910278	-522.356018	310.856567	797.663513	-478.284668	-107.283760	827.000305	-545.301453	105.597366	959.647949	428.960022	-0.588430	924.015015	451.394135	179.913620
-551.863892	209.298019	861.421204	-556.038391	5.009166	858.617493	-681.796570	241.645355	423.465149	-609.673401	-20.207100	473.562836	-677.853943	241.102386	68.352280	-693.102417	-5.972224	79.532440	-596.524292	313.210968	1277.974243	-571.451050	-77.098083	1291.755127	-540.315857	116.366112	1316.008789	-530.266907	115.434372	1584.391602	-635.145752	341.065125	1042.710571	-593.450439	-139.481735	1061.111938	-521.864136	310.666168	797.678467	-477.214508	-107.598137	827.609436	-545.362244	105.610893	959.637878	428.928955	-0.570254	924.022034	451.403931	180.104904
-551.873779	209.290024	861.412964	-556.142822	5.022729	858.638489	-681.851807	241.654846	423.492310	-609.724976	-20.237820	473.572266	-677.919189	241.110641	68.366241	-693.115417	-5.975899	79.515251	-596.409607	313.229950	1277.934937	-571.619019	-77.076309	1291.854980	-540.367493	116.369446	1315.997681	-530.294922	115.519028	1584.399536	-634.841797	340.984528	1042.585938	-593.249023	-139.670090	1061.184937	-521.382813	310.437958	797.699890	-476.154633	-107.898026	828.115662	-545.422607	105.623856	959.644653	428.922546	-0.564304	924.024292	451.383636	180.127594
-551.831909	209.298065	861.421936	-556.221680	5.037022	858.646484	-681.904297	241.666275	423.511139	-609.717529	-20.283091	473.572510	-677.901306	241.103485	68.354050	-693.073181	-5.966852	79.525757	-596.382629	313.239166	1277.886475	-571.782959	-77.070366	1291.917236	-540.420532	116.355408	1315.996582	-530.258240	115.531738	1584.446777	-634.542480	340.965546	1042.512817	-593.041931	-139.701904	1061.268433	-520.877014	310.173920	797.704041	-475.156769	-108.120064	828.554749	-545.455566	105.629715	959.654297	428.920288	-0.561696	924.022705	451.391418	180.103973
-551.848694	209.246979	861.438110	-556.271790	4.958473	858.690491	-681.961792	241.686462	423.523041	-609.731018	-20.330082	473.600067	-677.946350	241.135559	68.351105	-693.072388	-5.989218	79.539490	-596.308350	313.220245	1277.831177	-571.913940	-77.102104	1291.942383	-540.583069	116.403923	1316.009399	-530.248718	115.641266	1584.445679	-634.191895	340.877228	1042.401123	-592.920166	-139.571747	1061.245972	-520.348572	309.898682	797.695435	-474.223480	-108.150757	828.986328	-545.513672	105.577805	959.686768	428.916931	-0.605235	924.011902	451.335480	179.893219
-551.800171	209.216934	861.431885	-556.288635	4.916065	858.704407	-681.994019	241.657425	423.516418	-609.142273	-19.974699	473.485809	-677.942505	241.105484	68.372917	-692.815430	-5.980069	79.426765	-596.304749	313.238739	1277.792480	-572.074585	-77.095726	1291.962646	-540.549072	116.320610	1316.020508	-530.214355	115.726456	1584.440308	-633.840454	340.790924	1042.275513	-592.771729	-139.299438	1061.172607	-519.808960	309.599670	797.699646	-473.355042	-108.193542	829.314209	-545.517029	105.549141	959.692322	428.903717	-0.569462	924.022522	451.401642	180.198029
-551.786926	209.188858	861.453979	-556.305481	4.913197	858.732788	-681.987854	241.622406	423.538757	-609.674500	-20.420511	473.577545	-677.947571	241.104813	68.369400	-693.017639	-6.028368	79.545486	-596.299377	313.223480	1277.721558	-572.217224	-77.136696	1291.945313	-540.738892	116.381714	1316.016968	-530.158386	115.843369	1584.435059	-633.568542	340.751190	1042.211670	-592.683228	-138.897232	1061.077026	-519.310608	309.225403	797.718018	-472.569061	-108.203117	829.511108	-545.539795	105.535736	959.719421	428.890930	-0.594439	924.031921	451.406830	180.156555
-551.759888	209.157745	861.469727	-556.311096	4.871492	858.748840	-682.018494	241.600830	423.540222	-608.999207	-20.007397	473.468201	-677.927979	241.104660	68.367088	-692.715576	-6.002666	79.449417	-596.240479	313.192017	1277.655518	-572.261169	-77.151428	1291.921021	-540.822327	116.395393	1316.021729	-530.080444	115.948196	1584.418213	-633.322449	340.700958	1042.069092	-592.551697	-138.395767	1060.986816	-518.810242	308.880157	797.765320	-471.891205	-108.083893	829.630127	-545.554749	105.498749	959.737488	428.901642	-0.610321	924.034119	451.394012	180.057053
-551.735168	209.097885	861.465454	-556.284180	4.836586	858.788757	-682.075012	241.583099	423.565186	-608.899353	-19.985638	473.473511	-677.957092	241.104294	68.344177	-692.665588	-6.015203	79.420158	-596.299133	313.219543	1277.584229	-572.378845	-77.157669	1291.912964	-540.794434	116.318825	1316.014771	-529.984619	116.078735	1584.390381	-633.092712	340.611725	1041.937744	-592.468140	-137.803497	1060.839233	-518.273132	308.467377	797.809387	-471.158264	-107.897423	829.614868	-545.557678	105.473427	959.758057	428.918182	-0.616291	924.038086	451.433655	180.154114
-551.723450	209.024475	861.442993	-556.248108	4.812704	858.784119	-682.080566	241.508667	423.528564	-608.956238	-20.090269	473.482513	-677.892700	241.088470	68.347412	-692.737122	-6.016374	79.441055	-596.357727	313.205109	1277.503174	-572.482544	-77.138306	1291.831177	-540.862061	116.349167	1316.030518	-529.924805	116.223244	1584.307373	-632.829895	340.472321	1041.782715	-592.479126	-137.226730	1060.643433	-517.785217	308.080231	797.827515	-470.514648	-107.567276	829.623352	-545.560669	105.434677	959.747009	428.902954	-0.619692	924.044373	451.429535	180.165253
-551.689514	208.927475	861.416748	-556.157593	4.791269	858.816162	-682.105774	241.395966	423.523773	-608.958191	-20.164780	473.490204	-677.891785	241.102219	68.351013	-692.737671	-6.027108	79.463409	-596.446106	313.263153	1277.426758	-572.592590	-77.079147	1291.770508	-540.927856	116.382813	1316.024902	-529.832764	116.338974	1584.248291	-632.621826	340.266479	1041.638062	-592.485596	-136.595093	1060.430054	-517.298767	307.662384	797.850220	-470.140594	-107.191566	829.624451	-545.533203	105.406410	959.753235	428.928680	-0.693446	924.057190	451.397583	179.837387
-551.644470	208.890152	861.421326	-556.092529	4.731858	858.843872	-682.187378	241.353226	423.551331	-608.980042	-20.249048	473.482697	-677.912109	241.071945	68.345543	-692.747742	-6.020345	79.466339	-596.529236	313.279297	1277.336182	-572.665161	-77.049408	1291.712524	-541.020203	116.423279	1316.014893	-529.742554	116.458954	1584.190186	-632.458923	340.085144	1041.488892	-592.493591	-135.796753	1060.179565	-516.806763	307.256592	797.879089	-469.782104	-106.735771	829.511536	-545.515442	105.371094	959.772705	428.936798	-0.685408	924.061279	451.461945	180.023727
-551.626038	208.796768	861.366699	-556.008484	4.669305	858.870117	-682.233215	241.251282	423.545929	-608.994812	-20.342802	473.486969	-677.881836	241.063507	68.306511	-692.777039	-6.018259	79.464935	-596.611633	313.316193	1277.247314	-572.747559	-77.002151	1291.582886	-541.091492	116.467743	1315.977295	-529.618103	116.526505	1584.148071	-632.355591	339.935852	1041.355591	-592.470276	-135.149048	1059.962891	-516.368835	306.818420	797.902405	-469.491425	-106.235703	829.401306	-545.503967	105.335869	959.762451	428.935822	-0.744661	924.051208	451.448608	179.772903
-551.613525	208.705368	861.325195	-555.934509	4.613277	858.875793	-682.309875	241.192307	423.549042	-609.013733	-20.450109	473.502350	-677.913269	241.052032	68.320061	-692.828979	-6.047216	79.451149	-596.672791	313.342804	1277.132202	-572.760010	-76.986191	1291.466553	-541.167908	116.518127	1315.957764	-529.547485	116.618431	1584.074951	-632.293518	339.828003	1041.190308	-592.501526	-134.392105	1059.694946	-515.887268	306.295166	797.956787	-469.150116	-105.595512	829.199341	-545.492371	105.288094	959.747559	428.926514	-0.759865	924.044373	451.452423	179.765900
-551.606689	208.586624	861.261780	-555.864685	4.535915	858.887939	-682.405212	241.135788	423.558777	-609.014038	-20.608465	473.556274	-677.931702	241.043182	68.300537	-692.851624	-6.080634	79.487587	-596.810791	313.409515	1277.035278	-572.815491	-76.924393	1291.354370	-541.228943	116.583145	1315.887329	-529.494629	116.681061	1583.993408	-632.249512	339.697723	1040.994141	-592.505493	-133.549530	1059.425781	-515.489624	305.825073	797.954895	-468.997711	-104.832069	828.963989	-545.468201	105.229477	959.723572	428.884644	-0.773955	924.048645	451.452362	179.778442
-551.577942	208.441132	861.204712	-555.769165	4.426588	858.922913	-682.441406	241.046234	423.516724	-609.051025	-20.711481	473.564331	-677.890198	241.042252	68.291092	-692.896912	-6.099093	79.509438	-596.944519	313.468689	1276.948608	-572.848083	-76.834221	1291.194946	-541.283081	116.658333	1315.853760	-529.449036	116.752853	1583.924561	-632.205017	339.515991	1040.840332	-592.556091	-132.931000	1059.180664	-515.098206	305.352264	797.983765	-469.042419	-104.102791	828.768250	-545.437500	105.150108	959.715820	428.864197	-0.752320	924.037476	451.443359	179.821793
-551.564880	208.356628	861.181824	-555.705688	4.394746	858.952148	-682.510132	241.021103	423.534546	-609.083557	-20.823128	473.584930	-677.865356	240.995941	68.262871	-692.970703	-6.141833	79.536682	-597.026917	313.534515	1276.833984	-572.807312	-76.785522	1291.072266	-541.334961	116.754921	1315.829590	-529.421448	116.818527	1583.853516	-632.157471	339.288757	1040.665527	-592.542175	-132.098480	1058.929321	-514.747681	304.894257	798.016785	-468.965729	-103.228844	828.488586	-545.420898	105.119514	959.721130	428.823730	-0.770234	924.040161	451.453186	179.809143
-551.555298	208.296341	861.171265	-555.624023	4.307911	858.994934	-682.602112	240.958237	423.557404	-608.971375	-20.827257	473.608337	-677.938049	240.996307	68.270180	-692.895569	-6.149034	79.543510	-597.174072	313.579468	1276.747803	-572.794373	-76.727242	1290.927002	-541.385559	116.853233	1315.802856	-529.416504	116.860039	1583.802002	-632.152161	339.096313	1040.515869	-592.512756	-131.389404	1058.663330	-514.358765	304.329224	798.086121	-469.089081	-102.298218	828.206360	-545.409241	105.075714	959.740417	428.757111	-0.740565	924.039429	451.393646	179.804520
-551.559387	208.177368	861.135132	-555.564941	4.249822	859.018921	-682.628235	240.923874	423.517181	-608.907776	-20.893908	473.627899	-677.922974	240.954468	68.256332	-692.882935	-6.143580	79.576096	-597.324890	313.637939	1276.660156	-572.692078	-76.670830	1290.822144	-541.440674	116.964096	1315.761719	-529.428101	116.893883	1583.761719	-632.152283	338.884888	1040.378784	-592.561584	-130.808914	1058.441528	-514.041138	303.765839	798.123230	-469.423828	-101.289169	827.862732	-545.398376	105.019043	959.736084	428.720703	-0.749969	924.046753	451.405670	179.796616
-551.568420	208.053360	861.065063	-555.523987	4.152282	859.061646	-682.658630	240.874603	423.506378	-609.136719	-21.164867	473.699066	-677.930298	240.984756	68.273155	-693.042847	-6.188684	79.640259	-597.452515	313.696472	1276.583984	-572.617004	-76.602257	1290.703369	-541.470154	117.028809	1315.725098	-529.463013	117.198952	1583.709229	-632.214172	338.767944	1040.242188	-592.623474	-130.174667	1058.225830	-513.853821	303.319794	798.133118	-469.656555	-100.266411	827.573792	-545.394653	104.965469	959.724060	428.698853	-0.724259	924.037292	451.397675	179.818344
-551.597656	207.917252	861.019165	-555.491699	4.068612	859.087036	-682.717957	240.845123	423.504639	-609.126587	-21.269758	473.725128	-677.960022	240.986526	68.270508	-693.112183	-6.195710	79.658394	-597.587830	313.743042	1276.519897	-572.510620	-76.534065	1290.602905	-541.505188	117.149216	1315.685425	-529.525269	116.974037	1583.702881	-632.257263	338.633820	1040.135742	-592.644592	-129.636856	1058.020386	-513.681213	302.892151	798.208374	-470.025513	-99.077034	827.260315	-545.392151	104.892570	959.714172	428.637665	-0.763290	924.035645	451.363190	179.835327
-551.558594	207.852859	861.017700	-555.407532	3.982212	859.114746	-682.732483	240.796768	423.506958	-609.120239	-21.356308	473.747040	-677.947815	241.000778	68.254128	-693.109741	-6.206652	79.687378	-597.691101	313.796326	1276.498535	-572.416809	-76.453796	1290.485962	-541.528076	117.261299	1315.647827	-529.605530	117.002594	1583.682373	-632.332397	338.519531	1040.052368	-592.655029	-129.099457	1057.849243	-513.549561	302.416870	798.255798	-470.246918	-97.872993	826.890930	-545.371277	104.834106	959.730774	428.591492	-0.749822	924.012512	451.337524	179.823807
-551.585327	207.748047	860.982849	-555.403381	3.929160	859.116394	-682.747925	240.755798	423.482300	-609.048035	-21.483732	473.753815	-677.964111	240.995087	68.256836	-693.160156	-6.220356	79.717964	-597.810730	313.869476	1276.463623	-572.305115	-76.396248	1290.376587	-541.531921	117.312706	1315.633911	-529.685486	117.040421	1583.690918	-632.393982	338.359985	1039.972412	-592.659424	-128.472900	1057.641235	-513.446411	301.910095	798.290649	-470.831482	-96.727051	826.586914	-545.390686	104.774124	959.715027	428.551086	-0.757858	924.015930	451.300995	179.835632
-551.621765	207.652466	860.966553	-555.390991	3.864576	859.145142	-682.803467	240.763672	423.515442	-608.929688	-21.550369	473.744629	-677.981018	240.995193	68.257492	-693.149109	-6.264495	79.748375	-597.952637	313.918579	1276.436523	-572.214172	-76.321327	1290.272095	-541.564392	117.419640	1315.637939	-529.786865	117.048576	1583.695923	-632.466187	338.222961	1039.906128	-592.746582	-128.093323	1057.499146	-513.387512	301.446259	798.309204	-471.293213	-95.425491	826.322266	-545.410950	104.717995	959.722229	428.492462	-0.750977	924.001892	451.259583	179.820068
-551.629700	207.537643	860.939026	-555.343750	3.790632	859.192383	-682.825256	240.723465	423.504852	-608.784790	-21.600929	473.739319	-677.948608	240.979950	68.264534	-693.139526	-6.259075	79.797234	-598.063171	313.969635	1276.453247	-572.121460	-76.273697	1290.216675	-541.567932	117.500374	1315.642578	-529.897644	117.078354	1583.718750	-632.541443	338.012543	1039.904907	-592.771912	-127.671944	1057.343750	-513.343506	301.023407	798.359375	-471.788666	-94.080177	826.026855	-545.409424	104.662483	959.733887	428.463226	-0.727420	924.003662	451.223999	179.845673
-551.640076	207.509872	860.931274	-555.351685	3.753029	859.198425	-682.880737	240.700684	423.532379	-608.699158	-21.676739	473.745667	-677.967224	240.965210	68.272926	-693.175537	-6.273758	79.834419	-598.103027	313.979309	1276.433350	-571.923462	-76.236313	1290.169312	-541.697754	117.643692	1315.670166	-530.018250	117.351280	1583.743286	-632.638794	337.873199	1039.867310	-592.758240	-127.165939	1057.244507	-513.371826	300.656921	798.424072	-472.347046	-92.825455	825.731628	-545.424255	104.636787	959.733582	428.406921	-0.669716	923.991333	451.153900	179.854660
-551.691284	207.416229	860.906128	-555.349243	3.660488	859.252075	-682.930908	240.689163	423.524841	-608.361633	-21.590246	473.733490	-677.960510	240.979828	68.260727	-693.086975	-6.293867	79.847412	-598.255249	314.048096	1276.446777	-571.817993	-76.156395	1290.178223	-541.713867	117.724670	1315.671997	-530.142334	117.410339	1583.777588	-632.742554	337.777893	1039.845093	-592.855591	-126.836868	1057.142822	-513.442322	300.374146	798.505676	-472.939850	-91.483269	825.478577	-545.445862	104.584320	959.748047	428.364594	-0.698875	923.989441	451.116150	179.876175
-551.693604	207.381088	860.895813	-555.330750	3.646941	859.260620	-682.930969	240.667999	423.514069	-608.209167	-21.606850	473.707977	-677.967285	240.980270	68.258232	-693.075195	-6.307123	79.870834	-598.380981	314.115875	1276.448853	-571.658813	-76.076340	1290.200073	-541.726074	117.780968	1315.696533	-530.255249	117.454033	1583.818481	-632.842102	337.621002	1039.827881	-592.836670	-126.474442	1057.085083	-513.521118	300.171051	798.541138	-473.569702	-90.132378	825.218384	-545.448914	104.570099	959.748108	428.315002	-0.712888	923.982666	451.073578	179.858536
-551.723328	207.330399	860.882324	-555.353455	3.596688	859.281799	-682.917847	240.628311	423.485962	-608.132507	-21.725599	473.750763	-677.981140	240.980392	68.253929	-693.103394	-6.312780	79.913040	-598.466858	314.110992	1276.470825	-571.533081	-76.068993	1290.173950	-541.752991	117.845924	1315.729980	-530.374084	117.511581	1583.860840	-632.963806	337.528687	1039.812744	-592.811340	-126.051651	1057.037842	-513.683777	300.002380	798.550781	-474.244629	-88.846024	824.936768	-545.467896	104.536728	959.751587	428.281921	-0.707833	923.976501	451.039551	179.844681
-551.748291	207.319077	860.894958	-555.346863	3.572143	859.303894	-682.920715	240.598694	423.476440	-608.165466	-21.864374	473.747223	-677.956787	240.955231	68.268265	-693.169617	-6.311097	79.936905	-598.555115	314.144867	1276.468872	-571.427490	-76.019508	1290.177734	-541.782959	117.885086	1315.752930	-530.494263	117.303932	1583.934326	-633.087280	337.462128	1039.835083	-592.859436	-125.699272	1056.957275	-513.870300	299.882263	798.556824	-474.881531	-87.540100	824.736694	-545.493042	104.525017	959.770264	428.218597	-0.721579	923.974182	450.969421	179.881744
-551.784485	207.286850	860.910522	-555.350769	3.553720	859.316101	-682.882568	240.560806	423.505127	-608.058289	-21.901840	473.753571	-677.968018	240.937958	68.269073	-693.196289	-6.331513	79.960503	-598.663147	314.162781	1276.476440	-571.328003	-76.015045	1290.190674	-541.807190	117.902565	1315.795166	-530.601379	117.364212	1583.972900	-633.241150	337.422119	1039.842041	-592.899170	-125.560455	1056.960205	-514.060913	299.791168	798.489624	-475.550232	-86.364868	824.476746	-545.520630	104.499374	959.784790	428.193695	-0.695126	923.963684	450.937500	179.871429
-551.825195	207.231308	860.914124	-555.341614	3.554609	859.326050	-682.848694	240.555435	423.483582	-607.987976	-21.898907	473.753448	-677.919556	240.918640	68.293648	-693.168884	-6.329197	79.955360	-598.724854	314.127014	1276.484253	-571.232483	-76.041039	1290.188232	-541.858154	117.941391	1315.822876	-530.705017	117.455627	1584.019043	-633.355103	337.368042	1039.895752	-592.915222	-125.268295	1056.912720	-514.248047	299.799225	798.458130	-476.175903	-85.195389	824.254700	-545.546570	104.477066	959.792419	428.131195	-0.710720	923.969971	450.889984	179.828125
-551.864746	207.243210	860.942139	-555.343262	3.556064	859.333801	-682.814575	240.539810	423.478485	-607.944946	-21.925911	473.750366	-677.923889	240.918655	68.292336	-693.208557	-6.325794	79.981071	-598.846985	314.148438	1276.503174	-571.200317	-76.003914	1290.220581	-541.883423	117.947655	1315.862671	-530.809326	117.534172	1584.050171	-633.375854	336.792755	1040.004517	-592.910645	-124.851906	1056.827881	-514.454224	299.864502	798.399353	-476.725800	-84.126877	824.034485	-545.578491	104.475525	959.811096	428.084167	-0.687107	923.958984	450.841370	179.851471
-551.903320	207.243164	860.951599	-555.355042	3.567411	859.351929	-682.810120	240.534790	423.476105	-608.027588	-22.053265	473.784607	-677.899231	240.935501	68.287231	-693.288391	-6.327716	80.014954	-598.931213	314.146790	1276.511475	-571.231384	-76.024246	1290.217896	-541.949219	117.958878	1315.872681	-530.881165	117.622070	1584.082520	-633.657166	337.383331	1039.915161	-592.910583	-124.621841	1056.784912	-514.677246	300.008667	798.365784	-477.301636	-83.185623	823.818420	-545.614929	104.486649	959.825867	428.062683	-0.699170	923.968872	450.808044	179.833038
-551.975586	207.272751	860.959534	-555.369080	3.554726	859.354187	-682.814575	240.541626	423.439423	-608.024292	-22.062441	473.786774	-677.924988	240.933868	68.281372	-693.334412	-6.315853	80.051247	-599.040649	314.132050	1276.516479	-571.216003	-76.028183	1290.223877	-542.031555	117.967567	1315.873291	-530.949036	117.717781	1584.093018	-633.744812	336.907745	1040.022217	-592.940369	-124.474220	1056.763062	-514.872498	300.203369	798.320679	-477.706909	-82.240753	823.664001	-545.656372	104.494736	959.830811	428.014832	-0.687516	923.946594	450.779205	179.869598
-552.023193	207.301331	860.970520	-555.377380	3.570037	859.340088	-682.812134	240.544907	423.452667	-607.996399	-22.099472	473.776825	-677.911743	240.933426	68.281761	-693.320496	-6.320091	80.083313	-599.153748	314.112152	1276.523193	-571.210205	-76.054161	1290.253540	-542.102234	117.958076	1315.868164	-531.016907	117.809364	1584.093872	-633.874329	336.868011	1040.014893	-592.964600	-124.217049	1056.707397	-515.078918	300.436279	798.294739	-478.098785	-81.493713	823.572205	-545.700378	104.506302	959.830444	427.962952	-0.655904	923.932556	450.726776	179.891891
-552.047485	207.277115	860.966553	-555.341248	3.585975	859.335876	-682.808533	240.528458	423.453278	-607.940857	-22.054792	473.737061	-677.911438	240.933456	68.280098	-693.249573	-6.322627	80.022705	-599.267883	314.098755	1276.532715	-571.277222	-76.102814	1290.221191	-542.157043	117.952621	1315.883911	-531.048950	117.891678	1584.071533	-634.015015	336.920959	1040.056763	-593.015015	-123.982948	1056.629517	-515.309998	300.729523	798.263611	-478.276611	-80.751083	823.507629	-545.713989	104.504539	959.827942	427.914734	-0.639893	923.951050	450.688354	179.901413
-552.114441	207.219635	860.958069	-555.345825	3.568714	859.331116	-682.770874	240.500656	423.420776	-607.967163	-22.074083	473.746918	-677.871582	240.918045	68.288773	-693.286560	-6.326195	80.030907	-599.281311	314.201416	1276.669189	-571.350403	-76.144791	1290.171875	-542.235718	117.929527	1315.848145	-531.090454	117.997131	1584.036255	-634.143799	336.957428	1040.076172	-593.065125	-123.721809	1056.512573	-515.484192	301.030609	798.236694	-478.377258	-80.164299	823.451599	-545.757751	104.471375	959.822021	427.856110	-0.638047	923.929993	450.643494	179.965973
-552.145569	207.239273	860.961487	-555.324585	3.586448	859.304138	-682.764771	240.489853	423.414764	-607.964111	-22.124552	473.765381	-677.827087	240.917206	68.288353	-693.329468	-6.344347	80.020798	-599.481323	314.036987	1276.504150	-571.362122	-76.211334	1290.138428	-542.318176	117.901962	1315.834839	-531.112854	118.077042	1584.004272	-634.342896	337.056915	1040.071533	-593.139832	-123.461815	1056.437500	-515.635376	301.314362	798.191956	-478.472687	-79.719673	823.421143	-545.778870	104.477493	959.811401	427.779541	-0.623906	923.906738	450.585175	179.951721
-552.192139	207.271606	860.968567	-555.335876	3.640620	859.286621	-682.748169	240.493820	423.396545	-607.966125	-22.045307	473.718933	-677.800354	240.937714	68.270859	-693.336304	-6.336462	79.977203	-599.627747	313.994019	1276.465210	-571.467346	-76.240517	1290.089233	-542.287476	117.840202	1315.803467	-531.140564	118.159828	1583.960449	-634.622009	337.764771	1039.990112	-593.234802	-123.306671	1056.348145	-515.792114	301.576050	798.184448	-478.464966	-79.377007	823.389526	-545.827637	104.510239	959.807678	427.715240	-0.621390	923.901917	450.561218	179.973877
-552.252319	207.295486	860.974060	-555.326294	3.662027	859.289429	-682.759705	240.511459	423.390808	-607.987793	-22.049431	473.729095	-677.796570	240.949554	68.234634	-693.361023	-6.353103	80.020180	-599.820618	314.022156	1276.437256	-571.635681	-76.221115	1290.053711	-542.373901	117.834290	1315.780518	-531.158691	118.239738	1583.924072	-634.844727	337.954834	1039.938232	-593.316772	-123.159599	1056.276001	-515.987122	301.956146	798.120300	-478.320648	-79.106773	823.429626	-545.869629	104.534538	959.813171	427.634094	-0.606145	923.892700	450.508881	179.985184
-552.307068	207.303757	860.958801	-555.338867	3.707630	859.294250	-682.738281	240.515991	423.351563	-608.030640	-21.994169	473.749603	-677.756653	240.991577	68.233978	-693.350647	-6.355077	79.990967	-599.921631	313.973724	1276.421997	-571.712891	-76.283630	1290.025757	-542.480469	117.842186	1315.756958	-531.174255	118.308067	1583.885376	-635.024170	338.102997	1039.943726	-593.347900	-123.060661	1056.248413	-516.171387	302.370270	798.105713	-478.112213	-78.999367	823.499573	-545.923157	104.573067	959.809631	427.557617	-0.589397	923.895081	450.456818	180.050842
-552.354919	207.341919	860.967773	-555.338745	3.746345	859.304993	-682.739868	240.538223	423.354004	-608.047974	-21.999617	473.769562	-677.772949	240.992645	68.236732	-693.339905	-6.345243	79.980431	-600.109924	313.993073	1276.421387	-571.843445	-76.248871	1290.010254	-542.582397	117.847511	1315.741211	-531.201660	118.348801	1583.858643	-635.200317	338.222992	1039.942993	-593.364685	-123.011543	1056.191772	-516.329834	302.738800	798.115906	-477.885834	-79.015778	823.555176	-545.975098	104.614624	959.821716	427.467041	-0.566823	923.873230	450.405212	180.105499
-552.433228	207.316803	860.959106	-555.351501	3.789997	859.294189	-682.721619	240.534958	423.327972	-608.049683	-21.977551	473.751831	-677.772888	240.977509	68.247200	-693.339783	-6.333877	79.962837	-600.229431	313.973480	1276.428101	-571.966003	-76.284836	1289.970215	-542.810852	117.908447	1315.702148	-531.239685	118.392937	1583.819580	-635.343384	338.344757	1040.007813	-593.352356	-122.966820	1056.152832	-516.530762	303.081848	798.124084	-477.586578	-79.138763	823.641846	-546.030090	104.625206	959.812805	427.375031	-0.540779	923.866577	450.337921	180.100662
-552.506104	207.303391	860.983887	-555.360779	3.853972	859.301514	-682.721680	240.546585	423.326416	-608.046326	-21.917589	473.701660	-677.727112	240.980148	68.229225	-693.346130	-6.352726	79.965279	-600.403687	313.980377	1276.461426	-572.072815	-76.293724	1289.943359	-542.786377	117.838158	1315.703247	-531.258057	118.421036	1583.791260	-635.512146	338.481995	1040.052246	-593.304260	-122.995766	1056.127319	-516.732300	303.402008	798.132996	-477.296631	-79.371284	823.726563	-546.091492	104.644318	959.830322	427.285156	-0.553198	923.863342	450.300568	180.089111
-552.583496	207.323196	861.000671	-555.413025	3.934807	859.300537	-682.711182	240.562515	423.321259	-608.006226	-21.913280	473.699280	-677.728821	240.954849	68.246971	-693.312073	-6.348367	79.924637	-600.498535	313.981323	1276.511230	-572.149231	-76.295509	1289.944824	-542.907043	117.850380	1315.677612	-531.304749	118.440948	1583.769287	-635.700928	338.610046	1040.114746	-593.245544	-123.043518	1056.115112	-516.946411	303.701019	798.142639	-477.049194	-79.670212	823.790894	-546.180664	104.686935	959.840149	427.161438	-0.563432	923.850708	450.228241	180.099060
-552.655945	207.352585	861.027344	-555.460754	3.991746	859.320923	-682.767273	240.618301	423.342712	-607.976501	-21.879541	473.699219	-677.779114	240.980118	68.255234	-693.320740	-6.347350	79.954124	-600.649231	313.998566	1276.539795	-572.229675	-76.270370	1289.951172	-543.045105	117.871269	1315.672485	-531.352234	118.450592	1583.753174	-635.889954	338.812256	1040.149536	-593.155090	-123.206253	1056.121460	-517.174255	304.038635	798.159729	-476.745392	-79.944862	823.887756	-546.255859	104.728020	959.864807	427.058472	-0.541665	923.854492	450.175354	180.069305
-552.801208	207.324509	861.008118	-555.564026	4.000266	859.365417	-682.800537	240.641846	423.300934	-607.975586	-21.882986	473.705261	-677.769104	241.001160	68.239944	-693.320129	-6.347570	79.954872	-600.793213	314.008698	1276.588257	-572.309814	-76.234764	1290.003662	-543.171204	117.879295	1315.694824	-531.411377	118.451309	1583.753418	-635.993958	338.430298	1040.288086	-593.054504	-123.386490	1056.181396	-517.396179	304.343750	798.133362	-476.423340	-80.314339	823.984863	-546.372742	104.750847	959.877136	426.959625	-0.557886	923.851440	450.136810	180.103439
-552.870056	207.348663	861.035461	-555.613892	4.058363	859.405518	-682.813232	240.659439	423.289612	-607.844482	-21.753508	473.724274	-677.769897	241.023575	68.218117	-693.240906	-6.339371	79.973228	-600.967957	314.052002	1276.629272	-572.376160	-76.179176	1290.067017	-543.311035	117.903175	1315.725952	-531.479004	118.448334	1583.754883	-636.269653	339.066467	1040.253540	-592.932495	-123.657326	1056.288330	-517.685425	304.668579	798.143921	-476.134796	-80.802650	824.088806	-546.464661	104.799240	959.913513	426.857391	-0.576897	923.878052	450.071381	180.131119
-552.978760	207.357285	861.046875	-555.695740	4.116684	859.450012	-682.899231	240.716263	423.318451	-607.782410	-21.706800	473.719482	-677.836426	241.039124	68.212135	-693.216064	-6.322533	79.967133	-601.140198	314.072479	1276.693115	-572.494507	-76.151711	1290.090454	-543.429077	117.940247	1315.754395	-531.552429	118.440498	1583.772827	-636.479248	339.195831	1040.299072	-592.828369	-123.929863	1056.356079	-517.945618	304.961243	798.192505	-475.884460	-81.299728	824.190613	-546.576965	104.849930	959.942932	426.759521	-0.578316	923.891296	450.022064	180.121124
-553.102661	207.354355	861.073730	-555.799072	4.160716	859.493713	-682.927734	240.737854	423.310547	-607.969482	-21.848104	473.752228	-677.771118	241.034378	68.220367	-693.290283	-6.325628	80.016022	-601.290039	314.077209	1276.744263	-572.561279	-76.102386	1290.159546	-543.660950	118.043037	1315.764771	-531.636230	118.414238	1583.786255	-636.658203	339.266205	1040.405640	-592.701599	-124.193367	1056.444702	-518.218628	305.191528	798.220825	-475.657227	-81.798882	824.287964	-546.705811	104.879532	959.979431	426.632385	-0.595203	923.894226	449.965118	180.061356
-553.411438	207.636246	861.119629	-556.522644	4.053718	859.244934	-683.083679	240.825180	423.363983	-608.198853	-22.011354	473.747864	-677.905090	241.034622	68.240784	-693.420837	-6.349015	80.065475	-601.477051	314.122986	1276.818481	-572.639343	-76.051552	1290.214233	-543.679504	118.013977	1315.808105	-531.730652	118.386154	1583.800293	-636.871643	339.336212	1040.507813	-592.598938	-124.410934	1056.488892	-518.496094	305.393341	798.269104	-475.372375	-82.279701	824.421387	-547.114197	104.806999	959.868042	426.539459	-0.598152	923.905457	449.877106	180.037186
-553.310852	207.450974	861.132080	-556.005432	4.304499	859.530334	-682.993225	240.769501	423.312897	-607.961792	-21.810329	473.737701	-677.816711	241.018829	68.247520	-693.282349	-6.351617	80.033699	-601.649658	314.133270	1276.875610	-572.693665	-76.003700	1290.251831	-543.840088	118.045753	1315.831665	-531.821045	118.357559	1583.824951	-637.064453	339.438354	1040.620117	-592.464050	-124.617561	1056.574951	-518.780273	305.562256	798.301025	-475.126923	-82.798859	824.563049	-546.943787	104.989319	960.029236	426.426453	-0.659213	923.916199	449.833740	180.007553
-553.433105	207.443420	861.141602	-556.097107	4.316046	859.567627	-683.039734	240.789383	423.289398	-607.965942	-21.811350	473.761963	-677.791565	241.021393	68.255325	-693.303772	-6.369205	80.069572	-601.841125	314.166534	1276.938599	-572.840698	-75.953560	1290.239502	-543.967407	118.090729	1315.879761	-531.932983	118.318672	1583.855469	-637.280457	339.507568	1040.700684	-592.394409	-124.876564	1056.629761	-519.070496	305.761841	798.331116	-474.953461	-83.321678	824.637512	-547.063782	105.006180	960.053772	426.338562	-0.693163	923.916077	449.769104	180.004379
-553.606750	207.578720	861.184143	-556.461426	4.546464	859.608032	-683.149902	240.868835	423.317810	-607.776428	-21.691200	473.724731	-677.877869	241.052048	68.232025	-693.131104	-6.376511	80.068069	-602.043701	314.206482	1277.002808	-572.903870	-75.898796	1290.318970	-544.123840	118.124367	1315.901245	-532.049927	118.282661	1583.880249	-637.450806	339.082947	1040.866455	-592.325989	-125.209496	1056.762085	-519.360168	305.972717	798.356140	-474.811523	-83.889816	824.721375	-547.342468	105.180511	960.095947	426.267548	-0.710213	923.911987	449.722961	179.973389
-553.768555	207.625732	861.214722	-556.629517	4.609426	859.641907	-683.194641	240.859177	423.282410	-607.832886	-21.675604	473.797607	-677.858765	241.059738	68.205536	-693.086060	-6.366930	80.123032	-602.203979	314.223267	1277.066040	-572.970215	-75.849922	1290.370605	-544.283386	118.171890	1315.942871	-532.154114	118.252304	1583.911255	-637.678162	339.122528	1040.940674	-592.276245	-125.507469	1056.871338	-519.634033	306.129730	798.405151	-474.658752	-84.443192	824.822449	-547.506104	105.236786	960.128052	426.197571	-0.746036	923.935547	449.686066	179.947830
-553.898865	207.666702	861.242615	-556.733887	4.659227	859.709106	-683.218384	240.868179	423.261719	-607.915527	-21.673777	473.872253	-677.793091	241.066910	68.205894	-693.008240	-6.420456	80.178009	-602.343079	314.230896	1277.130005	-573.031860	-75.819389	1290.401978	-544.469788	118.214348	1315.968628	-532.280151	118.229134	1583.943970	-637.929321	339.210907	1041.027222	-592.259827	-125.749924	1056.984619	-519.938477	306.291321	798.441833	-474.512909	-84.963875	824.933472	-547.640381	105.302650	960.177124	426.092194	-0.769191	923.932556	449.631287	179.929840
-554.063599	207.650253	861.267273	-556.871399	4.664200	859.788635	-683.259827	240.864197	423.240295	-608.154602	-21.702623	474.025513	-677.749451	241.057297	68.198929	-692.929749	-6.414908	80.270981	-602.577881	314.287811	1277.216797	-573.221069	-75.773666	1290.416626	-544.622437	118.256294	1316.027954	-532.405396	118.175865	1583.992065	-638.138123	339.228546	1041.098633	-592.258850	-126.028549	1057.051880	-520.236450	306.402588	798.472717	-474.454010	-85.468140	825.008667	-547.783081	105.324654	960.228760	426.032562	-0.828182	923.938782	449.589417	179.899002
-554.227295	207.585571	861.302246	-556.711426	4.507370	859.914063	-683.307800	240.867706	423.201569	-608.405518	-21.605253	474.230286	-677.714783	241.056595	68.199608	-692.670166	-6.476996	80.369095	-602.790649	314.328217	1277.293823	-573.378357	-75.715752	1290.424561	-544.796448	118.288086	1316.106201	-532.530273	118.159470	1584.050659	-638.470703	339.818146	1041.091309	-592.266968	-126.227234	1057.127686	-520.542419	306.470001	798.540405	-474.402740	-85.944847	825.099121	-547.776794	105.270844	960.308838	425.949829	-0.860118	923.954590	449.542084	179.841599
-554.406433	207.628555	861.384888	-556.813721	4.514803	860.061096	-683.411316	240.849808	423.225128	-608.820862	-21.461967	474.449677	-677.755615	241.073578	68.232635	-692.424683	-6.499773	80.507835	-602.947693	314.333221	1277.373291	-573.441101	-75.678940	1290.444824	-544.966187	118.339699	1316.177612	-532.653870	118.140160	1584.122925	-638.696289	339.821747	1041.187622	-592.292053	-126.343971	1057.196289	-520.837463	306.502777	798.610718	-474.391266	-86.414139	825.181030	-547.925415	105.330826	960.424561	425.895416	-0.896111	923.955627	449.490814	179.806046
-554.617859	207.643845	861.455017	-556.890625	4.553357	860.240601	-683.466064	240.829498	423.194489	-609.476990	-21.255754	474.827240	-677.720398	241.088638	68.220970	-692.302795	-6.522287	80.720085	-603.188782	314.406403	1277.498779	-573.615479	-75.584175	1290.523804	-545.119141	118.375923	1316.300171	-532.784119	118.106674	1584.223389	-638.967407	339.839355	1041.293701	-592.372803	-126.465645	1057.276978	-521.110596	306.527283	798.696289	-474.448853	-86.838150	825.236084	-548.045837	105.416153	960.547913	425.829865	-0.888285	923.959045	449.271820	179.508316
-554.866272	207.669342	861.535461	-556.981018	4.589296	860.449402	-683.584473	240.800934	423.182190	-610.392700	-20.980917	475.291199	-677.719482	241.079178	68.219460	-692.144836	-6.534494	80.944153	-603.412659	314.466553	1277.635620	-573.760132	-75.508995	1290.614990	-545.279419	118.441360	1316.410767	-532.905457	118.101662	1584.346069	-639.202026	339.824249	1041.449707	-592.422241	-126.538773	1057.393188	-521.422363	306.587769	798.799866	-474.503357	-87.210953	825.301819	-548.192566	105.515625	960.691284	425.812195	-0.982186	923.974854	449.424530	179.772293
-555.124207	207.767014	861.649109	-557.033997	4.647263	860.690735	-683.729858	240.792709	423.177490	-611.726257	-20.972786	475.792450	-677.733459	241.058182	68.222549	-692.214355	-6.578072	81.220139	-603.628540	314.526062	1277.832397	-573.849487	-75.465736	1290.759399	-545.475220	118.521568	1316.539917	-533.031494	118.105400	1584.486694	-639.429016	339.349121	1041.726318	-592.526978	-126.599434	1057.536621	-521.718750	306.648499	798.933533	-474.611969	-87.559341	825.384216	-548.328430	105.663879	960.867615	425.752106	-1.034202	923.982361	449.378632	179.727783
-555.412231	207.905090	861.755249	-557.135620	4.770780	860.895386	-683.917114	240.830429	423.225220	-613.025024	-20.694056	476.302887	-677.761414	241.038208	68.224205	-692.049866	-6.611345	81.365143	-603.863342	314.594177	1278.027588	-573.956970	-75.399727	1290.894531	-545.639221	118.609146	1316.721680	-533.149414	118.102837	1584.654907	-639.667175	339.351257	1041.952026	-592.639160	-126.636772	1057.710327	-522.035889	306.676086	799.089844	-474.748810	-87.901970	825.477722	-548.471741	105.849724	961.019287	425.678711	-1.021556	923.999878	449.152069	179.438766
-555.729980	208.088882	861.878723	-557.243713	4.910468	861.085022	-684.062805	240.838882	423.230713	-614.245850	-20.419453	476.768463	-677.760315	241.002655	68.227104	-691.985352	-6.594990	81.511162	-604.093140	314.690826	1278.284668	-574.090942	-75.311600	1291.056763	-545.828796	118.687759	1316.924194	-533.274048	118.105339	1584.838379	-639.968872	339.762360	1042.119507	-592.801697	-126.594948	1057.865112	-522.340881	306.622223	799.342285	-474.956696	-88.233009	825.586487	-548.611694	106.051582	961.170288	425.852936	-1.442768	924.022339	449.693420	178.685669
-556.074707	208.209946	861.977905	-557.435425	5.062603	861.224121	-684.199768	240.837479	423.227661	-615.577698	-20.082163	477.189636	-677.805176	240.992065	68.231651	-691.740723	-6.598727	81.537674	-604.356079	314.816376	1278.553711	-574.258728	-75.195847	1291.221924	-546.001953	118.797928	1317.181274	-533.358215	118.050125	1585.062866	-640.230408	339.783234	1042.373413	-592.987061	-126.562744	1058.027222	-522.654907	306.589264	799.613281	-475.180267	-88.478752	825.694336	-548.784058	106.213020	961.281921	425.631958	-1.196525	924.018127	449.288330	179.535034
-556.428040	208.404770	862.107666	-557.642700	5.198891	861.378235	-684.289429	240.785248	423.169250	-617.094971	-19.846663	477.473083	-677.761108	240.958160	68.226265	-691.823914	-6.618152	81.547897	-604.591797	314.935272	1278.794800	-574.355347	-75.117104	1291.395874	-546.177979	118.888519	1317.393188	-533.509949	118.119522	1585.194092	-640.520752	339.769409	1042.638916	-593.195374	-126.533485	1058.230469	-522.929504	306.572327	799.879944	-475.441864	-88.677818	825.813904	-548.952454	106.395729	961.414978	425.611053	-1.226129	924.026184	449.255127	179.459045
-556.876221	208.663040	862.195068	-557.965088	5.366482	861.457764	-684.493408	240.862411	423.149567	-618.582764	-19.696047	477.747772	-677.791565	240.942139	68.178993	-691.675537	-6.548285	81.488701	-604.864441	315.100433	1279.060669	-574.429626	-74.969383	1291.581787	-546.317505	119.000526	1317.571899	-533.636230	118.132927	1585.373291	-640.796387	339.797394	1042.895752	-593.414673	-126.453018	1058.431396	-523.198242	306.567078	800.138550	-475.682770	-88.779617	825.930420	-549.201355	106.609291	961.487244	425.559875	-1.284375	924.053040	449.210693	179.431046
-557.326721	208.980148	862.286682	-558.346008	5.616694	861.467041	-684.690735	240.906387	423.054169	-619.695740	-19.073994	477.875916	-677.746338	240.980286	68.155594	-691.539978	-6.444057	81.352928	-605.129639	315.265350	1279.339355	-574.553162	-74.871017	1291.655029	-546.556580	119.197922	1317.737549	-533.760193	118.143250	1585.536865	-641.043884	339.357758	1043.255737	-593.670166	-126.419655	1058.609985	-523.415161	306.559875	800.420837	-475.997620	-88.813942	826.015076	-549.457764	106.854813	961.524231	425.532715	-1.332714	924.073059	449.180267	179.358505
-557.763611	209.231766	862.348572	-558.789124	5.866860	861.440552	-684.903442	240.953934	422.949249	-621.001648	-18.644642	477.842529	-677.763367	240.996140	68.087212	-691.394348	-6.306647	81.176056	-605.377808	315.430054	1279.573730	-574.610596	-74.743736	1291.781372	-546.676941	119.354248	1317.886475	-533.896118	118.179726	1585.695801	-641.410828	339.912842	1043.425049	-593.884155	-126.296638	1058.762329	-523.664612	306.550140	800.710938	-476.332336	-88.840591	826.108521	-549.733582	107.061378	961.527771	425.469849	-1.392383	924.098450	449.124542	179.318451
-558.162476	209.423203	862.372192	-559.247986	6.079231	861.378174	-685.207947	241.077332	422.896667	-622.523132	-18.294514	477.966858	-677.794434	241.027145	68.060844	-691.565430	-6.160648	80.988983	-605.638367	315.563568	1279.764648	-574.685669	-74.618546	1291.845093	-546.745911	119.518707	1318.070435	-534.031433	118.205971	1585.850586	-641.723755	340.078400	1043.641602	-594.134644	-126.188828	1058.876221	-523.898193	306.598938	801.008911	-476.712860	-88.834473	826.161255	-549.987000	107.217720	961.492981	425.395172	-1.369730	924.092102	448.887238	179.022095
-558.650269	209.576736	862.376648	-559.864258	6.295089	861.263367	-685.510498	241.261505	422.833466	-623.791504	-17.885017	477.925232	-677.831116	241.091507	68.002144	-691.588074	-5.998287	80.739540	-605.887329	315.726776	1279.957764	-574.729187	-74.453056	1291.893311	-546.819092	119.673775	1318.205078	-534.171753	118.246925	1585.976318	-642.004211	340.168762	1043.843384	-594.370117	-126.078011	1058.971191	-524.099792	306.603973	801.263123	-477.102997	-88.783905	826.190918	-550.326294	107.337143	961.418579	425.337830	-1.421354	924.102722	448.838989	178.955063
-559.114929	209.727295	862.368164	-560.548218	6.556202	861.166016	-685.899841	241.480865	422.787354	-624.807739	-17.319218	477.718292	-677.902893	241.136490	67.925514	-691.384644	-5.830402	80.433365	-606.044373	315.876831	1280.117065	-574.685791	-74.309006	1291.911377	-546.925232	119.868095	1318.295288	-534.307800	118.294769	1586.096313	-642.291199	340.327393	1044.002808	-594.586487	-125.992241	1059.066284	-524.297791	306.674683	801.470459	-477.496185	-88.614578	826.179199	-550.713074	107.488220	961.348328	425.292267	-1.460646	924.114868	448.820831	178.893402
-559.555847	209.827530	862.347290	-561.241943	6.758763	861.123474	-686.338074	241.689514	422.725891	-625.978455	-16.984537	477.621948	-677.950256	241.234772	67.858620	-691.634338	-5.641072	80.157738	-606.197632	316.037079	1280.252075	-574.633972	-74.143829	1291.949829	-546.970703	120.019249	1318.349609	-534.441528	118.352600	1586.193481	-642.444153	339.969513	1044.223022	-594.800903	-125.847801	1059.084106	-524.487610	306.823608	801.598755	-477.881348	-88.406105	826.118591	-551.145020	107.616234	961.303955	425.269440	-1.557846	924.124268	448.945099	179.134109
-560.034973	209.960312	862.332458	-562.055786	7.028653	861.050171	-686.728577	241.864838	422.611481	-626.841858	-16.562887	477.347992	-678.020081	241.328705	67.785507	-691.709717	-5.490660	79.781403	-606.325439	316.175903	1280.345947	-574.601074	-73.991043	1291.942017	-547.010742	120.183792	1318.388306	-534.572510	118.428932	1586.254639	-642.753967	340.585083	1044.244751	-594.973389	-125.704071	1059.077759	-524.706848	307.001434	801.695007	-478.322754	-88.156120	825.976196	-551.641357	107.771782	961.245544	425.198547	-1.620126	924.141174	448.908386	179.107071
-560.566284	210.148102	862.337830	-562.992859	7.329513	860.907349	-687.126221	242.053040	422.501465	-627.280640	-16.156015	476.939606	-677.928406	241.394958	67.726173	-691.793274	-5.362812	79.316132	-606.373352	316.309021	1280.400757	-574.543640	-73.825844	1291.895264	-547.039307	120.331741	1318.346313	-534.684143	118.766304	1586.268799	-642.957092	340.853485	1044.331299	-595.122559	-125.493675	1059.044189	-524.979431	307.259003	801.741089	-478.800049	-87.878929	825.806396	-552.205261	107.922195	961.159851	425.116272	-1.620714	924.146729	448.660553	178.782150
-561.176270	210.284607	862.317871	-564.069580	7.628145	860.713013	-687.627258	242.271683	422.380371	-627.628906	-15.913934	476.457306	-678.083252	241.473404	67.624733	-691.977051	-5.251433	78.831039	-606.410706	316.433868	1280.443359	-574.561584	-73.670555	1291.814819	-547.044556	120.459602	1318.270874	-534.790222	118.872147	1586.264526	-643.149292	341.117004	1044.402100	-595.293152	-125.282349	1058.962158	-525.257385	307.569244	801.778748	-479.281128	-87.553764	825.574585	-552.876282	108.029114	961.034973	425.062286	-1.665056	924.164246	448.627045	178.759659
-561.765198	210.593399	862.328979	-565.418945	8.094697	860.571228	-688.160645	242.572937	422.324280	-627.771667	-15.737103	475.829285	-678.154663	241.525742	67.569977	-692.280457	-5.133499	78.369980	-606.409851	316.557159	1280.463379	-574.585815	-73.533257	1291.706787	-547.048523	120.564461	1318.160645	-534.884827	118.722000	1586.247070	-643.312256	341.346680	1044.466919	-595.463379	-124.993065	1058.839111	-525.504211	307.831360	801.778137	-479.763947	-87.181488	825.353943	-553.769531	108.303009	960.961060	425.001190	-1.748340	924.183594	448.601654	178.703354
-562.511230	211.024124	862.321899	-566.965576	7.865576	859.968872	-688.752319	242.891449	422.307129	-627.929382	-15.836180	475.289764	-678.331116	241.610901	67.489876	-692.522827	-5.051534	77.935272	-606.350708	316.658386	1280.487915	-574.623047	-73.393585	1291.597168	-547.051697	120.632362	1318.013550	-534.975342	118.841743	1586.127441	-643.446228	341.560181	1044.497925	-595.655762	-124.749939	1058.701904	-525.767029	308.139008	801.754517	-480.260559	-86.756813	825.123535	-554.671143	108.071892	960.627869	424.978760	-1.744941	924.197021	448.569794	178.677628
-562.984070	211.170700	862.293213	-567.947083	8.044653	859.791199	-689.214600	243.109955	422.213562	-627.919312	-15.878298	474.750641	-678.422424	241.688904	67.388779	-692.452087	-5.020813	77.656082	-606.204529	316.732697	1280.449707	-574.681763	-73.298988	1291.454346	-547.251404	120.755646	1317.545166	-535.039673	118.974045	1586.005859	-643.542297	341.770538	1044.530762	-595.889038	-124.580406	1058.569336	-526.052368	308.425201	801.663574	-480.778290	-86.290405	824.842407	-555.386902	108.136078	960.522095	424.948151	-1.761714	924.214661	448.513275	178.645660
-563.623962	211.544815	862.260559	-569.630005	8.622306	859.543396	-689.744507	243.407501	422.149231	-627.592407	-15.786684	474.252930	-678.493896	241.794693	67.343918	-692.289917	-4.987744	77.472847	-606.017029	316.800659	1280.419189	-574.745667	-73.191223	1291.299316	-547.077332	120.769798	1317.693115	-535.055054	119.123894	1585.877808	-643.670288	342.129639	1044.546387	-596.107056	-124.284790	1058.389526	-526.377930	308.723907	801.571594	-481.262177	-85.745430	824.527222	-556.460999	108.450798	960.370483	424.983124	-1.775301	924.215088	448.518921	178.568451
-564.020874	211.529297	862.190552	-569.999512	8.346388	859.547363	-690.198120	243.672760	422.015259	-627.345947	-15.693688	474.159607	-678.509460	241.902649	67.267303	-692.228882	-4.981151	77.438950	-605.804749	316.868530	1280.350220	-574.851685	-73.073441	1291.140869	-547.103149	120.797211	1317.524292	-535.004395	119.232704	1585.799561	-643.705566	342.498138	1044.501465	-596.338806	-123.936852	1058.124268	-526.737854	309.054382	801.391785	-481.773254	-85.193214	824.211487	-556.906433	108.346497	960.344482	424.973480	-1.823408	924.206604	448.522614	178.565491
-564.585632	211.668686	862.178589	-570.904236	8.575319	859.599915	-690.715149	243.916946	421.911774	-627.283386	-15.775139	474.181488	-678.642944	242.014847	67.253899	-692.225342	-5.048367	77.497147	-605.590637	316.966553	1280.318237	-575.079224	-72.951912	1290.987549	-547.139221	120.823509	1317.360229	-534.962219	119.372345	1585.682861	-643.723633	342.812134	1044.499634	-596.640869	-123.582726	1057.852173	-527.178406	309.415283	801.202820	-482.393280	-84.607231	823.828796	-557.636169	108.544449	960.364502	424.983398	-1.866053	924.217529	448.520142	178.551331
-565.087097	211.859314	862.225342	-571.643616	8.786940	859.880310	-691.204285	244.045944	421.825439	-627.588318	-15.989836	474.344788	-678.741760	242.051437	67.196007	-692.268860	-5.138872	77.675735	-605.325134	317.056091	1280.316284	-575.271423	-72.863762	1290.895630	-547.179749	120.840767	1317.194214	-534.860596	119.518585	1585.584595	-643.711487	343.107819	1044.500244	-596.936707	-123.195961	1057.606201	-527.633972	309.707916	801.013672	-482.926208	-83.934303	823.526794	-558.310547	108.849693	960.535095	425.047607	-1.943864	924.224915	448.721649	178.818649
-565.862427	212.268005	862.335327	-573.056091	9.330999	859.966187	-691.747131	244.209396	421.823090	-628.018066	-16.236031	474.492981	-678.822327	242.074066	67.166199	-692.329773	-5.234023	77.828064	-605.079651	317.126312	1280.347534	-575.609192	-72.774216	1290.752686	-547.254211	120.845947	1317.025879	-534.778015	119.653549	1585.487915	-643.703003	343.414673	1044.587769	-597.291443	-122.854614	1057.381104	-528.129272	309.966614	800.810669	-483.528290	-83.265373	823.297058	-559.318542	109.278748	960.623657	425.052856	-1.916566	924.236816	448.540833	178.543381
-566.272278	212.290619	862.479614	-573.125061	9.211676	860.319946	-692.170227	244.276764	421.772522	-627.857544	-15.995852	474.642609	-678.806824	242.062042	67.138092	-692.196106	-5.264856	77.806732	-604.810120	317.164032	1280.451660	-575.988770	-72.686363	1290.645020	-547.353516	120.840912	1316.936890	-534.565613	119.823807	1585.394775	-643.671509	343.731598	1044.701172	-597.736572	-122.506531	1057.202759	-528.687561	310.244629	800.685791	-484.239777	-82.549950	822.972961	-559.650940	109.354118	960.883911	425.100769	-1.986064	924.258484	448.714355	178.744339
-566.890259	212.713821	862.687866	-573.752991	9.554998	860.519043	-692.617737	244.324524	421.827972	-628.004822	-15.888612	474.667206	-678.807373	242.014481	67.113922	-692.224609	-5.267930	77.810349	-604.526367	317.199738	1280.567871	-576.377991	-72.619774	1290.535278	-547.465637	120.849739	1316.878662	-534.353882	119.953674	1585.307495	-643.618591	344.010651	1044.924805	-598.144653	-122.037430	1057.006958	-529.325928	310.483582	800.620728	-484.883148	-81.837402	822.745300	-560.295410	109.733658	961.089722	425.129181	-1.973726	924.274231	448.546021	178.438034
-567.535889	213.094742	862.841248	-574.388367	9.906322	860.663940	-692.984253	244.402267	421.851013	-628.351196	-15.890431	474.700684	-678.879822	242.021423	67.100838	-692.365540	-5.264267	77.816505	-604.292358	317.251648	1280.708618	-576.795959	-72.544556	1290.490356	-547.595154	120.867546	1316.816895	-534.110474	120.084961	1585.219971	-643.605103	344.323944	1045.172974	-598.645508	-121.529648	1056.848633	-529.915955	310.676971	800.594116	-485.584625	-81.072311	822.547241	-560.948425	110.096748	961.240051	425.206696	-2.048260	924.307190	448.761993	178.631927
-568.270264	213.610657	862.980042	-575.527466	10.639685	860.714722	-693.325134	244.467209	421.878204	-628.642822	-15.762554	474.595490	-678.885620	242.031631	67.063606	-692.463196	-5.249251	77.794983	-604.088379	317.362549	1280.913818	-577.216248	-72.446442	1290.439087	-547.778870	120.898666	1316.757690	-533.825439	120.220078	1585.116333	-643.608276	344.572876	1045.410767	-599.228943	-121.168159	1056.729492	-530.505310	310.845245	800.579102	-486.263580	-80.310715	822.374878	-561.824402	110.654678	961.327759	425.241180	-2.049464	924.327637	448.614563	178.390457
-568.720947	213.798203	863.045471	-575.409668	10.519711	860.871338	-693.494873	244.419189	421.763214	-628.750000	-15.460257	474.585754	-678.844238	242.073181	67.037712	-692.468628	-5.197274	77.739944	-603.937744	317.488892	1281.085571	-577.771606	-72.350853	1290.355103	-547.879089	120.869308	1316.728027	-533.510559	120.350754	1585.041504	-643.645508	344.844330	1045.624268	-599.844971	-120.706131	1056.584473	-531.172180	311.092529	800.580750	-487.014923	-79.552376	822.223999	-562.033813	110.764839	961.444214	425.288940	-2.096906	924.357544	448.634491	178.376663
-569.355530	214.171539	863.087524	-575.924622	10.748830	860.844788	-693.616760	244.326401	421.638947	-628.835876	-15.176820	474.532776	-678.662292	242.084106	66.976578	-692.517822	-5.143869	77.687622	-603.860413	317.619965	1281.279663	-578.284607	-72.249214	1290.300903	-548.120300	120.933281	1316.718994	-533.149414	120.483040	1584.978638	-643.747314	345.168549	1045.841675	-600.494385	-120.173042	1056.442627	-531.812439	311.246368	800.579407	-487.719391	-78.796181	822.108643	-562.554932	111.037750	961.446167	425.368042	-2.193429	924.399170	448.845306	178.622650
-569.892456	214.498215	863.188049	-576.468506	11.024869	860.846924	-693.852905	244.327011	421.593994	-629.381958	-15.235789	474.546906	-678.632019	242.092239	66.962837	-692.680603	-5.097403	77.665710	-603.818359	317.763489	1281.493408	-578.821899	-72.163704	1290.251587	-548.407959	121.022934	1316.759155	-532.764221	120.598770	1584.970825	-643.821472	344.983856	1046.224609	-601.210510	-119.654335	1056.343872	-532.434814	311.412354	800.612610	-488.470886	-78.040115	822.056885	-563.071045	111.290260	961.494263	425.424835	-2.146940	924.411377	448.681396	178.360825
-570.603210	214.944778	863.279846	-577.521729	11.600583	860.801025	-694.152710	244.392761	421.566101	-629.953613	-15.292703	474.520142	-678.601440	242.078491	66.942467	-692.856628	-5.043638	77.628540	-603.872437	317.892426	1281.723389	-579.326355	-72.082367	1290.212280	-548.622803	121.024925	1316.849854	-532.330017	120.693138	1584.988892	-644.075378	345.815918	1046.358765	-601.990479	-119.253937	1056.319580	-533.097412	311.474365	800.690491	-489.210907	-77.307762	821.967590	-563.888062	111.713943	961.509277	425.447479	-2.142262	924.470764	448.665771	178.329300
-570.970215	214.971298	863.317993	-577.372192	11.374345	860.882568	-694.213379	244.318924	421.420288	-630.090454	-15.060360	474.580963	-678.349609	242.051636	66.909195	-692.813171	-5.025673	77.501640	-603.989197	318.047821	1281.965332	-579.810974	-72.022804	1290.162842	-548.832581	121.018265	1316.964478	-531.853271	120.764572	1584.992554	-644.322266	346.052612	1046.624634	-602.749817	-118.775993	1056.248657	-533.677734	311.507080	800.820251	-489.920258	-76.500854	821.985779	-564.034668	111.664185	961.573730	425.492981	-2.152505	924.492432	448.701263	178.300919
-571.451721	215.030731	863.295898	-577.803589	11.472131	860.848938	-694.369812	244.298401	421.333099	-630.322388	-14.835867	474.532501	-678.267639	242.053665	66.843491	-692.824402	-5.068799	77.442169	-604.121826	318.201019	1282.160278	-580.336182	-71.965096	1290.104614	-549.121582	121.072327	1317.005859	-531.367920	120.820473	1584.963135	-644.587830	346.274017	1046.847168	-603.527832	-118.273048	1056.090454	-534.189697	311.556763	800.968689	-490.684753	-75.729248	821.957520	-564.450073	111.738159	961.541626	425.538147	-2.145335	924.507568	448.709015	178.266785
-571.954102	215.182907	863.286011	-578.265259	11.611668	860.801453	-694.565796	244.282898	421.218109	-630.834900	-14.739211	474.511108	-678.273926	242.113937	66.793365	-692.982910	-5.088018	77.355873	-604.313782	318.319275	1282.274292	-580.841003	-71.911720	1290.007813	-549.412292	121.101135	1316.977295	-530.858765	121.131874	1584.868286	-644.921326	346.558868	1047.018921	-604.335571	-117.798164	1055.884033	-534.709045	311.734314	801.078918	-491.406006	-74.920868	821.858276	-564.872559	111.865982	961.506531	425.574371	-2.166056	924.515076	448.727020	178.299820
-572.458496	215.253952	863.274841	-578.719604	11.731450	860.791138	-694.774231	244.296951	421.126892	-631.271912	-14.549823	474.485321	-678.331421	242.195175	66.752884	-693.062988	-5.132030	77.262108	-604.510437	318.423889	1282.347290	-581.284119	-71.850250	1289.899536	-549.722717	121.180618	1316.954102	-530.304382	120.930557	1584.798218	-645.308472	346.815704	1047.127686	-605.110168	-117.425858	1055.807861	-535.106201	311.870819	801.182190	-492.214508	-74.250946	821.810608	-565.289795	111.962143	961.489441	425.603943	-2.191412	924.475342	448.751953	178.361313
-572.904907	215.264267	863.313354	-579.134705	11.838363	860.827637	-694.921509	244.350815	421.054626	-631.662659	-14.406233	474.466888	-678.234741	242.258545	66.717209	-693.099548	-5.156024	77.181259	-604.748718	318.511963	1282.453369	-581.747070	-71.807663	1289.802612	-550.007202	121.246475	1316.897339	-529.726807	120.971634	1584.645752	-645.719910	347.059143	1047.233276	-605.941528	-117.139030	1055.732300	-535.509460	312.107391	801.334229	-492.998718	-73.514519	821.711426	-565.678040	112.019356	961.522522	425.632935	-2.211579	924.482544	448.751892	178.369339
-573.300354	215.346786	863.385132	-579.577942	11.928081	860.884094	-695.165283	244.392197	421.032684	-632.049622	-14.323117	474.474915	-678.264893	242.266464	66.729195	-693.112061	-5.169422	77.116898	-605.061401	318.661774	1282.595459	-582.191284	-71.711586	1289.764648	-550.338928	121.298798	1316.951904	-529.159119	121.028976	1584.529175	-646.071472	347.201782	1047.415771	-606.718140	-116.785561	1055.666626	-535.819885	312.317841	801.530762	-493.860077	-72.881218	821.633362	-566.080139	112.095032	961.584656	425.656372	-2.199364	924.493591	448.774200	178.405106
-573.689514	215.383194	863.466431	-580.015869	12.029796	860.923462	-695.385986	244.425934	421.037384	-632.455078	-14.249202	474.461121	-678.250488	242.244736	66.767982	-693.088074	-5.186543	77.089966	-605.436401	318.734070	1282.718628	-582.703857	-71.676888	1289.662964	-550.637573	121.371590	1317.003784	-528.557983	121.051003	1584.424927	-646.521790	347.367554	1047.613770	-607.465515	-116.358635	1055.553711	-536.120667	312.496033	801.739502	-494.675659	-72.265060	821.581970	-566.482971	112.140266	961.643494	425.678711	-2.142848	924.517700	448.746582	178.377808
-574.053101	215.398560	863.548279	-580.452637	12.138163	860.964111	-695.600403	244.485046	421.024139	-632.795837	-14.207937	474.432770	-678.296692	242.227768	66.751015	-693.094666	-5.185547	77.047432	-605.856384	318.815704	1282.873291	-583.058655	-71.620796	1289.667847	-550.953247	121.421295	1317.077637	-527.980225	121.057800	1584.264648	-646.933594	347.496246	1047.772583	-608.158936	-115.957115	1055.500732	-536.369080	312.656860	801.949524	-495.531738	-71.628860	821.545532	-566.867920	112.177101	961.702759	425.745087	-2.150831	924.537964	448.953674	178.640305
-574.467102	215.415680	863.583069	-580.927490	12.199180	861.017456	-695.825745	244.557053	420.997559	-633.234009	-14.272280	474.467896	-678.353699	242.228943	66.734520	-693.174866	-5.163999	77.027077	-606.276672	318.941315	1282.974365	-583.421326	-71.544182	1289.650635	-551.269043	121.475990	1317.097168	-527.409790	121.078812	1584.087524	-647.300354	347.560242	1047.871704	-608.858154	-115.652466	1055.472412	-536.594788	312.871552	802.099915	-496.323944	-71.073761	821.503601	-567.290283	112.221077	961.744629	425.720703	-2.100714	924.545898	448.767517	178.393158
-574.872070	215.439850	863.580139	-581.347229	12.298609	861.062683	-696.040466	244.688126	420.936737	-633.388306	-14.181175	474.423981	-678.463318	242.266327	66.656746	-693.166687	-5.167624	76.973404	-606.685547	319.034332	1283.013550	-583.771545	-71.465706	1289.586792	-551.622925	121.546486	1317.026367	-526.894409	121.084846	1583.823364	-647.768799	347.776062	1047.906128	-609.573364	-115.497688	1055.486816	-536.819946	313.138428	802.213562	-497.138306	-70.597893	821.419067	-567.705322	112.305222	961.766357	425.744415	-2.074594	924.510132	448.784454	178.440521
-575.201721	215.558868	863.577087	-581.798767	12.405645	861.090698	-696.212646	244.843979	420.878265	-633.698608	-14.290693	474.370331	-678.550476	242.368805	66.630188	-693.304626	-5.135907	76.953384	-607.121277	319.151733	1283.043213	-584.103943	-71.395248	1289.489502	-551.921997	121.626968	1316.936401	-526.378784	121.091621	1583.579590	-648.243530	347.888611	1047.944580	-610.184753	-115.313545	1055.397217	-537.087158	313.452484	802.277283	-497.924896	-70.160423	821.283691	-568.105896	112.427574	961.780029	425.756287	-2.088182	924.486633	448.802124	178.486938
-575.523071	215.735352	863.596252	-582.286194	12.521622	861.078125	-696.505493	245.010742	420.895660	-633.822327	-14.293901	474.296936	-678.669067	242.432678	66.599281	-693.327087	-5.145126	76.895775	-607.602905	319.214478	1283.051270	-584.392883	-71.343063	1289.433838	-552.205261	121.680222	1316.832397	-525.906189	121.100342	1583.327393	-648.723816	348.040558	1047.916016	-610.740540	-115.105019	1055.301880	-537.366821	313.737396	802.336792	-498.674225	-69.736656	821.131653	-568.480225	112.549294	961.779846	425.749237	-2.114975	924.455627	448.806488	178.549927
-575.834167	215.759644	863.601135	-582.672974	12.595488	861.062012	-696.706909	245.135025	420.894867	-633.842957	-14.311399	474.214050	-678.753174	242.419662	66.608879	-693.276794	-5.141572	76.835670	-608.025208	319.293335	1283.110107	-584.625061	-71.269623	1289.339844	-552.515137	121.751793	1316.748169	-525.575256	121.057106	1583.083252	-649.099060	348.078308	1047.954590	-611.211609	-114.977150	1055.274780	-537.613220	313.955078	802.460327	-499.522675	-69.409813	820.949890	-568.868042	112.585083	961.778076	425.767426	-2.051257	924.444885	448.772278	178.557846
-576.084412	215.773041	863.662659	-583.000000	12.635361	861.120361	-696.890137	245.207428	420.942749	-633.667847	-14.165635	474.137909	-678.847229	242.407379	66.639130	-693.221191	-5.110954	76.818504	-608.450867	319.360016	1283.196045	-584.840759	-71.200111	1289.289673	-552.799561	121.811668	1316.730591	-525.150024	121.058899	1582.919800	-649.535461	348.170990	1048.045166	-611.685242	-114.780258	1055.208374	-537.870911	314.094269	802.615479	-500.260101	-69.224846	820.792358	-569.186157	112.607033	961.841003	425.812897	-2.105252	924.479248	448.972229	178.774475
-576.373108	215.742630	863.704102	-583.382507	12.658709	861.196045	-697.062744	245.235687	420.947205	-633.891602	-14.325295	474.200775	-678.893494	242.363739	66.671967	-693.284302	-5.096749	76.823540	-608.856384	319.368958	1283.242554	-585.011353	-71.107628	1289.278076	-553.066040	121.894058	1316.707764	-524.828857	121.034492	1582.778076	-649.987183	348.281067	1048.090942	-612.079773	-114.655029	1055.185669	-538.156006	314.255157	802.725525	-500.961517	-69.024269	820.671631	-569.551636	112.616043	961.902893	425.784485	-2.001854	924.505493	448.729034	178.563675
-576.649414	215.716965	863.725525	-583.798279	12.720759	861.287048	-697.257019	245.334854	420.926422	-633.888306	-14.303407	474.191315	-678.959717	242.371689	66.672821	-693.304749	-5.084604	76.825386	-609.226196	319.425751	1283.285156	-585.136658	-70.995361	1289.299805	-553.307983	121.973267	1316.712280	-524.593018	120.996620	1582.637207	-650.397461	348.396271	1048.146851	-612.455261	-114.632988	1055.202271	-538.499817	314.460449	802.793518	-501.735352	-68.864212	820.526001	-569.952393	112.662392	961.965149	425.881897	-2.012123	924.530151	448.941132	178.808273
-576.974731	215.848434	863.723389	-584.306091	12.790127	861.289307	-697.441650	245.450775	420.893890	-633.765381	-14.173650	474.144135	-679.035522	242.406799	66.607468	-693.279175	-5.068751	76.827339	-609.579773	319.501892	1283.271973	-585.380432	-70.926849	1289.272827	-553.586060	122.089798	1316.678223	-524.438843	120.996109	1582.509277	-650.799133	348.540924	1048.149170	-612.777466	-114.648842	1055.210083	-538.852661	314.663086	802.786743	-502.453827	-68.813286	820.366333	-570.383728	112.756714	961.966675	425.934082	-2.005659	924.549011	448.996552	178.847473
-577.301331	215.937744	863.732117	-584.744263	12.849547	861.286194	-697.563965	245.516525	420.800385	-633.884399	-14.291698	474.173035	-679.111267	242.469345	66.529633	-693.367432	-5.078111	76.842934	-609.854309	319.563904	1283.279663	-585.632568	-70.887947	1289.198608	-553.890015	122.195358	1316.599731	-524.351501	120.980560	1582.390015	-651.224121	348.709442	1048.131714	-613.118774	-114.703506	1055.186157	-539.275879	314.882355	802.776428	-503.113373	-68.826996	820.184814	-570.782410	112.820473	961.971008	425.996216	-2.029007	924.557007	449.012878	178.865662
-577.676514	215.964554	863.722656	-585.125488	12.866945	861.264709	-697.724731	245.581955	420.756561	-633.921204	-14.337831	474.142639	-679.178833	242.497726	66.490669	-693.380615	-5.098965	76.810432	-610.100586	319.589752	1283.267090	-585.790466	-70.837601	1289.155518	-554.114685	122.239082	1316.533936	-524.320374	120.944420	1582.270264	-651.587952	348.832733	1048.150513	-613.409729	-114.751892	1055.141846	-539.715210	315.083435	802.742065	-503.784607	-68.960396	819.960449	-571.163757	112.836563	961.955750	426.056519	-2.040149	924.533508	449.068604	178.927887
-577.964539	216.022446	863.772339	-585.458923	12.884424	861.288879	-697.786743	245.609314	420.764526	-633.937439	-14.322401	474.058014	-679.189270	242.467209	66.494667	-693.358521	-5.097790	76.735138	-610.336731	319.589905	1283.274414	-585.955566	-70.801651	1289.083130	-554.310669	122.262177	1316.487793	-524.338684	120.903877	1582.184448	-651.903748	348.884827	1048.242065	-613.681274	-114.825218	1055.084961	-540.190979	315.170532	802.721497	-504.364929	-69.077766	819.766479	-571.502075	112.860771	961.995300	426.106232	-2.032670	924.505005	448.903595	178.656586
-578.338074	216.025864	863.833984	-585.766052	12.916034	861.329834	-697.820740	245.556015	420.760010	-633.943909	-14.338627	473.988098	-679.168274	242.432816	66.540855	-693.384216	-5.114475	76.698570	-610.554077	319.617462	1283.332275	-586.102966	-70.768028	1289.056763	-554.496582	122.267197	1316.470093	-524.414124	120.869598	1582.142334	-652.218445	348.948181	1048.361816	-613.944641	-114.886887	1055.083496	-540.669067	315.270569	802.791870	-504.867096	-69.179733	819.629456	-571.861938	112.871971	962.048523	426.158875	-2.001437	924.478577	448.921692	178.628082
-578.669312	216.052170	863.903442	-586.066284	12.940696	861.371765	-697.905640	245.574799	420.756989	-633.982849	-14.334130	473.945404	-679.174744	242.400146	66.589439	-693.435974	-5.145656	76.669968	-610.754211	319.629181	1283.410889	-586.273254	-70.741875	1289.016846	-554.676819	122.271973	1316.498901	-524.537964	120.833168	1582.136230	-652.569702	348.998383	1048.477173	-614.187988	-114.966225	1055.065186	-541.227234	315.369720	802.812561	-505.308655	-69.286064	819.530457	-572.203186	112.886421	962.106628	426.252594	-2.081535	924.492737	449.129242	178.831573
-579.003479	216.025177	863.941650	-586.350525	13.017129	861.407227	-697.946106	245.585342	420.719055	-634.030396	-14.321289	473.950531	-679.144470	242.409103	66.590218	-693.465942	-5.164732	76.692261	-610.984131	319.649170	1283.455200	-586.406189	-70.696335	1289.040283	-554.848877	122.322350	1316.523926	-524.722534	120.811882	1582.140137	-652.940979	349.113403	1048.532349	-614.431274	-115.002548	1055.136108	-541.738281	315.488708	802.806274	-505.779999	-69.514046	819.426575	-572.519836	112.911743	962.144226	426.274902	-2.011591	924.506958	448.952423	178.605713
-579.154541	215.925888	863.943665	-586.295715	13.137682	861.617920	-697.905029	245.539810	420.589264	-634.003174	-14.312093	473.989777	-679.101257	242.449921	66.528992	-693.433044	-5.152936	76.695503	-611.195068	319.670441	1283.500000	-586.584717	-70.672340	1289.109619	-555.006348	122.370087	1316.557617	-524.942627	120.787384	1582.163818	-653.299377	349.262482	1048.558594	-614.684692	-115.076805	1055.203247	-542.252075	315.561157	802.775818	-506.189240	-69.817055	819.355896	-572.644714	113.035889	962.260193	426.339203	-2.035030	924.533203	448.997986	178.596512
-579.447021	215.924088	863.955322	-586.449524	13.249151	861.659607	-697.930786	245.522888	420.508636	-633.909668	-14.233420	473.978638	-679.070251	242.480209	66.473061	-693.368164	-5.132984	76.671280	-611.389648	319.709900	1283.540283	-586.730713	-70.646584	1289.180786	-555.209412	122.420830	1316.582520	-525.215210	120.777679	1582.201904	-653.623779	349.336426	1048.595703	-614.947632	-115.171982	1055.291748	-542.798096	315.689697	802.705444	-506.531616	-70.127975	819.347839	-572.880798	113.111961	962.288513	426.412506	-2.043901	924.549622	449.020111	178.618744
-579.730347	215.905762	863.957703	-586.594360	13.266379	861.704102	-697.937561	245.444702	420.428406	-634.063232	-14.361846	473.998322	-678.965759	242.494171	66.460190	-693.494080	-5.181581	76.700851	-611.575928	319.706024	1283.591431	-586.947937	-70.673073	1289.211548	-555.379822	122.413551	1316.624878	-525.516174	120.751106	1582.247437	-653.952271	349.405304	1048.654541	-615.200317	-115.271416	1055.386108	-543.352173	315.759857	802.660278	-506.790161	-70.393173	819.376526	-573.108643	113.139145	962.313721	426.504303	-2.085931	924.543091	449.245178	178.864655
-579.958984	215.849289	863.967407	-586.653381	13.286793	861.779785	-697.893799	245.400467	420.374207	-634.105652	-14.394448	473.949890	-678.874878	242.457550	66.460983	-693.504700	-5.207712	76.660973	-611.764038	319.696381	1283.644775	-587.117676	-70.681168	1289.239868	-555.564819	122.405342	1316.679932	-525.862061	120.725327	1582.300293	-654.231079	349.331909	1048.774170	-615.436218	-115.397552	1055.465698	-543.852234	315.854645	802.673950	-506.977692	-70.668663	819.389893	-573.274414	113.162071	962.359192	426.567902	-2.142733	924.540894	449.300446	178.812500
-580.211243	215.814529	863.999023	-586.786865	13.315900	861.780273	-697.891479	245.309875	420.338196	-634.201782	-14.436249	473.879639	-678.830200	242.415375	66.474792	-693.513367	-5.230594	76.608665	-611.986877	319.690918	1283.732422	-587.315918	-70.720970	1289.259277	-555.755859	122.350891	1316.707764	-526.230896	120.695862	1582.364990	-654.536987	349.310883	1048.914185	-615.629211	-115.529884	1055.475952	-544.341187	315.896149	802.659668	-507.127777	-70.964584	819.435730	-573.469543	113.149467	962.375366	426.606232	-2.081435	924.513062	449.122070	178.556931
-580.732422	216.074341	864.050842	-587.635071	13.108611	861.458374	-698.100647	245.386047	420.407013	-634.535217	-14.638689	473.832855	-678.858154	242.398315	66.536636	-693.618103	-5.240563	76.603645	-612.173279	319.672180	1283.820679	-587.498474	-70.748749	1289.289185	-555.954712	122.333778	1316.755493	-526.610840	120.896263	1582.431030	-654.840149	349.299652	1049.000244	-615.788086	-115.687737	1055.546387	-544.859497	315.940857	802.622009	-507.260468	-71.235466	819.471985	-573.992432	112.974426	962.220764	426.696747	-2.111520	924.508850	449.141022	178.482330
-580.778564	215.746902	864.012817	-587.062500	13.312117	861.796448	-698.046082	245.312073	420.293030	-634.395569	-14.474777	473.850708	-678.800720	242.440750	66.487083	-693.572937	-5.230416	76.542717	-612.396973	319.629333	1283.838623	-587.669922	-70.787521	1289.359985	-556.098022	122.291061	1316.830688	-526.997559	120.661850	1582.548096	-655.108276	349.281738	1049.050537	-615.901550	-115.756920	1055.585815	-545.289917	316.063812	802.628418	-507.349640	-71.583099	819.559753	-573.864075	113.128136	962.387817	426.762085	-2.171051	924.528503	449.367615	178.722733
-580.950989	215.740906	864.024414	-587.072632	13.301507	861.857056	-698.101074	245.304794	420.241211	-634.462646	-14.425523	473.906250	-678.725769	242.517715	66.439072	-693.570801	-5.224420	76.584686	-612.589783	319.595367	1283.841309	-587.790039	-70.816017	1289.484009	-556.232605	122.280907	1316.879883	-527.421448	120.654640	1582.647949	-655.372925	349.297333	1049.048218	-615.993286	-115.890717	1055.713745	-545.681519	316.192017	802.587280	-507.433777	-71.912903	819.659668	-573.966675	113.152344	962.425537	426.853699	-2.162808	924.528870	449.437866	178.767822
-581.409302	216.036209	864.033813	-587.949951	13.036469	861.502563	-698.379395	245.433823	420.278168	-634.871033	-14.595891	473.964691	-678.838379	242.556686	66.389648	-693.706726	-5.219647	76.671043	-612.813721	319.558929	1283.829224	-587.937012	-70.827805	1289.614136	-556.426636	122.263603	1316.938965	-527.859253	120.666451	1582.759766	-655.662231	349.263550	1049.054199	-616.083740	-116.021118	1055.846924	-545.994873	316.283783	802.551025	-507.483307	-72.223480	819.783203	-574.442932	112.966286	962.230469	426.840210	-2.108117	924.561768	449.264954	178.573349
-581.640198	216.052750	864.063782	-588.110657	13.038802	861.465942	-698.526245	245.468491	420.279785	-634.955750	-14.575007	474.009491	-678.966675	242.547455	66.361313	-693.775818	-5.241445	76.675674	-613.065552	319.507507	1283.835205	-588.086060	-70.864677	1289.768311	-556.593445	122.243851	1317.007568	-528.303040	120.688400	1582.878052	-655.921082	349.199493	1049.074707	-616.129578	-116.180084	1055.979004	-546.262756	316.323608	802.549377	-507.503601	-72.521942	819.930054	-574.617737	112.946114	962.224487	426.911987	-2.114933	924.578003	449.305359	178.551163
-581.789185	216.048477	864.090881	-588.193542	13.046601	861.462219	-698.619873	245.440048	420.260071	-634.883118	-14.462951	473.950867	-678.988159	242.526886	66.386360	-693.739441	-5.239200	76.629204	-613.353882	319.450836	1283.873047	-588.226257	-70.924194	1289.877808	-556.805847	122.172867	1317.085815	-528.772156	120.673882	1582.997437	-656.189392	349.147095	1049.108398	-616.188171	-116.415970	1056.084229	-546.545044	316.335693	802.572754	-507.485992	-72.802559	820.060181	-574.733398	112.936020	962.235962	426.971497	-2.122196	924.578979	449.326477	178.526184
-581.943420	215.995102	864.101379	-588.222900	13.065163	861.451843	-698.747986	245.429153	420.287903	-635.064331	-14.538821	473.923584	-678.981750	242.463806	66.405060	-693.831238	-5.263767	76.602776	-613.631104	319.374481	1283.936890	-588.369446	-71.011078	1289.977417	-557.033630	122.113739	1317.150513	-529.274536	120.901131	1583.067627	-656.463379	349.091675	1049.138306	-616.216553	-116.690277	1056.179077	-546.781799	316.330170	802.595703	-507.493164	-73.107796	820.181946	-574.839355	112.914536	962.237427	427.005951	-2.137301	924.560303	449.328125	178.499207
-582.105103	215.941223	864.119934	-588.287048	13.044388	861.447815	-698.799500	245.384613	420.293304	-635.083435	-14.551598	473.894806	-678.929626	242.444397	66.448410	-693.882446	-5.285010	76.545372	-613.927002	319.299164	1283.961182	-588.533142	-71.085274	1290.047363	-557.252197	122.030052	1317.218872	-529.737183	120.641747	1583.176025	-656.657959	348.956604	1049.183838	-616.238586	-116.985451	1056.297485	-547.031189	316.381927	802.587830	-507.445923	-73.460106	820.330200	-574.979858	112.871613	962.247437	427.071930	-2.116426	924.541382	449.341064	178.508667
-582.024536	215.632675	864.093018	-587.618347	13.222796	861.790588	-698.749084	245.319260	420.189758	-634.816711	-14.362777	473.855347	-678.874939	242.467545	66.410515	-693.756592	-5.298388	76.467804	-614.212769	319.252594	1283.970215	-588.618347	-71.157089	1290.163330	-557.470459	121.977608	1317.279175	-530.215820	120.634094	1583.271973	-656.875793	348.937958	1049.163086	-616.217224	-117.275124	1056.434448	-547.203796	316.413422	802.562683	-507.378540	-73.799820	820.470520	-574.772034	113.018349	962.425598	427.118530	-2.151122	924.524536	449.411438	178.504089
-582.442078	215.922348	864.128479	-588.392395	12.999656	861.434143	-698.903687	245.385040	420.197083	-635.096741	-14.601616	473.885101	-678.935181	242.505280	66.390594	-693.903687	-5.289183	76.521507	-614.585022	319.213806	1283.967773	-588.814087	-71.208054	1290.248291	-557.242493	121.836800	1317.531250	-530.708130	120.650368	1583.338379	-657.105164	348.911926	1049.102051	-616.172974	-117.527657	1056.529175	-547.359863	316.439545	802.538208	-507.260681	-74.107864	820.594482	-575.206299	112.840950	962.245422	427.157745	-2.180550	924.538879	449.432861	178.522751
-582.398621	215.571457	864.073730	-587.734863	13.190383	861.759216	-698.819092	245.308609	420.116058	-634.745300	-14.387594	473.865845	-678.829407	242.538681	66.333771	-693.682922	-5.273185	76.538872	-614.818115	319.120514	1283.922729	-588.801086	-71.285500	1290.384155	-557.859070	121.951126	1317.383301	-531.129517	120.705017	1583.427124	-657.297180	348.846619	1049.046021	-616.067749	-117.720871	1056.699951	-547.421997	316.438293	802.541870	-507.089020	-74.419411	820.731995	-575.008301	112.977989	962.399414	427.233582	-2.233525	924.556030	449.690277	178.764236
-582.822937	215.817474	864.102783	-588.489929	12.898045	861.398132	-698.975586	245.342010	420.134918	-634.997009	-14.595466	473.919678	-678.912170	242.537491	66.309830	-693.835999	-5.251377	76.579079	-615.147522	319.029083	1283.899536	-588.856812	-71.342613	1290.485352	-558.087891	121.940689	1317.428711	-531.575439	120.740227	1583.495361	-657.488953	348.774414	1049.020142	-615.940552	-117.927155	1056.821655	-547.478088	316.420685	802.569397	-506.912323	-74.705002	820.861633	-575.444519	112.746849	962.214661	427.287201	-2.202541	924.555847	449.723328	178.780380
-582.975220	215.800873	864.149353	-588.505798	12.862017	861.381775	-699.069275	245.327957	420.138550	-634.963013	-14.636346	473.934448	-678.921204	242.516144	66.341942	-693.842346	-5.279845	76.596542	-615.488770	318.917572	1283.919067	-588.934570	-71.378433	1290.545044	-558.303223	121.878601	1317.508301	-532.008057	120.808327	1583.575806	-657.658997	348.629974	1049.032715	-615.792847	-118.132492	1056.906006	-547.513672	316.374878	802.630554	-506.649933	-74.924652	821.043274	-575.554565	112.697395	962.232056	427.281525	-2.129753	924.532837	449.520203	178.506241
-582.845520	215.377136	864.149963	-587.722717	13.027309	861.768372	-698.910583	245.229843	420.084045	-634.705383	-14.513733	473.884735	-678.805664	242.475708	66.386688	-693.735291	-5.299583	76.510078	-615.853699	318.805634	1283.951782	-588.992737	-71.461212	1290.617676	-558.552124	121.831963	1317.561401	-532.471191	120.786560	1583.609375	-657.854919	348.468353	1049.050415	-615.657349	-118.428886	1056.971313	-547.521118	316.298401	802.714966	-506.428040	-75.210205	821.186523	-575.317261	112.790977	962.451233	427.358978	-2.203478	924.548218	449.726166	178.686508
-582.933167	215.388123	864.213684	-587.700317	12.976471	861.736633	-698.918335	245.176575	420.079865	-634.660278	-14.555642	473.858154	-678.808411	242.473022	66.397865	-693.784607	-5.334481	76.492737	-616.221741	318.689758	1283.968140	-589.058838	-71.539253	1290.682251	-558.793701	121.750435	1317.608154	-532.890991	120.786827	1583.650757	-658.030457	348.344666	1049.014648	-615.521851	-118.695648	1056.993164	-547.511658	316.232422	802.795898	-506.182800	-75.509148	821.297607	-575.417725	112.731544	962.473389	427.407410	-2.214954	924.548767	449.769836	178.725754
-583.064697	215.314651	864.223083	-587.687622	12.924330	861.723572	-698.919922	245.163330	420.063141	-634.663269	-14.661393	473.835480	-678.838623	242.522034	66.375175	-693.790955	-5.375120	76.472893	-616.586182	318.620270	1283.968506	-589.130859	-71.628189	1290.731079	-559.090393	121.698502	1317.619019	-533.319336	120.809410	1583.668701	-658.213501	348.218079	1048.957886	-615.377441	-118.968102	1057.048340	-547.483337	316.177277	802.812439	-505.933044	-75.804703	821.413574	-575.504822	112.665192	962.474243	427.479645	-2.253404	924.528076	449.818329	178.675888
-583.242798	215.265991	864.202759	-587.714905	12.868790	861.687134	-698.922729	245.153793	420.032074	-634.661682	-14.754686	473.824524	-678.868774	242.533279	66.345085	-693.779480	-5.376877	76.486465	-616.973328	318.531464	1283.918823	-589.174805	-71.711906	1290.793823	-559.360840	121.687714	1317.638184	-533.719849	120.840248	1583.678223	-658.386841	348.111084	1048.859009	-615.202820	-119.258034	1057.114746	-547.470703	316.121765	802.810059	-505.672974	-76.076118	821.487366	-575.615540	112.612717	962.446655	427.543457	-2.249075	924.521057	449.873383	178.736420
-583.409668	215.243515	864.182007	-587.780212	12.733210	861.631470	-698.939758	245.138840	420.003662	-634.634888	-14.836440	473.846985	-678.872925	242.548691	66.338425	-693.790710	-5.376631	76.497734	-617.389221	318.439575	1283.878052	-589.233459	-71.759094	1290.881836	-559.588501	121.663376	1317.668945	-534.099670	120.881653	1583.687134	-658.575867	348.017456	1048.798218	-614.991028	-119.533005	1057.201782	-547.421448	316.033844	802.804199	-505.411743	-76.332291	821.602051	-575.739990	112.522476	962.409119	427.589478	-2.276206	924.530884	449.920776	178.709183
-583.578857	215.115158	864.176086	-587.754700	12.669497	861.605164	-698.946655	245.120224	419.987091	-634.625610	-14.930634	473.894531	-678.864685	242.537308	66.329735	-693.801941	-5.368011	76.522095	-617.791870	318.329956	1283.877563	-589.264648	-71.850266	1290.968262	-559.802551	121.618752	1317.732788	-534.463135	120.918823	1583.703125	-658.752563	347.845459	1048.732788	-614.781189	-119.737068	1057.306885	-547.402710	315.932129	802.837402	-505.115936	-76.510971	821.719788	-575.844910	112.426086	962.396301	427.661102	-2.270227	924.550659	449.986267	178.718857
-583.849854	215.243011	864.220154	-588.203857	12.431076	861.373962	-699.009644	245.121765	420.031860	-634.677246	-15.107815	473.895966	-678.882996	242.512604	66.347893	-693.864197	-5.358840	76.559074	-618.218323	318.195923	1283.865356	-589.296570	-71.936638	1291.037354	-560.034119	121.556107	1317.805664	-534.804504	120.949158	1583.727051	-658.917236	347.664825	1048.682373	-614.566467	-119.905991	1057.357178	-547.321289	315.800507	802.940491	-504.807495	-76.675667	821.823792	-576.141907	112.228500	962.294312	427.731689	-2.273330	924.597900	450.049530	178.689682
-583.950745	215.111359	864.255920	-588.138489	12.344549	861.358704	-699.008545	245.049332	420.044495	-634.607727	-15.193006	473.910156	-678.865967	242.456573	66.361877	-693.847656	-5.363587	76.564682	-618.651306	318.093903	1283.868530	-589.343872	-72.031479	1291.132813	-560.274963	121.464630	1317.843994	-535.172119	120.967682	1583.725586	-659.126038	347.512939	1048.662476	-614.345337	-120.058617	1057.373657	-547.269653	315.673218	803.050476	-504.506409	-76.938766	821.924438	-576.207153	112.103050	962.308960	427.798370	-2.207464	924.577637	449.915497	178.474518
-584.044922	214.979874	864.267700	-588.035095	12.244572	861.324524	-698.996277	244.987869	420.036896	-634.441345	-15.237307	473.873322	-678.896179	242.447861	66.378296	-693.886963	-5.376100	76.568924	-619.103088	317.948456	1283.848267	-589.376465	-72.136040	1291.186279	-560.562439	121.425369	1317.908203	-535.489746	120.989922	1583.732422	-659.355103	347.338959	1048.581055	-614.127563	-120.237228	1057.401245	-547.256409	315.558258	803.116943	-504.199829	-77.153168	822.027893	-576.269897	111.975327	962.304260	427.884949	-2.298895	924.606934	450.154938	178.628296
-584.082336	214.875229	864.253052	-587.914368	12.180288	861.312195	-698.954407	244.909531	420.005981	-634.269836	-15.287726	473.825165	-678.858093	242.418625	66.345337	-693.912659	-5.397037	76.553032	-619.531067	317.800323	1283.795410	-589.408569	-72.226387	1291.216797	-560.838318	121.340752	1317.895142	-535.837097	121.015999	1583.711670	-659.610962	347.191223	1048.497070	-613.907776	-120.455101	1057.411987	-547.219849	315.459656	803.170349	-503.919464	-77.345642	822.100647	-576.291931	111.900444	962.297119	427.950531	-2.346486	924.591980	450.232666	178.655075
-584.144836	214.759613	864.247986	-587.790833	12.086535	861.297852	-698.958801	244.840988	419.976135	-634.116760	-15.303749	473.783478	-678.866394	242.413391	66.321846	-693.932739	-5.441163	76.535583	-619.966064	317.700775	1283.747070	-589.446106	-72.335236	1291.262695	-561.114624	121.258926	1317.920898	-536.207275	121.015495	1583.678223	-659.864380	347.044067	1048.417480	-613.711792	-120.705795	1057.468750	-547.236267	315.398773	803.186401	-503.627960	-77.504951	822.173645	-576.316772	111.800819	962.292908	428.000763	-2.382780	924.591919	450.278992	178.634750
-584.223083	214.651474	864.240173	-587.695190	11.948422	861.293945	-698.976563	244.834320	419.986023	-634.025818	-15.428381	473.813202	-678.944458	242.436768	66.314133	-693.910767	-5.448378	76.560791	-620.451660	317.570984	1283.713257	-589.500488	-72.405945	1291.307983	-561.361938	121.204224	1317.937988	-536.490601	121.080750	1583.653809	-660.129211	346.889587	1048.336304	-613.536804	-120.931526	1057.515015	-547.251526	315.308136	803.184875	-503.339172	-77.666130	822.267639	-576.353394	111.688858	962.291565	428.070984	-2.415834	924.596924	450.348145	178.644760
-584.346497	214.491074	864.233154	-587.599976	11.814021	861.302368	-698.985840	244.824661	419.989014	-634.032349	-15.566222	473.866638	-678.921692	242.415924	66.322594	-693.999878	-5.464374	76.623428	-620.873657	317.453918	1283.706543	-589.556335	-72.516174	1291.351074	-561.608704	121.144371	1317.984375	-536.826965	121.105324	1583.658081	-660.421570	346.707520	1048.297729	-613.327515	-121.112175	1057.600342	-547.323853	315.174255	803.182373	-503.036591	-77.806580	822.397522	-576.411560	111.559822	962.296814	428.135620	-2.376271	924.577881	450.402802	178.638077
-584.442383	214.315201	864.251587	-587.492065	11.690676	861.316101	-698.998474	244.766129	419.985291	-633.958069	-15.639521	473.902802	-678.917175	242.395584	66.334305	-693.978027	-5.455423	76.650101	-621.314758	317.333649	1283.716309	-589.596985	-72.631630	1291.406128	-561.839478	121.078995	1318.036133	-537.150330	121.097221	1583.665527	-660.685303	346.497314	1048.253052	-613.166260	-121.309776	1057.653809	-547.387024	315.042206	803.218384	-502.727814	-77.912514	822.526001	-576.449402	111.417717	962.317261	428.213623	-2.399296	924.606079	450.488129	178.639343
-584.535950	214.151871	864.237305	-587.374023	11.491985	861.351563	-698.970581	244.718201	419.991180	-633.861450	-15.731378	473.953583	-678.946777	242.395279	66.327728	-693.991272	-5.446601	76.635284	-621.748535	317.199646	1283.720459	-589.651306	-72.768425	1291.438599	-562.156311	121.072136	1318.097412	-537.470093	121.132126	1583.671509	-660.996155	346.310944	1048.210083	-612.958313	-121.524864	1057.734253	-547.479492	314.942596	803.254822	-502.442169	-78.050507	822.652100	-576.486816	111.271973	962.333130	428.264404	-2.379695	924.602417	450.568146	178.609573
-584.626770	214.023407	864.238525	-587.213135	11.371040	861.353149	-698.921265	244.654190	419.963409	-633.760864	-15.767285	473.972229	-678.943115	242.398483	66.348091	-694.041077	-5.482211	76.671928	-622.195068	317.093140	1283.688110	-589.547485	-72.849022	1291.575806	-562.386536	120.997963	1318.146484	-537.811890	121.146317	1583.669434	-661.316711	346.137268	1048.148071	-612.757324	-121.700378	1057.797729	-547.565063	314.830139	803.317261	-502.123444	-78.141273	822.775085	-576.494812	111.159637	962.338806	428.306885	-2.410783	924.608643	450.641602	178.609634
-584.727173	213.836426	864.227966	-587.087402	11.148318	861.350159	-698.923157	244.651810	419.957947	-633.546814	-15.793738	473.946320	-678.953369	242.413055	66.337555	-694.041687	-5.510054	76.653770	-622.631531	316.953674	1283.631592	-589.539307	-72.963875	1291.621216	-562.646362	120.938782	1318.158325	-538.161255	121.133636	1583.670654	-661.677551	345.929657	1048.086304	-612.564575	-121.898872	1057.849609	-547.675781	314.721313	803.356140	-501.816742	-78.197922	822.870728	-576.536682	110.969833	962.337402	428.364838	-2.408233	924.586182	450.719635	178.638763
-584.949829	213.830368	864.235291	-587.475830	11.312243	861.233154	-698.929321	244.584991	419.940369	-633.534119	-15.976424	473.890656	-679.034973	242.418015	66.318062	-694.135620	-5.559736	76.682320	-623.058960	316.773560	1283.616455	-589.519836	-73.100471	1291.653320	-562.856995	120.835136	1318.177734	-538.507568	121.143860	1583.661865	-662.023926	345.706604	1048.018188	-612.376831	-122.078743	1057.852905	-547.858398	314.616943	803.377197	-501.541809	-78.259064	822.960083	-576.823792	110.978523	962.279724	428.381866	-2.422996	924.567627	450.774597	178.648300
-585.093384	213.620071	864.209290	-587.388428	11.155889	861.182922	-698.928284	244.543137	419.922150	-633.442505	-16.106449	473.858429	-679.050903	242.403717	66.322632	-694.152283	-5.576824	76.644493	-623.519836	316.646790	1283.592896	-589.520447	-73.203705	1291.695679	-563.083740	120.763092	1318.200684	-538.871582	121.139008	1583.656616	-662.350037	345.524109	1047.965088	-612.198120	-122.247177	1057.899292	-548.091309	314.536469	803.371765	-501.279541	-78.269890	823.044800	-576.859741	110.793633	962.242310	428.402954	-2.418697	924.554871	450.820007	178.646713
-585.182678	213.466034	864.197449	-587.252014	10.963241	861.144775	-698.850647	244.421600	419.915649	-633.395996	-16.223108	473.877808	-679.025940	242.355423	66.319626	-694.176575	-5.603349	76.670609	-623.921570	316.484955	1283.565918	-589.476135	-73.321861	1291.736328	-563.281921	120.704796	1318.266602	-539.229492	121.154922	1583.677002	-662.689270	345.249939	1047.934204	-611.985107	-122.389771	1057.938232	-548.352966	314.412659	803.373413	-501.010193	-78.299141	823.162476	-576.861938	110.618370	962.219727	428.469055	-2.377508	924.521851	450.899384	178.657043
-585.183044	213.100800	864.178955	-586.634949	10.526484	861.180115	-698.686218	244.245819	419.872681	-633.315430	-16.383434	473.970001	-678.931091	242.335129	66.346016	-694.141663	-5.630098	76.676826	-624.332214	316.298248	1283.574829	-589.372192	-73.430016	1291.834106	-563.491882	120.635002	1318.335205	-539.585815	121.141754	1583.710205	-663.080200	345.095581	1047.914429	-611.779602	-122.514839	1057.996826	-548.650452	314.319275	803.369324	-500.750092	-78.299774	823.275757	-576.608826	110.273209	962.234192	428.479523	-2.368377	924.539917	450.939728	178.641617
-585.278992	212.868576	864.174500	-586.442993	10.312204	861.215820	-698.591492	244.151794	419.859131	-633.248657	-16.540445	474.015747	-678.913940	242.320923	66.348183	-694.165222	-5.629191	76.711136	-624.760315	316.147888	1283.550049	-589.385742	-73.576736	1291.867310	-563.715332	120.548477	1318.399170	-539.931213	121.158287	1583.751587	-663.505493	344.929443	1047.912109	-611.541809	-122.692062	1058.037109	-548.949341	314.249054	803.382813	-500.499207	-78.307831	823.400513	-576.603149	110.082939	962.254272	428.521240	-2.347940	924.541809	451.004639	178.637451
-585.404663	212.652756	864.163635	-586.354797	10.157901	861.182190	-698.540833	244.063217	419.835449	-633.034058	-16.585110	473.988068	-678.851868	242.302887	66.339584	-694.126160	-5.635290	76.725121	-625.202881	315.991821	1283.527832	-589.326599	-73.683975	1291.955322	-563.885620	120.444992	1318.486938	-540.320129	121.152016	1583.797485	-663.888977	344.753021	1047.888062	-611.333191	-122.849678	1058.135376	-549.228149	314.153687	803.391357	-500.282532	-78.331978	823.490723	-576.636536	109.896072	962.233398	428.574158	-2.359693	924.552673	451.102509	178.631470
-585.536255	212.452484	864.125610	-586.276611	10.011118	861.140991	-698.483582	243.953766	419.788086	-632.961243	-16.734932	474.015656	-678.898560	242.304001	66.315681	-694.124512	-5.671289	76.720924	-625.589050	315.847748	1283.512695	-589.249878	-73.857162	1292.027588	-564.084839	120.358536	1318.530518	-540.679382	121.136795	1583.833618	-664.250854	344.495148	1047.862183	-611.104980	-123.053902	1058.196045	-549.552246	314.101288	803.392517	-500.047180	-78.325684	823.576172	-576.675354	109.730209	962.195007	428.586273	-2.379053	924.555969	451.146027	178.660812
-585.636963	212.221786	864.097839	-586.145630	9.824912	861.140625	-698.430908	243.845490	419.763184	-632.865723	-16.867525	473.994965	-678.931458	242.267395	66.295059	-694.103760	-5.685812	76.706985	-626.033447	315.677856	1283.497803	-589.178040	-73.998322	1292.079346	-564.259460	120.258064	1318.582031	-541.046082	121.116104	1583.856445	-664.638672	344.245819	1047.832031	-610.855713	-123.231209	1058.220703	-549.820862	314.035278	803.430542	-499.833740	-78.348930	823.648499	-576.678528	109.545471	962.182983	428.607788	-2.364118	924.529297	451.226044	178.666275
-585.718445	211.974762	864.100830	-585.990540	9.649776	861.140686	-698.308044	243.692810	419.741852	-632.803894	-16.972500	473.987915	-678.841858	242.235382	66.298340	-694.160645	-5.744736	76.718697	-626.430542	315.552795	1283.525757	-589.081604	-74.139557	1292.143555	-564.435974	120.151207	1318.658081	-541.413330	121.089088	1583.891113	-664.948425	343.488098	1047.924316	-610.614563	-123.431786	1058.278198	-550.110535	313.944214	803.410217	-499.615417	-78.360558	823.717346	-576.667603	109.343185	962.187012	428.639282	-2.377063	924.545898	451.309387	178.656815
-585.818604	211.714386	864.077271	-585.836975	9.496761	861.132568	-698.251099	243.551590	419.728241	-632.785217	-17.053837	473.978363	-678.819824	242.179428	66.317986	-694.135986	-5.754591	76.704643	-626.832886	315.363586	1283.507324	-589.010010	-74.279884	1292.143066	-564.599365	120.026070	1318.733154	-541.774902	121.056839	1583.932983	-665.309509	343.201752	1047.903687	-610.361572	-123.604408	1058.314453	-550.429932	313.864532	803.419373	-499.356323	-78.366356	823.804932	-576.654663	109.154831	962.172729	428.655182	-2.320111	924.530518	451.356567	178.666092
-585.919434	211.471024	864.089172	-585.651123	9.330228	861.106812	-698.176636	243.447586	419.725922	-632.724121	-17.139637	473.990631	-678.772339	242.152023	66.336227	-694.141541	-5.772828	76.714493	-627.243103	315.194519	1283.500977	-588.948975	-74.410011	1292.194336	-564.757324	119.899437	1318.800049	-542.145935	121.023094	1583.982056	-665.778564	343.517700	1047.844604	-610.133545	-123.838722	1058.364258	-550.745178	313.711182	803.427063	-499.114319	-78.352394	823.887268	-576.632629	108.943733	962.167603	428.659912	-2.330474	924.536682	451.401672	178.672256
-586.099426	211.478470	864.122986	-586.009155	9.476928	861.013550	-698.170349	243.356750	419.754089	-632.806946	-17.284328	473.941132	-678.790527	242.091125	66.345589	-694.161926	-5.766655	76.745346	-627.610596	314.990540	1283.491821	-588.842834	-74.575104	1292.249146	-564.934021	119.794502	1318.830933	-542.500549	121.001976	1584.012939	-666.189758	343.277832	1047.831055	-609.875122	-124.007065	1058.432617	-551.062439	313.662201	803.414185	-498.851227	-78.280128	823.985046	-576.880493	108.949150	962.134827	428.689728	-2.278064	924.532959	451.466156	178.668167
-586.085327	211.149887	864.108826	-585.384949	8.980350	861.040588	-698.019226	243.198685	419.717041	-632.709961	-17.327345	474.063721	-678.700867	242.079453	66.356453	-694.157227	-5.771108	76.756149	-627.994263	314.794281	1283.468872	-588.721069	-74.704102	1292.320068	-565.091492	119.712936	1318.884155	-542.911743	120.973785	1584.038574	-666.611084	343.094391	1047.788330	-609.624573	-124.186943	1058.498413	-551.342041	313.591797	803.400879	-498.612305	-78.255936	824.068359	-576.614990	108.585526	962.146973	428.686951	-2.271174	924.543274	451.529724	178.735184
-586.133728	210.931671	864.099487	-585.174377	8.785081	861.063477	-697.960388	243.127914	419.702667	-632.753662	-17.447710	474.119019	-678.661316	242.035645	66.334610	-694.173767	-5.787070	76.763268	-628.416260	314.591858	1283.461182	-588.578552	-74.805344	1292.412598	-565.226929	119.610039	1318.935181	-543.225403	120.961800	1584.099976	-667.007813	342.903778	1047.752197	-609.365601	-124.374664	1058.564087	-551.620178	313.570068	803.383362	-498.375519	-78.229477	824.176941	-576.573364	108.405952	962.157776	428.691956	-2.251931	924.542053	451.575134	178.726776
-586.194824	210.785339	864.087280	-585.088867	8.661879	861.024231	-697.870117	243.018631	419.693298	-632.753845	-17.519926	474.103546	-678.655457	242.034668	66.322365	-694.221863	-5.795401	76.762474	-628.815491	314.422577	1283.465942	-588.457825	-74.983002	1292.468384	-565.392212	119.502655	1318.985229	-543.564575	120.934746	1584.130249	-667.277588	342.096191	1047.794434	-609.113770	-124.521568	1058.644165	-551.848694	313.546875	803.394104	-498.156036	-78.203728	824.254883	-576.578735	108.264168	962.133545	428.727570	-2.172096	924.534912	451.724304	179.065872
-586.229675	210.608215	864.077148	-584.926270	8.472518	861.020874	-697.812561	242.913925	419.694855	-632.703064	-17.626278	474.120361	-678.689575	241.990555	66.352615	-694.208984	-5.808509	76.740639	-629.221313	314.226349	1283.461670	-588.291748	-75.139305	1292.541992	-565.521790	119.387985	1319.043335	-543.900879	120.900291	1584.156128	-667.612305	341.818939	1047.768188	-608.827820	-124.726395	1058.703369	-552.084534	313.484222	803.433594	-497.890564	-78.195618	824.336182	-576.562317	108.092842	962.131226	428.739044	-2.167204	924.539307	451.775360	179.082855
-586.301758	210.426315	864.083496	-584.794250	8.361642	860.962524	-697.714661	242.844635	419.714386	-632.628357	-17.737009	474.055115	-678.676086	241.930847	66.362404	-694.231995	-5.836068	76.723289	-629.638245	314.048065	1283.480469	-588.117310	-75.291489	1292.599121	-565.632996	119.267937	1319.051025	-544.220703	120.861923	1584.163696	-667.978577	341.593475	1047.755859	-608.497314	-124.898674	1058.716064	-552.333923	313.387299	803.446289	-497.624115	-78.152428	824.381104	-576.552795	107.922981	962.106750	428.798615	-2.129778	924.495972	451.869507	179.086044
-586.348328	210.250854	864.054138	-584.666016	8.241903	860.911316	-697.602722	242.760681	419.699768	-632.567749	-17.837809	474.044312	-678.677979	241.904663	66.370010	-694.292908	-5.880302	76.694405	-630.009521	313.871704	1283.437866	-587.972351	-75.456665	1292.594116	-565.745117	119.147247	1319.081177	-544.574585	120.801956	1584.174316	-668.406982	341.816101	1047.690308	-608.208984	-125.015099	1058.689819	-552.554565	313.325378	803.488953	-497.343018	-78.152420	824.398438	-576.534668	107.771759	962.068481	428.818665	-2.095160	924.493286	451.919952	179.105865
-586.375244	210.159149	864.043884	-584.507996	8.121196	860.872620	-697.487000	242.741882	419.680115	-632.443970	-17.918015	474.016754	-678.662292	241.907272	66.374451	-694.326599	-5.885254	76.713478	-630.383484	313.660248	1283.405640	-587.870789	-75.637794	1292.581787	-565.864380	119.052696	1319.109131	-544.822327	120.819603	1584.171143	-668.763977	341.639191	1047.678589	-607.904053	-125.164955	1058.666992	-552.762817	313.288971	803.495667	-497.037628	-78.139389	824.446167	-576.503601	107.659599	962.046997	428.854462	-2.075112	924.501587	451.987946	179.104279
-586.432800	210.024567	864.061218	-584.382446	8.012439	860.849976	-697.373535	242.676086	419.647156	-632.393921	-18.038025	474.035889	-678.607300	241.879486	66.365860	-694.347717	-5.902390	76.760406	-630.756104	313.444427	1283.370605	-587.743408	-75.788002	1292.605713	-565.975647	118.925041	1319.151489	-545.113647	120.777466	1584.192871	-669.091492	341.451019	1047.634155	-607.586243	-125.385513	1058.708862	-552.944458	313.235626	803.501587	-496.778931	-78.141159	824.512085	-576.492310	107.525887	962.046204	428.928741	-2.100707	924.511047	452.000916	178.840027
-586.470337	209.919968	864.093201	-584.283630	7.911360	860.814636	-697.209900	242.657700	419.622009	-632.216553	-18.068249	474.069489	-678.609192	241.872589	66.370316	-694.324097	-5.937312	76.792389	-631.139282	313.253265	1283.385986	-587.627808	-75.933792	1292.647095	-566.080688	118.836060	1319.214600	-545.427551	120.720139	1584.228760	-669.397522	341.244446	1047.613892	-607.317566	-125.603966	1058.755615	-553.102539	313.170319	803.516968	-496.521606	-78.130165	824.548889	-576.496216	107.395416	962.047180	428.965820	-2.062859	924.531738	452.032867	178.841797
-586.526855	209.742157	864.079041	-584.161987	7.795831	860.801025	-697.026978	242.596497	419.582092	-632.114075	-18.149328	474.069550	-678.601257	241.872879	66.364265	-694.339722	-5.942623	76.807770	-631.509888	313.067749	1283.389893	-587.477966	-76.090294	1292.672485	-566.217529	118.730164	1319.254150	-545.712280	120.682892	1584.273682	-669.687073	340.949738	1047.579346	-607.014832	-125.862045	1058.798096	-553.235901	313.102325	803.564148	-496.278503	-78.152275	824.617065	-576.487976	107.256042	962.035583	429.011444	-2.037392	924.538879	452.090820	178.853516
-586.597900	209.637115	864.117249	-584.082947	7.674625	860.787537	-696.874329	242.566360	419.555054	-632.029602	-18.269619	474.067627	-678.613281	241.831207	66.383003	-694.402954	-5.979024	76.794632	-631.892456	312.872833	1283.413696	-587.330078	-76.201691	1292.730225	-566.324341	118.597336	1319.303711	-545.986328	120.620987	1584.290894	-669.911682	340.250214	1047.641113	-606.740112	-126.008369	1058.773315	-553.355103	313.028168	803.581055	-495.999176	-78.141548	824.646362	-576.503967	107.123894	962.049438	429.107208	-2.017004	924.535095	452.194031	178.850021
-586.668701	209.470123	864.123169	-583.939453	7.563527	860.737976	-696.666809	242.530991	419.528290	-631.902771	-18.327496	474.025513	-678.612671	241.828888	66.407249	-694.414917	-5.985525	76.801735	-632.188721	312.666412	1283.440186	-587.110596	-76.338364	1292.758911	-566.449097	118.478401	1319.302490	-546.245972	120.552422	1584.298096	-670.157532	339.994568	1047.648926	-606.432800	-126.227699	1058.778809	-553.458984	312.947998	803.627747	-495.707031	-78.137962	824.695801	-576.492615	106.966019	962.029541	429.152710	-2.007902	924.533386	452.248840	178.891098
-586.730957	209.376831	864.133057	-583.842957	7.481971	860.702698	-696.441223	242.492950	419.506470	-631.758118	-18.431665	473.976349	-678.618164	241.807907	66.421402	-694.432739	-5.993608	76.763901	-632.539551	312.447876	1283.410400	-586.987671	-76.498238	1292.739502	-566.536987	118.325020	1319.309692	-546.501892	120.473846	1584.312134	-670.401367	339.751373	1047.629761	-606.141724	-126.430054	1058.764038	-553.562988	312.880371	803.648376	-495.409485	-78.161415	824.711670	-576.496216	106.862839	962.018433	429.221100	-2.014751	924.509949	452.338165	178.899216
-586.794189	209.260635	864.146362	-583.691772	7.380005	860.659912	-696.232422	242.477127	419.485840	-631.652100	-18.502796	473.964447	-678.635132	241.816452	66.403938	-694.430725	-6.030296	76.749222	-632.849243	312.261749	1283.416260	-586.845581	-76.645561	1292.746704	-566.634949	118.177902	1319.318481	-546.748413	120.411888	1584.318604	-670.650879	339.551086	1047.626465	-605.825928	-126.615387	1058.759888	-553.690796	312.823944	803.697632	-495.112579	-78.321198	824.760498	-576.487305	106.734734	962.006470	429.286163	-2.044888	924.508423	452.402069	178.890900
-586.783691	209.180496	864.193848	-583.500305	7.281840	860.680359	-695.992859	242.455276	419.479004	-631.531250	-18.568874	473.990417	-678.610840	241.783157	66.389374	-694.439453	-6.052345	76.801987	-633.117981	312.101044	1283.481445	-586.723083	-76.801163	1292.741943	-566.716980	118.034363	1319.334839	-547.014221	120.309372	1584.345093	-670.948364	339.713196	1047.603760	-605.558167	-126.795174	1058.778320	-553.806091	312.752625	803.746582	-494.838684	-78.228828	824.757935	-576.445129	106.639191	962.045471	429.342041	-2.008801	924.523193	452.462555	178.885132
-586.813110	209.134659	864.223755	-583.407532	7.214683	860.635315	-695.785034	242.470062	419.477814	-631.427002	-18.650881	474.029205	-678.589844	241.773102	66.398758	-694.445313	-6.060477	76.823853	-633.391235	311.862732	1283.505493	-586.592346	-76.927353	1292.781372	-566.806580	117.903374	1319.358765	-547.224365	120.233414	1584.375244	-671.161255	339.511414	1047.574219	-605.282532	-126.907288	1058.767456	-553.898682	312.692444	803.804382	-494.516846	-78.366096	824.841858	-576.444946	106.550583	962.040100	429.396881	-1.976051	924.539124	452.522583	178.905594
-586.810364	209.105911	864.282104	-583.266663	7.197385	860.624512	-695.591003	242.477219	419.495148	-631.308838	-18.693737	474.028992	-678.523804	241.743790	66.424553	-694.494629	-6.075587	76.872704	-633.660828	311.655609	1283.520752	-586.396606	-77.050987	1292.802734	-566.862366	117.788536	1319.423462	-547.380859	120.193535	1584.393066	-671.355652	339.269257	1047.587769	-604.993591	-127.069946	1058.809570	-553.938904	312.620972	803.868347	-494.212616	-78.383453	824.921936	-576.416016	106.498466	962.067139	429.461365	-1.947152	924.545288	452.584503	178.935226
-586.834595	209.019180	864.303345	-583.141357	7.120557	860.618164	-695.423401	242.466095	419.472748	-631.176880	-18.697706	474.049774	-678.584045	241.753143	66.414391	-694.550537	-6.081219	76.903809	-633.940308	311.461243	1283.552612	-586.233826	-77.171547	1292.836914	-566.922302	117.649498	1319.439575	-547.576660	120.115379	1584.414063	-671.547241	339.058411	1047.611694	-604.727112	-127.179733	1058.809082	-554.020386	312.563293	803.939880	-493.915833	-78.409767	824.938599	-576.413147	106.408432	962.078613	429.502380	-1.946431	924.567993	452.622467	178.938629
-586.815308	208.998993	864.345032	-582.996155	7.125644	860.595642	-695.296997	242.456528	419.463104	-631.025085	-18.755680	474.028656	-678.627930	241.702408	66.413689	-694.568237	-6.094114	76.897514	-634.190552	311.274506	1283.571655	-586.110779	-77.357597	1292.818359	-566.969788	117.515999	1319.444458	-547.744751	120.042564	1584.440186	-671.734436	338.815308	1047.631836	-604.451965	-127.323746	1058.786743	-554.038940	312.515167	804.022827	-493.640289	-78.432343	824.978088	-576.358093	106.373795	962.090027	429.516724	-1.861693	924.559937	452.709015	179.260757
-586.819641	208.910797	864.347961	-582.873962	7.060793	860.574280	-695.167053	242.463486	419.456146	-630.884583	-18.827093	474.004059	-678.630371	241.760895	66.446114	-694.594360	-6.089033	76.891327	-634.406250	311.153381	1283.619751	-585.966614	-77.493912	1292.800781	-567.010498	117.398239	1319.476074	-547.941895	119.931847	1584.430298	-671.903931	338.595428	1047.618042	-604.229980	-127.488777	1058.772949	-554.112976	312.499908	804.084229	-493.335144	-78.323181	824.940430	-576.338867	106.289604	962.084106	429.586700	-1.849461	924.544800	452.774353	179.320480
-586.782104	208.853882	864.363464	-582.714783	7.022676	860.580688	-695.033020	242.458679	419.446472	-630.754944	-18.888983	474.003418	-678.650330	241.773972	66.447762	-694.599915	-6.114707	76.909401	-634.651306	310.956146	1283.627319	-585.890747	-77.642982	1292.763428	-567.069763	117.266853	1319.471558	-548.129395	119.805374	1584.429199	-672.011169	338.091217	1047.666260	-603.964600	-127.620651	1058.738159	-554.150146	312.476807	804.099548	-493.020721	-78.372253	824.968872	-576.294373	106.241425	962.099609	429.631409	-1.857008	924.548523	452.816315	179.245895
-587.259827	207.908020	864.091064	-582.746887	6.723026	860.611938	-694.925232	242.465942	419.313538	-630.751038	-18.982710	473.988922	-678.667419	241.760147	66.417755	-694.623657	-6.125525	76.903847	-634.853821	310.777954	1283.640015	-585.864685	-77.828163	1292.719971	-567.109314	117.149590	1319.493164	-548.297974	119.675888	1584.435425	-672.146240	337.964111	1047.670288	-603.740112	-127.790909	1058.653442	-554.180908	312.413940	804.136230	-492.692474	-78.390739	824.980591	-576.487488	105.783714	961.976501	429.732208	-1.821803	924.528748	452.912201	179.282242
-586.732117	208.696274	864.386292	-582.451538	6.907077	860.617676	-694.793579	242.502655	419.426758	-630.546875	-18.958181	473.987640	-678.594543	241.774490	66.429077	-694.508789	-6.122155	76.930084	-635.011902	310.606171	1283.675293	-585.779175	-77.966187	1292.679565	-567.143188	116.997414	1319.518677	-548.450073	119.551880	1584.458740	-672.277039	337.811432	1047.699463	-603.508423	-127.922546	1058.613647	-554.208618	312.353424	804.178833	-492.407074	-78.469124	825.003845	-576.215881	106.118591	962.136414	429.811920	-1.787225	924.543152	453.013031	179.318726
-586.691711	208.713669	864.449768	-582.335632	6.860516	860.608826	-694.683044	242.466095	419.418427	-630.430786	-19.016262	474.010376	-678.566650	241.769791	66.418922	-694.470520	-6.114756	76.946198	-635.157959	310.427490	1283.708130	-585.678711	-78.067696	1292.670898	-567.170959	116.854568	1319.553223	-548.591858	119.422836	1584.478149	-672.345886	337.633698	1047.728149	-603.265137	-128.069382	1058.554932	-554.214233	312.338287	804.236633	-492.116272	-78.516968	825.000916	-576.154846	106.071594	962.164551	429.863831	-1.777590	924.557129	453.060730	179.341782
-586.665039	208.678146	864.469788	-582.207581	6.871252	860.583252	-694.605286	242.480804	419.425842	-630.283203	-19.007629	473.966278	-678.576843	241.756607	66.436516	-694.451111	-6.126428	76.964813	-635.277893	310.240601	1283.743774	-585.652100	-78.207512	1292.601074	-567.169373	116.740654	1319.558838	-548.729614	119.305748	1584.485352	-672.494934	337.821747	1047.717896	-603.038818	-128.149323	1058.476685	-554.231384	312.325256	804.302063	-491.828705	-78.537254	824.987549	-576.090393	106.040176	962.162537	429.908112	-1.733895	924.578491	453.076141	179.337250
-587.132019	207.680557	864.170837	-582.244385	6.599726	860.572632	-694.535645	242.453842	419.267426	-630.289734	-19.108421	473.986877	-678.584900	241.756470	66.433609	-694.558228	-6.140500	77.030922	-635.417725	310.086761	1283.807007	-585.597839	-78.293289	1292.560669	-567.137512	116.621635	1319.566650	-548.870728	119.203865	1584.498291	-672.573059	337.662720	1047.767944	-602.837524	-128.281006	1058.426392	-554.235596	312.310211	804.412231	-491.563843	-78.594872	824.965820	-576.232178	105.562881	962.001099	429.952087	-1.730685	924.588562	453.116364	179.328018
-586.590332	208.483002	864.464783	-581.917297	6.758287	860.572144	-694.466003	242.430954	419.393616	-630.070374	-19.058428	473.950531	-678.579712	241.755478	66.446365	-694.535034	-6.134022	77.008453	-635.342163	310.106598	1284.070068	-585.476685	-78.439842	1292.508057	-567.139404	116.483307	1319.563965	-549.013245	119.121346	1584.519287	-672.595703	337.521301	1047.870972	-602.649292	-128.391296	1058.358643	-554.229492	312.297180	804.502563	-491.308075	-78.644905	824.952515	-575.934204	105.890686	962.156738	430.025635	-1.691218	924.597168	453.179230	179.398483
-586.511414	208.477051	864.487122	-581.778748	6.731856	860.568726	-694.448914	242.384140	419.378693	-629.933289	-19.077324	473.923187	-678.588013	241.778824	66.418411	-694.492554	-6.151308	76.966751	-635.525635	309.796082	1283.938232	-585.405029	-78.609680	1292.452637	-567.118774	116.340561	1319.563354	-549.172791	119.019279	1584.548828	-672.617065	337.084564	1047.930542	-602.463684	-128.535721	1058.326904	-554.219788	312.327118	804.578735	-491.047089	-78.668800	824.965210	-575.845154	105.863884	962.167664	430.052979	-1.691333	924.604126	453.225647	179.422699
-586.432922	208.406372	864.472412	-581.626404	6.649648	860.558228	-694.436523	242.346344	419.378021	-629.792786	-19.089344	473.920654	-678.562012	241.779190	66.415123	-694.454468	-6.164765	76.978134	-635.570068	309.637573	1284.017212	-585.455872	-78.762230	1292.047607	-567.078796	116.185265	1319.569458	-549.339172	118.937866	1584.582520	-672.739929	337.318970	1047.961060	-602.320801	-128.676910	1058.261597	-554.250610	312.307312	804.629639	-490.772736	-78.685661	824.951233	-575.749634	105.792191	962.156799	430.140808	-1.686415	924.585632	453.284210	179.409973
-586.426025	208.377777	864.462585	-581.589783	6.593592	860.495789	-694.507263	242.310852	419.408844	-629.748901	-19.179247	473.904755	-678.545532	241.771744	66.445770	-694.498413	-6.172816	76.993309	-635.569885	309.484497	1284.077393	-585.248779	-78.940834	1292.330566	-566.996826	116.040359	1319.572998	-549.498840	118.871254	1584.618042	-672.763916	337.225983	1048.056030	-602.160828	-128.734909	1058.161011	-554.316406	312.334808	804.640930	-490.549377	-78.722549	824.916260	-575.708557	105.725815	962.118652	430.191040	-1.681653	924.596802	453.327911	179.375885
-586.385742	208.272964	864.428894	-581.484070	6.558683	860.456360	-694.572388	242.251709	419.390350	-629.688232	-19.248003	473.865112	-678.512390	241.749619	66.438271	-694.469543	-6.183881	76.987091	-635.517029	309.314545	1284.140869	-585.195374	-79.148491	1292.241089	-566.892456	115.907616	1319.589355	-549.634155	118.845619	1584.665649	-672.736084	337.076904	1048.153442	-602.022339	-128.850708	1058.064941	-554.325439	312.320587	804.672241	-490.301941	-78.727867	824.882813	-575.621948	105.655579	962.080933	430.229126	-1.701611	924.596680	453.364777	179.434509
-586.331543	208.248383	864.440125	-581.414795	6.516248	860.395142	-694.648743	242.198685	419.438721	-629.529175	-19.243187	473.865173	-678.489868	241.768387	66.446144	-694.418701	-6.169112	76.974251	-635.418823	309.172028	1284.234497	-585.131287	-79.298492	1292.144531	-566.780884	115.751625	1319.608032	-549.777588	118.850830	1584.711182	-672.695313	336.992279	1048.234253	-601.894592	-128.897385	1057.966675	-554.318542	312.316620	804.750610	-490.054840	-78.739342	824.839539	-575.542358	105.587547	962.053833	430.259003	-1.662854	924.589600	453.402344	179.457550
-586.233826	208.163696	864.431335	-581.266907	6.406561	860.411865	-694.746399	242.116287	419.441956	-629.432861	-19.280264	473.866180	-678.456787	241.769363	66.439507	-694.408569	-6.160864	77.014900	-635.307495	309.025574	1284.297363	-585.067444	-79.453003	1292.071899	-566.662354	115.580666	1319.644897	-549.968140	118.838356	1584.766602	-672.618958	336.885132	1048.336792	-601.761292	-128.942215	1057.870361	-554.331726	312.351563	804.802673	-489.828735	-78.744087	824.801453	-575.417480	105.505295	962.057922	430.320923	-1.626300	924.595520	453.462006	179.504852
-586.172852	208.084335	864.424866	-581.173279	6.316218	860.410400	-694.849792	242.037399	419.483612	-629.350891	-19.307508	473.873962	-678.464722	241.770752	66.412102	-694.401245	-6.194027	77.042130	-635.183105	308.851532	1284.357910	-584.945068	-79.616234	1292.049316	-566.552429	115.401001	1319.681885	-550.071106	118.900505	1584.831787	-672.550903	336.884460	1048.401489	-601.640808	-129.003662	1057.767578	-554.292297	312.337799	804.869751	-489.614349	-78.741127	824.776611	-575.326538	105.424706	962.052856	430.365417	-1.613196	924.603943	453.527252	179.572830
-586.244202	208.087189	864.413452	-581.589844	6.495318	860.336182	-694.968079	241.956772	419.520966	-629.411438	-19.451632	473.801208	-678.531860	241.767258	66.408424	-694.440552	-6.196577	77.050354	-635.032227	308.681000	1284.425049	-584.832581	-79.744392	1292.016479	-566.455750	115.212204	1319.705322	-550.222656	118.941238	1584.898682	-672.468323	336.867126	1048.488037	-601.559021	-129.052780	1057.697998	-554.274841	312.345337	804.930908	-489.478851	-78.800323	824.729309	-575.497314	105.470634	962.003113	430.423157	-1.579195	924.616577	453.603729	179.600464
-586.082886	207.915619	864.402344	-581.072327	6.145331	860.387207	-695.005554	241.844025	419.491302	-629.346558	-19.439377	473.878479	-678.457275	241.775635	66.413750	-694.446960	-6.205263	77.024841	-634.866394	308.501617	1284.499268	-584.792480	-79.908089	1291.954468	-566.356201	115.014557	1319.715210	-550.372925	118.993408	1584.951904	-672.388916	336.929688	1048.545044	-601.468994	-129.067535	1057.615967	-554.228210	312.377502	805.008789	-489.334137	-78.785439	824.677185	-575.175049	105.256531	962.025391	430.453186	-1.530456	924.613098	453.622131	179.679688
-586.083191	207.817429	864.373535	-581.067261	6.051357	860.372620	-695.057861	241.740234	419.482788	-629.286804	-19.493109	473.876984	-678.400391	241.771118	66.408379	-694.448853	-6.217916	77.037811	-634.681580	308.326172	1284.546387	-584.741577	-80.069656	1291.865601	-566.268188	114.809898	1319.714844	-550.579102	119.037987	1585.005493	-672.260376	336.848877	1048.625732	-601.412781	-129.107025	1057.519897	-554.187195	312.360962	805.030640	-489.227661	-78.776917	824.606506	-575.120789	105.169029	961.999390	430.509247	-1.555224	924.620422	453.665283	179.666046
-586.010986	207.782623	864.387573	-580.993896	6.012708	860.360352	-695.116516	241.668106	419.512268	-629.353210	-19.547607	473.875519	-678.385925	241.754791	66.436562	-694.428650	-6.219138	77.016548	-634.469543	308.171326	1284.576294	-584.646790	-80.208664	1291.782227	-566.192505	114.630638	1319.682861	-550.663818	119.206581	1585.078979	-672.101807	336.819733	1048.691162	-601.352722	-129.153366	1057.434082	-554.149780	312.329834	805.022949	-489.131317	-78.758476	824.546631	-575.022522	105.120087	961.997925	430.556305	-1.507607	924.606201	453.709961	179.699066
-586.082275	207.864700	864.407654	-581.427185	6.231320	860.317688	-695.285095	241.635757	419.554932	-629.463318	-19.661793	473.810974	-678.372375	241.755249	66.458282	-694.457214	-6.226164	77.047157	-634.251831	308.009552	1284.644897	-584.600037	-80.415230	1291.738403	-566.078064	114.419991	1319.679199	-550.785156	119.337585	1585.145752	-671.936646	336.758575	1048.788086	-601.300842	-129.186752	1057.326416	-554.077942	312.281342	805.025513	-489.029053	-78.703888	824.495117	-575.205872	105.224716	961.979919	430.654480	-1.486564	924.609863	453.796265	179.717102
-585.884094	207.662003	864.423950	-580.856323	5.858656	860.395752	-695.280334	241.500793	419.536865	-629.352905	-19.555021	473.861877	-678.272583	241.756851	66.448936	-694.398865	-6.232212	77.039131	-634.023254	307.836517	1284.697998	-584.532043	-80.618973	1291.668945	-565.928772	114.239777	1319.682495	-550.902527	119.511940	1585.231445	-671.684387	336.289490	1048.883667	-601.260498	-129.217194	1057.251465	-554.001526	312.217834	804.996704	-488.954468	-78.678963	824.443726	-574.832825	104.984520	962.028931	430.744720	-1.531602	924.613770	453.785980	179.287537
-585.872986	207.543793	864.391602	-580.800171	5.713760	860.417725	-695.386536	241.381577	419.526672	-629.454773	-19.636545	473.902649	-678.247803	241.756653	66.451324	-694.388733	-6.219078	77.052673	-633.771851	307.636169	1284.755615	-584.395447	-80.831573	1291.644287	-565.790161	114.041191	1319.692749	-551.017334	119.715446	1585.310791	-671.480530	336.170685	1048.967651	-601.231323	-129.275406	1057.145996	-553.899536	312.168488	805.007324	-488.929932	-78.619720	824.371216	-574.756042	104.883072	962.020569	430.789856	-1.451404	924.619446	453.960632	179.776550
-585.852295	207.468033	864.364868	-580.799866	5.638361	860.374207	-695.559509	241.284698	419.559662	-629.524353	-19.666656	473.900055	-678.267822	241.771698	66.429558	-694.425781	-6.197625	77.068619	-633.545044	307.457947	1284.786255	-584.294434	-81.068886	1291.585571	-565.643494	113.811592	1319.670044	-551.151306	119.939728	1585.369873	-671.300293	336.069611	1049.034790	-601.193420	-129.309845	1057.040527	-553.784363	312.104675	805.026672	-488.909302	-78.599525	824.291077	-574.685303	104.799957	961.980103	430.877441	-1.489781	924.629517	453.900543	179.345917
-585.810303	207.381851	864.352539	-580.753479	5.516555	860.358337	-695.715027	241.189743	419.563873	-629.572266	-19.704235	473.904236	-678.258118	241.761078	66.416603	-694.438293	-6.208536	77.055573	-633.316650	307.238068	1284.819702	-584.191406	-81.287109	1291.522949	-565.498108	113.578163	1319.646851	-551.252686	120.186035	1585.424805	-671.058655	335.919922	1049.065430	-601.170410	-129.405334	1056.968994	-553.597961	312.026947	805.079102	-488.895050	-78.578163	824.227722	-574.590942	104.696068	961.961609	430.961884	-1.468656	924.632263	453.968475	179.366074
-585.759949	207.290985	864.334778	-580.699219	5.407566	860.333435	-695.875732	241.050934	419.598450	-629.629883	-19.705507	473.880981	-678.270935	241.737961	66.445717	-694.418518	-6.204657	77.045624	-633.060242	307.003510	1284.849731	-584.090393	-81.502892	1291.436890	-565.322388	113.334290	1319.626343	-551.348145	120.464661	1585.456909	-670.820923	335.730438	1049.131592	-601.170593	-129.492767	1056.857300	-553.453613	311.947876	805.104980	-488.892883	-78.525635	824.104553	-574.499451	104.593979	961.936829	431.027313	-1.452151	924.613159	454.023132	179.369537
-585.692261	207.243118	864.344604	-580.641968	5.339443	860.293274	-696.035461	240.945770	419.667023	-629.669861	-19.731411	473.897583	-678.273315	241.700272	66.445549	-694.403870	-6.216785	77.021263	-632.790527	306.795074	1284.899292	-584.034668	-81.723228	1291.337891	-565.187073	113.082878	1319.599243	-551.443237	120.774414	1585.481079	-670.589233	335.588684	1049.239868	-601.195435	-129.576813	1056.731445	-553.312927	311.878387	805.116577	-488.921844	-78.483421	823.993530	-574.399658	104.512047	961.917969	431.090057	-1.461875	924.618591	454.091278	179.358932
-585.609436	207.153931	864.345947	-580.580444	5.268043	860.285522	-696.176086	240.836807	419.706055	-629.763367	-19.736418	473.870392	-678.314270	241.692627	66.452538	-694.459473	-6.207491	77.019562	-632.589661	306.612091	1284.941040	-583.985229	-81.941124	1291.240112	-565.033752	112.856949	1319.571655	-551.521362	121.094009	1585.521362	-670.453735	335.792419	1049.245361	-601.176819	-129.665833	1056.627441	-553.181641	311.742859	805.143005	-488.980438	-78.449493	823.905396	-574.289246	104.427223	961.911316	431.123627	-1.464881	924.635803	454.119751	179.364365
-585.543701	207.056168	864.328308	-580.537537	5.185623	860.246582	-696.330994	240.719376	419.756500	-629.834167	-19.758295	473.904236	-678.321167	241.679520	66.467949	-694.442505	-6.206052	77.018295	-632.322021	306.415955	1284.999634	-583.845154	-82.192596	1291.126587	-564.885071	112.650871	1319.552856	-551.615967	121.474602	1585.538086	-670.252136	335.673279	1049.287109	-601.218689	-129.779022	1056.567993	-553.031555	311.629761	805.139282	-489.050751	-78.399620	823.830078	-574.199585	104.326431	961.879700	431.190155	-1.431838	924.627625	454.163788	179.388870
-585.449890	206.986465	864.331787	-580.485535	5.109399	860.236023	-696.407349	240.613434	419.759979	-629.929626	-19.773340	473.909943	-678.347534	241.691132	66.465096	-694.428101	-6.209725	77.028648	-632.105347	306.207825	1285.010742	-583.752686	-82.403000	1290.996704	-564.713501	112.442131	1319.543945	-551.674316	121.839531	1585.552246	-670.011536	335.574646	1049.270630	-601.245544	-129.887680	1056.470947	-552.881287	311.510590	805.156860	-489.129700	-78.394432	823.711365	-574.105957	104.245338	961.874146	431.231781	-1.392174	924.623657	454.181580	179.406448
-585.359131	206.872025	864.323792	-580.430542	5.037910	860.213501	-696.511353	240.507675	419.788574	-630.018127	-19.793938	473.963257	-678.307190	241.660217	66.486984	-694.408325	-6.206209	77.020912	-631.869507	305.995270	1285.013672	-583.637695	-82.621048	1290.896851	-564.537292	112.165741	1319.528320	-551.735107	122.245361	1585.538818	-669.773254	335.460022	1049.280273	-601.278320	-130.021500	1056.387329	-552.733337	311.389130	805.133667	-489.215851	-78.339180	823.598206	-574.002075	104.144066	961.855957	431.235260	-1.283042	924.627441	454.334686	179.978668
-585.273376	206.797134	864.323730	-580.381104	4.991229	860.165100	-696.575684	240.423218	419.804443	-630.095398	-19.800903	473.957092	-678.338867	241.639969	66.485039	-694.409363	-6.190901	76.988495	-631.635925	305.754028	1285.025879	-583.476563	-82.843521	1290.848999	-564.342285	111.937889	1319.518188	-551.803101	122.578781	1585.532959	-669.532471	335.288544	1049.270996	-601.291870	-130.115906	1056.275391	-552.519287	311.227417	805.189941	-489.335663	-78.355988	823.452026	-573.905396	104.058327	961.828674	431.298370	-1.273640	924.611572	454.396942	180.027802
-585.178284	206.742096	864.333374	-580.342957	4.949089	860.115234	-696.629700	240.338959	419.833130	-630.185852	-19.775496	473.916901	-678.286438	241.631088	66.471138	-694.432495	-6.180685	76.943901	-631.390015	305.522827	1285.027466	-583.392517	-83.041321	1290.733276	-564.178040	111.683304	1319.462646	-551.881897	122.887398	1585.499268	-669.297607	335.109344	1049.294922	-601.302917	-130.211121	1056.142822	-552.313904	311.041382	805.189758	-489.441589	-78.338951	823.316101	-573.802063	103.978699	961.804688	431.329865	-1.248175	924.606018	454.424622	180.026108
-585.081665	206.664825	864.332031	-580.283081	4.888464	860.093994	-696.672485	240.252045	419.860565	-630.234497	-19.747881	473.921600	-678.292236	241.585602	66.496330	-694.458435	-6.180108	76.967934	-631.170959	305.358643	1285.037476	-583.318176	-83.214798	1290.627686	-563.979675	111.456276	1319.445679	-551.855225	123.323761	1585.497925	-669.059692	334.913757	1049.327881	-601.305786	-130.293076	1056.040527	-552.080383	310.833496	805.200134	-489.564667	-78.323616	823.183167	-573.700378	103.898727	961.791138	431.368500	-1.240792	924.606079	454.468933	180.052032
-584.973694	206.616837	864.355530	-580.210815	4.883052	860.075378	-696.669373	240.209915	419.886383	-630.306274	-19.751955	473.948425	-678.259216	241.581528	66.494186	-694.405884	-6.176687	76.960381	-630.939636	305.109436	1284.997803	-583.139893	-83.439789	1290.563721	-563.804932	111.242493	1319.414185	-551.866516	123.692787	1585.487915	-668.827087	334.710419	1049.344238	-601.283691	-130.380020	1055.955933	-551.869324	310.575104	805.208679	-489.705841	-78.334686	823.048218	-573.590088	103.849785	961.791321	431.416901	-1.214849	924.600464	454.506927	180.101364
-584.897339	206.548264	864.367920	-580.177917	4.807083	860.065430	-696.703369	240.198868	419.914764	-630.384094	-19.766333	473.922058	-678.358459	241.584641	66.534180	-694.405579	-6.188759	76.952797	-630.714539	304.883148	1284.984863	-583.011108	-83.668381	1290.510742	-563.657532	111.053757	1319.392090	-551.845093	124.062042	1585.464111	-668.600647	334.477539	1049.341431	-601.295105	-130.432861	1055.862305	-551.709351	310.393494	805.197083	-489.837311	-78.344002	822.936401	-573.513184	103.765198	961.790283	431.461060	-1.192248	924.583923	454.530762	180.101669
-584.810486	206.543274	864.392212	-580.111816	4.773383	860.034973	-696.719666	240.149506	419.968109	-630.447266	-19.752623	473.934021	-678.319580	241.587433	66.539337	-694.338867	-6.182967	76.970482	-630.502258	304.654419	1284.944946	-582.888611	-83.898811	1290.436890	-563.489868	110.876572	1319.385254	-551.807922	124.382500	1585.427002	-668.371643	334.255341	1049.307617	-601.302917	-130.538086	1055.824585	-551.539734	310.152008	805.192871	-489.994629	-78.363007	822.830994	-573.427734	103.718430	961.785889	431.527191	-1.178149	924.579651	454.570770	180.124680
-584.713501	206.509766	864.402344	-580.070679	4.686645	860.026611	-696.767395	240.136414	419.977112	-630.608582	-19.854319	473.975525	-678.424133	241.553329	66.549301	-694.392761	-6.198356	76.976967	-630.293884	304.502075	1284.933472	-582.697144	-84.063210	1290.428589	-563.330383	110.670151	1319.357178	-551.770142	124.690422	1585.378662	-668.178772	334.062256	1049.282104	-601.295105	-130.611328	1055.770630	-551.395996	309.893921	805.143982	-490.163300	-78.415688	822.712341	-573.339844	103.647659	961.784790	431.542694	-1.142441	924.579285	454.582184	180.190979
-584.655090	206.400726	864.404175	-580.072144	4.595530	859.994873	-696.718262	240.088898	419.992523	-630.676575	-19.847260	473.976685	-678.345947	241.552399	66.579773	-694.419556	-6.197920	76.973602	-630.135742	304.341705	1284.908813	-582.578918	-84.232826	1290.386841	-563.189148	110.481453	1319.325562	-551.700928	124.975975	1585.354858	-667.983032	333.858826	1049.256592	-601.312134	-130.731857	1055.739502	-551.221191	309.625549	805.095398	-490.337799	-78.483131	822.589783	-573.298218	103.528496	961.768311	431.636200	-1.108279	924.567017	454.643250	180.203583
-584.550903	206.338379	864.406860	-579.990295	4.474660	860.000854	-696.738159	240.066376	420.020935	-630.799805	-19.889786	474.021515	-678.391724	241.544067	66.567101	-694.419006	-6.184940	76.959610	-629.947998	304.192810	1284.893677	-582.429688	-84.369858	1290.390503	-563.058289	110.308182	1319.304077	-551.617065	125.219170	1585.337158	-667.835388	333.673218	1049.231934	-601.301758	-130.823853	1055.717773	-551.064758	309.358459	805.055969	-490.499176	-78.559959	822.489502	-573.185242	103.438576	961.770874	431.711578	-1.116894	924.548645	454.703705	180.151749
-584.801331	205.640854	864.233887	-580.035461	4.269448	859.976990	-696.720398	240.037231	419.998840	-630.836975	-19.899630	474.023438	-678.408569	241.535248	66.597511	-694.400330	-6.170062	76.935585	-629.785217	304.051697	1284.864014	-582.322693	-84.501595	1290.366333	-562.894104	110.182007	1319.295532	-551.512756	125.414047	1585.320923	-667.573242	333.006348	1049.242188	-601.306213	-130.899719	1055.677124	-550.897095	309.108429	804.993774	-490.661194	-78.620049	822.414612	-573.267334	103.067032	961.667969	431.770447	-1.118507	924.564148	454.738190	180.161743
-584.335327	206.135391	864.399963	-579.833008	4.317032	859.994568	-696.692810	240.018402	420.080872	-630.802551	-19.809053	473.994690	-678.414490	241.542084	66.627563	-694.332520	-6.164909	76.916435	-629.656555	303.905884	1284.821411	-582.225586	-84.629234	1290.328735	-562.752686	110.066658	1319.270020	-551.385620	125.585541	1585.302246	-667.440918	332.792297	1049.163086	-601.300720	-131.039017	1055.677490	-550.717285	308.820587	804.968201	-490.803162	-78.737602	822.348022	-572.984070	103.255859	961.762878	431.827484	-1.123404	924.579529	454.776642	180.136230
-584.204773	206.057938	864.408936	-579.735168	4.226598	859.992615	-696.679199	239.959702	420.125305	-630.841125	-19.778057	474.034271	-678.426453	241.516068	66.639137	-694.318542	-6.141606	76.901581	-629.520996	303.797485	1284.718140	-582.048096	-84.713440	1290.378906	-562.607910	109.960182	1319.243408	-551.293457	125.634239	1585.256836	-667.297974	332.563934	1049.067017	-601.285828	-131.131943	1055.682739	-550.535583	308.547485	804.899902	-490.934662	-78.871758	822.291809	-572.870422	103.165154	961.766296	431.869324	-1.131225	924.584534	454.797180	180.148483
-584.125610	205.971405	864.381592	-579.678345	4.108875	859.975403	-696.647095	239.916931	420.113068	-630.896667	-19.846807	474.068939	-678.444885	241.488602	66.622543	-694.296204	-6.139898	76.903679	-629.409485	303.682709	1284.601318	-581.952026	-84.825211	1290.334839	-562.501892	109.899765	1319.196777	-551.104370	125.798500	1585.234863	-667.222107	332.805481	1048.921143	-601.280334	-131.270844	1055.716919	-550.421692	308.300446	804.842590	-491.069580	-79.008415	822.241760	-572.771790	103.068069	961.741272	431.892761	-1.113982	924.581726	454.811066	180.172241
-584.017395	205.862930	864.366882	-579.589844	4.022769	859.964111	-696.591675	239.866470	420.127197	-630.894043	-19.818905	474.066254	-678.480225	241.478775	66.639992	-694.284302	-6.139089	76.910126	-629.290161	303.579803	1284.518921	-581.801270	-84.931122	1290.373535	-562.389099	109.816864	1319.153931	-550.940796	125.848038	1585.217896	-667.106445	332.660370	1048.833008	-601.274536	-131.400436	1055.769653	-550.292969	308.007355	804.754333	-491.211304	-79.185768	822.179443	-572.654114	102.971832	961.726563	431.979309	-1.095551	924.579224	454.877747	180.143875
-583.931091	205.781601	864.362488	-579.550110	3.920141	859.946411	-696.523376	239.833084	420.127533	-631.001282	-19.886089	474.089813	-678.423157	241.458801	66.658333	-694.293335	-6.137713	76.917007	-629.176331	303.517242	1284.425293	-581.653198	-84.987259	1290.409180	-562.272217	109.761726	1319.139771	-550.755676	125.841515	1585.207520	-667.001282	332.424652	1048.754272	-601.270874	-131.526688	1055.835571	-550.162842	307.748901	804.667969	-491.320129	-79.373535	822.162109	-572.561584	102.872040	961.712646	432.003448	-1.122090	924.590332	454.894867	180.223328
-583.819397	205.680786	864.336914	-579.484375	3.867502	859.909424	-696.456665	239.765106	420.137390	-630.993103	-19.910276	474.092102	-678.448242	241.458206	66.649757	-694.256531	-6.137870	76.914345	-629.096069	303.436432	1284.339600	-581.519653	-85.046700	1290.467163	-562.182129	109.715111	1319.107666	-550.575012	125.780083	1585.213379	-666.914429	332.275238	1048.676880	-601.261230	-131.699493	1055.890991	-550.088989	307.541595	804.584595	-491.404358	-79.571869	822.156982	-572.439941	102.787949	961.678162	432.023132	-1.106638	924.586609	454.917419	180.239075
-583.685303	205.575546	864.322327	-579.372742	3.769505	859.910767	-696.329773	239.653122	420.128815	-631.009460	-19.935089	474.077057	-678.365967	241.462357	66.668892	-694.273254	-6.142425	76.906807	-628.978333	303.417023	1284.258667	-581.354004	-85.063545	1290.531738	-562.073730	109.669434	1319.087524	-550.436401	125.650246	1585.161133	-666.812012	332.067291	1048.601929	-601.229919	-131.835571	1055.949707	-550.000793	307.331848	804.493652	-491.451874	-79.775368	822.155579	-572.309998	102.693222	961.671021	432.069763	-1.134810	924.583679	454.945953	180.175568
-583.595642	205.508850	864.310425	-579.319336	3.697106	859.892639	-696.296448	239.596786	420.145660	-631.075012	-20.022736	474.101593	-678.393555	241.447617	66.654602	-694.247437	-6.168438	76.910339	-628.885498	303.365814	1284.184326	-581.235596	-85.120697	1290.565796	-561.962341	109.641724	1319.083984	-550.192627	125.609436	1585.205933	-666.741577	331.938965	1048.537109	-601.212585	-131.979828	1056.029053	-549.922852	307.131226	804.438049	-491.478302	-79.990562	822.196350	-572.224854	102.619331	961.654663	432.093750	-1.139441	924.580444	454.989014	180.160782
-583.467896	205.421738	864.295105	-579.180054	3.618893	859.869995	-696.220276	239.574493	420.155334	-631.057373	-20.032276	474.100159	-678.360962	241.440781	66.660965	-694.243286	-6.179029	76.918434	-628.815918	303.357758	1284.133911	-581.202332	-85.133003	1290.552979	-561.855347	109.610382	1319.040527	-550.014221	125.502434	1585.180542	-666.663147	331.825226	1048.454712	-601.193604	-132.107788	1056.070190	-549.871521	306.960846	804.361511	-491.487274	-80.219704	822.222412	-572.086121	102.533623	961.635132	432.120117	-1.127624	924.574402	455.026520	180.157715
-583.396484	205.403122	864.292786	-579.100891	3.560756	859.862366	-696.209351	239.540131	420.200256	-631.064270	-20.100763	474.114441	-678.352478	241.424301	66.695251	-694.263550	-6.178553	76.921158	-628.651062	303.329987	1284.081177	-581.081238	-85.173706	1290.571777	-561.741943	109.603607	1319.044678	-549.873779	125.326889	1585.103516	-666.617798	331.758484	1048.419678	-601.126831	-132.216537	1056.128174	-549.802002	306.810059	804.316284	-491.443939	-80.397926	822.279602	-571.989258	102.493889	961.628113	432.123810	-1.132517	924.574707	455.035370	180.159988
-583.299377	205.351883	864.285217	-578.999329	3.499408	859.879333	-696.134277	239.482025	420.194061	-631.015991	-20.091934	474.108398	-678.318359	241.418274	66.688446	-694.188965	-6.172711	76.945923	-628.544495	303.310394	1284.017944	-581.008118	-85.182297	1290.597778	-561.644348	109.597427	1319.004028	-549.667908	125.146706	1585.103882	-666.472290	331.232758	1048.394653	-601.087402	-132.306992	1056.166382	-549.734436	306.669556	804.238892	-491.389008	-80.617844	822.300232	-571.894958	102.449860	961.633545	432.169617	-1.137570	924.560852	455.092560	180.204819
-583.213684	205.292816	864.276917	-578.908325	3.448232	859.889587	-696.120117	239.466370	420.240143	-630.937317	-20.081360	474.123932	-678.330994	241.408310	66.671387	-694.130005	-6.171596	76.943062	-628.436951	303.303467	1283.954346	-580.971802	-85.202797	1290.596436	-561.570251	109.575562	1318.968018	-549.467346	124.968887	1585.103027	-666.468994	331.576721	1048.268921	-601.013367	-132.451019	1056.214478	-549.716858	306.568359	804.193970	-491.316864	-80.844383	822.351379	-571.796631	102.404282	961.633789	432.204590	-1.117944	924.552979	455.142670	180.202774
-583.124207	205.240265	864.268066	-578.825684	3.407753	859.891846	-696.090698	239.417145	420.247284	-630.926086	-20.122511	474.089722	-678.334290	241.395142	66.681892	-694.142822	-6.165264	76.942833	-628.313110	303.300201	1283.910889	-580.916504	-85.191055	1290.577148	-561.467346	109.564339	1318.950684	-549.247925	124.769836	1585.105835	-666.340332	331.118378	1048.282593	-600.957214	-132.561157	1056.264038	-549.679504	306.469208	804.135010	-491.238831	-81.096870	822.370850	-571.704346	102.362961	961.630005	432.318604	-1.316400	924.564087	455.374542	179.508377
-583.040405	205.112015	864.236694	-578.722534	3.320319	859.909119	-696.093323	239.344360	420.283234	-630.928345	-20.151394	474.117218	-678.322876	241.398285	66.702179	-694.141663	-6.195093	76.974960	-628.187988	303.314484	1283.895752	-580.882690	-85.212219	1290.576538	-561.386047	109.572739	1318.924805	-548.981445	124.636749	1585.149658	-666.265686	331.053345	1048.256226	-600.884644	-132.692780	1056.290894	-549.662781	306.409119	804.071655	-491.166260	-81.368645	822.406128	-571.615417	102.279488	961.623840	432.237854	-1.137759	924.555420	455.213593	180.145950
-582.969849	205.069061	864.216858	-578.689880	3.278973	859.900818	-696.098206	239.273026	420.288300	-630.940735	-20.227066	474.150208	-678.321167	241.407898	66.731758	-694.069702	-6.223203	76.994484	-628.086060	303.308899	1283.870850	-580.833557	-85.221207	1290.577515	-561.292175	109.567131	1318.906006	-548.843445	124.415054	1585.103027	-666.211670	331.034454	1048.220703	-600.836243	-132.811737	1056.304565	-549.619141	306.378815	804.047913	-491.061310	-81.657326	822.422180	-571.541260	102.241783	961.607788	432.253418	-1.124499	924.543823	455.217712	180.176178
-582.868896	204.985260	864.197632	-578.553528	3.186800	859.936340	-696.080750	239.211319	420.306702	-630.929626	-20.221611	474.157715	-678.272339	241.393402	66.743065	-693.981323	-6.279592	76.997688	-627.981628	303.339905	1283.848755	-580.837402	-85.213058	1290.551758	-561.236633	109.560753	1318.862671	-548.656738	124.194214	1585.100098	-666.160950	331.059265	1048.200317	-600.781738	-132.898956	1056.325317	-549.644287	306.363342	803.965881	-490.939026	-81.976448	822.447937	-571.444092	102.182045	961.618469	432.260864	-1.132946	924.546570	455.215698	180.147720
-582.781372	204.912674	864.169800	-578.484253	3.116605	859.932434	-696.078247	239.140427	420.313812	-630.952087	-20.242067	474.187531	-678.251160	241.366928	66.725838	-693.897217	-6.326484	77.034126	-627.830444	303.338348	1283.831909	-580.746155	-85.207367	1290.550781	-561.155823	109.565483	1318.832031	-548.476685	123.943893	1585.095093	-666.085754	331.031006	1048.193115	-600.705078	-133.000473	1056.357422	-549.610229	306.373199	803.949585	-490.823853	-82.223351	822.451599	-571.346863	102.122009	961.601013	432.302673	-1.113814	924.542969	455.247955	180.200943
-582.684753	204.903641	864.175537	-578.400452	3.056349	859.912292	-696.071594	239.089096	420.323914	-630.905029	-20.288269	474.208344	-678.262512	241.366989	66.729454	-693.830811	-6.378906	77.041649	-627.740234	303.334930	1283.760010	-580.711304	-85.219894	1290.535645	-561.055420	109.559052	1318.812744	-548.227417	123.770821	1585.112793	-666.033325	331.083679	1048.165527	-600.637146	-133.081528	1056.348145	-549.607056	306.407318	803.898376	-490.681610	-82.493210	822.424561	-571.244812	102.074776	961.592529	432.306580	-1.108393	924.532471	455.281677	180.210754
-582.597839	204.839279	864.142212	-578.301941	2.994809	859.888550	-696.070374	238.997604	420.331299	-630.846924	-20.281025	474.158386	-678.265564	241.347107	66.718636	-693.850159	-6.439416	77.094170	-627.606506	303.341034	1283.738647	-580.637085	-85.217659	1290.522095	-560.957947	109.538353	1318.776001	-548.007813	123.525230	1585.089111	-665.949036	331.083771	1048.171631	-600.543030	-133.149811	1056.333130	-549.589600	306.443420	803.846375	-490.552734	-82.747391	822.375122	-571.133057	102.017479	961.562317	432.319489	-1.099758	924.526367	455.288330	180.177048
-582.491943	204.751450	864.117126	-578.155579	2.904585	859.902405	-696.042908	238.912796	420.344391	-630.766785	-20.304132	474.171326	-678.209167	241.332855	66.722481	-693.826111	-6.485487	77.136650	-627.505127	303.336914	1283.723877	-580.608154	-85.218193	1290.485718	-560.860229	109.524918	1318.741211	-547.800415	123.328972	1585.060059	-665.981323	331.604187	1048.122925	-600.461609	-133.210022	1056.312256	-549.567322	306.504791	803.844421	-490.415161	-83.008087	822.353271	-571.008240	101.949516	961.557190	432.334473	-1.098715	924.537292	455.327515	180.201920
-582.427673	204.709152	864.104248	-578.080872	2.878458	859.895020	-696.012085	238.849167	420.333435	-630.672485	-20.348553	474.163055	-678.154175	241.314835	66.750595	-693.868042	-6.521456	77.125389	-627.379456	303.346283	1283.732178	-580.545227	-85.213837	1290.461670	-560.776978	109.516403	1318.714844	-547.592285	123.149124	1585.058228	-665.906006	331.654480	1048.135376	-600.392639	-133.273926	1056.288452	-549.540955	306.586761	803.840332	-490.299561	-83.223114	822.315918	-570.927002	101.918617	961.546021	432.341034	-1.131992	924.538269	455.335968	180.162781
-582.334961	204.641800	864.086121	-577.967346	2.794458	859.914063	-695.994690	238.818832	420.377533	-630.541016	-20.402287	474.153992	-678.180481	241.324432	66.754181	-693.810059	-6.554636	77.124290	-627.279785	303.341858	1283.721924	-580.483826	-85.208801	1290.431763	-560.696289	109.506462	1318.679321	-547.481018	122.813011	1585.029175	-665.718506	331.200623	1048.171021	-600.319336	-133.330490	1056.270142	-549.505432	306.676880	803.831116	-490.186890	-83.480148	822.263428	-570.822876	101.862396	961.546753	432.350403	-1.122679	924.535339	455.326813	180.130249
-582.269653	204.604782	864.067078	-577.890198	2.741543	859.911865	-695.967773	238.785324	420.362183	-630.427490	-20.467276	474.154358	-678.177307	241.305405	66.742836	-693.820984	-6.557353	77.154388	-627.164307	303.327423	1283.721924	-580.454773	-85.226837	1290.395996	-560.628052	109.504387	1318.642578	-547.244263	122.651985	1585.067871	-665.730530	331.659149	1048.139160	-600.261414	-133.381180	1056.260498	-549.441406	306.787140	803.849060	-490.086182	-83.694473	822.232910	-570.745789	101.826607	961.535767	432.366425	-1.138450	924.549744	455.354797	180.210327
-582.221252	204.544357	864.050720	-577.809509	2.653954	859.936523	-695.942383	238.726501	420.377167	-630.329285	-20.535971	474.157990	-678.145874	241.288101	66.737808	-693.850647	-6.621819	77.160301	-627.063049	303.339142	1283.738159	-580.382568	-85.225304	1290.359619	-560.542175	109.500862	1318.629883	-547.091309	122.451653	1585.064941	-665.673096	331.749573	1048.151367	-600.184448	-133.420380	1056.225952	-549.401306	306.869385	803.850037	-489.972168	-83.885246	822.196655	-570.675110	101.774681	961.539734	432.334076	-1.160730	924.570068	455.348572	180.177307
-582.152405	204.507187	864.041626	-577.728455	2.615114	859.935608	-695.938660	238.704636	420.385101	-630.140564	-20.520597	474.121857	-678.113525	241.300308	66.730148	-693.806396	-6.627907	77.192734	-626.973083	303.356323	1283.728760	-580.358765	-85.237640	1290.364868	-560.469055	109.481873	1318.600586	-546.898743	122.186737	1585.088135	-665.605713	331.845917	1048.161621	-600.144714	-133.460541	1056.214722	-549.366333	306.988129	803.826050	-489.847565	-84.051750	822.166382	-570.603271	101.741211	961.535156	432.367340	-1.160441	924.558228	455.355743	180.154297
-582.077942	204.448746	864.024414	-577.660950	2.547677	859.934570	-695.924622	238.691986	420.381012	-630.002930	-20.581091	474.097565	-678.118164	241.272751	66.718681	-693.823486	-6.629272	77.202728	-626.832031	303.320282	1283.711914	-580.249512	-85.263451	1290.337158	-560.403625	109.449844	1318.551270	-546.783264	121.894188	1585.052979	-665.514282	331.828949	1048.160034	-600.078247	-133.484573	1056.192139	-549.316223	307.086884	803.818665	-489.765472	-84.201508	822.099243	-570.527649	101.686104	961.525696	432.364655	-1.165892	924.553162	455.382294	180.150299
-581.983093	204.446594	864.052734	-577.496277	2.513157	859.958496	-695.881775	238.654678	420.409943	-629.858154	-20.595131	474.093719	-678.158325	241.260818	66.718941	-693.759949	-6.627286	77.205635	-626.751221	303.316040	1283.740234	-580.193542	-85.270546	1290.281494	-560.322327	109.434402	1318.526489	-546.624695	121.748566	1585.036621	-665.427551	331.880646	1048.183472	-600.015442	-133.485519	1056.164307	-549.264404	307.141083	803.808777	-489.662964	-84.326904	822.078796	-570.417725	101.668648	961.553711	432.379547	-1.166895	924.553528	455.388000	180.154846
-581.928467	204.386536	864.040894	-577.456482	2.457030	859.964050	-695.914246	238.616104	420.429474	-629.764832	-20.680281	474.092133	-678.132568	241.231323	66.742912	-693.805420	-6.637827	77.227180	-626.658813	303.291351	1283.745361	-580.136108	-85.287285	1290.234131	-560.257813	109.413956	1318.489502	-546.403381	121.604263	1585.068604	-665.372375	331.922943	1048.210205	-599.960693	-133.524368	1056.146118	-549.213135	307.247284	803.806274	-489.578735	-84.453255	822.041687	-570.373108	101.618370	961.550964	432.390533	-1.175680	924.567383	455.393829	180.109497
-581.855774	204.358170	864.043884	-577.345093	2.398470	859.957581	-695.888489	238.608139	420.484344	-629.670288	-20.714396	474.092285	-678.143738	241.253326	66.796227	-693.758789	-6.640896	77.239395	-626.577271	303.289215	1283.792603	-580.088501	-85.304962	1290.199097	-560.188599	109.411812	1318.474487	-546.236389	121.420601	1585.061523	-665.282593	331.930817	1048.248657	-599.907227	-133.507782	1056.095337	-549.149292	307.299988	803.825378	-489.489044	-84.529617	822.000427	-570.297546	101.571884	961.550720	432.412994	-1.194187	924.562622	455.424896	180.123505
-581.763428	204.283981	864.022156	-577.220886	2.355139	859.990295	-695.877686	238.569016	420.485504	-629.494568	-20.688745	474.080353	-678.156799	241.254272	66.792557	-693.699158	-6.634596	77.235664	-626.501953	303.269714	1283.804932	-580.027710	-85.326508	1290.150757	-560.123108	109.376755	1318.440796	-546.076294	121.224457	1585.045532	-665.200439	331.947113	1048.271606	-599.866333	-133.534897	1056.064087	-549.062561	307.357483	803.846008	-489.407532	-84.586067	821.965820	-570.210388	101.540619	961.558655	432.463837	-1.195040	924.556702	455.450195	180.054764
-581.707214	204.277542	864.019592	-577.122192	2.310227	859.953735	-695.838013	238.570175	420.515778	-629.405090	-20.742632	474.094910	-678.131775	241.233719	66.792084	-693.710632	-6.588583	77.229073	-626.418823	303.241577	1283.779175	-579.958801	-85.337051	1290.112671	-560.069763	109.333168	1318.408569	-545.907410	121.038696	1585.041504	-665.155457	331.953400	1048.250244	-599.822327	-133.536041	1056.014404	-548.973450	307.404572	803.881287	-489.324341	-84.620026	821.936646	-570.124939	101.500687	961.538086	432.448761	-1.249310	924.571838	455.457367	180.060776
-581.635315	204.252441	863.993652	-577.045044	2.263827	859.925659	-695.809570	238.542892	420.526123	-629.330994	-20.728025	474.076935	-678.166870	241.202972	66.771423	-693.727234	-6.583532	77.222664	-626.364258	303.185059	1283.747070	-579.827637	-85.357483	1290.075928	-560.002380	109.313591	1318.341797	-545.764832	120.819290	1585.025024	-665.102478	331.943420	1048.225342	-599.774170	-133.536148	1055.971924	-548.881409	307.428680	803.882935	-489.254028	-84.640190	821.877747	-570.052795	101.464264	961.511292	432.437592	-1.229531	924.553711	455.450836	180.088058
-581.595764	204.237656	864.000732	-576.976929	2.254432	859.908813	-695.753418	238.528625	420.519012	-629.292175	-20.758291	474.098328	-678.187378	241.196030	66.797874	-693.766296	-6.541798	77.258232	-626.326599	303.160583	1283.721313	-579.750549	-85.357132	1290.032104	-559.941589	109.285240	1318.316040	-545.630066	120.630440	1585.015747	-665.049072	331.923676	1048.209106	-599.724915	-133.531708	1055.951660	-548.836853	307.442169	803.875366	-489.217468	-84.626068	821.837036	-569.996399	101.441704	961.505981	432.443604	-1.214723	924.565491	455.420532	180.135498
-581.518372	204.272125	864.014832	-576.891174	2.227551	859.910156	-695.662964	238.504013	420.527069	-629.276489	-20.768255	474.139923	-678.186340	241.182129	66.806023	-693.817322	-6.517286	77.275307	-626.308044	303.141174	1283.714844	-579.738831	-85.391853	1289.991943	-559.906738	109.245323	1318.305664	-545.584595	120.379356	1584.968506	-664.995361	331.914948	1048.195557	-599.699646	-133.547058	1055.886597	-548.774414	307.451111	803.861938	-489.188568	-84.599380	821.784180	-569.921448	101.439972	961.514221	432.436188	-1.237193	924.561279	455.422394	180.087662
-581.464417	204.214447	863.994141	-576.816406	2.166938	859.912842	-695.566711	238.493530	420.519714	-629.298584	-20.821672	474.168121	-678.169922	241.176300	66.795845	-693.769775	-6.487097	77.231918	-626.236206	303.104462	1283.715454	-579.664734	-85.435585	1289.951416	-559.858093	109.226852	1318.281860	-545.402100	120.265335	1584.997070	-664.967468	331.919220	1048.185913	-599.680298	-133.562897	1055.856445	-548.730713	307.435272	803.835083	-489.163696	-84.552940	821.770142	-569.862976	101.393204	961.505981	432.461975	-1.261474	924.570435	455.450073	179.986191
-581.370911	204.210938	864.007385	-576.715027	2.130045	859.916809	-695.497437	238.515442	420.555145	-629.392883	-20.897507	474.198425	-678.205872	241.148300	66.815063	-693.802917	-6.460239	77.253693	-626.177673	303.050415	1283.702637	-579.630371	-85.476807	1289.908936	-559.808899	109.171547	1318.279541	-545.349670	120.031502	1584.957031	-664.914368	331.905731	1048.197144	-599.667297	-133.562103	1055.814453	-548.656433	307.379578	803.833496	-489.135010	-84.510849	821.731934	-569.779785	101.368706	961.515808	432.475525	-1.252506	924.578186	455.464355	180.010788
-581.289063	204.178619	864.004333	-576.597107	2.102993	859.921082	-695.352234	238.486496	420.560425	-629.299805	-20.773003	474.185822	-678.188599	241.168701	66.824913	-693.777161	-6.430336	77.249817	-626.133057	303.019653	1283.689697	-579.541687	-85.497627	1289.878174	-559.766113	109.142372	1318.238770	-545.159302	119.896507	1584.982178	-664.877991	331.851257	1048.187500	-599.631836	-133.532959	1055.753906	-548.599854	307.341614	803.789429	-489.113953	-84.431381	821.689880	-569.693115	101.343918	961.517761	432.480865	-1.238893	924.568665	455.468506	180.039001
-581.178833	204.139740	864.011414	-576.473694	2.079461	859.900085	-695.259827	238.517792	420.607819	-629.297424	-20.770775	474.198425	-678.164551	241.154785	66.835587	-693.846008	-6.379755	77.209435	-626.107056	302.977722	1283.658447	-579.474304	-85.547745	1289.815552	-559.706604	109.100075	1318.198242	-545.042236	119.743240	1584.943970	-664.831482	331.843903	1048.158325	-599.577148	-133.500397	1055.684937	-548.542236	307.280518	803.786499	-489.099365	-84.316368	821.624817	-569.586975	101.299080	961.511597	432.495728	-1.264073	924.555786	455.483246	180.061234
-581.105896	204.112183	864.023376	-576.388306	2.047390	859.873657	-695.152405	238.475372	420.631653	-629.349670	-20.775055	474.188446	-678.189819	241.119156	66.844200	-693.899353	-6.382817	77.229919	-626.078430	302.922394	1283.654419	-579.422546	-85.572319	1289.760132	-559.689636	109.052704	1318.159180	-544.943237	119.572334	1584.930420	-664.807861	331.768036	1048.130615	-599.548218	-133.463684	1055.614014	-548.465149	307.219696	803.815430	-489.065369	-84.197853	821.579102	-569.507019	101.250999	961.503906	432.459778	-1.279527	924.550720	455.477386	180.032379
-581.019958	204.080154	864.013672	-576.313293	2.042585	859.854614	-695.045776	238.501083	420.640808	-629.394775	-20.832754	474.178833	-678.196594	241.104950	66.866974	-693.975220	-6.332108	77.230865	-626.094421	302.877777	1283.644409	-579.358154	-85.606102	1289.727539	-559.660889	109.006363	1318.140137	-544.842896	119.417755	1584.906738	-664.766357	331.656036	1048.126587	-599.533569	-133.429123	1055.556885	-548.401123	307.153992	803.838562	-489.071930	-84.097847	821.510193	-569.422791	101.227318	961.489075	432.458740	-1.248913	924.567871	455.466431	180.068619
-580.907104	204.035461	864.028198	-576.247498	2.010860	859.851013	-694.955017	238.503265	420.673462	-629.403198	-20.868078	474.224609	-678.218079	241.101318	66.880173	-693.980286	-6.329720	77.212311	-626.083252	302.819153	1283.648926	-579.300903	-85.648720	1289.693604	-559.641541	108.955406	1318.117554	-544.801147	119.250839	1584.882568	-664.740479	331.606812	1048.094116	-599.507568	-133.428009	1055.514648	-548.332397	307.057434	803.840698	-489.107819	-83.960983	821.465393	-569.348389	101.177544	961.495728	432.459137	-1.252746	924.571350	455.470184	180.000275
-580.804932	203.975006	864.018860	-576.178650	1.947343	859.851196	-694.829529	238.476624	420.658569	-629.313232	-20.784668	474.195801	-678.132690	241.102966	66.867317	-693.917603	-6.288706	77.162086	-626.082581	302.810089	1283.638916	-579.290344	-85.688667	1289.645386	-559.621765	108.905083	1318.109375	-544.732239	119.096664	1584.872925	-664.732666	331.513641	1048.095215	-599.509521	-133.368835	1055.447998	-548.273071	306.939850	803.822327	-489.130310	-83.817612	821.409607	-569.276794	101.118408	961.492493	432.502350	-1.236607	924.583801	455.537994	180.031738
-580.684326	203.914658	864.013672	-576.105835	1.927952	859.830139	-694.682251	238.458481	420.664764	-629.268066	-20.748497	474.195221	-678.076843	241.093567	66.892761	-693.938416	-6.274748	77.148521	-626.078552	302.758881	1283.637329	-579.258484	-85.736771	1289.559204	-559.603271	108.862991	1318.087402	-544.667114	118.929459	1584.870605	-664.702393	331.445801	1048.051270	-599.493042	-133.323517	1055.378662	-548.235291	306.840912	803.792542	-489.155670	-83.642464	821.341797	-569.190674	101.067932	961.480164	432.520935	-1.228878	924.568237	455.565948	180.031845
-580.562317	203.920212	863.986023	-576.079285	1.920371	859.759827	-694.557678	238.472656	420.658478	-629.250977	-20.766752	474.173920	-678.114258	241.093094	66.892899	-693.953613	-6.268570	77.156570	-626.084351	302.725525	1283.606567	-579.242676	-85.774818	1289.500244	-559.550781	108.816826	1318.051758	-544.586121	118.816971	1584.845703	-664.699585	331.348846	1048.026611	-599.479675	-133.287018	1055.274536	-548.195313	306.753754	803.760925	-489.199738	-83.465714	821.223511	-569.111206	101.041748	961.430237	432.525452	-1.225381	924.578186	455.568207	180.044891
-580.458984	203.841980	863.953186	-576.009949	1.835135	859.766113	-694.411743	238.446350	420.644073	-629.310059	-20.847502	474.195740	-678.128113	241.107422	66.878876	-694.021912	-6.237678	77.149193	-626.078003	302.696503	1283.586548	-579.199219	-85.793266	1289.422974	-559.545837	108.770752	1318.009399	-544.526611	118.674927	1584.824463	-664.649353	331.193878	1048.001343	-599.442322	-133.189316	1055.181885	-548.111694	306.660980	803.769043	-489.208496	-83.240692	821.152344	-569.031738	100.977669	961.417908	432.529358	-1.205444	924.574402	455.568817	180.054138
-580.339539	203.793228	863.950378	-575.912292	1.781119	859.774475	-694.286072	238.436646	420.622650	-629.260437	-20.875639	474.178436	-678.099426	241.087769	66.889412	-694.017151	-6.220468	77.149490	-626.080627	302.645538	1283.581665	-579.154297	-85.847908	1289.373901	-559.539551	108.709412	1317.990723	-544.461792	118.549919	1584.815186	-664.653564	331.122528	1047.980225	-599.409119	-133.120636	1055.099365	-548.054871	306.559021	803.762146	-489.212463	-83.027359	821.109741	-568.943970	100.930367	961.422668	432.556427	-1.200754	924.571350	455.627411	180.049225
-580.223572	203.735901	863.951355	-575.864868	1.738715	859.780579	-694.165405	238.406647	420.610229	-629.231934	-20.873007	474.183807	-678.111267	241.070572	66.930046	-693.989929	-6.226513	77.136520	-626.085083	302.622437	1283.596802	-579.145996	-85.891609	1289.319214	-559.506897	108.668060	1317.996582	-544.411499	118.413422	1584.827148	-664.642273	331.047363	1047.969727	-599.412476	-133.092514	1055.027344	-547.963562	306.472321	803.802063	-489.234650	-82.819214	821.073181	-568.884766	100.879234	961.428284	432.587677	-1.182741	924.576904	455.652649	180.082321
-580.153137	203.660049	863.941956	-575.838928	1.664769	859.800171	-694.132629	238.455612	420.640320	-629.284973	-20.998999	474.225494	-678.165649	241.070541	66.939079	-694.050415	-6.222924	77.166573	-626.086853	302.558594	1283.614258	-579.133423	-85.955711	1289.281250	-559.515686	108.609566	1317.979492	-544.430054	118.219193	1584.811646	-664.605164	330.933502	1047.974609	-599.435486	-133.020416	1054.966187	-547.887756	306.365051	803.825317	-489.251282	-82.601692	821.034485	-568.858154	100.816086	961.435608	432.601685	-1.161780	924.588379	455.692749	180.104721
-580.065369	203.618851	863.946167	-575.792664	1.621134	859.803345	-694.061279	238.416977	420.650879	-629.240234	-20.988459	474.194366	-678.186646	241.054504	66.930428	-694.038147	-6.203661	77.157433	-626.081116	302.504944	1283.619751	-579.123047	-86.000504	1289.240234	-559.508118	108.528198	1317.989502	-544.403198	118.095703	1584.805664	-664.572021	330.847656	1047.962158	-599.433350	-132.906189	1054.897095	-547.825806	306.260498	803.851990	-489.268738	-82.383987	821.023010	-568.800537	100.771080	961.440063	432.629883	-1.181615	924.592590	455.703491	180.111053
-580.098389	203.720245	863.948059	-576.249023	1.845143	859.747620	-694.039734	238.459076	420.659454	-629.260193	-21.093372	474.125946	-678.266418	241.040176	66.940910	-694.061707	-6.193498	77.176796	-626.062378	302.465302	1283.622437	-579.177368	-86.077209	1289.147583	-559.510864	108.484634	1317.947388	-544.382874	117.978714	1584.806030	-664.438782	330.283325	1048.003418	-599.432007	-132.831024	1054.798584	-547.724609	306.159363	803.852539	-489.292572	-82.173553	820.964478	-569.006409	100.885918	961.408691	432.641266	-1.186286	924.603699	455.738220	180.112991
-579.986267	203.641830	863.938721	-576.156311	1.801558	859.740479	-693.963867	238.459656	420.658417	-629.215027	-21.092550	474.124756	-678.289734	241.057755	66.956512	-694.043701	-6.192266	77.174133	-626.049438	302.394348	1283.578979	-579.222961	-86.154755	1289.079102	-559.519653	108.409042	1317.902832	-544.362366	117.852150	1584.786621	-664.403870	330.188660	1047.977051	-599.462646	-132.747604	1054.719604	-547.663757	306.057098	803.850891	-489.316376	-82.013344	820.896790	-568.921814	100.824425	961.402100	432.644409	-1.161556	924.596436	455.742889	180.137787
-579.955322	203.576324	863.919067	-576.123718	1.733937	859.721375	-693.948242	238.474762	420.677521	-629.142578	-21.117947	474.107697	-678.318298	241.025131	66.961090	-694.056030	-6.191279	77.202507	-626.047485	302.325165	1283.573486	-579.240723	-86.209999	1289.026855	-559.527771	108.352249	1317.880859	-544.364136	117.729065	1584.790039	-664.429993	330.520844	1047.914063	-599.489014	-132.700150	1054.664429	-547.600464	305.981689	803.844604	-489.342468	-81.837975	820.838806	-568.891357	100.758194	961.382874	432.679260	-1.137059	924.592651	455.767883	180.129990
-579.777588	203.381927	863.919373	-575.606812	1.362072	859.785461	-693.885986	238.459763	420.669739	-629.033630	-21.107145	474.187897	-678.300903	241.039917	66.929024	-693.999695	-6.189312	77.172203	-626.037903	302.283478	1283.576416	-579.266785	-86.275795	1289.022095	-559.546143	108.288002	1317.866821	-544.355225	117.616470	1584.785034	-664.413513	330.519287	1047.899292	-599.514282	-132.638336	1054.605225	-547.544617	305.888580	803.840515	-489.375488	-81.683990	820.807922	-568.591309	100.522446	961.420227	432.677124	-1.124730	924.595459	455.773956	180.167389
-579.715576	203.331451	863.924866	-575.575439	1.300047	859.804504	-693.842224	238.442612	420.688751	-629.000366	-21.151747	474.181702	-678.234863	241.021149	66.964745	-693.982666	-6.185539	77.172127	-626.023071	302.232819	1283.589355	-579.301880	-86.371895	1288.988159	-559.568970	108.206253	1317.883179	-544.332886	117.528595	1584.825562	-664.410889	330.537811	1047.912598	-599.564636	-132.579239	1054.556274	-547.483398	305.804413	803.853760	-489.399994	-81.551064	820.789429	-568.568909	100.471054	961.434814	432.725403	-1.114037	924.592957	455.826843	180.159683
-579.675598	203.321121	863.938232	-575.579224	1.245520	859.795959	-693.830139	238.417740	420.686676	-628.991882	-21.225243	474.215210	-678.271118	241.018814	66.955597	-694.032227	-6.171154	77.198570	-626.025635	302.149048	1283.604370	-579.366577	-86.445831	1288.963135	-559.592773	108.144203	1317.900391	-544.319763	117.415413	1584.841797	-664.380310	330.465668	1047.910278	-599.605347	-132.555511	1054.548218	-547.416809	305.726227	803.867432	-489.448822	-81.417465	820.769348	-568.564575	100.425972	961.438232	432.766846	-1.100564	924.593262	455.873077	180.138214
-579.624939	203.296906	863.936462	-575.541931	1.188666	859.772034	-693.822205	238.384018	420.715118	-628.907471	-21.218273	474.183777	-678.300659	241.004242	66.960701	-694.020630	-6.162575	77.205345	-626.013184	302.099976	1283.594116	-579.407104	-86.521141	1288.945435	-559.595276	108.077148	1317.886475	-544.259338	117.358788	1584.864746	-664.307739	330.374603	1047.897217	-599.640015	-132.497467	1054.499878	-547.357910	305.699249	803.864746	-489.447205	-81.295143	820.751526	-568.533020	100.373962	961.426331	432.795288	-1.108086	924.598206	455.901154	180.152283
-579.617493	203.251144	863.942078	-575.516052	1.151859	859.740479	-693.808960	238.342316	420.717896	-628.826355	-21.245422	474.171997	-678.359070	241.011658	66.967842	-694.017517	-6.183117	77.204964	-625.994202	302.035156	1283.573975	-579.467041	-86.579353	1288.888184	-559.625671	107.998016	1317.864990	-544.275513	117.247284	1584.855347	-664.188843	329.880646	1047.930054	-599.673096	-132.489197	1054.434692	-547.295410	305.649841	803.856140	-489.416901	-81.164268	820.728516	-568.515198	100.315140	961.412903	432.897888	-1.255113	924.605164	456.111359	179.484833
-579.571167	203.151611	863.918762	-575.451355	1.084174	859.729614	-693.747375	238.310974	420.709991	-628.749512	-21.234621	474.153412	-678.316956	240.975464	66.968872	-694.014893	-6.183239	77.204002	-625.984802	301.953003	1283.540649	-579.514404	-86.649765	1288.821533	-559.658020	107.949951	1317.829102	-544.284424	117.131706	1584.830933	-664.134094	329.821930	1047.926514	-599.711426	-132.455338	1054.366089	-547.245117	305.605652	803.853271	-489.424896	-81.096115	820.682861	-568.469299	100.237968	961.396851	432.801392	-1.038259	924.616394	455.917175	180.259094
-579.537537	203.147095	863.926331	-575.403198	1.027849	859.701904	-693.779846	238.332230	420.741730	-628.633240	-21.218840	474.107605	-678.331909	240.975220	66.944473	-693.944946	-6.192771	77.191795	-625.952393	301.897217	1283.546631	-579.619629	-86.734604	1288.748657	-559.682556	107.858604	1317.782715	-544.335632	116.991638	1584.802612	-664.104797	329.785797	1047.905029	-599.779602	-132.469086	1054.291870	-547.175781	305.579254	803.856079	-489.418396	-81.013733	820.661743	-568.441711	100.191002	961.387634	432.823944	-0.999807	924.623596	455.940582	180.288834
-579.510193	203.103806	863.917725	-575.374756	0.953368	859.715088	-693.714966	238.282166	420.722839	-628.708191	-21.320456	474.083038	-678.279419	240.964203	66.978577	-693.929260	-6.209754	77.173164	-625.958801	301.851318	1283.577759	-579.700989	-86.793686	1288.669434	-559.726257	107.811638	1317.762817	-544.465637	116.805222	1584.754517	-664.050232	329.771179	1047.925781	-599.826294	-132.514908	1054.242554	-547.134583	305.532135	803.861023	-489.423889	-80.986694	820.654419	-568.424683	100.142944	961.391113	432.893890	-0.994441	924.624268	455.986511	180.301254
-579.471741	203.088867	863.905823	-575.370911	0.911750	859.688538	-693.689148	238.257492	420.725586	-628.635925	-21.330162	474.087341	-678.263245	240.966476	66.983307	-693.925903	-6.250344	77.175537	-625.961121	301.803009	1283.593872	-579.768188	-86.878616	1288.639160	-559.781738	107.734428	1317.758423	-544.504272	116.681412	1584.757202	-664.021240	329.739807	1047.909180	-599.885681	-132.558548	1054.192383	-547.079834	305.509491	803.868225	-489.441956	-80.982231	820.643616	-568.425171	100.105667	961.373718	432.942474	-0.991988	924.625671	456.027191	180.245911
-579.486938	203.008820	863.884888	-575.379700	0.851227	859.688660	-693.675964	238.241531	420.718231	-628.731628	-21.435831	474.104156	-678.300293	240.964371	66.974091	-693.986450	-6.257490	77.172104	-625.971680	301.734192	1283.592285	-579.840027	-86.936020	1288.629639	-559.838013	107.645576	1317.755493	-544.543335	116.566750	1584.751221	-664.063049	330.154999	1047.873169	-599.955017	-132.625504	1054.166626	-547.040405	305.490967	803.871887	-489.457947	-80.992805	820.660156	-568.436218	100.045853	961.363403	433.008942	-0.988376	924.642822	456.056122	180.253098
-579.482544	203.012985	863.878052	-575.386719	0.797465	859.675842	-693.703430	238.244400	420.726196	-628.656189	-21.428192	474.084778	-678.322937	240.971283	66.948708	-693.940796	-6.246320	77.142769	-625.992798	301.697327	1283.592773	-579.893616	-86.999519	1288.598145	-559.911804	107.588737	1317.720093	-544.534180	116.505394	1584.776733	-664.028748	330.135315	1047.867310	-600.015503	-132.662064	1054.129761	-547.028503	305.511108	803.878784	-489.466492	-81.023849	820.630676	-568.446167	100.017967	961.354248	433.032013	-0.971031	924.642334	456.085205	180.272476
-579.477417	202.983887	863.857971	-575.366272	0.754003	859.660400	-693.689514	238.259354	420.708435	-628.617371	-21.440884	474.089020	-678.323669	240.960785	66.956108	-693.959229	-6.247302	77.146851	-626.024353	301.612305	1283.560181	-579.915955	-87.032082	1288.587524	-559.934021	107.547066	1317.716064	-544.529724	116.409531	1584.794189	-663.913025	329.667633	1047.881958	-600.046021	-132.711517	1054.093994	-546.978821	305.491638	803.854004	-489.465118	-81.070061	820.618347	-568.431030	99.984825	961.336365	433.059631	-0.953353	924.659302	456.103119	180.294601
-579.486328	202.913208	863.858521	-575.362732	0.688121	859.656433	-693.706665	238.232910	420.679749	-628.699951	-21.548403	474.129944	-678.317078	240.975800	66.934013	-694.023499	-6.223792	77.191536	-626.032104	301.568970	1283.574585	-579.955750	-87.069862	1288.597656	-559.977051	107.464386	1317.706665	-544.572388	116.297012	1584.790283	-663.991089	330.118652	1047.823486	-600.093506	-132.743362	1054.068115	-546.954834	305.495880	803.878723	-489.449585	-81.146751	820.600891	-568.437744	99.914772	961.334961	433.083740	-0.931845	924.671570	456.126526	180.318970
-579.463257	202.881668	863.857056	-575.335999	0.628459	859.651489	-693.702393	238.199081	420.683167	-628.692566	-21.605827	474.132568	-678.340942	240.971939	66.928001	-694.047180	-6.225234	77.201027	-626.059814	301.503723	1283.564453	-580.012390	-87.127235	1288.574585	-560.021240	107.385582	1317.682129	-544.596313	116.184837	1584.788208	-664.009949	330.076111	1047.839844	-600.129456	-132.821060	1054.055786	-546.961670	305.474976	803.884033	-489.446930	-81.257416	820.597046	-568.422852	99.867676	961.332642	433.151031	-0.909034	924.672852	456.160461	180.397888
-579.487793	202.808517	863.851318	-575.342773	0.571478	859.636841	-693.691040	238.172241	420.672974	-628.670349	-21.638586	474.109314	-678.369751	240.998016	66.928146	-694.097595	-6.257117	77.206802	-626.053528	301.442444	1283.584717	-580.081177	-87.183846	1288.537109	-560.067200	107.289848	1317.661133	-544.646118	116.049469	1584.782227	-664.009827	330.038696	1047.849121	-600.181091	-132.896835	1054.028320	-546.899536	305.427002	803.903870	-489.453278	-81.376251	820.598145	-568.429077	99.799042	961.321533	433.145203	-0.900945	924.675049	456.176361	180.435455
-579.474976	202.808182	863.850586	-575.362061	0.542707	859.613403	-693.713806	238.189804	420.669342	-628.625916	-21.692791	474.102356	-678.308472	240.981155	66.916702	-694.092651	-6.272897	77.193909	-626.103333	301.378937	1283.585571	-580.177002	-87.269379	1288.509521	-560.120850	107.226357	1317.639526	-544.745178	115.922981	1584.752075	-664.010437	329.990143	1047.872681	-600.226013	-132.982285	1053.987061	-546.895020	305.418762	803.956360	-489.435699	-81.495911	820.592590	-568.441711	99.771973	961.310059	433.180939	-0.907050	924.665466	456.207245	180.388992
-579.470337	202.716171	863.824036	-575.343079	0.477321	859.610046	-693.702209	238.177795	420.667206	-628.499329	-21.613079	474.025085	-678.277832	241.000778	66.912415	-694.016052	-6.301775	77.129585	-626.108521	301.326019	1283.594116	-580.271973	-87.328865	1288.424194	-560.215942	107.137077	1317.617310	-544.803528	115.800766	1584.743774	-664.008728	329.880524	1047.882324	-600.311890	-133.069168	1053.946533	-546.896667	305.400452	803.962036	-489.451660	-81.623894	820.561340	-568.451416	99.704559	961.297241	433.216217	-0.885945	924.656799	456.208740	180.369446
-579.494507	202.695938	863.826172	-575.388489	0.435604	859.599976	-693.718994	238.188446	420.657013	-628.492920	-21.701197	474.024963	-678.290588	241.001328	66.913292	-694.051331	-6.301996	77.142303	-626.174866	301.298767	1283.616943	-580.400269	-87.398529	1288.412598	-560.241394	107.049812	1317.618530	-544.867493	115.686165	1584.733276	-664.043701	329.843170	1047.901733	-600.367249	-133.177612	1053.935425	-546.918030	305.388062	803.975769	-489.472626	-81.786865	820.545715	-568.488220	99.666817	961.293335	433.261627	-0.881233	924.643372	456.249878	180.395126
-579.541809	202.628265	863.820251	-575.449219	0.385045	859.596497	-693.742981	238.168167	420.622375	-628.489075	-21.727386	474.015564	-678.334778	240.997559	66.890823	-694.057861	-6.302349	77.146172	-626.157349	301.219727	1283.617798	-580.444702	-87.493835	1288.397217	-560.314087	106.991295	1317.605225	-544.929260	115.570992	1584.748535	-664.072021	329.822876	1047.891602	-600.424133	-133.268356	1053.938599	-546.944519	305.371094	803.999695	-489.512238	-81.975479	820.520630	-568.543579	99.608139	961.288757	433.313965	-0.868788	924.637756	456.314392	180.340408
-579.580994	202.571152	863.796692	-575.498047	0.292531	859.614807	-693.748108	238.171539	420.609070	-628.450195	-21.801760	474.048309	-678.326843	241.021133	66.895035	-694.069580	-6.306734	77.137894	-626.231140	301.162262	1283.632935	-580.508545	-87.510078	1288.402954	-560.335083	106.931671	1317.633057	-544.963806	115.462738	1584.786621	-664.121887	329.772827	1047.921265	-600.499268	-133.356384	1053.941406	-546.954773	305.317596	804.000305	-489.533447	-82.151398	820.526794	-568.584900	99.553879	961.286316	433.330872	-0.858495	924.658447	456.342163	180.372131
-579.611938	202.548416	863.806335	-575.539917	0.273102	859.616089	-693.758728	238.197067	420.583923	-628.464355	-21.831499	474.068909	-678.332825	241.037323	66.883553	-694.065063	-6.313632	77.166229	-626.331055	301.122131	1283.635620	-580.589417	-87.529861	1288.428101	-559.952576	106.784721	1317.827271	-545.001465	115.384789	1584.827393	-664.201599	329.766296	1047.947632	-600.544861	-133.461823	1053.957642	-547.025085	305.267975	804.018250	-489.578400	-82.342804	820.490723	-568.616577	99.528252	961.291260	433.358856	-0.868544	924.693604	456.358002	180.380814
-579.649841	202.487198	863.803406	-575.581116	0.236771	859.620789	-693.737976	238.176666	420.559570	-628.403687	-21.866770	474.086029	-678.325073	241.035995	66.838188	-694.033997	-6.307127	77.149330	-626.276001	301.050476	1283.663818	-580.547180	-87.615227	1288.404663	-560.384766	106.829193	1317.657593	-545.073303	115.280487	1584.838013	-664.241455	329.753845	1047.992676	-600.621155	-133.551727	1053.990723	-547.083435	305.216064	804.018005	-489.624664	-82.490486	820.489258	-568.646179	99.483093	961.291321	433.395874	-0.832379	924.691406	456.383911	180.404007
-579.707397	202.488144	863.809448	-575.620422	0.194583	859.603882	-693.799377	238.224640	420.583984	-628.397095	-21.874901	474.047852	-678.376465	241.063583	66.850159	-694.020935	-6.305885	77.147476	-626.270813	300.990295	1283.664429	-580.557739	-87.663635	1288.398926	-560.440491	106.775299	1317.644897	-545.117126	115.189545	1584.855103	-664.293091	329.709808	1048.007568	-600.674377	-133.607849	1053.988770	-547.141602	305.172577	804.050293	-489.668640	-82.676941	820.483643	-568.693298	99.452393	961.285583	433.436676	-0.832992	924.688354	456.429352	180.411545
-579.765808	202.451202	863.808411	-575.658691	0.155536	859.610474	-693.816162	238.220917	420.547272	-628.416321	-21.891890	474.032440	-678.338257	241.086288	66.865807	-694.030518	-6.330449	77.139687	-626.290344	300.948456	1283.697876	-580.656311	-87.735085	1288.358887	-560.436646	106.723480	1317.657104	-545.165588	115.093590	1584.871582	-664.324890	329.607666	1048.043457	-600.739807	-133.696915	1053.969482	-547.228577	305.122986	804.046082	-489.720917	-82.851494	820.457947	-568.746216	99.418999	961.288879	433.448792	-0.811111	924.697815	456.441528	180.422897
-579.681641	202.345444	863.821777	-575.395020	0.228511	859.751160	-693.773682	238.177170	420.504578	-628.378174	-21.851492	474.026215	-678.297668	241.118454	66.821861	-693.962524	-6.344822	77.111748	-626.314758	300.878876	1283.704468	-580.749634	-87.836449	1288.330933	-560.469238	106.650551	1317.647339	-545.277405	114.950241	1584.853516	-664.356140	329.515503	1048.066406	-600.831116	-133.797791	1053.975830	-547.293518	305.068634	804.088501	-489.797546	-83.054375	820.453979	-568.629028	99.470291	961.372253	433.497864	-0.792255	924.687439	456.505676	180.450211
-579.704407	202.245880	863.815186	-575.353149	0.167053	859.819275	-693.794373	238.156540	420.495056	-628.361023	-21.839926	474.015167	-678.287720	241.125473	66.811363	-693.921326	-6.349362	77.110428	-626.316895	300.828552	1283.707642	-580.776611	-87.894836	1288.322998	-560.513672	106.574234	1317.647583	-545.361816	114.830780	1584.863159	-664.439148	329.504913	1048.070557	-600.900696	-133.887817	1053.978149	-547.404419	305.001892	804.092407	-489.867157	-83.221916	820.436340	-568.641235	99.428589	961.405640	433.564636	-0.778868	924.678955	456.549316	180.429230
-579.722656	202.227173	863.819458	-575.252136	0.180693	859.858459	-693.831787	238.115311	420.436096	-628.456787	-21.889349	474.027863	-678.244446	241.113266	66.809624	-693.927063	-6.376542	77.109024	-626.336426	300.774109	1283.753906	-580.814636	-87.960571	1288.331055	-560.532593	106.520042	1317.641479	-545.484802	114.683327	1584.846436	-664.493164	329.432068	1048.085083	-600.956360	-133.996078	1053.981689	-547.490906	304.970154	804.101929	-489.949890	-83.387894	820.439575	-568.619995	99.447701	961.429565	433.587036	-0.798932	924.695496	456.577515	180.401993
-579.793762	202.127777	863.787476	-575.223022	0.161931	859.895447	-693.897339	238.067261	420.436523	-628.583557	-21.955423	474.046936	-678.191467	241.123383	66.814728	-694.028198	-6.382683	77.098618	-626.339966	300.731049	1283.770508	-580.796936	-87.985435	1288.333496	-560.542725	106.491081	1317.641602	-545.519531	114.597923	1584.874268	-664.561829	329.422089	1048.121094	-601.011658	-134.079712	1054.001465	-547.623230	304.908600	804.090820	-490.034302	-83.513008	820.436218	-568.620789	99.426834	961.430908	433.607208	-0.807715	924.695923	456.599335	180.381241
-579.845032	202.166672	863.800476	-575.233765	0.160441	859.892212	-693.991394	238.040024	420.455475	-628.648865	-21.975220	474.054779	-678.203003	241.121826	66.805984	-694.033997	-6.353529	77.100769	-626.358765	300.697357	1283.777222	-580.782227	-88.052162	1288.369019	-560.563110	106.437126	1317.636353	-545.515198	114.553062	1584.923218	-664.632874	329.379028	1048.154785	-601.064209	-134.104416	1054.012939	-547.754761	304.884857	804.070007	-490.118530	-83.688019	820.445984	-568.621460	99.440407	961.433044	433.652344	-0.769130	924.692444	456.636169	180.404068
-579.890747	202.062637	863.779968	-575.200562	0.143399	859.928101	-694.064697	237.918747	420.438141	-628.546326	-21.837685	474.067352	-678.145081	241.157669	66.813972	-693.969849	-6.360801	77.069908	-626.349487	300.630188	1283.783813	-580.808228	-88.098389	1288.381958	-560.562683	106.383644	1317.661987	-545.522888	114.493187	1584.960571	-664.694275	329.341370	1048.156006	-601.140503	-134.232880	1054.042847	-547.840271	304.815155	804.054077	-490.230011	-83.818291	820.419922	-568.625305	99.410461	961.440979	433.689819	-0.762010	924.695984	456.662567	180.438156
-579.958679	201.992340	863.771240	-575.189514	0.136495	859.965820	-694.165894	237.852417	420.428162	-628.748413	-21.940750	474.083252	-678.150513	241.163589	66.793900	-694.056274	-6.373136	77.077332	-626.363342	300.575867	1283.758545	-580.742432	-88.152649	1288.426514	-560.546448	106.340912	1317.667847	-545.586975	114.404213	1584.968628	-664.731262	329.276764	1048.170288	-601.190369	-134.308304	1054.058228	-547.958313	304.779419	804.042480	-490.322968	-83.931442	820.410522	-568.648560	99.397850	961.455444	433.748688	-0.755233	924.684937	456.694122	180.444778
-580.275452	202.321136	863.790955	-575.979248	-0.073447	859.614380	-694.396118	237.857437	420.495941	-628.931396	-22.045750	474.069946	-678.183899	241.107910	66.776611	-694.105286	-6.356472	77.095764	-626.373047	300.539886	1283.784668	-580.778198	-88.205811	1288.400269	-560.562927	106.286827	1317.660400	-545.610718	114.341103	1584.983643	-664.780396	329.244202	1048.160767	-601.232483	-134.432922	1054.069458	-548.080383	304.757050	804.027710	-490.426758	-84.051552	820.379822	-569.012085	99.262680	961.268982	433.777802	-0.736784	924.683716	456.720459	180.413940
-580.086365	202.053131	863.786316	-575.248901	0.126605	859.959717	-694.411987	237.699112	420.442719	-628.666443	-21.759659	474.008057	-678.108826	241.122147	66.758026	-693.917175	-6.350684	77.031387	-626.373535	300.499451	1283.795166	-580.847961	-88.271675	1288.355103	-560.572754	106.252960	1317.649414	-545.680359	114.251160	1584.982178	-664.810913	329.179077	1048.187988	-601.283875	-134.537689	1054.062256	-548.182617	304.726471	804.019287	-490.543396	-84.184875	820.313232	-568.713135	99.417221	961.457214	433.798676	-0.748577	924.682739	456.754456	180.445816
-580.102234	201.960571	863.780945	-575.167908	0.119089	860.012329	-694.498840	237.617294	420.433105	-628.877747	-21.868834	474.030396	-678.029907	241.106644	66.768356	-693.992371	-6.371687	77.020691	-626.394043	300.421631	1283.789063	-580.828430	-88.335014	1288.357178	-560.593384	106.198914	1317.620850	-545.705933	114.194679	1584.990723	-664.864014	329.149109	1048.181641	-601.339478	-134.598160	1054.040649	-548.291016	304.717468	804.037903	-490.647186	-84.310432	820.237427	-568.691589	99.399078	961.482361	433.849487	-0.755805	924.682251	456.795074	180.416367
-580.203186	201.964996	863.779114	-575.234497	0.071079	860.021240	-694.652649	237.572968	420.466705	-628.959839	-21.888592	474.037476	-678.001038	241.122482	66.794273	-694.033325	-6.395394	77.030807	-626.398315	300.368439	1283.808960	-580.831543	-88.376686	1288.321289	-560.599243	106.140213	1317.619995	-545.749756	114.132385	1585.004883	-664.944458	329.121674	1048.212158	-601.390381	-134.704102	1054.035156	-548.379028	304.679199	804.014954	-490.750793	-84.428658	820.200317	-568.744507	99.385368	961.483276	433.864014	-0.749563	924.681335	456.808105	180.417572
-580.218262	201.936050	863.780151	-575.253723	0.070163	860.051514	-694.746338	237.501877	420.443481	-629.034302	-21.912552	474.051880	-678.004456	241.103485	66.796349	-693.995911	-6.375470	77.020851	-626.396179	300.326263	1283.828613	-580.828613	-88.436859	1288.305420	-560.604309	106.094627	1317.630127	-545.802856	114.063911	1585.010742	-665.005676	329.109711	1048.239136	-601.426514	-134.791901	1054.050415	-548.470459	304.635223	804.012634	-490.866760	-84.500473	820.151489	-568.762451	99.384392	961.499207	433.897552	-0.784151	924.694641	456.838745	180.370758
-580.320496	201.959747	863.809082	-575.352234	0.066907	860.053162	-694.929932	237.511307	420.491241	-629.125488	-21.921555	474.076324	-677.999390	241.105820	66.807205	-694.027100	-6.375840	77.011536	-626.424438	300.285736	1283.863892	-580.807983	-88.456383	1288.301514	-560.609680	106.033592	1317.657104	-545.815674	114.035370	1585.053223	-665.054626	329.082855	1048.262085	-601.475525	-134.860840	1054.060303	-548.540527	304.601166	804.023987	-490.973297	-84.587227	820.132996	-568.841675	99.382103	961.512451	433.938538	-0.807720	924.697937	456.867523	180.329407
-580.427246	201.893906	863.786682	-575.416565	0.039027	860.062439	-695.037170	237.456726	420.454865	-629.162598	-21.947596	474.077423	-677.997681	241.110916	66.772148	-694.022156	-6.365680	77.000412	-626.467529	300.228119	1283.855103	-580.801270	-88.522728	1288.286621	-560.611267	106.027405	1317.655884	-545.842407	113.983116	1585.056641	-665.096069	329.028351	1048.266968	-601.496704	-134.906860	1054.058960	-548.627563	304.587006	804.006042	-491.079895	-84.676659	820.102966	-568.890808	99.353432	961.502869	433.969269	-0.772641	924.695618	456.873688	180.336304
-580.544250	201.878265	863.771118	-575.524536	0.026819	860.023315	-695.172607	237.426926	420.450104	-629.207397	-21.966042	474.035614	-678.028564	241.105026	66.759834	-694.032043	-6.374114	77.008675	-626.484436	300.187836	1283.848755	-580.752380	-88.522682	1288.283936	-560.624207	105.980591	1317.623291	-545.874207	113.937973	1585.053711	-665.118835	328.947388	1048.279297	-601.521423	-134.939133	1054.046265	-548.722717	304.570587	804.005066	-491.175934	-84.739143	820.027649	-568.956360	99.329506	961.471069	433.956085	-0.796576	924.690552	456.880890	180.335983
-580.613220	201.829086	863.752014	-575.512756	0.015887	860.025269	-695.260620	237.411575	420.437012	-629.197632	-21.985464	474.026245	-678.013428	241.088699	66.746658	-694.025879	-6.381783	77.001190	-626.502930	300.128052	1283.838135	-580.744812	-88.574570	1288.255005	-560.638611	105.924438	1317.618408	-545.886353	113.892303	1585.043945	-665.158264	328.877136	1048.296021	-601.544006	-135.000336	1054.030518	-548.790039	304.518311	803.991455	-491.237457	-84.769547	819.992371	-568.972229	99.313492	961.461548	433.930481	-0.827169	924.702637	456.876373	180.345718
-580.678711	201.793915	863.747070	-575.537109	-0.039581	860.025452	-695.341797	237.379623	420.431519	-629.213684	-22.001919	474.003418	-678.056335	241.089142	66.730057	-694.037659	-6.398180	77.001694	-626.519165	300.085571	1283.863159	-580.751160	-88.605553	1288.212402	-560.623352	105.880585	1317.596436	-545.893188	113.855492	1585.036377	-665.212952	328.808380	1048.305542	-601.558777	-135.009094	1053.977905	-548.877441	304.479401	803.995911	-491.316528	-84.788521	819.928650	-569.006653	99.273003	961.458313	433.960266	-0.795026	924.668579	456.904449	180.375977
-580.751160	201.772369	863.748413	-575.571899	-0.056842	860.003784	-695.402588	237.395340	420.461029	-629.198303	-21.973484	474.002655	-678.035645	241.095734	66.747864	-694.029175	-6.397764	76.997879	-626.551636	300.036041	1283.880249	-580.757019	-88.660759	1288.169312	-560.626709	105.853600	1317.599487	-545.915344	113.818413	1585.032104	-665.269287	328.732300	1048.341553	-601.568237	-135.046906	1053.944458	-548.937073	304.433685	804.011353	-491.357910	-84.778519	819.891357	-569.048645	99.244240	961.446960	433.986633	-0.797711	924.657776	456.923828	180.339966
-580.791443	201.745178	863.768311	-575.563354	-0.076962	860.032288	-695.468567	237.384857	420.463013	-629.228455	-22.037500	474.011383	-678.076843	241.104782	66.759521	-694.018066	-6.399187	76.978134	-626.588989	299.991425	1283.913208	-580.724548	-88.690689	1288.160522	-560.636108	105.817017	1317.608154	-545.929932	113.773804	1585.051880	-665.252441	328.269196	1048.414795	-601.581604	-135.063965	1053.967163	-548.995728	304.409973	804.019470	-491.444092	-84.785446	819.870667	-569.081177	99.226501	961.472778	434.032013	-0.806169	924.632690	456.957031	180.335632
-580.889343	201.721313	863.778870	-575.623596	-0.084629	860.069458	-695.479004	237.367935	420.451141	-629.241394	-22.057112	474.037689	-678.065552	241.119873	66.764252	-694.017212	-6.375751	76.990776	-626.638428	299.972809	1283.932373	-580.684570	-88.692245	1288.159180	-560.665833	105.793419	1317.625977	-545.955688	113.737381	1585.058838	-665.312622	328.238831	1048.458984	-601.620056	-135.055435	1053.947266	-549.053589	304.392761	804.042419	-491.506287	-84.765015	819.860901	-569.159424	99.225456	961.496826	434.044647	-0.825935	924.652283	456.971619	180.329529
-580.960571	201.685257	863.784363	-575.669434	-0.071420	860.063110	-695.434326	237.332825	420.428833	-629.271790	-22.068235	474.060272	-678.089050	241.107712	66.760185	-694.052002	-6.377705	76.997421	-626.706360	299.938324	1283.950317	-580.698059	-88.717575	1288.170654	-560.704407	105.761269	1317.629272	-545.984497	113.699295	1585.066406	-665.386353	328.194305	1048.463623	-601.637634	-135.072220	1053.972656	-549.120300	304.373352	804.058044	-491.592957	-84.754677	819.830750	-569.214783	99.209038	961.495972	434.065308	-0.842923	924.649109	456.992462	180.295731
-581.031311	201.701904	863.807556	-575.712830	-0.101328	860.074890	-695.459900	237.325760	420.427887	-629.291870	-22.085108	474.046570	-678.104675	241.107056	66.758476	-694.134521	-6.391603	77.007187	-626.763306	299.908020	1283.976440	-580.678040	-88.747581	1288.166992	-560.733215	105.756264	1317.618408	-546.005371	113.676575	1585.056152	-665.455383	328.158997	1048.466309	-601.661804	-135.065475	1053.949829	-549.173767	304.382813	804.079163	-491.660370	-84.713432	819.805054	-569.282532	99.198074	961.514404	434.058655	-0.869614	924.664795	457.014496	180.303101
-581.106567	201.667969	863.796448	-575.750488	-0.168870	860.077454	-695.426819	237.309418	420.444336	-629.273621	-22.103800	474.011902	-678.089050	241.113953	66.733559	-694.090942	-6.406515	76.995575	-626.822571	299.858978	1283.976440	-580.664917	-88.765976	1288.173096	-560.750854	105.712036	1317.631470	-546.014160	113.645630	1585.060547	-665.516235	328.110046	1048.488403	-601.681274	-135.039917	1053.924683	-549.239014	304.344543	804.097961	-491.702850	-84.655121	819.785522	-569.336182	99.156128	961.509949	434.039673	-0.873292	924.659607	456.989899	180.347565
-581.179077	201.658356	863.834290	-575.778931	-0.179372	860.087708	-695.442139	237.313477	420.434052	-629.275696	-22.123388	474.029877	-678.096313	241.064682	66.741310	-694.073669	-6.408117	77.030937	-626.900696	299.829132	1284.010620	-580.700439	-88.809242	1288.157959	-560.787842	105.680664	1317.638428	-546.021851	113.612213	1585.068848	-665.578674	328.049225	1048.529541	-601.680420	-135.060028	1053.916382	-549.317932	304.302460	804.115662	-491.719452	-84.605286	819.789124	-569.384033	99.134521	961.533630	434.055450	-0.885627	924.648926	456.994904	180.305771
-581.241943	201.606644	863.829346	-575.845581	-0.183810	860.068054	-695.368469	237.279587	420.413147	-629.279968	-22.154165	474.046021	-678.052979	241.042038	66.741325	-694.062622	-6.409661	77.009079	-626.979187	299.777710	1284.047363	-580.659424	-88.848663	1288.168335	-560.822632	105.634300	1317.627441	-546.029663	113.588577	1585.064575	-665.659119	328.001740	1048.553223	-601.687134	-135.076324	1053.920776	-549.372009	304.297821	804.152344	-491.762054	-84.528313	819.770081	-569.446838	99.098724	961.520996	434.073364	-0.911955	924.650452	457.006042	180.298019
-581.292053	201.594818	863.844421	-575.869080	-0.220344	860.076294	-695.330139	237.276306	420.389465	-629.293701	-22.201590	474.050629	-678.004272	241.046188	66.755852	-694.047913	-6.418830	77.007942	-627.075989	299.741943	1284.083374	-580.666382	-88.883286	1288.154175	-560.860718	105.583664	1317.623779	-546.049072	113.554100	1585.059692	-665.743225	327.958130	1048.592407	-601.703308	-135.073883	1053.888306	-549.433044	304.302979	804.189270	-491.806915	-84.488533	819.765686	-569.501038	99.072060	961.534180	434.094208	-0.906616	924.636108	457.004761	180.253693
-581.340698	201.580002	863.856201	-575.882874	-0.252251	860.079529	-695.341858	237.289795	420.428589	-629.286560	-22.187750	474.041321	-678.007751	241.048584	66.762840	-694.114807	-6.436384	77.008682	-627.162903	299.696777	1284.074463	-580.690491	-88.895699	1288.097412	-560.914368	105.558716	1317.624146	-546.083618	113.528419	1585.029297	-665.838928	327.952454	1048.591187	-601.710144	-135.091202	1053.873047	-549.494263	304.334290	804.191650	-491.818542	-84.398842	819.748230	-569.535217	99.046097	961.541992	434.102722	-0.909390	924.640320	457.025635	180.248474
-581.356506	201.613297	863.882019	-575.867676	-0.213110	860.064026	-695.299072	237.268188	420.420990	-629.284546	-22.177017	474.009308	-678.001648	241.065186	66.772850	-694.070007	-6.426064	77.009232	-627.266663	299.660645	1284.093750	-580.738892	-88.937622	1288.089966	-560.954346	105.548943	1317.630615	-546.103699	113.530693	1585.022583	-665.997253	328.367920	1048.543091	-601.706787	-135.053543	1053.836914	-549.531982	304.316986	804.240051	-491.806030	-84.277351	819.763916	-569.549561	99.062859	961.548096	434.107758	-0.917170	924.648865	457.022644	180.247833
-581.397644	201.537064	863.860046	-575.836975	-0.230372	860.080261	-695.304626	237.272690	420.421082	-629.234741	-22.131271	473.980225	-678.033508	241.079407	66.761833	-694.056885	-6.424865	77.003349	-627.336731	299.632721	1284.095825	-580.727173	-88.951904	1288.068481	-561.017273	105.521721	1317.611938	-546.131653	113.534103	1585.001831	-666.052490	328.276855	1048.558350	-601.681213	-135.025635	1053.807129	-549.576721	304.377563	804.272949	-491.804657	-84.193390	819.742554	-569.573547	99.037163	961.547241	434.120300	-0.943645	924.654541	457.022980	180.242950
-581.399780	201.567001	863.895447	-575.855347	-0.261616	860.076843	-695.317810	237.279755	420.428192	-629.252380	-22.143080	473.980896	-678.043701	241.072220	66.770050	-694.109131	-6.420707	77.021378	-627.450745	299.601227	1284.093140	-580.758057	-88.985733	1288.056763	-561.070679	105.482468	1317.605469	-546.132263	113.537178	1584.995850	-666.174072	328.281311	1048.548096	-601.648438	-135.026932	1053.771973	-549.618896	304.398773	804.276001	-491.796265	-84.119835	819.733826	-569.589417	99.016975	961.563416	434.115845	-0.954946	924.658203	457.019897	180.214630
-581.465149	201.514603	863.891663	-575.920166	-0.287778	860.059265	-695.291809	237.267883	420.400513	-629.340027	-22.220434	474.041595	-678.031860	241.064850	66.771484	-694.112122	-6.426335	77.038963	-627.578247	299.550690	1284.094604	-580.762878	-89.009155	1288.068115	-561.139954	105.436180	1317.603149	-546.166626	113.533646	1585.001587	-666.266663	328.265381	1048.556396	-601.637817	-135.039124	1053.767212	-549.665588	304.402649	804.308716	-491.786499	-84.052101	819.737183	-569.637756	98.971176	961.551147	434.088379	-0.978965	924.670044	456.998993	180.198563
-581.511292	201.481812	863.892822	-575.976929	-0.355959	860.039978	-695.316162	237.276093	420.403717	-629.313660	-22.265274	474.032196	-678.028687	241.057892	66.780533	-694.096741	-6.430876	77.026138	-627.649902	299.481384	1284.097046	-580.706726	-89.073853	1288.088257	-561.218689	105.411354	1317.610596	-546.211853	113.528366	1584.984375	-666.363892	328.206818	1048.567383	-601.618530	-135.033310	1053.767822	-549.713135	304.415527	804.322510	-491.767578	-83.970276	819.736633	-569.693970	98.910286	961.542297	434.076569	-0.989435	924.672424	456.987457	180.185516
-581.529236	201.477112	863.886047	-576.026794	-0.374665	860.024841	-695.314087	237.260498	420.428040	-629.361450	-22.278793	474.048035	-678.050964	241.050125	66.763596	-694.116699	-6.432125	77.029587	-627.776245	299.479950	1284.131226	-580.760681	-89.064812	1288.086792	-561.285522	105.376732	1317.631592	-546.254822	113.531311	1584.980957	-666.437073	328.212219	1048.586914	-601.606506	-135.031387	1053.726074	-549.785828	304.388855	804.310364	-491.739655	-83.895264	819.754822	-569.730774	98.893044	961.531555	434.085419	-0.990372	924.661499	456.991150	180.207077
-581.546082	201.453140	863.866394	-576.054260	-0.443810	860.008789	-695.296814	237.260757	420.427094	-629.448242	-22.354687	474.039856	-678.051392	241.052963	66.789635	-694.124573	-6.438869	77.022881	-627.878845	299.459015	1284.135010	-580.821289	-89.109238	1288.049561	-561.339539	105.349823	1317.621338	-546.296631	113.546761	1584.971191	-666.524353	328.194580	1048.589844	-601.607422	-135.040588	1053.692505	-549.826660	304.442413	804.317017	-491.708008	-83.834641	819.753235	-569.754395	98.848129	961.513855	434.107452	-0.988881	924.661499	456.994049	180.197571
-581.549866	201.454254	863.861755	-576.069031	-0.477272	859.990417	-695.300049	237.273392	420.416718	-629.450684	-22.383179	474.074982	-678.046936	241.060150	66.784004	-694.116150	-6.433549	77.023956	-627.991211	299.415558	1284.130737	-580.891907	-89.160454	1288.012451	-561.422668	105.331306	1317.618164	-546.406616	113.501846	1584.929810	-666.585083	328.160767	1048.592285	-601.596741	-135.040726	1053.658936	-549.834167	304.428284	804.325623	-491.648071	-83.731270	819.761963	-569.782349	98.824463	961.503906	434.114624	-0.990731	924.665955	457.002655	180.219757
-581.555542	201.442245	863.886780	-576.060608	-0.502351	859.991394	-695.262451	237.233200	420.395630	-629.460022	-22.413641	474.061371	-678.054932	241.066254	66.772293	-694.127441	-6.423138	77.033211	-628.098267	299.366455	1284.130859	-580.915955	-89.207512	1288.008423	-561.493530	105.280846	1317.619629	-546.469177	113.514587	1584.924194	-666.661438	328.125580	1048.552979	-601.564819	-135.024384	1053.616577	-549.904846	304.443970	804.341187	-491.593933	-83.682053	819.782410	-569.794312	98.794418	961.517944	434.109589	-0.988047	924.663574	457.004303	180.232452
-581.557373	201.425919	863.907715	-576.017639	-0.507571	860.002991	-695.243652	237.242569	420.409729	-629.459473	-22.421593	474.050812	-678.084595	241.054871	66.768600	-694.139954	-6.435083	77.031563	-628.195496	299.337524	1284.124390	-580.942871	-89.220306	1288.001221	-561.568237	105.242897	1317.607422	-546.526062	113.525047	1584.918945	-666.749634	328.123688	1048.533203	-601.556274	-135.015671	1053.600464	-549.932800	304.419342	804.376709	-491.524323	-83.604599	819.785828	-569.804382	98.780045	961.536926	434.104858	-1.010558	924.665588	457.002136	180.191452
-581.574951	201.420776	863.901794	-576.053833	-0.546444	859.983276	-695.250854	237.218933	420.389099	-629.461426	-22.445555	474.039459	-678.078979	241.054749	66.766273	-694.139771	-6.435369	77.033745	-628.322937	299.285461	1284.104858	-580.972656	-89.241982	1287.999390	-561.637878	105.226547	1317.617432	-546.545837	113.592957	1584.952148	-666.767212	327.608612	1048.575928	-601.523071	-135.019730	1053.534180	-549.965515	304.400177	804.370056	-491.444794	-83.530418	819.807251	-569.831116	98.750687	961.523926	434.117035	-1.014617	924.660583	457.007263	180.211029
-581.601501	201.378052	863.904602	-576.059326	-0.552200	859.981323	-695.238464	237.221100	420.408966	-629.465088	-22.484625	474.020996	-678.032532	241.057892	66.774376	-694.178650	-6.442989	77.043602	-628.421753	299.271851	1284.112427	-581.015808	-89.292084	1287.967651	-561.711060	105.194412	1317.605225	-546.690308	113.556229	1584.910889	-666.913147	328.016541	1048.541504	-601.512329	-134.994614	1053.541382	-550.033020	304.375580	804.413269	-491.386597	-83.492523	819.804138	-569.849060	98.724655	961.524536	434.100342	-1.036922	924.664001	456.991638	180.162338
-581.889648	201.598572	863.890686	-576.733643	-0.750996	859.635071	-695.353394	237.262848	420.423950	-629.668640	-22.679253	474.058899	-678.110046	241.056671	66.775345	-694.261597	-6.446911	77.034264	-628.527405	299.241882	1284.125000	-581.084961	-89.302826	1287.921387	-561.770325	105.163147	1317.614380	-546.777588	113.565094	1584.912598	-666.984924	327.930573	1048.531860	-601.506348	-135.006439	1053.490967	-550.086914	304.377411	804.405823	-491.331238	-83.436546	819.788147	-570.183655	98.562439	961.328003	434.064392	-1.050491	924.658325	456.964417	180.136368
-581.687866	201.351807	863.879578	-576.135193	-0.578654	859.925232	-695.234497	237.167206	420.363831	-629.333496	-22.447393	474.015167	-678.076355	241.046112	66.746750	-694.145752	-6.437542	76.995056	-628.601990	299.237122	1284.115112	-581.101929	-89.305389	1287.927856	-561.824890	105.148224	1317.617188	-546.861328	113.589226	1584.906494	-667.044922	327.919067	1048.530518	-601.492004	-135.005280	1053.476318	-550.109924	304.334930	804.372803	-491.261261	-83.425606	819.820129	-569.927246	98.683556	961.483459	434.063812	-1.084541	924.667114	456.961304	180.149567
-581.725037	201.307220	863.856628	-576.119873	-0.629733	859.950989	-695.239380	237.177063	420.337585	-629.309204	-22.461445	474.052826	-678.053345	241.065308	66.770638	-694.131104	-6.445745	77.012932	-628.685120	299.209412	1284.111572	-581.172913	-89.332253	1287.911499	-561.897888	105.155312	1317.599976	-546.961365	113.591187	1584.921631	-667.120911	327.865997	1048.505005	-601.482910	-135.026947	1053.450073	-550.177979	304.293488	804.374023	-491.201019	-83.389984	819.835754	-569.941345	98.662056	961.485596	434.062897	-1.085662	924.666077	456.976105	180.177887
-581.750244	201.311142	863.871033	-576.135925	-0.640144	859.959595	-695.257568	237.183197	420.346344	-629.306702	-22.492250	474.061249	-678.087463	241.057205	66.749580	-694.107300	-6.440620	77.040878	-628.755676	299.188782	1284.104736	-581.188599	-89.361748	1287.934448	-561.968140	105.114723	1317.638428	-547.052612	113.599861	1584.925171	-667.178467	327.812897	1048.512939	-601.480408	-135.023041	1053.449463	-550.225281	304.249237	804.337402	-491.170776	-83.362190	819.865295	-569.973267	98.656136	961.498047	434.085175	-1.084932	924.660034	456.987061	180.170715
-581.802246	201.279953	863.869690	-576.201721	-0.703468	859.937073	-695.247803	237.174362	420.364380	-629.338440	-22.543749	474.067810	-678.057983	241.050476	66.780602	-694.120544	-6.439038	77.046982	-628.819824	299.147095	1284.142090	-581.255981	-89.378593	1287.912598	-562.026306	105.111458	1317.651489	-547.095276	113.644730	1584.963989	-667.233704	327.789886	1048.496826	-601.487488	-135.056900	1053.448120	-550.265930	304.203278	804.358826	-491.120056	-83.326790	819.890381	-570.035400	98.597984	961.486206	434.085480	-1.088223	924.664307	456.995575	180.157059
-582.030518	201.538544	863.919128	-576.803345	-0.863512	859.645691	-695.400635	237.229034	420.447601	-629.521301	-22.707052	474.059082	-678.122253	241.039749	66.765472	-694.213501	-6.468848	77.064278	-628.902771	299.141876	1284.141235	-581.308960	-89.413666	1287.933594	-562.064758	105.104393	1317.654175	-547.262085	113.582207	1584.952637	-667.288940	327.774231	1048.516479	-601.486084	-135.043900	1053.417236	-550.292969	304.136261	804.415222	-491.075409	-83.338448	819.917419	-570.336304	98.469780	961.351746	434.106232	-1.069130	924.661804	456.996307	180.145752
-581.856445	201.327927	863.892334	-576.239014	-0.736257	859.902161	-695.302795	237.160629	420.415649	-629.300720	-22.542889	474.024048	-678.055420	241.040436	66.760567	-694.107117	-6.456487	77.016701	-628.982544	299.104004	1284.160400	-581.353271	-89.450188	1287.918579	-562.125916	105.090279	1317.654663	-547.371216	113.583641	1584.948364	-667.332214	327.692017	1048.509888	-601.487244	-135.051331	1053.404663	-550.313538	304.075348	804.423523	-491.030792	-83.332802	819.937256	-570.121216	98.577454	961.483215	434.104950	-1.060892	924.647522	457.009369	180.138855
-581.893188	201.298309	863.882324	-576.229370	-0.743990	859.913086	-695.302307	237.162674	420.402496	-629.295898	-22.564545	474.023743	-678.107727	241.047302	66.767021	-694.136169	-6.488434	77.039299	-629.058350	299.094421	1284.126343	-581.394958	-89.443901	1287.901367	-562.170776	105.078453	1317.642822	-547.429871	113.622437	1584.997314	-667.322632	327.201385	1048.535278	-601.504639	-135.076035	1053.413940	-550.336975	304.052795	804.413147	-491.029449	-83.330978	819.948608	-570.136475	98.570908	961.484070	434.103668	-1.036722	924.641968	457.012054	180.123886
-581.943970	201.269211	863.882935	-576.261047	-0.757411	859.939087	-695.252319	237.120987	420.362915	-629.311279	-22.577112	474.025452	-678.027649	241.048920	66.766640	-694.164612	-6.499920	77.034424	-629.130493	299.088837	1284.111084	-581.406189	-89.461098	1287.949463	-562.241089	105.075119	1317.633057	-547.537903	113.626251	1585.015625	-667.477783	327.659851	1048.488892	-601.526062	-135.082550	1053.438232	-550.382690	304.013245	804.435486	-490.995270	-83.336525	819.979248	-570.182007	98.562744	961.497925	434.126770	-1.043173	924.649170	457.038971	180.117569
-582.020325	201.303055	863.896667	-576.358521	-0.769297	859.915833	-695.297058	237.165802	420.382355	-629.324707	-22.646498	474.065857	-678.098877	241.045700	66.762352	-694.150696	-6.485599	77.047173	-629.223938	299.044617	1284.082886	-581.395264	-89.466026	1287.998901	-562.292786	105.085182	1317.659058	-547.646729	113.624367	1585.041504	-667.490234	327.221893	1048.487183	-601.522888	-135.111740	1053.515625	-550.431152	304.009186	804.351501	-490.990509	-83.321854	820.022034	-570.261780	98.555168	961.492188	434.165680	-1.023946	924.652283	457.073273	180.145447
-582.059387	201.282852	863.893311	-576.389709	-0.792521	859.912354	-695.292603	237.198669	420.348114	-629.341064	-22.663834	474.081940	-678.098145	241.052643	66.757568	-694.160095	-6.486034	77.050240	-629.283203	299.040466	1284.078857	-581.432190	-89.466309	1288.029663	-562.336304	105.076324	1317.678833	-547.845215	113.573082	1585.039307	-667.550842	327.178162	1048.470459	-601.552185	-135.164703	1053.555420	-550.484863	303.989227	804.341980	-491.007080	-83.363892	820.056091	-570.293335	98.533875	961.488464	434.202515	-1.043847	924.666504	457.095001	180.169479
-582.152344	201.361099	863.911743	-576.572510	-0.887751	859.862976	-695.302795	237.191101	420.335602	-629.417969	-22.736862	474.090881	-678.111328	241.044968	66.741814	-694.221985	-6.503067	77.058281	-629.358032	299.021515	1284.068115	-581.479431	-89.476051	1288.075073	-562.382629	105.079437	1317.713379	-547.896667	113.613617	1585.090942	-667.629272	327.144257	1048.460449	-601.573425	-135.153503	1053.589966	-550.550415	303.944550	804.312439	-491.023895	-83.374825	820.085144	-570.406799	98.490219	961.470215	434.227203	-1.027467	924.667236	457.116486	180.196136
-582.202026	201.308899	863.905518	-576.630005	-0.893478	859.837524	-695.248840	237.198853	420.297791	-629.420227	-22.730343	474.058807	-678.078857	241.051331	66.714622	-694.222412	-6.496852	77.066032	-629.418335	298.996552	1284.043213	-581.491211	-89.506584	1288.081177	-562.436279	105.071335	1317.699707	-548.007019	113.625259	1585.108032	-667.669678	327.106659	1048.458374	-601.573059	-135.208710	1053.628418	-550.564758	303.929443	804.314758	-491.041138	-83.391884	820.111877	-570.459106	98.451088	961.454102	434.255768	-1.045466	924.673828	457.138153	180.152695
-582.359863	201.436951	863.919617	-577.035889	-1.007619	859.666748	-695.311951	237.253677	420.327393	-629.575989	-22.841148	474.049683	-678.139160	241.057022	66.692146	-694.300659	-6.502702	77.088219	-629.476929	298.983765	1284.027588	-581.525574	-89.492836	1288.086182	-562.450623	105.074829	1317.720337	-548.161499	113.577377	1585.087646	-667.788818	327.514099	1048.389893	-601.573608	-135.208344	1053.621826	-550.606873	303.906891	804.329285	-491.038361	-83.435539	820.116760	-570.655334	98.360703	961.366211	434.286560	-1.046573	924.665710	457.152710	180.151855
-582.296448	201.372864	863.927246	-576.752075	-0.921239	859.785278	-695.246704	237.233261	420.272156	-629.501404	-22.758835	474.026184	-678.042175	241.067276	66.688553	-694.253723	-6.521431	77.017303	-629.523987	298.951050	1283.998901	-581.493652	-89.502892	1288.090698	-562.495789	105.072205	1317.699585	-548.211304	113.638596	1585.119263	-667.776672	327.032593	1048.408447	-601.578857	-135.250900	1053.632813	-550.638977	303.891968	804.285095	-491.041107	-83.435249	820.133972	-570.545898	98.432968	961.436279	434.325134	-1.052062	924.663940	457.200989	180.134781
-582.431274	201.425232	863.914673	-577.059692	-1.021046	859.671692	-695.283264	237.274246	420.272308	-629.630676	-22.838984	474.026733	-678.135376	241.076309	66.680008	-694.315308	-6.540347	77.051849	-629.584595	298.937714	1283.977417	-581.527161	-89.506554	1288.115723	-562.517700	105.056602	1317.696655	-548.310120	113.649788	1585.137817	-667.835693	327.023468	1048.404907	-601.572632	-135.264435	1053.627563	-550.674561	303.911285	804.279114	-491.057892	-83.473404	820.126770	-570.698242	98.355247	961.365967	434.361755	-1.079441	924.649902	457.215912	180.119385
-582.482300	201.445969	863.938782	-577.136780	-1.036719	859.678162	-695.292480	237.322388	420.291077	-629.759399	-22.918718	474.024597	-678.192017	241.072021	66.677376	-694.375427	-6.545945	77.054710	-629.646851	298.924011	1283.976318	-581.508240	-89.486198	1288.147339	-562.566040	105.055511	1317.688110	-548.418701	113.671722	1585.158325	-667.857483	326.985168	1048.389893	-601.590332	-135.288025	1053.650513	-550.704224	303.922211	804.283936	-491.123505	-83.541428	820.106445	-570.773499	98.347939	961.382080	434.406189	-1.084952	924.660583	457.257080	180.177917
-582.528687	201.397766	863.914490	-577.172485	-1.033114	859.672546	-695.303589	237.338638	420.296143	-629.804016	-22.986914	474.044434	-678.185669	241.092163	66.723427	-694.337952	-6.550364	77.060005	-629.685242	298.932709	1283.982910	-581.594360	-89.513725	1288.111694	-562.601807	105.050949	1317.691406	-548.539063	113.673195	1585.173706	-667.924011	326.968842	1048.405518	-601.623657	-135.368149	1053.665894	-550.790894	303.923248	804.268188	-491.171570	-83.577248	820.101135	-570.799316	98.335289	961.365906	434.415375	-1.088315	924.666321	457.266022	180.147552
-582.574829	201.419846	863.933960	-577.206848	-1.022250	859.680359	-695.298889	237.359573	420.273224	-629.763672	-22.892733	474.012177	-678.185303	241.092941	66.726776	-694.315186	-6.551423	77.024727	-629.737915	298.924408	1283.996948	-581.599121	-89.517448	1288.108032	-562.659424	105.060349	1317.692749	-548.651978	113.692017	1585.193726	-667.975891	326.962555	1048.393066	-601.644226	-135.360641	1053.691650	-550.825806	303.931122	804.270935	-491.187347	-83.631470	820.124084	-570.845642	98.346474	961.380005	434.469299	-1.073205	924.654785	457.288910	180.162277
-582.604065	201.427841	863.934143	-577.251892	-1.061793	859.671692	-695.301941	237.356445	420.253448	-629.831970	-22.911880	474.026245	-678.197266	241.102188	66.739693	-694.337158	-6.552974	77.029144	-629.773804	298.911194	1283.969971	-581.628967	-89.519844	1288.131226	-562.690430	105.051094	1317.699829	-548.746094	113.702026	1585.195068	-668.025146	326.956238	1048.395996	-601.661499	-135.412689	1053.694214	-550.892517	303.937958	804.247681	-491.229279	-83.673279	820.129333	-570.879639	98.326172	961.375366	434.517578	-1.081449	924.658997	457.319275	180.071518
-582.651611	201.438934	863.939148	-577.294861	-1.058727	859.684509	-695.335083	237.367416	420.239075	-629.857605	-22.903471	474.041016	-678.192749	241.130630	66.703835	-694.339661	-6.558566	77.033173	-629.822632	298.902557	1283.963867	-581.653442	-89.533798	1288.152588	-562.723877	105.057343	1317.715942	-548.813599	113.730583	1585.225220	-668.096924	326.986176	1048.388184	-601.709595	-135.448334	1053.754272	-550.940369	303.916748	804.243958	-491.294403	-83.751915	820.117981	-570.933411	98.337128	961.385132	434.543243	-1.119343	924.658325	457.355194	180.085373
-582.687561	201.427475	863.936035	-577.360352	-1.055138	859.695557	-695.356506	237.364670	420.222931	-629.907715	-22.911217	474.033600	-678.114868	241.115189	66.664314	-694.314026	-6.541963	77.032478	-629.871338	298.907623	1283.979980	-581.678040	-89.523468	1288.183960	-562.744446	105.062004	1317.726807	-548.890198	113.752853	1585.234985	-668.133606	326.983612	1048.365479	-601.749023	-135.436829	1053.784058	-550.956299	303.939392	804.235596	-491.347504	-83.784172	820.146179	-570.972656	98.339027	961.388184	434.570435	-1.138409	924.674438	457.393951	180.087006
-582.633667	201.294617	863.897827	-577.111633	-0.979404	859.834290	-695.331482	237.349289	420.188446	-629.833618	-22.848509	474.066559	-678.068176	241.121918	66.656097	-694.247253	-6.536650	77.016060	-629.892090	298.934601	1283.987793	-581.657837	-89.519333	1288.249878	-562.774902	105.068787	1317.751831	-548.945923	113.796524	1585.260132	-668.155457	326.939331	1048.371948	-601.780701	-135.471603	1053.822388	-550.997803	303.919037	804.235657	-491.405304	-83.833275	820.167725	-570.874878	98.402779	961.445007	434.618378	-1.105155	924.666077	457.440125	180.102081
-582.666931	201.325668	863.906982	-577.209900	-0.959569	859.840637	-695.369812	237.385391	420.203888	-629.988770	-22.927958	474.039429	-678.106140	241.119980	66.652885	-694.310547	-6.534729	77.027641	-629.930542	298.937500	1283.980835	-581.714722	-89.523270	1288.255981	-562.788025	105.088112	1317.750366	-549.078857	113.760849	1585.232910	-668.196960	326.950317	1048.380615	-601.823975	-135.498123	1053.831055	-551.036194	303.943939	804.254028	-491.452057	-83.882401	820.163940	-570.942017	98.423996	961.452759	434.638336	-1.097314	924.656799	457.464630	180.146774
-582.698364	201.310516	863.911072	-577.173950	-0.934043	859.845215	-695.392517	237.394699	420.220245	-629.944153	-22.888535	474.018188	-678.153931	241.123184	66.650917	-694.330444	-6.562434	77.015327	-629.947632	298.938843	1283.970093	-581.734619	-89.522125	1288.258057	-562.840210	105.085419	1317.711426	-549.070740	113.824165	1585.256958	-668.230530	326.953583	1048.372681	-601.869446	-135.493958	1053.810425	-551.057129	303.961548	804.259644	-491.497131	-83.905533	820.122437	-570.940186	98.432060	961.457214	434.671082	-1.095656	924.661377	457.494080	180.169037
-582.742493	201.289017	863.907227	-577.196533	-0.913768	859.836792	-695.369507	237.367752	420.172638	-629.910950	-22.876614	473.972595	-678.101685	241.124100	66.650612	-694.333435	-6.553565	76.963211	-629.966492	298.910187	1283.936890	-581.754395	-89.525688	1288.203979	-562.870667	105.057198	1317.676147	-549.132568	113.841835	1585.226807	-668.275085	326.976105	1048.357910	-601.898254	-135.482544	1053.797363	-551.129761	303.971924	804.252686	-491.539673	-83.954605	820.100098	-570.966675	98.429985	961.450439	434.721710	-1.103012	924.636536	457.533569	180.140610
-582.765991	201.324310	863.911255	-577.198608	-0.862995	859.838867	-695.432983	237.387146	420.204010	-629.889099	-22.779982	473.962158	-678.126343	241.160217	66.692200	-694.350464	-6.554695	76.968689	-629.979248	298.928406	1283.935791	-581.771179	-89.510155	1288.188599	-562.865540	105.080803	1317.674805	-549.175171	113.866112	1585.214355	-668.309753	326.971680	1048.363037	-601.921692	-135.463470	1053.773315	-551.175598	303.970093	804.261658	-491.566254	-83.986092	820.077209	-570.980652	98.472847	961.453552	434.720062	-1.100648	924.637207	457.521576	180.121796
-582.738098	201.290192	863.917053	-577.115356	-0.838871	859.909363	-695.434265	237.340073	420.188171	-629.796021	-22.692869	473.934296	-678.111755	241.158569	66.662132	-694.290100	-6.553567	76.976265	-630.006897	298.928467	1283.912720	-581.805176	-89.477890	1288.218750	-562.911621	105.089874	1317.674561	-549.223572	113.887421	1585.230713	-668.329529	326.960632	1048.377686	-601.974182	-135.494339	1053.803345	-551.214172	304.011719	804.254517	-491.622528	-84.011467	820.097229	-570.966187	98.500473	961.496033	434.753632	-1.119961	924.639648	457.548248	180.137482
-582.758667	201.332230	863.941528	-577.182861	-0.798327	859.937866	-695.468018	237.364670	420.202240	-629.934692	-22.774239	473.987640	-678.126953	241.155640	66.657471	-694.292603	-6.560049	76.968361	-630.033325	298.965302	1283.942993	-581.842468	-89.450455	1288.242310	-562.952820	105.120888	1317.699341	-549.272400	113.914001	1585.246338	-668.342957	326.958008	1048.366089	-602.086792	-135.505264	1053.845825	-551.251404	304.020203	804.252869	-491.721588	-84.029877	820.107056	-571.013611	98.541550	961.522766	434.808563	-1.110292	924.627197	457.599213	180.117966
-582.800476	201.332016	863.924133	-577.245117	-0.796105	859.961853	-695.534668	237.342499	420.181061	-629.913086	-22.715858	473.986023	-678.164429	241.151932	66.651627	-694.265991	-6.541203	76.963142	-630.058960	298.993591	1283.975708	-581.928955	-89.470306	1288.272095	-562.991455	105.130287	1317.729614	-549.326416	113.932716	1585.273926	-668.384644	326.983246	1048.388428	-602.168152	-135.501068	1053.889648	-551.311035	304.027863	804.236206	-491.792572	-84.084831	820.164917	-571.068176	98.561935	961.526672	434.850739	-1.128338	924.653076	457.645782	180.147766
-582.858704	201.319778	863.909241	-577.309448	-0.813211	859.989380	-695.574097	237.356140	420.193359	-630.028259	-22.810555	474.041901	-678.134460	241.155945	66.655434	-694.328613	-6.559185	77.000687	-630.079407	299.017670	1283.995728	-581.934265	-89.422432	1288.341309	-563.023804	105.158417	1317.738525	-549.353027	113.946800	1585.279175	-668.398560	327.022888	1048.366699	-602.221497	-135.492828	1053.903687	-551.357788	304.058472	804.211426	-491.856934	-84.114235	820.185181	-571.112671	98.568436	961.531799	434.887054	-1.107220	924.646729	457.681580	180.164093
-582.853699	201.343811	863.906311	-577.273743	-0.732983	860.001221	-695.625977	237.334625	420.203308	-630.005310	-22.753658	474.014893	-678.180054	241.166473	66.639076	-694.291443	-6.535007	76.987076	-630.067932	299.058319	1283.990356	-581.958618	-89.413826	1288.318237	-563.062866	105.163216	1317.727539	-549.372437	113.987137	1585.263794	-668.403137	327.052521	1048.383911	-602.270081	-135.509583	1053.901367	-551.391479	304.051422	804.205688	-491.931610	-84.127716	820.164185	-571.093506	98.628670	961.536499	434.896210	-1.122406	924.642517	457.705017	180.130630
-582.896606	201.296860	863.895142	-577.193848	-0.719468	860.024597	-695.659973	237.325104	420.187592	-629.966431	-22.689789	473.988403	-678.073853	241.148972	66.666924	-694.255859	-6.538307	76.946724	-630.079407	299.056366	1283.964233	-581.966003	-89.357750	1288.327271	-563.057129	105.172859	1317.709473	-549.385559	114.014565	1585.254517	-668.419739	327.076355	1048.392944	-602.308838	-135.469421	1053.877686	-551.433289	304.070648	804.212097	-491.945892	-84.106056	820.128174	-571.080139	98.633789	961.543457	434.951416	-1.110026	924.622498	457.725830	180.157959
-582.860352	201.383179	863.927124	-577.158997	-0.641417	860.016479	-695.710022	237.332520	420.205536	-629.948242	-22.633327	473.936554	-678.090454	241.163940	66.665024	-694.294861	-6.529965	76.931931	-630.068970	299.093140	1283.956543	-582.092285	-89.365761	1288.236694	-563.081604	105.196342	1317.716431	-549.397949	114.042999	1585.243042	-668.417419	327.103699	1048.390747	-602.347412	-135.422272	1053.851807	-551.480896	304.092651	804.223145	-491.975800	-84.082634	820.127808	-571.057678	98.695839	961.556213	434.954163	-1.100919	924.603271	457.732605	180.161697
-582.874939	201.377808	863.916687	-577.169128	-0.620912	860.027954	-695.786011	237.316788	420.237213	-629.875000	-22.582483	473.905823	-678.142517	241.153214	66.667267	-694.226379	-6.545823	76.930717	-630.065063	299.119324	1283.980103	-582.134521	-89.367371	1288.262329	-563.118713	105.227982	1317.714233	-549.437195	114.030533	1585.229248	-668.436768	327.151886	1048.409668	-602.447754	-135.387192	1053.839600	-551.464661	304.086121	804.239807	-492.059418	-84.099403	820.130554	-571.070801	98.714149	961.557007	434.978607	-1.103666	924.599609	457.756531	180.159164
-582.877991	201.371780	863.889648	-577.178833	-0.614755	860.046082	-695.844299	237.292587	420.212067	-629.991943	-22.620668	473.963715	-678.163330	241.162506	66.671448	-694.235718	-6.546682	76.955185	-630.091003	299.168304	1283.981445	-582.203552	-89.330421	1288.274414	-563.154358	105.232925	1317.736572	-549.530945	113.997505	1585.223145	-668.421631	327.188171	1048.369629	-602.516541	-135.438248	1053.885132	-551.476318	304.093384	804.229980	-492.130707	-84.106689	820.171692	-571.085022	98.735832	961.553589	435.018524	-1.076101	924.606201	457.787842	180.159622
-582.934448	201.429810	863.890076	-577.274841	-0.548162	860.044128	-695.963135	237.329330	420.230988	-629.980774	-22.587610	473.970886	-678.179810	241.154938	66.660980	-694.283752	-6.539397	76.978745	-630.094177	299.189697	1283.977783	-582.258606	-89.304375	1288.303223	-563.196960	105.285851	1317.733276	-549.566895	114.023071	1585.218750	-668.435120	327.228546	1048.366455	-602.596130	-135.358551	1053.873047	-551.473022	304.104797	804.218689	-492.213287	-84.102470	820.183289	-571.136719	98.795914	961.550598	435.018311	-1.078462	924.598938	457.801849	180.154526
-582.945679	201.438065	863.893982	-577.274719	-0.522470	860.052368	-695.987366	237.335144	420.210724	-629.995178	-22.536297	474.001007	-678.238831	241.148163	66.650963	-694.255188	-6.535000	76.973541	-630.113525	299.225647	1283.975098	-582.264526	-89.249855	1288.323853	-563.235229	105.311813	1317.737305	-549.565796	114.057915	1585.224121	-668.423767	327.235413	1048.350952	-602.635742	-135.343552	1053.894165	-551.488525	304.127472	804.200317	-492.254700	-84.066109	820.187683	-571.134888	98.815582	961.556030	435.054352	-1.092735	924.580078	457.847992	180.165176
-582.969604	201.462692	863.866516	-577.269897	-0.486193	860.058228	-696.040588	237.363754	420.233826	-629.978088	-22.520023	473.968750	-678.231750	241.167282	66.683678	-694.243591	-6.528418	76.923882	-630.118103	299.241455	1283.953491	-582.275757	-89.200623	1288.312744	-563.268311	105.327980	1317.705933	-549.554199	114.111435	1585.222046	-668.445923	327.280090	1048.338867	-602.676270	-135.273575	1053.876953	-551.495605	304.160889	804.194885	-492.305878	-84.063049	820.153809	-571.125916	98.864182	961.543884	435.052582	-1.076001	924.579102	457.842407	180.189987
-582.962097	201.455414	863.875488	-577.264343	-0.459571	860.076477	-696.014160	237.336014	420.228821	-630.042847	-22.540066	473.945435	-678.189514	241.183228	66.673363	-694.297546	-6.546653	76.930893	-629.997559	299.458679	1284.120361	-582.366028	-89.182106	1288.269287	-563.289551	105.357742	1317.692627	-549.575012	114.125275	1585.199463	-668.403687	327.277924	1048.376587	-602.735535	-135.267502	1053.854736	-551.508789	304.170471	804.173584	-492.333099	-84.035248	820.122131	-571.133240	98.877686	961.558777	435.050232	-1.053041	924.580566	457.840240	180.204681
-582.920898	201.520920	863.875122	-577.238037	-0.415731	860.070007	-696.009338	237.321960	420.235504	-630.078003	-22.509062	473.960449	-678.184021	241.164871	66.664772	-694.330261	-6.516261	76.947601	-630.096863	299.328186	1283.922363	-582.459778	-89.163872	1288.256836	-563.323792	105.381920	1317.695679	-549.517517	114.205635	1585.216919	-668.432312	327.378082	1048.347412	-602.786377	-135.227127	1053.815674	-551.515198	304.172882	804.145630	-492.371735	-83.983627	820.112122	-571.117126	98.928322	961.556885	435.079437	-1.045363	924.561768	457.866089	180.225433
-583.195679	201.820663	863.891724	-578.014709	-0.583016	859.751953	-696.220154	237.419556	420.311707	-630.307129	-22.681910	473.951782	-678.307495	241.156433	66.660568	-694.377014	-6.504803	76.982697	-629.983032	299.543945	1284.123413	-582.530701	-89.126457	1288.229004	-563.360352	105.407402	1317.693237	-549.535583	114.233742	1585.215820	-668.385559	327.346252	1048.377686	-602.812256	-135.170776	1053.801392	-551.481750	304.168152	804.165833	-492.412781	-83.952164	820.140381	-571.481995	98.815918	961.388489	435.112671	-1.028446	924.547424	457.892914	180.235016
-582.941895	201.539520	863.868713	-577.291870	-0.349905	860.080811	-696.093811	237.382080	420.246918	-630.069397	-22.430326	473.958160	-678.232300	241.164444	66.652000	-694.235657	-6.486298	76.946724	-629.979614	299.580109	1284.135742	-582.620178	-89.090195	1288.199829	-563.363953	105.464653	1317.717285	-549.556091	114.250526	1585.209106	-668.350586	327.399780	1048.356445	-602.881348	-135.135178	1053.810669	-551.438354	304.185333	804.175598	-492.467407	-83.925507	820.146118	-571.157104	98.977112	961.559448	435.163239	-1.047474	924.564819	457.952637	180.198578
-583.178467	201.912689	863.890625	-578.015686	-0.478777	859.756775	-696.252197	237.472260	420.293121	-630.287415	-22.563433	473.976196	-678.336121	241.199890	66.654190	-694.376587	-6.494339	76.990860	-629.996155	299.622650	1284.097168	-582.637207	-89.057991	1288.215332	-563.406494	105.507408	1317.703857	-549.566528	114.274490	1585.199097	-668.411621	327.847717	1048.306030	-602.929443	-135.076965	1053.839722	-551.419495	304.248871	804.196289	-492.493652	-83.893616	820.145691	-571.478149	98.915909	961.390808	435.165863	-1.000405	924.551636	457.952179	180.267517
-582.951416	201.673721	863.871338	-577.358337	-0.254918	860.080994	-696.153015	237.427261	420.236633	-630.017151	-22.352686	473.945038	-678.228455	241.180649	66.637459	-694.251343	-6.484823	76.953033	-630.135986	299.498688	1283.908813	-582.694397	-89.005295	1288.189453	-563.454468	105.525970	1317.692505	-549.632080	114.252541	1585.164063	-668.442261	327.931152	1048.266235	-602.956116	-135.025269	1053.812744	-551.377930	304.289215	804.196106	-492.531494	-83.861435	820.134766	-571.183350	99.088654	961.559753	435.152100	-0.971630	924.571045	457.939819	180.276474
-582.922485	201.694824	863.867676	-577.301880	-0.231897	860.104919	-696.141357	237.418152	420.258667	-630.012451	-22.348442	473.946442	-678.276306	241.207230	66.686234	-694.251953	-6.484819	76.952652	-630.157166	299.539642	1283.918701	-582.734558	-88.946136	1288.223633	-563.482300	105.594589	1317.689209	-549.621521	114.303764	1585.168579	-668.441895	327.975403	1048.258911	-602.997559	-134.938202	1053.782104	-551.373352	304.322296	804.203735	-492.546783	-83.807243	820.147644	-571.164185	99.124817	961.572205	435.172638	-0.972147	924.575867	457.969727	180.306152
-582.878723	201.718216	863.874573	-577.308716	-0.171950	860.137024	-696.147095	237.410507	420.263306	-630.001831	-22.334530	473.961090	-678.264832	241.190521	66.675697	-694.294128	-6.487411	76.941422	-630.169861	299.622040	1283.934448	-582.762146	-88.913322	1288.241699	-563.551758	105.638924	1317.711670	-549.636902	114.339828	1585.190186	-668.441101	328.076813	1048.256836	-603.038452	-134.886169	1053.792969	-551.360229	304.346588	804.228088	-492.603912	-83.768120	820.157288	-571.177673	99.175461	961.594666	435.209778	-0.942640	924.586243	457.994141	180.302399
-582.861511	201.768219	863.883606	-577.355286	-0.149429	860.157104	-696.168579	237.437424	420.294250	-630.013245	-22.355675	473.984558	-678.272766	241.189423	66.677193	-694.251099	-6.473537	76.925529	-630.174866	299.680969	1283.974854	-582.812988	-88.849747	1288.232666	-563.594543	105.668747	1317.720581	-549.659241	114.364304	1585.197144	-668.436523	328.139221	1048.275024	-603.072510	-134.814026	1053.791138	-551.333679	304.361877	804.228027	-492.614624	-83.696930	820.175537	-571.198364	99.214386	961.609863	435.212463	-0.943858	924.587708	458.008087	180.322769
-582.873169	201.806213	863.887756	-577.395996	-0.146780	860.142944	-696.171082	237.446213	420.298157	-630.017944	-22.333239	473.972839	-678.246765	241.179733	66.674744	-694.230896	-6.468567	76.941208	-630.168213	299.734497	1283.992798	-582.879578	-88.829636	1288.226929	-563.621521	105.706772	1317.729370	-549.674011	114.393532	1585.193481	-668.431885	328.166656	1048.273926	-603.118835	-134.769348	1053.794678	-551.303467	304.371521	804.220520	-492.632172	-83.667389	820.189087	-571.228516	99.224564	961.605042	435.239868	-0.920403	924.582397	458.031799	180.317230
-582.864319	201.845657	863.870483	-577.420105	-0.073586	860.105469	-696.184814	237.503052	420.312286	-629.991516	-22.288599	473.961304	-678.258484	241.189407	66.698235	-694.229553	-6.446108	76.927910	-630.179626	299.782806	1283.953979	-582.947510	-88.785400	1288.212524	-563.653381	105.748085	1317.705688	-549.667847	114.444702	1585.186890	-668.401917	328.230682	1048.262207	-603.155701	-134.719070	1053.767456	-551.255127	304.412445	804.210571	-492.655884	-83.625816	820.165283	-571.216003	99.269760	961.575684	435.236664	-0.910265	924.568604	458.036591	180.342010
-582.849365	201.893372	863.864563	-577.373108	-0.027024	860.105225	-696.165466	237.524979	420.311249	-629.971069	-22.238611	473.940247	-678.256897	241.159012	66.664757	-694.251770	-6.444422	76.936668	-630.188110	299.821136	1283.921387	-583.036194	-88.767410	1288.182495	-563.679199	105.812805	1317.677612	-549.673584	114.470276	1585.166870	-668.375671	328.265747	1048.228394	-603.183167	-134.656876	1053.762085	-551.234436	304.439056	804.185242	-492.644165	-83.556396	820.149475	-571.190857	99.320969	961.573242	435.231384	-0.879418	924.553772	458.033295	180.378967
-582.856262	201.966263	863.857178	-577.390198	0.013851	860.077637	-696.149841	237.565567	420.338165	-629.924438	-22.173767	473.910461	-678.232788	241.160187	66.674675	-694.255798	-6.436225	76.948883	-630.175598	299.883972	1283.902100	-583.094360	-88.687515	1288.152222	-563.712280	105.846603	1317.678101	-549.692871	114.521118	1585.137451	-668.360596	328.300629	1048.233276	-603.210815	-134.569168	1053.719482	-551.168823	304.504242	804.195068	-492.635071	-83.476280	820.130798	-571.190491	99.368073	961.554443	435.234314	-0.858530	924.549316	458.017426	180.391754
-582.739380	201.984787	863.868347	-577.298157	0.035944	860.138672	-696.077576	237.568680	420.345398	-629.893066	-22.132652	473.936890	-678.260010	241.167740	66.688293	-694.250000	-6.442874	76.950394	-630.193237	299.946136	1283.910034	-583.143372	-88.656006	1288.177002	-563.753113	105.888451	1317.679199	-549.732178	114.573463	1585.149780	-668.347229	328.368713	1048.228027	-603.248718	-134.460602	1053.709229	-551.129395	304.541748	804.223206	-492.633667	-83.411552	820.154724	-571.143799	99.410164	961.596069	435.223419	-0.846469	924.566345	458.045227	180.388962
-582.991760	202.339691	863.920715	-578.098206	-0.149344	859.794495	-696.238220	237.687851	420.406891	-630.154175	-22.325943	473.954315	-678.385010	241.194427	66.705070	-694.338379	-6.437050	76.990280	-630.229736	299.991730	1283.910767	-583.151123	-88.584686	1288.226440	-563.805786	105.933891	1317.704956	-549.789673	114.595749	1585.164307	-668.364075	328.488953	1048.193237	-603.295166	-134.380798	1053.730225	-551.089905	304.577484	804.263184	-492.638641	-83.365898	820.208740	-571.514893	99.284302	961.432617	435.232666	-0.847152	924.579529	458.069244	180.415222
-582.715210	202.053162	863.863342	-577.377625	0.076033	860.155151	-696.097290	237.625076	420.331879	-629.785583	-22.077579	473.970673	-678.240234	241.197083	66.706100	-694.198120	-6.425852	76.929893	-630.282166	300.047485	1283.913818	-583.167786	-88.529037	1288.277832	-563.853210	105.976082	1317.734497	-549.845703	114.629318	1585.169189	-668.373840	328.543976	1048.185181	-603.349121	-134.347198	1053.745605	-551.059265	304.637177	804.270447	-492.670197	-83.349846	820.218079	-571.184998	99.470306	961.603088	435.227112	-0.822010	924.551758	458.064880	180.404495
-582.674011	202.092255	863.861511	-577.327209	0.133059	860.154175	-696.039978	237.647369	420.315338	-629.757141	-22.046228	473.953217	-678.267090	241.203094	66.682495	-694.201477	-6.425921	76.927353	-630.297424	300.108398	1283.891479	-583.202637	-88.467484	1288.280151	-563.886597	106.040863	1317.727905	-549.880676	114.677429	1585.166138	-668.359314	328.649231	1048.164551	-603.381104	-134.267624	1053.745483	-551.020569	304.669342	804.281799	-492.664856	-83.270081	820.211731	-571.158447	99.518494	961.603394	435.198639	-0.783292	924.554688	458.037842	180.420654
-582.676941	202.140167	863.840515	-577.368591	0.177625	860.097473	-696.030762	237.675232	420.313171	-629.698853	-22.003847	473.930603	-678.253174	241.197449	66.670364	-694.186951	-6.394804	76.920761	-630.308350	300.163605	1283.873901	-583.292908	-88.414055	1288.216553	-563.932007	106.090797	1317.696777	-549.931396	114.723213	1585.148682	-668.233032	328.193573	1048.197021	-603.434448	-134.240875	1053.733154	-550.975830	304.734985	804.238403	-492.650238	-83.215324	820.204407	-571.156616	99.546120	961.562134	435.190491	-0.782533	924.530518	458.023773	180.485504
-582.648010	202.213760	863.841248	-577.349548	0.275463	860.078308	-696.041992	237.734894	420.326630	-629.653870	-21.975843	473.889618	-678.321899	241.202209	66.688126	-694.236511	-6.394010	76.922127	-630.301392	300.229370	1283.856934	-583.405029	-88.381241	1288.166382	-563.966919	106.147888	1317.683960	-549.988220	114.772919	1585.154297	-668.223999	328.240784	1048.192505	-603.477600	-134.194046	1053.717041	-550.922913	304.786285	804.222168	-492.643402	-83.162582	820.212219	-571.137207	99.621284	961.553162	435.181854	-0.756599	924.533691	458.045441	180.493118
-582.583252	202.266296	863.839600	-577.302185	0.272868	860.115662	-695.987122	237.743225	420.342804	-629.525879	-21.914551	473.905029	-678.223022	241.212921	66.678040	-694.169922	-6.407800	76.924278	-630.319824	300.305573	1283.865112	-583.503906	-88.320190	1288.176514	-564.008850	106.189606	1317.701416	-550.047791	114.814148	1585.162598	-668.211914	328.312195	1048.170898	-603.522888	-134.111450	1053.718872	-550.917114	304.811310	804.187073	-492.629669	-83.102806	820.240356	-571.104797	99.664497	961.573425	435.169189	-0.728057	924.530518	458.055359	180.518768
-582.802307	202.603867	863.877319	-578.053162	0.099215	859.782959	-696.141235	237.873337	420.442841	-629.723267	-22.087341	473.943085	-678.344360	241.219070	66.699165	-694.238159	-6.409642	76.968910	-630.273987	300.323792	1283.855347	-583.525269	-88.320129	1288.176147	-564.044006	106.236069	1317.734253	-550.126831	114.856888	1585.178711	-668.219360	328.407410	1048.174194	-603.561646	-134.093872	1053.776123	-550.899902	304.844574	804.185059	-492.648529	-83.026802	820.275696	-571.455383	99.548569	961.410461	435.169678	-0.688689	924.543335	458.047058	180.509171
-582.490601	202.364319	863.880127	-577.250427	0.336562	860.177734	-696.002258	237.831619	420.408752	-629.450867	-21.882795	473.934662	-678.233337	241.229034	66.698708	-694.149170	-6.391593	76.921402	-630.306519	300.397644	1283.839233	-583.608826	-88.247627	1288.183594	-564.066406	106.290466	1317.757324	-550.222229	114.895325	1585.193970	-668.200012	328.443329	1048.170044	-603.609558	-134.006592	1053.764160	-550.857727	304.884583	804.209656	-492.638214	-82.988907	820.329773	-571.106750	99.752419	961.631348	435.163971	-0.680037	924.532532	458.047302	180.514465
-582.456543	202.380524	863.844971	-577.230042	0.345945	860.163086	-695.942566	237.838425	420.374237	-629.423340	-21.872608	473.934387	-678.231750	241.219589	66.679718	-694.137634	-6.384020	76.935081	-630.335022	300.445038	1283.823364	-583.653381	-88.178444	1288.189453	-564.106140	106.360916	1317.757202	-550.284180	114.961189	1585.207031	-668.181519	328.501251	1048.153442	-603.645264	-133.959961	1053.764771	-550.803345	304.919037	804.228516	-492.643768	-82.948303	820.331604	-571.082886	99.774681	961.606873	435.157074	-0.683039	924.526794	458.040405	180.523514
-582.439941	202.450287	863.833740	-577.237488	0.399638	860.131470	-695.952026	237.891388	420.382782	-629.348755	-21.874908	473.935944	-678.211853	241.212906	66.693382	-694.186279	-6.404503	76.931099	-630.337402	300.504181	1283.787231	-583.721802	-88.104736	1288.144165	-564.134583	106.421753	1317.709229	-550.360229	115.007393	1585.189453	-668.131897	328.531616	1048.102295	-603.676636	-133.922134	1053.748657	-550.750549	304.984894	804.248108	-492.645416	-82.892044	820.290649	-571.085144	99.825279	961.585938	435.108368	-0.673856	924.503784	458.029999	180.549057
-582.425659	202.474777	863.791077	-577.200500	0.458143	860.092896	-695.941528	237.914200	420.363983	-629.265930	-21.793856	473.883118	-678.232422	241.203751	66.697754	-694.191956	-6.401900	76.921181	-630.323181	300.597626	1283.764038	-583.746826	-88.036705	1288.109375	-564.155762	106.465248	1317.684814	-550.452393	115.061295	1585.172729	-668.118958	328.615326	1048.091309	-603.691223	-133.853912	1053.732910	-550.699524	305.030121	804.206787	-492.636047	-82.855797	820.253357	-571.039246	99.870064	961.543518	435.063660	-0.630306	924.491516	457.978485	180.599014
-582.371399	202.539642	863.794312	-577.193665	0.510688	860.089478	-695.906250	237.950317	420.351440	-629.396240	-21.929188	473.936096	-678.270142	241.211960	66.686012	-694.302673	-6.407790	76.973793	-630.330017	300.666443	1283.716675	-583.841431	-87.997841	1288.098267	-564.198181	106.529480	1317.669800	-550.509033	115.144463	1585.181152	-668.159973	329.098511	1048.011108	-603.734192	-133.808167	1053.749512	-550.676758	305.079529	804.195190	-492.645111	-82.817520	820.288940	-571.016785	99.923325	961.544067	435.035065	-0.615654	924.485901	457.945465	180.588440
-582.336182	202.578415	863.808716	-577.155823	0.559807	860.132813	-695.855835	237.985443	420.352081	-629.354675	-21.930021	473.972839	-678.259155	241.251816	66.673744	-694.279053	-6.393027	77.010666	-630.328064	300.747955	1283.691040	-583.864563	-87.895615	1288.156128	-564.224060	106.610695	1317.686279	-550.542908	115.255592	1585.251465	-668.170654	329.231812	1048.004395	-603.772339	-133.746155	1053.797852	-550.674927	305.115936	804.167908	-492.648926	-82.752670	820.349792	-571.005371	99.980843	961.575378	435.017090	-0.627027	924.498413	457.944122	180.608353
-582.318115	202.649490	863.818359	-577.175354	0.579191	860.145508	-695.817017	238.042374	420.348785	-629.324036	-21.901440	473.968567	-678.244751	241.255539	66.707390	-694.238464	-6.393358	77.011108	-630.335632	300.833801	1283.690918	-583.893494	-87.814247	1288.195190	-564.261292	106.677971	1317.724854	-550.643005	115.328941	1585.292603	-668.089722	328.851410	1048.052124	-603.810791	-133.691025	1053.825195	-550.625793	305.150360	804.140259	-492.640656	-82.707603	820.384644	-571.016418	100.026085	961.587463	435.021332	-0.618804	924.525085	457.928986	180.587982
-582.273010	202.691422	863.825439	-577.146545	0.628267	860.167236	-695.766357	238.059448	420.356384	-629.275635	-21.922472	473.954742	-678.218933	241.262772	66.702988	-694.234741	-6.395245	76.989059	-630.310242	300.898499	1283.697632	-583.913391	-87.746017	1288.228149	-564.262634	106.705528	1317.734497	-550.732605	115.372864	1585.308350	-668.061035	328.942657	1048.052490	-603.848267	-133.688126	1053.849365	-550.631836	305.195251	804.118652	-492.670990	-82.700150	820.405212	-571.000183	100.077515	961.603760	434.995728	-0.619204	924.527527	457.909180	180.622726
-582.226379	202.759750	863.828491	-577.112244	0.691431	860.155884	-695.726685	238.095840	420.361847	-629.219177	-21.901394	473.961304	-678.224304	241.264389	66.711830	-694.219360	-6.393869	76.984306	-630.309631	301.008087	1283.687744	-584.006348	-87.689194	1288.200684	-564.281006	106.778763	1317.742065	-550.822021	115.436134	1585.325073	-668.102539	329.452545	1047.970093	-603.876587	-133.625290	1053.819214	-550.622498	305.236298	804.123962	-492.667175	-82.648643	820.440125	-570.990417	100.134834	961.602173	434.967316	-0.593542	924.510071	457.888397	180.606461
-582.205383	202.768875	863.805420	-577.086121	0.741669	860.138367	-695.691650	238.146484	420.347504	-629.161377	-21.830097	473.916809	-678.205078	241.251602	66.680534	-694.210938	-6.390723	76.966904	-630.274963	301.060242	1283.666138	-584.033203	-87.634941	1288.194702	-564.294250	106.850494	1317.712769	-550.907898	115.486626	1585.311279	-668.060364	329.479095	1047.959839	-603.878601	-133.569916	1053.818726	-550.558960	305.274963	804.151367	-492.658875	-82.624672	820.432922	-570.963440	100.167252	961.581604	434.958710	-0.571804	924.460144	457.863007	180.625916
-582.198242	202.823212	863.800903	-577.070496	0.770151	860.132385	-695.676941	238.176407	420.338074	-629.096313	-21.822498	473.909912	-678.161743	241.253845	66.690529	-694.229919	-6.399306	76.975571	-630.270752	301.115509	1283.620117	-584.074585	-87.567238	1288.182251	-564.287964	106.919556	1317.699585	-550.993469	115.565697	1585.312744	-668.029663	329.530548	1047.926025	-603.916443	-133.517303	1053.809082	-550.512085	305.313538	804.154480	-492.661713	-82.585526	820.425171	-570.959106	100.208305	961.576965	434.929108	-0.561303	924.469788	457.810547	180.614700
-582.165344	202.860275	863.801697	-577.060669	0.826345	860.156555	-695.635071	238.198074	420.326233	-629.051575	-21.828384	473.918304	-678.206055	241.258316	66.677711	-694.282104	-6.401297	77.008560	-630.243103	301.196625	1283.609497	-584.088318	-87.496643	1288.209839	-564.304871	107.001724	1317.698120	-551.099426	115.627174	1585.321411	-667.994995	329.613922	1047.907471	-603.951477	-133.450653	1053.852539	-550.465881	305.355835	804.134644	-492.692993	-82.572807	820.453674	-570.955994	100.264809	961.591187	434.899628	-0.566203	924.474670	457.770416	180.622879
-582.127686	202.911774	863.810303	-577.029053	0.863679	860.188293	-695.632813	238.241119	420.329773	-629.015686	-21.839909	473.937439	-678.221619	241.264420	66.695496	-694.270813	-6.394897	77.023529	-630.244873	301.256561	1283.614136	-584.083740	-87.416023	1288.273804	-564.289185	107.063614	1317.724365	-551.190674	115.705994	1585.342285	-667.985901	329.725067	1047.892090	-603.977417	-133.449783	1053.923584	-550.464783	305.400848	804.099548	-492.695435	-82.523361	820.480652	-570.934265	100.320137	961.612671	434.863495	-0.577850	924.494385	457.745911	180.635468
-582.116455	202.953079	863.807922	-577.047913	0.885111	860.191528	-695.611694	238.285065	420.326447	-628.945618	-21.835569	473.944641	-678.228699	241.272964	66.675262	-694.292847	-6.380237	77.009567	-630.219604	301.316650	1283.577148	-584.078003	-87.342857	1288.330200	-564.324951	107.143341	1317.705200	-551.262817	115.783203	1585.362671	-667.985718	329.814545	1047.858276	-603.992981	-133.362305	1053.951904	-550.448853	305.480072	804.077759	-492.692444	-82.509148	820.516785	-570.939087	100.353104	961.613220	434.827118	-0.584736	924.491455	457.677246	180.625931
-582.115479	203.029312	863.799133	-577.067627	0.941181	860.172974	-695.630310	238.322861	420.313171	-628.889038	-21.779943	473.933624	-678.253723	241.268982	66.672546	-694.332703	-6.398040	77.042191	-630.218018	301.374542	1283.543457	-584.076965	-87.246796	1288.335693	-564.321960	107.202713	1317.721069	-551.348389	115.866592	1585.378174	-667.980530	329.868011	1047.851440	-604.009766	-133.313232	1053.944336	-550.424988	305.496521	804.043823	-492.703735	-82.482056	820.520752	-570.941895	100.413887	961.598877	434.805206	-0.582111	924.495361	457.640503	180.636017
-582.076843	203.042587	863.774719	-577.031372	0.983486	860.169556	-695.615967	238.345398	420.305695	-628.789673	-21.731087	473.890381	-678.250854	241.268921	66.675133	-694.348694	-6.394770	77.011589	-630.195862	301.446350	1283.523682	-584.130737	-87.207306	1288.309937	-564.332886	107.311058	1317.684692	-551.442688	115.947838	1585.352539	-667.950684	329.901917	1047.810669	-604.010315	-133.253372	1053.945557	-550.425354	305.561646	804.003418	-492.717499	-82.453659	820.512512	-570.912537	100.451500	961.585876	434.798737	-0.581535	924.462769	457.607178	180.602432
-582.074585	203.122101	863.775085	-577.055847	1.023833	860.142334	-695.589722	238.378143	420.312225	-628.754272	-21.669394	473.860687	-678.229614	241.301071	66.688614	-694.284973	-6.381797	76.969803	-630.188782	301.502472	1283.512817	-584.131104	-87.132690	1288.295410	-564.291260	107.384514	1317.704834	-551.509766	116.032555	1585.353760	-667.916870	329.950562	1047.803345	-604.019531	-133.174072	1053.923584	-550.422241	305.585846	803.974426	-492.711670	-82.405312	820.529114	-570.916504	100.497185	961.571533	434.773987	-0.575899	924.467468	457.574280	180.633057
-582.024658	203.132980	863.776855	-577.021179	1.089945	860.162720	-695.596680	238.425140	420.304932	-628.773499	-21.716894	473.877625	-678.209045	241.297073	66.674576	-694.321899	-6.394930	76.994598	-630.136414	301.555084	1283.471924	-584.123230	-87.086090	1288.305664	-564.285400	107.454399	1317.712280	-551.555054	116.115128	1585.377441	-667.887390	330.007385	1047.788696	-604.028748	-133.104797	1053.944336	-550.363220	305.601654	804.000183	-492.711639	-82.373604	820.523010	-570.886353	100.543457	961.583801	434.762787	-0.579543	924.472717	457.542908	180.626221
[truncated: 336 more rows]
[truncated: 40 more columns]
