# Supplementary material for: A dyadic stimulus set of audiovisual affective displays for the study of multisensory, emotional, social interactions
Source: Behav Res Methods. 2015 Nov 5;48(4):1285–95. doi: 10.3758/s13428-015-0654-4 (PMC5101291; doi:10.3758/s13428-015-0654-4)
Supplement: Supplementary file 1 — (ZIP 270 MB) [file 13428_2015_654_MOESM1_ESM.zip › supplementary_material_2_stimuli_set_files/A/A19.txt]

-614.826660	198.445633	863.121704	-610.680664	-0.173081	860.395386	-726.613464	249.185059	419.309082	-652.055420	-30.470751	472.695801	-711.758240	258.226685	66.935799	-705.421692	-25.296072	75.575142	-659.588379	297.438873	1291.723267	-617.718262	-92.390289	1289.881348	-591.829590	103.179123	1321.000366	-574.314087	101.761139	1587.573120	-695.793640	327.553162	1055.888428	-643.716370	-138.819031	1057.419189	-575.208679	302.081848	814.706055	-536.516724	-94.496483	822.007324	-603.053528	97.972672	961.280151	379.735504	8.554608	923.589172	407.239929	189.487534
-614.717407	198.501404	863.117920	-610.788147	-0.194681	860.407776	-726.572571	249.205994	419.335449	-652.052368	-30.415211	472.664063	-711.843079	258.220093	66.910545	-705.340210	-25.291788	75.533005	-659.216492	297.564056	1291.723755	-617.959717	-92.340218	1289.952026	-591.796814	103.203697	1320.961304	-574.149780	101.735977	1587.534302	-695.373291	327.698181	1055.854980	-644.138794	-138.761566	1057.451172	-574.905151	302.004700	814.633789	-536.904846	-94.666458	822.018799	-603.053406	97.987717	961.284546	379.745361	8.556486	923.573425	407.260254	189.512039
-614.845154	198.418076	862.897400	-611.019958	-0.311739	860.397461	-726.547546	249.251450	419.304169	-652.083679	-30.430603	472.669830	-712.037231	258.188812	67.192184	-705.403381	-25.288719	75.558517	-658.890564	297.671722	1291.663574	-618.221558	-92.296295	1290.016602	-591.751953	103.220558	1320.951782	-573.990479	101.700035	1587.508057	-695.058899	327.849731	1055.811523	-644.531555	-138.700699	1057.498047	-574.630920	301.932800	814.557678	-537.240845	-94.842758	822.053894	-603.140320	97.989815	961.161133	379.692932	8.594995	923.545654	407.226196	189.544830
-614.756165	198.378937	862.888977	-611.132568	-0.335978	860.413147	-726.457886	249.288422	419.330750	-652.082642	-30.376688	472.627838	-711.962769	258.174194	67.211380	-705.378906	-25.256128	75.545059	-658.547058	297.801880	1291.593872	-618.438293	-92.222412	1290.070679	-591.727539	103.239677	1320.922974	-573.882568	101.607368	1587.457153	-694.729004	327.996613	1055.794189	-644.940369	-138.641602	1057.548462	-574.370483	301.870819	814.515503	-537.569641	-95.025284	822.126953	-603.136658	97.960464	961.163269	379.677612	8.580272	923.560120	407.216980	189.551727
-614.623718	198.367462	862.871399	-611.230286	-0.364504	860.430969	-726.366150	249.312164	419.377655	-652.118469	-30.374462	472.648804	-711.990051	258.180847	67.203995	-705.288513	-25.264711	75.550766	-658.241760	297.922485	1291.577393	-618.747803	-92.186523	1290.103516	-591.694763	103.253593	1320.927368	-573.727844	101.577278	1587.427490	-694.382996	328.136108	1055.734009	-645.361511	-138.639923	1057.647583	-574.100220	301.764191	814.461792	-538.192810	-95.412445	821.972717	-603.139587	97.946564	961.165466	379.641266	8.641615	923.552612	407.183502	189.573792
-614.509949	198.385071	862.861328	-611.357178	-0.369362	860.450073	-726.269470	249.342941	419.384460	-652.162354	-30.336248	472.644836	-711.889404	258.232941	66.946518	-705.308044	-25.270210	75.555595	-657.920715	298.063141	1291.532959	-619.117004	-92.134422	1290.039429	-591.657837	103.274841	1320.928955	-573.512390	101.589622	1587.426514	-694.079041	328.309662	1055.697021	-645.726440	-138.618286	1057.697144	-573.723450	301.307068	814.176453	-538.246216	-95.341866	822.210999	-603.145752	97.955811	961.169983	379.649872	8.636815	923.558350	407.195984	189.574020
-614.305664	198.382446	862.868652	-611.388916	-0.376188	860.468201	-726.206299	249.396088	419.439362	-652.252136	-30.335249	472.652954	-711.904846	258.214539	66.974670	-705.320679	-25.277750	75.547325	-657.616943	298.225616	1291.488403	-619.395691	-92.054665	1290.084595	-591.625305	103.311310	1320.944336	-573.371582	101.547737	1587.408447	-693.736328	328.396454	1055.642212	-646.067932	-138.577011	1057.745850	-573.446533	301.236542	814.114441	-538.552246	-95.504524	822.238831	-603.083923	97.944496	961.185059	379.612549	8.628027	923.561096	407.175140	189.576279
-613.801331	198.604279	863.126160	-611.333923	-0.184856	860.477234	-726.043945	249.412064	419.452911	-652.187805	-30.221521	472.609863	-711.896423	258.226624	66.964767	-705.350952	-25.278666	75.512413	-657.350098	298.354431	1291.449097	-619.636169	-91.984390	1290.098022	-591.614746	103.368896	1320.911011	-573.213989	101.528419	1587.376465	-693.479126	328.538422	1055.581177	-646.407227	-138.544830	1057.785522	-573.190613	301.206329	814.040344	-538.831055	-95.693359	822.284363	-602.918274	98.003281	961.327759	379.608368	8.631970	923.540405	407.163727	189.604874
-613.608154	198.667053	863.120728	-611.444397	-0.170455	860.476379	-725.971252	249.433563	419.465424	-653.148193	-30.890196	472.769165	-711.958496	258.219330	66.942818	-705.722351	-25.321384	75.630402	-657.077698	298.492340	1291.370239	-619.832825	-91.871613	1290.143433	-591.577393	103.401192	1320.903320	-573.053467	101.493538	1587.339600	-693.166138	328.670685	1055.522827	-646.690613	-138.411636	1057.805054	-572.955322	301.142090	813.958984	-539.060852	-95.827133	822.293701	-602.875977	98.029716	961.324341	379.581329	8.641885	923.538879	407.148926	189.565384
-613.455811	198.728165	863.125122	-611.531677	-0.164463	860.477173	-725.872009	249.458954	419.480042	-653.273987	-30.940804	472.749298	-711.927002	258.218597	66.930191	-705.791321	-25.307306	75.637772	-656.787659	298.635498	1291.339844	-620.054932	-91.790863	1290.192627	-591.535400	103.476746	1320.866089	-572.902466	101.488945	1587.274414	-692.872131	328.836395	1055.446533	-646.949341	-138.349625	1057.825562	-572.831848	301.385223	814.042297	-539.282898	-95.945961	822.307617	-602.847473	98.050133	961.327209	379.564178	8.663725	923.512390	407.129974	189.597015
-613.209778	198.831467	863.148926	-611.589478	-0.112125	860.473938	-725.811035	249.495361	419.517883	-653.290833	-30.918219	472.746063	-712.006592	258.214111	66.945267	-705.824036	-25.311829	75.612198	-656.489929	298.761475	1291.294067	-620.263855	-91.728088	1290.205078	-591.510132	103.520378	1320.852417	-572.748718	101.462967	1587.243042	-692.573303	328.962799	1055.402588	-647.233337	-138.300064	1057.890747	-572.604858	301.258148	813.946106	-539.472107	-96.060135	822.327148	-602.758484	98.099976	961.337585	379.526031	8.686741	923.507446	407.091400	189.659149
-613.456909	198.268600	862.724182	-611.821594	-0.405759	860.526367	-725.756775	249.536423	419.485657	-653.272522	-30.832857	472.744263	-712.019897	258.225220	66.952065	-705.658997	-25.290306	75.588402	-656.255493	298.869171	1291.229736	-620.490723	-91.646980	1290.247681	-591.472473	103.578453	1320.859741	-572.609680	101.429054	1587.224243	-692.338501	329.126190	1055.389893	-647.493530	-138.201981	1057.946045	-572.303772	300.979126	813.806580	-539.597839	-96.130875	822.411377	-602.864929	97.910995	961.141174	379.542694	8.710942	923.505493	407.101593	189.630249
-613.345398	198.178497	862.654785	-611.917236	-0.424236	860.554321	-725.694519	249.580063	419.484070	-653.531006	-31.008459	472.825256	-712.110291	258.212372	66.980713	-705.779297	-25.312737	75.638313	-656.003235	298.997955	1291.180420	-620.695801	-91.537834	1290.300659	-591.447205	103.656532	1320.892090	-572.528015	101.360573	1587.212891	-692.107544	329.265564	1055.365479	-647.754089	-138.168304	1058.018311	-572.087952	300.917999	813.760010	-539.796509	-96.231079	822.458008	-602.851379	97.894974	961.120300	379.506775	8.682731	923.506836	407.080048	189.614944
-613.197876	198.173691	862.621277	-612.050903	-0.438473	860.576233	-725.622742	249.635345	419.508789	-653.659607	-31.060226	472.874115	-712.162842	258.197418	66.963501	-705.769409	-25.333080	75.631783	-655.753845	299.161469	1291.171631	-620.893433	-91.438988	1290.351685	-591.417480	103.728638	1320.901367	-572.414246	101.339500	1587.191772	-691.866028	329.468262	1055.311890	-647.999634	-138.120010	1058.091064	-571.869934	300.858704	813.690369	-540.225708	-96.561920	822.345154	-602.824158	97.899551	961.112671	379.493835	8.725239	923.500854	407.050171	189.643967
-613.026367	198.213638	862.625488	-612.102112	-0.438205	860.590088	-725.598206	249.720703	419.547455	-653.638062	-31.035688	472.893158	-712.230408	258.167511	66.950562	-705.665833	-25.329756	75.643730	-655.515808	299.299896	1291.119141	-621.089600	-91.323860	1290.363403	-591.389709	103.791557	1320.893921	-572.299927	101.335884	1587.166748	-691.597900	329.586426	1055.281738	-648.163574	-137.989822	1058.102539	-571.637207	300.851532	813.656677	-540.081482	-96.397209	822.554565	-602.776306	97.913612	961.122803	379.494415	8.721710	923.505188	407.037109	189.606888
-612.848083	198.302094	862.620117	-612.155762	-0.395463	860.595093	-725.497314	249.759399	419.590332	-653.696167	-31.025457	472.905396	-712.204651	258.175507	66.962379	-705.578430	-25.304131	75.625694	-655.298767	299.484100	1291.053833	-621.228577	-91.175499	1290.409546	-591.359924	103.911377	1320.881226	-572.122620	101.370247	1587.142090	-691.340881	329.696320	1055.228149	-648.304932	-137.883392	1058.117676	-571.426575	300.878143	813.600830	-540.168640	-96.436974	822.615295	-602.730713	97.973129	961.124268	379.589355	8.510338	923.492615	407.325378	188.932816
-612.127441	199.102463	863.141357	-611.944763	-0.017147	860.598450	-725.393555	249.786758	419.727783	-653.540161	-30.915155	472.832947	-712.227905	258.181885	66.949745	-705.531677	-25.286251	75.613831	-655.068909	299.649017	1291.013550	-621.369324	-91.035301	1290.423462	-591.313416	104.004112	1320.867554	-572.014221	101.371071	1587.109131	-691.066650	329.816284	1055.172119	-648.465881	-137.781708	1058.143677	-571.189636	300.908905	813.589294	-540.278259	-96.492157	822.630554	-602.468628	98.280327	961.403137	379.459717	8.741050	923.487244	406.981354	189.651733
-610.315430	202.483871	864.539551	-611.289307	0.868291	860.598389	-725.387207	249.902466	420.246582	-653.121277	-30.538525	472.741364	-712.295044	258.182434	66.960381	-705.316406	-25.267277	75.541534	-654.830872	299.801025	1290.978271	-621.462341	-90.887329	1290.458740	-591.275696	104.096817	1320.854614	-571.916626	101.380325	1587.085205	-690.818054	329.934814	1055.149780	-648.596130	-137.630096	1058.166260	-570.971497	300.882080	813.564819	-540.360474	-96.529495	822.658203	-601.785400	99.686073	962.141724	379.426331	8.759917	923.502014	406.939911	189.612946
-610.099915	202.604126	864.572510	-611.299072	0.897080	860.624817	-725.195862	249.880203	420.293640	-653.158142	-30.527643	472.725311	-712.253479	258.170990	66.976837	-705.328125	-25.259317	75.550026	-654.608093	299.942139	1290.972778	-621.594482	-90.785126	1290.472168	-591.240601	104.164703	1320.864136	-571.823853	101.394020	1587.093018	-690.595947	330.147247	1055.120728	-648.764160	-137.420853	1058.187500	-570.758484	300.840515	813.525879	-540.415649	-96.526917	822.699158	-601.715393	99.748360	962.174133	379.527863	8.564262	923.495789	407.231659	188.972214
-609.937134	202.600143	864.544434	-611.353943	0.912122	860.652771	-725.077332	249.908554	420.333313	-653.170166	-30.508133	472.698547	-712.234436	258.159576	66.991707	-705.207947	-25.253305	75.532738	-654.389282	300.082367	1290.928345	-621.746521	-90.672768	1290.500000	-591.196533	104.279709	1320.880371	-571.737000	101.412933	1587.076050	-690.368958	330.288849	1055.113647	-648.895142	-137.290146	1058.201416	-570.555603	300.838501	813.486816	-540.508057	-96.546753	822.739868	-601.660828	99.771660	962.174377	379.512909	8.541010	923.496399	407.225891	188.962341
-609.781189	202.707626	864.552979	-611.414368	0.945460	860.658386	-724.995056	249.968719	420.362976	-653.172791	-30.520163	472.741364	-712.315918	258.135620	66.962791	-705.189941	-25.255220	75.536377	-654.170776	300.232239	1290.905518	-621.917603	-90.516464	1290.495117	-591.059937	104.329018	1320.899048	-571.654663	101.439941	1587.066895	-690.148071	330.429504	1055.067261	-649.028320	-137.190308	1058.264160	-570.348389	300.855255	813.463440	-540.570251	-96.542801	822.771667	-601.617371	99.831757	962.181641	379.498138	8.564168	923.489197	407.200195	188.950272
-609.614197	202.769470	864.559875	-611.456787	0.991230	860.668701	-724.836670	249.945969	420.367432	-653.154419	-30.449661	472.713806	-712.284363	258.123810	66.990448	-705.156616	-25.253614	75.525658	-653.935791	300.362701	1290.829346	-622.049805	-90.410065	1290.509033	-591.027588	104.461304	1320.884644	-571.594360	101.465179	1587.053101	-689.870911	330.551910	1054.995483	-649.125549	-137.001236	1058.276855	-570.097595	300.865692	813.442078	-540.609558	-96.512802	822.791809	-601.555054	99.878098	962.190125	379.474030	8.580410	923.489441	407.173157	188.957199
-609.440918	202.830719	864.562744	-611.464539	1.023431	860.670410	-724.686401	249.924133	420.371155	-653.131409	-30.434975	472.749237	-712.311890	258.124908	66.988869	-705.169373	-25.258221	75.527412	-653.720337	300.489288	1290.793213	-622.107361	-90.301300	1290.565674	-591.062927	104.618759	1320.894287	-571.522644	101.521606	1587.066406	-689.603027	330.710876	1054.941528	-649.239746	-136.820450	1058.294312	-569.865662	300.867798	813.431519	-540.661743	-96.496086	822.844116	-601.501038	99.916702	962.194824	379.343170	8.792834	923.476196	406.848511	189.683182
-609.215393	202.930466	864.607788	-611.469421	1.101906	860.691650	-724.626099	249.944016	420.428925	-652.219910	-29.784914	472.588409	-712.384583	258.091827	67.010956	-704.726135	-25.247398	75.429550	-653.525146	300.663208	1290.772949	-622.258789	-90.158340	1290.617798	-590.948486	104.674927	1320.907349	-571.463562	101.573936	1587.076172	-689.358093	330.883179	1054.898682	-649.344788	-136.721664	1058.344971	-569.635071	300.893097	813.392822	-540.724792	-96.453072	822.889221	-601.420227	99.984367	962.230164	379.321594	8.824349	923.482666	406.830170	189.701324
-609.000549	202.990952	864.631897	-611.492371	1.113726	860.728333	-724.496887	249.841324	420.449615	-652.175171	-29.734760	472.643921	-712.352844	258.080322	67.023643	-704.688904	-25.236637	75.451248	-653.316162	300.832611	1290.779053	-622.417480	-90.010208	1290.647217	-590.919495	104.763718	1320.912354	-571.427490	101.624542	1587.085449	-689.093811	331.025024	1054.881104	-649.469177	-136.564331	1058.379150	-569.378601	300.882874	813.361023	-540.749207	-96.386055	822.954529	-601.359192	100.017067	962.263672	379.318359	8.823077	923.496704	406.838898	189.656693
-608.825928	203.018738	864.679504	-611.540466	1.115649	860.763855	-724.434204	249.752609	420.493805	-652.177612	-29.754681	472.660492	-712.413269	258.031006	67.063110	-704.745911	-25.221910	75.406746	-653.078613	301.014740	1290.768555	-622.496521	-89.898918	1290.703979	-590.863647	104.848854	1320.924561	-571.378845	101.708977	1587.094971	-688.852234	331.178253	1054.856323	-649.549133	-136.435745	1058.415649	-569.138794	300.867889	813.341858	-540.793213	-96.331596	822.988342	-601.305664	100.016541	962.305725	379.383667	8.598217	923.494507	407.096649	188.962799
-608.517029	203.131668	864.686768	-611.502686	1.161976	860.757813	-724.327332	249.582458	420.526855	-652.091980	-29.691120	472.651245	-712.304260	257.994690	67.046371	-704.704895	-25.178789	75.404724	-652.859314	301.160248	1290.735718	-622.565430	-89.740051	1290.697266	-590.833557	104.940109	1320.897949	-571.315369	101.800476	1587.084229	-688.596680	331.337921	1054.835693	-649.604065	-136.317001	1058.379028	-568.900940	300.915070	813.326538	-540.814636	-96.281967	823.003235	-601.196655	100.079208	962.311707	379.223846	8.814625	923.481201	406.765656	189.659912
-608.241272	203.214661	864.721191	-611.509949	1.234464	860.748169	-724.283997	249.476593	420.606323	-652.030396	-29.610773	472.610229	-712.412903	257.924164	67.384819	-704.690186	-25.153069	75.377991	-652.635071	301.296967	1290.691406	-622.703430	-89.604111	1290.701050	-590.773254	105.043770	1320.872070	-571.261963	101.908760	1587.065063	-688.346497	331.520355	1054.805542	-649.703735	-136.191116	1058.371704	-568.686218	300.964172	813.301392	-540.804260	-96.199440	823.017151	-601.093872	100.123444	962.326172	379.311951	8.621651	923.463989	407.030060	189.006592
-607.973694	203.301910	864.754822	-611.541992	1.237379	860.790527	-724.233398	249.359970	420.652069	-651.937134	-29.530386	472.622223	-712.377258	257.859070	67.411552	-704.623169	-25.171045	75.393127	-652.404785	301.435699	1290.639893	-622.788025	-89.434517	1290.733032	-590.712036	105.124847	1320.895752	-571.232056	102.012001	1587.055786	-688.104004	331.724945	1054.773560	-649.795044	-136.073502	1058.409058	-568.340027	300.680603	813.150940	-540.815552	-96.109413	823.043762	-601.012207	100.161255	962.367188	379.303223	8.628299	923.466064	407.009277	189.028671
-607.687988	203.375565	864.803345	-611.550232	1.239834	860.853149	-724.185181	249.271057	420.704376	-651.906982	-29.541426	472.634186	-712.355164	257.810425	67.436165	-704.614319	-25.167910	75.442726	-652.153198	301.608124	1290.649048	-622.951782	-89.328445	1290.775146	-590.663208	105.234909	1320.910278	-571.199646	102.149796	1587.067505	-687.857117	331.908081	1054.773926	-649.918091	-135.929703	1058.464844	-568.108582	300.699249	813.109375	-540.864624	-96.063866	823.136963	-600.933289	100.195320	962.427917	379.191437	8.875154	923.475647	406.704956	189.716461
-607.413818	203.383636	864.833435	-611.638489	1.225083	860.945801	-724.056641	249.084763	420.732452	-651.925842	-29.572243	472.713928	-712.270874	257.747559	67.429840	-704.638672	-25.164696	75.447998	-651.932922	301.759796	1290.648926	-623.228210	-89.254921	1290.814697	-590.595581	105.301888	1320.982178	-571.180298	102.278893	1587.085449	-687.607727	332.118439	1054.757446	-650.077637	-135.795609	1058.501099	-567.913391	300.789429	813.089905	-541.247437	-96.276497	823.008667	-600.876587	100.208168	962.492798	379.159363	8.859221	923.488098	406.699463	189.699997
-607.133667	203.467041	864.832581	-611.733032	1.210190	860.971619	-724.042969	248.999146	420.799255	-651.954956	-29.635618	472.747772	-712.195435	257.792877	67.191254	-704.603149	-25.123676	75.460533	-651.679932	301.910614	1290.599487	-623.355896	-89.100189	1290.850220	-590.538147	105.390251	1320.997803	-571.153076	102.408829	1587.114624	-687.352356	332.287445	1054.751953	-650.189087	-135.636246	1058.542847	-567.668884	300.823578	813.067261	-541.303955	-96.265556	823.065002	-600.799744	100.240875	962.506592	379.157074	8.860600	923.490295	406.678192	189.712326
-606.848389	203.413437	864.799072	-611.833923	1.181636	860.990845	-723.957642	248.910934	420.826050	-652.775696	-30.238195	472.870605	-712.236389	257.728027	67.468140	-704.962524	-25.143024	75.566231	-651.379761	302.068024	1290.554199	-623.566650	-89.002945	1290.844727	-590.503784	105.461349	1320.962158	-571.112915	102.540894	1587.086792	-687.038757	332.415070	1054.697510	-650.280701	-135.415131	1058.501831	-567.398010	300.926300	813.050171	-541.014771	-95.977669	823.262817	-600.708496	100.209053	962.499756	379.121490	8.877496	923.497131	406.646057	189.712341
-606.536987	203.407074	864.755432	-611.927002	1.195935	860.960938	-723.916138	248.857574	420.858765	-651.953552	-29.696745	472.679291	-712.143372	257.791656	67.264229	-704.606812	-25.108120	75.437233	-651.070190	302.186279	1290.450684	-623.671204	-88.826561	1290.855225	-590.413696	105.523621	1320.930420	-571.065308	102.693687	1587.031738	-686.727905	332.593231	1054.667358	-650.390442	-135.232864	1058.460327	-567.148987	300.994171	812.985474	-541.005981	-95.941010	823.263000	-600.579285	100.201805	962.460999	379.058960	8.861261	923.488525	406.593750	189.713120
-606.230774	203.379715	864.704590	-612.004333	1.156620	860.984009	-723.852478	248.831772	420.923340	-651.900269	-29.664179	472.656708	-712.236023	257.728455	67.512718	-704.509155	-25.064608	75.413544	-650.720581	302.340942	1290.381714	-623.804932	-88.703758	1290.848511	-590.438049	105.667259	1320.876587	-571.073242	102.827713	1587.003906	-686.401367	332.785187	1054.611694	-650.520691	-135.082199	1058.457764	-566.881897	300.998322	812.924316	-541.019836	-95.910507	823.272705	-600.463196	100.188530	962.447388	379.049469	8.868997	923.472595	406.563904	189.711609
-605.900391	203.355896	864.664307	-612.059265	1.096076	861.020935	-723.813354	248.846985	420.966797	-651.917358	-29.720736	472.691406	-712.216248	257.747314	67.509911	-704.496521	-25.072233	75.461411	-650.342407	302.514557	1290.349487	-624.006348	-88.614677	1290.873901	-590.392639	105.737335	1320.861084	-571.055664	102.982994	1587.001465	-686.078857	333.016541	1054.568115	-650.699829	-134.887085	1058.469849	-566.627747	301.043427	812.836182	-541.082825	-95.938164	823.346375	-600.360718	100.169273	962.449280	379.140137	8.661909	923.463989	406.861938	189.003815
-605.633423	203.413727	864.672974	-612.146240	1.057617	861.048767	-723.811768	248.871048	421.040375	-651.973511	-29.763615	472.714142	-712.289612	257.741028	67.518364	-704.480774	-25.073139	75.464752	-649.974243	302.727509	1290.353027	-624.258728	-88.482819	1290.888184	-590.350037	105.804749	1320.889404	-570.984375	103.198090	1587.024292	-685.747192	333.257294	1054.530518	-650.937683	-134.780212	1058.503662	-566.552368	301.453339	812.875000	-541.191345	-95.958984	823.391296	-600.304688	100.175331	962.470398	379.036163	8.866478	923.471008	406.541382	189.651199
-605.343445	203.393280	864.651001	-612.222717	0.970323	861.086975	-723.821472	248.877594	421.116241	-652.029480	-29.819244	472.770630	-712.196106	257.779785	67.271866	-704.511719	-25.073763	75.473320	-649.625671	302.877625	1290.310547	-624.511780	-88.394600	1290.953979	-590.281128	105.900536	1320.898926	-570.971558	103.352951	1587.032227	-685.397034	333.506104	1054.483887	-651.165405	-134.623352	1058.545654	-566.366394	301.731079	812.917664	-541.279724	-96.024864	823.465759	-600.206543	100.136505	962.479492	379.124969	8.625209	923.478882	406.829346	189.015991
-605.002197	203.331390	864.617493	-612.284485	0.899470	861.099121	-723.783936	248.880203	421.168610	-652.798645	-30.391106	472.882935	-712.329468	257.713928	67.510643	-704.856079	-25.040899	75.574707	-649.255615	303.078003	1290.270020	-624.785278	-88.281395	1290.972290	-590.111755	105.903091	1320.874268	-570.941101	103.520958	1587.033203	-685.041992	333.760864	1054.399536	-651.449463	-134.557648	1058.559082	-565.857910	301.209106	812.630981	-541.720276	-96.404877	823.282288	-600.111328	100.077133	962.472839	379.102661	8.670603	923.478943	406.809967	189.007339
-604.641602	203.335861	864.563049	-612.319275	0.883941	861.098755	-723.783813	248.909607	421.221649	-652.799255	-30.459097	472.895538	-712.405518	257.725525	67.516487	-704.780518	-25.029505	75.558716	-648.813843	303.260040	1290.182251	-625.047852	-88.114952	1290.951538	-590.012939	105.952782	1320.848267	-570.908447	103.683525	1587.022705	-684.597168	333.941101	1054.305542	-651.674194	-134.366882	1058.527710	-565.511597	301.128540	812.506470	-541.506226	-96.233795	823.496765	-599.957520	100.082100	962.446411	378.956909	8.870484	923.462769	406.464111	189.661148
-604.363586	203.348038	864.536682	-612.385925	0.863261	861.104309	-723.797302	248.961166	421.269653	-651.975891	-29.904345	472.685791	-712.499939	257.741211	67.545654	-704.369934	-24.963575	75.457733	-648.438782	303.344208	1290.009155	-625.342041	-87.972626	1290.942261	-589.900635	106.036827	1320.812378	-570.882751	103.848557	1586.980957	-684.157776	334.128845	1054.208252	-651.908142	-134.224762	1058.510498	-565.377686	301.497253	812.479980	-541.598938	-96.343033	823.519836	-599.831360	100.078598	962.434265	378.936218	8.865961	923.450562	406.412842	189.684738
-604.062256	203.309372	864.477478	-612.482117	0.813249	861.111328	-723.781128	249.020737	421.343658	-651.179016	-29.398462	472.526978	-712.381409	257.804565	67.245277	-703.970764	-24.937099	75.349136	-647.992615	303.533539	1289.935425	-625.684570	-87.839302	1290.934937	-589.802002	106.109932	1320.775024	-570.856567	104.010208	1586.975220	-683.765625	334.369568	1054.131592	-652.194153	-134.127380	1058.542358	-565.081848	301.454102	812.348206	-541.780090	-96.456886	823.540039	-599.723511	100.049965	962.408020	378.922607	8.879326	923.423340	406.401703	189.653809
-603.745117	203.170319	864.381165	-612.521545	0.696282	861.146057	-723.738831	249.083771	421.404572	-651.853271	-29.878054	472.656952	-712.503357	257.715515	67.518768	-704.319763	-24.937319	75.427116	-647.562134	303.669678	1289.863281	-625.965759	-87.738113	1290.987183	-589.739441	106.170723	1320.774170	-570.842896	104.161629	1586.975098	-683.304810	334.544708	1054.071411	-652.527954	-134.027832	1058.594604	-564.714172	301.356812	812.269226	-542.036804	-96.643135	823.590576	-599.607056	99.972061	962.380188	379.020935	8.646838	923.423706	406.690948	188.958603
-603.411987	203.115982	864.369446	-612.588623	0.650682	861.191040	-723.710205	249.188934	421.494080	-651.844238	-29.953466	472.662842	-712.592346	257.725342	67.582695	-704.328735	-24.921101	75.414108	-647.080933	303.845551	1289.768921	-626.260925	-87.632439	1291.022095	-589.671814	106.240852	1320.776367	-570.834717	104.331039	1586.980957	-682.779907	334.652130	1054.019897	-652.913025	-133.913803	1058.670776	-564.357117	301.249268	812.212463	-542.286499	-96.803780	823.653564	-599.496643	99.934036	962.398987	378.979828	8.607969	923.439087	406.668213	188.917664
-603.105286	203.054642	864.337280	-612.627991	0.546136	861.241882	-723.681335	249.329773	421.558594	-651.772400	-29.936199	472.660400	-712.649597	257.738556	67.553482	-704.308044	-24.911337	75.454597	-646.616821	303.961823	1289.680176	-626.500122	-87.500031	1291.125977	-589.604492	106.307030	1320.780396	-570.796448	104.500427	1586.982056	-682.323975	334.906738	1053.949341	-653.301208	-133.805038	1058.784790	-564.022644	301.207642	812.094971	-542.544861	-96.980072	823.757446	-599.382019	99.878662	962.410461	378.852631	8.846677	923.426758	406.342743	189.629959
-602.832214	203.062515	864.314819	-612.673279	0.499278	861.279114	-723.706482	249.536163	421.647308	-651.683533	-30.002439	472.674622	-712.805176	257.763824	67.591812	-704.246460	-24.921667	75.420235	-646.159973	304.130890	1289.603760	-626.757813	-87.380730	1291.208984	-589.509033	106.364349	1320.746582	-570.768188	104.642990	1586.973755	-681.767883	335.084076	1053.854370	-653.704651	-133.709885	1058.846558	-563.647888	301.158447	811.986816	-542.817810	-97.125015	823.854309	-599.277222	99.876144	962.418945	378.846771	8.845560	923.420593	406.321838	189.664093
-602.560852	203.061691	864.291565	-612.708618	0.438064	861.307068	-723.703979	249.699173	421.677460	-650.932129	-29.557169	472.544617	-712.874451	257.810944	67.557472	-703.882629	-24.910501	75.352249	-645.674072	304.265747	1289.498413	-627.185181	-87.270294	1291.165771	-589.424133	106.410744	1320.701904	-570.723145	104.773933	1586.949707	-681.200867	335.227814	1053.711792	-654.110168	-133.640717	1058.883179	-563.242554	301.010040	811.838989	-543.099182	-97.297241	823.939941	-599.163208	99.858253	962.421875	378.823944	8.833813	923.402344	406.308990	189.625824
-602.292419	203.075058	864.258545	-612.752136	0.406986	861.309082	-723.694824	249.837463	421.699615	-651.456360	-29.925205	472.598236	-712.995789	257.836609	67.548271	-704.086670	-24.896124	75.411537	-645.210693	304.389557	1289.356445	-627.542175	-87.176598	1291.210449	-589.329712	106.477287	1320.671631	-570.667725	104.917831	1586.934814	-680.691101	335.381470	1053.568604	-654.508972	-133.543259	1058.931274	-562.864929	300.817200	811.682312	-543.428467	-97.511139	824.011536	-599.052185	99.854073	962.406616	378.805481	8.871560	923.377991	406.281036	189.649628
-602.028748	203.041595	864.224365	-612.783630	0.357991	861.323914	-723.581726	249.921692	421.701202	-651.450745	-29.986513	472.613098	-713.049072	257.847321	67.550743	-704.164368	-24.859079	75.389885	-644.708557	304.514984	1289.226074	-627.769104	-87.079376	1291.352173	-589.225830	106.546700	1320.659790	-570.601990	105.067413	1586.948730	-680.156250	335.547028	1053.486938	-654.923706	-133.407242	1059.030396	-562.469421	300.665710	811.523071	-543.806274	-97.728119	824.085510	-598.932129	99.824516	962.396790	378.798309	8.870548	923.374390	406.267548	189.661591
-601.760620	203.039230	864.188782	-612.810120	0.282117	861.386597	-723.516846	250.018707	421.712555	-652.273315	-30.580276	472.732086	-713.014709	257.885803	67.558815	-704.548889	-24.861359	75.501785	-644.208008	304.687714	1289.165527	-627.976868	-86.992477	1291.506836	-589.122131	106.595627	1320.681763	-570.546387	105.200600	1586.978149	-679.600403	335.681763	1053.401855	-655.392822	-133.354401	1059.220947	-561.879883	300.144348	811.325134	-544.231445	-97.991318	824.200684	-598.819519	99.822472	962.411682	378.801636	8.867195	923.371887	406.277313	189.662445
-601.508057	203.005920	864.172852	-612.831970	0.254271	861.432373	-723.460144	250.113190	421.741730	-652.322632	-30.644875	472.804840	-713.066223	257.892975	67.610313	-704.576782	-24.876455	75.513237	-643.712036	304.858673	1289.091431	-628.144714	-86.892563	1291.653320	-589.052979	106.649033	1320.714478	-570.498596	105.333832	1586.992310	-679.094421	335.807404	1053.256714	-655.832275	-133.295807	1059.384277	-561.465332	300.029510	811.206787	-544.635132	-98.212349	824.289551	-598.710693	99.811058	962.427551	378.782837	8.859465	923.404846	406.257751	189.644516
-601.304504	202.992325	864.143005	-612.873047	0.195314	861.442261	-723.404968	250.218094	421.770050	-652.298157	-30.666859	472.807739	-713.147217	257.885162	67.605476	-704.522034	-24.882471	75.572716	-643.206421	305.051544	1289.040649	-628.449097	-86.791664	1291.722900	-588.945618	106.676414	1320.705322	-570.430420	105.487152	1586.986450	-678.505493	335.905243	1053.160767	-656.261780	-133.235580	1059.459839	-561.041504	299.872833	811.120850	-545.035828	-98.412781	824.384705	-598.629150	99.784500	962.417725	378.753479	8.833928	923.418457	406.238342	189.590561
-601.117615	203.004974	864.118103	-612.895081	0.204957	861.444031	-723.365845	250.311234	421.772675	-652.141663	-30.618708	472.763977	-713.162598	257.894623	67.614792	-704.492615	-24.875002	75.575386	-642.879883	305.041565	1288.784546	-628.721497	-86.671677	1291.792358	-588.861816	106.729965	1320.663696	-570.351074	105.630569	1586.967285	-677.986328	335.982178	1052.992065	-656.699768	-133.170731	1059.547852	-560.545776	299.660675	811.035217	-545.438721	-98.635323	824.439636	-598.534424	99.799355	962.405212	378.741638	8.840199	923.413818	406.209320	189.612457
-600.936829	203.041962	864.067505	-612.914001	0.171865	861.433044	-723.292358	250.350296	421.752106	-650.511414	-29.606024	472.518860	-713.173889	257.886017	67.605186	-703.759644	-24.818964	75.350998	-642.468262	305.126587	1288.650024	-629.003235	-86.573814	1291.881836	-588.788513	106.779465	1320.631836	-570.267761	105.774788	1586.937012	-677.465942	336.052063	1052.869629	-657.130920	-133.153046	1059.670532	-560.061340	299.533508	810.965698	-545.792053	-98.837463	824.526978	-598.437622	99.812096	962.373230	378.752777	8.837696	923.376587	406.226868	189.630692
-600.707886	203.119400	864.069641	-612.884888	0.150360	861.447449	-723.194641	250.432556	421.801147	-651.949768	-30.535515	472.727875	-713.179626	257.899384	67.604622	-704.408691	-24.825644	75.518478	-642.069641	305.238617	1288.529053	-629.279480	-86.495346	1291.943604	-588.687012	106.807945	1320.598511	-570.229858	105.856667	1586.927612	-676.912292	336.097137	1052.700073	-657.622131	-133.159637	1059.772949	-559.646057	299.366913	810.893311	-546.171448	-99.067360	824.571228	-598.338562	99.840370	962.384033	378.750153	8.854740	923.373962	406.223877	189.649384
-600.467529	203.158340	864.075928	-612.818054	0.131036	861.492310	-723.090271	250.452118	421.792267	-650.433472	-29.573708	472.522644	-713.156494	257.913849	67.599709	-703.729004	-24.794867	75.337257	-641.684082	305.392578	1288.478638	-629.516418	-86.391876	1292.026489	-588.593811	106.857605	1320.598389	-570.079407	106.015320	1586.919678	-676.423462	336.190155	1052.602295	-657.965454	-133.041077	1059.900391	-559.264404	299.252777	810.765503	-546.566833	-99.324486	824.663879	-598.219788	99.864502	962.412842	378.753540	8.847393	923.369751	406.222137	189.607391
-600.290527	203.189621	864.069214	-612.806763	0.156745	861.509399	-722.947510	250.486710	421.790375	-650.838989	-29.866915	472.592316	-713.196411	257.915802	67.602913	-703.866821	-24.780739	75.389732	-641.339111	305.508850	1288.368164	-629.716553	-86.307549	1292.086060	-588.521790	106.911613	1320.610718	-570.035767	106.141586	1586.927856	-675.952148	336.260803	1052.508179	-658.341370	-133.018173	1060.009644	-558.804626	299.092590	810.643372	-547.008850	-99.563400	824.703247	-598.148560	99.899231	962.420105	378.745728	8.809036	923.379822	406.241455	189.615402
-600.163635	203.176361	864.032043	-612.802979	0.150285	861.486145	-722.874268	250.493546	421.794312	-650.464294	-29.627804	472.533783	-713.209351	257.912781	67.614082	-703.769653	-24.763231	75.379631	-640.935730	305.864380	1288.459229	-629.906433	-86.193344	1292.206299	-587.995117	106.814049	1320.765137	-569.891113	106.327377	1586.909424	-675.388306	336.239380	1052.423828	-658.725403	-133.009857	1060.084839	-558.334839	298.873779	810.548767	-547.729614	-100.050812	824.556763	-598.070251	99.890244	962.388794	378.743317	8.820243	923.366211	406.226135	189.590363
-600.073120	203.273285	864.042786	-612.794678	0.201687	861.462158	-722.793274	250.513611	421.806091	-650.500916	-29.672773	472.554901	-713.189453	257.904266	67.639389	-703.778809	-24.721266	75.393372	-640.510071	305.903839	1288.350708	-629.936829	-86.152313	1292.280640	-588.396179	106.982635	1320.604614	-569.774719	106.493973	1586.874512	-674.926147	336.285065	1052.322632	-659.117371	-133.012436	1060.169922	-557.956055	298.689789	810.456238	-547.705261	-99.939026	824.794067	-598.013916	99.943954	962.381226	378.694122	8.859709	923.360413	406.191803	189.618622
-599.964478	203.329788	864.064453	-612.776550	0.253952	861.475647	-722.656921	250.513199	421.806030	-650.704651	-29.786198	472.598114	-713.160339	257.909637	67.634949	-703.985718	-24.699993	75.445129	-640.218079	305.927979	1288.252319	-630.043396	-86.078827	1292.374634	-588.324646	107.031761	1320.572388	-569.666565	106.614807	1586.859131	-674.464966	336.277039	1052.239502	-659.334229	-132.940109	1060.293457	-557.537048	298.551178	810.425903	-548.326172	-100.354156	824.667908	-597.946960	99.990372	962.398315	378.668610	8.818925	923.382690	406.186340	189.607101
-599.791016	203.335037	864.085083	-612.707520	0.279605	861.506958	-722.551697	250.535294	421.820496	-650.452698	-29.589855	472.569519	-713.158936	257.926025	67.659302	-703.871033	-24.691969	75.425926	-639.977661	306.006134	1288.174194	-630.299866	-86.019669	1292.381714	-588.300171	107.070656	1320.597412	-569.541138	106.747719	1586.851563	-674.006104	336.253754	1052.145996	-659.590820	-132.890091	1060.370117	-557.128845	298.410889	810.375244	-548.243469	-100.242867	824.940796	-597.859070	100.008636	962.427185	378.636780	8.817506	923.389709	406.196838	189.624756
-599.676636	203.436325	864.100952	-612.674072	0.311890	861.514404	-722.426331	250.583115	421.809448	-650.401672	-29.567953	472.617737	-713.129089	257.877960	67.595398	-703.853088	-24.674183	75.427933	-639.754822	306.058685	1288.120483	-630.628235	-86.008324	1292.365967	-588.255920	107.102196	1320.573242	-569.435974	106.866859	1586.838501	-673.641418	336.314911	1052.020996	-659.850037	-132.889679	1060.458984	-556.720947	298.266113	810.324646	-548.485107	-100.421143	824.998535	-597.800476	100.069519	962.440002	378.634705	8.819021	923.387451	406.212830	189.597000
-599.547180	203.469086	864.096436	-612.648010	0.350486	861.506226	-722.321594	250.616898	421.782990	-650.370789	-29.537519	472.578827	-713.135986	257.870667	67.613350	-703.837891	-24.665934	75.405357	-639.566223	306.136292	1288.067261	-630.771118	-85.944351	1292.417358	-588.233459	107.157333	1320.573975	-569.331848	106.994469	1586.815186	-673.334534	336.382965	1051.943726	-660.085571	-132.905243	1060.518066	-556.383057	298.112030	810.267700	-548.742737	-100.589951	825.055786	-597.747375	100.100639	962.435669	378.614227	8.829250	923.356384	406.224823	189.630859
-599.443909	203.527405	864.087891	-612.631836	0.393996	861.476990	-722.197083	250.632797	421.780273	-650.363953	-29.535755	472.574554	-713.118958	257.859802	67.601158	-703.838867	-24.668869	75.384468	-639.382996	306.194763	1288.008545	-630.925476	-85.905571	1292.436401	-588.203369	107.180374	1320.575928	-569.211914	107.116043	1586.792358	-673.043701	336.413147	1051.880127	-660.329224	-132.876755	1060.555298	-556.001648	297.907532	810.229492	-548.976257	-100.740311	825.043335	-597.698608	100.138657	962.417419	378.616669	8.805789	923.341064	406.260071	189.584732
-599.413574	203.558578	864.080139	-612.598450	0.431366	861.464539	-722.099854	250.695709	421.767059	-650.321777	-29.488443	472.586700	-713.162781	257.869934	67.639336	-704.117249	-24.650328	75.400253	-639.231750	306.251007	1287.947266	-631.092346	-85.844162	1292.446533	-588.173645	107.224098	1320.588379	-569.090576	107.244102	1586.754517	-672.723145	336.411591	1051.838623	-660.565674	-132.917969	1060.560181	-555.719604	297.760437	810.192505	-549.157532	-100.825256	825.046509	-597.665710	100.170662	962.407227	378.570801	8.830268	923.330078	406.236816	189.597137
-599.343567	203.583939	864.112244	-612.548645	0.465994	861.462769	-721.974609	250.772964	421.781830	-650.239624	-29.433939	472.563599	-713.183289	257.875519	67.685989	-704.090088	-24.664515	75.432777	-639.052612	306.277130	1287.897095	-631.173218	-85.805130	1292.446289	-588.296021	107.352722	1320.539429	-568.951355	107.350891	1586.746582	-672.419739	336.399139	1051.777100	-660.668823	-132.853165	1060.612427	-555.433105	297.693695	810.219177	-549.276733	-100.904205	825.087158	-597.617676	100.183861	962.423096	378.529694	8.802355	923.346680	406.245514	189.605072
-599.238525	203.648727	864.134277	-612.488892	0.516535	861.479309	-721.831482	250.825195	421.775391	-650.170349	-29.427876	472.567444	-713.140076	257.888580	67.641830	-703.816772	-24.668646	75.441208	-638.976685	306.325684	1287.849121	-631.240051	-85.746941	1292.488892	-588.089233	107.298912	1320.581055	-568.834717	107.472435	1586.728516	-672.178162	336.401062	1051.697754	-660.779724	-132.865845	1060.657349	-555.152283	297.590912	810.189514	-549.347961	-100.979362	825.127441	-597.574158	100.239632	962.445557	378.496033	8.825828	923.336182	406.239807	189.619507
-599.855713	202.904999	863.958923	-612.664246	0.397681	861.471985	-721.793945	250.939102	421.684875	-650.205261	-29.458399	472.604401	-713.166565	257.940063	67.670166	-704.119019	-24.653240	75.492874	-638.887756	306.404541	1287.840698	-631.287720	-85.700264	1292.514526	-588.097046	107.356621	1320.578125	-568.728943	107.572838	1586.702881	-672.035828	336.429596	1051.650757	-660.793152	-132.815353	1060.713989	-554.924683	297.525909	810.179565	-549.403992	-101.000450	825.194702	-597.892700	99.898521	962.349365	378.477173	8.788869	923.331482	406.257538	189.616608
-599.123596	203.689392	864.119812	-612.440186	0.632471	861.466553	-721.617004	250.982712	421.752258	-650.048767	-29.393810	472.590179	-713.150818	257.932037	67.645103	-704.096558	-24.651735	75.483322	-638.841736	306.465912	1287.809814	-631.299866	-85.624405	1292.545288	-588.064758	107.390366	1320.566772	-568.631958	107.682571	1586.669434	-671.949036	336.485901	1051.614380	-660.867249	-132.819580	1060.743164	-554.739319	297.467163	810.193848	-549.452698	-101.059868	825.192078	-597.507996	100.316383	962.433228	378.454407	8.810696	923.317017	406.263489	189.604675
-599.032959	203.713242	864.096191	-612.386353	0.631560	861.443359	-721.475769	250.995575	421.725891	-649.979553	-29.364613	472.597229	-713.123291	257.930389	67.651955	-704.113770	-24.639473	75.453651	-638.811584	306.513519	1287.781860	-631.357117	-85.566406	1292.532593	-588.056213	107.456818	1320.565674	-568.531860	107.786804	1586.644043	-671.400940	336.007324	1051.462769	-660.916809	-132.802078	1060.738281	-552.162903	297.903198	812.812988	-549.423584	-101.045074	825.237305	-597.458923	100.328278	962.411743	378.546997	8.584476	923.323303	406.580444	188.856674
-598.963989	203.756775	864.096924	-612.371338	0.708471	861.428040	-721.414978	251.076065	421.780731	-649.949890	-29.372089	472.586975	-713.187439	257.929230	67.663589	-704.108093	-24.638340	75.452118	-638.769714	306.576813	1287.787476	-631.346558	-85.532928	1292.529663	-588.052917	107.488998	1320.555420	-568.434265	107.857834	1586.625366	-671.330261	336.013367	1051.450806	-660.908142	-132.793884	1060.734497	-551.967896	297.855255	812.892395	-549.401672	-101.026688	825.229919	-597.427673	100.378807	962.405212	378.381958	8.802909	923.319946	406.260834	189.568695
-598.874939	203.776825	864.128784	-612.287781	0.706892	861.461182	-721.320557	251.089111	421.790497	-650.121338	-29.466978	472.602570	-713.122864	257.941162	67.676003	-704.225342	-24.651888	75.477661	-638.769470	306.612457	1287.769409	-631.333557	-85.497635	1292.502441	-588.050659	107.527763	1320.561646	-568.358643	107.928902	1586.611572	-671.279724	336.023285	1051.437256	-660.907898	-132.815063	1060.711914	-551.897095	297.820923	812.877808	-549.338318	-101.008415	825.222168	-597.374756	100.390808	962.440491	378.350159	8.813223	923.317810	406.233521	189.616974
-598.841431	203.781174	864.101563	-612.265686	0.750423	861.445251	-721.221924	251.125290	421.774567	-650.127136	-29.493700	472.604706	-713.112610	257.927917	67.695320	-704.213806	-24.662682	75.517059	-638.783508	306.675629	1287.775513	-631.282776	-85.455864	1292.523438	-588.028748	107.577530	1320.562378	-568.278198	108.011070	1586.574463	-671.286987	336.066040	1051.430054	-660.830078	-132.778259	1060.686157	-551.861755	297.836334	812.899841	-549.235779	-100.965240	825.221130	-597.344299	100.419312	962.418762	378.446411	8.542383	923.330505	406.575684	188.858612
-598.760132	203.867935	864.097412	-612.211731	0.773456	861.425537	-721.168579	251.169083	421.775543	-649.825439	-29.292755	472.572723	-713.190552	257.935730	67.689262	-704.101501	-24.643013	75.485176	-638.810059	306.764343	1287.791870	-631.234741	-85.395996	1292.495239	-588.051453	107.647148	1320.517700	-568.214539	108.081009	1586.551514	-671.310669	336.111877	1051.412598	-660.679810	-132.684280	1060.676392	-551.815186	297.871582	812.902405	-549.103821	-100.894516	825.212524	-597.285278	100.466599	962.407410	378.312439	8.775041	923.318970	406.233276	189.530609
-598.701050	203.932648	864.090698	-612.152466	0.834908	861.403625	-721.136230	251.209473	421.760834	-651.028320	-30.077093	472.769684	-713.187866	257.961304	67.664665	-704.637512	-24.618708	75.612526	-638.873047	306.816284	1287.756592	-631.157166	-85.327484	1292.459961	-588.058167	107.698196	1320.498535	-568.169067	108.148849	1586.526733	-671.367859	336.133331	1051.397095	-660.470215	-132.593170	1060.699463	-551.842346	297.961426	812.904907	-548.931763	-100.801659	825.238464	-597.226013	100.522293	962.392944	378.229248	8.784232	923.337585	406.179901	189.579025
-598.645081	203.985703	864.086914	-612.099365	0.911172	861.384460	-721.036072	251.215637	421.754822	-650.876160	-29.957664	472.751282	-713.202759	257.962280	67.665092	-704.622375	-24.616428	75.598259	-638.938965	306.865601	1287.751221	-631.051147	-85.284378	1292.473633	-588.039490	107.752159	1320.498901	-568.122986	108.195969	1586.512695	-671.435120	336.184509	1051.407959	-660.249695	-132.500259	1060.687012	-551.870667	298.033905	812.924683	-548.746643	-100.655075	825.236938	-597.178223	100.579475	962.381897	378.325104	8.523108	923.325073	406.477570	188.797165
-598.556519	204.039413	864.111206	-612.000305	0.923039	861.402405	-720.955750	251.237854	421.767120	-649.899292	-29.331301	472.598114	-713.135742	257.966278	67.658630	-704.207214	-24.601543	75.492638	-638.999084	306.902588	1287.769165	-630.977722	-85.253502	1292.453613	-588.014465	107.801605	1320.527222	-568.080933	108.243553	1586.503418	-671.577820	336.287903	1051.424561	-660.073486	-132.436920	1060.642578	-552.132324	298.156372	812.884949	-548.529419	-100.536156	825.268066	-597.116699	100.612083	962.405640	378.326416	8.494035	923.340942	406.503601	188.753326
-598.537781	204.067749	864.095459	-611.939453	0.960815	861.388123	-720.878723	251.240723	421.760498	-650.715576	-29.836460	472.734131	-713.146423	257.921539	67.659317	-704.589478	-24.662216	75.633057	-639.087036	306.972656	1287.821777	-630.856934	-85.202431	1292.452148	-588.000793	107.835770	1320.519653	-568.054993	108.280060	1586.512939	-671.711060	336.317352	1051.449341	-659.969299	-132.421860	1060.610474	-552.237061	298.274994	812.916199	-548.379333	-100.399048	825.230469	-597.081787	100.647789	962.391052	378.275757	8.497360	923.329895	406.459869	188.772354
-598.532471	204.075043	864.066528	-611.892639	1.024598	861.355103	-720.813721	251.240097	421.774963	-650.719421	-29.882896	472.752075	-713.113953	257.940582	67.700150	-704.612915	-24.617502	75.615349	-639.143250	306.977936	1287.823853	-630.747498	-85.165993	1292.413940	-588.158508	107.988541	1320.499390	-568.045166	108.309074	1586.516113	-671.853394	336.383942	1051.479614	-659.823975	-132.392212	1060.561157	-552.387451	298.438416	812.896973	-548.155090	-100.255470	825.215820	-597.037109	100.681259	962.358582	378.241425	8.438950	923.343018	406.455994	188.761368
-598.535583	204.153458	864.068298	-611.844360	1.072618	861.321655	-720.747253	251.244843	421.755493	-650.696228	-29.863371	472.760162	-713.119507	257.902710	67.694176	-704.343872	-24.620152	75.578148	-639.269592	307.033142	1287.844971	-630.615356	-85.111916	1292.427246	-588.037903	108.001007	1320.511841	-568.053650	108.345276	1586.515747	-672.015503	336.396332	1051.510498	-659.736145	-132.419678	1060.504272	-552.588379	298.571136	812.885437	-547.968384	-100.105782	825.190857	-597.010193	100.729279	962.342041	378.232300	8.459280	923.337280	406.427704	188.735123
-598.528198	204.197067	864.068909	-611.740234	1.086460	861.329041	-720.737244	251.270935	421.768005	-650.624817	-29.864925	472.730011	-713.110596	257.913513	67.681274	-704.394531	-24.648117	75.593765	-639.387207	307.069885	1287.868042	-630.521606	-85.077133	1292.397583	-588.016357	108.043541	1320.519775	-568.065552	108.374641	1586.516357	-672.215210	336.466614	1051.501953	-659.580200	-132.408081	1060.484863	-552.759766	298.728394	812.879395	-547.745239	-99.969307	825.163391	-596.969788	100.766487	962.347473	378.204193	8.429879	923.345276	406.405701	188.735123
-598.491394	204.271820	864.090454	-611.649780	1.128990	861.324829	-720.667297	251.264160	421.759857	-650.550171	-29.830723	472.729431	-713.041138	257.910156	67.682480	-704.385986	-24.656082	75.608345	-639.439697	307.106140	1287.875244	-630.280029	-85.031677	1292.387207	-588.142273	108.183174	1320.480469	-568.087097	108.395096	1586.524048	-672.434021	336.527893	1051.501221	-659.314514	-132.313492	1060.451050	-552.929260	298.877960	812.896362	-547.482849	-99.808289	825.157349	-596.912415	100.815331	962.356445	378.168030	8.434458	923.342468	406.376923	188.687225
-598.456665	204.307343	864.079407	-611.514771	1.195531	861.307312	-720.622681	251.236755	421.750610	-650.454468	-29.766893	472.713837	-712.974792	257.907776	67.651787	-704.350830	-24.667210	75.623184	-639.545471	307.099792	1287.875366	-630.125488	-84.987274	1292.357056	-588.095154	108.261490	1320.484009	-568.112549	108.420120	1586.527832	-672.639648	336.586304	1051.525146	-658.976257	-132.185837	1060.416992	-553.186951	299.064819	812.871887	-547.245911	-99.661415	825.112793	-596.842590	100.867859	962.343445	378.134064	8.407401	923.343994	406.344757	188.700363
-598.520996	204.317337	864.045837	-611.446228	1.187574	861.289917	-720.660339	251.231720	421.730713	-650.437988	-29.791422	472.714111	-713.071228	257.916290	67.660110	-704.407776	-24.638567	75.611832	-639.688782	307.152863	1287.931396	-629.946106	-84.932640	1292.352173	-587.929871	108.239670	1320.508057	-568.163391	108.443138	1586.531372	-672.838379	336.613403	1051.569702	-658.609985	-132.017075	1060.366821	-553.455627	299.273895	812.868713	-546.970886	-99.487488	825.080872	-596.821655	100.881126	962.316650	378.109039	8.412075	923.334656	406.302673	188.703568
-598.531189	204.358994	864.023560	-611.343201	1.223090	861.279785	-720.630981	251.238327	421.728302	-650.366882	-29.764751	472.692108	-712.998230	257.899933	67.678101	-704.430298	-24.656240	75.611580	-639.765869	307.177216	1287.936768	-629.742126	-84.899429	1292.312500	-588.071228	108.378426	1320.469727	-568.231445	108.469574	1586.557373	-673.045227	336.657806	1051.649414	-658.329346	-131.930832	1060.327637	-553.726563	299.537659	812.870667	-546.687561	-99.294327	825.054260	-596.782471	100.930725	962.301270	378.082001	8.393437	923.335449	406.285492	188.667648
-598.594666	204.386230	864.015320	-611.262756	1.252610	861.258667	-720.663086	251.224884	421.736298	-650.543274	-29.866953	472.743011	-713.046753	257.894379	67.686371	-704.573730	-24.662392	75.614212	-639.882446	307.211578	1287.964233	-629.529785	-84.855637	1292.303955	-588.044189	108.449280	1320.480835	-568.323608	108.483246	1586.569702	-673.287292	336.739136	1051.712158	-658.088501	-131.864670	1060.287720	-553.984863	299.778229	812.885925	-546.419556	-99.083839	825.057434	-596.763489	100.957924	962.285706	378.062714	8.365155	923.333984	406.262878	188.651886
-598.599487	204.424881	864.016968	-611.154663	1.258632	861.251587	-720.676331	251.209473	421.725922	-650.508057	-29.888947	472.776093	-713.030396	257.886322	67.690590	-704.537659	-24.668474	75.649841	-639.981079	307.219025	1288.009766	-629.281128	-84.811523	1292.281006	-588.033875	108.513924	1320.477905	-568.468445	108.485008	1586.607788	-673.553894	336.798004	1051.769287	-657.946106	-131.877625	1060.226440	-554.187988	299.981445	812.891724	-546.152161	-98.895760	825.041992	-596.712463	100.980843	962.283020	378.022614	8.347883	923.343994	406.223328	188.628983
-598.640015	204.413406	863.998047	-611.031738	1.276934	861.260803	-720.684143	251.174042	421.697540	-650.494568	-29.883427	472.778687	-712.989197	257.903076	67.661560	-704.475159	-24.679270	75.667168	-640.120483	307.218262	1287.982910	-629.140381	-84.811249	1292.237183	-587.988831	108.574203	1320.497314	-568.569519	108.502380	1586.638916	-673.757813	336.826874	1051.783936	-657.674438	-131.804581	1060.221313	-554.377258	300.166168	812.891174	-545.905090	-98.712654	825.027222	-596.664795	101.003952	962.278015	378.017029	8.345006	923.338379	406.221222	188.631561
-598.651855	204.438217	863.981567	-610.885986	1.313436	861.250977	-720.739197	251.153183	421.690765	-650.435303	-29.834236	472.776825	-712.967834	257.884247	67.629814	-704.506042	-24.705469	75.679779	-640.429199	307.009003	1287.832153	-628.928345	-84.749855	1292.235962	-587.840088	108.552834	1320.492798	-568.686157	108.528572	1586.664795	-674.018860	336.919617	1051.751343	-657.341309	-131.681473	1060.233765	-554.606567	300.359436	812.876038	-545.674316	-98.532150	824.998352	-596.594604	101.043938	962.264771	377.966217	8.351827	923.318481	406.164429	188.646820
-598.721313	204.465607	863.958618	-610.823425	1.352410	861.226379	-720.831848	251.125626	421.690857	-650.420959	-29.804695	472.803619	-712.971313	257.895264	67.640770	-704.523376	-24.713923	75.664734	-640.597290	307.044250	1287.837769	-628.726379	-84.687714	1292.208862	-587.819336	108.617332	1320.521118	-568.758057	108.581329	1586.693359	-674.256287	336.956451	1051.745483	-657.073914	-131.587555	1060.158569	-554.931152	300.605804	812.821289	-545.469360	-98.439995	824.956360	-596.575256	101.080200	962.239197	377.961487	8.367803	923.324707	406.123291	188.636887
-598.787720	204.464355	863.946655	-610.710205	1.363322	861.213135	-720.926941	251.117432	421.723541	-650.365906	-29.746582	472.773071	-713.012451	257.876373	67.659142	-704.478821	-24.719786	75.690895	-640.714050	307.063416	1287.878052	-628.502625	-84.663307	1292.184814	-587.801636	108.686966	1320.522095	-568.888123	108.612732	1586.729980	-674.445618	336.969971	1051.781006	-656.848572	-131.615067	1060.130493	-555.174072	300.806213	812.809204	-545.271301	-98.308182	824.911377	-596.537292	101.090698	962.225525	377.947784	8.366373	923.324097	406.092560	188.656891
-598.798584	204.507675	863.946350	-610.587708	1.417583	861.214661	-720.981140	251.054916	421.696564	-650.174927	-29.617970	472.742371	-712.951904	257.873016	67.653564	-704.405029	-24.716959	75.664490	-640.853699	307.073517	1287.915161	-628.305603	-84.644066	1292.148071	-587.855591	108.795250	1320.504883	-569.030640	108.635635	1586.778809	-674.691650	337.031219	1051.788574	-656.611877	-131.597580	1060.067261	-555.389893	300.986023	812.826904	-545.022339	-98.181808	824.899048	-596.480164	101.145584	962.226074	377.938660	8.371973	923.315979	406.076752	188.672287
-598.867554	204.487762	863.923462	-610.484375	1.439105	861.204407	-721.035950	251.000839	421.710541	-650.294250	-29.704748	472.798615	-712.911987	257.848022	67.660645	-704.476257	-24.717278	75.673302	-640.977295	307.107239	1287.968140	-628.106689	-84.608093	1292.146240	-587.822693	108.834290	1320.510376	-569.169189	108.660217	1586.819458	-674.919434	337.057404	1051.849487	-656.293457	-131.558533	1060.076782	-555.569153	301.150513	812.837219	-544.796143	-98.035133	824.885864	-596.442383	101.158035	962.208069	377.759094	8.581261	923.345947	405.683411	189.418320
-598.921875	204.466156	863.904724	-610.403259	1.450970	861.196960	-721.135864	250.975708	421.682800	-650.312317	-29.702999	472.785065	-712.880005	257.851349	67.654861	-704.524963	-24.718880	75.653481	-641.096069	307.123779	1287.965210	-627.872131	-84.567436	1292.114746	-587.798279	108.882431	1320.514771	-569.313416	108.698769	1586.861206	-675.137573	337.083038	1051.905396	-656.017700	-131.533859	1060.037109	-555.739807	301.302216	812.838562	-544.574280	-97.918556	824.876953	-596.410217	101.162865	962.193604	377.765594	8.594213	923.328979	405.668671	189.463715
-598.946045	204.513245	863.895203	-610.305481	1.520203	861.182068	-721.215820	250.939697	421.692841	-650.243225	-29.690422	472.793091	-712.837769	257.874207	67.652527	-704.435120	-24.713524	75.646370	-641.251831	307.118286	1287.975464	-627.621582	-84.545982	1292.138672	-587.757751	108.938904	1320.495850	-569.466064	108.729675	1586.902832	-675.338745	337.108154	1051.915161	-655.727539	-131.510956	1060.018433	-555.938477	301.474182	812.840027	-544.331482	-97.793098	824.872314	-596.345764	101.221619	962.179077	377.747986	8.624147	923.315552	405.634674	189.491516
-598.986328	204.491760	863.868652	-610.224243	1.512914	861.173584	-721.288513	250.887909	421.660522	-650.262146	-29.679098	472.762482	-712.806824	257.872498	67.641960	-704.473145	-24.717766	75.656479	-641.371094	307.135529	1287.998169	-627.350525	-84.533150	1292.178345	-587.751465	108.981262	1320.494507	-569.622070	108.758347	1586.940552	-675.556274	337.158081	1051.934326	-655.452087	-131.525818	1060.009155	-556.105225	301.582275	812.838379	-544.103516	-97.667091	824.868713	-596.312500	101.220245	962.160767	377.744904	8.624715	923.313538	405.613892	189.461700
-599.016296	204.516037	863.858215	-610.084595	1.538615	861.178345	-721.404236	250.850632	421.686401	-648.530579	-28.533766	472.524994	-712.834839	257.854034	67.606636	-703.621948	-24.717724	75.460823	-641.453491	307.255676	1288.103149	-627.188782	-84.509865	1292.135620	-587.718140	109.008766	1320.509155	-569.763489	108.796844	1586.991699	-675.731689	337.098907	1051.977051	-655.324585	-131.613403	1059.990112	-556.256775	301.710419	812.843262	-543.915771	-97.572319	824.857422	-596.250000	101.259178	962.157532	377.729126	8.618105	923.330200	405.604065	189.462830
-599.197327	204.613953	863.849731	-610.414551	1.985837	861.090210	-721.507080	250.835251	421.688232	-649.565247	-29.183645	472.637024	-712.826294	257.851776	67.633278	-704.060913	-24.722952	75.615898	-641.584229	307.255096	1288.112061	-626.996521	-84.520721	1292.125854	-587.682434	109.045174	1320.520386	-569.900635	108.823051	1587.044922	-675.906860	337.092072	1051.994995	-655.004883	-131.549683	1060.025024	-556.472778	301.851349	812.843628	-543.707458	-97.480186	824.843323	-596.429565	101.479355	962.101929	377.739532	8.613781	923.353088	405.612701	189.436066
-599.221680	204.618774	863.844482	-610.310364	2.040524	861.075745	-721.606812	250.797882	421.725616	-650.319519	-29.599276	472.742065	-712.778015	257.846313	67.679352	-704.432373	-24.725155	75.706200	-641.740051	307.233582	1288.084473	-626.825867	-84.534393	1292.089111	-587.624207	109.082336	1320.524658	-570.096069	108.836449	1587.071655	-676.058105	337.036743	1051.981323	-654.789001	-131.633133	1060.050293	-556.628601	301.958008	812.820862	-543.889343	-97.655884	824.601196	-596.382996	101.509056	962.091492	377.738373	8.615436	923.341980	405.584290	189.464828
-599.315125	204.650467	863.841125	-610.235779	2.071764	861.038330	-721.709351	250.764526	421.705414	-648.638916	-28.442827	472.442139	-712.781433	257.829559	67.647797	-703.670593	-24.713015	75.490242	-641.894531	307.211029	1288.059082	-626.627502	-84.553520	1292.069824	-587.607178	109.119881	1320.505371	-570.191833	108.910019	1587.106201	-676.233093	337.002106	1051.962524	-654.506287	-131.671829	1060.047974	-556.778442	302.064484	812.793945	-543.707336	-97.615082	824.564636	-596.347961	101.528412	962.067139	377.703491	8.651983	923.325256	405.535156	189.504791
-599.394470	204.668304	863.797546	-610.182556	2.137625	860.990662	-721.753662	250.719299	421.667450	-650.244324	-29.414873	472.684723	-712.788025	257.831726	67.624741	-704.397705	-24.720860	75.678238	-642.057373	307.151611	1287.993408	-626.362488	-84.518478	1292.085815	-587.582092	109.152512	1320.511353	-570.353333	108.953186	1587.120483	-676.400452	337.002899	1051.948242	-654.208130	-131.618973	1060.008789	-556.948669	302.157928	812.761353	-543.176208	-97.292198	824.735596	-596.332031	101.571785	962.019104	377.667908	8.614779	923.325378	405.507690	189.483887
-599.328186	204.593750	863.795837	-609.695801	1.697689	861.061646	-721.759338	250.678879	421.657043	-650.417725	-29.484894	472.809448	-712.707336	257.840668	67.602417	-704.499451	-24.724789	75.697685	-642.208130	307.121460	1287.976440	-626.147766	-84.558990	1292.120850	-587.548096	109.183708	1320.493652	-570.492676	108.993729	1587.156860	-676.568237	336.969604	1051.915649	-653.955322	-131.660172	1059.996826	-557.016663	302.237244	812.757019	-542.972839	-97.229935	824.723694	-596.095276	101.373032	962.058167	377.680542	8.641658	923.312561	405.506195	189.490906
-599.429260	204.742142	863.812256	-609.944641	2.136936	860.995483	-721.875427	250.726593	421.704834	-650.420349	-29.438599	472.754333	-712.756226	257.841156	67.605064	-704.452332	-24.722853	75.687065	-642.323669	307.097870	1287.960693	-625.944641	-84.561760	1292.128174	-587.518921	109.193512	1320.486694	-570.620361	109.049049	1587.203857	-676.723755	336.938843	1051.904053	-653.704956	-131.688339	1059.989868	-557.140625	302.290741	812.760925	-542.808411	-97.202324	824.709534	-596.245544	101.616348	962.030273	377.661774	8.612932	923.339355	405.501617	189.493210
-599.501526	204.744965	863.802307	-609.874268	2.143749	860.986938	-721.878052	250.696259	421.687592	-650.431763	-29.424763	472.750488	-712.744385	257.846283	67.629181	-704.470276	-24.723091	75.661728	-642.460449	307.090363	1287.980347	-625.753540	-84.572342	1292.125610	-587.486572	109.235176	1320.511719	-570.734253	109.094894	1587.239624	-676.868713	336.875458	1051.919067	-653.478516	-131.732269	1059.988892	-557.232422	302.310333	812.757263	-542.596436	-97.144707	824.722229	-596.236511	101.627258	962.020325	377.654266	8.632169	923.319885	405.496582	189.504044
-599.538025	204.755753	863.802307	-609.789917	2.192527	860.975647	-721.920898	250.683182	421.702759	-649.893188	-29.009615	472.634186	-712.721558	257.833069	67.643410	-704.207275	-24.723972	75.580864	-642.550964	307.060516	1287.982666	-625.574402	-84.553970	1292.104980	-587.466431	109.276901	1320.506592	-570.848755	109.138634	1587.267212	-677.000305	336.790741	1051.934692	-653.243103	-131.789490	1059.976685	-557.344238	302.279724	812.764832	-542.430908	-97.106026	824.705688	-596.205383	101.655830	962.014038	377.677917	8.639007	923.307800	405.496582	189.511658
-599.630188	204.807983	863.815247	-609.745422	2.226996	860.925781	-721.938049	250.661545	421.689545	-649.759644	-28.898016	472.632904	-712.706482	257.832184	67.641205	-704.236877	-24.725742	75.601395	-642.660522	307.053619	1287.984619	-625.417542	-84.572144	1292.090576	-587.434509	109.290115	1320.505249	-570.954590	109.182701	1587.278564	-677.101807	336.658813	1051.947021	-653.012268	-131.843307	1059.996582	-557.422424	302.258850	812.754150	-542.255798	-97.071434	824.666504	-596.206482	101.673050	961.993164	377.645020	8.639303	923.310791	405.467133	189.504120
-599.674927	204.824417	863.819580	-609.708679	2.272401	860.894165	-722.032104	250.695953	421.731415	-650.431519	-29.346786	472.711914	-712.768250	257.828033	67.645569	-704.506042	-24.762196	75.691498	-642.770874	307.049500	1287.994263	-625.282715	-84.540268	1292.062744	-587.288086	109.229942	1320.522095	-571.044067	109.218475	1587.308105	-677.213806	336.587067	1051.923340	-652.811584	-131.872986	1060.009888	-557.520569	302.266235	812.733826	-542.079346	-97.049400	824.671265	-596.199768	101.688950	961.978333	377.645416	8.638055	923.311584	405.455627	189.504364
-599.650391	204.721970	863.811279	-609.267883	1.856201	860.942627	-721.979553	250.648605	421.685883	-650.417297	-29.330294	472.811584	-712.675232	257.837219	67.628799	-704.446533	-24.768476	75.678154	-642.888306	306.997314	1287.949463	-625.132019	-84.563744	1292.097290	-587.271301	109.257462	1320.510132	-571.140625	109.249329	1587.324463	-677.322693	336.548889	1051.904663	-652.627869	-131.924011	1060.030029	-557.602966	302.205048	812.727905	-541.883789	-96.975548	824.669617	-595.996277	101.479134	962.001770	377.630493	8.648865	923.307495	405.437378	189.538101
-599.705261	204.749756	863.817078	-609.218994	1.863700	860.940063	-722.019165	250.679596	421.662292	-650.408264	-29.313032	472.826080	-712.594299	257.830627	67.608131	-704.487549	-24.757177	75.710907	-643.003052	306.957703	1287.936523	-624.967773	-84.572754	1292.130493	-587.226746	109.250458	1320.530640	-571.209473	109.282875	1587.343506	-677.416565	336.468262	1051.889038	-652.431580	-131.976013	1060.067871	-557.649658	302.183380	812.735291	-541.734863	-96.922333	824.673523	-595.996704	101.497063	962.003174	377.602081	8.668714	923.306396	405.417786	189.574387
-599.760315	204.763092	863.829285	-609.167664	1.868219	860.939453	-722.055420	250.697510	421.677185	-650.429077	-29.328850	472.829742	-712.659607	257.848175	67.612335	-704.462341	-24.768959	75.680367	-643.076172	306.935577	1287.964233	-624.854553	-84.560974	1292.107544	-587.213318	109.267365	1320.512451	-571.331726	109.278908	1587.355347	-677.519592	336.412689	1051.909790	-652.238159	-132.032898	1060.062622	-557.720703	302.172546	812.746643	-541.545227	-96.873604	824.669983	-596.001526	101.504333	962.009216	377.606537	8.700272	923.304138	405.406036	189.594666
-599.814880	204.762833	863.834961	-609.097961	1.858374	860.943787	-722.071655	250.685852	421.678467	-650.431213	-29.322538	472.823730	-712.639282	257.835724	67.628044	-704.537354	-24.771906	75.683151	-643.169128	306.918732	1287.972168	-624.727173	-84.582886	1292.128784	-587.207886	109.263542	1320.516479	-571.342773	109.335968	1587.370605	-677.623291	336.354126	1051.917114	-652.095703	-132.089996	1060.047241	-557.783447	302.112976	812.754883	-541.723572	-97.105667	824.473267	-595.974854	101.503036	962.012634	377.623169	8.699569	923.295593	405.422729	189.530701
-599.858032	204.785187	863.836121	-609.025574	1.879660	860.914246	-722.116089	250.702835	421.689636	-650.394653	-29.332029	472.835510	-712.706909	257.829865	67.638374	-704.551697	-24.765017	75.642456	-643.278564	306.884613	1287.980469	-624.600952	-84.594376	1292.101807	-587.205627	109.251518	1320.518066	-571.441772	109.328697	1587.387207	-677.712646	336.285645	1051.920654	-651.891296	-132.045670	1060.026611	-557.811462	302.075287	812.768921	-541.248901	-96.787140	824.674072	-595.984558	101.515694	962.000366	377.623901	8.703046	923.293945	405.432159	189.530304
-599.921509	204.812943	863.849365	-609.004333	1.884478	860.922913	-722.130981	250.682571	421.691650	-650.365540	-29.325708	472.830078	-712.717834	257.830383	67.635994	-704.566101	-24.766371	75.654243	-643.377380	306.851868	1287.976318	-624.494568	-84.606644	1292.109741	-587.180725	109.251068	1320.499512	-571.477173	109.331978	1587.399658	-677.786072	336.226440	1051.934082	-651.758118	-132.120300	1060.009277	-557.865051	302.031036	812.788147	-541.415222	-96.998100	824.492004	-596.006836	101.533524	962.011414	377.621674	8.717869	923.295044	405.417419	189.556946
-599.964905	204.803619	863.836853	-608.973450	1.916363	860.899658	-722.084961	250.663742	421.662170	-650.367310	-29.322521	472.816345	-712.618652	257.827972	67.642921	-704.499512	-24.764748	75.698540	-643.474426	306.810638	1287.957886	-624.405396	-84.666313	1292.088013	-587.172546	109.242027	1320.498779	-571.495972	109.360382	1587.401855	-677.877380	336.164917	1051.907959	-651.591309	-132.147141	1059.994629	-557.899719	301.981110	812.794312	-540.942566	-96.673607	824.698242	-596.003906	101.541847	961.992737	377.622345	8.714967	923.290771	405.413116	189.600525
-600.020874	204.797897	863.827209	-608.912659	1.908593	860.887512	-722.093506	250.650024	421.650146	-650.302612	-29.314602	472.841919	-712.635254	257.828644	67.641136	-704.549194	-24.758884	75.693596	-643.563354	306.786255	1287.949951	-624.282104	-84.685707	1292.100098	-587.162354	109.228317	1320.494629	-571.503601	109.365662	1587.393311	-677.939758	336.064178	1051.909790	-651.448059	-132.138306	1059.973511	-557.916199	301.951843	812.772461	-540.828064	-96.614433	824.709167	-595.997620	101.538597	961.981567	377.639069	8.748928	923.286255	405.404480	189.602097
-600.079712	204.830719	863.835632	-608.923340	1.937217	860.858459	-722.084778	250.635544	421.641296	-650.289185	-29.336861	472.844238	-712.653564	257.841003	67.618225	-704.590515	-24.773771	75.715385	-643.661987	306.730164	1287.939087	-624.212402	-84.693756	1292.096436	-587.166870	109.219971	1320.495850	-571.511658	109.369209	1587.396606	-678.030945	335.985718	1051.891602	-651.335754	-132.185806	1059.955566	-557.967224	301.916107	812.759521	-540.722961	-96.559593	824.693848	-596.021057	101.552505	961.969971	377.623322	8.778461	923.282532	405.394653	189.596771
-600.074646	204.825943	863.854736	-608.854370	1.941608	860.863464	-722.062378	250.625885	421.641937	-650.227966	-29.287807	472.820862	-712.634094	257.827545	67.631828	-704.569580	-24.760447	75.707985	-643.743042	306.686493	1287.927856	-624.163208	-84.723015	1292.076172	-587.174011	109.216629	1320.488403	-571.504822	109.361038	1587.387817	-678.113647	335.926270	1051.907593	-651.217285	-132.198456	1059.904785	-557.988708	301.898499	812.799683	-540.623596	-96.505348	824.664307	-595.995789	101.548470	961.982971	377.622131	8.782068	923.283020	405.389984	189.609467
-600.084473	204.791306	863.866150	-608.786499	1.908141	860.867920	-722.054993	250.621490	421.635315	-650.193665	-29.318739	472.840881	-712.608582	257.827332	67.638260	-704.566650	-24.740513	75.680489	-643.816040	306.638733	1287.936768	-624.119812	-84.776909	1292.056641	-587.171692	109.205246	1320.491455	-571.478699	109.360870	1587.383911	-678.184814	335.871338	1051.904297	-651.136353	-132.206955	1059.882690	-558.042419	301.873627	812.817505	-540.511047	-96.486206	824.669128	-595.987732	101.515091	961.992676	377.629639	8.778883	923.287231	405.404694	189.623566
-600.120972	204.789566	863.857971	-608.748169	1.906566	860.867188	-722.091064	250.654495	421.662323	-650.160278	-29.338371	472.823914	-712.645508	257.831543	67.672272	-704.566711	-24.745876	75.677856	-643.861938	306.618256	1287.983521	-624.071777	-84.817390	1292.033936	-587.172791	109.164093	1320.510376	-571.450195	109.347878	1587.381958	-678.217834	335.817413	1051.924438	-651.039673	-132.265930	1059.890625	-558.051575	301.859711	812.825195	-540.450867	-96.442528	824.680725	-595.986755	101.520203	961.988342	377.630585	8.781627	923.291992	405.401337	189.613037
-600.146729	204.774429	863.860840	-608.720703	1.903459	860.847412	-722.070129	250.638229	421.644470	-650.116516	-29.314680	472.823212	-712.588989	257.843414	67.663681	-704.581604	-24.746893	75.678200	-643.932007	306.579407	1287.995972	-624.003174	-84.836960	1292.047241	-587.189331	109.152405	1320.502686	-571.411682	109.317024	1587.364624	-678.284607	335.770538	1051.939209	-650.980896	-132.274918	1059.868774	-558.095215	301.855194	812.837280	-540.380981	-96.409294	824.670898	-595.988159	101.502182	961.979919	377.623230	8.796791	923.289673	405.389893	189.641296
-600.156067	204.770432	863.847595	-608.722229	1.903208	860.831299	-722.055847	250.623230	421.623688	-650.103455	-29.360826	472.841827	-712.574951	257.834290	67.628738	-704.581116	-24.734215	75.687286	-643.974731	306.551910	1288.008057	-624.012695	-84.893631	1292.011963	-587.205078	109.115562	1320.499390	-571.357910	109.307335	1587.343384	-678.322449	335.736481	1051.943970	-650.915649	-132.287170	1059.847534	-558.143188	301.841492	812.824463	-540.333191	-96.395454	824.648254	-595.987793	101.498703	961.964722	377.631348	8.788073	923.292175	405.398895	189.623062
-600.206360	204.787445	863.858093	-608.699158	1.891279	860.825623	-722.066406	250.620667	421.626984	-650.068054	-29.362408	472.819153	-712.595154	257.847107	67.612297	-704.601440	-24.746742	75.681702	-644.044006	306.515900	1287.997681	-623.970276	-84.899757	1292.012939	-587.234314	109.122169	1320.489502	-571.307068	109.273232	1587.332886	-678.398010	335.751953	1051.953003	-650.885193	-132.269180	1059.821899	-558.176331	301.863129	812.843140	-540.272034	-96.369751	824.633484	-595.994629	101.496346	961.966492	377.632446	8.787182	923.296509	405.394073	189.635361
-600.187744	204.770508	863.884155	-608.617371	1.884587	860.841858	-722.077209	250.602173	421.631378	-649.983276	-29.348686	472.828308	-712.591309	257.834015	67.619957	-704.603943	-24.768190	75.687782	-644.122192	306.485138	1288.014404	-623.929077	-84.931358	1292.020264	-587.224670	109.060799	1320.495850	-571.199280	109.258766	1587.305420	-678.471619	335.735199	1051.961426	-650.869751	-132.274155	1059.782593	-558.211365	301.884552	812.867004	-540.248901	-96.338516	824.642029	-595.968628	101.483192	961.989624	377.616821	8.782840	923.283081	405.390442	189.638458
-600.203003	204.730087	863.867554	-608.587463	1.838553	860.853882	-722.083679	250.609512	421.636353	-649.946533	-29.400944	472.844360	-712.622314	257.834595	67.619621	-704.588684	-24.718267	75.688011	-644.145874	306.442535	1288.034058	-623.928955	-84.991692	1292.002319	-587.243652	109.032341	1320.475952	-571.127136	109.215797	1587.296021	-678.499634	335.708527	1051.996948	-650.849243	-132.261047	1059.774292	-558.243225	301.902191	812.901733	-540.231079	-96.314362	824.628723	-595.967529	101.456207	961.988220	377.631744	8.780302	923.292664	405.400116	189.636108
-600.230957	204.656219	863.879211	-608.559692	1.823896	860.848328	-722.080200	250.607117	421.625610	-649.982239	-29.432938	472.814178	-712.586914	257.823303	67.679993	-704.635376	-24.781013	75.696884	-644.204285	306.373627	1288.028564	-623.938416	-85.036346	1291.985474	-587.245667	108.992767	1320.495361	-571.046875	109.160164	1587.278320	-678.556091	335.708008	1052.000122	-650.855652	-132.303589	1059.765015	-558.260315	301.916656	812.924316	-540.211182	-96.292603	824.639282	-595.969849	101.405380	961.991333	377.623260	8.775564	923.291504	405.407318	189.635498
-600.234924	204.645309	863.866760	-608.529053	1.774664	860.845642	-722.065918	250.557022	421.616364	-649.919556	-29.422525	472.811157	-712.610596	257.817291	67.686798	-704.545776	-24.770025	75.699188	-644.240601	306.365448	1288.067261	-623.951050	-85.099098	1291.968384	-587.288513	108.941406	1320.487427	-570.968628	109.108849	1587.260742	-678.598633	335.703156	1052.015137	-650.909058	-132.352158	1059.772339	-558.282837	301.919250	812.921814	-540.567261	-96.571686	824.406311	-595.959290	101.381973	961.984070	377.642059	8.822837	923.280762	405.369019	189.664993
-600.239319	204.640747	863.865417	-608.507141	1.765758	860.834229	-722.005127	250.527191	421.596191	-649.919067	-29.449293	472.833405	-712.568848	257.822693	67.678711	-704.550476	-24.769556	75.702187	-644.283936	306.319550	1288.066284	-623.963684	-85.143570	1291.966675	-587.326660	108.908157	1320.481201	-570.912598	109.052185	1587.243774	-678.640503	335.687775	1052.030396	-650.891968	-132.390228	1059.759766	-558.320007	301.951233	812.927734	-540.260681	-96.317551	824.586060	-595.950867	101.371460	961.977661	377.639618	8.855321	923.283691	405.374176	189.689056
-600.274658	204.597626	863.854065	-608.518433	1.735241	860.820801	-722.013794	250.543579	421.579895	-649.910950	-29.468739	472.834137	-712.577026	257.835449	67.664688	-704.607605	-24.772396	75.711777	-644.338379	306.266541	1288.043091	-624.019653	-85.183861	1291.933960	-587.355530	108.899239	1320.497559	-570.829895	108.982292	1587.214844	-678.681274	335.684753	1052.033691	-650.914185	-132.426208	1059.732788	-558.368652	301.981262	812.926758	-540.263855	-96.310631	824.605591	-595.975647	101.334557	961.965393	377.644714	8.848432	923.284912	405.381744	189.695953
-600.281433	204.589478	863.874878	-608.519165	1.744241	860.820618	-722.009888	250.485413	421.593811	-649.900940	-29.461851	472.831329	-712.555725	257.828705	67.670464	-704.543884	-24.777699	75.715942	-644.361755	306.257385	1288.094849	-624.017395	-85.235489	1291.967651	-587.382385	108.837868	1320.497192	-570.750000	108.932220	1587.194458	-678.712891	335.648926	1052.060547	-650.945923	-132.437775	1059.731079	-558.384399	302.014221	812.951660	-540.294495	-96.309334	824.587830	-595.982239	101.324898	961.975769	377.630188	8.875316	923.281250	405.361877	189.708405
-600.274231	204.556900	863.880615	-608.477478	1.673959	860.843567	-722.007080	250.504410	421.631653	-649.933777	-29.510551	472.857239	-712.560181	257.816254	67.687805	-704.556274	-24.778671	75.722450	-644.398926	306.223907	1288.102051	-624.025818	-85.275536	1291.935425	-587.394165	108.806030	1320.514160	-570.675049	108.850388	1587.187500	-678.750732	335.633728	1052.067749	-650.992554	-132.473648	1059.706543	-558.417786	302.016571	812.950806	-540.343445	-96.370422	824.575073	-595.972290	101.284241	961.991516	377.633575	8.875257	923.283569	405.365051	189.708176
-600.256531	204.474655	863.886780	-608.458252	1.603229	860.844482	-721.960754	250.469421	421.599426	-649.917053	-29.509359	472.855469	-712.519226	257.822174	67.673920	-704.573669	-24.770863	75.712311	-644.387024	306.196259	1288.137329	-624.040344	-85.337372	1291.907227	-587.414856	108.744530	1320.482666	-570.590149	108.793121	1587.163330	-678.774780	335.590179	1052.093384	-651.026855	-132.529861	1059.695923	-558.447510	302.035614	812.963501	-540.341736	-96.375061	824.573120	-595.963135	101.205505	961.995789	377.630219	8.877455	923.288330	405.355103	189.725464
-600.250671	204.455887	863.884399	-608.435120	1.615004	860.827881	-721.958557	250.434723	421.602448	-649.889893	-29.485798	472.839020	-712.532532	257.781250	67.660393	-704.584167	-24.779547	75.723587	-644.414124	306.160767	1288.163452	-624.055237	-85.360199	1291.881836	-587.421265	108.719360	1320.482300	-570.535583	108.721733	1587.125732	-678.789124	335.568787	1052.124390	-651.070984	-132.575302	1059.683594	-558.490234	302.071259	812.977966	-540.412354	-96.412582	824.536560	-595.943726	101.195267	961.985779	377.618256	8.895714	923.281311	405.336700	189.748917
-600.256165	204.419968	863.867981	-608.458557	1.563055	860.830505	-721.960510	250.431091	421.620972	-649.911621	-29.509079	472.828827	-712.533447	257.780182	67.659248	-704.558289	-24.785542	75.698433	-644.419617	306.113617	1288.168701	-624.098816	-85.425179	1291.842773	-587.443359	108.684013	1320.472656	-570.470947	108.657730	1587.090454	-678.813416	335.540497	1052.126831	-651.092896	-132.594604	1059.634766	-558.517883	302.062866	812.959473	-540.417664	-96.454407	824.508728	-595.955200	101.159988	961.978821	377.609467	8.894068	923.276245	405.333588	189.749756
-600.262634	204.387009	863.875793	-608.461670	1.522151	860.838257	-721.944275	250.436798	421.617950	-649.961243	-29.579449	472.854919	-712.551514	257.774231	67.665863	-704.568848	-24.793314	75.723457	-644.441345	306.073822	1288.160889	-624.090332	-85.444168	1291.850952	-587.471436	108.624382	1320.458130	-570.413574	108.586166	1587.062622	-678.829895	335.532684	1052.124756	-651.173950	-132.621979	1059.613403	-558.519775	302.066620	812.967163	-540.489502	-96.490784	824.495667	-595.965942	101.123451	961.987122	377.588440	8.929387	923.265381	405.315643	189.757446
-600.247375	204.378082	863.891052	-608.471924	1.528499	860.832642	-721.908997	250.393875	421.590271	-649.996643	-29.580706	472.857819	-712.550110	257.781342	67.655548	-704.591431	-24.786324	75.689201	-644.439148	306.024536	1288.180298	-624.145508	-85.496124	1291.830933	-587.480103	108.615059	1320.466797	-570.361572	108.521515	1587.058350	-678.831970	335.518921	1052.117676	-651.247070	-132.680862	1059.626343	-558.531616	302.034790	812.970764	-540.573669	-96.589554	824.454468	-595.968994	101.110954	961.992188	377.563080	8.914625	923.272705	405.304047	189.760117
-600.261414	204.282455	863.865601	-608.502747	1.407258	860.848877	-721.948730	250.410355	421.604675	-650.051086	-29.598909	472.867767	-712.572083	257.782104	67.656441	-704.618835	-24.794245	75.711174	-644.450256	305.975494	1288.184204	-624.169067	-85.553978	1291.849487	-587.518372	108.544060	1320.486450	-570.303223	108.447075	1587.041382	-678.858398	335.509796	1052.152344	-651.330994	-132.798111	1059.652344	-558.562439	302.022736	812.975586	-540.977844	-96.913879	824.243347	-595.993408	101.022598	961.988098	377.588684	8.911604	923.270386	405.327728	189.747223
-600.250610	204.272217	863.882751	-608.529053	1.385130	860.847290	-721.914856	250.389221	421.595917	-650.071655	-29.624901	472.859558	-712.562439	257.781799	67.654602	-704.549561	-24.784040	75.661003	-644.434631	305.935333	1288.218872	-624.246094	-85.612984	1291.821289	-587.536682	108.501305	1320.477295	-570.256287	108.384590	1587.034424	-678.826294	335.469879	1052.157959	-651.382690	-132.789871	1059.610718	-558.578308	301.995667	813.008362	-540.724365	-96.738594	824.435852	-596.009216	100.996078	961.996399	377.596832	8.919674	923.268066	405.331390	189.765686
-600.239258	204.171005	863.886169	-608.522156	1.326074	860.868408	-721.885193	250.393829	421.623199	-650.112427	-29.648945	472.856018	-712.538818	257.785065	67.698586	-704.572266	-24.784395	75.670631	-644.420959	305.868866	1288.215088	-624.310547	-85.656464	1291.787842	-587.580261	108.442574	1320.480469	-570.201965	108.317757	1587.018555	-678.830872	335.445099	1052.176270	-651.432312	-132.857971	1059.614502	-558.570129	301.925354	813.016968	-540.781067	-96.793053	824.401978	-596.016479	100.924728	962.010193	377.602051	8.922027	923.275696	405.329987	189.764511
-600.264404	204.137360	863.881897	-608.557800	1.293190	860.853271	-721.850037	250.361053	421.584351	-650.090881	-29.681711	472.851440	-712.515930	257.773529	67.682327	-704.547424	-24.778090	75.687744	-644.414368	305.817169	1288.217407	-624.314514	-85.680496	1291.811157	-587.554626	108.374428	1320.460205	-570.155273	108.249985	1586.985474	-678.824585	335.427124	1052.161011	-651.502380	-132.869156	1059.575073	-558.580872	301.882172	813.018311	-540.855652	-96.875702	824.364990	-596.038879	100.885384	961.999695	377.596954	8.923715	923.272888	405.315796	189.753464
-600.246643	204.091583	863.887329	-608.583069	1.251817	860.845947	-721.841614	250.382675	421.598999	-650.082764	-29.664204	472.826813	-712.588257	257.786896	67.696793	-704.527405	-24.779993	75.661331	-644.386841	305.760284	1288.209717	-624.416504	-85.746986	1291.745239	-587.567444	108.327744	1320.435303	-570.110901	108.189468	1586.958862	-678.793274	335.369720	1052.166748	-651.579529	-132.951080	1059.548218	-558.559692	301.861145	813.019470	-540.922424	-96.957993	824.352600	-596.044678	100.833824	961.998779	377.560303	8.897464	923.269287	405.294128	189.752594
-600.243958	204.041809	863.890320	-608.639038	1.201791	860.828125	-721.845703	250.396210	421.607605	-650.130798	-29.714092	472.811859	-712.575134	257.781799	67.680641	-704.553467	-24.781143	75.662979	-644.352051	305.722046	1288.211182	-624.440796	-85.762375	1291.743530	-587.597351	108.283287	1320.422974	-570.076416	108.130951	1586.946289	-678.766968	335.328400	1052.158569	-651.651733	-132.999100	1059.549805	-558.534790	301.812408	813.031799	-540.988403	-97.012352	824.347351	-596.070435	100.771240	961.991089	377.537903	8.883483	923.266296	405.294189	189.744537
-600.225342	203.994705	863.909973	-608.653198	1.150391	860.873718	-721.808777	250.400360	421.607361	-650.133911	-29.785482	472.812531	-712.608093	257.782593	67.679924	-704.518982	-24.787830	75.656425	-644.311462	305.685059	1288.234741	-624.509033	-85.827705	1291.729004	-587.616699	108.203651	1320.431763	-570.054871	108.064751	1586.936035	-678.763489	335.282990	1052.161865	-651.732117	-133.039688	1059.567993	-558.528442	301.772308	813.031433	-541.087158	-97.107910	824.341858	-596.093689	100.734421	962.026062	377.545013	8.890438	923.265015	405.311157	189.744019
-600.218018	203.933945	863.920349	-608.718933	1.113840	860.879944	-721.743347	250.372711	421.574310	-650.169128	-29.790855	472.844574	-712.612732	257.783020	67.677406	-704.583069	-24.782585	75.669418	-644.306152	305.644287	1288.268677	-624.567688	-85.871872	1291.772827	-587.648254	108.144936	1320.449707	-570.030273	107.994522	1586.945557	-678.705811	335.226349	1052.162842	-651.830017	-133.116257	1059.605591	-558.492371	301.687683	813.056396	-541.190857	-97.200287	824.341370	-596.123718	100.680542	962.034302	377.530762	8.898495	923.265564	405.299713	189.727844
-600.242188	203.881622	863.935669	-608.766968	1.027280	860.891418	-721.703552	250.359406	421.594391	-650.231689	-29.855505	472.849854	-712.609253	257.770935	67.696503	-704.554871	-24.781338	75.651634	-644.275452	305.595520	1288.255493	-624.609619	-85.908890	1291.760864	-587.667786	108.088188	1320.470581	-570.019958	107.921829	1586.945801	-678.675415	335.181000	1052.175293	-651.928894	-133.173691	1059.616821	-558.452881	301.582184	813.051636	-541.268005	-97.266487	824.354492	-596.169556	100.608971	962.048462	377.542633	8.910164	923.284912	405.297455	189.753448
-600.246826	203.822601	863.955750	-608.810181	1.011694	860.894897	-721.730835	250.396393	421.613068	-650.283752	-29.921627	472.863129	-712.723572	257.774872	67.697304	-704.615540	-24.800077	75.691223	-644.248169	305.527527	1288.250366	-624.700806	-85.974174	1291.751709	-587.668091	108.054298	1320.472900	-569.999756	107.866501	1586.937378	-678.621094	335.132202	1052.185181	-652.044922	-133.283722	1059.628784	-558.430298	301.511078	813.046997	-541.682312	-97.619362	824.160095	-596.196960	100.561661	962.060364	377.532806	8.921516	923.272644	405.300018	189.758835
-600.260559	203.782272	863.965332	-608.865967	0.979055	860.888367	-721.670471	250.382202	421.579742	-650.315674	-29.939301	472.858734	-712.674805	257.781647	67.691895	-704.567749	-24.798676	75.687294	-644.217346	305.496216	1288.243286	-624.763489	-86.008812	1291.757446	-587.677063	107.977104	1320.455078	-569.985229	107.814262	1586.937622	-678.561829	335.053497	1052.161377	-652.100952	-133.290771	1059.608032	-558.387512	301.426239	813.038513	-541.449890	-97.433411	824.325378	-596.220154	100.514984	962.060730	377.513672	8.915729	923.265381	405.292236	189.757828
-600.254883	203.787918	863.969177	-608.887268	0.972248	860.887024	-721.673157	250.423569	421.593536	-650.266968	-29.908587	472.833832	-712.693726	257.800079	67.725174	-704.543884	-24.787354	75.657379	-644.193115	305.451538	1288.239746	-624.836365	-86.051491	1291.719849	-587.704041	107.929756	1320.435059	-569.974182	107.761993	1586.913818	-678.504272	334.997375	1052.148804	-652.204346	-133.341522	1059.597412	-558.326477	301.365814	813.052917	-541.819885	-97.731644	824.141296	-596.225220	100.510750	962.061707	377.528442	8.925147	923.249268	405.297333	189.767929
-600.280212	203.703354	863.974304	-608.924377	0.895587	860.899353	-721.661377	250.435577	421.589874	-650.296936	-29.908894	472.827698	-712.702087	257.814087	67.712830	-704.554993	-24.795435	75.649345	-644.178772	305.408386	1288.219849	-624.879761	-86.108978	1291.754761	-587.720215	107.868790	1320.442261	-569.963318	107.719048	1586.920898	-678.444153	334.974762	1052.149414	-652.299316	-133.383392	1059.636597	-558.285034	301.302704	813.060730	-541.931274	-97.800919	824.139404	-596.264771	100.433464	962.071167	377.488647	8.925538	923.265137	405.268860	189.760498
-600.278259	203.703690	864.001404	-608.951355	0.880414	860.922363	-721.677917	250.443878	421.600616	-650.354675	-29.927183	472.858032	-712.783569	257.816284	67.705009	-704.552185	-24.793102	75.645027	-644.148682	305.392426	1288.281860	-624.953064	-86.143761	1291.775635	-587.760071	107.804161	1320.462524	-569.984680	107.662323	1586.927002	-678.384521	334.902954	1052.134766	-652.370605	-133.375122	1059.655640	-558.199097	301.210205	813.060730	-541.701843	-97.627106	824.353210	-596.278687	100.423042	962.096313	377.494995	8.924124	923.270203	405.275574	189.759338
-600.327332	203.637222	864.007080	-608.994202	0.808635	860.935791	-721.664917	250.416107	421.589233	-650.381165	-29.953650	472.867188	-712.759888	257.815247	67.702606	-704.623291	-24.789879	75.653915	-644.136597	305.347809	1288.286621	-625.042969	-86.218834	1291.786621	-587.780457	107.771240	1320.481445	-569.987061	107.620697	1586.939697	-678.260559	334.336060	1052.240845	-652.463867	-133.440002	1059.689697	-558.122864	301.106171	813.044067	-541.795410	-97.667831	824.378052	-596.326538	100.358109	962.106079	377.476318	8.892856	923.280945	405.277802	189.750168
-600.342590	203.617996	864.038330	-609.002686	0.818425	860.930054	-721.699524	250.433868	421.597687	-650.421387	-29.956249	472.872620	-712.801697	257.804077	67.718109	-704.613953	-24.793081	75.653984	-644.125793	305.306458	1288.282959	-625.036621	-86.249977	1291.806396	-587.827087	107.703583	1320.491333	-569.989868	107.570442	1586.935059	-678.288330	334.827850	1052.135010	-652.533813	-133.446426	1059.703735	-558.081543	301.019043	813.090210	-541.897156	-97.736443	824.398743	-596.355042	100.335915	962.119873	377.452118	8.905951	923.265625	405.252838	189.776978
-600.362000	203.633438	864.057922	-609.045044	0.824556	860.924072	-721.740845	250.412628	421.594025	-650.422363	-29.948526	472.854340	-712.789673	257.803497	67.716194	-704.614929	-24.796230	75.631096	-644.119324	305.262756	1288.254395	-625.138611	-86.286026	1291.771973	-587.847290	107.649612	1320.484253	-569.997559	107.540810	1586.931152	-678.223816	334.766571	1052.119995	-652.631287	-133.496628	1059.677368	-558.038818	300.933655	813.093079	-541.974915	-97.798988	824.388123	-596.368896	100.332588	962.125000	377.452362	8.892660	923.263306	405.254333	189.717072
-600.361816	203.577957	864.032227	-609.059021	0.798446	860.925354	-721.754456	250.419724	421.578705	-650.446045	-29.987917	472.829926	-712.787048	257.816315	67.702103	-704.587402	-24.794710	75.604401	-644.117737	305.222961	1288.231445	-625.181824	-86.334633	1291.783081	-587.864197	107.600334	1320.467407	-569.997070	107.512566	1586.920776	-678.182251	334.737457	1052.106079	-652.681763	-133.493042	1059.678833	-557.970520	300.873871	813.089111	-542.048035	-97.830444	824.381348	-596.383728	100.304520	962.113708	377.447205	8.902288	923.244080	405.227264	189.724182
-600.423767	203.531357	864.013428	-609.084656	0.741288	860.938660	-721.766174	250.414627	421.572937	-650.482056	-30.011402	472.849152	-712.786072	257.817322	67.707161	-704.612488	-24.815996	75.636421	-644.114868	305.177399	1288.222412	-625.245728	-86.379929	1291.758911	-587.905579	107.554108	1320.443604	-569.996399	107.485970	1586.917236	-678.151978	334.685730	1052.086426	-652.750427	-133.508759	1059.681274	-557.930359	300.813232	813.050354	-542.109497	-97.884506	824.406799	-596.425781	100.269913	962.111145	377.464600	8.912858	923.229553	405.225281	189.723541
-600.418579	203.526871	864.052551	-609.110352	0.761187	860.939087	-721.714233	250.375366	421.545471	-650.482483	-30.012222	472.826172	-712.750610	257.815979	67.704346	-704.602844	-24.818445	75.677032	-644.140442	305.123383	1288.200439	-625.247986	-86.421288	1291.814941	-587.920227	107.512718	1320.471558	-570.001282	107.460068	1586.921875	-678.137878	334.688629	1052.082642	-652.818176	-133.584717	1059.714233	-557.884583	300.756195	813.063110	-542.171265	-97.907593	824.413086	-596.444702	100.257500	962.131287	377.450592	8.907947	923.247681	405.201630	189.734985
-600.468689	203.469482	864.041809	-609.150269	0.711081	860.951782	-721.755249	250.391388	421.553040	-650.450928	-30.054043	472.839661	-712.767578	257.816589	67.705376	-704.580688	-24.798012	75.648567	-644.121643	305.122528	1288.214111	-625.236694	-86.456139	1291.832886	-587.962036	107.470871	1320.487915	-570.002686	107.438469	1586.920776	-678.110229	334.635071	1052.093872	-652.882385	-133.589661	1059.712646	-557.845520	300.661530	813.091553	-542.237427	-97.941803	824.416443	-596.480530	100.215248	962.131714	377.410767	8.907536	923.253296	405.170685	189.771530
-600.490356	203.462936	864.059753	-609.161682	0.719034	860.956238	-721.746704	250.369843	421.550629	-650.433594	-30.078888	472.835907	-712.759399	257.803345	67.717964	-704.605469	-24.815142	75.651413	-644.158936	305.085083	1288.225586	-625.331055	-86.483398	1291.803467	-588.009216	107.419617	1320.467285	-570.007874	107.410225	1586.906616	-678.093018	334.590149	1052.076538	-652.933472	-133.625671	1059.683838	-557.831665	300.629028	813.095703	-542.277649	-97.999092	824.408875	-596.504395	100.209892	962.143372	377.394257	8.917051	923.250549	405.160034	189.745300
-600.548828	203.444336	864.075684	-609.196045	0.715423	860.936707	-721.735657	250.351013	421.554016	-650.426208	-30.073938	472.832336	-712.767822	257.802765	67.710243	-704.642273	-24.834547	75.655922	-644.198364	305.036896	1288.216553	-625.385803	-86.527267	1291.774902	-588.046570	107.393959	1320.466919	-570.015808	107.402153	1586.893433	-678.091431	334.528168	1052.075317	-652.960266	-133.655487	1059.669434	-557.843567	300.577087	813.088257	-542.308716	-97.992943	824.401978	-596.546631	100.182045	962.140930	377.388214	8.902785	923.249084	405.152405	189.695557
-600.588013	203.445343	864.076050	-609.227112	0.729883	860.927063	-721.736877	250.363251	421.539337	-650.460083	-30.118681	472.827057	-712.808960	257.800934	67.673302	-704.620117	-24.833338	75.630562	-644.240234	305.006104	1288.196777	-625.419250	-86.559570	1291.795166	-588.116394	107.352959	1320.451416	-570.019836	107.386986	1586.888184	-678.097229	334.488739	1052.088013	-653.024841	-133.695847	1059.681030	-557.844543	300.531952	813.090637	-542.401245	-98.047226	824.397644	-596.589294	100.185379	962.136841	377.368378	8.887792	923.246155	405.138611	189.683380
-600.604187	203.422073	864.093811	-609.210083	0.689807	860.950623	-721.698914	250.333649	421.498901	-650.453491	-30.139576	472.831085	-712.737000	257.805298	67.660019	-704.637146	-24.833591	75.634094	-644.277039	304.955566	1288.182007	-625.436462	-86.585129	1291.777466	-588.150391	107.306328	1320.450317	-570.021545	107.377457	1586.869751	-678.145081	334.479828	1052.080322	-653.057983	-133.679291	1059.658081	-557.835938	300.507477	813.103027	-542.411133	-98.056496	824.393005	-596.600952	100.158577	962.158569	377.337067	8.905413	923.238892	405.109436	189.673203
-600.678650	203.400650	864.087830	-609.234375	0.691042	860.948853	-721.745544	250.399597	421.489777	-650.459778	-30.219458	472.828583	-712.732971	257.818970	67.658539	-704.672119	-24.835476	75.646660	-644.352539	304.925751	1288.211548	-625.466736	-86.611313	1291.806885	-588.171875	107.304550	1320.461304	-570.025940	107.358948	1586.859863	-678.175659	334.440216	1052.068481	-653.073608	-133.702179	1059.666382	-557.884705	300.478546	813.088257	-542.442017	-98.115921	824.394897	-596.649475	100.152344	962.154724	377.324860	8.920166	923.232605	405.101257	189.682648
-600.704529	203.381638	864.092163	-609.238770	0.677504	860.956726	-721.716492	250.382584	421.476593	-650.447144	-30.211939	472.815155	-712.705872	257.818085	67.657555	-704.621155	-24.835892	75.644676	-644.405762	304.901001	1288.247559	-625.483887	-86.633667	1291.822266	-588.232849	107.298218	1320.450317	-570.022827	107.350273	1586.853027	-678.218689	334.438416	1052.078491	-653.092407	-133.739670	1059.662842	-557.903870	300.468414	813.095459	-542.463074	-98.110558	824.403198	-596.673584	100.139015	962.161621	377.301880	8.883224	923.237976	405.104736	189.693420
-600.746643	203.367737	864.104980	-609.240845	0.672818	860.956055	-721.743164	250.410034	421.487823	-650.408142	-30.200565	472.824860	-712.759399	257.860016	67.667572	-704.583008	-24.826891	75.620979	-644.461426	304.877716	1288.251343	-625.532349	-86.653397	1291.788452	-588.302673	107.269279	1320.466187	-570.012939	107.350166	1586.836670	-678.279053	334.411621	1052.098877	-653.122375	-133.737488	1059.639893	-557.975464	300.451050	813.095886	-542.468323	-98.113815	824.397522	-596.702698	100.124924	962.168152	377.288757	8.933059	923.225769	405.093384	189.727356
-600.811279	203.341049	864.110718	-609.241943	0.668812	860.946960	-721.720032	250.352188	421.478394	-650.379395	-30.193409	472.805725	-712.698303	257.811218	67.652603	-704.663757	-24.835606	75.616302	-644.624512	304.887756	1288.265503	-625.627197	-86.675133	1291.826172	-587.912048	107.116127	1320.632324	-570.014587	107.334457	1586.822021	-678.341919	334.357513	1052.102661	-653.123108	-133.780319	1059.640381	-558.031433	300.468964	813.109497	-542.484924	-98.120880	824.380493	-596.738525	100.104774	962.166687	377.269196	8.937714	923.215637	405.083282	189.706909
-600.876038	203.301956	864.122986	-609.271912	0.686671	860.938171	-721.716736	250.349045	421.468842	-650.399048	-30.233494	472.823273	-712.670105	257.835999	67.682892	-704.699890	-24.844795	75.642944	-644.655579	304.804688	1288.254150	-625.546570	-86.705788	1291.821045	-588.386719	107.230309	1320.482788	-570.014526	107.314178	1586.791260	-678.427917	334.338196	1052.122803	-653.144958	-133.791763	1059.660767	-558.118408	300.472687	813.141663	-542.504761	-98.142075	824.369995	-596.787415	100.084801	962.168335	377.209015	8.965947	923.196960	405.045074	189.745483
-600.902771	203.311707	864.136902	-609.245544	0.669375	860.941895	-721.700134	250.353043	421.458649	-650.387817	-30.208832	472.815857	-712.735901	257.811737	67.646263	-704.691101	-24.844761	75.640175	-644.731689	304.802490	1288.284180	-625.604675	-86.734467	1291.813721	-588.488098	107.226555	1320.481567	-570.018005	107.301064	1586.774292	-678.534607	334.313690	1052.140381	-653.142822	-133.831848	1059.662720	-558.183289	300.486725	813.184143	-542.490967	-98.117699	824.401367	-596.819092	100.079666	962.179749	377.155273	8.938470	923.212708	405.021332	189.720337
-600.932739	203.277359	864.149597	-609.232117	0.718321	860.954834	-721.703247	250.370407	421.449860	-650.316467	-30.215443	472.802490	-712.729248	257.809784	67.646042	-704.663025	-24.826553	75.633461	-644.833923	304.793854	1288.310913	-625.594971	-86.748466	1291.840088	-588.534912	107.210625	1320.486572	-570.024841	107.283394	1586.760742	-678.649109	334.305511	1052.153320	-653.130859	-133.834763	1059.670776	-558.268433	300.522675	813.195618	-542.484436	-98.129189	824.419006	-596.841309	100.088623	962.193787	377.151001	8.932619	923.209534	405.035919	189.681976
-600.981323	203.242386	864.120178	-609.197876	0.679294	860.959106	-721.654236	250.358353	421.428009	-650.330505	-30.182064	472.810822	-712.695313	257.821747	67.631668	-704.676025	-24.809793	75.632462	-644.938232	304.793213	1288.328125	-625.558838	-86.733688	1291.861694	-588.577087	107.205200	1320.502563	-570.027405	107.277946	1586.745972	-678.767395	334.313080	1052.140747	-653.115051	-133.878143	1059.682129	-558.326294	300.544006	813.216736	-542.464233	-98.118095	824.410645	-596.870422	100.072449	962.183411	377.136322	8.968417	923.191711	405.025909	189.708527
-601.058716	203.231979	864.127319	-609.225464	0.700756	860.935974	-721.621216	250.396072	421.394714	-650.284424	-30.208672	472.830780	-712.701050	257.815125	67.652306	-704.661255	-24.801628	75.615341	-645.067139	304.791260	1288.356201	-625.552307	-86.737000	1291.852539	-588.650940	107.207680	1320.489502	-570.045349	107.267189	1586.725098	-678.906921	334.320892	1052.162109	-653.090637	-133.888733	1059.662476	-558.452698	300.610901	813.230896	-542.423767	-98.090797	824.437073	-596.911865	100.064384	962.174255	377.107727	8.981151	923.178345	404.982880	189.745483
-601.136536	203.228119	864.154114	-609.247620	0.781853	860.921265	-721.608154	250.411789	421.374054	-650.213318	-30.204403	472.817963	-712.695007	257.807922	67.622406	-704.656677	-24.818104	75.635208	-645.189148	304.743073	1288.338989	-625.644165	-86.779480	1291.787109	-588.699768	107.209679	1320.485474	-570.047485	107.258644	1586.710083	-679.038269	334.310486	1052.169800	-653.084534	-133.935822	1059.674927	-558.559387	300.666565	813.244507	-542.410522	-98.079918	824.411682	-596.970947	100.084435	962.180664	377.028198	8.973040	923.194458	404.938843	189.723175
-601.169189	203.242661	864.159790	-609.198608	0.795300	860.916382	-721.547791	250.403839	421.377991	-650.172363	-30.228008	472.804779	-712.674255	257.808289	67.656891	-704.647888	-24.818441	75.637314	-645.326599	304.735626	1288.359741	-625.612549	-86.775070	1291.794556	-588.763184	107.209885	1320.491821	-570.062012	107.230713	1586.693359	-679.173584	334.298401	1052.210449	-653.039429	-133.992355	1059.645508	-558.671631	300.702301	813.283997	-542.353760	-98.047615	824.420410	-596.983521	100.097305	962.182739	377.010162	8.967815	923.190186	404.930817	189.726257
-601.241577	203.182480	864.159180	-609.201477	0.787663	860.916992	-721.455322	250.437363	421.321564	-650.094177	-30.202015	472.782867	-712.669495	257.808868	67.662544	-704.663635	-24.827087	75.628326	-645.491211	304.735443	1288.406128	-625.659851	-86.800186	1291.772827	-588.813049	107.197685	1320.504639	-570.070618	107.223816	1586.674805	-679.299866	334.305359	1052.238403	-653.005859	-134.024933	1059.639038	-558.790955	300.763489	813.329834	-542.309082	-98.026733	824.405151	-597.039978	100.067055	962.184326	376.984314	9.015079	923.173706	404.917297	189.743713
-601.308533	203.175797	864.164612	-609.200256	0.823150	860.929138	-721.409546	250.441177	421.316711	-650.020569	-30.237173	472.786285	-712.666687	257.838379	67.656548	-704.665405	-24.823624	75.630768	-645.643127	304.732178	1288.428589	-625.596375	-86.820953	1291.771606	-588.886780	107.216339	1320.521606	-570.092529	107.209862	1586.666992	-679.480957	334.324677	1052.274414	-652.920166	-134.027206	1059.605713	-558.890808	300.824829	813.356018	-542.237427	-97.975471	824.405945	-597.098633	100.088066	962.195435	376.970978	9.016948	923.173279	404.884491	189.733063
-601.345886	203.220276	864.185120	-609.150330	0.868884	860.911255	-721.374329	250.486450	421.299988	-649.983215	-30.246815	472.797729	-712.657166	257.843628	67.620148	-704.674011	-24.838552	75.636009	-645.829834	304.707977	1288.443970	-625.593750	-86.825409	1291.770752	-588.971252	107.229202	1320.487671	-570.116272	107.196121	1586.647339	-679.647766	334.348267	1052.298340	-652.860413	-133.999969	1059.586426	-559.006958	300.905670	813.368896	-542.175232	-97.948174	824.403809	-597.113220	100.118561	962.198120	376.937469	9.005672	923.172852	404.864655	189.713531
-601.589722	203.436050	864.166138	-609.549255	1.336051	860.558899	-721.432434	250.545502	421.337982	-649.918884	-30.251120	472.689850	-712.699280	257.857239	67.609436	-704.678711	-24.847370	75.675323	-645.994324	304.724121	1288.497925	-625.551331	-86.815681	1291.774536	-589.010315	107.232010	1320.512695	-570.163025	107.183853	1586.622070	-679.845337	334.366577	1052.344971	-652.797852	-134.014557	1059.570923	-559.144043	300.969299	813.358948	-542.105164	-97.900162	824.405945	-597.290466	100.281631	961.997009	376.932129	9.000846	923.175049	404.848602	189.724014
-601.445923	203.217316	864.156189	-609.137146	0.941878	860.898315	-721.283813	250.512192	421.270813	-649.834106	-30.278025	472.793030	-712.593994	257.853455	67.609200	-704.675232	-24.833546	75.680710	-646.152527	304.713623	1288.509033	-625.532288	-86.806366	1291.753418	-589.077515	107.236382	1320.528320	-570.254639	107.133621	1586.606567	-680.027405	334.422638	1052.382568	-652.721008	-134.018051	1059.554688	-559.236267	301.027679	813.383362	-542.038147	-97.864372	824.377563	-597.184387	100.166328	962.179688	376.877441	8.999702	923.175781	404.803314	189.671234
-601.487244	203.233109	864.169250	-609.103821	0.973219	860.904846	-721.291870	250.527878	421.282257	-649.758972	-30.209600	472.804077	-712.637390	257.842255	67.624428	-704.679871	-24.833160	75.674683	-646.316895	304.699951	1288.537598	-625.504333	-86.824791	1291.750244	-589.139954	107.257477	1320.535767	-570.251282	107.154129	1586.604248	-680.195190	334.431641	1052.421509	-652.646729	-134.021851	1059.546387	-559.355957	301.089203	813.408264	-541.967896	-97.807785	824.354126	-597.200195	100.189941	962.190491	376.835297	9.008600	923.186646	404.760193	189.681625
-601.502686	203.261078	864.178223	-609.044006	1.015821	860.905273	-721.248230	250.526718	421.249481	-649.699585	-30.210899	472.783905	-712.652588	257.842773	67.624298	-704.631348	-24.841274	75.688103	-646.478271	304.682800	1288.557861	-625.494019	-86.823753	1291.725342	-589.206421	107.261246	1320.578369	-570.289917	107.142502	1586.598877	-680.348022	334.409943	1052.456299	-652.546082	-134.052231	1059.543579	-559.456909	301.174469	813.452759	-541.862427	-97.758438	824.361450	-597.203857	100.224815	962.197266	376.828400	9.020434	923.186462	404.751648	189.684128
-601.556274	203.271149	864.191162	-609.012756	1.051990	860.901428	-721.239441	250.554794	421.251648	-649.667358	-30.250082	472.795959	-712.608276	257.841003	67.628235	-704.715881	-24.845722	75.698280	-646.650452	304.692108	1288.618286	-625.452393	-86.808975	1291.737915	-589.269775	107.279442	1320.615356	-570.358765	107.132088	1586.584717	-680.498352	334.425629	1052.461182	-652.451233	-134.011200	1059.509277	-559.583679	301.256927	813.489075	-541.768433	-97.700760	824.348267	-597.223206	100.243095	962.202393	376.817657	9.004252	923.186096	404.709137	189.709824
-601.603394	203.289429	864.181030	-608.969299	1.071171	860.889343	-721.250427	250.560837	421.249725	-649.585083	-30.185577	472.779449	-712.607666	257.849213	67.619019	-704.675415	-24.855431	75.684029	-646.803223	304.706512	1288.651611	-625.348083	-86.812538	1291.745605	-589.355530	107.304443	1320.625977	-570.473328	107.070114	1586.578491	-680.624268	334.387878	1052.480591	-652.377808	-134.049545	1059.531006	-559.883362	301.765900	813.616333	-542.019836	-97.920944	824.130066	-597.231201	100.264702	962.191833	376.799469	8.994833	923.175354	404.690369	189.680786
-601.658081	203.275040	864.159302	-608.940735	1.107277	860.862305	-721.249084	250.585602	421.248383	-649.529175	-30.189709	472.776733	-712.600525	257.861847	67.607162	-704.705994	-24.851662	75.705681	-647.003052	304.722687	1288.697632	-625.396057	-86.827019	1291.723877	-589.423584	107.318817	1320.630859	-570.553711	107.061699	1586.565186	-680.789429	334.396362	1052.480713	-652.226501	-134.040298	1059.479248	-559.981689	301.879669	813.656494	-541.569214	-97.564392	824.324829	-597.255554	100.276154	962.168396	376.773560	9.015250	923.172668	404.644623	189.672546
-601.707397	203.292862	864.160095	-608.897400	1.132942	860.850586	-721.252258	250.581818	421.202515	-649.451172	-30.155277	472.765717	-712.617615	257.853058	67.567192	-704.678101	-24.834280	75.673584	-647.185486	304.687134	1288.696777	-625.330933	-86.804115	1291.708862	-589.504822	107.347580	1320.621826	-570.643677	107.056824	1586.541138	-680.940308	334.410919	1052.484375	-652.126099	-134.023361	1059.431152	-560.096924	301.982025	813.681152	-541.419983	-97.453255	824.336487	-597.268677	100.295700	962.163635	376.747467	9.007479	923.150208	404.621490	189.687225
-601.753357	203.293945	864.143372	-608.858521	1.199438	860.829834	-721.256958	250.615570	421.199982	-648.787659	-29.746069	472.683350	-712.593506	257.852142	67.575844	-704.446533	-24.835077	75.602432	-647.330505	304.716248	1288.755371	-625.282104	-86.806190	1291.681030	-589.566223	107.343208	1320.643433	-570.725525	107.048233	1586.542725	-681.101074	334.417755	1052.505005	-651.980652	-134.000061	1059.407471	-560.204041	302.060425	813.730896	-541.289795	-97.381470	824.338257	-597.276123	100.330360	962.145264	376.713074	8.992261	923.155212	404.587982	189.670563
-601.756104	203.359070	864.154480	-608.788330	1.265116	860.812561	-721.193665	250.579056	421.186096	-648.585754	-29.651802	472.668640	-712.533081	257.856506	67.562790	-704.335815	-24.822620	75.587982	-647.486084	304.706390	1288.764526	-625.246216	-86.796349	1291.670044	-589.617432	107.371773	1320.675171	-570.831421	107.023270	1586.547119	-681.225159	334.410461	1052.568359	-651.871521	-134.017456	1059.404419	-560.314087	302.193115	813.798340	-541.148926	-97.284134	824.347839	-597.263794	100.385406	962.143738	376.675049	8.974799	923.151978	404.546326	189.683273
-601.803162	203.359543	864.169678	-608.726501	1.282144	860.818359	-721.190674	250.587555	421.147980	-649.192139	-30.097374	472.786133	-712.544800	257.878021	67.597694	-704.660339	-24.831963	75.694122	-647.637512	304.716919	1288.837402	-625.189087	-86.793800	1291.690918	-589.670593	107.378014	1320.711060	-570.882874	107.055489	1586.567993	-681.367798	334.449646	1052.611450	-651.769104	-134.055634	1059.402954	-560.422302	302.308990	813.847229	-541.333557	-97.469460	824.149414	-597.264465	100.393951	962.154846	376.674896	8.971902	923.157776	404.539276	189.664108
-601.834900	203.380951	864.185120	-608.658997	1.329187	860.826233	-721.201477	250.611191	421.170319	-649.169128	-30.089569	472.791290	-712.491760	257.843109	67.583015	-704.708069	-24.837236	75.706505	-647.780212	304.702271	1288.858398	-625.177307	-86.810135	1291.674927	-589.742798	107.416534	1320.749268	-570.997375	107.047447	1586.590942	-681.517639	334.480316	1052.659180	-651.613342	-134.011276	1059.362305	-560.544800	302.405304	813.881897	-540.880554	-97.130348	824.353149	-597.265625	100.428719	962.168030	376.659241	8.999877	923.150818	404.511383	189.681702
-601.878845	203.418503	864.179199	-608.591431	1.390825	860.809021	-721.213318	250.631241	421.166504	-649.035339	-30.070997	472.775543	-712.531006	257.901428	67.602989	-704.689819	-24.844692	75.734634	-647.922485	304.677094	1288.886353	-625.152954	-86.795746	1291.619019	-589.805420	107.443108	1320.760620	-571.116333	107.029953	1586.592773	-681.652771	334.521027	1052.692871	-651.492737	-134.047577	1059.357910	-560.635132	302.512878	813.905518	-540.735168	-97.041054	824.364502	-597.267517	100.477356	962.157532	376.637726	9.023479	923.157288	404.468689	189.694656
-601.894409	203.475464	864.201660	-608.512756	1.455281	860.802795	-721.192200	250.619873	421.142456	-648.974731	-30.018118	472.766449	-712.522095	257.916290	67.589653	-704.674500	-24.849308	75.685638	-648.067871	304.684937	1288.902344	-625.085205	-86.789825	1291.633667	-589.869690	107.472786	1320.768677	-571.226868	107.026482	1586.594971	-681.778259	334.575470	1052.711914	-651.361511	-134.029282	1059.348999	-560.738953	302.601471	813.922607	-540.572632	-96.918610	824.369507	-597.247131	100.527916	962.166321	376.589111	9.015130	923.166748	404.428040	189.685165
-601.950989	203.526718	864.211426	-608.446960	1.483460	860.792419	-721.236816	250.665771	421.169830	-648.896362	-30.028717	472.771484	-712.514526	257.914429	67.587715	-704.709351	-24.859518	75.712669	-648.186462	304.681763	1288.929443	-624.995361	-86.789604	1291.640381	-589.913147	107.511978	1320.770996	-571.356140	107.011497	1586.593994	-681.882446	334.571838	1052.728516	-651.234375	-134.041077	1059.336060	-560.801453	302.649231	813.960022	-540.424927	-96.831238	824.384399	-597.257813	100.563225	962.167175	376.560059	9.023872	923.149231	404.413727	189.710876
-602.006897	203.534790	864.195007	-608.395508	1.491611	860.794983	-721.282410	250.645859	421.147400	-648.845459	-29.994747	472.786438	-712.514893	257.914337	67.585320	-704.671753	-24.866070	75.716866	-648.333862	304.659454	1288.951294	-625.001404	-86.776215	1291.602417	-589.967529	107.522049	1320.787842	-571.476257	107.009720	1586.607178	-681.995911	334.596680	1052.746582	-651.107971	-134.041473	1059.327515	-560.863892	302.714569	813.986755	-540.264099	-96.783318	824.401245	-597.262878	100.584991	962.160767	376.554474	9.027050	923.145996	404.391449	189.713425
-602.050537	203.557526	864.219299	-608.317627	1.566915	860.788086	-721.312500	250.680130	421.163513	-648.744507	-29.955252	472.778564	-712.524475	257.901703	67.603226	-704.698669	-24.867435	75.717415	-648.424072	304.736664	1289.057495	-624.934692	-86.780357	1291.613281	-590.025757	107.564285	1320.801758	-571.620605	107.004936	1586.638428	-682.072937	334.599274	1052.819092	-650.968323	-134.089752	1059.335449	-560.918274	302.780640	814.046082	-540.131104	-96.712074	824.420654	-597.269592	100.623604	962.171143	376.562439	9.023736	923.134766	404.391144	189.717133
-602.101440	203.575836	864.216675	-608.276062	1.619235	860.783813	-721.288330	250.644836	421.144287	-648.754028	-29.962826	472.778076	-712.401001	257.917358	67.582573	-704.725159	-24.855810	75.697525	-648.535950	304.778778	1289.115112	-624.859253	-86.771812	1291.631226	-590.068176	107.588226	1320.843750	-571.757568	107.002029	1586.647095	-682.151306	334.584290	1052.832153	-650.832275	-134.099396	1059.341797	-560.967407	302.847382	814.055603	-539.999390	-96.642960	824.435303	-597.278320	100.661530	962.168091	376.560516	9.035403	923.151855	404.383881	189.678314
-602.122742	203.584152	864.223450	-608.183899	1.668298	860.801453	-721.297791	250.660492	421.129883	-648.693970	-29.903803	472.779633	-712.392700	257.908722	67.550812	-704.732971	-24.858236	75.698669	-648.707336	304.794830	1289.145996	-624.880615	-86.766228	1291.623047	-590.096375	107.618279	1320.875366	-571.879761	106.993134	1586.668945	-682.255676	334.587738	1052.845093	-650.705811	-134.087875	1059.320190	-561.020508	302.892212	814.106262	-539.869995	-96.603432	824.446838	-597.266846	100.700325	962.182373	376.560089	9.040056	923.153503	404.374939	189.685684
-602.197937	203.622681	864.204163	-608.146362	1.701841	860.778564	-721.342041	250.677917	421.142578	-646.836731	-28.681593	472.494873	-712.380066	257.907532	67.551865	-703.946655	-24.820717	75.480316	-648.840820	304.764771	1289.155151	-624.781616	-86.766296	1291.619263	-590.117920	107.631493	1320.896362	-572.017212	106.998436	1586.678711	-682.361084	334.604767	1052.856323	-650.560791	-134.052109	1059.291626	-561.074524	302.958801	814.125061	-539.687805	-96.534050	824.467163	-597.276306	100.738754	962.160583	376.529785	9.043432	923.133118	404.370575	189.705536
-602.224365	203.643967	864.196228	-608.074585	1.747835	860.757019	-721.377625	250.695511	421.120697	-646.694336	-28.600615	472.462372	-712.400757	257.920563	67.533089	-703.915955	-24.816307	75.490433	-648.955627	304.773590	1289.178833	-624.735413	-86.750122	1291.615845	-590.129639	107.664894	1320.903320	-572.135254	106.992699	1586.687744	-682.442688	334.590088	1052.867920	-650.433838	-134.060028	1059.275391	-561.095337	303.007202	814.165344	-539.565613	-96.465385	824.440430	-597.263062	100.769554	962.146545	376.500061	9.018536	923.135620	404.344116	189.702118
-602.244873	203.676559	864.178528	-608.021240	1.828445	860.742249	-721.378479	250.657806	421.103424	-646.617493	-28.588493	472.440186	-712.354980	257.918579	67.523903	-703.887634	-24.811470	75.484474	-649.071899	304.760956	1289.170898	-624.649902	-86.767052	1291.610840	-590.262573	107.754822	1320.898071	-572.255737	106.985886	1586.697754	-682.544434	334.577393	1052.864990	-650.278198	-134.091812	1059.261841	-561.151611	303.054779	814.185181	-539.425293	-96.390266	824.430176	-597.255615	100.830269	962.131104	376.488342	9.014931	923.125854	404.330536	189.727280
-602.299866	203.687622	864.203430	-607.968628	1.858171	860.726257	-721.392029	250.682114	421.087341	-646.854431	-28.741186	472.509430	-712.349365	257.918304	67.526573	-704.051270	-24.812008	75.532341	-649.181091	304.784302	1289.220459	-624.507446	-86.731339	1291.675171	-590.272888	107.774506	1320.938965	-572.368103	106.982895	1586.710571	-682.614502	334.565582	1052.902588	-650.109924	-134.098114	1059.267578	-561.183350	303.122253	814.245117	-539.270081	-96.297707	824.446106	-597.259705	100.834579	962.135498	376.490540	9.022273	923.129700	404.308044	189.716141
-602.297241	203.761185	864.229614	-607.873718	1.901679	860.738159	-721.393372	250.660568	421.093018	-646.578369	-28.602377	472.455841	-712.330994	257.951599	67.544991	-703.983887	-24.821207	75.508209	-649.323547	304.759003	1289.217529	-624.434143	-86.687759	1291.682495	-590.215454	107.738708	1320.958008	-572.477234	106.997238	1586.742065	-682.704773	334.545135	1052.910767	-650.009094	-134.100555	1059.273315	-561.213928	303.186218	814.293396	-539.164124	-96.255890	824.452942	-597.239380	100.890671	962.156677	376.487793	9.048275	923.131226	404.303894	189.747055
-602.352051	203.776917	864.238342	-607.840393	1.944221	860.748474	-721.416748	250.696991	421.103424	-647.541382	-29.241177	472.614197	-712.280884	257.929688	67.532455	-704.463745	-24.843470	75.633286	-649.465210	304.697479	1289.209351	-624.398010	-86.689774	1291.675659	-590.268738	107.776756	1320.998169	-572.594727	106.980759	1586.763428	-682.820679	334.600891	1052.944580	-649.870483	-134.147568	1059.281372	-561.272644	303.219727	814.325073	-539.043335	-96.190208	824.471863	-597.252991	100.923851	962.166565	376.489288	9.077785	923.123840	404.323151	189.714203
-602.384033	203.811203	864.242859	-607.790894	2.002360	860.732239	-721.405151	250.673660	421.094391	-647.695984	-29.351513	472.652283	-712.229004	257.906189	67.495522	-704.518677	-24.851788	75.659538	-649.585693	304.703217	1289.243286	-624.335266	-86.681839	1291.718384	-590.286011	107.772522	1321.007446	-572.682251	106.979301	1586.791992	-682.896667	334.618408	1052.969849	-649.722534	-134.139587	1059.277100	-561.323242	303.274414	814.372742	-538.876282	-96.111229	824.513367	-597.248413	100.962891	962.160889	376.497803	9.083794	923.104492	404.325592	189.745132
-602.428223	203.839905	864.234436	-607.745239	2.055006	860.723938	-721.401001	250.684586	421.076752	-647.568176	-29.265772	472.621674	-712.249023	257.945984	67.503410	-704.448730	-24.850811	75.648155	-649.684082	304.704407	1289.264771	-624.251953	-86.683701	1291.710205	-590.308960	107.822357	1321.020752	-572.778137	106.971642	1586.804443	-682.963318	334.634216	1052.989258	-649.603333	-134.162354	1059.281006	-561.384033	303.332947	814.404785	-538.745728	-96.043648	824.521667	-597.244446	101.006760	962.152344	376.472992	9.081805	923.107422	404.324860	189.758652
-602.452820	203.908112	864.250061	-607.689087	2.130267	860.707886	-721.468994	250.699341	421.094971	-647.485413	-29.223207	472.598206	-712.261475	257.961456	67.497528	-704.441345	-24.850388	75.643532	-649.783752	304.701843	1289.319580	-624.191467	-86.666451	1291.739746	-590.320740	107.818436	1321.053589	-572.857483	106.978241	1586.811523	-683.049377	334.642090	1052.995117	-649.450195	-134.157135	1059.295288	-561.411499	303.386383	814.427002	-538.601807	-95.937637	824.545959	-597.223206	101.065811	962.151428	376.471985	9.097040	923.110596	404.307037	189.796417
-602.492188	203.929398	864.224609	-607.649109	2.171835	860.679993	-721.504272	250.711334	421.076172	-648.226074	-29.751818	472.734802	-712.234558	257.960358	67.498856	-704.855957	-24.877642	75.780586	-649.915955	304.689575	1289.308350	-624.109558	-86.648560	1291.750977	-590.333984	107.846626	1321.067993	-572.940002	106.985619	1586.832520	-683.110413	334.646912	1053.010864	-649.322388	-134.137604	1059.297607	-561.477600	303.448517	814.450989	-538.449890	-95.859108	824.560120	-597.208923	101.098564	962.123657	376.458435	9.090560	923.106995	404.304657	189.794952
-602.526306	203.967300	864.241455	-607.580872	2.246940	860.672424	-721.547791	250.690292	421.087341	-648.222717	-29.785725	472.722290	-712.217163	257.946991	67.511497	-704.872070	-24.870470	75.802269	-650.010620	304.699005	1289.362305	-624.067322	-86.658539	1291.781982	-590.373352	107.871788	1321.111694	-573.014038	106.984291	1586.842773	-683.198547	334.625458	1053.027100	-649.199036	-134.139755	1059.344360	-561.540222	303.492371	814.495789	-538.338501	-95.792679	824.585022	-597.192505	101.146660	962.128174	376.433838	9.109181	923.108093	404.272491	189.790527
-602.565674	203.994095	864.249329	-607.553467	2.264178	860.663757	-721.659119	250.689316	421.118073	-648.143494	-29.748951	472.732635	-712.286926	257.960022	67.518959	-704.901672	-24.872765	75.798622	-650.163696	304.671204	1289.388916	-624.006592	-86.659416	1291.830811	-590.401489	107.863014	1321.139038	-573.086609	106.999580	1586.863037	-683.308350	334.659821	1053.052246	-649.074097	-134.165817	1059.368286	-561.593933	303.520813	814.519409	-538.205322	-95.739258	824.633301	-597.198059	101.163208	962.127625	376.440857	9.131606	923.106628	404.273773	189.776535
-602.577881	204.011581	864.258301	-607.488647	2.339117	860.642761	-721.779541	250.689423	421.130707	-648.104797	-29.756393	472.737915	-712.226440	257.949432	67.550232	-704.930359	-24.862997	75.805237	-650.249023	304.675049	1289.414307	-623.929565	-86.660561	1291.862061	-590.420105	107.907616	1321.195679	-573.146606	106.993484	1586.879028	-683.391724	334.640747	1053.093506	-648.960876	-134.176239	1059.406982	-561.668640	303.599640	814.574219	-538.101257	-95.684135	824.670105	-597.175171	101.197121	962.121704	376.452606	9.139353	923.094055	404.283081	189.820770
-602.577026	204.063904	864.251953	-607.424377	2.381647	860.664795	-721.835266	250.641479	421.115082	-648.080750	-29.801065	472.748077	-712.189514	257.960510	67.561607	-704.965881	-24.870499	75.771973	-650.337891	304.680969	1289.445679	-623.871277	-86.656044	1291.881104	-590.439392	107.894035	1321.227661	-573.211975	107.000702	1586.887573	-683.501770	334.666901	1053.120850	-648.839905	-134.181992	1059.416382	-561.733643	303.668793	814.597839	-537.974365	-95.639328	824.682434	-597.160034	101.261536	962.131226	376.468018	9.149497	923.091614	404.287720	189.821198
-602.611633	204.105957	864.239380	-607.388123	2.446363	860.640198	-721.946045	250.634674	421.111755	-647.979187	-29.729034	472.707611	-712.198547	257.959869	67.559944	-704.949951	-24.880367	75.805664	-650.423218	304.714996	1289.486816	-623.809753	-86.633629	1291.883423	-590.487000	107.917107	1321.245117	-573.263672	107.009544	1586.880615	-683.580566	334.697357	1053.154175	-648.712646	-134.224030	1059.446045	-561.786438	303.717773	814.621460	-537.857666	-95.594780	824.710205	-597.153870	101.311401	962.112122	376.458832	9.160295	923.075623	404.289246	189.840744
-602.617615	204.114563	864.215942	-607.325500	2.475071	860.629700	-722.080566	250.622971	421.119202	-647.928650	-29.743948	472.708710	-712.256714	257.990448	67.532982	-704.937744	-24.868977	75.792404	-650.515259	304.714539	1289.514771	-623.758850	-86.622925	1291.892700	-590.494141	107.944290	1321.269775	-573.302185	107.018082	1586.868408	-683.662842	334.687164	1053.182739	-648.605103	-134.218658	1059.445557	-561.881348	303.825226	814.640991	-537.735657	-95.550171	824.722778	-597.112000	101.338631	962.094299	376.443787	9.132813	923.082153	404.277252	189.820755
-602.656128	204.134277	864.201050	-607.297546	2.480024	860.608093	-722.169189	250.603836	421.113098	-647.838074	-29.721094	472.692932	-712.149414	257.997192	67.529480	-704.922546	-24.865938	75.782875	-650.594116	304.713074	1289.515137	-623.671204	-86.624931	1291.918701	-590.528076	107.957085	1321.264038	-573.334534	107.016418	1586.850708	-683.721680	334.679382	1053.187134	-648.459656	-134.248535	1059.447266	-561.945129	303.875732	814.651062	-537.610046	-95.513535	824.738159	-597.099060	101.349953	962.074585	376.459930	9.160382	923.073730	404.281586	189.836227
-602.653320	204.180008	864.205261	-607.210815	2.542817	860.605225	-722.310852	250.588257	421.112122	-647.742493	-29.667852	472.684570	-712.181274	257.994598	67.512978	-704.973022	-24.857914	75.793633	-650.684082	304.714630	1289.522827	-623.658813	-86.631737	1291.858154	-590.522400	107.988411	1321.273193	-573.354980	107.018692	1586.844727	-683.805237	334.676575	1053.228271	-648.366089	-134.299225	1059.438232	-562.000305	303.918701	814.671387	-537.484619	-95.469322	824.748535	-597.071350	101.404221	962.076599	376.413177	9.124687	923.096375	404.249634	189.834625
-602.671814	204.193222	864.181763	-607.172729	2.589215	860.592712	-722.440674	250.569992	421.124237	-647.726990	-29.718571	472.699310	-712.161621	257.980499	67.519638	-704.982056	-24.858713	75.800056	-650.743591	304.743042	1289.575806	-623.676941	-86.649017	1291.857910	-590.517456	107.985214	1321.290649	-573.381470	107.024361	1586.822998	-683.880859	334.710907	1053.243896	-648.255066	-134.339020	1059.430542	-562.063171	303.951660	814.689758	-537.369141	-95.485886	824.773438	-597.054199	101.441162	962.058105	376.411530	9.139576	923.096497	404.247437	189.849792
-602.712585	204.229645	864.164917	-607.113647	2.620547	860.560181	-722.550781	250.553558	421.112762	-647.672180	-29.648249	472.650909	-712.194519	257.985138	67.537331	-705.024170	-24.861469	75.799843	-650.807983	304.734650	1289.572388	-623.589478	-86.639587	1291.889648	-590.537170	108.004517	1321.309204	-573.393066	107.027557	1586.817017	-683.965820	334.750488	1053.235840	-648.139526	-134.390442	1059.445801	-562.133423	304.031097	814.716736	-537.301270	-95.495201	824.752869	-597.039551	101.471146	962.032959	376.399872	9.139357	923.086060	404.231598	189.831955
-602.743774	204.248840	864.164795	-607.069702	2.658706	860.562622	-722.677673	250.515854	421.101135	-647.640808	-29.670912	472.673431	-712.165222	257.998108	67.520103	-705.061890	-24.864107	75.807549	-650.873230	304.746979	1289.592529	-623.405090	-86.560509	1291.915894	-590.570190	108.029488	1321.315674	-573.413452	107.025383	1586.802490	-684.020569	334.796326	1053.276611	-648.026550	-134.409790	1059.446899	-562.204468	304.072357	814.710022	-537.188538	-95.472748	824.752380	-597.030945	101.503792	962.033997	376.431549	9.133788	923.076050	404.262573	189.805588
-602.796753	204.246063	864.133423	-607.008972	2.690921	860.541199	-722.779846	250.497116	421.081116	-647.577148	-29.652773	472.655090	-712.091492	257.996429	67.519653	-705.068787	-24.868662	75.787399	-650.951294	304.720825	1289.576904	-623.326111	-86.527168	1291.941162	-590.576294	108.033745	1321.304321	-573.421448	107.035149	1586.780762	-684.093811	334.823517	1053.289795	-647.927002	-134.450729	1059.441528	-562.268005	304.102478	814.726807	-537.096497	-95.475304	824.745789	-597.018860	101.527344	962.007141	376.431519	9.130445	923.074280	404.273315	189.824799
-602.802307	204.299576	864.123047	-606.944031	2.691571	860.551270	-722.917664	250.484543	421.097656	-647.533752	-29.668056	472.682098	-712.119385	257.984192	67.514580	-704.985535	-24.860268	75.798935	-650.992249	304.726929	1289.615112	-623.300781	-86.545784	1291.897827	-590.575195	108.051933	1321.305908	-573.424805	107.030663	1586.775513	-684.162537	334.841034	1053.307983	-647.840271	-134.441376	1059.425049	-562.328857	304.168549	814.736572	-536.988708	-95.463005	824.731506	-596.993591	101.567909	962.007629	376.429565	9.140609	923.076782	404.236908	189.861954
-602.828918	204.322723	864.125916	-606.878967	2.744969	860.550110	-723.029053	250.468307	421.105469	-647.436340	-29.618856	472.646606	-712.073669	257.996002	67.499664	-704.978943	-24.865887	75.773720	-651.021118	304.703552	1289.614868	-623.230286	-86.544998	1291.885010	-590.678162	108.144196	1321.318237	-573.435242	107.026718	1586.753906	-684.221252	334.868774	1053.316284	-647.733337	-134.443466	1059.413696	-562.387390	304.182190	814.732727	-536.881226	-95.447205	824.753540	-596.969299	101.607376	962.008057	376.425964	9.156628	923.072571	404.241272	189.863312
-602.863647	204.320068	864.107117	-606.830627	2.743713	860.543823	-723.106079	250.426117	421.085144	-647.440308	-29.652365	472.687805	-712.091431	258.024231	67.517128	-704.958862	-24.875851	75.842117	-651.081055	304.748718	1289.665771	-623.203186	-86.543343	1291.890381	-590.564514	108.078209	1321.327637	-573.422485	107.042793	1586.747803	-684.275269	334.887604	1053.329346	-647.685425	-134.534286	1059.431641	-562.446228	304.219513	814.751038	-537.092590	-95.684845	824.542480	-596.956848	101.614716	961.995239	376.399780	9.178268	923.062927	404.216858	189.887329
-602.902771	204.360489	864.114380	-606.782410	2.803397	860.514893	-723.237488	250.423080	421.078888	-647.377197	-29.653992	472.665497	-712.097961	258.028992	67.464523	-704.962341	-24.876904	75.844963	-651.127319	304.738831	1289.664185	-623.127136	-86.532257	1291.926758	-590.574036	108.101143	1321.324463	-573.421326	107.037682	1586.730347	-684.328064	334.908173	1053.372192	-647.585022	-134.543640	1059.432617	-562.536621	304.267212	814.775818	-536.994568	-95.662811	824.554565	-596.946472	101.650032	961.983643	376.395477	9.184543	923.075195	404.213409	189.859573
-602.951843	204.349396	864.107361	-606.737000	2.865529	860.520264	-723.323486	250.426102	421.091766	-647.307312	-29.624170	472.660004	-712.074036	258.020416	67.475113	-705.011169	-24.879847	75.848900	-651.175232	304.730377	1289.691040	-623.081116	-86.534492	1291.919312	-590.572693	108.109268	1321.345459	-573.407959	107.040398	1586.726074	-684.396423	334.873016	1053.376587	-647.506409	-134.539078	1059.448853	-562.673096	304.515442	814.885498	-536.918030	-95.613319	824.555969	-596.930847	101.684395	961.981628	376.387054	9.193316	923.074768	404.198700	189.904785
-602.984070	204.354279	864.085938	-606.679138	2.881432	860.515503	-723.361145	250.389099	421.057709	-647.230591	-29.627897	472.661835	-712.019958	258.031799	67.488167	-705.051636	-24.882668	75.855537	-651.234314	304.741547	1289.705566	-623.030212	-86.520378	1291.913574	-590.560242	108.129707	1321.370728	-573.397888	107.043938	1586.708984	-684.457825	334.906952	1053.400635	-647.420288	-134.538116	1059.418701	-562.646667	304.346985	814.782593	-536.833923	-95.595535	824.559387	-596.914856	101.706383	961.968567	376.400177	9.211305	923.060608	404.189606	189.918839
-603.023010	204.353287	864.087097	-606.602539	2.887380	860.514221	-723.393188	250.366211	421.048401	-647.184998	-29.640608	472.682465	-712.006470	258.038757	67.475677	-705.180542	-24.888538	75.848122	-651.283142	304.729187	1289.725464	-622.900146	-86.511681	1291.945557	-590.527344	108.140442	1321.373535	-573.368103	107.036331	1586.707520	-684.536865	334.901581	1053.416382	-647.291260	-134.493347	1059.433960	-562.734131	304.377991	814.804016	-536.428345	-95.273720	824.774048	-596.903137	101.712234	961.969116	376.405975	9.176416	923.060852	404.208801	189.871735
-603.058838	204.379181	864.091064	-606.544861	2.954100	860.516357	-723.419922	250.370773	421.053741	-647.121338	-29.581360	472.659332	-711.984131	258.037476	67.469742	-705.357117	-24.901598	75.867996	-651.331726	304.722290	1289.770752	-622.782959	-86.531998	1291.990723	-590.502991	108.171165	1321.399414	-573.351624	107.026276	1586.707764	-684.588196	334.906586	1053.458130	-647.178406	-134.487106	1059.430420	-562.795776	304.380737	814.824829	-536.334106	-95.222305	824.805664	-596.887512	101.760857	961.971802	376.410004	9.187638	923.045349	404.214722	189.869644
-603.099792	204.357056	864.084961	-606.494141	2.990410	860.510193	-723.378723	250.337494	421.025757	-647.085938	-29.612230	472.660278	-711.926331	258.036957	67.468933	-705.372986	-24.903143	75.899925	-651.379028	304.724945	1289.788208	-622.733032	-86.536324	1291.997437	-590.486938	108.159889	1321.429932	-573.325439	107.041626	1586.695557	-684.641785	334.866180	1053.471069	-647.074890	-134.518036	1059.427979	-562.831360	304.444824	814.859619	-536.248169	-95.185493	824.820068	-596.878479	101.770897	961.965393	376.402466	9.215064	923.043396	404.205566	189.904526
-603.158386	204.389786	864.080750	-606.475281	3.020923	860.504700	-723.422729	250.335052	421.035614	-647.055664	-29.611877	472.673798	-711.916260	258.030457	67.479988	-705.402710	-24.897793	75.888840	-651.430298	304.742004	1289.812622	-622.682434	-86.537666	1291.975342	-590.472717	108.198151	1321.418823	-573.300659	107.035286	1586.697144	-684.700745	334.882538	1053.510254	-646.988281	-134.541534	1059.446167	-562.918091	304.492584	814.873535	-536.194580	-95.133026	824.839905	-596.881897	101.804718	961.959290	376.383545	9.227275	923.042542	404.180115	189.935974
-603.238831	204.405945	864.088440	-606.458618	3.063883	860.499634	-723.356262	250.292084	421.004150	-646.980164	-29.549894	472.638824	-711.864502	258.030273	67.477982	-705.359680	-24.910559	75.902710	-651.489136	304.730682	1289.843384	-622.603760	-86.543076	1291.997192	-590.457092	108.205246	1321.449707	-573.265625	107.037315	1586.697266	-684.760559	334.870056	1053.527710	-646.880066	-134.546112	1059.471069	-562.998901	304.564301	814.887634	-536.138428	-95.089706	824.848389	-596.902527	101.831360	961.959656	376.338715	9.192429	923.066650	404.159027	189.908524
-603.271606	204.429825	864.109253	-606.409973	3.081602	860.514404	-723.325317	250.268158	420.969910	-646.967957	-29.562645	472.668396	-711.811096	258.029877	67.477036	-705.343445	-24.893887	75.903397	-651.517212	304.721375	1289.877197	-622.483643	-86.564583	1292.005859	-590.434998	108.234253	1321.457031	-573.230652	107.042412	1586.699707	-684.824890	334.865479	1053.538452	-646.775391	-134.552658	1059.510620	-563.070374	304.601624	814.915100	-536.080078	-95.036079	824.854492	-596.904053	101.852570	961.978210	376.375732	9.222652	923.039001	404.173737	189.926941
-603.331665	204.448578	864.097656	-606.392700	3.113344	860.496338	-723.351257	250.318939	420.980408	-646.966919	-29.520571	472.647095	-711.838379	258.036285	67.469658	-705.386230	-24.912642	75.904274	-651.570740	304.718079	1289.889038	-622.353882	-86.579613	1292.040894	-590.378723	108.243439	1321.473389	-573.180359	107.046227	1586.704102	-684.870605	334.854492	1053.557495	-646.652649	-134.570908	1059.522217	-563.160278	304.646179	814.939880	-536.005066	-94.993835	824.884460	-596.910156	101.877350	961.962158	376.365326	9.198187	923.056763	404.176300	189.937088
-603.366699	204.455246	864.109009	-606.366333	3.118203	860.516724	-723.313599	250.276627	420.965240	-646.987305	-29.561338	472.670441	-711.704712	258.071106	67.171852	-705.384216	-24.891933	75.925331	-651.627808	304.706116	1289.921997	-622.195740	-86.563080	1292.087891	-590.367615	108.269279	1321.504028	-573.145874	107.052109	1586.697510	-684.935791	334.850647	1053.599609	-646.539795	-134.575211	1059.546143	-563.235840	304.687836	814.953430	-535.946167	-94.925385	824.914429	-596.913025	101.889984	961.978027	376.340149	9.205448	923.046204	404.155426	189.908844
-603.425903	204.492645	864.122742	-606.355469	3.167013	860.511047	-723.333984	250.318146	420.946533	-646.091064	-28.922159	472.543610	-711.845154	258.023499	67.420555	-704.966064	-24.855869	75.804100	-651.684509	304.694519	1289.946899	-622.095520	-86.571182	1292.110352	-590.329834	108.278679	1321.542969	-573.103882	107.066933	1586.697021	-684.998596	334.849396	1053.625122	-646.434814	-134.578430	1059.590820	-563.287048	304.759552	814.997192	-535.885315	-94.870575	824.917175	-596.928589	101.926033	961.981201	376.341858	9.205260	923.047119	404.151733	189.907043
-603.468628	204.468262	864.125793	-606.352112	3.148268	860.500671	-723.337036	250.342987	420.949036	-646.025635	-28.850664	472.513245	-711.813660	258.036865	67.475739	-704.922058	-24.855679	75.797028	-651.734009	304.689514	1289.968262	-621.977539	-86.585678	1292.134888	-590.303040	108.295700	1321.561768	-573.064880	107.085335	1586.701416	-685.085022	334.855896	1053.666748	-646.306824	-134.625168	1059.624146	-563.362305	304.802094	815.018616	-535.824646	-94.850380	824.940613	-596.927917	101.899315	961.975830	376.345154	9.214497	923.052673	404.144684	189.953766
-603.486511	204.495819	864.124939	-606.289978	3.177736	860.500732	-723.311035	250.360321	420.963501	-646.924133	-29.477741	472.662354	-711.827942	258.036652	67.475220	-705.365967	-24.889980	75.915298	-651.776367	304.665375	1289.993042	-621.836060	-86.573982	1292.168701	-590.270386	108.291245	1321.578003	-573.011475	107.102005	1586.693970	-685.144958	334.860504	1053.708130	-646.158325	-134.646194	1059.667480	-563.429443	304.878723	815.028625	-535.773132	-94.814590	824.928345	-596.905029	101.931435	961.975464	376.337036	9.217916	923.048218	404.130585	189.956528
-603.543518	204.518051	864.135254	-606.283386	3.192457	860.491882	-723.303833	250.361908	420.947662	-647.041626	-29.510555	472.675720	-711.701233	258.084015	67.172821	-705.104553	-24.872747	75.885483	-651.836609	304.675690	1290.028198	-621.733765	-86.592354	1292.168213	-590.233948	108.301414	1321.587646	-572.951843	107.129036	1586.688965	-685.229065	334.858032	1053.712158	-646.028625	-134.655212	1059.671387	-563.491455	304.939392	815.051514	-535.670410	-94.786469	824.960388	-596.913818	101.942841	961.974731	376.312805	9.241923	923.054138	404.125122	189.946106
-603.554016	204.503159	864.149231	-606.250732	3.218869	860.504089	-723.304138	250.379868	420.959381	-647.032654	-29.467176	472.692932	-711.825562	258.045349	67.452347	-705.070190	-24.863876	75.869057	-651.889343	304.657379	1290.057861	-621.588806	-86.584251	1292.190796	-590.189270	108.324203	1321.590576	-572.902344	107.143814	1586.676270	-685.298645	334.871796	1053.738770	-645.897461	-134.698364	1059.691895	-563.533875	304.994934	815.075012	-535.599609	-94.765137	824.957764	-596.905701	101.949089	961.988037	376.275146	9.227871	923.051331	404.099609	189.976898
-603.558044	204.567215	864.174194	-606.228210	3.231229	860.506348	-723.310059	250.397644	420.954376	-647.059753	-29.434399	472.679657	-711.707886	258.085602	67.180801	-705.064514	-24.844530	75.859726	-651.946655	304.661865	1290.079224	-621.533142	-86.586838	1292.160645	-590.142395	108.323631	1321.621826	-572.838745	107.175362	1586.678223	-685.333008	334.827179	1053.767334	-645.791626	-134.792648	1059.726074	-563.562012	305.038574	815.107178	-535.817627	-94.999115	824.755066	-596.891602	101.977539	962.001099	376.264099	9.217543	923.054077	404.108459	189.928040
-603.611938	204.534958	864.155212	-606.230835	3.266883	860.492126	-723.272339	250.374802	420.934875	-647.067566	-29.412222	472.699524	-711.799683	258.045319	67.453140	-705.113953	-24.845057	75.858444	-651.985046	304.662781	1290.115601	-621.428528	-86.591675	1292.186646	-590.109863	108.334251	1321.633545	-572.784119	107.187820	1586.673096	-685.447205	334.860992	1053.797607	-645.674561	-134.840698	1059.734985	-563.498474	304.771606	815.023926	-535.715820	-94.970894	824.756592	-596.888611	101.982628	961.982056	376.262939	9.244406	923.044006	404.086090	189.964157
-603.618774	204.517441	864.155823	-606.200867	3.239110	860.504395	-723.239868	250.390182	420.910889	-647.144348	-29.394167	472.710907	-711.832153	258.028473	67.484749	-705.130615	-24.846226	75.884506	-652.055359	304.640747	1290.143677	-621.306519	-86.596840	1292.179443	-590.071289	108.351837	1321.654907	-572.741333	107.215866	1586.667969	-685.497803	334.849670	1053.833862	-645.530151	-134.877731	1059.764038	-563.514282	304.846344	815.047668	-535.624451	-94.978920	824.770020	-596.878723	101.967316	961.988770	376.236511	9.262294	923.034363	404.042419	189.966858
-603.639221	204.552979	864.179321	-606.145081	3.281804	860.505798	-723.221985	250.412582	420.924194	-647.153381	-29.343496	472.704254	-711.855408	258.027405	67.483574	-705.094116	-24.843801	75.875107	-652.072754	304.636597	1290.163208	-621.158936	-86.590729	1292.210327	-590.021667	108.358414	1321.656982	-572.677307	107.240372	1586.670288	-685.539917	334.853302	1053.860840	-645.321472	-134.809250	1059.738159	-563.539429	304.904480	815.078491	-535.199768	-94.687271	824.957458	-596.852356	101.998375	962.000366	376.214081	9.234662	923.041443	404.048340	189.989349
-603.645447	204.563446	864.174011	-606.127380	3.302429	860.492615	-723.163208	250.407150	420.907898	-647.173401	-29.334057	472.718781	-711.823792	258.039764	67.469093	-705.034729	-24.831385	75.848038	-652.125732	304.603851	1290.187744	-620.990723	-86.592209	1292.257813	-589.963196	108.355957	1321.685425	-572.608276	107.267609	1586.651855	-685.576904	334.837708	1053.862061	-645.195251	-134.867493	1059.767212	-563.703308	305.224792	815.186768	-535.094604	-94.672043	824.975952	-596.833069	102.010757	961.989990	376.213074	9.230545	923.042358	404.038086	189.961594
-603.682312	204.560532	864.172363	-606.112305	3.343593	860.478821	-723.127991	250.434296	420.863373	-647.203491	-29.263256	472.703217	-711.816467	258.039520	67.471207	-705.046021	-24.839230	75.838112	-652.112305	304.590210	1290.206421	-620.798828	-86.581978	1292.298828	-590.024414	108.448334	1321.691895	-572.606384	107.255348	1586.645996	-685.620789	334.843414	1053.879150	-645.030701	-134.879105	1059.788696	-563.620850	305.010834	815.103333	-534.984436	-94.648201	824.981934	-596.821228	102.025269	961.980347	376.206512	9.239294	923.034729	404.043365	189.949966
-603.697388	204.561798	864.176636	-606.093872	3.358775	860.494019	-723.084045	250.452972	420.855286	-647.241028	-29.288086	472.721619	-711.663940	258.083771	67.183899	-705.153564	-24.835068	75.858688	-652.175720	304.602997	1290.215332	-620.740417	-86.579956	1292.300903	-589.884705	108.383926	1321.699463	-572.555542	107.278336	1586.637939	-685.675049	334.852905	1053.917236	-644.885803	-134.904251	1059.795044	-563.646362	305.022736	815.132263	-534.879333	-94.653839	824.976196	-596.795349	102.039864	961.988220	376.180573	9.244350	923.032349	404.035278	189.975922
-603.718567	204.603287	864.196106	-606.095276	3.379390	860.483948	-723.020813	250.458603	420.841980	-647.228088	-29.234196	472.708221	-711.833191	258.036102	67.464172	-705.168457	-24.848577	75.874466	-652.174438	304.597839	1290.256226	-620.584534	-86.564575	1292.333252	-589.832642	108.382355	1321.722656	-572.502625	107.303627	1586.638672	-685.707092	334.848480	1053.921509	-644.743042	-134.927933	1059.817627	-563.656189	305.077179	815.162842	-534.773987	-94.651497	825.004578	-596.806946	102.057304	961.992676	376.178833	9.268893	923.025940	404.031494	189.955429
-603.730408	204.596558	864.209290	-606.046326	3.422997	860.491455	-722.967468	250.465164	420.863159	-647.247437	-29.235228	472.711700	-711.858215	258.022858	67.435822	-705.400513	-24.856377	75.911766	-652.194092	304.582428	1290.267700	-620.440002	-86.576378	1292.396973	-589.786499	108.394516	1321.749512	-572.463501	107.308388	1586.633545	-685.731750	334.861450	1053.977539	-644.593262	-134.952225	1059.828369	-563.706299	305.144073	815.187683	-534.687195	-94.656540	824.994995	-596.786926	102.074844	962.002869	376.173981	9.273938	923.023804	404.017273	189.978760
-603.722595	204.628418	864.243774	-605.997925	3.416493	860.493469	-722.874939	250.500626	420.843658	-647.224304	-29.191942	472.722778	-711.843323	258.041809	67.470200	-705.431763	-24.852678	75.932411	-652.177917	304.565765	1290.296631	-620.287109	-86.541161	1292.415283	-589.846924	108.470467	1321.771118	-572.404785	107.325073	1586.629639	-685.723511	334.835052	1053.977661	-644.456726	-134.962463	1059.884399	-563.702881	305.205505	815.224060	-534.567871	-94.619652	825.031433	-596.752136	102.073380	962.020325	376.168549	9.286775	923.024780	404.007874	190.004547
-603.731873	204.637741	864.248352	-605.958740	3.448309	860.491699	-722.796631	250.503738	420.826569	-647.243469	-29.191706	472.722595	-711.811646	258.002899	67.470985	-705.392151	-24.858334	75.912498	-652.220581	304.573486	1290.320923	-620.193848	-86.526939	1292.433594	-589.682068	108.406227	1321.808105	-572.344116	107.349648	1586.626587	-685.745911	334.832703	1053.996338	-644.292664	-134.978577	1059.880859	-563.704712	305.191101	815.223938	-534.449829	-94.631584	825.059570	-596.727905	102.092461	962.020935	376.161804	9.295311	923.023071	403.981750	190.042191
-603.749146	204.654999	864.247742	-605.924561	3.460568	860.496582	-722.706970	250.534180	420.805817	-647.216492	-29.182175	472.720490	-711.801270	258.000977	67.472549	-705.378296	-24.856983	75.909187	-652.169312	304.565826	1290.352661	-620.101807	-86.549164	1292.452026	-589.753540	108.491547	1321.795532	-572.292603	107.367615	1586.629150	-685.729126	334.810364	1054.039307	-644.177612	-135.001068	1059.902344	-563.746582	305.254181	815.264343	-534.364502	-94.614548	825.058838	-596.716309	102.112038	962.022888	376.163116	9.304849	923.008484	403.981781	190.049637
-603.758118	204.646561	864.271484	-605.916504	3.496726	860.491638	-722.563782	250.536804	420.783417	-647.237183	-29.185373	472.722321	-711.799927	258.001404	67.473190	-705.094971	-24.823093	75.871231	-652.192017	304.547638	1290.369263	-620.005066	-86.556183	1292.484985	-589.692749	108.496010	1321.845703	-572.229980	107.384689	1586.630981	-685.739014	334.803528	1054.040894	-644.038635	-135.039368	1059.944824	-563.734680	305.292786	815.291138	-534.267334	-94.629898	825.082031	-596.711487	102.111931	962.031616	376.167145	9.296291	923.007874	403.981781	190.028748
-603.764771	204.649048	864.275818	-605.888733	3.521185	860.505554	-722.425720	250.588913	420.784149	-647.230957	-29.202040	472.731110	-711.776794	257.988831	67.464439	-705.057129	-24.820238	75.867325	-652.172607	304.566833	1290.392944	-619.925537	-86.551689	1292.481079	-589.658508	108.508118	1321.870239	-572.167725	107.404381	1586.641235	-685.756042	334.817902	1054.085815	-643.933716	-135.050385	1059.976318	-563.736694	305.305176	815.301514	-534.161682	-94.564926	825.123169	-596.696777	102.131279	962.040466	376.151733	9.280628	923.027161	403.944763	190.010330
-603.777710	204.659576	864.296387	-605.837219	3.517429	860.520996	-722.318665	250.610580	420.774414	-647.144714	-29.177950	472.722870	-711.813843	257.988525	67.464943	-705.082458	-24.828772	75.886848	-652.184387	304.523254	1290.404663	-619.853027	-86.572250	1292.487549	-589.609375	108.539238	1321.906128	-572.109985	107.416992	1586.652344	-685.743530	334.787201	1054.114014	-643.798340	-135.063385	1060.020020	-563.718384	305.322327	815.312500	-534.045959	-94.587936	825.168274	-596.680664	102.134903	962.058777	376.151276	9.280272	923.027466	403.944092	190.010193
-603.781067	204.662964	864.297791	-605.813354	3.553465	860.505676	-722.167969	250.655655	420.728851	-647.139099	-29.161871	472.721405	-711.773987	257.988739	67.477119	-705.060669	-24.837236	75.902260	-652.162048	304.551514	1290.424561	-619.761475	-86.571251	1292.517944	-589.546326	108.532326	1321.899658	-572.043335	107.441711	1586.640381	-685.731995	334.775818	1054.117798	-643.721191	-135.127075	1060.062988	-563.695007	305.341370	815.336548	-534.243408	-94.827332	825.005554	-596.662598	102.147057	962.051025	376.145020	9.289438	923.026062	403.920563	190.044067
-603.762146	204.660507	864.308838	-605.749756	3.561551	860.501770	-722.002625	250.722549	420.700867	-647.117004	-29.168434	472.752838	-711.817261	257.989044	67.483238	-705.024719	-24.836645	75.921295	-652.166809	304.529236	1290.420288	-619.624207	-86.531723	1292.582520	-589.519104	108.536827	1321.897949	-571.968384	107.465469	1586.648071	-685.727173	334.783234	1054.126465	-643.557129	-135.073257	1060.054321	-563.679321	305.350861	815.339783	-533.855713	-94.568893	825.209473	-596.624756	102.144188	962.054749	376.146057	9.286009	923.025574	403.903931	190.026352
-603.787598	204.686356	864.328064	-605.744385	3.586988	860.482849	-721.866577	250.756470	420.654999	-647.099548	-29.131357	472.725525	-711.864563	257.996643	67.474365	-705.056458	-24.832207	75.905350	-652.155518	304.531250	1290.443481	-619.532227	-86.531052	1292.575684	-589.444214	108.533897	1321.931885	-571.846924	107.525909	1586.648193	-685.678101	334.746094	1054.125977	-643.435669	-135.101242	1060.091797	-563.622192	305.355286	815.371155	-533.731201	-94.517487	825.257690	-596.633789	102.152153	962.054443	376.151459	9.283730	923.025208	403.902069	190.001816
-603.753662	204.711792	864.350647	-605.648987	3.617321	860.500244	-721.676331	250.822266	420.642456	-647.042969	-29.107004	472.722870	-711.848511	257.987152	67.480347	-705.063049	-24.832737	75.925087	-652.166504	304.520508	1290.481445	-619.471191	-86.540672	1292.613159	-589.411255	108.551491	1321.949463	-571.788940	107.539085	1586.646973	-685.669983	334.746490	1054.145264	-643.345337	-135.142807	1060.089722	-563.611145	305.401276	815.387451	-533.652832	-94.527725	825.265015	-596.579041	102.179985	962.075256	376.121552	9.263335	923.035156	403.877960	190.000061
-603.741638	204.705933	864.347107	-605.609924	3.615194	860.490906	-721.481262	250.870605	420.623901	-646.183899	-28.520599	472.602112	-711.888000	257.948303	67.438004	-704.632324	-24.787401	75.814072	-652.170959	304.491974	1290.475342	-619.459229	-86.570679	1292.619873	-589.368958	108.570389	1321.991821	-571.734131	107.561119	1586.654541	-685.661987	334.776550	1054.148071	-643.247192	-135.154129	1060.134277	-563.569336	305.447418	815.420349	-533.553589	-94.523735	825.307129	-596.558167	102.174210	962.069214	376.120087	9.256838	923.035339	403.876617	190.014404
-603.745667	204.708374	864.384094	-605.556396	3.616159	860.505615	-721.181519	250.927887	420.616730	-646.111267	-28.431765	472.587524	-711.885498	257.955597	67.481064	-704.631958	-24.796780	75.808273	-652.165894	304.494537	1290.483521	-619.374756	-86.565498	1292.655640	-589.335693	108.560486	1322.003418	-571.667358	107.568596	1586.667358	-685.622009	334.781372	1054.138672	-643.156555	-135.188889	1060.175049	-563.496338	305.452484	815.425903	-533.459412	-94.471886	825.353210	-596.541443	102.167259	962.095520	376.116882	9.264385	923.028503	403.878601	190.013077
-603.779480	204.703491	864.411621	-605.547485	3.649441	860.504761	-720.902710	251.014816	420.614960	-646.106323	-28.483164	472.603424	-711.854553	257.941986	67.496361	-704.584534	-24.790895	75.805115	-652.170715	304.478394	1290.484741	-619.295654	-86.587456	1292.680786	-589.298767	108.583511	1321.990356	-571.598877	107.595207	1586.661255	-685.612976	334.772766	1054.133423	-643.064819	-135.197495	1060.180908	-563.466431	305.483002	815.421387	-533.383911	-94.464684	825.382019	-596.544434	102.168671	962.107788	376.125977	9.277975	923.020752	403.879059	190.004364
-603.778381	204.721756	864.427673	-605.520630	3.643023	860.496277	-720.570862	251.043839	420.619781	-646.119751	-28.486195	472.607086	-711.881348	257.942749	67.509895	-704.552734	-24.761286	75.810692	-652.172729	304.458893	1290.490479	-619.203735	-86.575386	1292.716797	-589.266541	108.573837	1322.011108	-571.551270	107.608902	1586.649902	-685.549683	334.760406	1054.154297	-642.982910	-135.235092	1060.238037	-563.418518	305.565521	815.460571	-533.304749	-94.456696	825.397583	-596.539001	102.163818	962.112122	376.099945	9.244256	923.029236	403.870392	189.985413
-603.764465	204.696259	864.459839	-605.424622	3.657203	860.513672	-720.230408	251.065338	420.567596	-646.074036	-28.441086	472.586151	-711.816528	257.892639	67.527626	-704.578796	-24.787016	75.822708	-652.172546	304.426331	1290.482666	-619.140381	-86.585289	1292.713623	-589.212463	108.574738	1322.032959	-571.480225	107.627350	1586.665771	-685.533630	334.754456	1054.137573	-642.896362	-135.244949	1060.256836	-563.337036	305.581421	815.493530	-533.210754	-94.449402	825.443665	-596.500427	102.153854	962.138123	376.090179	9.241912	923.025024	403.869934	189.984863
-603.764404	204.707413	864.484497	-605.405396	3.677331	860.507141	-719.963867	251.116348	420.569000	-646.063721	-28.437056	472.598663	-711.857361	257.908875	67.523407	-704.633240	-24.784761	75.834023	-652.182739	304.454071	1290.523438	-619.051636	-86.574593	1292.765137	-589.082458	108.492241	1322.039185	-571.418396	107.657852	1586.664185	-685.496765	334.737640	1054.148560	-642.822205	-135.225235	1060.260986	-563.280334	305.687775	815.544678	-533.144104	-94.422234	825.461548	-596.481323	102.154648	962.146118	376.052948	9.263618	923.014038	403.857574	190.016342
-603.755005	204.722137	864.526855	-605.330933	3.690889	860.506714	-719.692810	251.188889	420.610779	-645.996521	-28.434137	472.611420	-711.932068	257.901764	67.565742	-704.555725	-24.781981	75.825142	-652.227539	304.410828	1290.519043	-618.952209	-86.578362	1292.850708	-589.036438	108.483360	1322.072388	-571.357849	107.687958	1586.667725	-685.480713	334.720154	1054.143066	-642.741699	-135.227295	1060.314087	-563.195923	305.713501	815.547791	-533.070068	-94.432213	825.500366	-596.468323	102.150391	962.169067	376.053406	9.270361	923.016235	403.862915	190.025330
-603.757751	204.674393	864.528809	-605.304810	3.698436	860.510071	-719.374329	251.233810	420.581635	-646.036865	-28.437338	472.610352	-711.900940	257.911499	67.612648	-704.599060	-24.787546	75.837547	-652.260376	304.381439	1290.523926	-618.855347	-86.589592	1292.865601	-588.988464	108.475563	1322.100342	-571.298279	107.715042	1586.671875	-685.466492	334.716705	1054.137695	-642.672852	-135.236526	1060.334106	-563.129272	305.740082	815.566223	-533.030945	-94.417007	825.519653	-596.448303	102.131538	962.171082	376.025208	9.253509	923.023254	403.834991	189.984772
-603.783691	204.720932	864.578918	-605.300903	3.708100	860.512268	-719.091736	251.314758	420.551666	-646.000488	-28.393908	472.599548	-711.934509	257.863617	67.603317	-704.576355	-24.786161	75.830460	-652.273682	304.344055	1290.511108	-618.757874	-86.612648	1292.915894	-588.970581	108.469284	1322.103516	-571.236023	107.733536	1586.683594	-685.437866	334.671783	1054.168701	-642.591431	-135.299255	1060.375854	-563.034912	305.860596	815.643311	-532.965149	-94.390945	825.569031	-596.472717	102.137566	962.197815	375.999512	9.220417	923.032837	403.841980	189.986847
-603.772217	204.723633	864.618896	-605.283813	3.728803	860.511658	-718.760559	251.356033	420.514069	-646.008606	-28.436287	472.609894	-711.944275	257.873199	67.652153	-704.596741	-24.795208	75.850624	-652.289612	304.324524	1290.541626	-618.761475	-86.647400	1292.916260	-588.938599	108.459267	1322.121704	-571.179260	107.769051	1586.687012	-685.422791	334.669891	1054.167969	-642.553528	-135.305344	1060.410156	-562.936584	305.884277	815.657898	-532.931213	-94.387482	825.606140	-596.476379	102.129295	962.218567	375.987000	9.227888	923.023926	403.834747	190.043869
-603.757690	204.700714	864.648315	-605.217896	3.735696	860.513855	-718.424805	251.407700	420.508087	-645.964050	-28.379539	472.601990	-711.942383	257.817627	67.646736	-704.510010	-24.788656	75.842201	-652.310181	304.279266	1290.542114	-618.651917	-86.667229	1292.961914	-588.894714	108.430191	1322.140625	-571.106750	107.793472	1586.699097	-685.399231	334.625916	1054.174438	-642.474731	-135.321289	1060.443848	-562.837158	305.878510	815.700500	-532.885010	-94.396500	825.622803	-596.454346	102.109657	962.235535	375.978760	9.266167	923.018005	403.836365	189.989395
-603.763611	204.703781	864.691589	-605.208679	3.717273	860.529541	-718.155518	251.475815	420.523773	-645.972656	-28.384535	472.605652	-711.949280	257.817474	67.682457	-704.506897	-24.784853	75.825874	-652.367554	304.211487	1290.559570	-618.612061	-86.703453	1292.966797	-588.880859	108.413681	1322.160400	-571.047119	107.820366	1586.703857	-685.372986	334.589813	1054.172607	-642.399353	-135.394806	1060.459106	-562.720093	305.955872	815.766785	-532.839111	-94.362221	825.662476	-596.468567	102.089218	962.266052	375.975861	9.265453	923.015320	403.840973	190.003693
-603.765381	204.699234	864.729065	-605.232056	3.711172	860.519836	-717.918823	251.557114	420.522064	-646.010132	-28.401632	472.619843	-711.960510	257.857544	67.440834	-704.525574	-24.785748	75.829529	-652.414001	304.180695	1290.554077	-618.459473	-86.701813	1293.040283	-588.868835	108.377121	1322.165894	-570.988403	107.851036	1586.695923	-685.373657	334.541290	1054.184937	-642.317383	-135.401855	1060.505493	-562.561340	305.863159	815.785645	-532.808472	-94.371017	825.666870	-596.474243	102.059608	962.278870	375.958679	9.269537	923.016907	403.817810	189.993515
-603.718689	204.729324	864.767273	-605.201843	3.743316	860.528076	-717.657776	251.582565	420.479767	-645.996460	-28.391842	472.616486	-712.083679	257.876526	67.453362	-704.510864	-24.756546	75.812851	-652.448425	304.143646	1290.556396	-618.406616	-86.720421	1293.042603	-588.846802	108.367386	1322.196411	-570.927917	107.887520	1586.702148	-685.397766	334.509094	1054.177612	-642.271606	-135.451996	1060.496216	-562.468811	305.909485	815.822449	-532.759827	-94.359879	825.692871	-596.458252	102.075310	962.303589	375.937286	9.242382	923.025085	403.811310	189.985535
-603.695251	204.686172	864.773621	-605.165283	3.695731	860.547729	-717.341736	251.603485	420.429413	-645.978455	-28.379087	472.621948	-712.185181	257.879242	67.461044	-704.507385	-24.759081	75.811989	-652.512085	304.091797	1290.556641	-618.382874	-86.783096	1293.026001	-588.822571	108.340012	1322.197876	-570.867676	107.912758	1586.695068	-685.390076	334.484467	1054.159546	-642.213440	-135.504181	1060.523560	-562.369507	305.887970	815.850769	-532.748596	-94.379631	825.683838	-596.446228	102.037209	962.318176	375.922058	9.251195	923.018188	403.771301	189.990616
-603.715942	204.665863	864.797791	-605.217529	3.699688	860.514343	-717.101746	251.633911	420.409698	-646.007751	-28.372816	472.602753	-711.942139	257.880035	67.461845	-704.557556	-24.759989	75.813011	-652.565247	304.047058	1290.568115	-618.331665	-86.813492	1293.012817	-588.779907	108.307144	1322.189697	-570.807861	107.937912	1586.688721	-685.381409	334.399200	1054.152588	-642.163757	-135.551270	1060.547852	-562.232239	305.862671	815.881592	-532.718872	-94.386177	825.672852	-596.477417	101.998970	962.312500	375.914673	9.224319	923.021973	403.773315	189.987839
-603.686462	204.654648	864.809082	-605.214478	3.688714	860.501709	-716.820190	251.609909	420.368713	-646.029236	-28.382120	472.624268	-711.906189	257.851349	67.451385	-704.632202	-24.789167	75.836929	-652.586243	303.956970	1290.548706	-618.263672	-86.857567	1293.000366	-588.883850	108.351555	1322.188477	-570.769531	107.951248	1586.688599	-685.398865	334.359131	1054.142822	-642.125977	-135.615814	1060.541870	-562.196289	305.888611	815.915283	-532.713928	-94.402779	825.662415	-596.468262	101.974998	962.312073	375.891327	9.205202	923.031860	403.759369	189.977448
-603.674561	204.606171	864.814575	-605.210022	3.644112	860.501404	-716.669861	251.616943	420.359680	-646.063049	-28.403650	472.639313	-711.872070	257.850555	67.459129	-704.605286	-24.789284	75.831352	-652.651123	303.908325	1290.548096	-618.262573	-86.889885	1292.978882	-588.734863	108.244347	1322.193970	-570.707642	107.959671	1586.675171	-685.410400	334.337036	1054.152710	-642.078857	-135.636124	1060.523438	-562.087036	305.806030	815.927063	-532.704834	-94.433167	825.652039	-596.473633	101.925331	962.315735	375.863159	9.195417	923.041626	403.733276	190.023300
-603.614990	204.571182	864.833679	-605.190796	3.611413	860.504883	-716.544983	251.643967	420.366241	-646.068359	-28.406582	472.635590	-711.889160	257.841583	67.467712	-704.579285	-24.801344	75.840294	-652.683777	303.859833	1290.553711	-618.226807	-86.932648	1292.964600	-588.698181	108.183647	1322.207153	-570.663635	107.971428	1586.668091	-685.425537	334.288300	1054.134888	-642.031555	-135.689987	1060.498657	-562.025757	305.818939	815.952148	-532.680359	-94.428535	825.630676	-596.451660	101.882233	962.328186	375.867462	9.185268	923.041504	403.721527	189.948837
-603.575012	204.547852	864.834473	-605.200562	3.579082	860.516479	-716.429565	251.640182	420.355408	-646.886597	-29.019161	472.762115	-711.834229	257.857452	67.458214	-704.985352	-24.826820	75.946907	-652.708496	303.809204	1290.533447	-618.212830	-86.970978	1292.932495	-588.672485	108.156204	1322.209595	-570.607483	107.972046	1586.659424	-685.424744	334.234924	1054.118408	-642.007263	-135.729828	1060.479736	-561.945801	305.730103	815.962036	-532.655518	-94.497322	825.607422	-596.449463	101.857979	962.335510	375.866150	9.197085	923.041077	403.704346	189.993500
-603.528992	204.514725	864.844788	-605.193665	3.573655	860.498962	-716.404297	251.637924	420.355774	-646.133057	-28.487013	472.636047	-711.852112	257.865845	67.475464	-704.574097	-24.794449	75.829269	-652.703125	303.741882	1290.525879	-618.210876	-87.028587	1292.895142	-588.681335	108.117386	1322.186523	-570.573486	107.960922	1586.647705	-685.422363	334.174286	1054.104126	-641.975464	-135.793304	1060.454468	-561.916626	305.684052	815.961731	-532.648804	-94.508675	825.584351	-596.421875	101.823044	962.331482	375.883514	9.209716	923.031067	403.707275	189.994339
-603.504578	204.491226	864.833801	-605.202026	3.545487	860.476868	-716.404724	251.623688	420.372223	-646.074341	-28.450460	472.621185	-711.819824	257.850952	67.452255	-704.607056	-24.771484	75.813080	-652.706238	303.683380	1290.517334	-618.127319	-87.063583	1292.909424	-588.648865	108.075516	1322.173706	-570.524719	107.956314	1586.631348	-685.447510	334.127930	1054.098877	-641.965759	-135.788727	1060.447021	-561.894409	305.634827	815.940186	-532.648499	-94.558090	825.547974	-596.410889	101.790443	962.314514	375.858734	9.178597	923.048401	403.689301	189.964233
-603.468933	204.407440	864.825256	-605.180847	3.511311	860.482178	-716.397949	251.619629	420.363251	-646.107361	-28.505455	472.603790	-711.818970	257.858917	67.453293	-704.574585	-24.785879	75.816101	-652.685242	303.611603	1290.489746	-618.170715	-87.110519	1292.838013	-588.645264	108.022308	1322.170044	-570.488586	107.926514	1586.618652	-685.470398	334.103363	1054.079712	-641.951355	-135.832397	1060.403809	-561.899109	305.570587	815.915649	-532.644165	-94.628853	825.492371	-596.389771	101.737267	962.313599	375.831299	9.156517	923.055237	403.666473	189.912109
-603.455078	204.390030	864.816895	-605.221375	3.495128	860.461060	-716.466248	251.594666	420.373383	-646.087402	-28.557541	472.606384	-711.855225	257.863617	67.438850	-704.585144	-24.783915	75.820160	-652.670349	303.522949	1290.477661	-618.171204	-87.194679	1292.847046	-588.625122	107.970718	1322.169922	-570.454468	107.887192	1586.614990	-685.456787	334.035217	1054.064087	-641.976807	-135.881607	1060.379883	-561.908386	305.498688	815.880798	-532.663452	-94.680473	825.462830	-596.393799	101.711906	962.297974	375.828918	9.160609	923.055359	403.655975	189.919281
-603.410156	204.294769	864.781738	-605.203430	3.427190	860.457581	-716.548340	251.555634	420.364014	-646.075867	-28.556221	472.589752	-711.868347	257.876373	67.462181	-704.627808	-24.811537	75.811714	-652.661560	303.471771	1290.442139	-618.202026	-87.243469	1292.794678	-588.616211	107.906258	1322.154907	-570.426270	107.852211	1586.610474	-685.472534	333.993835	1054.044800	-642.012390	-135.914276	1060.350830	-561.941895	305.464355	815.887634	-532.667725	-94.707161	825.437317	-596.355957	101.644585	962.278442	375.823486	9.156516	923.068481	403.636688	189.940338
-603.398865	204.266983	864.788513	-605.210205	3.384684	860.458679	-716.658325	251.522186	420.385315	-646.090088	-28.595200	472.617523	-711.840820	257.876160	67.459854	-704.621765	-24.811733	75.814415	-652.603516	303.419647	1290.413696	-618.217041	-87.288879	1292.760620	-588.584290	107.857697	1322.145752	-570.416992	107.807579	1586.609619	-685.474243	333.924225	1054.041260	-642.039978	-135.966583	1060.321045	-561.984009	305.391113	815.841309	-532.674011	-94.761047	825.412964	-596.343811	101.606018	962.281494	375.823608	9.162263	923.048889	403.629944	189.933197
-603.361206	204.248581	864.760559	-605.192078	3.360915	860.437134	-716.768555	251.481216	420.378998	-646.090149	-28.632526	472.589874	-711.842712	257.878845	67.435539	-704.633057	-24.812304	75.793938	-652.568542	303.362000	1290.389526	-618.235229	-87.342606	1292.750366	-588.569031	107.790482	1322.136230	-570.392883	107.743874	1586.600830	-685.499451	333.910065	1054.005005	-642.075317	-136.011368	1060.292358	-562.034485	305.314301	815.792297	-532.681458	-94.814308	825.395081	-596.304504	101.587296	962.255859	375.824219	9.165494	923.049866	403.619751	189.910400
-603.340271	204.209900	864.767029	-605.171692	3.322884	860.438416	-716.910522	251.435486	420.382446	-646.078918	-28.648842	472.577515	-711.880676	257.892242	67.434120	-704.642212	-24.820631	75.787567	-652.507690	303.316711	1290.375854	-618.254639	-87.383659	1292.731689	-588.573181	107.742218	1322.114380	-570.366821	107.679123	1586.594238	-685.486938	333.830414	1053.988647	-642.127808	-136.035110	1060.253296	-562.104004	305.221375	815.755371	-532.742432	-94.873436	825.350159	-596.274109	101.546257	962.258911	375.810455	9.179269	923.045410	403.586151	189.947906
-603.336243	204.185379	864.758301	-605.158508	3.269113	860.436829	-717.157898	251.417191	420.406281	-646.117981	-28.663412	472.574860	-711.915588	257.891235	67.422806	-704.633179	-24.837046	75.808617	-652.449097	303.270935	1290.354004	-618.266113	-87.437904	1292.709595	-588.552368	107.660950	1322.105347	-570.357544	107.585243	1586.601318	-685.482483	333.774170	1054.003052	-642.194153	-136.074371	1060.252441	-562.174011	305.142487	815.716797	-532.749329	-94.912552	825.337646	-596.256287	101.511292	962.253174	375.813477	9.172415	923.045105	403.593872	189.925171
-603.295044	204.162994	864.731812	-605.136780	3.204994	860.427490	-717.343262	251.332657	420.468414	-646.141113	-28.716938	472.595367	-711.883362	257.865845	67.425827	-704.657654	-24.842756	75.819267	-652.361938	303.238922	1290.364136	-618.368958	-87.499649	1292.641479	-588.533997	107.608978	1322.128784	-570.353149	107.492859	1586.607544	-685.475098	333.707489	1053.999878	-642.303528	-136.141190	1060.225220	-562.274231	305.074646	815.660583	-533.086731	-95.212425	825.124268	-596.214294	101.476158	962.234558	375.802673	9.165824	923.053955	403.580048	189.931259
-603.269531	204.128265	864.725403	-605.108948	3.184577	860.436890	-717.561951	251.292068	420.507599	-646.139954	-28.718267	472.580475	-711.873779	257.865204	67.422783	-704.661255	-24.847656	75.807854	-652.289124	303.187073	1290.334961	-618.370911	-87.525787	1292.660034	-588.520630	107.544502	1322.120117	-570.349670	107.393196	1586.616577	-685.462952	333.629578	1053.990479	-642.342712	-136.125854	1060.187744	-562.349121	304.973145	815.611023	-532.845154	-95.011475	825.294312	-596.178223	101.456284	962.235474	375.802948	9.174227	923.060669	403.558960	189.929871
-603.278076	204.109207	864.725769	-605.106140	3.145711	860.431641	-717.796204	251.210449	420.536743	-646.110413	-28.725435	472.591309	-711.980591	257.869904	67.432816	-704.626282	-24.840097	75.819916	-652.199463	303.162964	1290.338745	-618.404358	-87.578514	1292.636475	-588.486938	107.477165	1322.095337	-570.353638	107.281967	1586.624390	-685.423889	333.533813	1053.999146	-642.423035	-136.181198	1060.158691	-562.431946	304.855957	815.553467	-532.884644	-95.083588	825.268555	-596.160767	101.425049	962.231323	375.802612	9.174604	923.060425	403.558411	189.929443
-603.253662	204.033691	864.669678	-605.054016	3.064060	860.435303	-717.975342	251.133255	420.543030	-646.122498	-28.764627	472.586914	-711.869629	257.863953	67.407799	-704.794373	-24.848518	75.837967	-652.127625	303.141388	1290.313721	-618.463989	-87.646248	1292.575073	-588.490845	107.409172	1322.065552	-570.352539	107.160042	1586.621338	-685.388855	333.466064	1053.964111	-642.487610	-136.203339	1060.118042	-562.635559	305.072540	815.588257	-532.940308	-95.128197	825.230530	-596.116089	101.377220	962.205322	375.791473	9.183356	923.048340	403.557648	189.909714
-603.264038	204.048447	864.668152	-605.055847	3.033692	860.393066	-718.223877	251.057999	420.581024	-646.162292	-28.798040	472.588684	-711.791077	257.861450	67.401390	-704.960083	-24.872522	75.844009	-652.006104	303.109924	1290.289917	-618.465271	-87.672676	1292.543823	-588.478699	107.347771	1322.030884	-570.361755	107.020447	1586.614502	-685.357178	333.384277	1053.949707	-642.593262	-136.226486	1060.091919	-562.676086	304.995941	815.558716	-532.984375	-95.177147	825.185791	-596.108582	101.349945	962.181885	375.911591	8.917752	923.059448	403.895416	189.074341
-603.215088	204.006821	864.632568	-605.002197	2.993872	860.388489	-718.473877	250.962112	420.612000	-646.127380	-28.794600	472.585938	-711.812622	257.871155	67.385612	-704.948669	-24.872437	75.837433	-651.937683	303.066223	1290.269287	-618.550171	-87.750061	1292.478516	-588.452026	107.271706	1321.996582	-570.364014	106.891655	1586.610107	-685.322449	333.372772	1053.935791	-642.659485	-136.282730	1060.041870	-562.655273	304.654388	815.419434	-533.041504	-95.240082	825.145813	-596.043701	101.324684	962.161011	375.935272	8.917346	923.040405	403.897064	189.091385
-603.213257	204.013504	864.617859	-605.009644	2.941502	860.376343	-718.763916	250.881348	420.637970	-646.125305	-28.816233	472.579956	-711.888123	257.810974	67.634346	-704.930786	-24.871227	75.836960	-651.838379	303.049103	1290.239502	-618.618713	-87.782486	1292.418457	-588.447083	107.213211	1321.971680	-570.374329	106.756081	1586.594238	-685.284424	333.332428	1053.942505	-642.730713	-136.314316	1060.013184	-562.686768	304.502594	815.373169	-533.092651	-95.286430	825.112732	-596.026428	101.303207	962.145996	375.920410	8.914263	923.049500	403.884766	189.085892
-603.210999	203.921249	864.580750	-604.991150	2.875348	860.364868	-719.031311	250.800705	420.675873	-646.171631	-28.840935	472.562836	-711.937256	257.818542	67.651634	-704.963440	-24.860136	75.798187	-651.756836	303.007721	1290.219849	-618.597351	-87.831207	1292.412231	-588.406067	107.161247	1321.961304	-570.380554	106.600281	1586.594482	-685.254089	333.284332	1053.947510	-642.797424	-136.294815	1059.945923	-562.743652	304.446655	815.330811	-533.166870	-95.360153	825.061157	-596.007202	101.237022	962.121277	375.922943	8.922410	923.058105	403.875854	189.070419
-603.213928	203.927292	864.564880	-604.984436	2.820771	860.363708	-719.344360	250.791443	420.733948	-646.165344	-28.867968	472.568665	-711.977356	257.850922	67.659744	-704.985352	-24.877098	75.801796	-651.666809	302.969330	1290.188843	-618.656067	-87.881287	1292.379028	-588.385925	107.098953	1321.940308	-570.378662	106.462196	1586.611938	-685.204285	333.252777	1053.920410	-642.869995	-136.368195	1059.928223	-562.879333	304.628662	815.372986	-533.268433	-95.441109	825.000305	-595.994080	101.221001	962.112000	375.931976	8.910414	923.059937	403.891632	189.044373
-603.216736	203.901810	864.533325	-604.978088	2.781924	860.359436	-719.532776	250.708450	420.750885	-646.173950	-28.893095	472.546051	-711.943481	257.841187	67.649475	-704.936523	-24.887363	75.822006	-651.584900	302.919739	1290.193970	-618.654114	-87.948471	1292.330200	-588.479858	107.121773	1321.910156	-570.372742	106.313858	1586.607422	-685.162781	333.215881	1053.915161	-642.935791	-136.353119	1059.875610	-562.790527	304.259216	815.244507	-533.309265	-95.476295	824.976563	-595.976685	101.202736	962.093140	375.949066	8.913952	923.074463	403.897156	189.040985
-603.185486	203.854614	864.521912	-604.949402	2.742622	860.362244	-719.697754	250.634399	420.719269	-646.162476	-28.906631	472.547668	-711.910278	257.857391	67.652863	-704.930969	-24.881834	75.814529	-651.505676	302.866272	1290.172119	-618.719238	-88.002747	1292.272095	-588.439819	107.068970	1321.882690	-570.376465	106.154037	1586.602539	-685.127991	333.202026	1053.903809	-642.998352	-136.373947	1059.841675	-562.786926	304.170227	815.194397	-533.378296	-95.514343	824.914490	-595.938293	101.166283	962.088318	375.956268	8.913084	923.079163	403.904144	189.040268
-603.194885	203.840942	864.498352	-604.959106	2.683217	860.337891	-719.899841	250.586426	420.712341	-646.157715	-28.924484	472.547089	-711.904968	257.840607	67.619064	-704.943542	-24.882397	75.817589	-651.407532	302.838470	1290.170532	-618.754456	-88.038185	1292.225342	-588.422913	106.989586	1321.861572	-570.373657	105.995880	1586.596069	-685.027527	333.124176	1053.887207	-643.099243	-136.416977	1059.785156	-562.926880	304.430389	815.258301	-533.721497	-95.778610	824.685364	-595.935913	101.129761	962.063416	375.943817	8.909858	923.065430	403.892181	189.067368
-603.195129	203.830399	864.484314	-604.961731	2.632073	860.336914	-720.035828	250.512497	420.725769	-646.143250	-28.988411	472.558014	-711.843262	257.843964	67.593353	-704.957397	-24.913685	75.821770	-651.325623	302.795685	1290.154541	-618.792297	-88.080917	1292.167480	-588.401794	106.934151	1321.822632	-570.372681	105.849724	1586.596069	-684.985046	333.104797	1053.891602	-643.157837	-136.433121	1059.739624	-562.945557	304.350250	815.216980	-533.799744	-95.853188	824.626343	-595.928711	101.105629	962.055298	375.903961	8.916755	923.081604	403.858795	189.066650
-603.214478	203.779495	864.463135	-605.009705	2.586856	860.319458	-720.169067	250.469757	420.728088	-646.150940	-28.978735	472.532471	-711.872437	257.849670	67.614075	-704.948853	-24.921764	75.811157	-651.235596	302.757263	1290.159668	-618.784607	-88.145302	1292.150024	-588.382202	106.881447	1321.817261	-570.361816	105.695908	1586.594360	-684.929504	333.083893	1053.903687	-643.210266	-136.482147	1059.713379	-562.958130	304.300049	815.189331	-533.878723	-95.877663	824.583618	-595.933411	101.058014	962.033630	375.903259	8.928843	923.089966	403.851196	189.078674
-603.195618	203.760406	864.462280	-604.997070	2.561601	860.335571	-720.326294	250.445129	420.735626	-646.195313	-29.042887	472.528778	-711.877197	257.836914	67.620827	-704.622986	-24.912857	75.765915	-651.143433	302.697174	1290.159912	-618.810486	-88.166824	1292.096191	-588.364136	106.810852	1321.782715	-570.354980	105.540359	1586.602051	-684.867798	333.056427	1053.939819	-643.292053	-136.495026	1059.663452	-562.963928	304.256378	815.157898	-533.939148	-95.943550	824.536377	-595.921265	101.044083	962.041687	375.909058	8.947043	923.080017	403.871674	189.056702
-603.206238	203.722519	864.440369	-604.989807	2.485130	860.336487	-720.437317	250.425201	420.778961	-646.194458	-29.043367	472.538483	-711.868469	257.836365	67.618446	-704.647827	-24.915289	75.765343	-651.081726	302.654175	1290.182495	-618.855713	-88.214874	1292.059082	-588.352356	106.753189	1321.763672	-570.337036	105.400627	1586.610596	-684.801575	333.024628	1053.944702	-643.365112	-136.472824	1059.603027	-562.933655	304.206726	815.171204	-533.994629	-95.950096	824.479675	-595.912903	100.999260	962.030640	375.933746	8.958109	923.074158	403.880341	189.063461
-603.213806	203.727325	864.441528	-605.008911	2.457755	860.331909	-720.542847	250.394073	420.793854	-646.196960	-29.080486	472.540527	-711.898743	257.833374	67.571556	-704.680542	-24.914831	75.741966	-650.995972	302.604797	1290.192017	-618.808594	-88.237541	1292.035767	-588.320618	106.743965	1321.773193	-570.324585	105.257172	1586.612305	-684.732239	332.991272	1053.970337	-643.387512	-136.463104	1059.544189	-562.922791	304.136444	815.185120	-533.751404	-95.721390	824.634399	-595.921082	100.984955	962.028503	375.941803	8.943607	923.074402	403.888885	189.062164
-603.160095	203.715012	864.440063	-605.021057	2.453281	860.341614	-720.616882	250.400864	420.809540	-646.269836	-29.109095	472.516846	-711.922974	257.832977	67.607071	-704.679321	-24.901184	75.750175	-650.907349	302.564667	1290.198608	-618.864990	-88.289543	1292.010376	-588.306702	106.689011	1321.741577	-570.296387	105.108170	1586.609985	-684.676636	332.955475	1053.990356	-643.428467	-136.464691	1059.505859	-562.905396	304.127319	815.186829	-533.811829	-95.727570	824.593140	-595.899048	100.979317	962.032532	375.937317	8.943908	923.071655	403.884583	189.062622
-603.199463	203.693405	864.447083	-605.062927	2.413282	860.333496	-720.690857	250.373337	420.820435	-646.244141	-29.090286	472.513245	-711.944336	257.838501	67.557945	-704.644592	-24.899031	75.743835	-650.844360	302.531860	1290.225708	-618.884705	-88.344841	1291.951904	-588.284668	106.636307	1321.729248	-570.279724	104.959274	1586.600708	-684.616455	332.942810	1053.993408	-643.487305	-136.415680	1059.485718	-562.874207	304.078491	815.192993	-533.856201	-95.747398	824.549316	-595.919067	100.940971	962.030151	375.930420	8.966660	923.050171	403.891418	189.057785
-603.208801	203.699142	864.438965	-605.095520	2.364518	860.327881	-720.748047	250.377472	420.829041	-646.337708	-29.111979	472.522278	-711.952637	257.837830	67.556404	-704.958801	-24.919401	75.791458	-650.759399	302.490265	1290.265259	-618.887390	-88.383385	1291.943115	-588.270569	106.595215	1321.725830	-570.259766	104.819252	1586.608276	-684.559509	332.904205	1054.026855	-643.530212	-136.421402	1059.455322	-562.837708	304.059143	815.209839	-533.898071	-95.763580	824.542236	-595.926941	100.920204	962.022156	375.921295	8.930994	923.085693	403.888489	189.065048
-603.224243	203.662918	864.449829	-605.120911	2.336963	860.332458	-720.745728	250.353424	420.822021	-646.367310	-29.167856	472.541656	-711.927124	257.833313	67.602463	-704.993591	-24.908176	75.781311	-650.713989	302.455780	1290.286865	-618.916565	-88.433037	1291.931641	-588.268799	106.528358	1321.723511	-570.222900	104.673241	1586.623413	-684.518555	332.927673	1054.071045	-643.584229	-136.467743	1059.425659	-562.793213	304.033875	815.226074	-533.958191	-95.782944	824.500061	-595.937134	100.884628	962.028992	375.773804	9.192563	923.079224	403.537933	189.960419
-603.210266	203.645447	864.460571	-605.158386	2.299801	860.345642	-720.762634	250.301895	420.866394	-646.390381	-29.157993	472.544220	-711.965088	257.821991	67.612083	-704.640930	-24.897024	75.725044	-650.677429	302.404785	1290.296509	-618.976563	-88.467041	1291.893066	-588.108765	106.407158	1321.740479	-570.178772	104.546562	1586.623535	-684.475525	332.898376	1054.103271	-643.643005	-136.463211	1059.410034	-562.765137	303.969391	815.257019	-533.999268	-95.789207	824.470398	-595.950256	100.856667	962.041077	375.793427	9.276511	923.064636	403.534180	190.012695
-603.196045	203.630295	864.470886	-605.175110	2.302114	860.347595	-720.757019	250.298264	420.864166	-646.414124	-29.177393	472.529785	-711.961426	257.821564	67.611382	-704.660583	-24.886658	75.732872	-650.628418	302.365692	1290.325317	-618.992798	-88.516106	1291.884888	-588.087402	106.341515	1321.732788	-570.121216	104.417580	1586.630127	-684.421631	332.896637	1054.121216	-643.675720	-136.450134	1059.380005	-562.730835	303.970764	815.283020	-534.030029	-95.805008	824.485901	-595.961609	100.844711	962.047913	375.803558	9.264263	923.065857	403.560791	189.954651
-603.202576	203.635651	864.493958	-605.227661	2.275461	860.342590	-720.767090	250.299484	420.876129	-646.456177	-29.155458	472.530273	-711.970154	257.813171	67.577927	-704.757080	-24.889526	75.738785	-650.524475	302.316437	1290.338623	-618.977417	-88.575539	1291.850342	-588.186157	106.385574	1321.708130	-570.055359	104.301193	1586.622070	-684.339417	332.833618	1054.150513	-643.718506	-136.450195	1059.363647	-562.693726	303.903595	815.301331	-534.069458	-95.812012	824.435425	-595.981995	100.818558	962.055847	375.805237	9.266265	923.071533	403.561890	189.939270
-603.196960	203.593109	864.480103	-605.243042	2.226918	860.346130	-720.699951	250.269180	420.844574	-646.475586	-29.201742	472.546143	-711.919556	257.820221	67.607758	-704.634155	-24.884085	75.735268	-650.482422	302.300079	1290.363525	-619.045959	-88.594879	1291.839355	-588.056396	106.239014	1321.700439	-569.968872	104.184547	1586.604492	-684.349670	332.876404	1054.181396	-643.763000	-136.447601	1059.323730	-562.507202	303.554932	815.199829	-534.116272	-95.804169	824.410522	-595.987000	100.780838	962.050842	375.812286	9.251452	923.077271	403.560303	189.973328
-603.166931	203.616653	864.494202	-605.304688	2.217043	860.344421	-720.693665	250.289597	420.837067	-646.515381	-29.199640	472.527954	-711.971924	257.843994	67.592216	-704.676819	-24.883894	75.735474	-650.446533	302.243195	1290.359131	-619.031189	-88.642929	1291.811646	-588.017395	106.185638	1321.701294	-569.908936	104.084953	1586.597656	-684.311707	332.881317	1054.200684	-643.782654	-136.451233	1059.307861	-562.446106	303.496826	815.205200	-534.165588	-95.840080	824.393311	-595.999023	100.776413	962.056519	375.802948	9.261477	923.068420	403.563477	189.955536
-603.156616	203.610016	864.492310	-605.305969	2.184823	860.364197	-720.639526	250.283173	420.823914	-646.529785	-29.185268	472.539917	-711.936035	257.843231	67.591751	-704.631958	-24.886602	75.710594	-650.383606	302.220917	1290.397339	-619.033508	-88.674652	1291.809570	-588.021790	106.127457	1321.687256	-569.836060	103.978813	1586.590576	-684.254517	332.856689	1054.227417	-643.825195	-136.457855	1059.277100	-562.401794	303.519562	815.253723	-534.196228	-95.845276	824.370178	-596.007202	100.767624	962.066711	375.949829	8.988239	923.074219	403.947693	189.076019
-603.121216	203.582230	864.498291	-605.345337	2.153547	860.357727	-720.662476	250.308517	420.852936	-646.586853	-29.217661	472.557007	-712.023560	257.844910	67.592422	-704.628113	-24.889256	75.741165	-650.338379	302.193878	1290.425049	-619.062012	-88.723976	1291.752441	-587.986206	106.063637	1321.665894	-569.747253	103.866310	1586.585815	-684.228699	332.827881	1054.249756	-643.858093	-136.463974	1059.242432	-562.356018	303.477966	815.282471	-534.232483	-95.880157	824.331970	-596.017334	100.728981	962.066956	375.967010	8.967987	923.085205	403.962158	189.055756
-603.122925	203.569458	864.519836	-605.378357	2.152622	860.342346	-720.610291	250.301071	420.851563	-646.583130	-29.211023	472.528412	-712.008545	257.832336	67.612465	-704.591980	-24.913286	75.719978	-650.268555	302.143677	1290.452881	-619.051758	-88.728668	1291.731079	-587.963867	106.003693	1321.668823	-569.659546	103.775497	1586.555664	-684.147949	332.799866	1054.280762	-643.888733	-136.454773	1059.196289	-562.344299	303.485413	815.292725	-534.278259	-95.891006	824.305969	-596.022949	100.702400	962.068665	375.959686	8.968622	923.077209	403.965485	189.055954
-603.102356	203.526016	864.517029	-605.412964	2.105079	860.355591	-720.593201	250.313324	420.852448	-647.508240	-29.884422	472.695465	-712.004272	257.832153	67.614296	-705.005859	-24.940966	75.837547	-650.205872	302.117981	1290.459106	-619.116943	-88.777740	1291.685181	-587.926453	105.958984	1321.667236	-569.568970	103.681320	1586.535767	-684.097839	332.773773	1054.291260	-643.949707	-136.474915	1059.148438	-562.295837	303.426636	815.298279	-534.330811	-95.899521	824.259521	-596.043945	100.662758	962.075134	375.971741	8.972667	923.084351	403.981018	189.056595
-603.077209	203.512817	864.506958	-605.454163	2.083920	860.348389	-720.563293	250.311462	420.822479	-647.578125	-29.931049	472.707886	-711.990601	257.839294	67.603363	-705.029297	-24.938963	75.843468	-650.147095	302.085846	1290.470825	-619.105835	-88.823685	1291.653931	-587.890442	105.890488	1321.628906	-569.516479	103.566093	1586.495239	-684.012146	332.723053	1054.300903	-643.979553	-136.530029	1059.123413	-562.427063	303.806091	815.400452	-534.389526	-95.956795	824.224243	-596.050659	100.644371	962.066406	375.993103	8.992350	923.076843	403.999634	189.047104
-603.040100	203.521133	864.512024	-605.449951	2.062937	860.355591	-720.537964	250.313538	420.830750	-647.519531	-29.860691	472.681274	-711.952209	257.851990	67.595734	-705.012512	-24.940987	75.836113	-650.085754	302.036194	1290.464355	-619.112610	-88.863235	1291.616699	-587.979126	105.929726	1321.599976	-569.434998	103.466698	1586.479980	-683.951538	332.705688	1054.296143	-644.028198	-136.545975	1059.095215	-562.399841	303.806213	815.408691	-534.446533	-95.987366	824.171570	-596.030029	100.638046	962.072510	376.010956	9.002520	923.062378	403.996094	189.065979
-603.026550	203.514221	864.512329	-605.484314	2.036091	860.351379	-720.548157	250.319672	420.833710	-647.538269	-29.899679	472.670654	-711.959351	257.852295	67.596230	-705.123901	-24.949112	75.855873	-650.024597	301.988678	1290.471924	-619.100037	-88.890411	1291.578369	-587.950073	105.878082	1321.580200	-569.281982	103.421257	1586.466797	-683.911316	332.691803	1054.282227	-644.063904	-136.547943	1059.048218	-562.370117	303.792603	815.415039	-534.475586	-96.007599	824.125732	-596.044861	100.617249	962.070862	376.020447	8.989035	923.091492	404.015747	189.006287
-602.972534	203.523209	864.522766	-605.470398	2.051599	860.350220	-720.544617	250.317612	420.836548	-647.532593	-29.918118	472.658661	-711.985779	257.852112	67.589432	-705.081421	-24.928642	75.829575	-649.962158	301.966248	1290.456299	-619.139709	-88.912735	1291.548828	-587.828857	105.770790	1321.532837	-569.187866	103.322151	1586.443970	-683.855774	332.707153	1054.307617	-644.101563	-136.561066	1059.010986	-562.350952	303.775177	815.414429	-534.561523	-96.080795	824.075134	-596.017639	100.622108	962.075867	376.011383	9.001626	923.090271	403.994263	189.040665
-602.937988	203.494247	864.513977	-605.495056	2.000602	860.337097	-720.563110	250.318039	420.832214	-647.538147	-29.917955	472.651276	-711.999634	257.852386	67.588951	-704.998169	-24.939703	75.838821	-649.891052	301.963104	1290.463989	-619.129333	-88.935539	1291.489014	-587.784546	105.706070	1321.524780	-569.084656	103.243942	1586.426758	-683.787964	332.662567	1054.310303	-644.174255	-136.575043	1058.946411	-562.323975	303.767609	815.417908	-534.609741	-96.106071	824.018555	-596.007324	100.577759	962.064392	376.028503	8.942641	923.088135	404.010284	189.023407
-602.935608	203.474915	864.507751	-605.498291	1.997831	860.337585	-720.558289	250.315140	420.828583	-647.518494	-29.914310	472.625366	-712.013123	257.852051	67.582451	-705.060303	-24.928034	75.795914	-649.812805	301.933929	1290.483398	-619.143311	-88.957649	1291.462524	-587.766724	105.639458	1321.491577	-568.989624	103.144051	1586.406616	-683.755249	332.654633	1054.336304	-644.224854	-136.566162	1058.914429	-562.318909	303.730713	815.413696	-534.656494	-96.139343	823.982056	-596.003723	100.569565	962.061279	376.059662	8.973373	923.079102	404.020569	189.019012
-602.906555	203.488724	864.514282	-605.504395	1.998667	860.331543	-720.586487	250.319275	420.840424	-647.523743	-29.938553	472.608795	-712.010315	257.851929	67.582779	-705.087341	-24.937080	75.817909	-649.738708	301.925049	1290.484619	-619.160767	-88.986099	1291.414185	-587.720947	105.603821	1321.473755	-568.890869	103.057793	1586.378418	-683.698425	332.636597	1054.348877	-644.267578	-136.578766	1058.866211	-562.280762	303.682129	815.416016	-534.734375	-96.203621	823.921570	-595.983643	100.569305	962.060608	376.062225	8.975320	923.077209	404.029449	189.048615
-602.868042	203.462891	864.506165	-605.487610	1.986786	860.328308	-720.604980	250.308090	420.832336	-647.480957	-29.912748	472.619751	-712.038452	257.886566	67.601074	-705.060547	-24.938627	75.792763	-649.669617	301.899841	1290.467896	-619.202942	-89.022591	1291.373779	-587.672058	105.565300	1321.457397	-568.784790	102.965797	1586.351440	-683.625427	332.599884	1054.350098	-644.343628	-136.544418	1058.825928	-562.266846	303.678070	815.407227	-534.775757	-96.220375	823.894409	-595.956421	100.551819	962.054993	376.112305	8.998186	923.079163	404.067993	189.068573
-602.827759	203.498810	864.515930	-605.459412	2.002790	860.329712	-720.614868	250.309006	420.838898	-647.479004	-29.914356	472.633118	-711.966370	257.857056	67.542397	-704.990112	-24.921881	75.815552	-649.561096	301.874054	1290.491821	-619.226501	-89.082626	1291.339722	-587.763062	105.623466	1321.434082	-568.669800	102.878487	1586.338623	-683.579956	332.611359	1054.353394	-644.402954	-136.570496	1058.810303	-562.224426	303.630249	815.402771	-534.850891	-96.262024	823.856812	-595.914185	100.573257	962.059814	376.114838	9.001500	923.084290	404.063477	189.050323
-602.819153	203.488571	864.511292	-605.480164	1.974044	860.325317	-720.654297	250.281296	420.842957	-647.505737	-29.919149	472.649353	-711.935730	257.854309	67.537102	-705.023438	-24.927792	75.822876	-649.478638	301.870209	1290.491455	-619.213806	-89.098152	1291.300293	-587.713684	105.591278	1321.415283	-568.568237	102.790962	1586.331055	-683.531250	332.601593	1054.368408	-644.479065	-136.528503	1058.765259	-562.221741	303.594696	815.389954	-534.900208	-96.280220	823.833069	-595.910767	100.552818	962.054504	376.128326	8.995768	923.089722	404.084808	189.035782
-602.782410	203.495941	864.505981	-605.448364	2.007164	860.335632	-720.715820	250.297623	420.860016	-647.525330	-29.909130	472.635559	-711.960083	257.855499	67.539223	-705.036072	-24.928726	75.823456	-649.384033	301.842987	1290.497559	-619.242310	-89.122063	1291.284912	-587.662964	105.566460	1321.409912	-568.462280	102.705482	1586.313721	-683.470337	332.567902	1054.381226	-644.525818	-136.526230	1058.754028	-562.189819	303.577423	815.375671	-534.964050	-96.305031	823.801697	-595.876343	100.580307	962.057129	376.177643	9.014298	923.101440	404.092926	189.052200
-602.791260	203.492462	864.503479	-605.423950	1.983643	860.326111	-720.746277	250.297653	420.864258	-647.511841	-29.895609	472.624786	-711.991577	257.835938	67.563736	-705.066833	-24.927359	75.825256	-649.293152	301.832336	1290.514893	-619.274841	-89.145012	1291.242798	-587.627197	105.533516	1321.405518	-568.355530	102.619331	1586.306885	-683.406067	332.549408	1054.413086	-644.609436	-136.532486	1058.713379	-562.189270	303.528931	815.362549	-534.995544	-96.297195	823.786499	-595.842163	100.564590	962.048950	376.195343	9.011805	923.094543	404.100708	189.047760
-602.729736	203.508987	864.501709	-605.405762	2.002480	860.317566	-720.757141	250.291458	420.881744	-647.486145	-29.880589	472.635742	-711.992188	257.869171	67.577843	-704.994934	-24.939615	75.835457	-649.202148	301.813904	1290.534180	-619.263245	-89.170753	1291.222046	-587.585083	105.489677	1321.372314	-568.254639	102.563690	1586.302612	-683.331116	332.533936	1054.403931	-644.690002	-136.567535	1058.698364	-562.175781	303.499451	815.359680	-535.375122	-96.586288	823.548157	-595.801208	100.577126	962.043579	376.201294	9.002006	923.118286	404.107330	189.027863
-602.736694	203.515274	864.494995	-605.417053	2.017842	860.309692	-720.832458	250.315338	420.905029	-647.495422	-29.897388	472.625977	-711.999817	257.879089	67.614098	-705.003296	-24.926857	75.818375	-649.133240	301.800842	1290.513062	-619.289063	-89.158585	1291.176147	-587.445679	105.387505	1321.371216	-568.161621	102.490929	1586.297852	-683.299194	332.541870	1054.418091	-644.702271	-136.487106	1058.628296	-562.160522	303.450500	815.340698	-535.131409	-96.354149	823.721252	-595.795349	100.586929	962.034973	376.205231	9.010459	923.115662	404.100708	189.030609
-602.696533	203.544266	864.492188	-605.373047	2.045597	860.309082	-720.877686	250.308136	420.916901	-647.499634	-29.901222	472.626648	-711.983398	257.882294	67.596275	-705.001404	-24.948069	75.803093	-649.026855	301.807159	1290.525269	-619.304810	-89.188271	1291.148804	-587.397034	105.379456	1321.333984	-568.076050	102.441498	1586.291992	-683.257324	332.556458	1054.423218	-644.750305	-136.474884	1058.596069	-562.146423	303.444092	815.328796	-535.136475	-96.339981	823.729004	-595.741028	100.616394	962.032288	376.274414	9.027637	923.117065	404.130890	189.056168
-602.669312	203.571106	864.480286	-605.340088	2.025445	860.290161	-720.910645	250.295868	420.907501	-647.494934	-29.897087	472.631256	-711.976379	257.897430	67.585876	-705.093384	-24.937416	75.794281	-648.903992	301.793854	1290.524780	-619.289856	-89.233452	1291.125488	-587.432129	105.447639	1321.323120	-567.991211	102.377861	1586.282471	-683.173096	332.542572	1054.438110	-644.785034	-136.459244	1058.580322	-562.108826	303.443756	815.317505	-535.166382	-96.313606	823.695374	-595.695068	100.616837	962.015503	376.313873	9.061534	923.114441	404.143494	189.065369
-602.654602	203.590164	864.488098	-605.321533	2.083963	860.299683	-720.956421	250.313568	420.932526	-647.469971	-29.878860	472.621948	-711.974792	257.894775	67.581734	-705.020569	-24.949171	75.829651	-648.799988	301.793213	1290.529663	-619.251343	-89.213425	1291.105713	-587.378235	105.425781	1321.318115	-567.898743	102.321091	1586.283569	-683.108765	332.080475	1054.564087	-644.819214	-136.450958	1058.574341	-561.966614	303.121094	815.190125	-535.189514	-96.311295	823.677307	-595.671875	100.656166	962.023621	376.314697	9.075577	923.130615	404.160706	189.071213
-602.631409	203.572708	864.459106	-605.312073	2.079916	860.301086	-720.936890	250.271912	420.907776	-647.477112	-29.862204	472.635193	-711.965210	257.872711	67.595345	-705.038147	-24.929363	75.820412	-648.707825	301.794586	1290.514648	-619.208130	-89.229202	1291.103516	-587.342102	105.422905	1321.292603	-567.813538	102.271683	1586.290039	-683.072266	332.546082	1054.471680	-644.848755	-136.421951	1058.566895	-562.053101	303.409119	815.288879	-535.249390	-96.315002	823.638306	-595.629517	100.659416	962.007935	376.371490	9.089225	923.143250	404.202423	189.072723
-602.581421	203.618668	864.475403	-605.276001	2.111626	860.280640	-720.946106	250.276749	420.919220	-647.477966	-29.874485	472.632874	-711.966187	257.896301	67.614159	-705.035828	-24.942339	75.840759	-648.617981	301.775146	1290.521362	-619.201965	-89.241203	1291.066162	-587.279236	105.387054	1321.295288	-567.709045	102.211174	1586.284058	-683.023315	332.597198	1054.492432	-644.867798	-136.380798	1058.528687	-561.902649	303.125854	815.189636	-535.270752	-96.312798	823.608643	-595.581482	100.679604	962.005066	376.404449	9.081389	923.153015	404.223358	189.087692
-602.566589	203.640564	864.457275	-605.268127	2.123774	860.284241	-720.960022	250.294556	420.931213	-647.460144	-29.843296	472.603882	-711.993347	257.888855	67.619766	-705.022522	-24.938513	75.835442	-648.507935	301.787445	1290.529297	-619.151367	-89.214867	1291.051636	-587.120667	105.302223	1321.281128	-567.622864	102.163017	1586.285645	-682.961609	332.581909	1054.497314	-644.866455	-136.342880	1058.505615	-561.826904	303.088776	815.176758	-535.292419	-96.296371	823.569702	-595.551636	100.706970	961.996460	376.426697	9.132097	923.156799	404.232452	189.111603
-602.544678	203.662125	864.466431	-605.245605	2.136187	860.286865	-720.992798	250.308380	420.932678	-647.488281	-29.843620	472.626495	-712.054016	257.888947	67.613190	-705.075867	-24.931400	75.823410	-648.418823	301.771362	1290.522217	-619.140442	-89.222641	1291.024780	-587.051086	105.291862	1321.263794	-567.519287	102.126724	1586.273315	-682.847778	332.133484	1054.611694	-644.869324	-136.326797	1058.493896	-561.777527	303.116028	815.146790	-535.309692	-96.285995	823.541382	-595.518127	100.720703	962.001343	376.451874	9.114955	923.170837	404.257538	189.107681
-602.492981	203.736847	864.475769	-605.228088	2.149356	860.279724	-720.920044	250.283524	420.925537	-646.687866	-29.275429	472.492462	-712.010071	257.888428	67.575066	-704.681580	-24.915756	75.731972	-648.315430	301.759186	1290.499878	-619.038940	-89.234253	1291.016479	-587.108093	105.363472	1321.222900	-567.408386	102.079575	1586.269409	-682.825867	332.631073	1054.483154	-644.871033	-136.301682	1058.475830	-561.709534	303.117920	815.159302	-535.312927	-96.240860	823.506775	-595.477051	100.755669	962.001709	376.506592	9.157379	923.153076	404.276978	189.125732
-602.458740	203.731567	864.468811	-605.204346	2.189942	860.274109	-720.889954	250.296326	420.928650	-646.551758	-29.176189	472.455048	-711.994873	257.881226	67.587372	-704.616394	-24.912251	75.714569	-648.212585	301.744598	1290.507690	-619.018982	-89.256294	1290.978149	-587.044373	105.378830	1321.210938	-567.304199	102.047775	1586.264648	-682.751221	332.666687	1054.490234	-644.856934	-136.303284	1058.435669	-561.667297	303.166077	815.160767	-535.292175	-96.225967	823.482178	-595.433289	100.772888	961.994141	376.531067	9.156931	923.155640	404.340271	189.110367
-602.401917	203.740845	864.482422	-605.161987	2.186033	860.285095	-720.839233	250.301163	420.914459	-646.585449	-29.203833	472.460510	-711.981689	257.847321	67.569153	-704.620300	-24.908802	75.716087	-648.146545	301.771667	1290.517700	-618.944397	-89.225006	1290.964844	-586.857300	105.295639	1321.176758	-567.209045	102.020096	1586.257935	-682.655212	332.678467	1054.500488	-644.844727	-136.262939	1058.433960	-561.733215	303.519684	815.248108	-535.296570	-96.199379	823.452881	-595.392700	100.773941	962.007202	376.582123	9.207653	923.155090	404.352325	189.142899
-602.367920	203.792725	864.496887	-605.132385	2.218555	860.270447	-720.838318	250.339615	420.933228	-646.553711	-29.159897	472.451599	-711.957581	257.868103	67.583153	-704.637390	-24.915781	75.721588	-648.072632	301.770325	1290.514526	-618.902588	-89.217392	1290.921875	-586.775879	105.282028	1321.170532	-567.105530	102.002724	1586.255005	-682.568298	332.698456	1054.500244	-644.810913	-136.242325	1058.395630	-561.657532	303.563293	815.237366	-535.276367	-96.169449	823.417725	-595.340332	100.801514	962.005066	376.636597	9.244111	923.156250	404.366547	189.194290
-602.333069	203.799286	864.493225	-605.126526	2.225514	860.269897	-720.794678	250.353683	420.961823	-646.515686	-29.129539	472.461548	-711.952942	257.876434	67.575104	-704.626343	-24.915354	75.717567	-647.980225	301.792206	1290.523438	-618.842712	-89.225822	1290.902710	-586.692444	105.277428	1321.160645	-567.012878	101.980049	1586.257568	-682.513916	332.730682	1054.510864	-644.770142	-136.231934	1058.374146	-561.441772	303.260773	815.157471	-535.253845	-96.172699	823.373047	-595.319275	100.808586	962.002869	376.675598	9.292747	923.149048	404.404572	189.222260
-602.297058	203.851746	864.483704	-605.106628	2.248141	860.271851	-720.743164	250.364227	420.920502	-647.330750	-29.741253	472.575012	-711.904663	257.875793	67.582672	-704.992188	-24.923038	75.824280	-647.897888	301.812897	1290.550171	-618.801819	-89.220688	1290.859863	-586.610840	105.265244	1321.146362	-566.916260	101.978111	1586.237305	-682.439514	332.768585	1054.510742	-644.741028	-136.204544	1058.375000	-561.361023	303.241089	815.153076	-535.201050	-96.107147	823.360901	-595.282166	100.851357	961.998413	376.711456	9.286870	923.175232	404.411682	189.231918
-602.256470	203.855057	864.489075	-605.052917	2.247240	860.265991	-720.731689	250.384689	420.929352	-647.406433	-29.796724	472.592072	-712.014832	257.877014	67.581902	-705.000488	-24.914810	75.817993	-647.815613	301.818481	1290.543335	-618.733765	-89.210533	1290.825439	-586.510986	105.279907	1321.120972	-566.808167	101.965126	1586.232788	-682.325439	332.767670	1054.509399	-644.670776	-136.156250	1058.347046	-561.440308	303.623627	815.235962	-535.173767	-96.078659	823.321899	-595.229675	100.847542	961.997620	376.754944	9.327980	923.181824	404.452942	189.257416
-602.244629	203.889877	864.498657	-605.077820	2.265096	860.260498	-720.703796	250.409714	420.963501	-647.338928	-29.779039	472.611633	-711.957703	257.885498	67.619850	-704.948792	-24.916065	75.819595	-647.717285	301.818207	1290.551147	-618.662964	-89.201248	1290.811401	-586.440857	105.293556	1321.098511	-566.704407	101.971786	1586.234375	-682.251831	332.756683	1054.515381	-644.647339	-136.173019	1058.340454	-561.377136	303.692627	815.254700	-535.180847	-96.078072	823.288025	-595.222473	100.864922	961.998291	376.799103	9.342243	923.187744	404.474823	189.267670
-602.180542	203.913712	864.500977	-605.020569	2.262198	860.275024	-720.644104	250.395340	420.949707	-647.349854	-29.778978	472.633759	-711.945496	257.885895	67.619850	-704.988037	-24.905209	75.830193	-647.652222	301.816620	1290.561157	-618.584290	-89.219078	1290.808350	-586.374634	105.303635	1321.094971	-566.605225	101.958359	1586.233398	-682.177795	332.799042	1054.522827	-644.584473	-136.174988	1058.349854	-561.311523	303.699890	815.266724	-535.128052	-96.020241	823.265930	-595.166382	100.881477	962.007202	376.871246	9.357060	923.176453	404.534576	189.296265
-602.157288	203.925354	864.484192	-604.992676	2.291505	860.272583	-720.618103	250.430862	420.939301	-647.322754	-29.763851	472.627045	-711.964355	257.851929	67.602592	-705.002136	-24.881197	75.818398	-647.586304	301.850067	1290.572876	-618.485474	-89.175087	1290.789795	-586.299927	105.298508	1321.073853	-566.508728	101.970741	1586.235840	-682.115967	332.800568	1054.545288	-644.526489	-136.171585	1058.341064	-561.239075	303.720093	815.274231	-535.111023	-96.027061	823.235413	-595.127808	100.908875	961.996643	376.915375	9.373345	923.199402	404.536743	189.318100
-602.136963	203.923141	864.483887	-604.992065	2.303494	860.270569	-720.609314	250.465012	420.949921	-647.319824	-29.758497	472.612244	-712.022095	257.885986	67.623734	-704.953491	-24.880028	75.816193	-647.515564	301.854279	1290.574341	-618.433838	-89.164787	1290.756836	-586.206055	105.309425	1321.072876	-566.388611	101.991310	1586.233398	-682.030823	332.773682	1054.554688	-644.461121	-136.142914	1058.310425	-561.202942	303.737091	815.280151	-535.060364	-95.977318	823.193298	-595.102234	100.911743	961.994202	376.975586	9.440508	923.203186	404.555206	189.367203
-602.077698	203.977036	864.493408	-604.938599	2.338592	860.268188	-720.533752	250.446884	420.944916	-646.519165	-29.145449	472.456604	-711.994568	257.887054	67.624359	-704.695496	-24.854671	75.761040	-647.449463	301.866180	1290.552734	-618.374390	-89.154633	1290.696411	-586.124390	105.343269	1321.034912	-566.268555	102.012619	1586.215820	-681.987671	332.775574	1054.523315	-644.399414	-136.112671	1058.294189	-561.123596	303.760437	815.267456	-534.973206	-95.918488	823.159424	-595.042053	100.950279	961.997314	377.023926	9.466434	923.213013	404.577118	189.406631
-602.023926	203.983704	864.471008	-604.867188	2.350908	860.237183	-720.467896	250.458481	420.934265	-646.367249	-29.028620	472.411652	-712.007507	257.852875	67.604851	-704.868652	-24.862911	75.771156	-647.402649	301.864471	1290.537354	-618.301392	-89.133026	1290.649902	-586.022888	105.346115	1320.979614	-566.153320	102.057892	1586.205444	-681.914429	332.739960	1054.491699	-644.334839	-136.091095	1058.251587	-561.074097	303.753998	815.247620	-534.894043	-95.868187	823.111511	-594.960632	100.955986	961.968933	377.056732	9.465995	923.218933	404.589508	189.422211
-601.960083	204.011429	864.475342	-604.815613	2.390328	860.229797	-720.450378	250.478195	420.937897	-646.354248	-28.982119	472.411774	-711.984924	257.845551	67.623894	-704.879395	-24.867687	75.764870	-647.366699	301.881073	1290.523071	-618.228821	-89.098373	1290.606689	-585.959473	105.372658	1320.965576	-566.025574	102.095642	1586.195679	-681.877258	332.733948	1054.496216	-644.243774	-136.077408	1058.225464	-561.013245	303.786316	815.261047	-534.841187	-95.839638	823.069641	-594.905029	100.983139	961.967407	377.107819	9.508116	923.220520	404.605164	189.452118
-601.910522	204.033112	864.478699	-604.780090	2.383297	860.251831	-720.393860	250.477158	420.943024	-646.370422	-29.001297	472.431610	-711.960266	257.845581	67.625427	-704.871277	-24.871836	75.753021	-647.317688	301.906525	1290.547607	-618.128967	-89.079094	1290.609863	-585.873108	105.380531	1320.973267	-565.921509	102.135353	1586.203491	-681.846191	332.764282	1054.513672	-644.200134	-136.073456	1058.232422	-560.947632	303.791443	815.272827	-534.778564	-95.809647	823.079346	-594.872437	100.999542	961.981201	377.170868	9.510101	923.229004	404.670807	189.472290
-601.838562	204.033615	864.490662	-604.714539	2.374349	860.282227	-720.353271	250.482330	420.960480	-646.436523	-29.040302	472.499207	-712.016296	257.846191	67.618843	-704.926758	-24.873592	75.797180	-647.275146	301.936432	1290.569458	-618.041504	-89.071030	1290.652222	-585.815430	105.406265	1321.015625	-565.808350	102.168716	1586.222534	-681.813721	332.768494	1054.545532	-644.163635	-136.072952	1058.252075	-560.891174	303.797791	815.274414	-534.771973	-95.834068	823.084900	-594.811035	101.004356	962.003174	377.245453	9.503130	923.252991	404.715302	189.486465
-601.822205	204.036774	864.477173	-604.718689	2.381498	860.276550	-720.301575	250.497604	420.964478	-646.491760	-29.071196	472.522430	-711.964539	257.847198	67.589745	-704.963806	-24.879866	75.807281	-647.197144	301.937439	1290.576294	-617.966431	-89.045029	1290.675537	-585.763428	105.427467	1321.020386	-565.695801	102.199013	1586.224243	-681.755676	332.759674	1054.541748	-644.107910	-136.053299	1058.266602	-560.853394	303.785400	815.270813	-534.724609	-95.819221	823.079895	-594.783142	101.012192	961.991821	377.304993	9.560723	923.261597	404.755035	189.531555
-601.811462	204.008194	864.475037	-604.699280	2.408456	860.252563	-720.286255	250.520020	420.943451	-646.459839	-29.044952	472.492676	-711.969849	257.842377	67.638420	-704.942749	-24.871552	75.784164	-647.178894	301.939270	1290.558838	-617.902466	-89.058685	1290.667114	-585.671265	105.431244	1320.985107	-565.565674	102.246513	1586.197754	-681.686584	332.745819	1054.512207	-644.016113	-136.049561	1058.243286	-560.828125	303.821655	815.259827	-534.677917	-95.794212	823.042114	-594.742554	101.000031	961.976318	377.346161	9.572810	923.280762	404.776550	189.534805
-601.779846	204.050415	864.458740	-604.635620	2.429245	860.234497	-720.252563	250.547165	420.939850	-646.378174	-28.998734	472.477142	-711.969604	257.852142	67.639519	-704.905518	-24.863209	75.790901	-647.120789	301.936462	1290.513184	-617.795776	-89.031281	1290.634033	-585.593628	105.472694	1320.947998	-565.434387	102.302322	1586.160889	-681.644653	332.723724	1054.481201	-643.904907	-135.949966	1058.187378	-560.799561	303.825256	815.213867	-534.595093	-95.760040	822.980469	-594.661438	101.031815	961.956299	377.373047	9.642308	923.269775	404.787109	189.589203
-601.732361	204.059677	864.436890	-604.578857	2.482802	860.199707	-720.256653	250.569870	420.950775	-647.097351	-29.495529	472.535767	-711.990662	257.838013	67.662125	-705.289001	-24.900509	75.874512	-647.039978	301.971130	1290.490601	-617.690125	-88.986465	1290.616821	-585.525757	105.500137	1320.905884	-565.337097	102.404495	1586.132568	-681.592407	332.697540	1054.430176	-643.805542	-135.907623	1058.155518	-560.771667	303.819000	815.171509	-534.494080	-95.709328	822.964294	-594.585022	101.056450	961.925720	377.464600	9.674243	923.241638	404.848724	189.630508
-601.664001	204.093079	864.450134	-604.490601	2.486148	860.213745	-720.194885	250.575378	420.970459	-647.136292	-29.542568	472.568298	-711.956299	257.853302	67.663292	-705.310242	-24.902338	75.881371	-647.007385	301.987183	1290.440430	-617.591797	-88.956070	1290.627686	-585.439026	105.521896	1320.904663	-565.185669	102.449699	1586.124878	-681.586365	332.746704	1054.390747	-643.749634	-135.854965	1058.156982	-560.699829	303.811859	815.174866	-534.435303	-95.673225	822.992737	-594.521667	101.076584	961.940674	377.509918	9.725066	923.251709	404.875824	189.693817
-601.617493	204.079025	864.469299	-604.439758	2.462393	860.255615	-720.181580	250.596085	420.979706	-647.147217	-29.560526	472.601105	-711.984497	257.840607	67.673225	-705.318604	-24.899597	75.882767	-646.949524	302.035980	1290.438843	-617.512695	-88.947052	1290.662354	-585.368835	105.551865	1320.917603	-565.073486	102.505981	1586.151245	-681.625427	332.815887	1054.429932	-643.709534	-135.857605	1058.233276	-560.503113	303.389893	815.052551	-534.391846	-95.634644	823.044739	-594.483948	101.069283	961.972412	377.442474	10.016315	923.250488	404.584381	190.573364
-601.554260	204.085800	864.477356	-604.391663	2.452408	860.276733	-720.152588	250.574753	420.982788	-647.112610	-29.571936	472.662750	-712.021667	257.831512	67.668335	-705.022827	-24.884331	75.858383	-646.904358	302.037384	1290.445068	-617.430359	-88.952789	1290.709595	-585.327759	105.581795	1320.942993	-564.980408	102.570663	1586.176025	-681.596252	332.831024	1054.441772	-643.664063	-135.856049	1058.271240	-560.463623	303.350769	815.050415	-534.405884	-95.651985	823.050049	-594.444885	101.073891	961.988525	377.523163	10.102014	923.261658	404.613190	190.644287
-601.540527	204.079849	864.459595	-604.397644	2.459034	860.259338	-720.138428	250.591034	420.972931	-646.297058	-28.988422	472.506073	-712.042358	257.838226	67.657768	-704.644592	-24.873096	75.774132	-646.863770	302.069031	1290.419189	-617.321289	-88.905663	1290.743408	-585.264893	105.613731	1320.934937	-564.859985	102.626930	1586.170654	-681.570496	332.794281	1054.406738	-643.583923	-135.888245	1058.300537	-560.462952	303.413666	814.988647	-534.340454	-95.636955	823.065247	-594.412598	101.073120	961.968506	377.554230	10.142117	923.255188	404.642487	190.732361
-601.510437	204.136948	864.452454	-604.335083	2.538457	860.233521	-720.112549	250.573746	420.968536	-646.113586	-28.912107	472.489288	-712.053284	257.839417	67.661514	-704.629639	-24.872330	75.766075	-646.799866	302.085632	1290.381470	-617.240417	-88.895737	1290.712646	-585.199341	105.656929	1320.909058	-564.738281	102.715691	1586.144897	-681.518188	332.778778	1054.361328	-643.481628	-135.839096	1058.303711	-560.423462	303.433441	814.944458	-534.276855	-95.612030	823.050293	-594.337524	101.132927	961.949402	377.632416	10.184755	923.255066	404.673615	190.739380
-601.502319	204.115692	864.424561	-604.267517	2.511475	860.222839	-720.059509	250.593033	420.980499	-646.151978	-28.916323	472.464813	-712.026184	257.848053	67.703857	-704.621216	-24.844442	75.823044	-646.764099	302.089233	1290.303955	-617.169373	-88.873924	1290.697266	-585.104309	105.676544	1320.905273	-564.593994	102.801811	1586.124268	-681.475220	332.752136	1054.316528	-643.377686	-135.824905	1058.288086	-560.388184	303.430054	814.904480	-534.232117	-95.604546	823.034241	-594.273560	101.119553	961.928101	377.669220	10.217545	923.250977	404.708954	190.745850
-601.435059	204.148788	864.455811	-604.168213	2.518887	860.227539	-720.002686	250.590698	420.980011	-646.093262	-28.916969	472.484009	-712.010437	257.842102	67.716843	-704.595154	-24.842651	75.794205	-646.695068	302.112152	1290.293213	-617.049133	-88.828529	1290.676514	-585.035278	105.703499	1320.868164	-564.470337	102.884155	1586.120972	-681.473816	332.757324	1054.275024	-643.263916	-135.773407	1058.260010	-560.366577	303.446594	814.864563	-534.119385	-95.578362	823.039429	-594.190125	101.128365	961.945801	377.709229	10.273538	923.253784	404.729248	190.832916
-601.395447	204.091141	864.440186	-604.116089	2.511454	860.238770	-719.971313	250.591446	421.004425	-646.073303	-28.878710	472.477234	-711.996765	257.808319	67.703148	-704.632080	-24.840466	75.809914	-646.678040	302.125427	1290.301025	-616.952454	-88.821831	1290.710205	-584.958435	105.749023	1320.878784	-564.355469	102.984978	1586.124146	-681.445007	332.758148	1054.255981	-643.165955	-135.754898	1058.296875	-560.365173	303.457581	814.835938	-534.032654	-95.561867	823.080200	-594.139709	101.109001	961.943481	377.752808	10.297543	923.250671	404.785889	190.838959
-601.343323	204.130188	864.438660	-604.067505	2.509837	860.237793	-719.919922	250.575272	421.006897	-646.005432	-28.876097	472.494324	-711.997864	257.802673	67.704842	-704.670532	-24.845543	75.818764	-646.666260	302.153870	1290.298462	-616.845032	-88.806465	1290.750000	-584.912048	105.777565	1320.883179	-564.248413	103.068436	1586.132690	-681.439392	332.776611	1054.252686	-643.130066	-135.825287	1058.314453	-560.351501	303.449341	814.834473	-534.293518	-95.822639	822.899658	-594.101746	101.128433	961.943298	377.809357	10.296574	923.277161	404.820404	190.865875
-601.319336	204.122025	864.439514	-604.016418	2.498427	860.243103	-719.848389	250.561752	420.976959	-645.971924	-28.878817	472.523254	-711.933411	257.789490	67.690201	-704.829773	-24.850002	75.813171	-646.653931	302.162811	1290.274902	-616.779602	-88.786156	1290.795166	-584.862732	105.813446	1320.879761	-564.142090	103.150414	1586.125000	-681.408081	332.753571	1054.246826	-643.063660	-135.857941	1058.356934	-560.298401	303.476288	814.814697	-534.241272	-95.825874	822.912292	-594.067017	101.122078	961.946716	377.850433	10.346850	923.263123	404.839233	190.914581
-601.281616	204.139938	864.422913	-603.933716	2.492472	860.237915	-719.846680	250.565186	421.020416	-645.927490	-28.871929	472.493073	-712.000122	257.799255	67.721542	-704.867371	-24.859734	75.831215	-646.588074	302.186707	1290.213501	-616.690308	-88.762787	1290.746338	-584.821350	105.858139	1320.837891	-564.023499	103.223068	1586.102295	-681.338806	332.705719	1054.192505	-642.966125	-135.833099	1058.332031	-560.444763	303.918457	814.896667	-534.171753	-95.849144	822.894531	-593.996338	101.135750	961.935059	377.882660	10.368118	923.253357	404.873077	190.920319
-601.244446	204.177856	864.432373	-603.876099	2.501087	860.226135	-719.816345	250.585281	421.024414	-645.895081	-28.896053	472.497101	-711.981689	257.799622	67.725670	-704.828125	-24.871372	75.848694	-646.565735	302.201569	1290.173828	-616.587891	-88.728951	1290.688965	-584.757324	105.875671	1320.782349	-563.912048	103.317528	1586.064453	-681.300537	332.684052	1054.111572	-642.862854	-135.822693	1058.320679	-560.439758	303.989838	814.867004	-534.065613	-95.844658	822.889954	-593.956665	101.149796	961.934387	377.915985	10.374922	923.246216	404.882355	190.965515
-601.183777	204.163773	864.394409	-603.779480	2.497406	860.218018	-719.781372	250.608795	421.019836	-645.836975	-28.841427	472.464935	-712.011780	257.785217	67.705521	-704.832520	-24.871799	75.844940	-646.551453	302.225525	1290.119751	-616.473328	-88.654678	1290.686157	-584.676147	105.909851	1320.743530	-563.785400	103.414658	1586.036743	-681.288086	332.673492	1054.090698	-642.724915	-135.733841	1058.293457	-560.411194	303.974701	814.826843	-533.636658	-95.576904	823.087524	-593.875244	101.157043	961.911499	377.944031	10.409997	923.226074	404.899597	190.972214
-601.148010	204.152954	864.415833	-603.716248	2.498646	860.211609	-719.760620	250.589279	421.028656	-645.831604	-28.872522	472.488220	-712.027222	257.784973	67.702232	-704.809570	-24.846409	75.850769	-646.529297	302.258545	1290.105957	-616.394165	-88.647514	1290.688354	-584.627197	105.963707	1320.743286	-563.671936	103.493431	1586.023560	-681.278076	332.681915	1054.066650	-642.618469	-135.723846	1058.312378	-560.357788	303.940552	814.809143	-533.543030	-95.522812	823.099731	-593.831543	101.139603	961.919189	377.961639	10.395076	923.258545	404.938171	190.942871
-601.097168	204.125092	864.396118	-603.666748	2.460043	860.233948	-719.741455	250.600418	421.038544	-645.811279	-28.845301	472.504852	-712.000000	257.772308	67.724594	-704.837646	-24.851160	75.853561	-646.503357	302.277771	1290.115356	-616.269165	-88.604469	1290.765869	-584.574036	106.004166	1320.794312	-563.552246	103.592911	1586.020020	-681.279724	332.704254	1054.062256	-642.514160	-135.738281	1058.349731	-560.336365	303.954132	814.797546	-533.458008	-95.528931	823.140015	-593.788940	101.127289	961.921570	377.980865	10.418871	923.272949	404.945465	190.993652
-601.069214	204.133041	864.390076	-603.626953	2.496909	860.233032	-719.710571	250.583572	421.048279	-645.814209	-28.877964	472.535278	-711.974182	257.787750	67.746452	-704.852539	-24.856087	75.873222	-646.498657	302.307587	1290.121582	-616.204895	-88.597694	1290.794922	-584.518494	106.050079	1320.782471	-563.495728	103.637711	1586.015869	-681.273865	332.700165	1054.039917	-642.432983	-135.717361	1058.391235	-560.293884	303.996155	814.793762	-533.393921	-95.524925	823.173462	-593.746582	101.152313	961.917480	377.989716	10.428993	923.281677	404.967712	191.007858
-601.051208	204.146652	864.390320	-603.592407	2.474321	860.240479	-719.678406	250.579880	421.045776	-645.739319	-28.899895	472.585785	-711.949219	257.796356	67.780556	-704.822754	-24.854368	75.871597	-646.484985	302.338440	1290.073730	-616.165894	-88.581161	1290.772339	-584.486023	106.073013	1320.757568	-563.384033	103.706696	1585.992920	-681.265015	332.701630	1054.007935	-642.372620	-135.760605	1058.406860	-560.249390	303.984711	814.764893	-533.321106	-95.515884	823.180481	-593.705994	101.152313	961.920166	378.010925	10.422538	923.314575	404.983551	190.997894
-601.008118	204.161545	864.378174	-603.541138	2.459471	860.214783	-719.671631	250.586548	421.057556	-645.741882	-28.921080	472.557373	-712.037109	257.795959	67.743393	-704.826599	-24.857141	75.881737	-646.491211	302.324951	1290.000732	-616.076355	-88.567528	1290.766113	-584.457275	106.116837	1320.697632	-563.208923	103.824821	1585.948608	-681.226990	332.697937	1053.970703	-642.301819	-135.813400	1058.421509	-560.224304	304.007538	814.749573	-533.545471	-95.754395	822.958679	-593.660034	101.146370	961.901245	378.008606	10.374774	923.345276	404.980957	191.005646
-600.992188	204.163483	864.354492	-603.501587	2.426487	860.186218	-719.664978	250.575226	421.047577	-646.582520	-29.546499	472.703308	-712.028442	257.794891	67.740669	-705.241211	-24.893116	75.971420	-646.505554	302.325714	1289.966675	-616.024231	-88.560104	1290.728638	-584.418640	106.157616	1320.655518	-563.056641	103.919884	1585.915771	-681.235901	332.688416	1053.899292	-642.173706	-135.729584	1058.386841	-560.199890	304.028473	814.704163	-533.089172	-95.446724	823.161499	-593.620972	101.129677	961.874084	378.013611	10.369011	923.348816	404.978058	190.964249
-600.932373	204.174088	864.369019	-603.432678	2.408938	860.188416	-719.665649	250.581238	421.065186	-646.590698	-29.577835	472.658569	-712.017395	257.781830	67.756485	-705.286560	-24.896536	75.980461	-646.492188	302.356018	1289.942749	-615.960022	-88.532135	1290.728394	-584.354126	106.149315	1320.653198	-562.943848	103.998871	1585.895020	-681.228394	332.659576	1053.874390	-642.080139	-135.735123	1058.369019	-560.150513	304.021606	814.707214	-533.002563	-95.414536	823.164795	-593.548157	101.120735	961.881592	378.066620	10.339587	923.370544	405.027679	190.942642
-600.878723	204.151794	864.384521	-603.369751	2.348723	860.221436	-719.640503	250.570724	421.078094	-646.563599	-29.582861	472.674408	-712.015564	257.781708	67.755814	-705.250000	-24.890270	75.974648	-646.483643	302.385071	1289.937256	-615.861023	-88.511169	1290.754272	-584.324951	106.204628	1320.657837	-562.853516	104.074600	1585.880859	-681.246582	332.649780	1053.880371	-641.998718	-135.738037	1058.397705	-560.111389	304.019348	814.699402	-532.928772	-95.389954	823.204163	-593.495789	101.088997	961.906555	378.088348	10.295563	923.402161	405.046326	190.900925
-600.775024	204.158432	864.369995	-603.283386	2.331967	860.206604	-719.636108	250.564102	421.097717	-646.556641	-29.607658	472.707245	-712.031006	257.783020	67.760628	-705.001465	-24.884752	75.938026	-646.499451	302.427490	1289.926880	-615.773682	-88.481445	1290.770874	-584.299011	106.253616	1320.660156	-562.737732	104.160294	1585.876221	-681.260071	332.649475	1053.863647	-641.927185	-135.740524	1058.432007	-560.101746	304.020508	814.680176	-532.831909	-95.369781	823.251404	-593.445923	101.083755	961.895813	378.103149	10.263330	923.443359	405.046875	190.850082
-600.773804	204.137863	864.339294	-603.253662	2.355773	860.203247	-719.587952	250.542419	421.087646	-646.559509	-29.637579	472.727386	-711.855225	257.821472	67.494110	-704.965271	-24.869354	75.960556	-646.420654	302.548309	1290.018433	-615.697998	-88.455185	1290.791016	-584.262878	106.290916	1320.653198	-562.625793	104.261215	1585.885376	-681.238770	332.634857	1053.850464	-641.874695	-135.781708	1058.472900	-560.068726	304.043549	814.657104	-533.141907	-95.641319	823.028381	-593.415161	101.099464	961.877747	378.077240	10.218719	923.476318	405.029663	190.806076
-600.782410	204.117065	864.317749	-603.247009	2.369570	860.174927	-719.620483	250.563431	421.061005	-646.557556	-29.632811	472.701202	-712.020813	257.778961	67.746880	-705.040344	-24.874414	75.971451	-646.507874	302.484253	1289.867798	-615.606079	-88.425110	1290.792847	-584.227722	106.356995	1320.630371	-562.508423	104.346794	1585.859619	-681.254761	332.642242	1053.782227	-641.766663	-135.702560	1058.476196	-560.063843	304.078644	814.618591	-532.772034	-95.372490	823.201233	-593.375977	101.092453	961.849304	378.018341	10.129539	923.531067	404.986450	190.780396
-600.732178	204.115616	864.310486	-603.171814	2.347330	860.177429	-719.609070	250.514023	421.062927	-646.521301	-29.595541	472.715790	-712.016968	257.783234	67.753319	-705.014099	-24.856503	75.959122	-646.511414	302.488525	1289.812134	-615.473999	-88.384026	1290.812744	-584.194580	106.390976	1320.576782	-562.395996	104.422585	1585.826660	-681.239502	332.605988	1053.766602	-641.689697	-135.668198	1058.476074	-560.066833	304.102905	814.586914	-532.661255	-95.327980	823.205994	-593.316833	101.086792	961.847351	378.103485	9.790607	923.586365	405.327087	189.906555
-600.688538	204.115204	864.320374	-603.099976	2.288889	860.180664	-719.613464	250.500046	421.087067	-646.501526	-29.591366	472.723175	-711.887146	257.810425	67.477036	-705.261414	-24.874592	76.020721	-646.509033	302.497131	1289.783325	-615.385437	-88.380119	1290.849121	-584.133484	106.408157	1320.597778	-562.262817	104.496017	1585.826294	-681.215393	332.586090	1053.712036	-641.618347	-135.636459	1058.505127	-560.059631	304.110291	814.587341	-532.623779	-95.321556	823.184082	-593.255371	101.055855	961.853516	378.055267	9.719143	923.629395	405.339355	189.842896
-600.625793	204.096985	864.310730	-603.044861	2.268833	860.206604	-719.620544	250.508072	421.100983	-646.482117	-29.634930	472.737000	-711.990967	257.744080	67.721458	-705.282898	-24.891630	76.037720	-646.493713	302.524811	1289.766968	-615.291626	-88.335381	1290.877686	-584.101563	106.444672	1320.589478	-562.158264	104.558243	1585.825806	-681.226624	332.581543	1053.696899	-641.550781	-135.631546	1058.515747	-560.032166	304.093536	814.575684	-532.543457	-95.310387	823.221313	-593.211426	101.054100	961.863342	377.988800	9.672789	923.666443	405.318756	189.791061
-600.580139	204.102493	864.313843	-602.993591	2.248554	860.186584	-719.668091	250.490829	421.114227	-646.504395	-29.656521	472.759827	-712.029724	257.748840	67.729790	-705.274902	-24.906071	76.054504	-646.492493	302.539001	1289.756470	-615.264587	-88.348145	1290.863647	-584.093567	106.451698	1320.585327	-562.078491	104.631615	1585.814453	-681.275818	332.633270	1053.659302	-641.486633	-135.608932	1058.524780	-560.022827	304.076599	814.546448	-532.506653	-95.321442	823.251831	-593.164795	101.035866	961.854858	377.905121	9.600476	923.700928	405.278351	189.740784
-600.581177	204.094070	864.286804	-602.973999	2.236114	860.175293	-719.701538	250.484680	421.093018	-646.474304	-29.632818	472.737854	-712.008362	257.747589	67.726471	-705.114990	-24.886799	75.965378	-646.459167	302.586426	1289.739014	-615.204407	-88.325134	1290.832520	-584.063354	106.487396	1320.553955	-561.998291	104.696663	1585.787109	-681.266785	332.620087	1053.655884	-641.449951	-135.590042	1058.537476	-560.036194	304.088348	814.522949	-532.462036	-95.284325	823.214417	-593.130676	101.033852	961.833740	377.822174	9.544413	923.721680	405.249786	189.661224
-600.585022	204.074844	864.270569	-602.964722	2.252868	860.132385	-719.714722	250.488312	421.102661	-646.440002	-29.577301	472.708923	-711.879578	257.806854	67.463860	-705.143494	-24.882917	75.954903	-646.456482	302.613312	1289.676758	-615.129089	-88.294006	1290.828735	-584.031921	106.515060	1320.521973	-561.892334	104.784035	1585.764648	-681.281921	332.619232	1053.610352	-641.385376	-135.593170	1058.538208	-560.058044	304.120239	814.488770	-532.442749	-95.291992	823.190796	-593.104126	101.019394	961.801758	377.695618	9.486685	923.753784	405.181519	189.645569
-600.567383	204.075256	864.245972	-602.921936	2.244727	860.138977	-719.748901	250.461365	421.093140	-646.416138	-29.608650	472.712585	-712.029846	257.738068	67.726242	-705.129028	-24.895542	76.001862	-646.421509	302.618439	1289.657104	-615.065735	-88.277245	1290.830444	-583.988403	106.547485	1320.495117	-561.796692	104.850304	1585.745850	-681.259338	332.570770	1053.589722	-641.335876	-135.532761	1058.521851	-560.070923	304.111847	814.470093	-532.390320	-95.266266	823.164673	-593.059753	101.031952	961.791870	377.582733	9.417794	923.788757	405.141327	189.605957
-600.525024	204.116272	864.282898	-602.865723	2.249523	860.158875	-719.758240	250.459869	421.101166	-646.402710	-29.629782	472.729858	-711.992126	257.756683	67.760735	-705.142517	-24.895992	76.033562	-646.392517	302.637604	1289.648193	-614.995422	-88.296722	1290.861816	-583.960327	106.588417	1320.474487	-561.682556	104.915604	1585.743896	-681.258118	332.566864	1053.590454	-641.290283	-135.564148	1058.541870	-560.065491	304.106476	814.455017	-532.329285	-95.218002	823.197693	-593.021118	101.047546	961.821106	377.458282	9.351830	923.812927	405.105072	189.568008
-600.585999	204.200851	864.293701	-603.162903	2.581908	860.134277	-719.792358	250.480927	421.154510	-646.415405	-29.672426	472.668396	-712.034424	257.756805	67.753571	-705.158081	-24.888288	76.027946	-646.362305	302.655975	1289.654053	-614.938171	-88.258202	1290.880127	-583.907471	106.600357	1320.518433	-561.580750	104.989311	1585.744995	-681.269897	332.592194	1053.549927	-641.241577	-135.555466	1058.569580	-560.079529	304.113373	814.438354	-532.307129	-95.261566	823.225586	-593.169128	101.225441	961.810791	377.310333	9.313097	923.841980	405.035339	189.544662
-600.568970	204.154861	864.277222	-603.119629	2.592777	860.143677	-719.805969	250.431396	421.132416	-646.405334	-29.694616	472.679871	-712.020386	257.747650	67.757507	-705.172180	-24.898117	76.017708	-646.368835	302.668884	1289.632080	-614.835815	-88.226624	1290.921509	-583.876038	106.624321	1320.526978	-561.500305	105.063805	1585.742432	-681.273132	332.592621	1053.542725	-641.175354	-135.525833	1058.588379	-560.080139	304.114685	814.413879	-532.290100	-95.236061	823.221252	-593.134399	101.221123	961.807129	377.185455	9.276516	923.858826	404.983704	189.489349
-600.573914	204.169037	864.255920	-603.121521	2.616564	860.125061	-719.823914	250.434769	421.135315	-646.392761	-29.719986	472.667847	-711.979736	257.718781	67.751450	-705.164917	-24.892437	76.023994	-646.364807	302.663177	1289.623413	-614.801880	-88.221779	1290.919922	-583.856873	106.649612	1320.501221	-561.397644	105.144691	1585.728027	-681.278870	332.583099	1053.538208	-641.133118	-135.535217	1058.604248	-560.113464	304.086639	814.381042	-532.276794	-95.249458	823.218689	-593.128296	101.241333	961.786377	377.020905	9.209291	923.869446	404.896423	189.399261
-600.551331	204.200180	864.256836	-603.078308	2.606065	860.117737	-719.835327	250.424835	421.142853	-646.356934	-29.694109	472.669617	-712.004456	257.725067	67.737885	-705.119934	-24.891989	75.995850	-646.344604	302.681091	1289.571167	-614.811646	-88.207916	1290.867554	-583.833679	106.686951	1320.487915	-561.320435	105.159721	1585.699463	-681.271606	332.561432	1053.513306	-641.108704	-135.512878	1058.569458	-560.165588	304.097717	814.334229	-532.230042	-95.213684	823.190857	-593.078247	101.248749	961.781616	376.871704	9.186738	923.844727	404.817566	189.359833
-600.437622	204.085754	864.246704	-602.701538	2.230466	860.160034	-719.766174	250.365555	421.103027	-646.291870	-29.695036	472.721893	-712.003113	257.725555	67.731804	-705.124451	-24.890348	76.025238	-646.268127	302.707367	1289.541504	-614.714233	-88.166100	1290.887451	-583.822205	106.701553	1320.437012	-561.197205	105.217590	1585.681396	-681.273438	332.566925	1053.476929	-641.047119	-135.485168	1058.586670	-560.156677	304.088104	814.302795	-532.175781	-95.217354	823.209290	-592.868469	101.044113	961.801636	376.699341	9.129479	923.866699	404.732635	189.309219
-600.398682	204.064774	864.236755	-602.643921	2.193537	860.185547	-719.749817	250.359711	421.106476	-646.247314	-29.662411	472.740326	-711.978943	257.746307	67.750610	-705.117249	-24.887341	76.032227	-646.255615	302.703583	1289.522339	-614.676025	-88.176636	1290.865845	-583.792236	106.732155	1320.431274	-561.061646	105.254684	1585.659180	-681.243042	332.548553	1053.458374	-641.002625	-135.496735	1058.597168	-560.145813	304.113373	814.290222	-532.142761	-95.222610	823.203003	-592.820557	101.033607	961.809875	376.515442	9.042707	923.877258	404.660950	189.245956
-600.411316	204.044601	864.223267	-602.632080	2.171635	860.192871	-719.753540	250.350510	421.104065	-646.244568	-29.684496	472.732452	-711.881897	257.745453	67.758774	-705.087280	-24.894464	76.037453	-646.246582	302.731537	1289.517212	-614.660950	-88.178314	1290.890625	-583.770752	106.758163	1320.440796	-560.941040	105.310760	1585.642456	-681.240234	332.563568	1053.417236	-640.980042	-135.479324	1058.603149	-560.152283	304.118958	814.283691	-532.116760	-95.232254	823.199890	-592.820190	101.023926	961.806946	376.290100	8.986238	923.892151	404.530701	189.183151
-600.403259	204.038849	864.224365	-602.603943	2.151002	860.200500	-719.817871	250.364517	421.111755	-646.218811	-29.708015	472.765259	-711.940369	257.737244	67.719315	-705.095825	-24.882872	76.019417	-646.245728	302.746979	1289.500854	-614.634583	-88.141777	1290.882080	-583.781799	106.809517	1320.423584	-560.774658	105.384941	1585.624634	-681.237427	332.552032	1053.425293	-640.958313	-135.491516	1058.623413	-560.152832	304.110138	814.240173	-532.430115	-95.521164	823.000061	-592.797974	101.014915	961.811035	376.037323	8.905965	923.932800	404.379669	189.072983
-600.383240	204.097916	864.227905	-602.596375	2.182684	860.184326	-719.844604	250.356628	421.122345	-646.194092	-29.717789	472.758331	-711.903320	257.784607	67.474823	-705.137939	-24.883703	76.016060	-646.255005	302.762787	1289.492432	-614.557251	-88.087463	1290.908325	-583.766479	106.819244	1320.423706	-560.644287	105.422432	1585.598145	-681.263062	332.564545	1053.398804	-640.928406	-135.508194	1058.624268	-560.169922	304.104980	814.221436	-532.409424	-95.495514	822.974121	-592.786865	101.050331	961.804749	375.773865	8.871902	923.955688	404.237152	188.987457
-600.352661	204.078476	864.227295	-602.551086	2.207942	860.187073	-719.883301	250.328186	421.136536	-646.136353	-29.701912	472.735199	-712.002563	257.717377	67.770142	-705.156250	-24.882854	76.010757	-646.212036	302.758270	1289.491211	-614.504761	-88.125000	1290.913940	-583.728577	106.835800	1320.422485	-560.507141	105.446800	1585.567383	-681.241455	332.556488	1053.390747	-640.880249	-135.471756	1058.625244	-560.149048	304.089539	814.213440	-532.375977	-95.519325	822.988464	-592.750549	101.055092	961.805969	375.448517	8.734874	924.009033	404.082153	188.828033
-600.332031	204.060684	864.223206	-602.492432	2.176426	860.198792	-719.898193	250.340164	421.149292	-646.119934	-29.718384	472.727325	-712.001038	257.721313	67.783569	-705.148132	-24.884996	76.017273	-646.274841	302.794037	1289.488525	-614.545410	-88.062721	1290.921265	-583.271179	106.755539	1320.622192	-560.341614	105.487114	1585.534912	-681.230164	332.543488	1053.379517	-640.829224	-135.473221	1058.604248	-560.110291	304.088654	814.220947	-532.319336	-95.509567	822.991455	-592.723694	101.040123	961.811157	375.156586	8.681620	924.040039	403.971771	188.746078
-600.299255	204.079544	864.228760	-602.477478	2.190257	860.214233	-719.897278	250.323700	421.151642	-646.065430	-29.709789	472.733826	-711.994873	257.720062	67.778099	-705.118958	-24.878702	76.059517	-646.210571	302.805237	1289.476685	-614.484497	-88.051231	1290.892578	-583.632507	106.891151	1320.421387	-560.182129	105.521088	1585.500000	-681.227661	332.569611	1053.358887	-640.812195	-135.423431	1058.600464	-560.082947	304.101227	814.188904	-532.261353	-95.462509	822.996094	-592.702271	101.060638	961.821899	374.847351	8.616915	924.082703	403.822571	188.664810
-600.324951	204.098663	864.200806	-602.494324	2.203347	860.204102	-719.962341	250.339493	421.151886	-646.034973	-29.724766	472.759827	-711.880310	257.799011	67.495712	-705.065613	-24.862728	76.057869	-646.218994	302.834961	1289.439819	-614.412598	-88.001801	1290.932495	-583.653442	106.928528	1320.404297	-560.043274	105.558960	1585.474731	-681.199280	332.565979	1053.342529	-640.736145	-135.366974	1058.626343	-560.058105	304.126373	814.169617	-531.954773	-95.234497	823.199707	-592.702881	101.085808	961.801270	374.528656	8.551860	924.123901	403.671143	188.564880
-600.326111	204.081161	864.180542	-602.482300	2.221613	860.207764	-719.973633	250.328705	421.152313	-646.006226	-29.732321	472.760498	-711.961975	257.723755	67.765388	-705.074768	-24.865938	76.060394	-646.243408	302.828552	1289.389160	-614.405945	-87.978859	1290.953979	-583.689087	106.955505	1320.403198	-559.899292	105.575081	1585.434082	-681.196289	332.585754	1053.316040	-640.764465	-135.411163	1058.637817	-560.028564	304.136292	814.153809	-532.242493	-95.489388	823.009949	-592.695740	101.098175	961.793091	374.248749	8.562875	924.147705	403.544220	188.495468
-600.325439	204.129166	864.207825	-602.490845	2.222886	860.203247	-720.019287	250.350082	421.180511	-645.787781	-29.630127	472.743011	-711.919189	257.802460	67.532997	-704.982605	-24.853659	76.080757	-646.243774	302.852539	1289.404419	-614.432068	-87.980591	1290.920898	-583.666260	106.968544	1320.395874	-559.748962	105.594002	1585.418457	-681.186096	332.583099	1053.297607	-640.733459	-135.455124	1058.663818	-559.996643	304.152679	814.180237	-532.220215	-95.511269	823.013123	-592.694885	101.107178	961.803711	373.751923	8.798438	924.212280	402.947418	189.476776
-600.274292	204.114517	864.214417	-602.435913	2.217141	860.217285	-720.008850	250.303772	421.192444	-645.799072	-29.649908	472.728394	-711.979187	257.724915	67.763809	-704.994934	-24.857895	76.101631	-646.257507	302.844330	1289.380127	-614.399475	-87.976143	1290.933350	-583.659546	106.958046	1320.393311	-559.581116	105.601944	1585.372681	-681.164246	332.572083	1053.282593	-640.710083	-135.421188	1058.655518	-559.955750	304.137878	814.176941	-532.172607	-95.456711	823.025391	-592.661865	101.100891	961.815857	373.535492	8.403333	924.268982	403.208405	188.344452
-600.343811	204.245834	864.223267	-602.756348	2.647591	860.137390	-720.085815	250.345398	421.226990	-645.877136	-29.743166	472.674133	-712.025208	257.728394	67.776649	-705.096741	-24.879139	76.099808	-646.235168	302.882690	1289.408325	-614.391418	-87.979927	1290.922485	-583.645508	106.991379	1320.380737	-559.478333	105.572266	1585.331909	-681.179688	332.624634	1053.277954	-640.684753	-135.364395	1058.626587	-559.930603	304.156738	814.194702	-532.124268	-95.457298	823.025879	-592.819702	101.323700	961.775879	373.188385	8.304462	924.337524	403.113281	188.158722
-600.245667	204.184509	864.216919	-602.386719	2.287749	860.192078	-720.012512	250.288788	421.188446	-645.803040	-29.718779	472.707092	-711.983337	257.719849	67.774300	-705.059570	-24.876383	76.053276	-646.337036	302.907623	1289.397827	-614.445496	-87.920280	1290.921021	-583.239929	106.933678	1320.561890	-559.268921	105.631828	1585.278564	-681.171570	332.616730	1053.254761	-640.655273	-135.363724	1058.591675	-559.924316	304.162231	814.162659	-532.118896	-95.446312	822.993408	-592.626587	101.158417	961.804565	373.050873	7.870224	924.394531	403.566315	187.052185
-600.257996	204.187653	864.216064	-602.378601	2.276602	860.209106	-720.068665	250.329056	421.209656	-645.659912	-29.656300	472.703522	-711.962036	257.719025	67.778801	-704.984070	-24.879513	76.044830	-646.277954	302.945282	1289.386963	-614.363953	-87.889839	1290.919312	-583.673096	107.048790	1320.351807	-559.108459	105.654861	1585.234985	-681.177490	332.614258	1053.281616	-640.630188	-135.335480	1058.618896	-559.918152	304.184387	814.152893	-532.100830	-95.438843	822.989807	-592.626221	101.164246	961.812622	372.616089	7.897862	924.480164	403.240875	187.167084
-600.265625	204.185745	864.196045	-602.393677	2.263653	860.213867	-720.054260	250.338562	421.179993	-645.548889	-29.633602	472.683594	-711.871582	257.780029	67.517220	-704.938782	-24.865986	76.051933	-646.280823	302.955933	1289.368042	-614.398499	-87.840927	1290.879883	-583.687683	107.083084	1320.349976	-558.943970	105.658340	1585.206909	-681.189941	332.638000	1053.258911	-640.630371	-135.322968	1058.616211	-559.927673	304.241699	814.144470	-532.092163	-95.426407	823.021606	-592.634277	101.168816	961.804993	372.164551	8.029654	924.545715	402.796936	187.758682
-600.244263	204.189880	864.214539	-602.365906	2.264049	860.244690	-720.033081	250.335815	421.196594	-645.536377	-29.639729	472.717865	-711.886414	257.778259	67.509300	-704.980286	-24.875132	76.075668	-646.336548	302.985596	1289.397095	-614.473145	-87.817963	1290.917969	-583.265320	106.985641	1320.566772	-558.787842	105.648689	1585.175537	-681.212891	332.675110	1053.262939	-640.622314	-135.257477	1058.607788	-559.926392	304.257294	814.145447	-531.776428	-95.155479	823.247314	-592.632751	101.177681	961.831787	371.687286	8.210493	924.644592	402.269775	187.959839
-600.899597	202.900864	863.942505	-602.544128	2.048764	860.268921	-720.002625	250.307541	421.016754	-645.678406	-29.760090	472.747223	-711.956482	257.724609	67.766830	-705.076233	-24.873335	76.135094	-646.343262	302.984039	1289.369995	-614.455017	-87.800156	1290.918213	-583.243347	107.002846	1320.588623	-558.636536	105.644241	1585.149902	-681.195068	332.641846	1053.273926	-640.644409	-135.287552	1058.617188	-559.919922	304.272736	814.187012	-532.041077	-95.391197	823.053284	-592.931519	100.581245	961.700623	371.450073	8.068120	924.698303	402.431122	187.497864
-600.373413	203.792206	864.112305	-602.406616	2.237770	860.238159	-719.990540	250.294662	421.107452	-645.515442	-29.681395	472.742676	-711.942322	257.713959	67.788330	-705.020935	-24.866262	76.121178	-646.346558	303.003754	1289.376587	-614.476257	-87.797623	1290.910645	-583.262756	107.027985	1320.558105	-558.480225	105.648315	1585.091675	-681.196838	332.640350	1053.255127	-640.629333	-135.244888	1058.593994	-559.922668	304.258331	814.157715	-532.016663	-95.375824	823.025940	-592.665894	101.012558	961.773804	371.253754	7.812038	924.784424	402.691071	186.941895
-600.336975	203.924515	864.092651	-602.419556	2.295406	860.202209	-720.010803	250.285919	421.119843	-645.482544	-29.651796	472.671661	-711.915344	257.712158	67.784775	-705.035339	-24.863415	76.103203	-646.278198	303.007965	1289.339722	-614.405151	-87.783081	1290.901855	-583.690002	107.130180	1320.332642	-558.345398	105.648132	1585.039429	-681.192200	332.659454	1053.241333	-640.622559	-135.206848	1058.574707	-559.974365	304.300720	814.148315	-531.998291	-95.353821	822.992188	-592.644531	101.098007	961.744995	371.124939	7.487757	924.862854	403.126587	185.994888
-600.366089	203.936661	864.081421	-602.427856	2.311497	860.185303	-720.095764	250.330261	421.147980	-645.632019	-29.748396	472.695251	-711.925537	257.725067	67.774071	-705.062134	-24.832905	76.118584	-646.278687	303.013336	1289.327515	-614.423706	-87.760239	1290.876465	-583.704590	107.154152	1320.308594	-558.227966	105.654961	1584.998413	-681.213745	332.675659	1053.227417	-640.648682	-135.161575	1058.550903	-559.974548	304.332825	814.129089	-532.014709	-95.333397	822.984375	-592.645935	101.110054	961.729370	370.901794	7.292840	924.937988	403.268463	185.630692
-600.354797	203.962494	864.077881	-602.400513	2.320472	860.197510	-720.086975	250.349915	421.159576	-645.465332	-29.648748	472.695587	-711.923096	257.725098	67.776039	-704.993835	-24.847475	76.081772	-646.266296	303.057434	1289.334351	-614.405151	-87.737679	1290.865479	-583.714233	107.169632	1320.303833	-558.120667	105.654854	1584.972412	-681.230957	332.720367	1053.244629	-640.670837	-135.134399	1058.580566	-560.002869	304.370239	814.132690	-532.018311	-95.313087	823.012207	-592.641052	101.136223	961.735107	370.668182	7.277352	925.003418	403.232819	185.735153
-600.350037	203.958191	864.091614	-602.378357	2.337770	860.222656	-720.114746	250.350220	421.154510	-645.629272	-29.747663	472.740356	-711.960815	257.738098	67.754791	-705.093933	-24.861708	76.121239	-646.286072	303.056122	1289.332397	-614.449829	-87.715172	1290.871460	-583.722290	107.196518	1320.301636	-558.023804	105.654945	1584.955566	-681.259583	332.772217	1053.244873	-640.669250	-135.080780	1058.590210	-560.031738	304.377777	814.121704	-531.744751	-95.049103	823.232666	-592.644104	101.149010	961.756165	370.402344	7.284659	925.116089	403.152649	185.881866
-600.328552	203.998062	864.103760	-602.377625	2.336102	860.234802	-720.151428	250.348770	421.157440	-645.483032	-29.627779	472.717194	-711.955750	257.725220	67.768784	-705.013489	-24.827059	76.101387	-646.283691	303.102600	1289.360596	-614.460388	-87.701965	1290.870972	-583.729980	107.206459	1320.310913	-557.932800	105.663788	1584.939087	-681.273010	332.804291	1053.244385	-640.735168	-135.095078	1058.588623	-560.075195	304.407196	814.121887	-532.046509	-95.255104	823.028259	-592.637512	101.167679	961.768677	370.158936	7.243262	925.193848	403.184265	185.750427
-600.332214	204.061371	864.107849	-602.376099	2.391742	860.220581	-720.151794	250.310135	421.178101	-645.590881	-29.711248	472.744965	-711.932556	257.730316	67.792381	-705.000366	-24.847664	76.105888	-646.293884	303.094910	1289.352295	-614.502197	-87.699272	1290.857910	-583.731628	107.206001	1320.300415	-557.837036	105.656372	1584.911865	-681.295410	332.806152	1053.266602	-640.739929	-135.107239	1058.574829	-560.130920	304.430450	814.119080	-532.089478	-95.249603	823.021973	-592.641113	101.218430	961.763611	369.871124	7.167939	925.253906	403.200409	185.585587
-600.355164	204.068253	864.098999	-602.386230	2.387560	860.216675	-720.211548	250.331558	421.193665	-645.623962	-29.709042	472.718109	-711.988281	257.738525	67.782707	-704.999451	-24.839052	76.119843	-646.295776	303.101410	1289.338501	-614.464233	-87.664078	1290.868530	-583.744568	107.237984	1320.285278	-557.752563	105.657700	1584.885254	-681.297913	332.804108	1053.271362	-640.760437	-135.034332	1058.558594	-560.159546	304.436401	814.112000	-532.104675	-95.244675	822.994385	-592.640747	101.222740	961.755859	369.734558	6.917133	925.377136	403.477600	185.011795
-600.364014	204.112762	864.088318	-602.388855	2.418455	860.217407	-720.185852	250.329193	421.207367	-645.660339	-29.699448	472.742737	-711.931702	257.737610	67.789154	-705.032410	-24.814194	76.110710	-646.290466	303.112732	1289.358154	-614.516479	-87.643036	1290.812134	-583.745544	107.253166	1320.284912	-557.678894	105.650696	1584.868042	-681.329285	332.851227	1053.270630	-640.787659	-135.034515	1058.540771	-560.192505	304.466034	814.124207	-532.156799	-95.210083	822.970825	-592.643616	101.266464	961.750793	369.577087	6.822412	925.559814	403.625427	184.808533
-600.405640	204.123779	864.108826	-602.450073	2.449798	860.227356	-720.209961	250.361465	421.180450	-645.654358	-29.668589	472.743805	-711.919617	257.725250	67.777649	-704.957520	-24.824305	76.121941	-646.290894	303.141205	1289.364014	-614.536804	-87.641823	1290.831665	-583.735413	107.253586	1320.298096	-557.621887	105.664536	1584.853027	-681.339172	332.883484	1053.279663	-640.789795	-134.980118	1058.519165	-560.238892	304.526520	814.104675	-531.875488	-94.910988	823.160583	-592.654419	101.281029	961.762268	369.399261	6.797371	925.687805	403.693970	184.772858
-600.393433	204.184692	864.075806	-602.448059	2.490574	860.187134	-720.239197	250.346527	421.170807	-645.637268	-29.651358	472.720612	-711.916992	257.737457	67.760757	-705.012634	-24.812666	76.127708	-646.305176	303.139832	1289.325562	-614.601624	-87.658653	1290.781982	-583.747314	107.252960	1320.294922	-557.520203	105.642731	1584.854004	-681.355591	332.914398	1053.293213	-640.829895	-134.941193	1058.495361	-560.282104	304.576111	814.088379	-531.885437	-94.883476	823.151001	-592.669739	101.328262	961.727539	369.224915	6.615120	925.799683	403.900726	184.341873
-600.408813	204.230148	864.088684	-602.468018	2.502835	860.180725	-720.257080	250.347214	421.159088	-645.643250	-29.618818	472.754242	-711.902649	257.737457	67.761154	-704.971985	-24.816746	76.153412	-646.309509	303.154053	1289.306885	-614.590942	-87.626755	1290.789429	-583.751282	107.268051	1320.285278	-557.514282	105.675575	1584.815552	-681.356140	332.918274	1053.299438	-640.882080	-134.976151	1058.516479	-560.304688	304.564911	814.074768	-532.270752	-95.147850	822.928589	-592.686523	101.347740	961.730530	369.081543	6.497682	925.919434	404.024933	184.074219
-600.447815	204.247421	864.097900	-602.501099	2.557758	860.169678	-720.288147	250.370651	421.183136	-645.701721	-29.613138	472.749359	-711.873474	257.723907	67.778946	-705.010437	-24.821236	76.155304	-646.307800	303.156372	1289.344727	-614.620789	-87.594460	1290.770752	-583.757751	107.271896	1320.286011	-557.487061	105.673759	1584.808472	-681.388184	332.933868	1053.317505	-640.911438	-134.924072	1058.492310	-560.357971	304.615204	814.069336	-532.042542	-94.898590	823.100098	-592.718567	101.373688	961.729065	369.007050	6.165233	926.061584	404.288116	183.444763
-600.466187	204.286026	864.121338	-602.511353	2.581640	860.196533	-720.355347	250.395248	421.207794	-645.734680	-29.586901	472.755768	-711.982666	257.771515	67.808319	-704.985474	-24.802536	76.101601	-646.312683	303.182831	1289.386841	-614.710754	-87.651527	1290.756104	-583.780212	107.270981	1320.280273	-557.457581	105.685753	1584.803955	-681.399780	332.938873	1053.346191	-640.951599	-134.904175	1058.478882	-560.394775	304.660431	814.097290	-532.062134	-94.831711	823.099365	-592.735474	101.407112	961.754456	368.796265	6.127500	926.200012	404.321442	183.443863
-600.458008	204.276428	864.118469	-602.470642	2.562924	860.215881	-720.370667	250.387192	421.202026	-645.735291	-29.535614	472.765900	-711.950989	257.785278	67.795319	-705.018250	-24.813374	76.117867	-646.335449	303.176086	1289.384277	-614.652954	-87.596130	1290.740112	-583.799622	107.296059	1320.259644	-557.433838	105.683853	1584.804199	-681.439758	332.977295	1053.346436	-641.010559	-134.932114	1058.480591	-560.427979	304.674683	814.112976	-532.419983	-95.086601	822.871887	-592.723267	101.405556	961.764038	368.631805	6.111480	926.308838	404.388245	183.369553
-600.497314	204.305206	864.099060	-602.517700	2.578178	860.209290	-720.421143	250.377899	421.193451	-645.765015	-29.528374	472.759003	-711.951050	257.784668	67.793121	-704.988708	-24.809042	76.113815	-646.355164	303.192444	1289.382935	-614.715393	-87.616180	1290.710571	-583.795959	107.299294	1320.263550	-557.412231	105.694290	1584.796875	-681.458313	333.018494	1053.373901	-641.035583	-134.881027	1058.459351	-560.453491	304.698059	814.127686	-532.467285	-95.081627	822.848206	-592.760925	101.433624	961.750671	368.450897	6.091325	926.442688	404.469330	183.382050
-600.533386	204.348846	864.092896	-602.545410	2.632912	860.173584	-720.460083	250.420349	421.202240	-645.774597	-29.508945	472.762512	-711.950317	257.789856	67.794044	-704.968994	-24.803776	76.091431	-646.363098	303.225037	1289.394775	-614.711426	-87.584724	1290.696411	-583.811646	107.316460	1320.275391	-557.403442	105.711952	1584.787842	-681.487366	333.024200	1053.378418	-641.036072	-134.859482	1058.428711	-560.480652	304.705505	814.126099	-532.186096	-94.778351	823.037415	-592.778870	101.468384	961.728271	368.304626	6.070588	926.562561	404.587280	183.233978
-600.578369	204.386673	864.076843	-602.572205	2.646046	860.158752	-720.498657	250.404358	421.177063	-645.799744	-29.464968	472.729950	-711.929138	257.780273	67.753746	-704.988708	-24.791056	76.052452	-646.404175	303.219971	1289.384521	-614.700378	-87.559288	1290.695313	-583.825134	107.307091	1320.253174	-557.392517	105.707413	1584.771362	-681.493469	333.009460	1053.370239	-641.085999	-134.854843	1058.410645	-560.493958	304.716797	814.110229	-532.545654	-95.037521	822.794312	-592.799438	101.495369	961.711487	368.198425	6.027243	926.679260	404.745911	183.149612
-600.607849	204.445496	864.093994	-602.621033	2.709319	860.141846	-720.547241	250.399750	421.218201	-645.835022	-29.462088	472.723816	-711.892944	257.773895	67.762115	-705.001648	-24.794308	76.079453	-646.423706	303.221954	1289.392090	-614.857483	-87.607925	1290.650635	-583.851868	107.318329	1320.262573	-557.387146	105.714165	1584.779053	-681.494080	333.023712	1053.402466	-641.147400	-134.872772	1058.387695	-560.535950	304.733643	814.134644	-532.616699	-95.030334	822.766541	-592.822205	101.538605	961.709778	368.186890	6.074201	926.746765	404.902466	183.134018
-600.645447	204.481674	864.122864	-602.655579	2.753676	860.150208	-720.610962	250.419144	421.231750	-645.852722	-29.448565	472.723145	-711.901123	257.767731	67.767769	-704.985718	-24.791742	76.102264	-646.360168	303.322723	1289.554077	-614.867493	-87.580383	1290.658569	-583.848389	107.312698	1320.283081	-557.382690	105.712212	1584.798706	-681.496033	332.986725	1053.458252	-641.190491	-134.824387	1058.385132	-560.523315	304.765411	814.178955	-532.654968	-95.007683	822.749878	-592.863098	101.568817	961.728638	368.398621	6.026527	926.810242	405.290070	182.822723
-600.657043	204.481506	864.127808	-602.662537	2.776952	860.170471	-720.654114	250.412186	421.251953	-645.898438	-29.417688	472.744507	-711.910828	257.754333	67.775490	-704.974854	-24.789911	76.101486	-646.453979	303.237122	1289.482422	-614.952515	-87.619682	1290.643066	-583.902466	107.309662	1320.319824	-557.396301	105.694229	1584.819092	-681.535278	333.050171	1053.484009	-641.223083	-134.854248	1058.390015	-560.543457	304.778503	814.217285	-532.683655	-94.970604	822.764832	-592.884583	101.587990	961.742432	368.712555	6.165609	926.776306	405.567230	182.898102
-600.680664	204.517761	864.133484	-602.685730	2.757389	860.180298	-720.682007	250.403244	421.233856	-645.923157	-29.436293	472.736176	-711.854492	257.765961	67.761246	-704.998474	-24.791090	76.105705	-646.489136	303.234467	1289.479126	-614.982239	-87.586479	1290.639038	-583.922485	107.326614	1320.317505	-557.394531	105.686447	1584.816406	-681.530090	333.052124	1053.496460	-641.226257	-134.787735	1058.339844	-560.574890	304.788574	814.236023	-532.435608	-94.704414	822.948914	-592.909302	101.598984	961.750366	368.758270	6.297448	926.823364	405.700165	182.938202
-600.730042	204.541794	864.112976	-602.714478	2.823244	860.166443	-720.750183	250.448853	421.244446	-645.943298	-29.423874	472.710144	-711.883118	257.771484	67.755440	-704.972351	-24.777693	76.073921	-646.510437	303.248596	1289.484131	-614.877686	-87.509491	1290.643555	-583.947083	107.334282	1320.306030	-557.400330	105.691612	1584.798340	-681.579773	333.111938	1053.493652	-641.249023	-134.707291	1058.307617	-560.641479	304.827393	814.221863	-532.420410	-94.644501	822.940002	-592.941284	101.647636	961.732666	368.774902	6.403156	926.857605	405.874176	182.936478
-600.768860	204.586670	864.083008	-602.724609	2.833969	860.159607	-720.780151	250.421463	421.220917	-645.944153	-29.343573	472.691406	-711.903870	257.788391	67.719536	-704.978333	-24.779852	76.044121	-646.547729	303.254974	1289.461060	-615.062134	-87.555550	1290.589111	-583.993408	107.348259	1320.271240	-557.393555	105.689026	1584.782837	-681.582397	333.117432	1053.487549	-641.321533	-134.754333	1058.299072	-560.636169	304.824066	814.219360	-532.734375	-94.862076	822.706909	-592.953125	101.688362	961.713379	368.800934	6.534424	926.893555	406.030487	182.941040
-600.789001	204.639404	864.084778	-602.771851	2.889871	860.146545	-720.837830	250.458588	421.209686	-645.960693	-29.328032	472.716431	-711.891479	257.800903	67.708633	-704.986267	-24.782566	76.040871	-646.593689	303.263672	1289.469116	-615.131287	-87.564240	1290.568237	-584.012329	107.363258	1320.251709	-557.389160	105.697639	1584.772095	-681.626892	333.168488	1053.481323	-641.360168	-134.753281	1058.279907	-560.672607	304.860138	814.216736	-532.771057	-94.862671	822.682251	-592.981384	101.734093	961.707092	368.892456	6.467419	926.938110	406.447327	182.907623
-600.826416	204.671188	864.102539	-602.790527	2.937747	860.165344	-720.896484	250.474930	421.237274	-645.998779	-29.267237	472.730713	-711.918091	257.788879	67.766891	-704.996704	-24.791780	76.085167	-646.610107	303.274841	1289.490723	-615.133972	-87.515572	1290.580078	-584.066589	107.370483	1320.288452	-557.398499	105.680664	1584.786133	-681.658081	333.182526	1053.518433	-641.362244	-134.658478	1058.276001	-560.681824	304.887512	814.234497	-532.484436	-94.566254	822.907837	-593.017456	101.775154	961.726135	368.856781	6.765320	926.986145	406.317200	182.972244
-600.898926	204.696030	864.140991	-602.835022	2.963961	860.184875	-720.981140	250.492538	421.265076	-646.068909	-29.266981	472.751587	-711.963623	257.776672	67.777847	-704.979187	-24.791601	76.083923	-646.676086	303.266327	1289.545288	-615.292603	-87.579163	1290.571899	-584.127625	107.346603	1320.322388	-557.395569	105.660927	1584.807251	-681.681274	333.184662	1053.539917	-641.442810	-134.664566	1058.295654	-560.716064	304.897736	814.281128	-532.519714	-94.535835	822.950256	-593.066162	101.792480	961.754028	369.048248	6.539520	927.049255	406.772003	183.034561
-600.914063	204.725235	864.162354	-602.848694	2.963037	860.202209	-721.032593	250.461319	421.292572	-646.125183	-29.254009	472.768250	-711.870239	257.749664	67.775604	-704.981812	-24.789932	76.085258	-646.711243	303.269440	1289.546753	-615.329163	-87.560364	1290.604248	-584.188721	107.324028	1320.342285	-557.390625	105.643448	1584.824707	-681.730286	333.199738	1053.574829	-641.458191	-134.677231	1058.312866	-560.749756	304.871002	814.310364	-532.547852	-94.536301	822.957397	-593.094971	101.805115	961.774658	369.205963	6.426845	927.087891	407.045105	183.198593
-600.966797	204.784378	864.157043	-602.921814	3.010229	860.180054	-721.126648	250.485382	421.321991	-646.209106	-29.217436	472.757385	-711.921997	257.761963	67.791260	-705.001831	-24.791634	76.084686	-646.738220	303.277222	1289.558472	-615.401550	-87.571655	1290.585083	-584.268005	107.330154	1320.317017	-557.380737	105.639099	1584.821289	-681.756958	333.179901	1053.569702	-641.490112	-134.651169	1058.284912	-560.770691	304.883759	814.330933	-532.555908	-94.488762	822.934448	-593.135803	101.849037	961.758789	369.209625	6.654502	927.113464	406.994019	183.368744
-600.983398	204.773621	864.136841	-602.918152	3.044590	860.164490	-721.167114	250.480377	421.280640	-646.206909	-29.126791	472.714050	-711.900024	257.766632	67.744408	-704.998901	-24.773813	76.038940	-646.792297	303.273132	1289.544678	-615.474792	-87.576324	1290.541626	-584.324341	107.329895	1320.301514	-557.370667	105.651672	1584.792114	-681.805664	333.173889	1053.571777	-641.523560	-134.588638	1058.235107	-560.812378	304.903503	814.315674	-532.534729	-94.445557	822.913086	-593.129700	101.863426	961.739868	369.225281	6.921626	927.129944	406.889435	183.607025
-601.034119	204.803894	864.106384	-602.967346	3.078526	860.145630	-721.222839	250.529221	421.284210	-646.251221	-29.095053	472.716644	-711.876404	257.812134	67.753876	-705.030579	-24.766495	76.058586	-646.873291	303.264496	1289.530640	-615.588196	-87.461418	1290.200073	-584.407288	107.327888	1320.279175	-557.356934	105.655251	1584.763184	-681.870728	333.192627	1053.529419	-641.559448	-134.599213	1058.160034	-560.884644	304.918915	814.291504	-532.552734	-94.409966	822.886353	-593.169312	101.901215	961.714417	369.237366	7.223368	927.140564	406.757080	183.857315
-601.046448	204.852341	864.131897	-602.985535	3.098948	860.153748	-721.264465	250.518661	421.270599	-646.291504	-29.070580	472.704346	-711.864136	257.832550	67.728668	-704.977783	-24.771839	76.035057	-646.936462	303.257599	1289.534180	-615.673096	-87.463142	1290.157837	-584.502197	107.344391	1320.279419	-557.347351	105.653107	1584.756958	-681.950684	333.237457	1053.554443	-641.603210	-134.606934	1058.152832	-560.900513	304.937164	814.304993	-532.563171	-94.377151	822.883606	-593.191223	101.927162	961.731628	369.281677	7.439389	927.158386	406.701630	184.007217
-601.081116	204.893799	864.137451	-603.026733	3.116435	860.158630	-721.322327	250.526520	421.268341	-646.369629	-29.046104	472.726166	-711.897766	257.819275	67.736115	-704.971130	-24.767210	76.028297	-647.046387	303.288239	1289.557739	-615.589661	-87.486336	1290.496094	-584.589905	107.343826	1320.329468	-557.343811	105.652565	1584.752808	-682.027527	333.228394	1053.586182	-641.636108	-134.592194	1058.169067	-560.965210	304.966431	814.325623	-532.593140	-94.352623	822.903198	-593.243713	101.956337	961.738098	369.337250	7.627068	927.205688	406.649017	184.124084
-601.106506	204.951370	864.166199	-603.067932	3.162425	860.175720	-721.397766	250.502167	421.301880	-646.427429	-29.070948	472.753082	-711.895508	257.819000	67.733803	-705.058594	-24.774502	76.065033	-647.155701	303.281555	1289.594482	-615.667358	-87.514626	1290.509399	-584.631470	107.291283	1320.360718	-557.332703	105.648598	1584.745728	-682.097717	333.238892	1053.607178	-641.692993	-134.600998	1058.165405	-561.007080	304.975769	814.348633	-532.608643	-94.331093	822.905762	-593.285156	102.001877	961.761658	369.407440	7.856835	927.248901	406.566010	184.285858
-601.122437	204.947678	864.153625	-603.075806	3.174944	860.167480	-721.425476	250.517197	421.289154	-646.441528	-29.048559	472.748199	-711.887939	257.818329	67.729668	-705.070190	-24.774418	76.041985	-647.247131	303.274963	1289.594116	-615.754395	-87.509033	1290.484009	-584.730225	107.283936	1320.376343	-557.314941	105.647591	1584.721191	-682.164795	333.226349	1053.601685	-641.726929	-134.577545	1058.120728	-561.045044	304.990570	814.372253	-532.639465	-94.307335	822.877258	-593.306396	102.008705	961.752075	369.445831	8.001877	927.297302	406.473572	184.411621
-601.141174	204.975464	864.139954	-603.071655	3.199938	860.152832	-721.484802	250.534714	421.289703	-646.473633	-28.996843	472.721069	-711.896301	257.818390	67.731041	-705.079285	-24.783112	76.022270	-647.343811	303.279480	1289.584839	-615.820190	-87.489792	1290.433594	-584.809937	107.272934	1320.315796	-557.286987	105.653999	1584.680420	-682.213623	333.181519	1053.558960	-641.762390	-134.546402	1058.065063	-561.071655	305.025543	814.370789	-532.630005	-94.270538	822.840088	-593.310303	102.035614	961.737671	369.489502	8.209516	927.328918	406.341980	184.570694
-601.171448	204.993134	864.101318	-603.096252	3.228561	860.125061	-721.552490	250.571655	421.258148	-646.507935	-29.008076	472.700592	-711.922729	257.835144	67.701714	-705.111572	-24.786047	76.028389	-647.419861	303.280334	1289.570313	-615.860596	-87.494606	1290.383057	-584.977356	107.325363	1320.273315	-557.273743	105.880753	1584.616699	-682.303894	333.220490	1053.551147	-641.808838	-134.512772	1058.008545	-561.143311	305.051788	814.350464	-532.615906	-94.228371	822.793091	-593.327576	102.064148	961.703674	369.561493	8.393510	927.359131	406.274231	184.679535
-601.213013	205.010010	864.088562	-603.109680	3.272416	860.111267	-721.643799	250.619690	421.271851	-646.504883	-28.943338	472.674469	-711.934570	257.848816	67.697121	-705.048340	-24.775904	76.003426	-647.561523	303.287842	1289.566895	-616.003723	-87.485916	1290.329834	-584.981323	107.262589	1320.283813	-557.232971	105.676132	1584.590698	-682.428162	333.270081	1053.553589	-641.839600	-134.494461	1057.953979	-561.003662	304.597473	814.228088	-532.631470	-94.191780	822.763123	-593.351807	102.094948	961.690125	369.639771	8.474675	927.425232	406.210602	184.705505
-601.245117	205.049408	864.123596	-603.154907	3.277683	860.128357	-721.647827	250.570282	421.279907	-646.583557	-28.943762	472.732544	-711.855713	257.828094	67.711678	-705.020813	-24.774385	75.976906	-647.667786	303.289825	1289.613770	-616.063965	-87.483391	1290.359253	-585.108521	107.259773	1320.329102	-557.221313	105.660606	1584.580200	-682.477173	333.239044	1053.558105	-641.926636	-134.480728	1057.952271	-561.219116	305.035187	814.398682	-532.705078	-94.182869	822.768616	-593.407837	102.108330	961.717529	369.698273	8.682576	927.474487	405.993073	184.870056
-601.285217	205.074203	864.135071	-603.198242	3.282857	860.149048	-721.745544	250.570984	421.300079	-646.616577	-28.897879	472.731384	-711.921997	257.808777	67.735680	-705.001587	-24.762798	75.987045	-647.752258	303.294556	1289.674805	-616.154541	-87.508240	1290.394775	-585.326904	107.323997	1320.341064	-557.214966	105.665054	1584.566772	-682.464905	332.685791	1053.694336	-642.021912	-134.484619	1057.984009	-561.245667	305.092041	814.438416	-532.772949	-94.172256	822.797058	-593.472473	102.128128	961.735718	369.636993	9.192475	927.525757	405.502563	184.947601
-601.299744	205.116486	864.156982	-603.231323	3.339655	860.152283	-721.827026	250.590881	421.325256	-646.629456	-28.905872	472.736633	-711.899536	257.816864	67.772102	-705.019287	-24.780731	76.014717	-647.864624	303.303436	1289.696533	-616.291016	-87.529152	1290.346313	-585.424133	107.296066	1320.360107	-557.202332	105.654312	1584.548096	-682.630676	333.243774	1053.636597	-642.092896	-134.452942	1057.946777	-561.336060	305.189545	814.518372	-532.795593	-94.164940	822.784180	-593.512695	102.167610	961.749573	369.535889	9.735150	927.589722	404.970337	184.917297
-601.354919	205.109390	864.134949	-603.260620	3.367480	860.147034	-721.878784	250.564636	421.312836	-646.691467	-28.879679	472.754059	-711.906555	257.823914	67.760689	-705.075500	-24.789968	76.027863	-647.960815	303.305176	1289.673096	-616.388550	-87.539246	1290.290405	-585.515076	107.291367	1320.346680	-557.212769	105.662033	1584.499390	-682.713013	333.245087	1053.632935	-642.147400	-134.468964	1057.911133	-561.449036	305.323303	814.576843	-532.821655	-94.120438	822.783081	-593.543274	102.186920	961.735046	369.458313	10.293185	927.636963	404.495300	184.736481
-601.367065	205.162018	864.110046	-603.246399	3.412498	860.117798	-721.913818	250.575378	421.287994	-646.651184	-28.815058	472.710175	-711.857605	257.826965	67.714737	-705.076599	-24.784386	76.038139	-648.091797	303.292572	1289.644043	-616.470703	-87.520332	1290.243530	-585.608337	107.314926	1320.295410	-557.232605	105.684570	1584.445435	-682.799316	333.259460	1053.579712	-642.230957	-134.422714	1057.871216	-561.528137	305.395660	814.613037	-532.807678	-94.044800	822.751221	-593.547852	102.234879	961.708435	369.435852	10.686030	927.702026	404.221344	184.370941
-601.416931	205.169800	864.095032	-603.246887	3.419921	860.101563	-721.999268	250.565933	421.273682	-646.655457	-28.742796	472.707703	-711.904480	257.830811	67.657791	-705.042786	-24.734180	75.997803	-648.203857	303.317444	1289.635864	-616.511719	-87.496712	1290.270874	-585.677979	107.306442	1320.288208	-557.251221	105.685509	1584.406616	-682.891357	332.813477	1053.717041	-642.284607	-134.401535	1057.861084	-561.296387	304.751312	814.342773	-532.849365	-94.007217	822.745544	-593.588257	102.244125	961.694214	369.510162	10.873202	927.742859	404.212738	183.856323
-601.437988	205.209900	864.089417	-603.274597	3.426240	860.106445	-722.047791	250.548965	421.260376	-646.699646	-28.753204	472.714722	-711.851624	257.835938	67.644585	-705.022278	-24.723963	75.981033	-648.301453	303.320923	1289.625732	-616.592651	-87.513870	1290.270142	-585.755310	107.307510	1320.296509	-557.295349	105.680763	1584.393433	-683.055298	333.332031	1053.606934	-642.382568	-134.404251	1057.836304	-561.341553	304.688293	814.360657	-532.885376	-93.965729	822.769531	-593.632813	102.272713	961.695679	369.677704	10.888129	927.771729	404.480896	183.217346
-601.453918	205.245651	864.109009	-603.273132	3.458834	860.113892	-722.085388	250.579544	421.282288	-646.725159	-28.729795	472.731140	-711.861633	257.823486	67.662506	-705.023010	-24.719116	75.999901	-648.387451	303.319824	1289.661011	-616.674133	-87.517120	1290.281982	-585.847168	107.295311	1320.320068	-557.379089	105.670174	1584.412109	-683.146057	333.375824	1053.620117	-642.459229	-134.411377	1057.844849	-561.411255	304.716217	814.405518	-532.970398	-93.971321	822.787109	-593.670959	102.301910	961.711853	369.925446	10.677608	927.814087	405.006042	182.496796
-601.488525	205.267654	864.130859	-603.282715	3.497008	860.122131	-722.120178	250.553421	421.293518	-646.750427	-28.722929	472.755890	-711.821289	257.822815	67.661285	-705.075745	-24.721504	75.988449	-648.474976	303.321686	1289.683838	-616.800720	-87.522202	1290.248901	-585.926025	107.286591	1320.330322	-557.468262	105.642159	1584.417603	-683.209900	333.341187	1053.644165	-642.562805	-134.426117	1057.806885	-561.484985	304.749573	814.415161	-533.026672	-93.963371	822.782471	-593.716370	102.326363	961.728760	370.218658	10.307364	927.837158	405.726501	181.770081
-601.559814	205.289856	864.101807	-603.319153	3.502563	860.097229	-722.162598	250.530212	421.297333	-646.807312	-28.731314	472.752472	-711.800598	257.856598	67.679276	-705.082458	-24.721876	75.989319	-648.553711	303.333618	1289.664185	-616.845398	-87.492859	1290.199219	-586.011963	107.285278	1320.279053	-557.569397	105.650620	1584.407471	-683.289429	333.342987	1053.617798	-642.618164	-134.428680	1057.757446	-561.623535	304.824615	814.412292	-533.076721	-93.930962	822.756836	-593.764832	102.343903	961.701416	370.543213	9.777504	927.866577	406.577606	181.097504
-601.635071	205.309586	864.076538	-603.351013	3.540227	860.074646	-722.203979	250.519547	421.266785	-646.816528	-28.694223	472.722717	-711.794250	257.862427	67.705521	-705.100647	-24.716604	75.971123	-648.630676	303.322754	1289.634033	-616.915588	-87.481171	1290.134521	-586.074463	107.291222	1320.246826	-557.685425	105.636597	1584.396484	-683.370117	333.344025	1053.613525	-642.690247	-134.398605	1057.697510	-561.796143	304.841980	814.363525	-533.139954	-93.903305	822.687561	-593.810181	102.375580	961.676819	370.902374	9.267078	927.898438	407.487854	180.542770
-601.688416	205.354797	864.073120	-603.371765	3.558513	860.052856	-722.299255	250.525360	421.266083	-646.831482	-28.613886	472.694641	-711.843201	257.860596	67.692131	-705.103088	-24.726688	75.978111	-648.685364	303.328308	1289.640381	-616.953430	-87.473671	1290.134644	-586.156433	107.290939	1320.219971	-557.812927	105.631401	1584.409424	-683.494690	333.357330	1053.623413	-642.737549	-134.392426	1057.682739	-561.975708	304.846191	814.346252	-533.193970	-93.881378	822.681335	-593.850708	102.399956	961.664368	371.284485	8.764403	927.931213	408.409058	180.158234
-601.718079	205.367859	864.075134	-603.377563	3.581106	860.061218	-722.364075	250.514694	421.267242	-646.819824	-28.607080	472.720062	-711.776978	257.871979	67.640068	-705.082520	-24.722321	75.973648	-648.763000	303.341125	1289.657837	-616.972473	-87.470551	1290.139038	-586.206970	107.293762	1320.231201	-557.951721	105.607040	1584.437500	-683.565918	333.353485	1053.613281	-642.804565	-134.356323	1057.660645	-562.075378	304.871643	814.350098	-533.281250	-93.885117	822.662659	-593.892456	102.422005	961.671753	371.636871	8.349584	927.962891	409.246826	179.968277
-601.756042	205.397644	864.070129	-603.381836	3.601181	860.081421	-722.430054	250.512146	421.260925	-646.849548	-28.598923	472.735168	-711.732910	257.862213	67.643402	-705.058838	-24.709612	75.953804	-648.836548	303.346924	1289.643921	-616.991516	-87.461830	1290.181641	-586.255859	107.318680	1320.239014	-558.103149	105.578476	1584.469849	-683.627441	333.370361	1053.604980	-642.887451	-134.323181	1057.696411	-562.063843	304.964508	814.369812	-533.388550	-93.863083	822.670898	-593.930298	102.461021	961.681091	371.960022	8.026531	928.006165	409.932800	179.977570
-601.830811	205.429565	864.076843	-603.403503	3.613921	860.078918	-722.556091	250.523178	421.257263	-646.902283	-28.614983	472.786102	-711.769714	257.862549	67.638924	-705.069641	-24.710491	75.951180	-648.904114	303.381958	1289.648804	-617.074646	-87.447777	1290.146606	-586.339050	107.335663	1320.248657	-558.287476	105.568283	1584.502686	-683.697754	333.367462	1053.605347	-642.960754	-134.329895	1057.683838	-562.240295	305.336609	814.468811	-533.461548	-93.828629	822.663025	-593.974792	102.481224	961.682800	372.174011	7.875866	928.025574	410.402832	180.152008
-601.910278	205.455627	864.052246	-603.458435	3.661898	860.051575	-722.615601	250.493332	421.223297	-646.887085	-28.613117	472.765564	-711.783264	257.880249	67.646591	-705.091309	-24.712248	75.954445	-648.970093	303.390900	1289.631958	-617.128113	-87.409325	1290.082886	-586.437378	107.353783	1320.211670	-558.459045	105.551041	1584.526367	-683.766479	333.366791	1053.609009	-643.030090	-134.343674	1057.656494	-562.377502	305.411774	814.459717	-533.562805	-93.822212	822.596313	-594.027466	102.517654	961.655579	372.365723	7.872727	928.047058	410.668518	180.426941
-601.954102	205.494965	864.044250	-603.497253	3.702628	860.030273	-722.710083	250.495758	421.226868	-646.903320	-28.586187	472.704437	-711.768250	257.871735	67.609024	-705.108032	-24.738249	75.965309	-649.040894	303.375336	1289.612915	-617.139404	-87.403236	1290.050537	-586.509705	107.383873	1320.183838	-558.633179	105.525032	1584.555542	-683.855469	333.385742	1053.597778	-643.044678	-134.269302	1057.614868	-562.465149	305.460754	814.449158	-533.579285	-93.784264	822.568970	-594.042114	102.551155	961.638489	372.507538	7.885706	928.074036	410.779785	180.616013
-601.984131	205.514572	864.037720	-603.509521	3.703606	860.044800	-722.820740	250.500031	421.259125	-646.902710	-28.544701	472.714203	-711.739075	257.910706	67.616852	-705.116577	-24.737604	75.981018	-649.113708	303.374146	1289.605103	-617.185242	-87.424332	1290.050049	-586.547058	107.387550	1320.223389	-558.803223	105.510765	1584.610352	-683.944763	333.393066	1053.584595	-643.078003	-134.251923	1057.604492	-562.540955	305.505188	814.471008	-533.665833	-93.765373	822.544922	-594.071716	102.572861	961.643433	372.626190	7.930074	928.088501	410.647705	180.838409
-602.013916	205.516510	864.049194	-603.486877	3.710672	860.077942	-722.869446	250.477142	421.250488	-646.921570	-28.534958	472.710938	-711.705872	257.918274	67.605247	-705.063293	-24.734629	75.932961	-649.176514	303.384094	1289.646240	-617.229431	-87.403481	1290.072144	-586.612976	107.395020	1320.268433	-558.976563	105.469902	1584.666016	-684.030823	333.411377	1053.605713	-643.122620	-134.220734	1057.629761	-562.655640	305.510712	814.485291	-533.700500	-93.726952	822.579163	-594.099670	102.590370	961.668152	372.769226	7.939509	928.118958	410.601898	181.043350
-602.050110	205.542297	864.066223	-603.509888	3.708323	860.098755	-722.959167	250.465286	421.247589	-647.010132	-28.515703	472.730133	-711.666992	257.917786	67.610626	-705.052917	-24.718391	75.967026	-649.253906	303.414246	1289.687866	-617.226807	-87.398087	1290.141968	-586.669373	107.417328	1320.307983	-559.155640	105.433128	1584.726318	-684.123291	333.448181	1053.624146	-643.171753	-134.196854	1057.621826	-562.729126	305.546692	814.512268	-533.724060	-93.677681	822.607788	-594.145874	102.604881	961.688538	372.998138	7.881069	928.121155	410.019501	181.132156
-602.135437	205.587570	864.059509	-603.572632	3.746420	860.082703	-723.103821	250.462891	421.233124	-647.071533	-28.537741	472.759857	-711.712769	257.917755	67.603134	-705.057556	-24.736778	75.963440	-649.330261	303.450226	1289.708496	-617.337463	-87.405457	1290.094849	-586.778381	107.474976	1320.330200	-559.332031	105.416595	1584.773438	-684.220886	333.461670	1053.656006	-643.206909	-134.213104	1057.642090	-562.677246	305.232605	814.390686	-533.793152	-93.646393	822.590027	-594.201416	102.642914	961.675476	372.684082	8.831191	928.087769	408.821899	184.964859
-602.221008	205.602371	864.036926	-603.607971	3.811059	860.058411	-723.180176	250.447037	421.204987	-647.087341	-28.466593	472.726196	-711.742004	257.908203	67.642563	-705.126038	-24.743198	75.957146	-649.423462	303.470306	1289.708618	-617.398865	-87.358482	1290.084229	-586.874207	107.496147	1320.312988	-559.507568	105.385078	1584.809326	-684.278503	333.443512	1053.655640	-643.236938	-134.189590	1057.626953	-562.905090	305.591949	814.481384	-533.810730	-93.604881	822.565491	-594.234497	102.683311	961.649658	372.769043	9.007710	928.092896	408.468933	185.477264
-602.248718	205.641266	864.017456	-603.619019	3.836023	860.054565	-723.254333	250.470917	421.219025	-647.068604	-28.445704	472.738342	-711.672546	257.907440	67.605309	-705.083923	-24.736624	75.947670	-649.515747	303.487885	1289.677856	-617.435364	-87.334358	1290.080444	-586.939148	107.519432	1320.322510	-559.672913	105.353004	1584.841064	-684.322632	333.411469	1053.631348	-643.240173	-134.155975	1057.608276	-562.967102	305.649139	814.482727	-533.836853	-93.571220	822.528137	-594.241089	102.723732	961.637085	373.090454	8.800911	928.087036	409.085754	185.103210
-602.299438	205.645828	864.002625	-603.627014	3.809127	860.050598	-723.342407	250.445816	421.220581	-647.074402	-28.393414	472.731110	-711.709473	257.904236	67.585846	-705.095886	-24.740734	75.960793	-649.599426	303.487488	1289.678711	-617.496765	-87.313217	1290.058594	-587.011169	107.535156	1320.315186	-559.819275	105.313225	1584.881958	-684.423096	333.471313	1053.651001	-643.246399	-134.143250	1057.615234	-562.880310	305.295441	814.399658	-533.787781	-93.514481	822.557373	-594.276428	102.720108	961.628357	373.301147	8.714862	928.086670	409.296173	185.094620
-602.339111	205.709213	864.017578	-603.665405	3.845771	860.053528	-723.487732	250.479828	421.243225	-647.139587	-28.407003	472.729919	-711.657593	257.925964	67.573563	-705.124146	-24.754585	75.958725	-649.694275	303.528961	1289.714355	-617.554565	-87.310165	1290.066406	-587.080322	107.549026	1320.351807	-559.965271	105.276375	1584.927490	-684.489075	333.475708	1053.657715	-643.245789	-134.095245	1057.599243	-562.915588	305.301025	814.466980	-533.725037	-93.447723	822.584534	-594.313049	102.764481	961.636963	373.547241	8.688265	928.101746	409.474365	185.093262
-602.372803	205.726685	864.021790	-603.645325	3.826640	860.087463	-723.516541	250.460541	421.255371	-647.193604	-28.402586	472.748199	-711.615051	257.951050	67.596626	-705.150330	-24.735683	75.923248	-649.796204	303.527374	1289.730347	-617.627625	-87.288536	1290.107422	-587.178040	107.595840	1320.396729	-560.120178	105.234947	1584.968750	-684.536804	333.497009	1053.657593	-643.244019	-134.069077	1057.579834	-563.103271	305.673767	814.606628	-533.696045	-93.419388	822.613708	-594.346008	102.781105	961.658691	373.863129	8.586010	928.121582	409.849457	184.808746
-602.448425	205.764404	864.033691	-603.689026	3.866733	860.085266	-723.632080	250.460876	421.251923	-647.262695	-28.430117	472.768188	-711.660828	257.977234	67.597221	-705.143372	-24.726231	75.932022	-649.902771	303.567810	1289.762451	-617.689331	-87.249573	1290.089722	-587.299316	107.636345	1320.421631	-560.260864	105.199806	1584.997437	-684.652893	333.522461	1053.682495	-643.228455	-134.047989	1057.583252	-563.018982	305.347534	814.477234	-533.665161	-93.374741	822.631653	-594.395020	102.814384	961.662537	374.111481	8.509233	928.109497	410.072815	184.690445
-602.494812	205.807999	863.999878	-603.709717	3.904753	860.063477	-723.701965	250.483551	421.237793	-647.320984	-28.411556	472.762848	-711.688904	257.970032	67.604050	-705.147827	-24.730785	75.907486	-650.010193	303.586456	1289.752563	-617.804260	-87.221359	1290.045410	-587.394775	107.660477	1320.432861	-560.367310	105.161606	1585.001465	-684.703735	333.555328	1053.693115	-643.220764	-134.030243	1057.564209	-563.050781	305.340363	814.488586	-533.587036	-93.324760	822.625977	-594.417114	102.862198	961.633850	374.363190	8.457676	928.079102	410.260803	184.719315
-602.565247	205.795563	863.994202	-603.724670	3.964017	860.048584	-723.755859	250.450638	421.232758	-647.293945	-28.376682	472.746490	-711.687012	257.955017	67.570450	-705.109314	-24.718487	75.936798	-650.104736	303.597931	1289.736816	-617.886047	-87.194077	1290.047852	-587.511475	107.677628	1320.427002	-560.464905	105.120216	1585.001953	-684.730164	333.513672	1053.669922	-643.188232	-133.997833	1057.566284	-563.108582	305.374084	814.494629	-533.509705	-93.264633	822.627075	-594.451843	102.882736	961.622803	374.579987	8.410661	928.080811	410.415710	184.777298
-602.601685	205.844147	863.987610	-603.739197	3.989047	860.039490	-723.843140	250.452103	421.251862	-646.446533	-27.670729	472.578033	-711.700134	257.960693	67.557220	-704.749207	-24.696018	75.801613	-650.210999	303.623718	1289.775391	-617.959900	-87.158218	1290.042969	-587.601379	107.690559	1320.441406	-560.537231	105.067421	1585.006104	-684.775452	333.549683	1053.670288	-643.169006	-133.939804	1057.543823	-563.133240	305.347168	814.530884	-533.404602	-93.168625	822.654846	-594.463135	102.919434	961.613708	374.785553	8.341959	928.102905	410.586060	184.780136
-602.598511	205.884201	864.012634	-603.717468	3.999065	860.062378	-723.832275	250.457596	421.244019	-646.353882	-27.592077	472.604279	-711.622253	257.969238	67.593605	-704.685913	-24.695940	75.824707	-650.324585	303.644012	1289.801025	-618.075378	-87.166580	1290.022583	-587.702271	107.712433	1320.478394	-560.619995	105.028633	1585.012207	-684.791626	333.506165	1053.688232	-643.155701	-133.874710	1057.497437	-563.119446	305.361328	814.611450	-533.306702	-93.093719	822.683289	-594.474182	102.944588	961.639709	375.002991	8.223669	928.127747	410.764923	184.781433
-602.661438	205.931473	864.027588	-603.741028	4.025200	860.054749	-723.921021	250.485443	421.228729	-646.408447	-27.586550	472.607300	-711.643494	257.955078	67.575928	-704.665771	-24.700657	75.807274	-650.504944	303.659607	1289.793335	-618.177490	-87.123230	1290.015381	-587.819275	107.713493	1320.497559	-560.704041	104.977280	1585.017090	-684.896118	333.548126	1053.691162	-643.155579	-133.862839	1057.496948	-563.183350	305.385559	814.601196	-533.242615	-93.057503	822.716614	-594.537170	102.972130	961.644897	375.266296	8.160275	928.138123	410.934296	184.760818
-602.732788	205.944504	864.022949	-603.756104	4.009726	860.050293	-723.895752	250.476730	421.214478	-646.435791	-27.583153	472.633881	-711.618347	257.966553	67.559433	-704.652161	-24.699627	75.804085	-650.613953	303.694061	1289.812744	-618.259094	-87.110313	1289.991089	-587.956726	107.740501	1320.470093	-560.772949	104.935112	1585.014893	-685.001465	333.583649	1053.718384	-643.160645	-133.805573	1057.466064	-563.218994	305.384827	814.606873	-533.143616	-92.981400	822.748657	-594.583862	102.973709	961.640747	375.435760	8.104934	928.157166	411.040619	184.760590
-602.780151	206.001862	864.034424	-603.794373	4.035165	860.046448	-723.937866	250.508636	421.222717	-646.489624	-27.620781	472.650635	-711.743103	257.963898	67.589699	-704.683228	-24.710621	75.799240	-650.726990	303.706360	1289.824951	-618.309875	-87.083870	1289.961792	-588.082031	107.744545	1320.457886	-560.829407	104.901443	1584.992310	-685.084229	333.625031	1053.717773	-643.144531	-133.729828	1057.427979	-563.202698	305.376862	814.634521	-533.070923	-92.907547	822.777649	-594.629517	103.008293	961.644653	375.622528	8.098191	928.132019	411.141998	184.837006
-602.818420	205.998657	864.023804	-603.797974	4.056799	860.046448	-723.945801	250.529938	421.242798	-646.506165	-27.572798	472.609100	-711.672546	257.967377	67.564903	-704.683960	-24.709656	75.798676	-650.873718	303.687286	1289.787842	-618.417053	-87.086479	1289.928711	-588.153076	107.750977	1320.485107	-560.873474	104.858337	1584.970337	-685.141785	333.593689	1053.703491	-643.144775	-133.733841	1057.401978	-563.221863	305.417633	814.667175	-532.977356	-92.793716	822.798340	-594.667114	103.023994	961.640930	375.798248	8.019261	928.153625	411.273224	184.782639
-602.813538	206.036850	864.033813	-603.767700	4.104235	860.056396	-723.908386	250.500076	421.231323	-646.459900	-27.517853	472.604034	-711.634827	257.954132	67.576096	-704.697021	-24.686214	75.806023	-650.991882	303.688080	1289.788574	-618.525574	-87.087067	1289.897949	-588.249695	107.746971	1320.477295	-560.898865	104.819832	1584.951416	-685.213684	333.587555	1053.699219	-643.167358	-133.674255	1057.379883	-563.255981	305.432800	814.697327	-532.919189	-92.701538	822.799988	-594.665588	103.067841	961.652344	376.035126	8.067132	928.127808	411.402893	184.842438
-602.874573	206.043884	864.026184	-603.826355	4.159169	860.043457	-723.920959	250.526550	421.217651	-646.490479	-27.529799	472.607513	-711.681396	257.964478	67.555420	-704.714172	-24.689575	75.815392	-651.097778	303.686768	1289.797485	-618.618774	-87.092079	1289.907837	-588.355408	107.765114	1320.484619	-560.936646	104.802963	1584.936768	-685.274292	333.585510	1053.700562	-643.190735	-133.605484	1057.353516	-563.295410	305.436218	814.721741	-532.882568	-92.619827	822.813354	-594.728027	103.095848	961.642212	376.191925	8.104764	928.132629	411.463257	184.953293
-602.939636	206.056931	864.041138	-603.869934	4.171000	860.041931	-723.921753	250.533722	421.212555	-647.357666	-28.194176	472.805908	-711.657227	257.986267	67.538406	-705.075256	-24.699615	75.915855	-651.237244	303.684387	1289.781738	-618.687256	-87.084587	1289.911865	-588.485657	107.784225	1320.476440	-560.995483	104.783195	1584.926392	-685.379028	333.601868	1053.694702	-643.198364	-133.554794	1057.359863	-563.367065	305.472046	814.737793	-532.860168	-92.511032	822.854187	-594.795288	103.101151	961.649902	376.357605	8.083062	928.132629	411.563843	184.929428
-603.010498	206.105591	864.049805	-603.936523	4.177481	860.056458	-723.979126	250.589844	421.239441	-647.400696	-28.252687	472.807739	-711.695374	257.986511	67.543022	-705.151306	-24.721107	75.956627	-651.363098	303.696259	1289.788696	-618.821899	-87.053734	1289.894531	-588.607422	107.780083	1320.501343	-561.055603	104.756683	1584.927002	-685.505859	333.650574	1053.706909	-643.259277	-133.583099	1057.318604	-563.406982	305.487274	814.750061	-532.871155	-92.433853	822.879395	-594.870483	103.132217	961.662109	376.518280	8.151548	928.118713	411.641968	185.002441
-603.003479	206.107422	864.079956	-603.945740	4.184888	860.062134	-724.005493	250.595627	421.217651	-647.370605	-28.239893	472.791412	-711.703125	257.980072	67.555603	-705.128784	-24.725227	75.966995	-651.469971	303.699677	1289.810669	-618.809204	-87.059471	1289.926392	-588.719727	107.770844	1320.499634	-561.112610	104.724854	1584.912842	-685.630371	333.662292	1053.728271	-643.291260	-133.489197	1057.322266	-563.477234	305.510712	814.790222	-532.863403	-92.333992	822.879944	-594.907654	103.124115	961.682861	376.646851	8.206962	928.079041	411.680267	185.096619
-603.041931	206.095047	864.056885	-603.980103	4.209981	860.055847	-723.987061	250.606079	421.243805	-647.361206	-28.256674	472.791443	-711.731628	257.973511	67.552559	-705.131348	-24.733416	75.960136	-651.575684	303.685822	1289.820190	-618.900696	-87.059692	1289.902466	-588.820557	107.751602	1320.497925	-561.167175	104.698013	1584.896729	-685.723816	333.652435	1053.752075	-643.353943	-133.469635	1057.279419	-563.518616	305.525513	814.821350	-532.913025	-92.275780	822.867676	-594.946411	103.138550	961.668579	376.800812	8.261376	928.040955	411.762207	185.171921
-603.074890	206.111893	864.057983	-603.992798	4.203153	860.046448	-723.972229	250.570877	421.224487	-647.320251	-28.229719	472.762756	-711.683594	257.960388	67.564713	-705.148499	-24.717119	75.938278	-651.703674	303.682281	1289.810059	-618.959106	-87.061111	1289.908691	-588.897644	107.760681	1320.508301	-561.225586	104.663239	1584.881348	-685.797546	333.617065	1053.723022	-643.405151	-133.452484	1057.253418	-563.580017	305.517151	814.853210	-532.926880	-92.199631	822.847351	-594.998840	103.139549	961.666870	376.932098	8.300483	927.997681	411.843201	185.156967
-603.106873	206.119293	864.050354	-604.044556	4.205588	860.031738	-723.980835	250.571091	421.215668	-647.273804	-28.220919	472.729156	-711.702148	257.960449	67.564400	-705.097473	-24.723526	75.934135	-651.818481	303.674988	1289.820313	-619.022156	-87.077415	1289.880005	-589.002075	107.765343	1320.484863	-561.301331	104.665520	1584.864990	-685.915222	333.652435	1053.737305	-643.463867	-133.390457	1057.199829	-563.633850	305.527618	814.854248	-532.940857	-92.128418	822.835815	-595.049866	103.140251	961.656433	377.045074	8.359861	927.960938	411.901398	185.254074
-603.177307	206.141510	864.050781	-604.111633	4.247652	860.020691	-723.999146	250.623215	421.199219	-647.263489	-28.245874	472.752289	-711.723083	258.007172	67.574257	-705.121704	-24.717112	75.928345	-651.899536	303.691711	1289.834839	-619.121948	-87.052956	1289.848022	-589.116577	107.784645	1320.448853	-561.382080	104.652611	1584.852417	-686.034180	333.662903	1053.722046	-643.545410	-133.323181	1057.167969	-563.695374	305.554932	814.850037	-533.022156	-92.064201	822.800903	-595.118896	103.166649	961.651001	377.160248	8.383084	927.937622	411.961365	185.296509
-603.197632	206.139252	864.047668	-604.143250	4.248843	860.034241	-723.990112	250.643387	421.194733	-647.268127	-28.249287	472.770020	-711.724792	258.033997	67.584328	-705.116516	-24.697105	75.920845	-652.007568	303.691864	1289.837524	-619.242737	-87.061142	1289.818970	-589.215393	107.801849	1320.440186	-561.465881	104.643311	1584.846680	-686.143494	333.711365	1053.717163	-643.622620	-133.315659	1057.151489	-563.788147	305.570587	814.877808	-533.070679	-92.012276	822.797852	-595.165222	103.173897	961.658142	377.247498	8.491200	927.914001	411.973480	185.431671
-603.229919	206.103195	864.034607	-604.152649	4.234175	860.044250	-723.950562	250.637680	421.177094	-646.422058	-27.630959	472.612976	-711.713501	257.991150	67.525436	-704.699524	-24.666300	75.811172	-652.096558	303.688904	1289.858521	-619.286621	-87.070396	1289.807983	-589.321411	107.790413	1320.426025	-561.618652	104.589851	1584.848145	-686.222717	333.671509	1053.728760	-643.711243	-133.298538	1057.132935	-563.869446	305.600464	814.902161	-533.157593	-91.975235	822.778320	-595.207336	103.160721	961.658691	377.349243	8.502991	927.909607	412.049225	185.450897
-603.247375	206.098907	864.054260	-604.159363	4.223065	860.066589	-723.919800	250.617661	421.175659	-646.339844	-27.588501	472.628448	-711.701355	257.969055	67.516235	-704.679565	-24.665665	75.805573	-652.195068	303.669922	1289.846313	-619.396423	-87.088409	1289.788086	-589.407471	107.755592	1320.455200	-561.705017	104.564354	1584.851074	-686.315002	333.679718	1053.732666	-643.788208	-133.274338	1057.102051	-563.962402	305.605774	814.908691	-533.234192	-91.926796	822.750671	-595.244629	103.154938	961.681824	377.432526	8.548125	927.887329	412.090637	185.508163
-603.285095	206.109909	864.043945	-604.207703	4.212019	860.035217	-723.897766	250.587372	421.171173	-646.344116	-27.643707	472.615845	-711.656982	257.963959	67.519058	-704.694885	-24.650238	75.809814	-652.288086	303.645020	1289.837158	-619.460022	-87.087273	1289.780640	-589.487976	107.749123	1320.435669	-561.803894	104.541145	1584.860352	-686.397888	333.669769	1053.729614	-643.896973	-133.256271	1057.056030	-564.059387	305.612579	814.904114	-533.327087	-91.947220	822.719971	-595.295715	103.144333	961.661438	377.472382	8.611612	927.890869	412.116119	185.612076
-603.323853	206.107986	864.061523	-604.276001	4.267440	860.040771	-723.899414	250.599304	421.155457	-646.338257	-27.639654	472.621887	-711.673340	257.960266	67.573135	-704.698853	-24.657740	75.800262	-652.349121	303.652618	1289.858887	-619.588562	-87.110573	1289.729126	-589.586853	107.724144	1320.436157	-561.877380	104.554222	1584.864746	-686.493835	333.653290	1053.746704	-643.997437	-133.211990	1057.023071	-564.134460	305.612000	814.904114	-533.431641	-91.956444	822.671387	-595.358154	103.163368	961.673584	377.613434	8.651933	927.838989	412.196442	185.602005
-603.403320	206.066544	864.051453	-604.347473	4.263556	860.043640	-723.892395	250.599213	421.147125	-646.352478	-27.654388	472.612091	-711.681702	257.973480	67.559204	-704.678223	-24.659325	75.804581	-652.434021	303.653381	1289.848267	-619.696838	-87.082672	1289.685059	-589.687622	107.746117	1320.419800	-561.995178	104.528015	1584.886719	-686.572876	333.659393	1053.734741	-644.108704	-133.224213	1057.002930	-564.248535	305.615387	814.886780	-533.573608	-91.958252	822.657166	-595.419617	103.146996	961.668945	377.670837	8.641172	927.842773	412.284363	185.546005
-603.452759	206.064285	864.036499	-604.390686	4.235375	860.054260	-723.943909	250.656525	421.138611	-646.350037	-27.652674	472.611176	-711.723145	257.965088	67.530563	-704.716858	-24.652758	75.809853	-652.515015	303.654297	1289.840698	-619.752991	-87.080872	1289.696167	-589.781250	107.744286	1320.419556	-562.135864	104.505295	1584.908203	-686.643066	333.653198	1053.732910	-644.253662	-133.254181	1056.988403	-564.318787	305.658722	814.893799	-533.992065	-92.249123	822.428711	-595.474548	103.144951	961.667847	377.704712	8.670712	927.807312	412.308746	185.601608
-603.510803	206.033890	864.016785	-604.432739	4.218721	860.058716	-723.972229	250.680695	421.140533	-646.362427	-27.678608	472.601990	-711.770874	257.989685	67.531288	-704.697327	-24.682699	75.816200	-652.587097	303.654022	1289.818237	-619.863953	-87.098686	1289.664307	-589.851685	107.742302	1320.409302	-562.250793	104.472366	1584.920410	-686.749512	333.653015	1053.716675	-644.349365	-133.211838	1056.980347	-564.414551	305.676392	814.899536	-533.810974	-92.028259	822.608032	-595.524353	103.133888	961.660400	377.760071	8.736978	927.783875	412.345520	185.689697
-603.544189	206.024384	864.006104	-604.488281	4.182189	860.055298	-723.983704	250.675858	421.110199	-647.247681	-28.264158	472.724884	-711.600098	258.052185	67.263763	-705.118164	-24.688171	75.915092	-652.655396	303.651489	1289.839478	-619.926941	-87.109337	1289.689209	-589.908813	107.728638	1320.421265	-562.388672	104.434387	1584.943848	-686.828857	333.636749	1053.717896	-644.494873	-133.277420	1056.988647	-564.459412	305.650116	814.921448	-534.239685	-92.318298	822.412903	-595.583191	103.113853	961.654602	377.787781	8.798698	927.761902	412.349854	185.777222
-603.588745	205.961777	864.000793	-604.530212	4.167620	860.067139	-723.991638	250.645828	421.114380	-646.483032	-27.707590	472.598572	-711.719849	258.009003	67.521484	-704.763855	-24.711746	75.838905	-652.710388	303.644409	1289.849487	-620.000305	-87.142761	1289.683716	-589.991089	107.720253	1320.423950	-562.523254	104.399513	1584.973389	-686.879089	333.595184	1053.706787	-644.606384	-133.301163	1056.966187	-564.647705	305.857758	814.977051	-534.381348	-92.374550	822.373718	-595.634827	103.083382	961.658752	377.811829	8.846708	927.726257	412.375031	185.859528
-603.630493	205.985214	864.029541	-604.579407	4.144873	860.055237	-723.977112	250.635559	421.135406	-646.365356	-27.655560	472.566132	-711.608032	258.051239	67.254601	-704.700134	-24.678919	75.781113	-652.761902	303.639984	1289.863892	-620.127991	-87.146408	1289.653076	-590.071777	107.707748	1320.411133	-562.646667	104.354576	1585.014038	-686.955200	333.601410	1053.723145	-644.704773	-133.295547	1056.953735	-564.705994	305.875854	814.996216	-534.181213	-92.163208	822.610779	-595.683655	103.063820	961.667053	377.837677	8.907003	927.710510	412.408905	185.909546
-603.693848	205.942429	863.997742	-604.650635	4.150651	860.058289	-723.956543	250.657257	421.128662	-646.447632	-27.703476	472.577545	-711.718445	258.008209	67.552032	-704.762878	-24.701248	75.793022	-652.828308	303.632599	1289.852661	-620.215149	-87.135994	1289.664795	-590.125122	107.703827	1320.419312	-562.784485	104.303474	1585.041016	-687.008179	333.591095	1053.749268	-644.849060	-133.332687	1056.978271	-564.772217	305.849304	814.999084	-534.303833	-92.218361	822.600342	-595.757202	103.061729	961.653564	377.780090	9.138724	927.683594	412.307617	186.309692
-603.750549	205.931259	864.000488	-604.697937	4.138562	860.059631	-723.939880	250.637268	421.066437	-646.441956	-27.699295	472.574280	-711.612671	258.062805	67.240501	-704.752014	-24.701521	75.791954	-652.872314	303.624725	1289.836548	-620.312012	-87.147926	1289.667358	-590.187927	107.678162	1320.417969	-562.908630	104.266769	1585.066772	-687.050781	333.573700	1053.737549	-644.971680	-133.383438	1057.028931	-564.840698	305.846039	814.978210	-534.434448	-92.282143	822.586182	-595.822693	103.049812	961.656738	377.750824	9.296040	927.676331	412.218903	186.575638
-603.826111	205.910843	863.986450	-604.792908	4.139267	860.051331	-723.953735	250.674393	421.050293	-646.491211	-27.767080	472.598572	-711.624268	258.063416	67.210587	-704.779663	-24.700521	75.796059	-652.920959	303.614502	1289.823608	-620.398926	-87.183197	1289.698853	-590.261169	107.691238	1320.409546	-563.027710	104.219276	1585.096436	-687.100037	333.579498	1053.707031	-645.094055	-133.412842	1057.050171	-564.879822	305.799774	814.945862	-534.533569	-92.327850	822.607117	-595.904175	103.041794	961.645264	377.785889	9.366898	927.635193	412.244843	186.705292
-603.884094	205.883591	863.991577	-604.840027	4.090925	860.064270	-723.889038	250.666107	421.019745	-646.493652	-27.770075	472.601532	-711.707764	258.020355	67.467499	-704.767883	-24.699677	75.794426	-652.974182	303.609222	1289.821777	-620.457031	-87.191216	1289.737061	-590.320618	107.674469	1320.420166	-563.138245	104.170105	1585.126709	-687.147888	333.596313	1053.703003	-645.196960	-133.403854	1057.049194	-564.907288	305.786194	814.958801	-534.630127	-92.387154	822.620605	-595.971924	103.008545	961.655701	377.808197	9.397899	927.627686	412.260071	186.745972
-603.949341	205.858109	863.989746	-604.902771	4.059029	860.078064	-723.853699	250.712189	421.006927	-646.490112	-27.771002	472.611359	-711.618835	258.083893	67.212776	-704.778259	-24.705824	75.779587	-653.022644	303.618500	1289.823853	-620.592346	-87.211609	1289.706421	-590.368225	107.656136	1320.422974	-563.219421	104.139252	1585.162476	-687.188171	333.605774	1053.718018	-645.307922	-133.467789	1057.076538	-564.933411	305.787292	814.972168	-534.740784	-92.433022	822.628662	-596.055786	102.987785	961.663513	377.844391	9.421847	927.625916	412.266449	186.767029
-603.995972	205.840439	864.006714	-604.967041	4.057004	860.093201	-723.805481	250.750580	420.995361	-646.540955	-27.836761	472.607788	-711.593323	258.085632	67.185814	-704.789734	-24.709278	75.792999	-653.068970	303.628510	1289.826782	-620.657959	-87.220703	1289.702759	-590.446655	107.641014	1320.404663	-563.339539	104.077347	1585.163574	-687.215210	333.575653	1053.707397	-645.396179	-133.503571	1057.095459	-564.963440	305.745941	814.949280	-534.817139	-92.507599	822.645081	-596.128723	102.976219	961.680969	377.883636	9.435409	927.614502	412.274628	186.818375
-604.054260	205.806122	863.998779	-605.036499	4.052718	860.081116	-723.735291	250.793137	420.947449	-646.569885	-27.831081	472.582489	-711.626526	258.077972	67.198471	-704.805237	-24.710339	75.794884	-653.110596	303.611603	1289.848877	-620.768494	-87.221207	1289.687744	-590.498901	107.647049	1320.392822	-563.411865	104.035507	1585.178101	-687.233276	333.578552	1053.702637	-645.508179	-133.568054	1057.101685	-564.988647	305.721130	814.952454	-535.224304	-92.843117	822.421814	-596.207581	102.954170	961.672180	377.928406	9.454995	927.616638	412.284271	186.827240
-604.136719	205.807465	864.005615	-605.139282	4.041591	860.072571	-723.696899	250.813110	420.951813	-647.434875	-28.495794	472.705566	-711.645142	258.064789	67.208366	-705.271362	-24.774364	75.917206	-653.144653	303.594788	1289.818970	-620.817993	-87.234627	1289.701416	-590.546814	107.613037	1320.395874	-563.502563	103.975380	1585.166870	-687.240356	333.563538	1053.708374	-645.562195	-133.535767	1057.095825	-564.986816	305.701538	814.968262	-534.969299	-92.622765	822.625427	-596.298645	102.940956	961.671021	377.967407	9.459045	927.602295	412.300446	186.888885
-604.178284	205.762939	863.997437	-605.190735	3.983186	860.085815	-723.617676	250.859573	420.913666	-647.489319	-28.573774	472.714478	-711.678589	258.110291	67.198898	-705.268188	-24.787212	75.895119	-653.168579	303.595642	1289.799683	-620.909241	-87.236427	1289.713013	-590.585022	107.589027	1320.389404	-563.541992	103.938339	1585.175049	-687.238098	333.557983	1053.700317	-645.664246	-133.610199	1057.108887	-564.982056	305.675964	814.986755	-535.346741	-92.945915	822.431763	-596.368652	102.899879	961.675720	377.994293	9.572439	927.592590	412.217285	187.106857
-604.240906	205.748230	864.018066	-605.266235	3.954875	860.099243	-723.544250	250.910004	420.894958	-647.430054	-28.556002	472.710754	-711.663330	258.121918	67.188080	-705.246033	-24.784849	75.920944	-653.200439	303.597687	1289.832397	-621.018250	-87.248611	1289.719604	-590.637634	107.593742	1320.388550	-563.597168	103.905983	1585.175171	-687.251892	333.567261	1053.673584	-645.711426	-133.595627	1057.085938	-565.000000	305.649628	814.944519	-535.086548	-92.702919	822.654297	-596.466248	102.874519	961.695068	378.081909	9.550159	927.575806	412.340302	186.985855
-604.316467	205.736145	864.000244	-605.377441	3.917458	860.115112	-723.500183	250.981430	420.886414	-647.464600	-28.595585	472.714905	-711.676392	258.104584	67.153038	-705.252563	-24.788740	75.932465	-653.217651	303.602966	1289.823364	-621.132813	-87.261993	1289.717773	-590.709778	107.563316	1320.366943	-563.649109	103.855209	1585.174683	-687.291626	333.611328	1053.684204	-645.814941	-133.655319	1057.104126	-564.919067	305.421082	814.894470	-535.137573	-92.726501	822.669861	-596.570190	102.865227	961.695251	378.132568	9.569914	927.561401	412.377441	186.999588
-604.403320	205.706421	864.022400	-605.484863	3.933003	860.103516	-723.387878	250.993256	420.861603	-647.467651	-28.597960	472.704651	-711.733215	258.151886	67.175751	-705.232788	-24.795132	75.894638	-653.241211	303.603088	1289.832642	-621.236938	-87.274635	1289.700928	-590.784851	107.553047	1320.360352	-563.713379	103.800430	1585.145752	-687.262512	333.560181	1053.681274	-645.873230	-133.647018	1057.124634	-565.001343	305.621185	814.953979	-535.188538	-92.774101	822.696167	-596.675171	102.840218	961.700867	377.954773	9.714467	927.523315	412.284027	187.139557
-604.453369	205.685776	864.044739	-605.571594	3.916219	860.110657	-723.302979	251.042847	420.824707	-647.461548	-28.687214	472.736359	-711.864563	258.102295	67.452736	-705.281982	-24.798994	75.904457	-653.301514	303.595428	1289.841919	-621.363342	-87.283852	1289.703857	-590.847229	107.543808	1320.355469	-563.719482	103.767471	1585.166016	-687.281738	333.576630	1053.712402	-645.963928	-133.686050	1057.128784	-564.915771	305.407349	814.938599	-535.268494	-92.796135	822.700500	-596.762512	102.812538	961.716980	378.208771	9.727386	927.535400	412.348419	187.279984
-604.468689	205.674072	864.064392	-605.623352	3.865748	860.138733	-723.203186	251.055328	420.818726	-647.435730	-28.658997	472.717285	-711.827454	258.115692	67.170921	-705.299622	-24.792343	75.913589	-653.329468	303.563721	1289.846924	-621.438782	-87.295914	1289.727539	-590.917053	107.519562	1320.385376	-563.730408	103.726143	1585.168701	-687.305176	333.576752	1053.682739	-646.047424	-133.691040	1057.139648	-564.901428	305.328949	814.915405	-535.307983	-92.809891	822.738220	-596.835266	102.784630	961.744141	378.274811	9.785096	927.513184	412.398071	187.321869
-604.505127	205.645798	864.093567	-605.696533	3.887272	860.147949	-723.083557	251.088699	420.798645	-647.440186	-28.722082	472.719543	-711.785706	258.106659	67.149223	-705.296387	-24.779255	75.894272	-653.357666	303.537659	1289.827637	-621.508850	-87.295448	1289.786865	-590.970886	107.485153	1320.385498	-563.762634	103.678024	1585.152588	-687.301392	333.542236	1053.698853	-646.113098	-133.679230	1057.151001	-564.894653	305.346619	814.952881	-535.362549	-92.815414	822.778931	-596.913269	102.769547	961.765015	378.339996	9.802955	927.486145	412.433838	187.378677
-604.507751	205.623856	864.105408	-605.761841	3.876705	860.157104	-722.973083	251.118530	420.763763	-647.413635	-28.724138	472.711639	-711.806580	258.128113	67.135628	-705.302856	-24.791256	75.920738	-653.410706	303.541656	1289.821411	-621.615051	-87.314606	1289.802246	-591.021729	107.472260	1320.373901	-563.743347	103.656487	1585.141602	-687.320313	333.560974	1053.671631	-646.216370	-133.642487	1057.156250	-564.866455	305.346863	814.968933	-535.431519	-92.825386	822.774231	-596.971558	102.749397	961.777405	378.419861	9.851304	927.457764	412.501801	187.438370
-604.568054	205.605072	864.097351	-605.851868	3.833006	860.167053	-722.842834	251.193253	420.724792	-647.395325	-28.732250	472.702911	-711.979614	258.152588	67.438805	-705.280823	-24.796568	75.926849	-653.441589	303.536041	1289.791138	-621.638184	-87.297775	1289.854858	-591.092224	107.450363	1320.352295	-563.757751	103.631424	1585.098267	-687.344666	333.584534	1053.650024	-646.285034	-133.615372	1057.172241	-564.867004	305.332306	814.968201	-535.456604	-92.791473	822.814880	-597.048340	102.726097	961.778625	378.473969	9.846176	927.462463	412.556732	187.413559
-604.577881	205.601013	864.108276	-605.938660	3.848864	860.138062	-722.701660	251.222015	420.693176	-647.394470	-28.744251	472.695923	-711.796204	258.192566	67.130936	-705.308105	-24.783331	75.904533	-653.461426	303.539337	1289.782349	-621.781677	-87.331909	1289.824219	-591.153381	107.448448	1320.317749	-563.763123	103.614052	1585.070801	-687.348694	333.532227	1053.640869	-646.415894	-133.675262	1057.171631	-564.919189	305.551605	815.020264	-535.822876	-93.044746	822.632263	-597.101135	102.709023	961.769531	378.547882	9.858331	927.416809	412.615387	187.393906
-604.558289	205.593597	864.158020	-605.974426	3.814684	860.170349	-722.605225	251.278519	420.708618	-647.378479	-28.757910	472.679993	-711.861145	258.187561	67.120323	-705.271118	-24.792023	75.938080	-653.498779	303.533600	1289.778564	-621.890808	-87.342560	1289.819092	-591.237976	107.399925	1320.301025	-563.751099	103.606682	1585.065552	-687.398682	333.529419	1053.641479	-646.506592	-133.690918	1057.179810	-564.913452	305.536987	815.042664	-535.888550	-93.068497	822.647949	-597.146545	102.677818	961.813416	378.597260	9.909895	927.395996	412.640350	187.461334
-604.530029	205.579330	864.177063	-606.020081	3.781641	860.183533	-722.497253	251.274139	420.725525	-647.373291	-28.762808	472.702667	-711.860046	258.157928	67.144623	-705.264099	-24.796917	75.901230	-653.527588	303.511780	1289.798584	-622.032349	-87.392509	1289.830200	-591.288879	107.377785	1320.335205	-563.770813	103.566162	1585.055664	-687.413940	333.545288	1053.640259	-646.634583	-133.687500	1057.168091	-564.856018	305.494751	815.073242	-535.963013	-93.078697	822.687683	-597.194641	102.648720	961.832581	378.680267	9.943656	927.382568	412.672089	187.520660
-604.506287	205.545837	864.207397	-606.097595	3.723236	860.214600	-722.395630	251.231415	420.746826	-647.432678	-28.834911	472.723755	-711.839539	258.139313	67.154037	-705.269775	-24.791256	75.877625	-653.563477	303.507751	1289.821777	-622.151794	-87.427429	1289.856079	-591.355469	107.321938	1320.369507	-563.784729	103.550934	1585.075439	-687.432190	333.547058	1053.671509	-646.743286	-133.673874	1057.169556	-564.766541	305.326294	815.074097	-535.775696	-92.869812	822.940125	-597.260376	102.599586	961.866333	378.769745	9.989416	927.356323	412.719513	187.606506
-604.515991	205.521179	864.236084	-606.178894	3.666036	860.228149	-722.329773	251.249603	420.746521	-647.513733	-28.893572	472.783051	-711.942078	258.134430	67.463234	-705.289673	-24.804338	75.912170	-653.568237	303.499908	1289.822876	-622.240173	-87.452599	1289.897461	-591.423401	107.292297	1320.372681	-563.803223	103.530014	1585.072266	-687.453308	333.531921	1053.686646	-646.885010	-133.706360	1057.226440	-564.750122	305.254974	815.024963	-535.877930	-92.894615	822.964661	-597.313782	102.548714	961.887939	378.874268	10.043760	927.329407	412.767334	187.661179
-604.534363	205.514816	864.208252	-606.258667	3.690717	860.195618	-722.303467	251.304871	420.726837	-647.550964	-28.866920	472.770020	-711.860657	258.190125	67.171234	-705.290771	-24.800282	75.927452	-653.592834	303.483673	1289.803589	-622.395203	-87.467293	1289.834106	-591.490417	107.277260	1320.344482	-563.827820	103.526634	1585.043701	-687.435974	333.542328	1053.648682	-646.997864	-133.756653	1057.199829	-564.720703	305.221924	814.997742	-535.988708	-92.950127	822.949219	-597.359253	102.552750	961.857361	378.952942	10.057442	927.309570	412.799896	187.671906
-604.500244	205.470642	864.174622	-606.288025	3.702534	860.171265	-722.277405	251.350540	420.700226	-647.490784	-28.836369	472.726715	-711.955811	258.153870	67.458740	-705.284607	-24.784964	75.910477	-653.598816	303.495880	1289.738892	-622.415161	-87.445190	1289.827026	-591.541626	107.292770	1320.282837	-563.851257	103.535484	1585.008057	-687.433289	333.539398	1053.602173	-647.081299	-133.737106	1057.163818	-564.740662	305.255615	814.948608	-536.084167	-92.978867	822.887878	-597.347473	102.537987	961.827637	379.021088	10.065702	927.290649	412.829620	187.715149
-604.426697	205.471588	864.165344	-606.230103	3.676049	860.160522	-722.265991	251.369919	420.677002	-647.474243	-28.790848	472.676239	-711.986511	258.172089	67.459259	-705.280457	-24.795044	75.920570	-653.610229	303.498627	1289.723755	-622.512268	-87.448204	1289.750488	-591.574036	107.278488	1320.264404	-563.854553	103.549789	1584.970093	-687.423157	333.538116	1053.572388	-647.157227	-133.697662	1057.095337	-564.722778	305.278687	814.956116	-536.122009	-92.988205	822.848999	-597.293762	102.524277	961.818542	379.102509	10.073778	927.272034	412.842926	187.772171
-604.371399	205.448441	864.166199	-606.204956	3.655948	860.160522	-722.296814	251.375656	420.717804	-647.462158	-28.744385	472.631226	-711.979187	258.162170	67.423111	-705.304199	-24.783552	75.899094	-653.600708	303.486755	1289.702637	-622.563171	-87.446075	1289.773560	-591.613708	107.253716	1320.234985	-563.901428	103.545334	1584.942383	-687.399231	333.559937	1053.540771	-647.239502	-133.666153	1057.063721	-564.738953	305.305450	815.001160	-536.220215	-93.038231	822.833862	-597.274414	102.501129	961.820618	379.198273	10.041291	927.263733	412.917358	187.734024
-604.288452	205.456070	864.205261	-606.204895	3.634429	860.201904	-722.278931	251.345459	420.745911	-647.477722	-28.808449	472.682831	-712.016724	258.157623	67.464424	-705.240173	-24.782724	75.856842	-653.587769	303.478485	1289.723999	-622.631287	-87.476822	1289.791138	-591.665222	107.233551	1320.292725	-563.934814	103.536568	1584.964478	-687.378906	333.560699	1053.571045	-647.380188	-133.721191	1057.092896	-564.684204	305.255341	815.003662	-536.354858	-93.094681	822.853516	-597.288757	102.492790	961.865295	379.296143	10.094198	927.266296	412.931946	187.816269
-604.264709	205.449432	864.240173	-606.231445	3.593609	860.224365	-722.271851	251.345810	420.755768	-647.566589	-28.893312	472.729370	-712.026733	258.152130	67.468819	-705.271729	-24.800051	75.876884	-653.598267	303.501404	1289.759644	-622.779663	-87.501785	1289.818970	-591.748474	107.181740	1320.340576	-563.981079	103.523674	1584.989746	-687.374023	333.625916	1053.607178	-647.567627	-133.770905	1057.145386	-564.636963	305.148651	814.991333	-536.551392	-93.218460	822.852844	-597.322327	102.461517	961.896362	379.386017	10.089738	927.255432	413.006592	187.882614
-604.254211	205.436218	864.234192	-606.273560	3.567059	860.224304	-722.303467	251.323105	420.763672	-647.596924	-28.930914	472.770935	-711.922974	258.192444	67.181259	-705.278320	-24.803316	75.860649	-653.590454	303.486755	1289.751709	-622.873474	-87.507423	1289.844360	-591.837341	107.184296	1320.367798	-564.040466	103.490433	1584.996948	-687.321899	333.624359	1053.594116	-647.752747	-133.892258	1057.179077	-564.684570	305.359711	815.031982	-537.029480	-93.604393	822.624084	-597.340942	102.442673	961.893616	379.467163	10.109443	927.255188	413.021759	187.920761
-604.266724	205.409439	864.189636	-606.328857	3.585639	860.179016	-722.334839	251.369507	420.734406	-647.576050	-28.939754	472.756653	-712.044373	258.161469	67.446373	-705.253723	-24.815380	75.877983	-653.569702	303.493591	1289.710693	-623.043152	-87.529892	1289.748169	-591.894897	107.163101	1320.315674	-564.094055	103.481056	1584.985107	-687.263306	333.615204	1053.549561	-647.850159	-133.888824	1057.164307	-564.591919	305.104980	814.900940	-536.829163	-93.399612	822.774048	-597.335510	102.435753	961.845520	379.473175	10.212228	927.242737	412.895569	188.189072
-604.200134	205.407761	864.162842	-606.286560	3.622931	860.160767	-722.339966	251.354614	420.716187	-647.504944	-28.872557	472.693451	-712.013062	258.159729	67.470596	-705.266907	-24.811749	75.917656	-653.549255	303.483795	1289.664307	-623.088257	-87.519196	1289.723877	-591.893250	107.165375	1320.274414	-564.126160	103.486763	1584.948730	-687.203613	333.605927	1053.515503	-647.911743	-133.816666	1057.103760	-564.525024	305.073059	814.874207	-536.885864	-93.460617	822.707397	-597.279358	102.456383	961.822876	379.544342	10.239210	927.217651	412.899017	188.297821
-604.150330	205.404358	864.143311	-606.225952	3.617394	860.149414	-722.323608	251.323929	420.724121	-646.596924	-28.202333	472.512451	-711.975647	258.162109	67.418068	-704.846741	-24.773834	75.782524	-653.515869	303.510468	1289.642944	-623.129822	-87.481628	1289.679199	-591.917175	107.163498	1320.267090	-564.182068	103.490326	1584.958618	-687.155701	333.612762	1053.494263	-647.988464	-133.777344	1057.074951	-564.464905	305.041016	814.891174	-536.907654	-93.472168	822.697205	-597.218750	102.456352	961.807129	379.614105	10.290990	927.200439	412.892273	188.407364
-604.115417	205.392349	864.170654	-606.209229	3.610146	860.164795	-722.331970	251.312485	420.750122	-646.492615	-28.133766	472.495361	-711.845886	258.222260	67.143723	-704.831177	-24.772150	75.773422	-653.489807	303.513336	1289.675903	-623.210022	-87.492569	1289.699585	-591.939575	107.155998	1320.294556	-564.239380	103.469566	1584.985718	-687.093506	333.607086	1053.506470	-648.107910	-133.765259	1057.078125	-564.410034	305.003448	814.898499	-536.971130	-93.494896	822.717834	-597.219971	102.440292	961.830505	379.703552	10.321478	927.188416	412.895355	188.497314
-604.103821	205.375092	864.198242	-606.217957	3.579095	860.203857	-722.394592	251.303223	420.786377	-646.578674	-28.259684	472.548523	-711.911072	258.216888	67.179764	-704.868408	-24.777376	75.741760	-653.467957	303.541046	1289.686157	-623.399780	-87.529312	1289.712280	-591.979004	107.146271	1320.348022	-564.361633	103.403244	1585.021118	-687.058655	333.641815	1053.527832	-648.267395	-133.808777	1057.117432	-564.352234	304.958405	814.895264	-537.070618	-93.584991	822.757813	-597.250732	102.421410	961.866516	379.783752	10.370986	927.177185	412.917542	188.596710
-604.086609	205.372009	864.221375	-606.223755	3.566614	860.230530	-722.401062	251.289047	420.783234	-647.500183	-28.963259	472.750336	-711.872192	258.217896	67.184532	-705.271790	-24.816618	75.882935	-653.439575	303.546875	1289.698486	-623.498047	-87.544952	1289.729004	-592.029175	107.143982	1320.401978	-564.452026	103.365112	1585.069092	-686.983154	333.655304	1053.509766	-648.379822	-133.832520	1057.119995	-564.314087	304.963379	814.904602	-537.203674	-93.652458	822.778625	-597.274170	102.414825	961.893738	379.854034	10.378149	927.145447	412.955353	188.623947
-604.116577	205.322098	864.187744	-606.245789	3.582603	860.208252	-722.400696	251.300110	420.748901	-647.503174	-29.016857	472.733215	-712.012390	258.196777	67.459328	-705.284790	-24.815657	75.885147	-653.399719	303.562714	1289.658813	-623.619202	-87.556526	1289.675781	-592.084717	107.139702	1320.375488	-564.526062	103.323830	1585.079102	-686.919556	333.646301	1053.486938	-648.479309	-133.849350	1057.106689	-564.232483	304.901337	814.853149	-537.249573	-93.658882	822.764465	-597.291321	102.403084	961.865173	379.919464	10.350953	927.112122	413.021362	188.547653
-604.092346	205.322281	864.157898	-606.210388	3.581157	860.194519	-722.456970	251.342056	420.715973	-647.397156	-28.963577	472.667694	-712.051086	258.217072	67.438568	-705.295837	-24.816141	75.882172	-653.362976	303.579071	1289.621826	-623.589783	-87.493332	1289.685669	-592.074524	107.158409	1320.320313	-564.548767	103.323959	1585.079346	-686.830994	333.643066	1053.447021	-648.511902	-133.822525	1057.095459	-564.174377	304.898834	814.839172	-537.244507	-93.655067	822.747803	-597.258301	102.410812	961.843323	379.919830	10.201490	927.130920	413.187622	188.120026
-604.062500	205.317520	864.147461	-606.180725	3.598684	860.165100	-722.444214	251.322586	420.729614	-647.352539	-28.954212	472.658112	-711.919128	258.233246	67.138000	-705.358215	-24.821579	75.886246	-653.321167	303.575806	1289.598755	-623.711060	-87.520821	1289.616455	-592.070496	107.169685	1320.301025	-564.619385	103.299583	1585.070190	-686.771484	333.651947	1053.417358	-648.550476	-133.807480	1057.059448	-564.105164	304.845276	814.829224	-537.219299	-93.625114	822.752563	-597.229675	102.407578	961.823303	380.021057	10.415856	927.019043	413.028503	188.628632
-604.022705	205.301804	864.173523	-606.143188	3.594944	860.194885	-722.431519	251.296066	420.753540	-647.263977	-28.952681	472.666168	-711.864624	258.218231	67.152000	-705.262085	-24.788818	75.878448	-653.276794	303.606049	1289.628418	-623.666077	-87.462685	1289.676270	-592.078552	107.164787	1320.332153	-564.679199	103.263321	1585.124023	-686.681458	333.673309	1053.429077	-648.572937	-133.730011	1057.067261	-564.035706	304.810608	814.848633	-537.231262	-93.617378	822.782532	-597.210266	102.399681	961.852783	380.071808	10.468693	926.998779	412.992371	188.775742
-604.029602	205.301132	864.192200	-606.161438	3.559084	860.231262	-722.438110	251.287064	420.783600	-647.252441	-29.010464	472.708771	-711.905457	258.225159	67.150513	-705.251465	-24.802320	75.910912	-653.220032	303.622986	1289.659302	-623.717224	-87.436417	1289.710571	-592.101074	107.162292	1320.409302	-564.774963	103.223991	1585.191406	-686.641846	333.751007	1053.462646	-648.616821	-133.718140	1057.099609	-563.954041	304.780670	814.861694	-537.280823	-93.614708	822.805237	-597.237000	102.390190	961.881592	380.173370	10.253131	927.022888	413.228943	188.281281
-604.068359	205.290512	864.207825	-606.206055	3.566831	860.238220	-722.413696	251.295120	420.780304	-647.277283	-29.069386	472.746857	-711.862122	258.217224	67.179268	-705.268066	-24.808636	75.895767	-653.201904	303.626434	1289.676758	-623.750488	-87.460182	1289.749268	-592.152954	107.169487	1320.427246	-564.852295	103.185822	1585.228027	-686.589233	333.813507	1053.481689	-648.645020	-133.697784	1057.132690	-563.895935	304.747253	814.838379	-537.335083	-93.638924	822.839661	-597.278931	102.384048	961.892822	380.287628	10.152924	927.005981	413.383972	188.041672
-604.070496	205.251450	864.185791	-606.211487	3.582656	860.226196	-722.388000	251.302155	420.750793	-647.263855	-29.108372	472.748383	-712.006653	258.184448	67.480316	-705.316345	-24.818718	75.923225	-653.166687	303.654327	1289.684814	-623.813416	-87.457596	1289.718628	-592.184570	107.170761	1320.413086	-564.926697	103.158432	1585.252075	-686.510132	333.787872	1053.459717	-648.652649	-133.706482	1057.124878	-563.822937	304.799194	814.838074	-537.346497	-93.648232	822.810486	-597.272827	102.376633	961.875061	380.241730	10.306625	926.950745	413.163208	188.411224
-604.046936	205.241379	864.143005	-606.216187	3.637876	860.189087	-722.409607	251.317490	420.732788	-647.167847	-29.094006	472.670624	-712.062500	258.194489	67.486313	-705.214905	-24.834301	75.924957	-653.147461	303.624756	1289.602539	-623.820129	-87.468620	1289.702637	-592.192993	107.163437	1320.381714	-564.982239	103.147263	1585.252075	-686.421814	333.800354	1053.414795	-648.644043	-133.697235	1057.112061	-563.885132	305.145172	814.937561	-537.292847	-93.602913	822.765320	-597.248596	102.400085	961.833984	380.263794	10.392555	926.897034	413.049805	188.647736
-603.971436	205.232101	864.153809	-606.153931	3.637253	860.164124	-722.367493	251.311798	420.712128	-647.057434	-29.021381	472.627411	-712.032898	258.196167	67.429237	-705.219910	-24.833593	75.887840	-653.141174	303.607880	1289.590332	-623.847900	-87.455185	1289.654053	-592.187622	107.167320	1320.355347	-565.029053	103.154266	1585.252319	-686.396912	333.835632	1053.390503	-648.628357	-133.637924	1057.067139	-563.703735	304.862396	814.856323	-537.193726	-93.547340	822.767151	-597.201660	102.377037	961.828308	380.242218	10.450191	926.875305	412.935303	188.777267
-603.916565	205.199417	864.175171	-606.081848	3.590615	860.219116	-722.321350	251.316483	420.734802	-646.993042	-29.000729	472.651276	-711.856873	258.232147	67.146629	-705.227661	-24.803934	75.885307	-653.109802	303.622131	1289.632813	-623.782776	-87.446831	1289.699097	-592.205017	107.157959	1320.384644	-565.085632	103.179153	1585.287354	-686.357910	333.863220	1053.402100	-648.563782	-133.545685	1057.060547	-563.635315	304.822357	814.862549	-537.127808	-93.525276	822.802734	-597.168518	102.355125	961.869202	380.124115	10.365253	926.936340	412.984863	188.484985
-603.872253	205.216232	864.218262	-606.068115	3.605802	860.251648	-722.342407	251.332657	420.761749	-647.021484	-29.050476	472.699219	-711.859497	258.231445	67.145683	-705.216187	-24.802002	75.892502	-653.080566	303.638855	1289.704468	-623.841858	-87.455788	1289.708008	-592.218079	107.134064	1320.455078	-565.144226	103.192963	1585.354736	-686.331360	333.925262	1053.462280	-648.549988	-133.586731	1057.074463	-563.563416	304.849854	814.919189	-537.070679	-93.477913	822.853027	-597.171265	102.365028	961.909363	379.995575	10.523086	926.966064	412.655334	188.981750
-603.854919	205.177902	864.251587	-606.042725	3.611326	860.274902	-722.341003	251.324478	420.793701	-646.243469	-28.505705	472.608887	-711.896973	258.236847	67.157921	-704.819397	-24.764492	75.797371	-653.052063	303.644165	1289.772217	-623.801758	-87.432243	1289.761597	-592.246704	107.132774	1320.524170	-565.202698	103.234367	1585.400391	-686.284912	333.955231	1053.492798	-648.542847	-133.555634	1057.101563	-563.529785	304.855194	814.936890	-537.066467	-93.491226	822.879089	-597.157593	102.343575	961.938171	380.028381	10.417203	926.982910	412.777405	188.708115
-603.872314	205.162491	864.247009	-606.083496	3.658682	860.250549	-722.314453	251.329300	420.775391	-646.168701	-28.452232	472.601990	-711.868530	258.239471	67.169006	-704.810242	-24.773243	75.815109	-653.052307	303.650238	1289.777588	-623.907471	-87.481575	1289.721558	-592.289429	107.104164	1320.543701	-565.244995	103.260635	1585.429565	-686.253357	333.941101	1053.536133	-648.521851	-133.576187	1057.061646	-563.475525	304.884003	814.933716	-537.019348	-93.468010	822.874329	-597.170959	102.348091	961.922241	379.973022	10.631434	926.931274	412.449951	189.249908
-603.853638	205.149399	864.202881	-606.086121	3.666808	860.216064	-722.307312	251.380554	420.757996	-646.994385	-29.030865	472.707214	-712.042358	258.197723	67.472946	-705.200623	-24.793358	75.898300	-653.039917	303.620819	1289.754150	-623.940063	-87.493736	1289.689087	-592.301819	107.091965	1320.530151	-565.265930	103.322075	1585.414063	-686.190491	333.951630	1053.539795	-648.497864	-133.610046	1057.051514	-563.454834	304.946686	814.962830	-536.927429	-93.422646	822.836914	-597.148071	102.349197	961.881836	379.952454	10.688725	926.889587	412.297333	189.460846
-603.794189	205.136719	864.182190	-606.048035	3.698759	860.181396	-722.296570	251.406021	420.748810	-646.182251	-28.435852	472.528320	-712.035706	258.222870	67.466637	-704.862000	-24.767010	75.823074	-653.030884	303.612976	1289.763916	-623.932434	-87.497696	1289.664185	-592.311157	107.073174	1320.516846	-565.290100	103.399544	1585.398071	-686.141418	333.945404	1053.540161	-648.415894	-133.610596	1056.997192	-563.434143	305.008057	815.002319	-536.793762	-93.374039	822.834412	-597.091431	102.350563	961.853333	379.977997	10.753874	926.838074	412.181580	189.644897
-603.731445	205.128616	864.198242	-605.974304	3.700732	860.179932	-722.321533	251.417496	420.766724	-645.956543	-28.264175	472.485931	-712.065735	258.220337	67.412430	-704.771118	-24.766586	75.781097	-653.011780	303.577179	1289.801147	-623.940063	-87.539856	1289.634521	-592.322449	107.044724	1320.552002	-565.296265	103.505875	1585.403564	-686.113586	333.946014	1053.577637	-648.341736	-133.564789	1056.959961	-563.376587	305.022064	815.066589	-536.651855	-93.329430	822.850525	-597.031433	102.339218	961.861145	380.108093	10.646638	926.813293	412.351349	189.325058
-603.667664	205.130447	864.259460	-605.916931	3.684904	860.231873	-722.274963	251.418579	420.757050	-645.964661	-28.284372	472.496063	-711.907410	258.259827	67.128082	-704.775879	-24.757044	75.791275	-652.999146	303.563812	1289.916382	-623.954529	-87.565475	1289.650879	-592.348206	106.992157	1320.624023	-565.323853	103.613068	1585.431396	-686.087585	333.980103	1053.635986	-648.310974	-133.576157	1056.927979	-563.331604	305.011078	815.159241	-536.556885	-93.319931	822.875732	-597.004211	102.327873	961.920227	380.168976	10.696696	926.773682	412.245148	189.451828
-603.610474	205.146271	864.282532	-605.876221	3.734776	860.244690	-722.291992	251.478760	420.785583	-646.892090	-28.968645	472.695343	-711.930420	258.284302	67.129356	-705.171570	-24.806623	75.896660	-652.991882	303.550049	1290.009399	-623.985046	-87.611214	1289.622681	-592.390503	106.936310	1320.717285	-565.367432	103.746689	1585.473267	-686.111145	334.062500	1053.737671	-648.266846	-133.610855	1056.939087	-563.301025	305.012848	815.241211	-536.491882	-93.320847	822.906311	-596.971619	102.354836	961.939331	380.279510	10.737656	926.721741	412.191528	189.597488
-603.594543	205.128479	864.288208	-605.856323	3.750449	860.223083	-722.276428	251.510498	420.773682	-646.991333	-29.041187	472.709564	-712.102234	258.252563	67.471237	-705.187378	-24.801378	75.884163	-652.966736	303.532410	1290.106567	-623.994934	-87.642227	1289.619629	-592.433472	106.885429	1320.772217	-565.391785	103.909973	1585.468262	-686.110901	334.104340	1053.827393	-648.262329	-133.704895	1056.916504	-563.293335	304.995056	815.293884	-536.741272	-93.583092	822.700439	-596.947021	102.340019	961.930542	380.269958	10.914462	926.676208	411.814728	190.213821
-603.549011	205.140717	864.270508	-605.819031	3.809443	860.190430	-722.228943	251.495453	420.765625	-646.940063	-28.991001	472.674133	-712.064880	258.244202	67.466934	-705.177979	-24.800085	75.877968	-652.947571	303.477356	1290.154419	-623.956116	-87.675354	1289.604126	-592.441162	106.838264	1320.791748	-565.401245	104.080536	1585.455322	-686.026062	334.083740	1053.889038	-648.166565	-133.713181	1056.871582	-563.392456	305.293518	815.412292	-536.358459	-93.315788	822.849854	-596.900513	102.367371	961.904846	380.457581	10.805847	926.610107	412.020447	189.859116
-603.481995	205.134995	864.270203	-605.760254	3.860596	860.178711	-722.198608	251.532944	420.755127	-646.872314	-28.984610	472.631836	-712.059753	258.254333	67.451057	-705.219727	-24.782948	75.921677	-652.898132	303.439941	1290.193970	-624.002930	-87.746925	1289.566895	-592.405823	106.782959	1320.829590	-565.393494	104.274467	1585.431885	-685.975220	334.082947	1053.979614	-648.074097	-133.758392	1056.820068	-563.295105	305.057617	815.423462	-536.267029	-93.293602	822.802124	-596.814209	102.383308	961.896851	380.520569	10.800941	926.573181	411.934357	189.948227
-603.416870	205.130188	864.260376	-605.681091	3.847424	860.178589	-722.224548	251.570343	420.751312	-646.799927	-28.944347	472.668121	-712.114990	258.315765	67.435852	-705.156372	-24.789383	75.910896	-652.872131	303.393463	1290.282471	-623.987061	-87.785591	1289.563232	-592.378784	106.741028	1320.888428	-565.370178	104.496140	1585.436646	-685.908508	334.093231	1054.038330	-648.001526	-133.775055	1056.772461	-563.243286	305.096313	815.518982	-536.156555	-93.259758	822.807434	-596.738403	102.379707	961.891663	380.513580	11.003573	926.516968	411.526154	190.592834
-603.373291	205.132996	864.298157	-605.638611	3.871273	860.221008	-722.192139	251.565308	420.733276	-646.767090	-28.896923	472.682251	-711.978821	258.338501	67.141846	-705.183777	-24.791513	75.910370	-652.829529	303.357819	1290.392212	-623.984619	-87.857124	1289.599731	-592.361511	106.684319	1320.952515	-565.385010	104.723824	1585.436646	-685.868164	334.133087	1054.139526	-647.936096	-133.809311	1056.814453	-563.208191	305.059296	815.615723	-536.116333	-93.284416	822.823853	-596.698730	102.395111	961.932068	380.635529	11.018722	926.499084	411.440094	190.681458
-603.337097	205.096344	864.337769	-605.565369	3.879277	860.243408	-722.173157	251.577454	420.763306	-646.761169	-28.937660	472.685364	-711.892273	258.335907	67.145554	-705.154724	-24.786985	75.932549	-652.787903	303.337860	1290.523804	-623.936157	-87.904663	1289.636353	-592.327942	106.602089	1321.017090	-565.437439	104.942307	1585.432861	-685.830078	334.174927	1054.269775	-647.889221	-133.865616	1056.836548	-563.271667	305.274231	815.804382	-536.052551	-93.292747	822.869141	-596.664368	102.373421	961.964539	380.757019	11.019775	926.461182	411.377228	190.701752
-603.379700	205.006470	864.361633	-605.569946	3.934853	860.232605	-722.182312	251.578568	420.747833	-646.719055	-28.922390	472.708710	-711.924805	258.318787	67.172073	-705.128662	-24.785711	75.923615	-652.738037	303.262482	1290.639771	-623.928528	-87.972656	1289.659912	-592.288452	106.547737	1321.072510	-565.503601	105.203773	1585.416016	-685.804321	334.224487	1054.385376	-647.853271	-133.929413	1056.833740	-563.186829	305.033386	815.809631	-536.018982	-93.333641	822.887085	-596.692078	102.339043	961.971008	380.872833	10.978875	926.424622	411.335480	190.690262
-603.422302	204.859161	864.360413	-605.558899	3.928908	860.218933	-722.196716	251.572495	420.743286	-646.675720	-28.942551	472.681976	-711.944214	258.316376	67.162521	-705.175659	-24.784979	75.926262	-652.642822	303.201111	1290.761963	-623.953491	-88.043358	1289.598511	-592.220947	106.459068	1321.128418	-565.596069	105.497681	1585.381348	-685.718628	334.193848	1054.498779	-647.796021	-134.009018	1056.769043	-563.188904	305.112671	815.937378	-535.975586	-93.357323	822.842285	-596.693298	102.256714	961.962280	381.159729	10.658160	926.364807	411.787598	190.211777
-603.475586	204.699585	864.326965	-605.521667	3.957698	860.171387	-722.185242	251.564972	420.705902	-646.594910	-28.920246	472.644501	-711.975342	258.316803	67.160179	-705.106567	-24.802980	75.924347	-652.518738	303.117798	1290.874390	-623.892578	-88.124138	1289.574585	-592.111267	106.380585	1321.162354	-565.649902	105.838585	1585.347412	-685.622498	334.182190	1054.636230	-647.716858	-134.074707	1056.717773	-563.262207	305.317291	816.109985	-535.904419	-93.369766	822.798584	-596.691772	102.185753	961.920959	381.317413	10.651075	926.299988	411.807312	190.210083
-603.191711	205.412689	864.422485	-605.403931	4.079847	860.184265	-722.165833	251.598602	420.793579	-646.483398	-28.866467	472.631927	-712.106873	258.298279	67.413429	-705.128784	-24.792532	75.926163	-652.338623	303.094086	1291.053833	-623.853455	-88.169800	1289.554565	-591.993103	106.262024	1321.192749	-565.768188	106.247284	1585.330444	-685.516541	334.169006	1054.780884	-647.647217	-134.153656	1056.666748	-563.246948	305.359955	816.257080	-535.813049	-93.385536	822.754333	-596.511292	102.562538	961.975891	381.259735	10.913559	926.271545	411.266388	190.760620
-603.142029	205.494354	864.452698	-605.348511	4.108222	860.214844	-722.195679	251.648773	420.798065	-646.408569	-28.862535	472.642059	-711.967896	258.323944	67.136566	-705.086731	-24.799019	75.966042	-652.117615	303.039398	1291.294800	-623.801453	-88.261398	1289.536499	-591.864014	106.149055	1321.257202	-565.989258	106.783699	1585.320068	-685.446533	334.173920	1054.986084	-647.551270	-134.203629	1056.586304	-563.313477	305.426727	816.422302	-535.691956	-93.400612	822.759766	-596.466431	102.618607	962.006897	381.601898	10.557823	926.260864	411.757629	190.251572
-603.169312	205.477005	864.497253	-605.341614	4.072105	860.266479	-722.205872	251.674988	420.759094	-646.357666	-28.900770	472.672119	-711.918884	258.342499	67.090927	-705.052063	-24.771912	75.981506	-651.856323	302.982300	1291.564941	-623.705444	-88.330643	1289.505615	-591.717102	105.996284	1321.291870	-566.242065	107.380028	1585.359497	-685.392151	334.145630	1055.315796	-647.483826	-134.275116	1056.536987	-563.383972	305.443756	816.617676	-535.608521	-93.438187	822.730652	-596.444275	102.596603	962.052551	381.606812	10.734970	926.245239	411.352448	190.613388
-603.107117	205.507797	864.512390	-605.274841	4.134142	860.273682	-722.195068	251.698868	420.758484	-646.305847	-28.926294	472.659271	-711.942871	258.383820	67.130699	-705.141907	-24.795858	75.987274	-651.551086	302.855713	1291.883057	-623.669373	-88.494728	1289.453003	-591.509827	105.803001	1321.381714	-566.642151	108.028870	1585.411133	-685.357544	334.135590	1055.666870	-647.452820	-134.348541	1056.424194	-563.480774	305.419617	816.837341	-535.573364	-93.529808	822.639832	-596.411987	102.639221	962.066162	381.875427	10.437263	926.212219	411.747345	190.162949
-603.101990	205.494949	864.544678	-605.303284	4.166001	860.275757	-722.165833	251.693268	420.763031	-646.228516	-28.948967	472.661438	-711.930237	258.366699	67.154762	-705.089905	-24.783943	75.948608	-651.088318	302.740723	1292.243652	-623.579895	-88.662079	1289.319824	-591.299805	105.566208	1321.426025	-566.983887	108.848824	1585.448975	-685.338257	334.088348	1056.079590	-647.370789	-134.448059	1056.290405	-563.631592	305.436859	817.077454	-535.498596	-93.642563	822.499023	-596.395813	102.631721	962.080750	381.867798	10.647583	926.185303	411.308472	191.005463
-603.041321	205.499924	864.533142	-605.274109	4.206821	860.251526	-722.160461	251.715073	420.745728	-646.107117	-28.989042	472.627502	-712.034607	258.387390	67.435608	-705.117493	-24.781796	75.968132	-650.620483	302.513977	1292.589355	-623.456421	-88.895424	1289.212524	-591.073181	105.278145	1321.454224	-567.415894	109.765442	1585.498779	-685.260681	333.979462	1056.487549	-647.310547	-134.556396	1056.103027	-563.796570	305.466003	817.376587	-535.401733	-93.677673	822.327026	-596.368958	102.646919	962.064087	382.010651	10.502931	926.131104	411.376587	190.944946
-603.042419	205.476685	864.545166	-605.276794	4.223828	860.247681	-722.168579	251.747971	420.756409	-646.015747	-28.992414	472.616669	-711.909607	258.424133	67.130104	-705.103821	-24.774847	75.988045	-650.036194	302.285828	1293.013062	-623.474426	-89.166489	1288.983521	-590.819275	104.952293	1321.478271	-567.993591	110.759758	1585.518433	-685.203064	333.848999	1056.999634	-647.257935	-134.703049	1055.841553	-564.012268	305.556671	817.729309	-535.282166	-93.741966	822.122864	-596.345154	102.635201	962.066040	382.132111	10.443102	926.107239	411.372101	190.895279
-603.008362	205.539108	864.584961	-605.279907	4.245636	860.260132	-722.180115	251.807251	420.769104	-645.916016	-29.010357	472.616730	-711.886047	258.449188	67.111382	-705.087769	-24.787037	76.007881	-649.434753	302.062653	1293.506104	-623.471680	-89.457726	1288.731812	-590.569031	104.553314	1321.458618	-568.577881	111.856789	1585.532227	-685.173950	333.700500	1057.568848	-647.206604	-134.901993	1055.588623	-564.273621	305.627930	818.097351	-535.180786	-93.804543	821.897949	-596.317810	102.662674	962.090881	382.239777	10.405353	926.087463	411.342529	190.955475
-602.971008	205.547913	864.645264	-605.295410	4.255640	860.294189	-722.215637	251.862061	420.743530	-645.807312	-28.984049	472.657501	-711.931030	258.479034	67.117188	-705.096130	-24.785227	76.055824	-648.841248	301.768982	1294.032593	-623.480103	-89.841209	1288.450562	-590.258240	104.134560	1321.532227	-569.217163	112.908569	1585.592896	-685.174683	333.586487	1058.183472	-647.199341	-135.060974	1055.270020	-564.542847	305.723328	818.514343	-535.062988	-93.826279	821.684021	-596.303040	102.656952	962.137390	382.364471	10.338701	926.075256	411.331970	190.804031
-602.936157	205.524689	864.702332	-605.297668	4.253609	860.320679	-722.219849	251.860870	420.738464	-645.763733	-29.014248	472.683899	-711.888916	258.478973	67.118980	-705.073059	-24.798523	76.109909	-648.161743	301.384674	1294.564331	-623.407593	-90.257111	1288.185425	-589.949158	103.626129	1321.552246	-569.938660	113.979355	1585.604858	-685.211487	333.481567	1058.870483	-647.161560	-135.250656	1054.974243	-564.824097	305.774445	819.006287	-534.989258	-93.893700	821.422791	-596.282654	102.627510	962.178467	382.453125	10.300948	926.035156	411.279846	190.816589
-602.862183	205.486130	864.753174	-605.327271	4.204689	860.347961	-722.193237	251.829590	420.768799	-645.713562	-29.040510	472.674957	-711.886963	258.460236	67.136848	-705.137207	-24.795256	76.099632	-647.587891	300.988251	1295.086792	-623.361755	-90.684662	1287.924805	-589.513489	103.033195	1321.633789	-570.552063	115.222710	1585.645264	-685.195496	333.337524	1059.558350	-647.137634	-135.408112	1054.618530	-565.275879	306.260803	819.697205	-534.953613	-93.950012	821.131958	-596.261475	102.568184	962.217285	382.585938	10.217693	926.013916	411.273346	190.664520
-602.820190	205.427094	864.787292	-605.344604	4.243488	860.347229	-722.176758	251.813782	420.781067	-645.634705	-29.038786	472.651886	-711.901550	258.457642	67.126373	-705.104187	-24.775507	76.092392	-646.994873	300.606598	1295.642212	-623.181030	-91.089310	1287.658813	-589.084412	102.455109	1321.717163	-571.226746	116.434906	1585.612549	-685.156494	333.169800	1060.175415	-647.072876	-135.556915	1054.230347	-565.586609	306.475830	820.208374	-534.946594	-94.026474	820.778931	-596.228760	102.537186	962.231873	382.665253	10.149117	925.982239	411.242279	190.581696
-602.747742	205.438004	864.828491	-605.393127	4.271622	860.318298	-722.175781	251.798798	420.782806	-645.610718	-29.021673	472.640686	-711.884583	258.457336	67.124802	-705.092102	-24.774342	76.063187	-646.444519	300.182007	1296.070801	-622.972595	-91.544785	1287.411865	-588.734802	101.928551	1321.767212	-571.769165	117.606827	1585.623291	-685.112549	333.104645	1060.779663	-647.044189	-135.695343	1053.912476	-565.841492	306.697235	820.602112	-534.980591	-94.087379	820.400818	-596.189453	102.516747	962.234985	382.751068	10.025455	925.948669	411.200836	190.482651
-602.700256	205.436661	864.857361	-605.440979	4.256573	860.308350	-722.172302	251.813004	420.756317	-645.589417	-29.059843	472.644073	-711.850952	258.456909	67.127304	-705.117065	-24.773977	76.072334	-645.943909	299.774933	1296.495239	-622.883789	-91.975624	1287.116089	-588.365662	101.462769	1321.790161	-572.371094	118.742821	1585.519531	-685.096436	333.080048	1061.366455	-647.032715	-135.781952	1053.636108	-566.114624	306.913147	820.917297	-535.037964	-94.102158	820.067383	-596.145630	102.485222	962.240356	382.990204	9.704553	925.917419	411.522400	189.582077
-602.629578	205.417114	864.908569	-605.446594	4.276905	860.325317	-722.217285	251.836319	420.726685	-645.595398	-29.053539	472.633942	-711.891052	258.511719	67.123268	-705.033936	-24.730154	76.073219	-645.517944	299.394409	1296.915161	-622.691589	-92.386055	1286.932739	-588.000061	101.005386	1321.894287	-572.911011	119.704094	1585.430298	-685.067078	333.093933	1061.855103	-647.005920	-135.936630	1053.406860	-566.349365	307.141327	821.230896	-535.124512	-94.135170	819.811584	-596.097290	102.465034	962.272705	383.074310	9.591825	925.882385	411.492279	189.515717
-602.514771	205.408478	864.972229	-605.429321	4.259081	860.360718	-722.190369	251.841293	420.747375	-645.652100	-29.082832	472.634796	-711.849854	258.512085	67.109703	-705.061707	-24.737362	76.112961	-645.136536	298.994232	1297.279297	-622.460938	-92.846199	1286.794556	-587.698059	100.544571	1321.971680	-573.342346	120.652290	1585.358643	-684.978027	333.108398	1062.268066	-646.951233	-136.104492	1053.251221	-566.494263	307.391602	821.533936	-535.250732	-94.144653	819.580200	-596.020752	102.433922	962.320984	383.123322	9.415994	925.894531	411.436493	189.391388
-602.414185	205.379486	865.010071	-605.430725	4.213157	860.346008	-722.198120	251.811157	420.773529	-644.789124	-28.499870	472.523926	-711.877380	258.510864	67.125526	-704.606079	-24.700338	75.993553	-644.830139	298.631134	1297.552246	-622.167786	-93.254898	1286.696533	-587.394775	100.135735	1322.031738	-573.733337	121.448204	1585.226807	-684.918823	333.186707	1062.638794	-646.862854	-136.255951	1053.104004	-566.615967	307.643646	821.807190	-535.368774	-94.179649	819.391479	-595.950134	102.366325	962.330078	383.198273	9.361733	925.850769	411.362091	189.320389
-602.300049	205.395004	865.078308	-605.423767	4.233513	860.328491	-722.203674	251.776093	420.797028	-644.706665	-28.404215	472.446136	-711.905090	258.504395	67.153778	-704.573242	-24.698206	75.935379	-644.549438	298.218323	1297.795654	-621.794373	-93.577988	1286.620972	-587.117004	99.780701	1322.057251	-574.019409	122.065559	1585.122192	-684.792236	333.241943	1062.958618	-646.742493	-136.466309	1053.000000	-566.722839	307.958618	821.984619	-535.491028	-94.202934	819.206177	-595.862976	102.337151	962.352173	383.249817	9.238654	925.835205	411.274719	189.241104
-602.238647	205.400177	865.092896	-605.408020	4.254168	860.270447	-722.232605	251.778137	420.824188	-644.719543	-28.365786	472.419586	-711.904785	258.517151	67.161438	-704.559631	-24.695988	75.918961	-644.357239	297.903229	1297.963745	-621.444580	-93.918121	1286.570923	-586.817505	99.451965	1322.093750	-574.176758	122.531242	1585.016602	-684.661072	333.298645	1063.226074	-646.562988	-136.616318	1052.922974	-566.816284	308.289398	822.108521	-535.622253	-94.244331	819.022095	-595.775208	102.311386	962.325500	383.322601	9.141927	925.790466	411.186981	189.132339
-602.128418	205.416687	865.127625	-605.376892	4.231172	860.242004	-722.238037	251.792068	420.825378	-644.820557	-28.411318	472.408813	-711.960876	258.494507	67.146370	-704.545227	-24.709391	75.922684	-644.181763	297.605865	1298.114014	-621.071106	-94.247917	1286.596558	-586.605042	99.158577	1322.126709	-574.274719	122.883362	1584.943848	-684.509033	333.294830	1063.408081	-646.427795	-136.876694	1052.920654	-566.815857	308.663940	822.164246	-536.101318	-94.577087	818.702881	-595.675781	102.273842	962.325500	383.426575	9.086600	925.743347	411.105103	189.066544
-602.025330	205.395111	865.149841	-605.308838	4.200449	860.229065	-722.208374	251.770401	420.835907	-644.891357	-28.435823	472.418945	-711.905334	258.503845	67.128242	-704.549927	-24.696058	75.900497	-644.193970	297.342224	1298.210815	-620.832458	-94.492889	1286.679077	-586.023132	98.822060	1322.326294	-574.263306	123.074745	1584.884521	-684.416260	333.363770	1063.520386	-646.230652	-137.086563	1052.935059	-566.792358	309.008606	822.185608	-535.887146	-94.340454	818.814575	-595.572815	102.228745	962.328186	383.538605	8.982004	925.671997	411.049133	188.924316
-601.904541	205.407913	865.198853	-605.205994	4.121077	860.243591	-722.214294	251.772202	420.835175	-644.992004	-28.462181	472.430511	-711.954773	258.495605	67.129662	-704.555176	-24.692234	75.894516	-644.074097	297.108826	1298.268188	-620.446350	-94.726852	1286.752686	-586.296265	98.733360	1322.253052	-574.157043	123.085243	1584.864136	-684.296265	333.449432	1063.599121	-646.045593	-137.369278	1053.044434	-566.738708	309.371857	822.186707	-535.955566	-94.427620	818.815125	-595.452271	102.178703	962.358826	383.629822	8.842848	925.650269	410.968994	188.822159
-601.788086	205.373306	865.225098	-605.090393	4.057244	860.262390	-722.202454	251.765671	420.893036	-645.057983	-28.475067	472.482117	-711.994812	258.498749	67.142944	-704.557251	-24.704615	75.896690	-644.093567	296.920532	1298.287354	-620.115356	-94.903084	1286.872559	-586.191162	98.571785	1322.307373	-573.937744	122.950470	1584.862915	-684.166809	333.470642	1063.640503	-645.815186	-137.604980	1053.148804	-566.676941	309.707245	822.158447	-535.968323	-94.506371	818.849060	-595.334412	102.126114	962.381104	383.703918	8.722666	925.593933	410.889709	188.693527
-601.702393	205.284042	865.259766	-604.978027	3.972279	860.265808	-722.199341	251.749466	420.930359	-645.049561	-28.453058	472.473755	-711.947266	258.513977	67.156960	-704.592163	-24.697683	75.882294	-644.167480	296.730377	1298.286255	-619.912048	-95.082939	1286.943848	-586.096069	98.445618	1322.385132	-573.596008	122.592522	1584.841431	-683.999573	333.500946	1063.640869	-645.563293	-137.878983	1053.278320	-566.601440	310.028900	822.122681	-535.960510	-94.618202	818.885071	-595.207703	102.024185	962.397522	383.770355	8.593120	925.540588	410.808197	188.636459
-601.624023	205.255447	865.303528	-604.867432	3.933304	860.229370	-722.161682	251.732025	420.942200	-645.051025	-28.445120	472.456177	-712.018127	258.501678	67.196663	-704.553467	-24.694910	75.875267	-644.342468	296.596039	1298.271729	-619.757935	-95.228226	1287.053589	-585.631836	98.277847	1322.562012	-573.268311	122.375748	1584.837524	-683.854553	333.511353	1063.584229	-645.313782	-138.148849	1053.400391	-566.480835	310.354095	822.065186	-535.851563	-94.725471	818.966614	-595.084717	101.951775	962.397827	383.811249	8.480006	925.479248	410.693939	188.550430
-601.689758	205.317551	865.309387	-605.033691	4.179607	859.957214	-722.199890	251.691391	421.019287	-645.054626	-28.506012	472.409088	-712.050781	258.502594	67.187035	-704.564026	-24.695751	75.882820	-644.436035	296.421661	1298.180786	-619.284302	-95.323097	1287.239746	-585.970642	98.283463	1322.444336	-572.827759	121.898987	1584.813354	-683.664978	333.495605	1063.507690	-645.011719	-138.411163	1053.596680	-566.320190	310.672028	821.984558	-535.660522	-94.869560	819.078247	-595.058472	101.959816	962.248962	383.831940	8.367439	925.429993	410.565125	188.463791
-601.546265	205.226608	865.326172	-604.981506	4.215299	860.124084	-722.187134	251.629822	421.048401	-645.061035	-28.547279	472.398254	-712.053528	258.461975	67.178101	-704.537048	-24.701183	75.872215	-644.607239	296.333740	1298.098389	-619.176880	-95.492561	1287.381226	-585.920654	98.254669	1322.465088	-572.316101	121.357422	1584.814453	-683.481628	333.497406	1063.415771	-644.717590	-138.737106	1053.762817	-566.184387	310.975861	821.845947	-535.409485	-95.056587	819.205017	-595.005920	102.001656	962.346436	383.866852	8.238569	925.352844	410.473633	188.339661
-601.364380	205.008224	865.320740	-604.450867	3.664482	860.199341	-722.125549	251.485550	421.053314	-645.825806	-29.160982	472.605103	-712.049927	258.441345	67.147270	-704.940735	-24.775690	75.977242	-644.786865	296.242889	1298.013062	-618.954468	-95.536880	1287.522949	-585.872925	98.220886	1322.490601	-571.744019	120.709755	1584.800293	-683.290466	333.481506	1063.289673	-644.425903	-139.046143	1053.901733	-566.025879	311.258698	821.727417	-535.102356	-95.259949	819.360901	-594.688232	101.676277	962.386169	383.853729	8.088696	925.286865	410.333954	188.226395
-601.255371	204.947083	865.340942	-604.288086	3.554351	860.215271	-722.101563	251.364822	421.085327	-645.859497	-29.279593	472.621552	-712.012329	258.408936	67.145721	-705.007263	-24.781099	75.991608	-644.990356	296.161987	1297.935059	-618.820984	-95.611504	1287.639160	-585.859497	98.198746	1322.529419	-571.274475	119.971153	1584.739136	-683.179199	333.516846	1063.174683	-644.147522	-139.302246	1054.044678	-565.902588	311.498291	821.601074	-534.752563	-95.483658	819.520935	-594.554321	101.591370	962.404419	383.878235	7.989390	925.214478	410.217255	188.085541
-601.192322	204.837189	865.340088	-604.144897	3.475716	860.214844	-722.091614	251.234818	421.106171	-645.792419	-29.352386	472.648285	-712.062988	258.379669	67.162262	-705.011658	-24.810377	75.992859	-645.149292	296.106750	1297.867310	-618.564148	-95.597839	1287.757446	-585.856812	98.156906	1322.562744	-570.564331	119.281105	1584.775269	-683.010681	333.522186	1063.106567	-643.821472	-139.579453	1054.192139	-565.826355	311.709167	821.507385	-534.280212	-95.706879	819.724243	-594.433350	101.499947	962.402405	383.837708	7.824706	925.192749	410.050171	187.943848
-601.106750	204.743164	865.349182	-603.990540	3.394202	860.207581	-722.065002	251.113510	421.159119	-645.741638	-29.491026	472.629730	-712.018005	258.366028	67.232208	-705.021362	-24.821121	75.994308	-645.275330	296.083496	1297.844727	-618.569092	-95.711395	1287.820313	-585.843323	98.157562	1322.602417	-569.932129	118.537231	1584.757935	-682.892090	333.532562	1063.058472	-643.492371	-139.751099	1054.248413	-565.738953	311.872375	821.426025	-533.762878	-95.978783	819.929077	-594.311279	101.406723	962.402954	383.820007	7.669978	925.169434	409.885529	187.805832
-601.014038	204.621704	865.355286	-603.792725	3.249745	860.211548	-722.000061	250.925812	421.202881	-645.653809	-29.525156	472.632843	-711.945679	258.323608	67.245918	-705.027161	-24.824039	76.004684	-645.356079	296.012024	1297.831055	-618.482666	-95.753189	1287.859863	-585.798523	98.116486	1322.619751	-569.313782	117.712273	1584.713501	-682.776733	333.534210	1063.024048	-643.138000	-139.876984	1054.278809	-565.679626	311.994965	821.384094	-533.200684	-96.212700	820.119141	-594.157593	101.277214	962.407410	383.807587	7.514624	925.165466	409.746094	187.644089
-600.928894	204.473633	865.328247	-603.589478	3.089317	860.204590	-721.962219	250.743408	421.223572	-645.543579	-29.616686	472.614105	-711.921082	258.296814	67.260994	-705.021729	-24.822151	75.990173	-645.402588	295.919250	1297.805176	-618.328857	-95.763618	1287.863037	-585.842896	98.115044	1322.671509	-568.569336	116.925522	1584.803833	-682.658325	333.529144	1062.996338	-642.813049	-140.021759	1054.303589	-565.617004	312.021118	821.310608	-532.664307	-96.468742	820.251404	-594.015930	101.137894	962.391052	383.752319	7.372703	925.159424	409.583771	187.535797
-600.806580	204.314667	865.307922	-603.402405	2.936161	860.212830	-721.955017	250.587418	421.233673	-645.328979	-29.637642	472.610870	-711.925110	258.260345	67.261658	-704.973633	-24.869595	75.991722	-645.381348	295.838074	1297.807373	-618.246765	-95.826347	1287.919434	-585.843140	98.063904	1322.718872	-567.917297	116.074852	1584.776978	-682.548523	333.549286	1062.989502	-642.470581	-140.224030	1054.331909	-565.569580	312.043243	821.297058	-532.110657	-96.735107	820.331238	-593.872131	100.998672	962.386292	383.711426	7.216704	925.143066	409.438324	187.414215
-600.684143	204.185104	865.264587	-603.164551	2.742215	860.186279	-721.887817	250.386215	421.223267	-645.264526	-29.788960	472.635651	-711.818970	258.198730	67.276237	-705.037415	-24.872549	76.015205	-645.355408	295.762939	1297.821777	-618.174561	-95.870064	1287.922729	-585.834595	97.988022	1322.770386	-567.233704	115.281601	1584.776489	-682.465881	333.562561	1062.988403	-642.128540	-140.394196	1054.311890	-565.568665	312.006439	821.257935	-531.570679	-97.042809	820.416565	-593.698425	100.850830	962.352295	383.651245	7.095185	925.135986	409.267578	187.351776
-600.584839	204.044785	865.238464	-602.972229	2.535273	860.161560	-721.899902	250.230408	421.234650	-645.086792	-29.898048	472.601990	-711.776611	258.160828	67.248741	-705.069763	-24.883385	76.042992	-645.294006	295.667816	1297.833618	-618.100830	-95.938889	1287.937500	-585.844971	97.931129	1322.829346	-566.466003	114.489304	1584.848633	-682.383728	333.594360	1063.026367	-641.819214	-140.613556	1054.330078	-565.558960	311.918396	821.262329	-531.008789	-97.296371	820.498962	-593.551208	100.682518	962.326904	383.580536	6.971012	925.122864	409.118500	187.265335
-600.593872	204.067993	865.234619	-603.131653	2.805459	860.054504	-721.952026	250.103073	421.301361	-644.870239	-29.970621	472.520264	-711.865417	258.164215	67.317581	-705.121460	-24.898468	76.017647	-645.263977	295.557037	1297.850952	-618.033875	-96.008858	1287.960693	-585.818542	97.874908	1322.883545	-565.778015	113.684402	1584.835938	-682.300232	333.668945	1063.063843	-641.502014	-140.797379	1054.328613	-565.542480	311.820129	821.279419	-530.490295	-97.533524	820.565796	-593.580078	100.768227	962.265259	383.508331	6.897548	925.082947	408.954651	187.201370
-600.484497	203.899734	865.211304	-602.899719	2.596524	860.085938	-721.929443	249.974625	421.340851	-644.621094	-30.080938	472.487732	-711.906677	258.068329	67.582405	-705.088806	-24.905039	76.046570	-645.177429	295.483948	1297.927368	-617.976257	-96.093208	1287.964478	-585.775269	97.776070	1322.954834	-565.107361	112.839027	1584.796143	-682.227173	333.693054	1063.129761	-641.204407	-140.917908	1054.329224	-565.515381	311.672607	821.352966	-530.015930	-97.796303	820.642944	-593.424072	100.612442	962.271362	383.478516	6.813363	925.061829	408.849701	187.090897
-600.363525	203.704605	865.178650	-602.684204	2.410183	860.122681	-721.896729	249.810516	421.350494	-644.468323	-30.186651	472.468140	-711.889771	258.023865	67.609779	-705.089355	-24.918745	76.067238	-645.082336	295.380646	1297.964111	-617.935608	-96.189697	1287.930542	-585.671326	97.682129	1322.983032	-564.443726	112.080185	1584.751709	-682.141357	333.717316	1063.193848	-640.907410	-141.057831	1054.304565	-565.487915	311.479095	821.422241	-529.493774	-98.062004	820.725647	-593.267456	100.459900	962.275391	383.464966	6.772434	925.010254	408.738403	187.013794
-600.091675	203.428513	865.146179	-602.047485	1.820839	860.219116	-721.794983	249.668823	421.362091	-643.726624	-29.932455	472.425110	-711.822205	257.953674	67.620857	-704.852783	-24.922138	76.021812	-644.953613	295.266846	1298.010132	-617.900391	-96.281738	1287.869751	-585.557922	97.552879	1322.984741	-563.766296	111.316093	1584.730713	-682.055115	333.735504	1063.247314	-640.640442	-141.141113	1054.264648	-565.445496	311.250885	821.486877	-528.992371	-98.243988	820.817993	-592.882629	100.110352	962.315247	383.436859	6.704046	924.972107	408.639130	186.922852
-599.985352	203.269669	865.126831	-601.873047	1.714364	860.189148	-721.741760	249.544312	421.363312	-643.541565	-30.018036	472.391785	-711.795593	257.921173	67.618439	-704.819397	-24.962372	76.024101	-644.864380	295.158234	1298.019531	-617.838623	-96.419914	1287.830811	-585.380249	97.400803	1322.960571	-563.127136	110.635529	1584.664063	-681.965881	333.700897	1063.313843	-640.396729	-141.329407	1054.257813	-565.451355	311.038361	821.516907	-528.593567	-98.431694	820.837280	-592.730164	99.974464	962.289490	383.416290	6.646072	924.930603	408.541046	186.829346
-599.870728	203.143768	865.101196	-601.673401	1.573774	860.160645	-721.655457	249.435043	421.368927	-643.310974	-30.115278	472.404938	-711.736633	257.895447	67.622101	-704.785400	-24.979565	76.057205	-644.729736	295.015991	1298.016357	-617.710205	-96.542885	1287.806152	-585.214661	97.223228	1322.886230	-562.539063	109.930077	1584.619019	-681.896362	333.696350	1063.337280	-640.153564	-141.380798	1054.192749	-565.417114	310.817627	821.548462	-528.170776	-98.595749	820.864868	-592.561829	99.843353	962.261536	383.353668	6.587218	924.883972	408.406067	186.731354
-599.740479	202.973190	865.068787	-601.464111	1.412999	860.126648	-721.583618	249.354813	421.403900	-643.112305	-30.209276	472.399750	-711.750000	257.884949	67.672607	-704.720459	-24.974743	76.027100	-644.547363	294.870026	1298.027832	-617.544922	-96.687111	1287.734619	-585.000793	97.050591	1322.792847	-561.902466	109.332848	1584.568970	-681.787903	333.549927	1063.361084	-639.908936	-141.435974	1054.088989	-565.344482	310.614685	821.586914	-527.771606	-98.781914	820.843811	-592.360901	99.679794	962.225830	383.299591	6.538909	924.835999	408.278534	186.678314
-599.618958	202.786179	865.044495	-601.185364	1.176664	860.116821	-721.456421	249.220093	421.403656	-642.934021	-30.310760	472.423584	-711.735474	257.851593	67.676682	-704.733948	-24.999590	76.058929	-644.386108	294.681335	1298.017334	-617.322083	-96.845436	1287.618408	-584.816406	96.862007	1322.702759	-561.324158	108.752991	1584.513672	-681.701416	333.465363	1063.355469	-639.702637	-141.492462	1053.975586	-565.290588	310.372772	821.629700	-527.431580	-98.904663	820.806152	-592.171631	99.482353	962.210022	383.071014	6.693412	924.798035	407.772736	187.381454
-599.432983	202.633575	865.041870	-600.938721	1.042160	860.101807	-721.361816	249.137543	421.439636	-642.788208	-30.341272	472.406769	-711.734070	257.838470	67.682327	-704.769287	-25.027658	76.055527	-644.162842	294.496094	1298.010620	-617.068176	-97.015465	1287.528687	-584.620361	96.663460	1322.642700	-560.729492	108.144928	1584.472168	-681.596680	333.309814	1063.365845	-639.554199	-141.591736	1053.854858	-565.200317	310.167419	821.657288	-527.455872	-99.292557	820.522278	-591.957458	99.334938	962.201294	383.002441	6.634749	924.767761	407.624054	187.417419
-599.259521	202.515213	865.026489	-600.700012	0.830684	860.108826	-721.176147	248.998779	421.438629	-642.687500	-30.386271	472.412170	-711.729370	257.819061	67.693527	-704.715881	-25.022734	76.038483	-643.937256	294.313446	1297.995972	-616.930542	-97.192375	1287.396118	-584.418335	96.471687	1322.613281	-560.136230	107.608681	1584.420898	-681.476990	333.163910	1063.382935	-639.417236	-141.727081	1053.740234	-565.105164	309.953400	821.619141	-527.208801	-99.406441	820.479309	-591.775085	99.185005	962.199463	382.902405	6.513144	924.773804	407.496582	187.306442
-599.088806	202.409790	865.005066	-600.528015	0.705604	860.112122	-721.018311	248.895203	421.445984	-643.117188	-30.862686	472.526642	-711.652100	257.821075	67.697861	-704.970398	-25.040779	76.145279	-643.709045	294.100800	1297.980347	-616.788818	-97.364143	1287.296265	-584.226501	96.308823	1322.562134	-559.550720	107.070351	1584.388184	-681.353333	333.012695	1063.359741	-639.279968	-141.877914	1053.627197	-564.989624	309.778076	821.567810	-527.035461	-99.496063	820.413208	-591.610840	99.082298	962.191284	382.821564	6.443198	924.744080	407.355011	187.199982
-598.921326	202.306396	864.989868	-600.335754	0.585846	860.068970	-720.878845	248.832306	421.435455	-642.730896	-30.697992	472.500793	-711.656860	257.828949	67.718155	-704.806641	-25.028322	76.107788	-643.493042	293.874634	1297.972412	-616.658875	-97.592781	1287.190430	-583.993652	96.159233	1322.549683	-558.964111	106.587952	1584.332764	-681.167786	332.811646	1063.355225	-639.158997	-142.049240	1053.521484	-564.832397	309.609375	821.503113	-526.589417	-99.308403	820.518005	-591.429199	98.958138	962.161682	382.731689	6.361153	924.712402	407.229736	187.102097
-598.740723	202.192719	864.951904	-600.173401	0.475307	860.027222	-720.735901	248.753479	421.395294	-642.668274	-30.767231	472.488678	-711.659607	257.830109	67.716362	-704.802856	-25.028700	76.088348	-643.277344	293.649261	1297.924927	-616.380676	-97.840576	1287.093018	-583.756104	95.943115	1322.475342	-558.375244	106.088463	1584.280640	-680.939453	332.557159	1063.316406	-639.029053	-142.250595	1053.434814	-564.714600	309.469513	821.442749	-526.490845	-99.351967	820.393188	-591.230713	98.843231	962.119507	382.578674	6.288904	924.687073	407.022064	187.095032
-598.682678	201.898956	864.910156	-599.982910	0.232246	859.997314	-720.640015	248.697113	421.391357	-643.002014	-31.125696	472.566040	-711.631104	257.794342	67.716751	-704.997803	-25.052160	76.140747	-643.067200	293.470551	1297.898071	-616.060303	-98.082123	1287.017456	-583.481140	95.720459	1322.402466	-557.772766	105.661362	1584.229248	-680.706970	332.300201	1063.288696	-638.867798	-142.369690	1053.297729	-564.517395	309.326355	821.384766	-526.413574	-99.391029	820.231506	-591.086243	98.585342	962.082275	382.455353	6.183889	924.678894	406.872955	187.012222
-598.354248	201.892609	864.893433	-599.749634	0.125145	859.948059	-720.445190	248.593430	421.397766	-642.959656	-31.207293	472.550568	-711.658325	257.798859	67.730400	-705.028076	-25.055010	76.153656	-642.869446	293.257813	1297.807007	-615.825439	-98.290482	1286.851929	-583.143738	95.470627	1322.271118	-557.177979	105.173882	1584.236572	-680.464355	332.029877	1063.217773	-638.723450	-142.515839	1053.150513	-564.273071	309.173706	821.332520	-526.370667	-99.438545	820.051331	-590.785645	98.509819	962.047180	382.330414	6.195469	924.613892	406.700195	187.005066
-598.116699	201.765518	864.875427	-599.479248	-0.041434	859.904602	-720.376404	248.554565	421.448395	-642.127014	-30.731594	472.408783	-711.703064	257.783966	67.759140	-704.692810	-25.039442	76.031761	-642.610901	293.008759	1297.736450	-615.587830	-98.499344	1286.660278	-582.787598	95.253143	1322.154419	-556.642578	104.710960	1584.208740	-680.196533	331.712585	1063.131470	-638.581909	-142.623596	1052.990845	-564.022766	309.054047	821.266235	-526.357605	-99.453026	819.858276	-590.515198	98.352196	962.014771	382.200348	6.123549	924.581543	406.548859	186.922073
-597.965454	201.637421	864.857666	-599.320618	-0.250492	859.871094	-720.257996	248.511963	421.457153	-642.042175	-30.757477	472.388550	-711.689331	257.771606	67.770538	-704.663269	-25.055635	76.024658	-642.358093	292.743652	1297.630859	-615.344482	-98.713516	1286.489258	-582.396790	95.001923	1322.061890	-556.038757	104.084724	1584.246338	-679.944519	331.409637	1063.032471	-638.467896	-142.756821	1052.816650	-563.834534	308.914001	821.139160	-526.437805	-99.484604	819.645325	-590.295776	98.176880	961.983582	382.038422	6.046494	924.564575	406.390289	186.918427
-597.728516	201.549911	864.841064	-599.114502	-0.323520	859.815674	-720.160522	248.497269	421.498291	-642.150696	-30.927670	472.416565	-711.735291	257.768097	67.821495	-704.707886	-25.059427	76.047241	-642.084778	292.521698	1297.546265	-615.046265	-98.947754	1286.398315	-582.042175	94.797142	1321.946777	-555.654541	103.629700	1584.218262	-679.673157	331.158691	1062.939331	-638.359131	-142.862991	1052.771362	-563.580688	308.761505	821.017761	-526.546448	-99.504219	819.443542	-590.060181	98.075958	961.945862	381.890625	6.034938	924.534058	406.236908	186.875183
-597.558289	201.436325	864.825012	-598.975647	-0.416208	859.776489	-720.032349	248.444199	421.515350	-642.130188	-31.000786	472.458496	-711.737183	257.769348	67.823219	-704.700378	-25.053692	76.067833	-641.837646	292.325928	1297.458374	-614.640259	-99.176056	1286.367676	-581.637390	94.618362	1321.851929	-555.130249	103.235130	1584.279419	-679.366760	330.873932	1062.851685	-638.240234	-142.925003	1052.703613	-563.266357	308.632904	820.929443	-526.680786	-99.542854	819.287415	-589.861145	97.959587	961.914185	381.743103	6.061445	924.482117	406.063751	186.887360
-597.497559	201.461609	864.835510	-599.170654	-0.099997	859.675781	-719.907715	248.401245	421.531128	-642.899475	-31.705441	472.537170	-711.755249	257.765198	67.865768	-705.112183	-25.068945	76.198746	-641.536133	292.154175	1297.338379	-614.312927	-99.430809	1286.308105	-581.194214	94.446907	1321.727783	-554.701721	102.769470	1584.329956	-679.031860	330.578400	1062.768799	-638.140625	-142.940491	1052.675903	-562.964539	308.486908	820.818176	-526.820313	-99.502068	819.120789	-589.832581	98.060501	961.859131	381.589233	6.064836	924.431824	405.922821	186.922562
-597.242798	201.364700	864.832642	-598.965576	-0.178367	859.674927	-719.805359	248.359268	421.554321	-642.083679	-31.172543	472.375366	-711.738831	257.737701	67.839325	-704.730774	-25.054201	76.124161	-641.186829	291.944946	1297.217651	-613.984436	-99.660728	1286.218506	-580.739136	94.290192	1321.688965	-554.322083	102.257408	1584.355713	-678.719543	330.300446	1062.633911	-638.024048	-143.023499	1052.652466	-562.622681	308.347107	820.719543	-526.958313	-99.490265	818.994324	-589.572021	97.971344	961.854614	381.434204	6.075538	924.394775	405.755035	186.960571
-596.891296	201.160095	864.836792	-598.317505	-0.791008	859.756226	-719.571899	248.216568	421.558441	-642.660461	-31.682186	472.550171	-711.645203	257.735779	67.861794	-705.039368	-25.081972	76.214699	-640.769043	291.805054	1297.131714	-613.410339	-99.737602	1286.184326	-580.284973	94.142319	1321.616455	-554.054199	101.712669	1584.355347	-678.397461	330.035736	1062.538696	-637.953369	-143.112854	1052.659668	-562.331848	308.196686	820.634521	-527.455750	-99.750206	818.657776	-589.083740	97.618614	961.899780	381.273224	6.089088	924.331238	405.602356	186.982208
-596.656738	200.963379	864.809387	-598.093201	-0.939491	859.750061	-719.432434	248.139893	421.545593	-642.675415	-31.831514	472.549622	-711.853760	257.747559	67.841194	-705.113708	-25.098793	76.209206	-640.353394	291.683136	1297.056152	-612.962219	-99.899162	1286.149536	-579.832581	93.965057	1321.545654	-553.751465	101.214218	1584.396729	-678.042297	329.798401	1062.479736	-637.865967	-143.201096	1052.686890	-562.003906	307.994690	820.517883	-527.643127	-99.739632	818.514526	-588.808960	97.455208	961.879333	381.119598	6.135862	924.255432	405.458221	186.966949
-596.410217	200.864365	864.791199	-597.831482	-1.131346	859.731750	-719.312073	248.063095	421.532532	-642.591858	-31.916597	472.567688	-711.617676	257.791992	67.637085	-705.109802	-25.098976	76.217178	-639.924927	291.536011	1296.986694	-612.455627	-100.056931	1286.184326	-579.357239	93.815880	1321.504395	-553.456116	100.682144	1584.460571	-677.642395	329.558075	1062.437012	-637.715149	-143.196960	1052.694946	-561.638306	307.732605	820.402283	-527.525269	-99.502892	818.597778	-588.513245	97.311333	961.857544	380.945007	6.116707	924.200012	405.276184	186.985550
-596.177856	200.749039	864.752258	-597.595581	-1.217301	859.678345	-719.179504	247.966812	421.523712	-642.510681	-31.955000	472.510040	-711.515625	257.768066	67.640091	-705.041870	-25.099457	76.190720	-639.436951	291.381653	1296.903320	-611.954224	-100.183517	1286.142090	-578.895386	93.654419	1321.442993	-553.175903	100.199867	1584.516235	-677.231750	329.358826	1062.353760	-637.571655	-143.288391	1052.720703	-561.338867	307.522217	820.300415	-527.688232	-99.537560	818.468689	-588.214783	97.203041	961.805603	380.723236	6.107232	924.154785	405.108856	186.936172
-595.979675	200.657349	864.725464	-597.397400	-1.348914	859.645630	-719.093994	247.893784	421.530701	-642.442627	-32.024956	472.497986	-711.519226	257.759644	67.659660	-705.055176	-25.088535	76.202690	-638.891846	291.199127	1296.834229	-611.460999	-100.352806	1286.114624	-578.430237	93.520699	1321.418579	-552.959351	99.636307	1584.574829	-676.859131	329.236450	1062.292969	-637.419739	-143.355637	1052.710815	-560.887634	306.852295	819.912964	-527.836792	-99.607506	818.311768	-587.947083	97.088631	961.769714	380.525970	6.065919	924.100769	404.930450	186.876541
-595.700806	200.622742	864.737976	-597.136902	-1.465353	859.620605	-718.997864	247.822266	421.576172	-642.377136	-32.092876	472.483704	-711.591370	257.732025	67.661438	-705.081299	-25.096918	76.231125	-638.366272	291.034576	1296.773926	-610.942566	-100.449799	1286.067749	-577.907471	93.362953	1321.406006	-552.774109	99.083298	1584.652588	-676.402161	329.043701	1062.235718	-637.255493	-143.413010	1052.686523	-560.594788	306.605499	819.828186	-527.951782	-99.696320	818.154785	-587.624207	96.994621	961.758240	380.328339	6.061118	924.065063	404.794434	186.828033
-595.488708	200.615082	864.730347	-597.218079	-1.189042	859.566101	-718.925415	247.776871	421.596069	-642.347168	-32.161720	472.413300	-711.542786	257.740021	67.692352	-705.057983	-25.102470	76.246437	-637.830444	290.908905	1296.772217	-610.523499	-100.580048	1286.025146	-577.381958	93.243210	1321.418701	-552.627686	98.541969	1584.774902	-675.918396	328.945831	1062.237183	-637.062012	-143.527908	1052.671143	-560.264709	306.345367	819.787109	-528.013550	-99.827362	818.030396	-587.476196	97.088898	961.718872	380.148438	5.999860	924.036499	404.666901	186.837662
-595.085205	200.326157	864.704590	-596.534363	-1.781265	859.619629	-718.710938	247.638458	421.590881	-642.253296	-32.196011	472.463379	-711.461121	257.738281	67.705193	-705.052979	-25.099421	76.243401	-637.230286	290.822296	1296.777588	-610.107300	-100.703140	1285.994507	-576.899231	93.138054	1321.360352	-552.493408	97.972176	1584.904785	-675.476868	328.824341	1062.240479	-636.874756	-143.629929	1052.651245	-559.940552	306.137054	819.721069	-527.975647	-99.919395	817.931946	-586.926208	96.703545	961.733582	379.928986	6.004646	923.977478	404.521851	186.808380
-594.777161	200.132080	864.654663	-596.235535	-1.989126	859.603210	-718.575745	247.502884	421.618347	-642.195984	-32.244457	472.470978	-711.437805	257.609741	67.940735	-704.997437	-25.103718	76.250931	-636.658142	290.648926	1296.723877	-609.627441	-100.838577	1285.983276	-576.404785	93.009926	1321.319336	-552.325745	97.422600	1585.082031	-674.980164	328.652710	1062.221802	-636.661499	-143.788757	1052.659302	-559.610779	305.877686	819.636414	-528.230530	-100.303169	817.643616	-586.553345	96.518539	961.694641	379.754852	6.032525	923.919128	404.376495	186.800507
-594.500916	200.053497	864.618896	-595.969421	-2.108579	859.558533	-718.473511	247.403107	421.656158	-641.532715	-31.862036	472.375580	-711.424683	257.693726	67.767151	-704.698669	-25.104467	76.162903	-636.062134	290.515381	1296.687988	-609.167725	-100.994736	1285.933960	-575.912598	92.873344	1321.310181	-552.177673	96.871445	1585.240234	-674.418701	328.478851	1062.206299	-636.367737	-143.858154	1052.623047	-559.282104	305.667023	819.556641	-527.770935	-100.239792	817.741150	-586.199768	96.414742	961.646851	379.555817	6.013191	923.860657	404.254364	186.798920
-594.228699	199.970062	864.603455	-595.708008	-2.226736	859.514954	-718.337769	247.296982	421.699524	-641.389832	-31.855806	472.351135	-711.352112	257.687744	67.790230	-704.674805	-25.103849	76.154617	-635.462952	290.401886	1296.695190	-608.757080	-101.081825	1285.843384	-575.376648	92.774353	1321.290527	-552.048584	96.321053	1585.395996	-673.945251	328.351105	1062.189941	-636.069702	-143.956802	1052.596680	-558.958801	305.433746	819.486206	-527.489990	-100.389938	817.702271	-585.872437	96.299782	961.611450	379.386566	5.975976	923.805908	404.145630	186.794220
-593.907837	199.904327	864.605225	-595.398315	-2.358553	859.492676	-718.215149	247.191238	421.725708	-641.378113	-31.893986	472.332489	-711.408447	257.647125	67.794891	-704.747375	-25.089550	76.137421	-634.848938	290.270752	1296.655151	-608.336853	-101.163116	1285.817749	-574.868347	92.644058	1321.279419	-551.899780	95.756264	1585.550659	-673.412842	328.205231	1062.212402	-635.797241	-144.099915	1052.606323	-558.618835	305.246460	819.409119	-527.279480	-100.589340	817.608276	-585.517822	96.189316	961.597290	379.332886	5.763752	923.748352	404.364929	186.054169
-593.531067	199.782532	864.606750	-595.067993	-2.533014	859.474182	-717.980530	247.037277	421.761047	-641.900269	-32.369705	472.423981	-711.282776	257.643860	67.831451	-705.066650	-25.138391	76.240044	-634.278442	290.163208	1296.615845	-607.896851	-101.280510	1285.854736	-574.360718	92.533752	1321.247192	-551.813171	95.159813	1585.699951	-672.893127	328.109375	1062.191772	-635.467957	-144.193069	1052.612671	-558.201477	305.073700	819.371826	-526.968506	-100.791092	817.543335	-585.117249	96.029671	961.584167	379.186707	5.755134	923.714172	404.286255	185.962051
-593.167725	199.654129	864.635803	-594.735413	-2.716233	859.496582	-717.817078	246.954025	421.809143	-641.356079	-32.100021	472.346924	-711.232727	257.610382	67.860275	-704.791565	-25.120405	76.181999	-633.676941	290.072937	1296.600342	-607.493958	-101.412605	1285.820068	-573.849548	92.401260	1321.271362	-551.612122	94.657425	1585.889160	-672.340820	327.953125	1062.170166	-635.088318	-144.260757	1052.591797	-557.787842	304.902039	819.306885	-526.585144	-100.991913	817.535400	-584.709229	95.869591	961.604248	379.054352	5.796123	923.677551	404.189819	185.988220
-592.899292	199.553482	864.575562	-594.788025	-2.539336	859.407654	-717.746460	246.908783	421.849915	-641.255981	-32.170071	472.297211	-711.317627	257.601929	67.918098	-704.737305	-25.116528	76.180672	-633.102539	289.995209	1296.585449	-607.016541	-101.489670	1285.867432	-573.371887	92.282539	1321.284546	-551.536926	94.199432	1586.042480	-671.809875	327.833191	1062.163452	-634.738403	-144.381744	1052.649658	-557.358093	304.737854	819.248352	-526.479980	-101.429672	817.356201	-584.538696	95.874908	961.522949	378.886169	5.793061	923.647583	404.075958	185.984344
-592.465027	199.264954	864.525391	-594.120056	-3.091706	859.428711	-717.492615	246.768112	421.827179	-640.964478	-32.174347	472.338348	-711.231873	257.551117	67.891029	-704.626892	-25.120623	76.161797	-632.482300	289.916687	1296.617310	-606.671204	-101.598595	1285.839600	-572.963684	92.143730	1321.288452	-551.378662	93.684517	1586.174561	-671.242798	327.717072	1062.167603	-634.283325	-144.408096	1052.613403	-556.882385	304.481842	819.137451	-525.719055	-101.384018	817.586243	-583.974854	95.503563	961.508484	378.757629	5.810757	923.628479	403.997406	185.993958
-592.130676	199.185333	864.497009	-593.829712	-3.267082	859.390686	-717.351501	246.681351	421.864471	-641.524109	-32.798901	472.495575	-711.299561	257.553070	67.926765	-704.928528	-25.157290	76.283638	-631.930603	289.773499	1296.578857	-606.343079	-101.705925	1285.797729	-572.531677	92.012070	1321.313110	-551.173279	93.093704	1586.329468	-670.742920	327.653473	1062.166748	-633.813721	-144.456314	1052.552124	-556.354309	304.110352	818.999756	-525.205505	-101.562439	817.599854	-583.608459	95.370201	961.470093	378.479370	6.033231	923.568909	403.575928	186.704086
-591.712280	199.032974	864.476257	-593.493347	-3.429847	859.364502	-717.062378	246.536713	421.897430	-641.443481	-32.948704	472.474640	-711.271362	257.544800	67.970085	-704.969788	-25.179228	76.292450	-631.358887	289.660492	1296.526123	-605.923828	-101.772530	1285.789673	-572.076477	91.897316	1321.313721	-550.941956	92.544212	1586.452148	-670.177185	327.549347	1062.110718	-633.341309	-144.530823	1052.534790	-555.864746	303.988190	818.925232	-524.689758	-101.713387	817.600586	-583.199463	95.206100	961.443481	378.287720	6.010336	923.534485	403.481628	186.672318
-591.108948	199.447845	864.713806	-593.035583	-3.448676	859.328064	-716.834900	246.458832	421.995789	-641.222656	-32.999226	472.470490	-711.278564	257.522888	67.980667	-704.690613	-25.167442	76.220322	-630.830139	289.582062	1296.486084	-605.475586	-101.850914	1285.774048	-571.634888	91.778427	1321.302612	-550.685303	91.992264	1586.534790	-669.551392	327.426147	1062.054932	-632.874939	-144.664001	1052.543823	-555.363159	303.764008	818.820129	-524.164490	-101.847061	817.617554	-582.727600	95.269028	961.545898	378.153442	5.987994	923.493652	403.403778	186.640427
-590.843689	198.729965	864.424866	-592.760620	-3.782165	859.324890	-716.435791	246.312668	421.964233	-640.955505	-33.000782	472.452454	-711.143738	257.530975	68.021179	-704.649048	-25.174021	76.231453	-630.280151	289.526733	1296.486084	-605.062256	-101.953545	1285.767456	-571.204041	91.650406	1321.325073	-550.404968	91.471848	1586.622070	-668.959717	327.310364	1062.022461	-632.390198	-144.740845	1052.569214	-554.946472	303.997986	818.886047	-523.581909	-101.988663	817.699219	-582.323914	94.878029	961.390808	377.994537	5.949326	923.487854	403.312836	186.685883
-590.519897	198.746689	864.439148	-592.786194	-3.508590	859.248169	-716.257690	246.258041	422.056061	-640.151917	-32.620728	472.280609	-711.212769	257.499329	68.056519	-704.331299	-25.154787	76.181465	-629.763367	289.412598	1296.454102	-604.633728	-102.014091	1285.828003	-570.765198	91.558067	1321.369385	-550.081848	90.964516	1586.659546	-668.429688	327.254913	1062.022705	-631.885620	-144.772629	1052.579468	-554.257141	303.530762	818.742981	-522.974060	-102.135178	817.752930	-582.101807	94.958115	961.350891	377.881836	5.929376	923.465698	403.263733	186.665497
-589.984375	198.488449	864.429626	-592.033264	-4.101879	859.329590	-716.056641	246.138901	422.076904	-640.736511	-33.255138	472.528900	-711.295959	257.459930	68.089668	-704.675110	-25.165394	76.317719	-629.285095	289.303406	1296.406006	-604.153564	-102.092773	1285.900879	-570.327026	91.467461	1321.415771	-549.727722	90.416847	1586.721313	-667.820190	327.134308	1061.951538	-631.345581	-144.926483	1052.654663	-553.857239	303.767761	818.804626	-522.357483	-102.306534	817.799622	-581.494873	94.591942	961.392029	377.721191	5.925853	923.445190	403.173462	186.687347
-589.592102	198.316071	864.393555	-591.681335	-4.265100	859.310120	-715.816284	246.042847	422.126129	-640.687744	-33.410591	472.547394	-711.298279	257.444855	68.110039	-704.657227	-25.173979	76.348045	-628.779785	289.208221	1296.374756	-603.815430	-102.184837	1285.907959	-569.879822	91.353386	1321.418457	-549.317749	89.914940	1586.737427	-667.319275	327.066162	1061.891968	-630.821838	-145.012192	1052.624878	-553.095825	303.163635	818.652588	-521.770447	-102.442413	817.869995	-581.083374	94.429939	961.360596	377.593079	5.915457	923.433167	403.121918	186.634399
-589.110535	198.179733	864.367737	-591.236938	-4.435267	859.235413	-715.476929	245.911758	422.169464	-640.379028	-33.388424	472.526642	-711.223328	257.416168	68.167763	-704.590210	-25.163223	76.331871	-628.300476	289.106354	1296.355591	-603.395081	-102.258316	1285.929688	-569.436157	91.245041	1321.422729	-548.892517	89.391769	1586.759033	-666.691406	326.910461	1061.845581	-630.279846	-145.123489	1052.634155	-552.675110	303.406403	818.742859	-521.182434	-102.588676	817.914734	-580.590149	94.251152	961.306763	377.421997	5.857981	923.433960	403.060455	186.640015
-588.609802	197.960983	864.309570	-590.761902	-4.679854	859.197205	-715.088623	245.793472	422.197601	-640.133911	-33.431099	472.528656	-711.109314	257.366211	68.191582	-704.470764	-25.155823	76.335892	-627.837341	288.982178	1296.311768	-603.005981	-102.387627	1285.904785	-569.051636	91.136093	1321.397949	-548.420349	88.941254	1586.737183	-666.163452	326.823822	1061.800537	-629.786438	-145.249634	1052.631226	-551.880493	302.788605	818.576172	-520.544983	-102.693588	817.944885	-580.086121	94.028267	961.257263	377.312653	5.830009	923.414612	403.027863	186.644547
-588.181702	197.828033	864.304932	-590.361145	-4.859171	859.169861	-714.798340	245.712784	422.240295	-639.958984	-33.503761	472.507477	-711.052490	257.372894	68.230606	-704.491699	-25.165529	76.354507	-627.412354	288.827301	1296.279297	-602.659851	-102.556641	1285.875488	-568.651062	91.026726	1321.377563	-547.938660	88.501900	1586.718750	-665.612122	326.675354	1061.724487	-629.300659	-145.411926	1052.649292	-551.411804	303.093353	818.669250	-519.949463	-102.850906	817.977722	-579.676697	93.860336	961.241455	377.174316	5.858501	923.401245	402.977020	186.633972
-587.692322	197.678299	864.290894	-589.911743	-5.013719	859.146057	-714.547241	245.679138	422.302185	-639.729065	-33.604416	472.537415	-711.055420	257.331177	68.265938	-704.482910	-25.148384	76.382370	-627.000427	288.691376	1296.236084	-602.225708	-102.664917	1285.893066	-568.256226	90.899925	1321.376343	-547.428101	88.089546	1586.687988	-665.026123	326.544525	1061.658936	-628.791565	-145.553772	1052.657715	-550.798218	302.981079	818.702148	-519.365967	-102.956512	818.001831	-579.217224	93.701653	961.223328	377.056976	5.842657	923.392395	402.940155	186.659058
-587.201965	197.503403	864.248718	-589.462646	-5.181579	859.145447	-714.279053	245.650909	422.345886	-639.693237	-33.826809	472.580261	-711.036316	257.276947	68.318024	-704.564148	-25.174953	76.457573	-626.556030	288.562775	1296.198730	-601.854736	-102.782867	1285.917236	-567.900696	90.768265	1321.353271	-546.867859	87.691673	1586.637451	-664.541565	326.440826	1061.633423	-628.297607	-145.707184	1052.623535	-550.003906	302.283081	818.552429	-519.059448	-103.314491	817.853210	-578.757446	93.548737	961.203369	376.934631	5.841874	923.372498	402.917603	186.665482
-586.731018	197.299210	864.215881	-588.971741	-5.393326	859.105774	-713.931824	245.576233	422.387543	-639.454041	-33.931599	472.563324	-710.997803	257.248413	68.379189	-704.535217	-25.186069	76.462471	-626.155884	288.423584	1296.145752	-601.526245	-102.951286	1285.842651	-567.527344	90.609291	1321.340942	-546.313171	87.371025	1586.562256	-664.057800	326.322601	1061.576660	-627.752930	-145.753265	1052.542969	-549.360413	302.082672	818.569641	-518.111877	-103.197617	818.041931	-578.277954	93.338425	961.167175	376.809479	5.834462	923.330261	402.892090	186.646484
-586.260620	197.134415	864.197327	-588.475769	-5.567722	859.042236	-713.619812	245.482452	422.403259	-639.078003	-33.916840	472.559326	-711.024414	257.198547	68.403770	-704.432251	-25.168165	76.483269	-625.772400	288.269226	1296.074707	-601.221191	-103.115692	1285.800903	-567.128662	90.465736	1321.333984	-545.703979	87.076271	1586.494141	-663.452576	326.124084	1061.478027	-627.260864	-145.970047	1052.513672	-548.921814	302.360718	818.661255	-517.543274	-103.305038	818.045898	-577.784424	93.148026	961.124573	376.705109	5.876742	923.313293	402.869690	186.704269
-585.771240	196.934418	864.130920	-587.999634	-5.703207	859.001465	-713.186157	245.301025	422.361237	-638.254883	-33.565971	472.429077	-710.897827	257.164764	68.454842	-704.189392	-25.162827	76.433479	-625.398804	288.089996	1296.010010	-600.769653	-103.229637	1285.776123	-566.711670	90.294357	1321.275391	-545.073425	86.816635	1586.412964	-662.958496	325.984100	1061.366089	-626.775574	-146.070450	1052.445679	-548.124878	301.830505	818.631775	-516.974182	-103.401466	818.007813	-577.300476	92.991402	961.071167	376.584351	5.897207	923.288391	402.833893	186.712692
-585.375122	196.889648	864.116089	-587.922485	-5.379376	858.927917	-712.909729	245.212250	422.468872	-637.951172	-33.604794	472.353790	-710.913025	257.162201	68.480255	-704.330200	-25.166733	76.450104	-625.038574	287.889587	1295.952759	-600.337830	-103.376678	1285.749878	-566.302673	90.119606	1321.223511	-544.442383	86.622841	1586.344482	-662.505737	325.854553	1061.322510	-626.320557	-146.208755	1052.364990	-547.517761	301.616455	818.632141	-516.710388	-103.756035	817.800171	-577.028259	93.081810	961.022217	376.496735	5.915143	923.263245	402.819305	186.699783
-584.772827	196.600128	864.066223	-587.056702	-6.022841	858.963379	-712.497620	245.080368	422.499573	-637.552795	-33.570572	472.436035	-710.812683	257.112427	68.541977	-704.420166	-25.179012	76.465515	-624.666016	287.703705	1295.888184	-599.960999	-103.522964	1285.688721	-565.911560	89.946678	1321.172363	-543.805237	86.420898	1586.249878	-661.981140	325.619202	1061.242920	-625.809509	-146.304489	1052.258301	-546.861755	301.418701	818.665100	-515.821045	-103.640152	818.008667	-576.355835	92.674889	961.022583	376.408173	5.942374	923.223999	402.791107	186.733261
-584.271423	196.444824	864.044128	-586.501282	-6.230796	858.928223	-712.197388	245.038147	422.570038	-638.187805	-34.258976	472.613739	-710.833069	257.055206	68.582809	-704.837280	-25.243578	76.640053	-624.276367	287.565094	1295.841187	-599.600586	-103.699753	1285.587769	-565.495789	89.746529	1321.136353	-543.160645	86.238617	1586.167358	-661.505127	325.427429	1061.146362	-625.350708	-146.458679	1052.200928	-546.255798	301.208801	818.663818	-515.271545	-103.769203	817.981750	-575.858215	92.490356	960.996826	376.332092	5.959644	923.200928	402.796417	186.763504
-583.760254	196.332764	864.022461	-585.953430	-6.397161	858.874451	-711.910095	244.992004	422.678162	-637.161682	-33.792965	472.479431	-710.885681	257.004944	68.652954	-704.496948	-25.209694	76.566635	-623.887878	287.424011	1295.767700	-599.130432	-103.881561	1285.544556	-565.076660	89.552513	1321.098389	-542.518738	86.077736	1586.055786	-661.038513	325.151764	1061.065796	-624.934082	-146.620392	1052.111084	-545.653442	300.960846	818.687439	-514.803162	-103.923027	817.903503	-575.348145	92.337975	960.960632	376.227753	6.005750	923.157593	402.752228	186.820435
-583.288330	196.143875	863.951111	-585.508850	-6.537260	858.818542	-711.529419	244.878860	422.689301	-636.812195	-33.839279	472.417419	-710.828674	256.922882	68.693520	-704.400940	-25.194546	76.592766	-623.490051	287.236023	1295.713989	-598.689392	-104.070259	1285.494873	-564.637390	89.358788	1321.028687	-541.938232	85.899445	1585.957153	-660.583130	324.940460	1061.015259	-624.541321	-146.868301	1052.094360	-545.071289	300.743591	818.682678	-514.653809	-104.303795	817.637634	-574.881653	92.179062	960.896362	376.145569	6.033972	923.133667	402.722870	186.841629
-582.743835	195.939056	863.899353	-584.994873	-6.661886	858.757813	-711.112610	244.778107	422.722961	-636.632568	-33.993790	472.426239	-710.768616	256.896576	68.757675	-704.401794	-25.214241	76.639503	-623.045654	287.050110	1295.672241	-598.292542	-104.281876	1285.365723	-564.188965	89.200890	1321.006592	-541.252075	85.795807	1585.863037	-660.103638	324.727570	1060.953979	-624.093994	-147.018936	1051.982178	-544.492310	300.454742	818.702942	-513.848633	-104.208992	817.798645	-574.353577	92.007484	960.840027	376.062836	6.051401	923.129028	402.713745	186.851700
-582.241882	195.747833	863.850281	-584.466003	-6.896228	858.740784	-710.718201	244.672607	422.736023	-636.358276	-34.140625	472.454498	-710.711975	256.822327	68.809395	-704.381287	-25.216419	76.657913	-622.617920	286.833313	1295.608276	-597.907166	-104.480049	1285.259521	-563.749756	89.024704	1320.954102	-540.600586	85.676285	1585.763550	-659.651611	324.526886	1060.858398	-623.677063	-147.203522	1051.914307	-543.989014	300.196533	818.682556	-513.659180	-104.585373	817.548157	-573.844849	91.812317	960.808105	376.023315	6.110322	923.094421	402.713440	186.867050
-581.776123	195.706375	863.866943	-583.922424	-7.094049	858.697510	-710.530273	244.626190	422.817810	-636.065247	-34.213879	472.482239	-710.765808	256.797668	68.884842	-704.350281	-25.227398	76.701485	-622.188782	286.673706	1295.581421	-597.440552	-104.699066	1285.196167	-563.303101	88.803284	1320.916138	-539.979858	85.555840	1585.657104	-659.211792	324.255127	1060.818604	-623.193115	-147.367828	1051.834595	-543.437805	299.907013	818.673401	-512.918884	-104.515732	817.668762	-573.345642	91.668976	960.794678	375.955170	6.114875	923.068054	402.699921	186.875381
-581.242981	195.589142	863.836182	-583.399780	-7.173941	858.658630	-710.191772	244.570648	422.865936	-636.439148	-34.805084	472.594971	-710.724426	256.718994	68.946175	-704.645874	-25.234587	76.809464	-621.766846	286.444641	1295.527344	-597.104126	-104.911667	1285.088745	-562.845764	88.589249	1320.909302	-539.323669	85.444115	1585.512207	-658.723999	324.009979	1060.760498	-622.743835	-147.553802	1051.747681	-542.900879	299.610870	818.679443	-512.518738	-104.681351	817.591736	-572.829956	91.565567	960.760925	375.943481	6.139706	923.063354	402.723114	186.905670
-580.669678	195.398132	863.803528	-582.842651	-7.314364	858.615417	-709.711670	244.497330	422.918335	-636.047607	-34.781826	472.581238	-710.555054	256.685974	68.989716	-704.192566	-25.202450	76.783119	-621.300903	286.208862	1295.450195	-596.550842	-105.109047	1285.050171	-562.390930	88.344833	1320.872192	-538.679626	85.382423	1585.400513	-658.260803	323.761780	1060.702148	-622.275146	-147.702454	1051.722290	-542.407471	299.333344	818.618103	-512.143494	-104.836197	817.461487	-572.293579	91.393478	960.725525	375.894928	6.164279	923.045410	402.706635	186.886658
-580.272644	195.306198	863.770874	-582.706909	-7.047968	858.491943	-709.067261	244.325943	422.872437	-635.007080	-34.248314	472.334900	-710.331726	256.649994	69.022522	-703.856628	-25.186695	76.716019	-620.856079	285.945557	1295.373779	-596.030457	-105.270386	1284.993530	-561.931824	88.142792	1320.833130	-538.010498	85.328712	1585.327515	-657.789612	323.498901	1060.641846	-621.796021	-147.854034	1051.637085	-541.927307	299.065674	818.602234	-511.687408	-104.965805	817.380920	-571.956299	91.418541	960.639038	375.847992	6.185921	923.021973	402.663025	186.950073
-579.832825	195.196793	863.717712	-582.167847	-7.240070	858.425720	-709.095764	244.436951	423.025513	-634.882874	-34.455872	472.375549	-710.502441	256.548828	69.098991	-703.865967	-25.195156	76.750832	-620.398315	285.783905	1295.343018	-595.553040	-105.480324	1284.927002	-561.514648	87.937820	1320.799561	-537.354980	85.272591	1585.289063	-657.257385	323.179779	1060.532471	-621.297302	-148.009537	1051.540283	-541.410095	298.792603	818.552063	-511.210571	-105.094711	817.301392	-571.434937	91.266846	960.576233	375.776031	6.206117	923.016174	402.635651	187.000931
-579.244751	195.020691	863.728333	-581.271973	-7.766026	858.410217	-708.668640	244.353149	423.050873	-634.540649	-34.546074	472.446289	-710.425964	256.497650	69.158508	-703.782898	-25.195810	76.759338	-619.983215	285.599518	1295.310059	-595.078918	-105.702652	1284.925415	-561.100586	87.756630	1320.795410	-536.718506	85.247864	1585.260986	-656.748169	322.954132	1060.476196	-620.825134	-148.210922	1051.464233	-540.929565	298.468658	818.504211	-510.814270	-105.236443	817.218689	-570.739319	90.922523	960.578430	375.741302	6.222450	923.018433	402.615082	187.010147
-578.703613	194.846771	863.699219	-580.743591	-7.899251	858.380493	-707.818298	244.003860	422.948700	-634.793762	-35.103321	472.605255	-710.038086	256.417023	69.170868	-704.035583	-25.211222	76.895386	-619.546509	285.420898	1295.266846	-594.568542	-105.877304	1284.936035	-560.652832	87.563393	1320.771118	-536.101868	85.205856	1585.236816	-656.329529	322.791504	1060.422852	-620.383240	-148.536163	1051.502808	-540.443970	298.133972	818.434082	-510.780640	-105.693726	816.961731	-570.205261	90.767525	960.549011	375.736084	6.247163	923.003845	402.619873	186.974762
-578.149231	194.665970	863.657532	-580.205872	-8.060684	858.341919	-707.318787	243.852432	422.933655	-634.736267	-35.362350	472.688202	-710.269653	256.354095	69.246017	-704.118347	-25.206005	76.968964	-619.151123	285.208496	1295.188843	-594.157654	-106.090424	1284.865479	-560.169373	87.399559	1320.769775	-535.478577	85.193985	1585.213989	-655.815063	322.489471	1060.311279	-619.902893	-148.787018	1051.483643	-539.932861	297.881378	818.357056	-510.117889	-105.626114	817.089661	-569.665405	90.596931	960.509521	375.697662	6.245972	922.988159	402.589600	186.990646
-577.663330	194.466339	863.623230	-579.644836	-8.290499	858.318542	-707.312195	243.958755	423.095093	-634.413452	-35.447239	472.692841	-710.468872	256.252838	69.303192	-704.057251	-25.218313	77.010490	-618.779297	285.012268	1295.106812	-593.665894	-106.276878	1284.845093	-559.713013	87.227448	1320.767090	-534.914185	85.182823	1585.140625	-655.340271	322.225128	1060.188477	-619.443665	-149.037674	1051.472900	-539.484619	297.604645	818.278687	-509.954956	-106.069946	816.871277	-569.144897	90.391502	960.481201	375.656555	6.278879	922.969788	402.571136	187.003586
-577.174744	194.385941	863.623596	-579.093140	-8.384649	858.248779	-706.772400	243.806870	423.092285	-633.953674	-35.421467	472.639709	-710.347473	256.187317	69.330872	-704.017883	-25.215582	77.009644	-618.391724	284.846008	1295.015381	-593.104370	-106.428307	1284.822510	-559.212708	87.058205	1320.695801	-534.347046	85.156502	1585.079834	-654.889526	321.965698	1060.117065	-618.943115	-149.198273	1051.423584	-538.985840	297.363495	818.235657	-509.481049	-106.268402	816.792847	-568.627380	90.273018	960.445923	375.644348	6.298888	922.937988	402.563477	187.047333
-576.710754	194.270432	863.604309	-578.555176	-8.547636	858.187317	-706.505859	243.797424	423.162537	-633.613770	-35.485874	472.626831	-710.235901	255.991394	69.467331	-704.047852	-25.215601	77.070557	-617.990234	284.671173	1294.943604	-592.703491	-106.600731	1284.712280	-558.689331	86.881073	1320.597046	-533.759766	85.133865	1585.042236	-654.414124	321.642609	1060.048828	-618.417847	-149.329559	1051.338501	-538.440796	297.120697	818.181458	-508.683533	-106.213432	816.937988	-568.127502	90.117188	960.405212	375.590332	6.313627	922.935730	402.536346	187.067032
-576.148560	194.078537	863.588623	-578.004883	-8.674381	858.150818	-706.345642	243.817291	423.241058	-632.664673	-35.145557	472.495972	-710.337891	255.919067	69.557175	-703.755554	-25.210152	77.018082	-617.548157	284.488464	1294.884033	-592.207397	-106.795700	1284.657227	-558.175598	86.703766	1320.519043	-533.206299	85.124985	1585.022217	-653.946045	321.365295	1059.922974	-617.987549	-149.471802	1051.331909	-537.921570	296.928680	818.108704	-508.543121	-106.633644	816.721436	-567.580078	89.946297	960.379578	375.559235	6.312462	922.930420	402.528137	187.062103
-575.628113	193.884186	863.551697	-577.452087	-8.873960	858.121399	-705.687134	243.586792	423.152588	-632.726746	-35.590050	472.569000	-710.081604	255.895691	69.586411	-703.903442	-25.225124	77.118683	-617.141357	284.312469	1294.798218	-591.591919	-107.009468	1284.681030	-557.705139	86.529747	1320.453491	-532.684570	85.094048	1584.994629	-653.515015	321.106537	1059.832031	-617.476807	-149.600800	1051.332153	-537.430847	296.723999	818.047546	-507.756439	-106.586479	816.882935	-567.042236	89.754601	960.346497	375.548584	6.379645	922.902222	402.520111	187.115433
-575.226624	193.911285	863.533997	-577.304382	-8.521570	857.988098	-705.159973	243.424347	423.171295	-632.582153	-35.877537	472.540985	-709.897339	255.855148	69.623909	-704.007996	-25.251631	77.191353	-616.687378	284.105011	1294.671021	-591.064148	-107.183578	1284.642578	-557.184143	86.384811	1320.360718	-532.176086	85.031227	1584.988647	-653.086914	320.855804	1059.744751	-617.005493	-149.846985	1051.311768	-536.924744	296.528839	817.978027	-507.534576	-107.015244	816.675110	-566.728333	89.870911	960.265137	375.545563	6.393336	922.891479	402.532227	187.161682
-574.691528	193.683762	863.499084	-576.399048	-9.085946	858.005005	-704.846863	243.431595	423.250397	-632.225586	-35.990829	472.614990	-709.488342	255.777130	69.680588	-703.988098	-25.261717	77.215538	-616.232727	283.955841	1294.595459	-590.543579	-107.373726	1284.637207	-556.672485	86.204926	1320.265869	-531.621704	84.977936	1585.030640	-652.615295	320.657196	1059.654663	-616.479187	-150.073700	1051.291382	-536.371643	296.353638	817.921204	-506.761597	-106.977531	816.851074	-566.064026	89.522820	960.262878	375.486328	6.450961	922.901733	402.481323	187.241425
-574.200256	193.622559	863.453857	-575.877625	-9.245077	857.921387	-704.706970	243.451141	423.394501	-631.015320	-35.444599	472.451630	-709.642090	255.788254	69.748978	-703.580750	-25.243179	77.145859	-615.816101	283.826782	1294.494263	-590.007568	-107.554893	1284.635742	-556.175232	86.057053	1320.111938	-531.189453	84.887459	1585.028198	-652.182922	320.465546	1059.548462	-616.000427	-150.284821	1051.272827	-535.926270	296.184387	817.833069	-506.268555	-107.152336	816.825684	-565.553528	89.396545	960.197571	375.455750	6.477072	922.883118	402.477722	187.280136
-573.455200	194.224060	863.725403	-575.219299	-9.224087	857.813599	-704.346802	243.346512	423.503571	-630.681641	-35.598450	472.492035	-709.946228	255.742020	69.761696	-703.638123	-25.260466	77.193657	-615.359314	283.691132	1294.431030	-589.368408	-107.773094	1284.640015	-555.663818	85.886604	1320.023560	-530.714722	84.798195	1585.054688	-651.763550	320.283478	1059.494141	-615.464478	-150.533234	1051.273193	-535.493469	296.054016	817.772766	-505.726471	-107.347374	816.807983	-564.947571	89.526886	960.283264	375.441589	6.512380	922.875732	402.473389	187.345337
-573.215942	193.313675	863.376831	-574.774353	-9.596111	857.802979	-703.812378	243.172607	423.396942	-630.432129	-35.793861	472.511597	-709.399048	255.730087	69.805313	-703.690063	-25.264088	77.243042	-614.916382	283.498871	1294.348633	-588.880371	-107.960426	1284.594849	-555.157959	85.750946	1319.929810	-530.157715	84.756233	1585.098511	-651.335632	320.097565	1059.401245	-614.948853	-150.777115	1051.287354	-534.950500	295.926392	817.708862	-505.155273	-107.597610	816.811157	-564.506165	89.052422	960.099121	375.408630	6.540644	922.883240	402.469025	187.302063
-572.741211	193.169144	863.330017	-574.256226	-9.747166	857.764221	-703.307678	242.982544	423.388855	-629.895020	-35.806072	472.440216	-709.700806	255.712921	69.852402	-703.562134	-25.284124	77.220474	-614.466736	283.330536	1294.279541	-588.382996	-108.133057	1284.555176	-554.595398	85.616913	1319.843750	-529.695068	84.651215	1585.141724	-650.891235	319.967102	1059.355469	-614.427307	-150.964096	1051.255981	-534.482788	295.790985	817.654236	-504.674561	-107.858353	816.780273	-563.997559	88.910622	960.055359	375.402496	6.575559	922.887207	402.499023	187.325302
-572.262695	193.076553	863.309326	-573.735168	-9.894041	857.718140	-702.932495	242.840134	423.389008	-630.156433	-36.377728	472.463348	-709.600952	255.708160	69.908234	-703.881775	-25.304022	77.327057	-614.022034	283.202911	1294.220581	-587.790894	-108.301285	1284.528320	-554.053467	85.460365	1319.751587	-529.206116	84.558929	1585.187500	-650.411316	319.806091	1059.287964	-613.847534	-151.191086	1051.251221	-534.040466	295.642883	817.587402	-504.459015	-108.341194	816.606567	-563.488464	88.781158	960.020813	375.382813	6.617634	922.875366	402.495178	187.360321
-571.799316	192.840637	863.255066	-573.119812	-10.092443	857.645630	-702.649719	242.727692	423.382599	-629.265137	-36.073219	472.316223	-709.630676	255.706818	69.966011	-703.634094	-25.293665	77.298500	-613.557007	283.094879	1294.171631	-587.222595	-108.406830	1284.526123	-553.537170	85.358734	1319.658569	-528.732361	84.442955	1585.212280	-649.975220	319.670105	1059.205811	-613.182922	-151.308609	1051.177979	-533.629517	295.578735	817.528564	-503.570007	-108.353256	816.773926	-562.928772	88.561592	959.955383	375.373993	6.656653	922.862732	402.499573	187.399307
-571.284790	192.706635	863.205261	-572.528015	-10.298556	857.621582	-702.408752	242.693710	423.462769	-628.807922	-36.127052	472.288208	-709.634399	255.678497	70.002548	-703.589355	-25.290857	77.350105	-613.073120	282.948547	1294.126465	-586.603638	-108.526978	1284.586060	-553.038879	85.221581	1319.599365	-528.240967	84.337929	1585.234375	-649.530762	319.538971	1059.168945	-612.629028	-151.517654	1051.224365	-533.111938	295.486053	817.463623	-502.915741	-108.589027	816.782837	-562.364746	88.408707	959.917908	375.347198	6.683543	922.865234	402.485046	187.401855
-570.876770	192.543365	863.167664	-572.020081	-10.380800	857.566345	-702.093994	242.562485	423.491425	-628.393616	-36.187313	472.265442	-709.493652	255.618469	70.000862	-703.552246	-25.337269	77.401413	-612.596802	282.800690	1294.052002	-586.008850	-108.720947	1284.596069	-552.505981	85.087654	1319.545166	-527.751526	84.223190	1585.278320	-649.039124	319.365845	1059.102051	-612.094666	-151.835861	1051.303955	-532.642761	295.402405	817.395569	-502.672852	-109.060547	816.592041	-561.860657	88.280754	959.866882	375.313049	6.741626	922.863586	402.456573	187.516724
-570.515991	192.528687	863.153259	-571.848755	-10.139770	857.520081	-701.752197	242.423141	423.552490	-628.611450	-36.691223	472.315247	-709.352661	255.607254	70.085724	-703.816406	-25.355614	77.544479	-612.101257	282.692963	1294.010986	-585.442017	-108.840637	1284.584717	-552.010254	84.958931	1319.495239	-527.251526	84.091904	1585.330200	-648.570129	319.225494	1059.089478	-611.502869	-152.053070	1051.384277	-532.197632	295.322571	817.352539	-501.812500	-109.075798	816.786682	-561.533325	88.365585	959.829895	375.301117	6.773961	922.876404	402.453644	187.522675
-569.961487	192.239883	863.095581	-570.867859	-10.749849	857.515198	-701.343262	242.236557	423.571747	-627.759521	-36.414776	472.338898	-709.210449	255.556686	70.152344	-703.513611	-25.344009	77.483177	-611.651428	282.557404	1293.955444	-584.919067	-109.018188	1284.587524	-551.495667	84.850716	1319.475952	-526.727661	83.952980	1585.392700	-648.146667	319.086060	1059.051270	-610.871582	-152.219604	1051.380127	-531.758911	295.264587	817.325195	-501.113739	-109.364861	816.901001	-560.783203	87.966782	959.801697	375.278900	6.783314	922.884399	402.438446	187.559265
-569.460938	192.087448	863.053467	-570.282166	-10.912464	857.473572	-701.131653	242.156952	423.628906	-627.266785	-36.484581	472.360565	-709.204834	255.526428	70.187737	-703.428528	-25.376263	77.490463	-611.187012	282.374237	1293.933716	-584.308472	-109.203827	1284.660156	-550.967468	84.715210	1319.467041	-526.279236	83.786308	1585.431274	-647.677856	318.916718	1058.983032	-610.293091	-152.452713	1051.416016	-531.291321	295.226196	817.262451	-500.797150	-109.909081	816.746765	-560.225952	87.813629	959.758606	375.265076	6.810161	922.878418	402.474030	187.608276
-569.025452	191.992783	863.018005	-569.762146	-11.014060	857.431641	-700.966248	242.076569	423.696014	-626.958435	-36.677517	472.339783	-709.193848	255.474823	70.241158	-703.445374	-25.380520	77.538582	-610.708130	282.229675	1293.871826	-583.703674	-109.383751	1284.716309	-550.466003	84.572136	1319.442749	-525.688538	83.722939	1585.489624	-647.178650	318.757416	1058.963745	-609.656555	-152.650604	1051.443970	-530.823181	295.169952	817.241150	-499.889313	-109.902901	816.960754	-559.718384	87.716423	959.716980	375.272400	6.843172	922.872986	402.487701	187.580307
-568.568542	191.922073	863.004700	-569.167542	-11.170988	857.383545	-700.697876	241.961411	423.734100	-626.574097	-36.789253	472.354706	-709.118164	255.418411	70.291939	-703.435852	-25.387070	77.557510	-610.195374	282.093018	1293.840698	-583.078430	-109.512611	1284.755737	-549.934509	84.419342	1319.411377	-525.152771	83.610397	1585.514282	-646.745728	318.652191	1058.940918	-609.029724	-152.813553	1051.465942	-530.408875	295.109283	817.168274	-499.152100	-110.087219	817.005615	-559.177429	87.593277	959.684570	375.239929	6.854486	922.873657	402.451019	187.627930
-568.197388	191.937729	862.984680	-568.946838	-10.937048	857.250061	-700.428772	241.824097	423.778442	-625.919373	-36.616055	472.172180	-709.007019	255.347046	70.343834	-703.335205	-25.391878	77.592590	-609.740906	281.969238	1293.756714	-582.454895	-109.630150	1284.767578	-549.394714	84.264008	1319.358765	-524.621826	83.483704	1585.553711	-646.316772	318.501343	1058.895020	-608.375366	-152.954086	1051.475464	-529.956726	295.023407	817.095032	-498.400391	-110.339722	817.058289	-558.799927	87.652237	959.597961	375.220917	6.912266	922.864929	402.432281	187.735367
-567.609802	191.620422	862.954651	-567.999390	-11.491946	857.307983	-700.049622	241.602219	423.758301	-625.806213	-36.836277	472.260498	-708.803284	255.319031	70.374413	-703.404785	-25.414944	77.658852	-609.237427	281.791046	1293.705322	-581.895203	-109.824448	1284.693237	-548.882202	84.155342	1319.351074	-524.071045	83.376633	1585.575928	-645.832520	318.386993	1058.815063	-607.727112	-153.168777	1051.445068	-529.454102	294.956818	817.058350	-497.758606	-110.577354	817.055664	-558.055908	87.279816	959.616028	375.191467	6.932324	922.877869	402.426086	187.739441
-567.127075	191.572357	862.990662	-567.437073	-11.590791	857.291748	-699.852356	241.487167	423.810272	-626.122681	-37.412315	472.342468	-708.825806	255.313568	70.434868	-703.731079	-25.470463	77.849365	-608.731750	281.624390	1293.625854	-581.224304	-109.971024	1284.711060	-548.346008	84.016632	1319.385620	-523.525269	83.261116	1585.600708	-645.351074	318.206818	1058.731323	-607.039429	-153.449783	1051.491943	-529.023743	294.902985	817.007568	-497.070404	-110.801735	817.107605	-557.514954	87.185303	959.623535	375.189026	6.987547	922.868652	402.441650	187.771896
-566.686646	191.511627	862.985596	-566.858093	-11.809639	857.268616	-699.790039	241.442673	423.928650	-625.629517	-37.467445	472.361725	-708.858887	255.247757	70.491577	-703.626526	-25.491085	77.877884	-608.207397	281.462799	1293.620483	-580.653198	-110.109375	1284.715332	-547.819397	83.873367	1319.434448	-522.990173	83.148445	1585.631104	-644.927856	318.107422	1058.731201	-606.426514	-153.776703	1051.568726	-528.607971	294.809875	816.913208	-496.611511	-111.319588	816.995911	-556.997314	87.045547	959.608643	375.174622	6.999264	922.873718	402.446594	187.772690
-566.295166	191.516785	862.981750	-566.625732	-11.611001	857.161560	-699.683044	241.404907	424.023193	-623.407654	-36.221954	471.927460	-708.872864	255.222458	70.574829	-702.707458	-25.437952	77.626411	-607.721436	281.309875	1293.588745	-580.046814	-110.239159	1284.733765	-547.275757	83.738609	1319.469971	-522.497803	83.001236	1585.614502	-644.450134	317.974854	1058.739868	-605.732666	-153.967224	1051.574219	-528.178528	294.736908	816.861816	-495.639801	-111.322624	817.213989	-556.609009	87.086685	959.543945	375.157990	7.010466	922.865479	402.473053	187.787933
-565.727112	191.253265	862.938782	-565.737671	-12.141020	857.191895	-699.426941	241.243683	424.018433	-624.346619	-37.255180	472.251770	-708.775940	255.148911	70.607323	-703.216492	-25.495346	77.858521	-607.224609	281.171173	1293.547852	-579.341248	-110.400726	1284.715820	-546.748718	83.609978	1319.502197	-521.846436	82.961052	1585.616211	-643.969238	317.797333	1058.712158	-605.022461	-154.189606	1051.565186	-527.686340	294.603973	816.837219	-494.978821	-111.576599	817.223694	-555.887146	86.744972	959.539795	375.132629	7.034967	922.864258	402.463928	187.790283
-565.277954	191.169418	862.929504	-565.217468	-12.255594	857.155273	-699.128906	241.101761	424.057892	-623.371643	-36.885151	472.119202	-708.674316	255.106262	70.671921	-702.918030	-25.511509	77.823967	-606.687927	280.992371	1293.478027	-578.627869	-110.532082	1284.742798	-546.221130	83.489243	1319.496948	-521.231995	82.870781	1585.606079	-643.508850	317.654785	1058.663208	-604.341553	-154.357651	1051.569336	-527.263489	294.459137	816.794312	-494.551178	-112.084007	816.979797	-555.377258	86.636353	959.514099	375.110321	7.042271	922.874023	402.462860	187.875305
-564.832336	191.081741	862.907349	-564.682190	-12.391498	857.111938	-698.838745	240.960342	424.112976	-623.645203	-37.432636	472.233063	-708.600891	255.055313	70.722046	-703.216431	-25.548231	77.937798	-606.159851	280.815002	1293.456177	-578.032837	-110.695152	1284.679565	-545.674133	83.354340	1319.492920	-520.619446	82.798180	1585.570679	-643.012268	317.472656	1058.611328	-603.596863	-154.538177	1051.551025	-526.829163	294.355469	816.728394	-493.537201	-112.012627	817.154114	-554.843079	86.519386	959.476868	375.086334	7.064590	922.882446	402.473022	187.876404
-564.328613	190.978165	862.880493	-564.074036	-12.557328	857.055298	-698.543030	240.826172	424.177399	-623.247559	-37.567287	472.267731	-708.502991	254.970551	70.795731	-703.187988	-25.546547	78.017136	-605.673706	280.598999	1293.433716	-577.400208	-110.843109	1284.693604	-545.088135	83.217354	1319.532959	-520.015747	82.739853	1585.524170	-642.495544	317.282288	1058.581787	-602.881409	-154.777359	1051.529541	-526.405457	294.218781	816.686829	-493.153442	-112.454155	816.944885	-554.268311	86.376160	959.432983	375.069519	7.087546	922.871643	402.497253	187.921066
-563.851563	190.870605	862.879395	-563.532654	-12.700172	857.048889	-698.245728	240.681763	424.245209	-623.893005	-38.488316	472.491760	-708.323303	254.921417	70.844612	-703.702820	-25.617668	78.238190	-605.188782	280.452637	1293.444458	-576.722717	-111.019981	1284.691895	-544.528015	83.055717	1319.553345	-519.389221	82.646660	1585.477173	-642.003113	317.101563	1058.571411	-602.119141	-154.936691	1051.497925	-525.935425	294.066925	816.680542	-492.175964	-112.448120	817.084595	-553.739319	86.252060	959.427246	375.075043	7.104121	922.877197	402.527557	187.886475
-563.384216	189.782944	862.315613	-563.159119	-12.996414	857.036072	-697.864990	240.480988	424.158966	-623.024902	-38.265564	472.366760	-708.209229	254.886093	70.942863	-703.476440	-25.630489	78.264687	-604.734497	280.288147	1293.438110	-576.064758	-111.085739	1284.700073	-543.981201	82.893951	1319.597778	-518.731995	82.568779	1585.409424	-641.510376	316.900696	1058.565430	-601.422729	-155.223099	1051.530884	-525.478516	293.875000	816.654053	-491.436371	-112.607918	817.099731	-553.121277	85.815254	959.125916	375.061401	7.118843	922.891907	402.566101	187.862091
-562.873779	189.571075	862.262512	-562.632629	-13.121340	856.989258	-697.530090	240.358948	424.233856	-623.010193	-38.698257	472.460815	-708.148987	254.818619	71.034508	-703.707092	-25.691084	78.400658	-604.254822	280.103729	1293.428223	-575.483521	-111.250191	1284.693359	-543.480408	82.738464	1319.617310	-518.092468	82.508621	1585.320801	-641.035217	316.704712	1058.569458	-600.720398	-155.453918	1051.514771	-525.048706	293.667694	816.631897	-490.766815	-112.765129	817.095398	-552.584534	85.649696	959.074219	375.069122	7.099564	922.896851	402.586700	187.852615
-562.425537	189.950577	862.587524	-562.014893	-13.172089	856.981506	-697.394897	240.390976	424.436127	-622.603271	-38.819916	472.440094	-708.220825	254.765762	71.105270	-703.731262	-25.665094	78.470459	-603.770569	279.876312	1293.407349	-574.822083	-111.410713	1284.697998	-542.942566	82.600632	1319.622070	-517.445190	82.427139	1585.251709	-640.535522	316.491943	1058.546509	-599.927490	-155.691513	1051.486816	-524.588623	293.446472	816.580444	-490.112549	-112.997002	817.075256	-552.167664	85.664635	959.240662	375.040710	7.160927	922.893738	402.574036	187.945313
-561.987793	189.825165	862.556702	-561.553040	-13.302626	856.935730	-697.055969	240.294983	424.487335	-621.305298	-38.337673	472.278931	-708.124329	254.726929	71.184570	-703.364258	-25.679384	78.411263	-603.366394	279.660278	1293.427368	-574.256836	-111.514748	1284.632202	-542.388062	82.428558	1319.597046	-516.844299	82.304306	1585.188477	-640.056274	316.257019	1058.537109	-599.190918	-155.825684	1051.430298	-524.123108	293.255920	816.565796	-489.315216	-113.099747	817.114319	-551.693298	85.530754	959.199707	375.036133	7.136322	922.911316	402.588287	187.922501
[truncated: 618 more rows]
[truncated: 40 more columns]
