# Supplementary material for: A dyadic stimulus set of audiovisual affective displays for the study of multisensory, emotional, social interactions
Source: Behav Res Methods. 2015 Nov 5;48(4):1285–95. doi: 10.3758/s13428-015-0654-4 (PMC5101291; doi:10.3758/s13428-015-0654-4)
Supplement: Supplementary file 1 — (ZIP 270 MB) [file 13428_2015_654_MOESM1_ESM.zip › supplementary_material_2_stimuli_set_files/A/A20.txt]

-620.691101	204.040634	861.541138	-620.904480	5.354270	859.014587	-741.366516	250.410767	420.348633	-668.637268	-25.917252	472.646942	-723.830444	259.346191	66.885529	-725.054199	-22.528809	75.192711	-661.272095	306.957733	1283.045410	-629.776794	-83.369858	1289.646851	-602.167786	112.142235	1318.710815	-592.034729	122.470772	1586.738281	-696.990051	335.630127	1046.945679	-653.172180	-129.702698	1056.609131	-581.337280	305.173218	803.545776	-543.465027	-85.854698	821.965942	-611.205505	103.421478	959.808594	379.592041	3.452684	924.045227	411.849365	181.917526
-620.604004	204.071228	861.569031	-620.844666	5.367661	859.027283	-741.333740	250.396042	420.346222	-668.510376	-25.837688	472.635315	-723.822388	259.351868	66.874237	-725.043274	-22.544487	75.183975	-661.387085	307.284668	1283.039063	-629.872498	-83.042465	1289.668213	-602.101990	112.077202	1318.689453	-592.018127	122.462929	1586.738403	-696.935425	335.618347	1046.984131	-653.155212	-129.727280	1056.548218	-581.280518	305.163757	803.555725	-543.445313	-85.877220	821.988586	-611.145264	103.434669	959.830017	379.509735	3.447803	924.062805	411.774414	181.900375
-620.527954	204.114044	861.609680	-620.794800	5.372199	859.046997	-741.357727	250.417068	420.386292	-668.559326	-25.933155	472.675873	-723.799866	259.345978	66.865868	-725.087036	-22.532373	75.267174	-661.201233	306.912170	1283.020996	-629.705444	-83.385490	1289.672241	-602.111328	112.112396	1318.718506	-591.955139	122.465767	1586.773193	-696.943115	335.649323	1046.954834	-653.144348	-129.723877	1056.624512	-581.265625	305.160034	803.557251	-543.435364	-85.875679	822.016052	-611.104675	103.446838	959.862183	379.213959	3.842286	924.050476	411.064484	183.189407
-620.508484	204.077255	861.593079	-620.777588	5.370941	859.027710	-741.328735	250.415573	420.373352	-668.457947	-25.862505	472.694672	-723.886047	259.333588	66.856979	-725.126099	-22.530943	75.266609	-661.140320	306.799591	1283.005249	-629.620239	-83.470940	1289.680176	-602.088623	112.127548	1318.724854	-591.946289	122.446556	1586.774414	-696.900452	335.620544	1046.942017	-653.099915	-129.675903	1056.630615	-581.214661	305.158386	803.538696	-543.196655	-85.688438	822.118408	-611.078613	103.426140	959.843506	379.283386	3.580232	924.055664	411.356415	182.326965
-620.564636	203.989182	861.555054	-620.807129	5.336184	859.015381	-741.351990	250.425369	420.377563	-668.465515	-25.893768	472.677734	-723.895874	259.339935	66.882568	-725.325439	-22.556753	75.271286	-661.135559	306.827820	1283.006104	-629.635437	-83.450165	1289.660278	-602.093201	112.097229	1318.698853	-591.949341	122.424477	1586.752686	-696.882568	335.610016	1046.950928	-653.126892	-129.743896	1056.597778	-581.212952	305.165253	803.536438	-543.400146	-85.870628	821.959290	-611.104370	103.378525	959.816895	379.017853	3.869320	924.025818	410.851501	183.290314
-620.536255	203.991501	861.572021	-620.779358	5.328597	859.012207	-741.342651	250.429550	420.389343	-668.456787	-25.893570	472.640594	-723.893066	259.346436	66.849846	-725.341125	-22.544161	75.252823	-661.106445	306.827972	1283.009033	-629.657837	-83.466492	1289.646118	-602.070190	112.068527	1318.695801	-591.930664	122.400093	1586.737793	-696.849792	335.603302	1046.939209	-653.121399	-129.748505	1056.575073	-581.217102	305.149689	803.498413	-543.398926	-85.904427	821.938232	-611.081299	103.365837	959.824097	378.946014	3.876221	924.001648	410.764099	183.295944
-620.477966	203.936844	861.557251	-620.755676	5.319481	859.024414	-741.283508	250.417542	420.371216	-668.454590	-25.897751	472.602692	-723.869629	259.347839	66.868286	-725.307068	-22.579382	75.233070	-661.066406	306.814728	1283.009399	-629.680847	-83.518196	1289.597046	-602.073914	112.037109	1318.691895	-591.884949	122.374237	1586.749756	-696.794800	335.537354	1046.963379	-653.111389	-129.747665	1056.546875	-581.187134	305.180298	803.520142	-543.182800	-85.725769	822.061462	-611.046143	103.345505	959.823547	378.869385	3.831487	923.972229	410.749603	183.120148
-620.479370	203.931396	861.558655	-620.745178	5.251835	859.025330	-741.287231	250.417389	420.399078	-668.553955	-25.976044	472.641266	-723.860840	259.339966	66.892517	-725.403259	-22.572823	75.233208	-660.993347	306.816803	1283.050171	-629.713440	-83.543388	1289.566650	-602.064331	112.028969	1318.700195	-591.899414	122.336044	1586.731445	-696.755981	335.570435	1046.979614	-653.115479	-129.806992	1056.540039	-581.164673	305.115021	803.508850	-543.355896	-85.917694	821.946533	-611.036926	103.309685	959.824280	378.748871	3.816578	923.976440	410.651123	183.113235
-620.488953	203.817490	861.553284	-620.762329	5.239999	859.037415	-741.246338	250.380798	420.391510	-668.528870	-25.960497	472.662323	-723.828003	259.347534	66.915192	-725.355347	-22.555361	75.231262	-660.974121	306.779785	1283.083130	-629.698669	-83.562157	1289.574585	-602.051270	112.016342	1318.705811	-591.862915	122.299347	1586.751465	-696.753235	335.557251	1047.001221	-653.095398	-129.800186	1056.546143	-581.138123	305.093628	803.535522	-543.157104	-85.762421	822.072266	-611.041443	103.254539	959.826904	378.648193	3.816787	923.964661	410.587341	183.065414
-620.419434	203.893341	861.599182	-620.701843	5.282469	859.040161	-741.261414	250.377228	420.423767	-668.467590	-25.943130	472.658417	-723.886230	259.326599	66.932297	-725.358398	-22.552685	75.224922	-660.962646	306.772278	1283.070557	-629.673706	-83.570305	1289.592773	-602.030090	111.993820	1318.719971	-591.852112	122.260582	1586.740112	-696.709351	335.549103	1046.994751	-653.098267	-129.819183	1056.554932	-581.086182	305.084473	803.547302	-543.345093	-85.935997	821.943542	-610.994385	103.291855	959.852661	378.531158	3.836233	923.962341	410.468628	183.104645
-620.373718	203.879410	861.591919	-620.692993	5.314655	859.023865	-741.277466	250.385971	420.430420	-668.438538	-25.912699	472.662567	-723.878784	259.326416	66.933571	-725.361023	-22.545078	75.257011	-660.922668	306.730072	1283.075806	-629.639404	-83.575462	1289.584595	-602.008240	111.984589	1318.709351	-591.802002	122.243477	1586.739990	-696.649719	335.514435	1047.017334	-653.060547	-129.771317	1056.527100	-581.069763	305.089264	803.572632	-543.126892	-85.759361	822.050171	-610.952576	103.294388	959.839355	378.446045	3.888097	923.941772	410.358398	183.131577
-620.349243	203.933563	861.624023	-620.665405	5.309586	859.020691	-741.275085	250.382797	420.446075	-668.416565	-25.917330	472.648560	-723.905457	259.334259	66.908722	-725.058472	-22.556854	75.235222	-660.916626	306.703217	1283.038818	-629.640320	-83.608040	1289.578857	-601.993835	111.946335	1318.691650	-591.738770	122.211128	1586.755249	-696.642639	335.519745	1046.989258	-653.055420	-129.786789	1056.527710	-581.020691	305.091095	803.576660	-543.081848	-85.766991	822.047424	-610.925659	103.301773	959.853516	378.306000	3.890802	923.940308	410.247314	183.167969
-620.286743	203.907440	861.617920	-620.606445	5.301850	859.020020	-741.246643	250.354095	420.413147	-668.466614	-25.951300	472.651581	-723.881958	259.322388	66.920128	-725.093018	-22.532467	75.248009	-660.956421	306.743744	1283.025146	-629.634460	-83.517052	1289.607178	-601.969360	111.927109	1318.710815	-591.710449	122.169334	1586.741943	-696.610596	335.491699	1047.010254	-653.046814	-129.801926	1056.516724	-580.958435	305.036865	803.597900	-543.082214	-85.794632	822.031067	-610.874512	103.287300	959.851074	378.323547	3.653132	923.935669	410.504425	182.364899
-620.272339	203.927170	861.638367	-620.586609	5.320709	859.025879	-741.238647	250.344849	420.418152	-668.449768	-25.969336	472.656036	-723.887024	259.271027	66.885490	-725.342773	-22.546881	75.284218	-660.977417	307.006897	1283.034058	-629.666504	-83.280205	1289.584106	-602.058411	111.951805	1318.714600	-591.652100	122.136780	1586.751953	-696.568848	335.454498	1047.031006	-653.051270	-129.834213	1056.468140	-580.950989	305.026001	803.606262	-543.258911	-85.949799	821.909119	-610.867432	103.299538	959.865112	378.268585	3.653351	923.912903	410.421814	182.339020
-620.259644	203.845596	861.610107	-620.596985	5.281187	859.023560	-741.212097	250.328033	420.411194	-668.460510	-26.005352	472.681458	-723.863525	259.313019	66.887466	-725.347046	-22.558310	75.284676	-660.996887	307.026550	1283.068237	-629.718933	-83.295906	1289.553467	-601.960999	111.846878	1318.721558	-591.651733	122.087250	1586.747803	-696.562317	335.468933	1047.036743	-653.040771	-129.846817	1056.472168	-580.901367	305.008270	803.621277	-543.052612	-85.807381	822.035828	-610.855469	103.250595	959.848938	378.211121	3.696835	923.892517	410.341980	182.378830
-620.277588	203.764297	861.574646	-620.581116	5.218093	859.041687	-741.207947	250.355103	420.436340	-668.469910	-26.057552	472.674347	-723.911194	259.283173	66.871468	-725.410278	-22.549927	75.274429	-660.959839	307.007355	1283.110229	-629.716248	-83.306839	1289.565063	-601.942139	111.832756	1318.751465	-591.643372	122.039474	1586.732056	-696.523499	335.457977	1047.065918	-653.023804	-129.871841	1056.462036	-580.871216	304.968384	803.591248	-543.039734	-85.845215	822.041687	-610.859131	103.206772	959.840881	378.130829	3.731130	923.872925	410.248383	182.375626
-620.209351	203.778656	861.583130	-620.559326	5.209040	859.038025	-741.188049	250.329742	420.420502	-668.459229	-26.049791	472.674988	-723.866272	259.293671	66.903351	-725.058044	-22.540091	75.220970	-660.938049	307.018433	1283.130615	-629.710754	-83.337906	1289.545532	-601.949463	111.816330	1318.735718	-591.632263	121.982475	1586.731689	-696.525024	335.463928	1047.091553	-653.018921	-129.893463	1056.454224	-580.852234	304.958160	803.596741	-543.023376	-85.861320	822.040161	-610.812195	103.201233	959.843018	378.027435	3.727704	923.874268	410.149597	182.370850
-620.251160	203.714050	861.572144	-620.578491	5.210508	859.026062	-741.148987	250.320877	420.428436	-668.414795	-26.080103	472.659210	-723.855835	259.295074	66.904327	-725.024231	-22.543676	75.233284	-660.924927	306.958008	1283.098511	-629.746948	-83.359360	1289.491943	-601.914001	111.789848	1318.736084	-591.589294	121.929108	1586.715820	-696.466492	335.434448	1047.066895	-653.006836	-129.924911	1056.445068	-580.791138	304.928223	803.606506	-543.031067	-85.887192	821.990417	-610.816528	103.169846	959.829041	377.907104	3.696041	923.868408	410.049622	182.342270
-620.164795	203.756882	861.591248	-620.501892	5.232872	859.004761	-741.173523	250.334885	420.446930	-668.362732	-26.065475	472.637756	-723.815186	259.291718	66.892403	-724.994995	-22.554214	75.226006	-660.900391	306.966156	1283.127686	-629.679077	-83.378754	1289.500244	-601.914124	111.778236	1318.719360	-591.525513	121.915283	1586.720215	-696.435303	335.425690	1047.083008	-652.956726	-129.936356	1056.437988	-580.752808	304.929016	803.611450	-542.967285	-85.882515	821.988586	-610.743896	103.181877	959.828491	377.839661	3.692404	923.859497	409.955536	182.345673
-620.177673	203.733597	861.612061	-620.487427	5.192060	859.029297	-741.178955	250.339798	420.459656	-668.312134	-26.077158	472.627686	-723.889038	259.272705	66.893608	-725.111938	-22.549061	75.246300	-660.918274	306.955200	1283.130493	-629.689819	-83.360649	1289.500854	-601.889526	111.742737	1318.758301	-591.480957	121.880844	1586.724487	-696.407898	335.420410	1047.081543	-652.957764	-129.948441	1056.416748	-580.721985	304.906219	803.642883	-543.137207	-86.062210	821.839355	-610.746887	103.153114	959.851563	377.571503	3.992963	923.842529	409.430573	183.338150
-620.133545	203.691711	861.623413	-620.479675	5.205967	859.031982	-741.132874	250.306442	420.462006	-668.313477	-26.068598	472.636292	-723.916992	259.271820	66.914719	-725.122620	-22.548462	75.258118	-660.889221	306.886139	1283.115112	-629.648926	-83.392014	1289.498535	-601.896545	111.738823	1318.728027	-591.474609	121.812653	1586.718018	-696.378113	335.379761	1047.089478	-652.928223	-129.965851	1056.402344	-580.662048	304.897186	803.666809	-542.926331	-85.907608	821.942810	-610.721130	103.132645	959.858521	377.488770	3.945274	923.851379	409.394775	183.163132
-620.098022	203.741806	861.652649	-620.445862	5.235795	859.022766	-741.112976	250.270691	420.451019	-668.304016	-26.070486	472.644928	-723.880615	259.281647	66.911446	-725.327637	-22.545048	75.288666	-660.884155	306.885254	1283.151611	-629.664917	-83.411705	1289.473755	-601.880432	111.719650	1318.747314	-591.431213	121.796333	1586.727905	-696.364807	335.365936	1047.125122	-652.911377	-129.955780	1056.397705	-580.648193	304.885162	803.685181	-542.885803	-85.924561	821.976868	-610.699036	103.153374	959.869507	377.392670	3.893470	923.829346	409.329956	182.999344
-620.104248	203.653351	861.603638	-620.426575	5.198833	859.040222	-741.106689	250.255875	420.424103	-668.302063	-26.100515	472.682129	-723.904114	259.275421	66.918411	-725.401428	-22.554417	75.306343	-660.884033	306.893860	1283.194702	-629.654480	-83.450737	1289.498901	-601.880737	111.692329	1318.747925	-591.381897	121.761726	1586.737061	-696.355957	335.369781	1047.122559	-652.891113	-130.012604	1056.418701	-580.624695	304.878418	803.684265	-542.893372	-85.944809	821.962585	-610.701538	103.124901	959.855042	377.276093	3.860950	923.845459	409.225403	182.990219
-620.110474	203.689911	861.651367	-620.465637	5.224129	859.044006	-741.121216	250.281555	420.468323	-668.279846	-26.106096	472.659668	-723.902954	259.274475	66.902199	-725.378479	-22.556978	75.320160	-660.850769	306.848633	1283.183960	-629.640869	-83.463997	1289.516846	-601.890015	111.680168	1318.741699	-591.362549	121.726181	1586.736572	-696.330200	335.370819	1047.140625	-652.895752	-130.018326	1056.428101	-580.601929	304.867584	803.682312	-542.826660	-85.933189	821.980591	-610.679749	103.132256	959.876160	377.211914	3.853467	923.833191	409.168335	182.937454
-620.130066	203.625732	861.619263	-620.452820	5.179305	859.044006	-741.140320	250.303894	420.452271	-668.279724	-26.116119	472.660797	-723.951111	259.291718	66.896973	-725.327148	-22.540157	75.291748	-660.846619	306.852905	1283.179565	-629.615173	-83.460091	1289.487915	-601.875427	111.646393	1318.748291	-591.321899	121.700165	1586.730591	-696.315308	335.380127	1047.135254	-652.861572	-130.002640	1056.378540	-580.592773	304.874268	803.687195	-542.791138	-85.936981	821.974915	-610.681091	103.095299	959.860168	377.076416	3.867229	923.817444	409.018982	183.021683
-620.104248	203.612778	861.602051	-620.433044	5.178211	859.043762	-741.120056	250.267288	420.422272	-668.243225	-26.121201	472.620911	-723.891418	259.300537	66.920692	-725.332947	-22.550930	75.315666	-660.831848	306.811646	1283.175171	-629.635742	-83.502068	1289.457520	-601.871033	111.633774	1318.741333	-591.290710	121.663147	1586.716675	-696.288635	335.354401	1047.128906	-652.828735	-130.009613	1056.355347	-580.565063	304.886414	803.680908	-542.747864	-85.945938	821.978149	-610.644775	103.096397	959.850281	376.991791	3.850871	923.809631	408.927399	182.987762
-620.113647	203.586227	861.588379	-620.405701	5.146613	859.018921	-741.122314	250.256027	420.434631	-668.233032	-26.140804	472.644012	-723.914368	259.288879	66.953255	-725.335815	-22.577871	75.283859	-660.871216	306.835205	1283.180664	-629.688477	-83.469948	1289.445557	-601.873718	111.594673	1318.684448	-591.293579	121.614586	1586.701904	-696.295105	335.357452	1047.146973	-652.837036	-130.009079	1056.331055	-580.561584	304.894897	803.674683	-542.703308	-85.933380	821.957825	-610.655518	103.063560	959.832825	376.858582	3.825971	923.812683	408.817993	182.954956
-620.085632	203.534393	861.586914	-620.382141	5.142867	859.019836	-741.080017	250.220917	420.475861	-668.228394	-26.159657	472.624115	-723.850098	259.290833	66.953140	-725.361816	-22.558769	75.283104	-660.861938	306.828156	1283.244995	-629.736267	-83.532372	1289.413940	-601.834229	111.538757	1318.714600	-591.245117	121.590889	1586.718506	-696.255005	335.314850	1047.158936	-652.820190	-130.064285	1056.313232	-580.537109	304.867462	803.716309	-542.696289	-85.989731	821.955383	-610.644348	103.036430	959.833984	376.741791	3.862565	923.785522	408.654633	183.067337
-620.042053	203.552994	861.588318	-620.355835	5.144678	859.007263	-741.066467	250.213898	420.476746	-668.184204	-26.174446	472.626251	-723.876648	259.277313	66.964485	-725.375488	-22.591990	75.279594	-660.848083	306.822601	1283.259277	-629.713623	-83.543961	1289.426758	-601.854980	111.520210	1318.701172	-591.226074	121.539871	1586.721558	-696.232361	335.297638	1047.182983	-652.805237	-130.087708	1056.310303	-580.532837	304.846802	803.731934	-542.672852	-85.986908	821.963013	-610.614075	103.038895	959.828735	376.639740	3.846748	923.774170	408.559418	183.028702
-620.030701	203.547012	861.609009	-620.330750	5.186624	858.994019	-741.064941	250.201660	420.486145	-668.139465	-26.149220	472.599915	-723.872253	259.262695	66.955772	-725.356506	-22.569197	75.292885	-660.848267	306.783722	1283.261963	-629.672302	-83.555443	1289.424927	-601.856812	111.512291	1318.720337	-591.201416	121.519798	1586.714722	-696.229370	335.286255	1047.185425	-652.777222	-130.095108	1056.300415	-580.510681	304.829224	803.747375	-542.672913	-86.018494	821.932983	-610.598572	103.040215	959.832520	376.522034	3.842670	923.767456	408.463318	182.965958
-620.000977	203.611862	861.641663	-620.312500	5.212774	858.988220	-741.087097	250.225433	420.486755	-668.062012	-26.090443	472.583740	-723.853882	259.270966	66.956802	-725.330139	-22.591524	75.296844	-660.849304	306.763123	1283.258057	-629.671448	-83.569824	1289.415894	-601.857910	111.486839	1318.697388	-591.175110	121.488228	1586.709839	-696.218994	335.274902	1047.213623	-652.774658	-130.110840	1056.311035	-580.510620	304.828857	803.748413	-542.632874	-85.995903	821.938721	-610.579468	103.066132	959.846191	376.380829	3.883242	923.748230	408.255737	183.128738
-619.986023	203.572342	861.632019	-620.271423	5.169204	859.003906	-741.044556	250.225983	420.479980	-668.109131	-26.163509	472.635315	-723.864929	259.270996	66.956406	-725.349792	-22.591749	75.324371	-660.782104	306.685028	1283.227905	-629.582947	-83.634285	1289.426636	-601.862183	111.493782	1318.738770	-591.166870	121.453453	1586.714844	-696.199402	335.236816	1047.189575	-652.743469	-130.116776	1056.298828	-580.490417	304.858765	803.763000	-542.599426	-86.005898	821.946411	-610.546509	103.038559	959.848877	376.310028	3.875080	923.764954	408.160370	183.146255
-619.952454	203.600845	861.638977	-620.257385	5.154931	859.027100	-741.032288	250.231735	420.481628	-668.107849	-26.151262	472.640198	-723.874512	259.283173	66.942665	-725.071228	-22.573372	75.287758	-660.826660	306.734589	1283.252197	-629.616699	-83.601669	1289.470825	-601.824951	111.452850	1318.742188	-591.157837	121.429337	1586.715454	-696.210876	335.258881	1047.210815	-652.731445	-130.129440	1056.321655	-580.519226	304.846008	803.751648	-542.544922	-85.977623	821.990784	-610.532959	103.053169	959.865051	376.181366	3.909554	923.758789	408.004150	183.168228
-619.978943	203.517899	861.621216	-620.267456	5.143334	859.047791	-741.019775	250.224609	420.466888	-668.126709	-26.206108	472.653381	-723.841370	259.288147	66.952133	-725.010864	-22.558418	75.292442	-660.838867	306.722443	1283.296509	-629.662598	-83.641228	1289.437988	-601.849609	111.442688	1318.740479	-591.139465	121.389107	1586.736816	-696.215576	335.251251	1047.220459	-652.737427	-130.167755	1056.322388	-580.501465	304.853119	803.754944	-542.554016	-86.021141	821.991577	-610.547424	103.025520	959.866394	376.087799	3.956133	923.744324	407.832520	183.340729
-619.966980	203.442383	861.585571	-620.279907	5.126232	859.034363	-740.958069	250.205093	420.467529	-668.111694	-26.232992	472.650665	-723.854492	259.280884	66.953575	-724.996826	-22.543766	75.272415	-660.826416	306.724701	1283.342041	-629.646973	-83.677147	1289.443237	-601.850098	111.416733	1318.745361	-591.124451	121.354271	1586.735352	-696.188232	335.240784	1047.256958	-652.710083	-130.152481	1056.310181	-580.513672	304.806335	803.731201	-542.539856	-86.052238	821.994446	-610.536438	102.988785	959.840881	376.014496	3.951956	923.741577	407.761017	183.329666
-620.041870	203.411362	861.608032	-620.321472	5.142947	859.023193	-741.000793	250.227722	420.477386	-668.107178	-26.224165	472.624634	-723.886230	259.279694	66.954460	-725.057678	-22.539944	75.235992	-660.831482	306.697784	1283.326294	-629.609253	-83.682228	1289.443359	-601.841980	111.394875	1318.738525	-591.106079	121.330368	1586.725220	-696.189941	335.204224	1047.249390	-652.671387	-130.163330	1056.294067	-580.468506	304.811310	803.793762	-542.512573	-86.051605	821.951416	-610.550598	102.966049	959.842102	376.062347	3.675463	923.725159	408.040161	182.437729
-620.009644	203.472961	861.642578	-620.277222	5.173991	859.014832	-740.982239	250.231842	420.478333	-667.954224	-26.098078	472.546600	-723.883179	259.261810	66.978378	-724.965271	-22.547266	75.231720	-660.844299	306.674744	1283.307373	-629.571838	-83.688095	1289.415894	-601.825500	111.383850	1318.727661	-591.084656	121.299057	1586.716797	-696.188965	335.191620	1047.259644	-652.624634	-130.173859	1056.266235	-580.481995	304.808960	803.794067	-542.465454	-86.063148	821.931396	-610.513733	102.991631	959.855103	375.979706	3.685375	923.702698	407.938690	182.384125
-620.023865	203.595810	861.646118	-620.545166	5.485775	858.965271	-741.016846	250.219345	420.481812	-668.015991	-26.170223	472.536194	-723.936707	259.236298	66.918495	-725.019470	-22.558659	75.290413	-660.822083	306.663544	1283.318970	-629.520813	-83.691032	1289.419189	-601.806519	111.385201	1318.730469	-591.072754	121.267242	1586.714233	-696.163208	335.134766	1047.264160	-652.604858	-130.184982	1056.264771	-580.454285	304.830872	803.822205	-542.456726	-86.065994	821.917603	-610.667419	103.168663	959.832703	375.891510	3.727984	923.692017	407.825684	182.450211
-620.042236	203.631424	861.679077	-620.572021	5.502407	858.976624	-741.026794	250.221619	420.496460	-668.016907	-26.201614	472.544250	-723.957703	259.236023	66.903328	-725.032959	-22.560055	75.296227	-660.847717	306.649017	1283.328003	-629.549438	-83.735481	1289.427856	-601.800964	111.358810	1318.734985	-591.071045	121.243446	1586.720215	-696.168030	335.139282	1047.272217	-652.587463	-130.225189	1056.276367	-580.438477	304.812469	803.828857	-542.463196	-86.092697	821.931885	-610.668396	103.183632	959.852600	375.643036	4.037927	923.682861	407.281128	183.414444
-619.997131	203.604263	861.688232	-620.549316	5.475636	859.009888	-741.005615	250.210678	420.489624	-668.025574	-26.212357	472.562836	-723.917419	259.241547	66.913673	-725.045227	-22.560436	75.298347	-660.863708	306.629395	1283.342896	-629.520325	-83.722916	1289.424194	-601.790771	111.337990	1318.746948	-591.069702	121.211098	1586.734375	-696.182678	335.170258	1047.278564	-652.580994	-130.226395	1056.289429	-580.413391	304.795471	803.849365	-542.449524	-86.085129	821.934082	-610.648621	103.167717	959.875366	375.555054	4.095706	923.677429	407.151123	183.556488
-620.006226	203.534378	861.688965	-620.537903	5.446838	859.037170	-741.002014	250.218124	420.492554	-668.020325	-26.270908	472.606079	-723.928345	259.242432	66.942497	-724.982605	-22.560013	75.302177	-660.868042	306.622742	1283.382935	-629.536743	-83.734558	1289.428711	-601.795349	111.329842	1318.769775	-591.109863	121.169411	1586.718628	-696.187866	335.156281	1047.301147	-652.567505	-130.237656	1056.315308	-580.409851	304.793182	803.853821	-542.434875	-86.110512	821.943481	-610.661865	103.132431	959.890930	375.513092	4.044450	923.673096	407.118866	183.364075
-619.980957	203.531799	861.671326	-620.523621	5.457495	859.027466	-740.991089	250.201797	420.509399	-667.930786	-26.191229	472.570648	-723.891602	259.230560	66.929131	-724.967651	-22.556707	75.287544	-660.878967	306.604309	1283.389771	-629.560303	-83.771713	1289.409790	-601.802368	111.325745	1318.769409	-591.087402	121.146439	1586.719238	-696.198181	335.176880	1047.314941	-652.544922	-130.260773	1056.294678	-580.419983	304.793732	803.868286	-542.399780	-86.120636	821.956421	-610.673889	103.139870	959.880371	375.571930	3.779371	923.676392	407.416199	182.502914
-620.035583	203.495300	861.643127	-620.551086	5.451481	858.969727	-740.993286	250.191864	420.487488	-667.914063	-26.188553	472.540375	-723.903809	259.229523	66.926414	-725.031372	-22.577459	75.289848	-660.886719	306.595551	1283.379272	-629.455688	-83.763321	1289.432007	-601.773743	111.302238	1318.755371	-591.040405	121.134987	1586.724365	-696.196350	335.172272	1047.307617	-652.491943	-130.248566	1056.281372	-580.425659	304.785706	803.854431	-542.415100	-86.159225	821.904724	-610.678894	103.104843	959.833740	375.327271	4.072332	923.652222	406.882233	183.479065
-620.074219	203.424789	861.611511	-620.541931	5.465320	858.958862	-741.002075	250.217026	420.491425	-667.867004	-26.171814	472.492737	-723.939697	259.224640	66.918648	-725.003418	-22.573612	75.254913	-660.888184	306.560394	1283.379150	-629.402466	-83.760544	1289.429565	-601.769714	111.297714	1318.743896	-591.026733	121.126129	1586.712158	-696.176880	335.169098	1047.312378	-652.453979	-130.237778	1056.263916	-580.426331	304.785126	803.854248	-542.373291	-86.128014	821.881104	-610.674438	103.088646	959.810852	375.364960	3.805042	923.642883	407.193787	182.545746
-620.057434	203.406799	861.606323	-620.519287	5.434692	858.984680	-740.986267	250.207672	420.482117	-667.871399	-26.174082	472.511658	-723.959229	259.250580	66.941750	-724.993225	-22.579329	75.294853	-660.884766	306.579315	1283.379517	-629.418579	-83.765381	1289.413696	-601.774475	111.282097	1318.749756	-591.078125	121.070511	1586.698486	-696.170593	335.145721	1047.327271	-652.437012	-130.222595	1056.230957	-580.407837	304.773285	803.857727	-542.327942	-86.120674	821.904541	-610.672852	103.080322	959.823059	375.298462	3.777044	923.643677	407.134705	182.486404
-620.048523	203.398880	861.606934	-620.514221	5.430139	859.008057	-740.978455	250.203323	420.481995	-667.890991	-26.193010	472.528717	-723.915649	259.240021	66.925743	-725.048035	-22.583122	75.279495	-660.901550	306.559021	1283.416260	-629.444214	-83.798370	1289.412354	-601.767151	111.274902	1318.750122	-591.051392	121.059753	1586.703003	-696.175232	335.163879	1047.332886	-652.425354	-130.254684	1056.268921	-580.419189	304.790253	803.871033	-542.323425	-86.117973	821.918823	-610.675354	103.085335	959.836182	375.412140	3.438382	923.638977	407.578613	181.589066
-620.073853	203.400635	861.632507	-620.509949	5.425025	859.014893	-740.972778	250.200119	420.475647	-667.959412	-26.281183	472.573120	-723.873169	259.244202	66.935188	-725.139893	-22.591522	75.306442	-660.930359	306.547546	1283.419434	-629.429138	-83.821426	1289.450073	-601.757813	111.267258	1318.772583	-591.055908	121.048294	1586.706421	-696.204407	335.150238	1047.335815	-652.405518	-130.246201	1056.254639	-580.418457	304.802460	803.890869	-542.314575	-86.127190	821.917297	-610.710266	103.075752	959.854614	375.374451	3.432216	923.635193	407.531616	181.549927
-620.025452	203.449326	861.669617	-620.481567	5.418858	859.015381	-740.935974	250.143250	420.462982	-667.875854	-26.214252	472.542908	-723.828735	259.233551	66.945450	-724.985413	-22.575987	75.271004	-660.943420	306.544556	1283.436279	-629.447998	-83.833519	1289.411987	-601.771179	111.254219	1318.780884	-590.995117	121.071671	1586.715332	-696.198853	335.132874	1047.349243	-652.399414	-130.325912	1056.273193	-580.426514	304.800873	803.902771	-542.370728	-86.187653	821.899414	-610.697327	103.078049	959.875610	375.286896	3.465058	923.612427	407.411652	181.576630
-620.028259	203.447418	861.679504	-620.475464	5.430968	859.007141	-740.937195	250.142990	420.462311	-667.850281	-26.195576	472.542999	-723.860229	259.219940	66.957649	-724.915833	-22.571779	75.259094	-660.954407	306.525513	1283.431396	-629.465820	-83.834946	1289.393311	-601.755920	111.244637	1318.794556	-590.969055	121.064499	1586.709839	-696.177795	335.078857	1047.358643	-652.387634	-130.313477	1056.256714	-580.417297	304.826172	803.927429	-542.311768	-86.162964	821.898438	-610.689819	103.074356	959.875793	375.023804	3.801295	923.609497	406.777496	182.522522
-620.027344	203.430115	861.688843	-620.473633	5.435539	859.007629	-740.945190	250.151154	420.470673	-667.836670	-26.182287	472.515045	-723.832458	259.219482	66.940094	-724.912170	-22.565319	75.241760	-660.992310	306.515533	1283.428833	-629.445557	-83.827911	1289.392212	-601.752014	111.227852	1318.776489	-590.985168	121.041428	1586.682617	-696.201355	335.068848	1047.351440	-652.371948	-130.298965	1056.234009	-580.421570	304.832642	803.935852	-542.305359	-86.170204	821.847900	-610.690491	103.063400	959.880798	374.908783	3.794675	923.616028	406.644440	182.526993
-620.087341	203.369293	861.661743	-620.504639	5.453268	858.970642	-740.949097	250.141586	420.459778	-667.856262	-26.191196	472.514709	-723.865479	259.231628	66.950882	-725.050049	-22.570629	75.276154	-660.982849	306.525543	1283.446045	-629.455017	-83.841064	1289.394653	-601.753479	111.249649	1318.771362	-590.977173	121.035118	1586.668701	-696.213196	335.070251	1047.351440	-652.375183	-130.309601	1056.226074	-580.484863	304.822968	803.914429	-542.315491	-86.200623	821.830261	-610.702515	103.037735	959.845459	374.826172	3.820536	923.604736	406.551361	182.532196
-620.125610	203.338898	861.653198	-620.516663	5.433448	858.983032	-740.968018	250.137360	420.461517	-667.859497	-26.209276	472.506500	-723.872925	259.240631	66.928177	-725.064087	-22.571995	75.280243	-661.002808	306.541656	1283.459595	-629.456177	-83.856529	1289.401733	-601.749268	111.248596	1318.772461	-590.947754	121.027794	1586.673584	-696.246826	335.086029	1047.368042	-652.354736	-130.347031	1056.238525	-580.488037	304.831604	803.905701	-542.268188	-86.153267	821.880737	-610.730347	103.024345	959.847778	374.719757	3.833384	923.616760	406.436096	182.538620
-620.121765	203.334473	861.625916	-620.531189	5.407623	859.003113	-741.013672	250.142303	420.453949	-667.885376	-26.232605	472.524963	-723.950500	259.235229	66.935272	-725.351501	-22.601231	75.331223	-661.009155	306.524994	1283.471558	-629.462524	-83.854195	1289.409302	-601.767151	111.253502	1318.778198	-590.957825	121.029907	1586.673828	-696.290955	335.114380	1047.371582	-652.368591	-130.333145	1056.246826	-580.498596	304.803497	803.893005	-542.260010	-86.147644	821.894226	-610.737122	103.032303	959.844666	374.496338	4.104329	923.591248	405.962799	183.424362
-620.114807	203.320068	861.634094	-620.525146	5.412063	859.001953	-740.996704	250.152298	420.453888	-667.901489	-26.238688	472.542480	-723.913818	259.236359	66.938591	-725.347717	-22.610723	75.318970	-661.027649	306.491089	1283.441772	-629.440796	-83.862740	1289.423706	-601.771057	111.246727	1318.791992	-590.941772	121.025391	1586.666626	-696.300232	335.123627	1047.367065	-652.367859	-130.321121	1056.238281	-580.531982	304.807770	803.902405	-542.245605	-86.129860	821.908875	-610.737122	103.022461	959.848755	374.423126	4.114249	923.581177	405.876068	183.459732
-620.126221	203.345779	861.639893	-620.510193	5.425248	859.002808	-740.984924	250.124771	420.460205	-667.838013	-26.193764	472.485260	-723.875305	259.241486	66.946289	-725.317627	-22.593832	75.310722	-661.021729	306.507416	1283.458740	-629.446350	-83.864723	1289.417725	-601.763550	111.239616	1318.789063	-590.889709	121.027824	1586.673096	-696.281860	335.089233	1047.367798	-652.347900	-130.351532	1056.235352	-580.540100	304.829041	803.905273	-542.291809	-86.160675	821.867615	-610.735840	103.040779	959.852112	374.366882	4.123287	923.571838	405.824738	183.389236
-620.127563	203.356522	861.637207	-620.519958	5.420320	858.984924	-740.974121	250.118500	420.457581	-667.837769	-26.182888	472.492950	-723.880615	259.233276	66.947441	-725.021790	-22.584154	75.281113	-661.027832	306.492188	1283.429077	-629.417847	-83.875839	1289.435425	-601.759155	111.235535	1318.790771	-590.877197	121.018356	1586.661987	-696.280640	335.084473	1047.361694	-652.327393	-130.319229	1056.232300	-580.545715	304.811005	803.926819	-542.221802	-86.099281	821.908997	-610.741760	103.035736	959.841736	374.240662	4.101650	923.580627	405.735535	183.379761
-620.122375	203.365280	861.666504	-620.504395	5.405621	859.011353	-740.963745	250.122635	420.470337	-667.839966	-26.184750	472.496796	-723.847534	259.237976	66.958267	-724.953735	-22.571547	75.258240	-661.038757	306.485565	1283.424438	-629.470703	-83.888802	1289.437744	-601.768188	111.239449	1318.792847	-590.852051	121.013924	1586.657104	-696.329102	335.121887	1047.346924	-652.357605	-130.317413	1056.248657	-580.559143	304.805695	803.924011	-542.279968	-86.155762	821.892212	-610.735413	103.031982	959.869995	374.179901	4.114091	923.569031	405.680695	183.397781
-620.094666	203.443710	861.693359	-620.505798	5.411747	859.027893	-740.956299	250.121857	420.460846	-667.863647	-26.232267	472.540924	-723.865295	259.237671	66.957588	-724.937866	-22.566122	75.247940	-661.079041	306.472656	1283.431396	-629.446045	-83.870377	1289.473145	-601.773499	111.254745	1318.808838	-590.854004	121.007935	1586.655151	-696.341003	335.113190	1047.341553	-652.346802	-130.312698	1056.298218	-580.577698	304.829285	803.931152	-542.280396	-86.142868	821.921997	-610.726929	103.068161	959.892029	374.130463	4.079037	923.580444	405.658051	183.300674
-620.126770	203.361908	861.671936	-620.525452	5.421898	859.050049	-740.957764	250.133759	420.437805	-667.855347	-26.258307	472.569305	-723.822754	259.246826	66.949280	-724.981873	-22.584196	75.312233	-661.104614	306.451935	1283.420898	-629.459045	-83.881927	1289.496704	-601.788086	111.265900	1318.829590	-590.816528	121.027359	1586.687866	-696.382813	335.101563	1047.341919	-652.383972	-130.334122	1056.352783	-580.599243	304.806549	803.927124	-542.278625	-86.119461	821.993896	-610.741577	103.054222	959.891602	374.205719	3.718636	923.623657	406.134033	182.239868
-620.169373	203.339844	861.705139	-620.566345	5.425193	859.076355	-740.970947	250.131042	420.421509	-667.878296	-26.312061	472.580475	-723.850708	259.233002	66.930038	-725.014160	-22.584551	75.318016	-661.131836	306.468628	1283.419312	-629.398499	-83.863396	1289.562500	-601.797241	111.244362	1318.820313	-590.800171	121.027565	1586.691040	-696.406616	335.101044	1047.332520	-652.372559	-130.330536	1056.372559	-580.614441	304.784363	803.916687	-542.327637	-86.149902	821.998047	-610.739319	103.041283	959.917053	374.163116	3.707207	923.615356	406.113647	182.166580
-620.176270	203.286591	861.653625	-620.550415	5.409165	859.031860	-740.966614	250.116653	420.429413	-667.910706	-26.285130	472.550751	-723.870544	259.229004	66.937859	-725.268860	-22.591089	75.361809	-661.150574	306.458527	1283.400391	-629.401001	-83.878151	1289.587769	-601.814697	111.245819	1318.830078	-590.768555	121.032913	1586.684082	-696.450012	335.084259	1047.341309	-652.359497	-130.350235	1056.385986	-580.650757	304.794220	803.898926	-542.307983	-86.144096	821.999756	-610.752869	103.011009	959.870850	374.083527	3.728055	923.592529	406.031067	182.225357
-620.184387	203.294052	861.662109	-620.558594	5.395978	859.016968	-740.987610	250.126129	420.447662	-667.967224	-26.322210	472.549072	-723.856201	259.238037	66.938560	-725.356628	-22.603626	75.308952	-661.158875	306.452087	1283.396729	-629.438538	-83.879532	1289.563354	-601.821899	111.226761	1318.839355	-590.750305	121.052589	1586.664917	-696.451721	335.038330	1047.352905	-652.359070	-130.360275	1056.361694	-580.683716	304.802765	803.907043	-542.320007	-86.165985	821.983093	-610.766113	102.996521	959.868042	373.985565	3.743759	923.572327	405.947418	182.257187
-620.066589	203.254562	861.688599	-620.254028	5.104493	859.076538	-740.929077	250.104752	420.443298	-667.848755	-26.234337	472.566620	-723.858093	259.229858	66.937683	-725.074219	-22.597439	75.259911	-661.169739	306.505615	1283.446533	-629.464844	-83.886688	1289.537842	-601.856995	111.244598	1318.848755	-590.721069	121.065079	1586.658813	-696.455933	335.030334	1047.360718	-652.367737	-130.353592	1056.354126	-580.695801	304.797516	803.913452	-542.300415	-86.145317	821.998413	-610.566345	102.858429	959.912476	373.919891	3.714183	923.566895	405.909058	182.219757
-620.097961	203.335846	861.676086	-620.505920	5.395425	859.031738	-740.947021	250.125580	420.445068	-667.895996	-26.263351	472.518250	-723.778381	259.226807	66.947929	-725.005859	-22.588812	75.267570	-661.204529	306.496918	1283.431030	-629.479004	-83.890991	1289.547363	-601.860535	111.245705	1318.846436	-590.717651	121.064194	1586.647217	-696.491211	335.060791	1047.333252	-652.379089	-130.360260	1056.375366	-580.705200	304.826569	803.907654	-542.294556	-86.190460	822.018494	-610.722290	103.016220	959.884888	373.849548	3.767443	923.566223	405.824585	182.305313
-620.104858	203.340775	861.676025	-620.552368	5.399101	859.042664	-740.952515	250.128525	420.446716	-667.921692	-26.254097	472.538757	-723.804810	259.238342	66.933403	-724.937317	-22.587326	75.262764	-661.218018	306.520386	1283.466797	-629.535095	-83.885925	1289.553955	-601.889893	111.245750	1318.877930	-590.689880	121.103867	1586.647705	-696.514954	335.075439	1047.357910	-652.398315	-130.409134	1056.388672	-580.740601	304.823822	803.892883	-542.318665	-86.208946	822.036011	-610.751770	103.024155	959.890625	373.788544	3.752618	923.569946	405.790863	182.294052
-620.080811	203.425720	861.695435	-620.540344	5.412808	859.036682	-740.951843	250.130936	420.442413	-667.906311	-26.250589	472.563629	-723.854919	259.255493	66.934753	-724.958191	-22.599445	75.281555	-661.249390	306.478394	1283.411133	-629.570190	-83.903709	1289.556030	-601.942078	111.248779	1318.869751	-590.664734	121.108673	1586.635010	-696.543579	335.079926	1047.325073	-652.394592	-130.430740	1056.384277	-580.738708	304.820953	803.881592	-542.329102	-86.247063	822.035461	-610.733093	103.060616	959.897095	373.696228	3.801187	923.576355	405.658630	182.375931
-620.065186	203.419418	861.680664	-620.527283	5.391257	859.043274	-740.943420	250.126358	420.439575	-667.895325	-26.239155	472.553284	-723.781128	259.256073	66.917267	-725.011658	-22.600716	75.308960	-661.304199	306.470062	1283.379028	-629.541870	-83.873795	1289.568359	-601.975647	111.254646	1318.860962	-590.600342	121.130547	1586.632690	-696.553162	335.078125	1047.303711	-652.383972	-130.430328	1056.397217	-580.753540	304.818695	803.886108	-542.309753	-86.279892	822.031067	-610.723694	103.057419	959.893616	373.617371	3.788943	923.577209	405.594513	182.350769
-620.158752	203.438339	861.710510	-620.585999	5.438294	859.003418	-740.995972	250.133194	420.456787	-667.901611	-26.239525	472.550720	-723.822754	259.241730	66.929314	-725.078125	-22.602032	75.313530	-661.320313	306.465057	1283.365723	-629.550171	-83.854195	1289.566040	-602.027161	111.229004	1318.847290	-590.552612	121.159149	1586.613770	-696.545227	335.063568	1047.294067	-652.380981	-130.415878	1056.367065	-580.740356	304.799133	803.885376	-542.248718	-86.261169	822.022949	-610.752930	103.056816	959.883606	373.536560	3.849348	923.552490	405.512115	182.422729
-620.150757	203.411469	861.675964	-620.552063	5.438584	858.968567	-740.964294	250.141632	420.443085	-667.947693	-26.270130	472.531189	-723.876831	259.237274	66.938965	-725.095215	-22.601093	75.257401	-661.336914	306.462311	1283.359741	-629.556580	-83.839745	1289.571899	-602.063110	111.233452	1318.852905	-590.502869	121.176926	1586.590332	-696.527283	335.047791	1047.288818	-652.371277	-130.416916	1056.327393	-580.726440	304.815308	803.887207	-542.242310	-86.274887	822.013977	-610.762146	103.044456	959.851868	373.457794	3.850653	923.542603	405.442993	182.416565
-620.093567	203.432327	861.673218	-620.505310	5.421243	858.995422	-740.944702	250.131729	420.442261	-667.945129	-26.294216	472.534973	-723.829346	259.238953	66.940376	-725.127075	-22.585653	75.263947	-661.353210	306.461060	1283.355957	-629.648193	-83.876129	1289.526855	-602.122070	111.265160	1318.873413	-590.427856	121.204910	1586.592407	-696.528931	335.049377	1047.286987	-652.386780	-130.437119	1056.332031	-580.701233	304.789490	803.886292	-542.251892	-86.344398	821.986206	-610.743652	103.060898	959.867310	373.395508	3.898579	923.512146	405.384979	182.464157
-620.119934	203.373611	861.640137	-620.536011	5.378571	859.002869	-740.915344	250.111923	420.417511	-667.887024	-26.267252	472.517761	-723.864014	259.237915	66.936279	-725.050110	-22.589071	75.242516	-661.375183	306.493347	1283.388916	-629.719238	-83.871262	1289.519165	-602.206360	111.234512	1318.889526	-590.366577	121.201729	1586.600464	-696.545776	335.104370	1047.270874	-652.418640	-130.468613	1056.341187	-580.677185	304.817810	803.903137	-542.231873	-86.338051	822.031433	-610.772888	103.030235	959.854858	373.355835	3.908468	923.514832	405.343079	182.474014
-620.109741	203.381271	861.643250	-620.529236	5.372704	859.006592	-740.902832	250.165741	420.424744	-667.875366	-26.256002	472.529938	-723.830566	259.242737	66.952454	-725.096741	-22.596540	75.260918	-661.391907	306.517242	1283.386475	-629.774170	-83.873932	1289.534424	-602.286987	111.233109	1318.920898	-590.287354	121.226700	1586.620728	-696.556213	335.132568	1047.275024	-652.448669	-130.444046	1056.336670	-580.680969	304.812164	803.869202	-542.228821	-86.336784	822.048401	-610.785217	103.031387	959.860291	373.396545	3.638309	923.518005	405.615387	181.813232
-620.105408	203.398621	861.630371	-620.525208	5.368719	859.002380	-740.879761	250.180618	420.416473	-667.831787	-26.280832	472.540802	-723.878906	259.232056	66.918846	-724.981750	-22.576265	75.253883	-661.427612	306.513062	1283.382690	-629.813843	-83.837189	1289.533203	-602.425110	111.252983	1318.927368	-590.164551	121.246201	1586.685303	-696.562744	335.146545	1047.252930	-652.460938	-130.436951	1056.332764	-580.663025	304.781677	803.858215	-542.180908	-86.361870	822.080627	-610.785278	103.042580	959.852173	373.364899	3.678495	923.504211	405.574738	181.864120
-619.987427	203.365967	861.651123	-620.179626	5.093851	859.046326	-740.814880	250.141968	420.390289	-667.769836	-26.203003	472.555786	-723.798340	259.247467	66.920197	-724.965027	-22.593861	75.248116	-661.421021	306.533813	1283.407593	-629.906433	-83.862793	1289.519653	-602.659119	111.314346	1318.996460	-590.055481	121.272186	1586.742188	-696.531372	335.140350	1047.244873	-652.490784	-130.462280	1056.344604	-580.608887	304.797974	803.882446	-542.180664	-86.344238	822.073242	-610.599670	102.913002	959.889282	373.140076	3.942018	923.498230	405.172974	182.469986
-620.019653	203.511322	861.683533	-620.447388	5.422101	858.986450	-740.870239	250.183670	420.422699	-667.763611	-26.245386	472.511200	-723.854370	259.240906	66.933006	-725.029297	-22.598238	75.261459	-661.411133	306.550903	1283.432983	-629.990906	-83.862495	1289.512695	-602.849854	111.331802	1319.121460	-589.929321	121.303642	1586.842896	-696.506104	335.119598	1047.255981	-652.495728	-130.448349	1056.323242	-580.589783	304.795258	803.915344	-542.135376	-86.327080	822.099365	-610.741638	103.090942	959.874023	373.103577	3.972734	923.500916	405.105988	182.540405
-620.007690	203.498581	861.689514	-620.416626	5.444293	858.970337	-740.860657	250.185715	420.444061	-667.711975	-26.214863	472.492462	-723.875916	259.255310	66.927345	-724.950684	-22.572672	75.255707	-661.393494	306.589447	1283.509644	-630.012146	-83.817337	1289.597656	-603.081970	111.326317	1319.244385	-589.822632	121.327385	1586.980103	-696.490784	335.123535	1047.280884	-652.510559	-130.462402	1056.339478	-580.602966	304.766022	803.938965	-542.140930	-86.358368	822.110291	-610.727722	103.085228	959.869507	372.827179	4.389919	923.480652	404.394745	183.754120
-620.014099	203.458725	861.667175	-620.427368	5.427481	858.963745	-740.808838	250.172592	420.389740	-667.703430	-26.250788	472.519257	-723.850586	259.239990	66.897003	-724.957886	-22.589298	75.259232	-661.316162	306.575104	1283.569336	-630.041138	-83.865685	1289.647583	-603.312134	111.335106	1319.398560	-589.593872	121.428528	1587.140503	-696.482727	335.137268	1047.349243	-652.524048	-130.456421	1056.406372	-580.619995	304.766357	803.978271	-542.111023	-86.326118	822.152649	-610.761719	103.064453	959.857544	372.918549	4.110909	923.479858	404.756317	182.861603
-619.986816	203.449448	861.651917	-620.393860	5.431980	858.961426	-740.805603	250.168304	420.398071	-667.757813	-26.285273	472.549866	-723.895569	259.238068	66.872139	-725.047424	-22.575804	75.270615	-661.331238	306.664795	1283.682495	-630.182068	-83.806732	1289.708618	-603.489319	111.338455	1319.480713	-589.373291	121.578941	1587.244507	-696.490601	335.169678	1047.463135	-652.551941	-130.469772	1056.399292	-580.653992	304.721802	804.048706	-542.115662	-86.325027	822.207642	-610.760925	103.068794	959.851624	372.885345	4.092003	923.483215	404.751068	182.791748
-619.975525	203.521027	861.670654	-620.375854	5.426957	858.969971	-740.750732	250.180862	420.387939	-667.750366	-26.315838	472.580719	-723.819641	259.238953	66.896141	-725.175781	-22.565542	75.296120	-661.233337	306.652344	1283.820313	-630.284119	-83.892960	1289.766357	-603.648499	111.340607	1319.562866	-589.175781	121.695366	1587.308960	-696.491882	335.234222	1047.557129	-652.601501	-130.462326	1056.442261	-580.713135	304.699615	804.106934	-542.074585	-86.275780	822.287842	-610.788391	103.097832	959.869202	372.828186	4.110543	923.477051	404.690857	182.821915
-620.001526	203.366241	861.627319	-620.352112	5.377442	858.975586	-740.688477	250.164917	420.354584	-667.737671	-26.328897	472.573944	-723.852112	259.244904	66.918007	-725.098511	-22.563219	75.291748	-661.147034	306.698792	1283.968750	-630.500427	-83.907272	1289.759766	-603.789001	111.302765	1319.612671	-588.953430	121.865616	1587.406738	-696.470032	335.270508	1047.683472	-652.683533	-130.459808	1056.424072	-580.770874	304.711243	804.196228	-542.052612	-86.238068	822.348633	-610.811829	103.021919	959.852844	372.631073	4.477196	923.459290	404.160461	183.916840
-620.000244	203.380096	861.636658	-620.321350	5.318341	858.978149	-740.636658	250.174164	420.375641	-667.704468	-26.333923	472.550659	-723.843994	259.245514	66.919838	-725.015503	-22.558525	75.280678	-661.059875	306.756531	1284.119995	-630.670105	-83.936722	1289.765747	-603.937256	111.270607	1319.653564	-588.675293	122.034676	1587.408813	-696.464172	335.338867	1047.817139	-652.760925	-130.444901	1056.392578	-580.848816	304.667999	804.263428	-542.007019	-86.192757	822.397034	-610.827454	102.997826	959.861755	372.731659	4.204839	923.447266	404.536865	182.976410
-619.978638	203.407486	861.666016	-620.301636	5.324095	858.981140	-740.573608	250.172623	420.364136	-667.654907	-26.324387	472.588196	-723.793945	259.237457	66.916527	-725.018433	-22.560997	75.286263	-660.960571	306.769989	1284.239624	-630.877197	-83.950935	1289.744751	-604.056335	111.242210	1319.665161	-588.360413	122.233002	1587.364258	-696.468750	335.441223	1047.931885	-652.835388	-130.460678	1056.363037	-580.921204	304.669617	804.351990	-541.977173	-86.165764	822.449890	-610.841064	103.001221	959.880920	372.692078	4.171360	923.449585	404.521393	182.868469
-620.030029	203.424408	861.674561	-620.304443	5.346475	858.971924	-740.526794	250.215683	420.380127	-667.588440	-26.334932	472.562988	-723.837708	259.222076	66.897675	-725.067444	-22.556999	75.277504	-660.877991	306.800629	1284.344971	-631.043274	-83.991203	1289.727783	-604.144104	111.220322	1319.658447	-588.053345	122.408104	1587.287109	-696.477844	335.572906	1048.018433	-652.916992	-130.469650	1056.347168	-580.972900	304.684570	804.428162	-541.946716	-86.110809	822.526672	-610.878296	103.014160	959.881409	372.668793	4.200922	923.428955	404.477264	182.898315
-620.061462	203.439972	861.695984	-620.300659	5.363373	858.962524	-740.439880	250.215637	420.350372	-667.549072	-26.348282	472.548615	-723.825562	259.223328	66.917282	-725.065125	-22.544767	75.264755	-660.792542	306.857758	1284.469849	-631.143188	-84.008194	1289.757324	-604.218445	111.191528	1319.647217	-587.712036	122.586128	1587.211792	-696.479919	335.666565	1048.110962	-653.027710	-130.510666	1056.334839	-581.045227	304.717804	804.491516	-542.137695	-86.260254	822.411926	-610.919861	103.016548	959.889832	372.606476	4.210302	923.419861	404.389282	182.929642
-620.060486	203.487930	861.721619	-620.291260	5.373190	858.961304	-740.387817	250.231033	420.326447	-667.506165	-26.361931	472.555084	-723.808655	259.235504	66.918358	-725.017212	-22.552717	75.274025	-660.636475	306.912750	1284.573364	-631.247131	-84.008301	1289.743286	-604.313599	111.145378	1319.630737	-587.254333	122.903107	1587.139893	-696.457397	335.725098	1048.183594	-653.086731	-130.501480	1056.290283	-581.070313	304.780762	804.584961	-541.938110	-86.043724	822.567383	-610.927063	103.032623	959.903015	372.562714	4.256991	923.416748	404.314636	182.950790
-620.100891	203.481964	861.709839	-620.306213	5.375530	858.937378	-740.323181	250.278503	420.340240	-667.439331	-26.356844	472.560516	-723.880981	259.239258	66.881157	-725.085693	-22.570608	75.277054	-660.443176	307.017487	1284.722778	-631.346924	-84.016983	1289.759399	-604.390808	111.153442	1319.621338	-586.846497	123.195885	1586.999756	-696.465271	335.731781	1048.300537	-653.180542	-130.563034	1056.299072	-581.137024	304.872375	804.673889	-542.172363	-86.200241	822.450867	-610.959961	103.025810	959.885620	372.516571	4.246276	923.416809	404.274384	182.933823
-620.107544	203.516647	861.718628	-620.302856	5.371523	858.942932	-740.264465	250.283813	420.282959	-667.406006	-26.361818	472.542969	-723.866516	259.239227	66.880981	-725.149963	-22.599180	75.299416	-660.229248	307.105988	1284.879272	-631.424377	-83.980232	1289.832153	-604.455322	111.149872	1319.630737	-586.426147	123.499733	1586.875366	-696.509155	335.705292	1048.432373	-653.240784	-130.546631	1056.312134	-581.275452	305.018494	804.775574	-542.026489	-86.011574	822.625244	-610.976990	103.040253	959.894165	372.451355	4.228816	923.428894	404.186462	182.954803
-620.140198	203.536499	861.717834	-620.310730	5.376683	858.917297	-740.251587	250.298157	420.290222	-667.362122	-26.392700	472.553284	-723.834961	259.250885	66.878281	-725.107971	-22.596571	75.301994	-659.919739	307.198975	1285.149048	-631.624451	-84.014267	1289.859741	-604.537842	111.134758	1319.663696	-586.025269	123.794456	1586.647949	-696.566101	335.630768	1048.713623	-653.300659	-130.575027	1056.306641	-581.433411	305.125153	804.947571	-542.096008	-86.006935	822.683167	-611.014404	103.041550	959.882385	372.427795	4.271769	923.403076	404.146301	182.958130
-620.126465	203.529968	861.710876	-620.313416	5.359450	858.932617	-740.206055	250.325546	420.304321	-667.354675	-26.395651	472.538300	-723.817627	259.285828	66.909752	-725.061218	-22.591377	75.319519	-659.643982	307.259491	1285.445435	-631.811707	-84.034264	1289.926392	-604.594543	111.098312	1319.693237	-585.540710	124.214645	1586.511719	-696.646912	335.527313	1048.988892	-653.365540	-130.600922	1056.368042	-581.597717	305.263763	805.191650	-542.181213	-86.067101	822.758057	-611.028809	103.040176	959.888550	372.397766	4.293315	923.404907	404.099945	182.977020
-620.090271	203.553909	861.724915	-620.292603	5.340909	858.939148	-740.178345	250.321335	420.312775	-667.322998	-26.428387	472.554016	-723.805847	259.288330	66.931038	-724.997070	-22.587641	75.313881	-659.371521	307.267517	1285.811279	-631.940430	-84.080536	1290.026855	-604.665161	111.046051	1319.708496	-585.139038	124.572906	1586.318359	-696.705444	335.325500	1049.368774	-653.469299	-130.604477	1056.435669	-581.932678	305.720856	805.665833	-542.257507	-86.096359	822.825989	-611.013000	103.038666	959.899963	372.347565	4.270003	923.399597	404.068359	182.987183
-620.052795	203.611389	861.785278	-620.265259	5.346446	858.920105	-740.126282	250.309158	420.328613	-667.306396	-26.439394	472.550262	-723.799866	259.276215	66.915001	-725.023071	-22.594421	75.294968	-659.111145	307.361298	1286.255127	-632.121155	-84.131920	1290.081055	-604.709290	110.971748	1319.757690	-584.804443	124.923866	1586.107300	-696.824341	335.135956	1049.831299	-653.572815	-130.619202	1056.486084	-582.214050	305.966919	806.057556	-542.346252	-86.132591	822.884460	-611.000671	103.030197	959.921875	372.286255	4.265491	923.381775	404.013519	182.988647
-620.036804	203.673370	861.852173	-620.240967	5.384554	858.911377	-740.089783	250.300125	420.352295	-667.269226	-26.444342	472.558319	-723.754028	259.272400	66.973793	-725.016479	-22.602644	75.287033	-658.967285	307.354736	1286.620605	-632.246277	-84.173859	1290.151489	-604.725403	110.928040	1319.818359	-584.324280	125.348640	1585.979614	-696.977844	334.920044	1050.283447	-653.687439	-130.645737	1056.591064	-582.413696	306.034119	806.351074	-542.420166	-86.189262	822.946777	-610.996155	103.042854	959.951843	372.220703	4.264399	923.374084	403.952789	182.999512
-620.037048	203.651672	861.881958	-620.210510	5.380917	858.905090	-740.046814	250.268188	420.354401	-667.235474	-26.415270	472.543549	-723.749084	259.272278	66.952492	-725.056152	-22.580349	75.303413	-658.882385	307.387756	1286.968994	-632.329163	-84.175827	1290.210205	-604.775269	110.877419	1319.884521	-583.906738	125.784027	1585.856445	-697.184082	334.792816	1050.674927	-653.816650	-130.645905	1056.681274	-582.673706	306.162598	806.674927	-542.496460	-86.250870	823.010742	-610.987976	103.013329	959.963989	372.131317	4.255374	923.371582	403.871063	182.994278
-620.018311	203.681610	861.931396	-620.223328	5.374071	858.940979	-740.013184	250.241348	420.381226	-667.226990	-26.430794	472.585968	-723.798523	259.224976	66.952919	-725.064331	-22.564009	75.325035	-658.856201	307.412750	1287.242920	-632.380371	-84.197891	1290.342773	-604.785522	110.852463	1319.984375	-583.528931	126.134285	1585.773438	-697.408630	334.659851	1051.013794	-653.963745	-130.657501	1056.773682	-582.982727	306.332092	806.990845	-542.583862	-86.329788	823.119568	-610.990784	103.016899	960.007080	371.952118	4.487604	923.368652	403.492920	183.718979
-620.033264	203.643921	861.967651	-620.265442	5.342875	858.989380	-739.887390	250.218201	420.336456	-667.187500	-26.389284	472.604919	-723.690613	259.230499	66.943695	-725.081970	-22.559982	75.351189	-658.846619	307.487915	1287.563599	-632.501831	-84.216995	1290.395264	-604.762634	110.856400	1320.061157	-583.235474	126.551369	1585.675049	-697.647217	334.616730	1051.323120	-654.127625	-130.674042	1056.910767	-583.257446	306.485229	807.277771	-542.680237	-86.460396	823.230530	-611.021912	102.987267	960.049683	371.890900	4.542326	923.384705	403.381226	183.992203
-620.021179	203.687775	862.016296	-620.318665	5.336248	859.042175	-739.818481	250.239578	420.355194	-667.205505	-26.438591	472.647736	-723.705017	259.227264	66.968880	-725.053345	-22.547497	75.382240	-658.885742	307.544769	1287.797363	-632.547424	-84.215523	1290.477295	-604.723633	110.854736	1320.134277	-582.926514	126.861046	1585.646851	-697.914368	334.640472	1051.589233	-654.328064	-130.727615	1057.022583	-583.473206	306.601990	807.492737	-542.765015	-86.530800	823.374512	-611.046509	103.005341	960.100830	372.015686	4.267495	923.374329	403.761353	183.009995
-620.075684	203.747955	862.022522	-620.371460	5.323679	859.056763	-739.737793	250.239151	420.344696	-667.189392	-26.457844	472.640747	-723.739990	259.236420	66.937958	-725.060669	-22.556295	75.369675	-658.929871	307.623474	1287.969238	-632.614685	-84.228821	1290.496338	-604.655823	110.889053	1320.139038	-582.727417	127.111343	1585.581299	-698.206177	334.668427	1051.767822	-654.494812	-130.786606	1057.106201	-583.698792	306.744171	807.663818	-542.874146	-86.658455	823.465576	-611.085571	103.033958	960.109924	372.154449	3.870847	923.392700	404.297699	181.971924
-620.000000	203.696426	862.035095	-620.106812	4.979746	859.080505	-739.597595	250.243637	420.298676	-667.151611	-26.458456	472.701111	-723.687439	259.251770	66.929634	-724.975281	-22.556372	75.336868	-659.038879	307.689697	1288.050659	-632.655151	-84.191513	1290.516968	-604.107422	110.816597	1320.328369	-582.546265	127.366325	1585.499023	-698.508606	334.733643	1051.867920	-654.640869	-130.813965	1057.131104	-583.918091	306.845947	807.771667	-542.953674	-86.749367	823.540161	-610.952148	102.852692	960.131714	371.765503	4.528267	923.372925	403.306610	183.835236
-620.040466	203.660553	862.023438	-620.154236	4.987267	859.078796	-739.507385	250.268906	420.308472	-667.116638	-26.424507	472.665588	-723.632935	259.234222	66.959137	-725.014465	-22.546314	75.341995	-659.005859	307.705750	1288.062012	-632.511292	-84.165222	1290.516357	-604.377869	111.004837	1320.085571	-582.361450	127.622055	1585.465210	-698.726624	334.316650	1052.071167	-654.780090	-130.853088	1057.166138	-584.197998	307.006073	807.815186	-543.069214	-86.883751	823.582336	-610.966980	102.842880	960.122375	371.538208	4.929014	923.341858	402.737061	185.651031
-620.100769	203.646454	862.041382	-620.192810	4.941676	859.104126	-739.463440	250.280228	420.279022	-667.082336	-26.458689	472.683502	-723.676697	259.232544	66.958603	-725.020630	-22.558121	75.342155	-659.027710	307.740540	1288.016968	-632.341309	-84.103424	1290.566040	-604.221863	111.077248	1320.027344	-582.222778	127.861931	1585.420410	-699.035156	334.867249	1051.946899	-654.900818	-130.954330	1057.242188	-584.519043	307.154724	807.847351	-543.492615	-87.268547	823.441040	-611.014465	102.817955	960.143921	371.480774	4.927969	923.333069	402.673492	185.700439
-620.146240	203.675247	862.050476	-620.283264	4.945961	859.097595	-739.483215	250.360764	420.332886	-667.070435	-26.487846	472.697968	-723.761902	259.235199	66.953278	-725.090210	-22.563444	75.367691	-659.069519	307.746307	1287.897949	-632.182983	-84.070396	1290.607910	-604.054932	111.152977	1319.997437	-582.049133	128.097885	1585.446045	-699.313049	334.962280	1051.893799	-655.001770	-131.011749	1057.309326	-584.752075	307.315002	807.814270	-543.649536	-87.431297	823.452759	-611.065002	102.824814	960.143494	371.444641	4.893604	923.341675	402.630859	185.686493
-620.155762	203.670288	862.028625	-620.333191	4.949128	859.105896	-739.487793	250.378357	420.333984	-667.087952	-26.480242	472.676697	-723.784424	259.221893	66.967918	-725.054138	-22.565670	75.368279	-659.131165	307.787384	1287.753906	-632.018799	-83.996994	1290.617310	-603.919373	111.234245	1319.957886	-581.982971	128.178329	1585.429932	-699.630432	335.116058	1051.812134	-655.057373	-131.081680	1057.397949	-584.961243	307.449738	807.740479	-543.862427	-87.601151	823.455688	-611.092773	102.837128	960.136719	371.834167	4.103489	923.356262	403.806030	182.577271
-620.186035	203.684296	862.015381	-620.398743	4.919199	859.115234	-739.486633	250.444138	420.313995	-667.107849	-26.493793	472.673676	-723.803589	259.233673	66.960304	-725.079346	-22.562551	75.360054	-659.208496	307.776550	1287.527100	-631.799927	-83.887047	1290.647583	-603.753113	111.358490	1319.934082	-581.769958	128.392410	1585.478760	-699.908569	335.281921	1051.666870	-655.063354	-131.118469	1057.468018	-585.196777	307.630280	807.574341	-543.841187	-87.541611	823.568542	-611.127808	102.839149	960.133728	371.588226	4.469964	923.344055	403.141083	183.779160
-620.203125	203.751419	862.008240	-620.454224	4.944864	859.078308	-739.497803	250.443375	420.301575	-667.123657	-26.501234	472.680511	-723.822327	259.257935	66.987160	-725.049194	-22.561195	75.357407	-659.328857	307.798828	1287.311157	-631.532715	-83.786446	1290.697266	-603.623108	111.472908	1319.893066	-581.681946	128.494217	1585.443604	-700.144653	335.391541	1051.524414	-655.072388	-131.149734	1057.539185	-585.460144	307.866913	807.400391	-544.027527	-87.646461	823.548279	-611.149963	102.869179	960.110168	371.699036	4.070019	923.380554	403.669678	182.630798
-620.226868	203.770096	861.994507	-620.488525	4.937950	859.077026	-739.518921	250.465408	420.292877	-667.150513	-26.499886	472.659515	-723.840393	259.279205	66.957451	-725.088440	-22.548626	75.354370	-659.482971	307.789398	1287.010620	-631.371521	-83.684280	1290.667480	-603.523071	111.608070	1319.825806	-581.525757	128.637527	1585.407471	-700.359741	335.500763	1051.302124	-655.026184	-131.176361	1057.609375	-585.688660	308.038666	807.189087	-544.250793	-87.824066	823.443420	-611.164978	102.880981	960.101440	371.679108	4.071573	923.347534	403.658264	182.569229
-620.260620	203.708069	861.950623	-620.510437	4.913497	859.079163	-739.503540	250.484833	420.292847	-667.156311	-26.450041	472.655579	-723.838013	259.263885	66.952446	-725.074463	-22.547209	75.347206	-659.666504	307.848358	1286.744263	-631.149780	-83.560791	1290.681030	-603.418335	111.742668	1319.805298	-581.305542	128.760147	1585.401855	-700.558655	335.611511	1051.065430	-654.958191	-131.162292	1057.664917	-585.885681	308.176361	806.954407	-544.434448	-87.911674	823.353149	-611.171570	102.861038	960.078979	371.457092	4.441755	923.346497	403.001129	183.762894
-620.269409	203.730865	861.946960	-620.544617	4.935658	859.086487	-739.478577	250.475357	420.274567	-667.190125	-26.457153	472.643188	-723.779236	259.264679	66.982422	-725.035706	-22.538862	75.317749	-659.899841	307.894531	1286.443115	-631.032532	-83.497223	1290.668213	-603.320923	111.874992	1319.782959	-580.995605	128.894150	1585.421143	-700.751038	335.751648	1050.775635	-654.903625	-131.188751	1057.749878	-586.096252	308.351105	806.664185	-544.668640	-88.070137	823.241089	-611.182068	102.887848	960.079834	371.408325	4.482485	923.366638	402.874176	183.965378
-620.313354	203.703491	861.913757	-620.570313	4.956446	859.083923	-739.516602	250.457352	420.285126	-667.242065	-26.445127	472.687225	-723.802124	259.258026	66.955650	-725.152222	-22.553513	75.345543	-660.161743	307.920654	1286.112793	-630.816711	-83.371552	1290.731323	-603.242981	112.050491	1319.752441	-580.740295	128.987732	1585.382080	-700.871216	335.794830	1050.477661	-654.786194	-131.119919	1057.794800	-586.263184	308.511536	806.314758	-544.845825	-88.168610	823.177429	-611.187561	102.900421	960.059448	371.395966	4.451710	923.357788	402.882660	183.847656
-620.306335	203.758255	861.903320	-620.558044	4.951352	859.090881	-739.525940	250.448532	420.266846	-667.262207	-26.413811	472.669983	-723.787964	259.253693	66.945168	-725.150330	-22.559372	75.325897	-660.471191	308.002472	1285.791138	-630.596069	-83.220284	1290.743164	-603.160706	112.215271	1319.716797	-580.436523	129.101425	1585.312988	-700.986938	335.827667	1050.154663	-654.672485	-131.068695	1057.844849	-586.420105	308.739960	805.978455	-544.985413	-88.244164	823.072449	-611.167603	102.934639	960.056885	371.362061	4.419878	923.363037	402.856720	183.754868
-620.291870	203.799896	861.885376	-620.548340	4.994436	859.082581	-739.516052	250.484726	420.250885	-667.270935	-26.370863	472.672028	-723.793396	259.275604	66.936241	-725.110901	-22.555943	75.314323	-660.759888	308.068787	1285.426758	-630.352905	-83.102310	1290.767944	-603.102722	112.411430	1319.691406	-580.111877	129.169128	1585.248047	-701.045410	335.848602	1049.813843	-654.531738	-130.986771	1057.867676	-586.490540	308.899994	805.646240	-545.078552	-88.295860	822.978699	-611.141907	102.981621	960.042542	371.351990	4.399568	923.339478	402.863373	183.681366
-620.301636	203.791519	861.856323	-620.523682	4.996539	859.088196	-739.491760	250.467056	420.208710	-667.294495	-26.334286	472.674713	-723.785461	259.279785	66.928200	-725.027039	-22.557592	75.307167	-661.087708	308.106567	1285.049927	-630.142334	-82.960434	1290.787231	-603.066833	112.599213	1319.644043	-579.761169	129.256805	1585.170776	-701.112976	335.904175	1049.464844	-654.392578	-130.882309	1057.884033	-586.544983	309.004486	805.311218	-545.171265	-88.369560	822.871155	-611.117737	102.997360	960.029541	371.532959	4.029603	923.352844	403.418213	182.543274
-620.317200	203.807724	861.835205	-620.501709	5.010125	859.083679	-739.519226	250.481857	420.215424	-667.325745	-26.328682	472.674316	-723.790222	259.288300	66.930038	-725.043274	-22.558178	75.307205	-661.357849	308.160004	1284.761475	-629.875427	-82.822090	1290.836060	-603.062622	112.808876	1319.602783	-579.416931	129.348389	1585.085083	-701.154907	335.919769	1049.111938	-654.214111	-130.804153	1057.944580	-586.628357	309.152618	805.007324	-545.201904	-88.389153	822.804321	-611.103027	103.022324	960.015808	371.319427	4.348085	923.333435	402.816956	183.574417
-620.301636	203.843948	861.853943	-620.460266	5.052123	859.109619	-739.509033	250.476807	420.217224	-667.339172	-26.312109	472.678741	-723.807800	259.233215	66.938965	-725.077881	-22.550999	75.320038	-661.625916	308.255798	1284.497681	-629.711914	-82.689766	1290.846680	-603.060852	112.988007	1319.577515	-579.045166	129.473450	1585.000977	-701.146606	335.858612	1048.815918	-654.067993	-130.708511	1057.968140	-586.660889	309.232086	804.700195	-545.194519	-88.349571	822.759705	-611.075623	103.066246	960.038330	371.267273	4.341060	923.344360	402.744232	183.585220
-620.334595	203.851166	861.852295	-620.415955	5.063059	859.118347	-739.521118	250.483170	420.220093	-667.344116	-26.283562	472.723846	-723.814636	259.248138	66.933662	-725.050781	-22.561419	75.311165	-661.881165	308.338623	1284.311646	-629.628601	-82.555466	1290.835571	-603.089111	113.177887	1319.548462	-578.625549	129.604279	1584.935913	-701.177612	335.875122	1048.555298	-653.917786	-130.673538	1058.015747	-586.683472	309.323181	804.425842	-545.161072	-88.320412	822.746338	-611.075867	103.084076	960.042480	371.279053	4.322382	923.343323	402.751343	183.500916
-620.369690	203.841049	861.820984	-620.365234	5.056310	859.140381	-739.577942	250.540512	420.248901	-667.337097	-26.248522	472.748627	-723.811584	259.221405	66.954865	-725.074097	-22.563189	75.330933	-662.109375	308.364868	1284.062744	-629.420410	-82.399742	1290.905762	-603.091553	113.323616	1319.527466	-578.233398	129.757233	1584.841553	-701.154297	335.812531	1048.289185	-653.736450	-130.634964	1058.098389	-586.680054	309.398346	804.144714	-545.075073	-88.265366	822.777954	-611.070068	103.106354	960.038513	371.225586	4.272202	923.370544	402.726166	183.423126
-620.367126	203.892593	861.807373	-620.325806	5.108732	859.148621	-739.574158	250.551483	420.254486	-667.334717	-26.244007	472.738495	-723.843140	259.221344	66.935699	-725.097290	-22.544022	75.330742	-662.314087	308.423187	1283.857422	-629.280212	-82.273483	1290.944824	-603.101013	113.477402	1319.476074	-577.803406	129.949677	1584.750732	-701.142334	335.738831	1048.069336	-653.537842	-130.576553	1058.138062	-586.672546	309.390472	803.877686	-544.936829	-88.140320	822.790039	-611.054138	103.170982	960.036438	371.204132	4.285485	923.372253	402.673431	183.459061
-620.435181	203.932312	861.797546	-620.313721	5.143919	859.127930	-739.582336	250.567261	420.241760	-667.276062	-26.238121	472.705078	-723.846802	259.225739	66.939850	-725.093933	-22.536945	75.344353	-662.468933	308.491302	1283.657959	-629.180847	-82.131363	1290.930176	-603.104492	113.625031	1319.413940	-577.454224	130.065674	1584.611572	-701.111694	335.650909	1047.856323	-653.358337	-130.561584	1058.166626	-586.629211	309.425018	803.662964	-544.730347	-87.958641	822.833557	-611.078613	103.206787	960.020813	371.192108	4.341036	923.319519	402.613129	183.588959
-620.477905	203.927917	861.773499	-620.260437	5.185462	859.148804	-739.583801	250.583847	420.227875	-667.243713	-26.230406	472.730927	-723.865112	259.233551	66.924187	-725.062561	-22.532543	75.308716	-662.611938	308.556976	1283.472046	-629.050842	-82.024078	1290.966431	-603.080933	113.794571	1319.340698	-576.961670	130.266129	1584.521362	-701.072388	335.548035	1047.648071	-653.171997	-130.492172	1058.189697	-586.565979	309.413513	803.515686	-544.509277	-87.781311	822.886108	-611.085388	103.252007	960.020691	371.188141	4.318893	923.319275	402.602478	183.493225
-620.518311	203.941299	861.763733	-620.190674	5.187287	859.169800	-739.618408	250.641342	420.235779	-667.215698	-26.271385	472.727417	-723.904358	259.232239	66.928200	-725.129150	-22.543880	75.328629	-662.733887	308.611664	1283.339233	-628.994934	-81.922058	1290.978149	-603.041199	113.935104	1319.312378	-576.586792	130.437180	1584.399780	-701.090088	335.527893	1047.477051	-652.997253	-130.491882	1058.238159	-586.481628	309.335602	803.379700	-544.363953	-87.647598	822.920654	-611.109558	103.280128	960.030212	371.154694	4.287468	923.333130	402.566315	183.530670
-620.523376	203.972351	861.792175	-620.112976	5.192048	859.202271	-739.537903	250.644424	420.231934	-667.185730	-26.266409	472.759827	-723.838867	259.220001	66.964104	-725.023499	-22.553942	75.339508	-662.819214	308.691956	1283.221924	-628.870667	-81.809196	1291.054810	-603.029724	114.064774	1319.276367	-576.181274	130.638855	1584.309326	-701.075317	335.471680	1047.359497	-652.836487	-130.445404	1058.290405	-586.398071	309.261780	803.294434	-544.251892	-87.582008	822.920959	-611.114746	103.303955	960.064636	371.162323	4.274595	923.331299	402.572815	183.487274
-620.572937	203.976624	861.794067	-620.073914	5.230801	859.228455	-739.494324	250.641022	420.219574	-667.121216	-26.266624	472.787445	-723.848267	259.219818	66.963890	-725.017883	-22.553696	75.345497	-662.879089	308.747101	1283.104614	-628.793213	-81.711197	1291.106445	-603.017273	114.181175	1319.256348	-575.780701	130.869095	1584.228271	-701.078369	335.500519	1047.214966	-652.660522	-130.418198	1058.341797	-586.308594	309.146576	803.220947	-544.034973	-87.388115	822.995117	-611.132568	103.341461	960.080017	371.152283	4.292642	923.340454	402.553925	183.457138
-620.631958	204.002090	861.776611	-620.041992	5.248791	859.247437	-739.479126	250.672333	420.227325	-667.072083	-26.281397	472.801575	-723.878052	259.205261	66.959679	-725.036865	-22.555658	75.371445	-662.955261	308.790314	1282.973389	-628.721191	-81.615128	1291.136719	-602.995422	114.300812	1319.232544	-575.381348	131.110031	1584.165771	-701.046387	335.484863	1047.077393	-652.458374	-130.303635	1058.371338	-586.198120	309.039520	803.153503	-543.647949	-87.068176	823.184448	-611.152832	103.385651	960.081665	371.084839	4.291477	923.355408	402.484955	183.474136
-620.687256	204.105499	861.811218	-619.978333	5.299550	859.249390	-739.443054	250.711533	420.249329	-666.973511	-26.289457	472.815338	-723.864563	259.204285	66.936279	-725.033630	-22.538780	75.424240	-663.005554	308.844849	1282.872559	-628.637207	-81.514893	1291.186157	-602.998962	114.389633	1319.190308	-574.943665	131.379242	1584.108765	-701.033936	335.510620	1046.965942	-652.250549	-130.210129	1058.386475	-586.097290	308.931885	803.134155	-543.327576	-86.808144	823.304016	-611.163757	103.452156	960.101196	371.055145	4.317948	923.346741	402.414917	183.562149
-620.727051	204.153915	861.799866	-619.903625	5.330350	859.274292	-739.390198	250.742340	420.215851	-666.920715	-26.281332	472.786652	-723.889709	259.208771	66.927536	-725.222717	-22.558704	75.443329	-663.041260	308.894196	1282.744507	-628.508667	-81.399300	1291.242188	-602.996948	114.499756	1319.136230	-574.484680	131.638458	1584.077026	-701.003784	335.585541	1046.848999	-652.026184	-130.063660	1058.365845	-586.001221	308.830719	803.089539	-542.978638	-86.567627	823.396179	-611.156616	103.515228	960.109253	371.044464	4.331532	923.343140	402.365784	183.616272
-620.766174	204.182358	861.794495	-619.861511	5.310426	859.285522	-739.315918	250.768661	420.183624	-666.905334	-26.312040	472.800110	-723.924805	259.221832	66.934967	-725.159485	-22.549353	75.453232	-663.081970	308.961670	1282.682495	-628.439880	-81.311600	1291.307251	-602.991638	114.584679	1319.097778	-574.095276	131.855042	1584.022461	-700.996948	335.672485	1046.778076	-651.842773	-129.978546	1058.408203	-585.908875	308.733154	803.052307	-542.875732	-86.532043	823.375244	-611.148682	103.531876	960.111694	371.011169	4.362190	923.338318	402.283661	183.729507
-620.806213	204.219147	861.799866	-619.765991	5.311687	859.314758	-739.220276	250.806351	420.191010	-666.854797	-26.314354	472.784241	-723.892029	259.216217	66.930672	-725.172913	-22.555260	75.412865	-663.141113	309.010315	1282.656860	-628.337952	-81.217598	1291.401611	-603.017456	114.650764	1319.068604	-573.597656	132.149368	1584.005615	-700.975403	335.773132	1046.708740	-651.615356	-129.881271	1058.427246	-585.828674	308.632874	803.081360	-542.426819	-86.205704	823.612061	-611.141418	103.569191	960.131104	371.016937	4.352425	923.331055	402.288971	183.700592
-620.826172	204.240936	861.820068	-619.710266	5.320969	859.361816	-739.156128	250.802612	420.187195	-666.809814	-26.300497	472.806702	-723.899536	259.214355	66.946091	-725.205566	-22.565802	75.402069	-663.228516	309.061401	1282.657471	-628.368408	-81.171989	1291.438843	-603.069458	114.698700	1319.065186	-573.140381	132.480118	1583.968262	-700.952087	335.864777	1046.708252	-651.469055	-129.814438	1058.497070	-585.771301	308.512634	803.066040	-542.417908	-86.261726	823.541260	-611.139648	103.601624	960.166443	371.205017	4.021862	923.334229	402.828735	182.581024
-620.837952	204.249588	861.830688	-619.638550	5.356743	859.388000	-739.056824	250.824982	420.158630	-666.804443	-26.329824	472.826843	-723.882263	259.211914	66.980850	-725.181458	-22.550343	75.403343	-663.290710	309.120239	1282.701050	-628.332581	-81.139008	1291.493652	-603.148926	114.806488	1319.056396	-572.579102	132.771896	1583.968018	-700.896606	335.933807	1046.696167	-651.274475	-129.685379	1058.574829	-585.693848	308.449371	803.098083	-542.183777	-86.106323	823.644226	-611.121155	103.635185	960.186035	371.167664	3.985989	923.329224	402.847382	182.521667
-620.823181	204.344360	861.849792	-619.506653	5.344164	859.435608	-738.970093	250.826218	420.191284	-666.767456	-26.327591	472.855988	-723.857178	259.176514	66.955086	-725.173889	-22.546169	75.427139	-663.386658	309.224060	1282.734741	-628.263916	-81.046715	1291.625732	-603.279419	114.879097	1319.061035	-571.977295	133.074524	1583.981079	-700.836853	335.991333	1046.693359	-651.088928	-129.589249	1058.626465	-585.610107	308.455048	803.142761	-541.928772	-85.930374	823.757813	-611.078918	103.696312	960.222412	370.954437	4.369575	923.322754	402.166260	183.746292
-620.842896	204.427628	861.879272	-619.441101	5.409039	859.425476	-738.948486	250.864090	420.173462	-666.720947	-26.309175	472.870850	-723.868835	259.193939	66.959831	-725.214844	-22.535957	75.457672	-663.493103	309.325348	1282.780029	-628.298340	-81.001366	1291.679565	-603.453247	114.947876	1319.088989	-571.366943	133.370239	1583.935303	-700.793152	336.030914	1046.701904	-650.891052	-129.468353	1058.707397	-585.536255	308.486542	803.197693	-541.684753	-85.796394	823.856812	-611.048096	103.754631	960.231201	370.937439	4.394450	923.319031	402.103607	183.843414
-620.868164	204.487320	861.871094	-619.340576	5.360834	859.466187	-738.893372	250.885422	420.170319	-666.715210	-26.307426	472.857269	-723.873352	259.199982	66.960457	-725.310730	-22.545076	75.449707	-663.640625	309.434143	1282.842773	-628.288391	-80.949226	1291.780396	-603.695618	115.037247	1319.134521	-570.620605	133.705139	1583.937988	-700.736938	336.096313	1046.744629	-650.693176	-129.425934	1058.796509	-585.440369	308.552490	803.256042	-541.439148	-85.651772	823.978516	-611.020020	103.791092	960.248718	370.892090	4.429048	923.301208	402.029022	183.891846
-620.809143	204.525406	861.890137	-619.220032	5.417823	859.477051	-738.795898	250.919250	420.145905	-666.666687	-26.288486	472.884125	-723.878174	259.194550	66.965637	-725.541321	-22.561502	75.481491	-663.806213	309.545654	1282.985352	-628.310364	-80.902924	1291.917969	-603.927551	115.083603	1319.230835	-569.825012	134.012863	1583.900024	-700.698364	336.146698	1046.821289	-650.504944	-129.370850	1058.909058	-585.383545	308.620422	803.322021	-541.210266	-85.531441	824.097412	-610.952087	103.837059	960.265625	370.879242	4.398015	923.307434	402.038177	183.817917
-620.841858	204.636292	861.907166	-619.331055	5.606574	859.490723	-738.734741	250.929535	420.168823	-666.680664	-26.271109	472.860107	-723.863342	259.191711	66.986473	-725.552979	-22.562372	75.481712	-663.976196	309.646179	1283.147461	-628.429199	-80.870026	1292.046021	-604.219849	115.133789	1319.353760	-568.981689	134.343475	1583.832031	-700.679565	336.226959	1046.908813	-650.324707	-129.370300	1059.049438	-585.309448	308.691010	803.435364	-540.982605	-85.444458	824.268799	-611.036560	103.981102	960.282043	370.995544	4.133652	923.309021	402.383362	182.975098
-620.820740	204.646667	861.922180	-619.252502	5.625026	859.504395	-738.642761	250.940857	420.190308	-666.650269	-26.280670	472.880951	-723.814819	259.179413	67.014236	-725.547485	-22.573204	75.474556	-664.142212	309.760742	1283.334961	-628.517273	-80.841721	1292.255005	-604.603088	115.161049	1319.523560	-568.045349	134.647705	1583.744873	-700.655334	336.288177	1047.033813	-650.145935	-129.341507	1059.181152	-585.205261	308.782257	803.583984	-540.753601	-85.385193	824.463989	-611.005310	103.997238	960.298157	370.848724	4.409009	923.302612	401.979156	183.854660
-620.753418	204.649521	861.942871	-619.092285	5.597653	859.547546	-738.488281	250.960403	420.176270	-666.613770	-26.278860	472.869995	-723.842834	259.147278	67.014282	-725.308838	-22.551006	75.456001	-664.352417	309.843079	1283.503296	-628.574341	-80.811127	1292.467407	-605.055054	115.193832	1319.696411	-567.159180	134.889984	1583.574097	-700.653809	336.391724	1047.138306	-649.955200	-129.370926	1059.357544	-585.083435	308.935516	803.727173	-540.514587	-85.345184	824.636230	-610.924438	104.000290	960.333191	370.963684	4.115967	923.319092	402.333160	182.967529
-620.661926	204.624634	861.935181	-618.695007	5.376159	859.576599	-738.324463	250.969955	420.155975	-666.526978	-26.250854	472.944489	-723.800781	259.213654	67.063187	-725.300415	-22.557150	75.470161	-664.570862	309.955750	1283.693970	-628.758362	-80.760887	1292.660156	-605.409729	115.203987	1319.797119	-566.159851	135.254440	1583.325806	-700.609680	336.469421	1047.253906	-649.780884	-129.414078	1059.526855	-584.950256	309.057465	803.894531	-540.239014	-85.270615	824.863159	-610.704895	103.910065	960.346497	370.949249	4.113513	923.302368	402.335083	182.952957
-620.641663	204.616013	861.953064	-618.566162	5.405339	859.632935	-738.106323	250.973419	420.144318	-666.441772	-26.226585	472.979889	-723.776733	259.208435	67.068207	-725.165222	-22.558939	75.453323	-664.908447	310.029083	1283.844360	-629.120667	-80.715759	1292.802734	-605.554688	115.218201	1319.844849	-565.398560	135.496429	1582.980103	-700.613953	336.594421	1047.366577	-649.656738	-129.405548	1059.669922	-584.773926	309.216736	804.079529	-539.944763	-85.226997	825.123779	-610.662170	103.943916	960.386719	370.926178	4.138663	923.291382	402.308258	183.016922
-620.642822	204.636673	862.012756	-618.452637	5.406630	859.694519	-737.832458	250.993561	420.095245	-666.349121	-26.228184	473.010284	-723.720947	259.228790	67.066071	-725.215698	-22.553114	75.500000	-665.189270	310.127777	1283.974609	-629.385193	-80.667709	1293.006714	-605.541016	115.266335	1319.787720	-564.822632	135.676895	1582.609619	-700.634644	336.681244	1047.460205	-649.533081	-129.366928	1059.803223	-584.591125	309.356171	804.253601	-539.596619	-85.285217	825.455872	-610.645447	103.960594	960.450928	370.899750	4.132369	923.295227	402.296753	182.996902
-620.645325	204.603775	862.060242	-618.335999	5.453799	859.759583	-737.578613	251.010681	420.060486	-666.242798	-26.224588	473.049225	-723.685547	259.230164	67.068466	-725.280762	-22.557888	75.511093	-665.399292	310.232513	1284.007202	-629.681519	-80.633308	1293.074341	-605.416809	115.336632	1319.631104	-564.415283	135.857040	1582.322876	-700.695557	336.748627	1047.466309	-649.488586	-129.309479	1059.940796	-584.368896	309.526031	804.415649	-539.210022	-85.302040	825.731873	-610.629395	103.980904	960.511047	370.904968	4.183560	923.281677	402.267334	183.025925
-620.663879	204.571945	862.129028	-618.238342	5.439158	859.820801	-737.343018	251.069016	420.011902	-666.148865	-26.236084	473.051727	-723.605957	259.176849	67.028152	-725.242615	-22.554987	75.506203	-665.464722	310.309631	1283.961670	-629.870483	-80.658157	1293.074951	-605.261230	115.406647	1319.449829	-564.155884	136.005615	1582.150391	-700.700195	336.248444	1047.569946	-649.520020	-129.286880	1059.994751	-584.114746	309.665375	804.514038	-538.790771	-85.275536	826.003784	-610.657532	103.958084	960.582031	370.896118	4.189368	923.310608	402.260498	182.992554
-620.732605	204.628952	862.173828	-618.222900	5.445427	859.837952	-737.093140	251.155930	419.961731	-666.036316	-26.292486	473.038696	-723.639954	259.179413	67.007523	-725.297668	-22.568712	75.486336	-665.378723	310.425995	1283.840454	-629.854492	-80.644417	1293.005859	-605.080078	115.478569	1319.187744	-563.970093	136.162750	1582.080200	-700.826721	336.316925	1047.520508	-649.596497	-129.254211	1060.016968	-583.895386	309.808289	804.593628	-538.401428	-85.178841	826.274170	-610.736633	103.979179	960.617493	370.688934	4.496152	923.299622	401.749115	184.116058
-620.822754	204.683914	862.209839	-618.238342	5.461611	859.813782	-736.797058	251.271317	419.910889	-665.800720	-26.278818	472.978119	-723.604187	259.169250	66.993332	-725.262756	-22.579893	75.501411	-665.176575	310.477020	1283.617920	-629.441284	-80.535599	1293.065430	-604.863464	115.618057	1318.897827	-563.904236	136.310257	1582.079590	-700.989258	336.389374	1047.346313	-649.687744	-129.198349	1060.006348	-583.756714	309.906036	804.572266	-537.888977	-84.910896	826.613281	-610.839478	103.987427	960.627502	370.838013	4.172210	923.310181	402.213501	183.020065
-620.930725	204.728287	862.222290	-618.294617	5.460506	859.789429	-736.462646	251.431564	419.874634	-665.617798	-26.335764	472.989105	-723.617004	259.168274	67.005562	-725.300659	-22.573505	75.505981	-664.850098	310.553925	1283.397095	-629.123657	-80.500305	1293.041626	-604.637207	115.769203	1318.621948	-564.000244	136.395599	1582.087524	-701.204834	336.984528	1047.026611	-649.842407	-129.299011	1060.048096	-583.656738	310.028778	804.541016	-537.819275	-85.097054	826.661682	-610.977966	103.992363	960.626282	370.835114	4.158487	923.297058	402.239746	182.957092
-621.044800	204.776154	862.219666	-618.378662	5.435191	859.763916	-736.168640	251.625946	419.869324	-665.464661	-26.373154	472.959930	-723.697693	259.233856	67.026108	-725.231384	-22.593672	75.483437	-664.469727	310.584686	1283.139771	-628.843079	-80.433128	1292.961060	-604.404297	115.917648	1318.436768	-564.064087	136.537491	1582.189941	-701.376160	337.176880	1046.865112	-649.999390	-129.393112	1060.052002	-583.657776	310.077332	804.411865	-537.682068	-85.091782	826.802917	-611.132202	103.993088	960.616821	370.836548	4.179397	923.298279	402.205475	183.054596
-621.132690	204.821335	862.219971	-618.450989	5.419582	859.762207	-735.884033	251.764496	419.871185	-665.331787	-26.412876	472.958160	-723.772583	259.261139	67.037582	-725.171692	-22.578413	75.491295	-664.086060	310.674316	1282.992432	-628.451538	-80.274147	1292.932007	-604.168823	116.053192	1318.297119	-564.043335	136.783249	1582.367065	-701.574341	337.467377	1046.715332	-650.117065	-129.568314	1060.109741	-583.776733	310.157166	804.260498	-537.430420	-84.934464	827.100891	-611.274780	104.006981	960.621521	370.829346	4.193685	923.301758	402.214233	183.054810
-621.212463	204.834900	862.225647	-618.535950	5.366281	859.777405	-735.581177	251.893097	419.871643	-665.210449	-26.459156	472.988220	-723.839050	259.285004	67.035408	-725.245972	-22.596647	75.506165	-663.728394	310.703613	1282.806519	-628.028503	-80.119720	1292.926758	-603.892273	116.179497	1318.247314	-564.072998	136.972305	1582.506348	-701.716003	337.709229	1046.602051	-650.229614	-129.731796	1060.228027	-584.000122	310.259521	804.127441	-537.635132	-85.083397	827.073853	-611.388672	103.991577	960.634644	370.504517	4.834986	923.268494	401.335907	185.607635
-621.253601	204.847610	862.266724	-618.592224	5.397020	859.791931	-735.214783	251.943802	419.831940	-665.017700	-26.448013	472.935516	-723.797241	259.267517	67.055786	-725.242615	-22.606142	75.539459	-663.407471	310.737854	1282.698486	-627.735474	-80.034683	1292.902832	-603.664307	116.315163	1318.193848	-564.078491	137.164276	1582.619751	-701.651733	337.285645	1046.633179	-650.257690	-129.849854	1060.303833	-584.276123	310.341949	803.992493	-537.700806	-85.114311	827.153137	-611.471558	103.998787	960.665222	370.498108	4.868769	923.274475	401.247437	185.777069
-621.347595	204.845734	862.308411	-618.656433	5.438978	859.782288	-734.974976	252.070465	419.846405	-664.910400	-26.469179	472.882904	-723.868164	259.229797	67.037598	-725.300598	-22.616209	75.531746	-663.152344	310.790161	1282.633179	-627.347778	-79.891182	1292.977539	-603.454529	116.433266	1318.241089	-564.020996	137.384781	1582.718140	-701.726196	337.883698	1046.533081	-650.164978	-129.886200	1060.436035	-584.670044	310.408051	803.858887	-537.554199	-84.879807	827.383484	-611.533508	103.994453	960.679504	370.468475	4.882139	923.266968	401.231384	185.771927
-621.359741	204.863281	862.352905	-618.671204	5.466528	859.814270	-734.701660	252.111237	419.828400	-664.819092	-26.450638	472.855865	-723.844116	259.215179	67.059479	-725.306152	-22.620327	75.555557	-663.011353	310.811584	1282.601807	-626.915161	-79.726936	1293.160889	-603.275757	116.542374	1318.313843	-563.894653	137.610260	1582.808472	-701.700928	338.059448	1046.552002	-650.034058	-129.897110	1060.591553	-585.068665	310.477417	803.666809	-537.670715	-84.896584	827.427124	-611.548706	104.010582	960.717834	370.435516	4.908124	923.286011	401.202484	185.764862
-621.367432	204.848251	862.380554	-618.665039	5.489582	859.860840	-734.309143	252.005005	419.794373	-664.728882	-26.455360	472.871674	-723.698853	259.210205	67.033333	-725.393921	-22.638830	75.599213	-662.907898	310.862488	1282.641113	-626.791870	-79.688728	1293.294312	-603.181519	116.649651	1318.411499	-563.672974	137.884796	1582.885986	-701.620972	338.185181	1046.585327	-649.842651	-129.939682	1060.734985	-585.440002	310.569458	803.501221	-537.809998	-84.936981	827.442566	-611.529297	104.024712	960.753296	370.437592	4.896889	923.290039	401.192810	185.809433
-621.331726	204.828812	862.419617	-618.637085	5.471282	859.941101	-734.055908	252.095612	419.750977	-664.806091	-26.538919	472.926544	-723.682251	259.247742	67.022064	-725.341370	-22.629354	75.617577	-662.884888	310.917023	1282.736938	-626.704224	-79.610291	1293.459473	-603.112183	116.750069	1318.521851	-563.603577	138.027069	1582.810669	-701.515930	338.273712	1046.642822	-649.627441	-130.032883	1060.943726	-585.813232	310.673737	803.314636	-538.002380	-85.000298	827.457153	-611.475952	104.026382	960.811401	370.772186	4.237266	923.305054	402.139832	183.141129
-621.298157	204.899658	862.471069	-618.621460	5.492297	860.004822	-733.716309	252.102310	419.722046	-664.815491	-26.535673	472.962311	-723.555298	259.288086	67.043686	-725.296021	-22.606628	75.604630	-662.921570	310.986237	1282.855225	-626.536621	-79.501595	1293.722900	-603.040100	116.837837	1318.672119	-563.262451	138.391861	1582.823975	-701.384583	338.334747	1046.724609	-649.358887	-130.013702	1061.154541	-586.196777	310.813049	803.141663	-538.188965	-85.068535	827.432312	-611.418091	104.078461	960.866211	370.832764	4.222914	923.302734	402.220123	183.032120
-621.226501	204.892960	862.530945	-618.537354	5.482339	860.075928	-733.449402	252.155945	419.658936	-664.919067	-26.558905	472.980927	-723.502625	259.240631	67.089203	-725.328552	-22.579250	75.591293	-662.992798	311.011078	1282.938354	-626.552856	-79.468025	1293.893677	-602.971680	116.911232	1318.764526	-563.135193	138.555084	1582.713379	-701.238892	338.208740	1046.854736	-649.055969	-129.977921	1061.333984	-586.434021	310.993591	803.070374	-538.359131	-85.127975	827.404907	-611.324829	104.076500	960.930420	370.503479	4.923711	923.292480	401.259644	185.768723
-621.162109	204.927643	862.611938	-618.462341	5.486351	860.122437	-733.223511	252.157745	419.674164	-664.959229	-26.522758	473.029327	-723.412842	259.242615	67.147514	-725.301636	-22.581612	75.581169	-663.131409	311.030396	1283.036865	-626.566956	-79.416138	1294.037598	-602.855591	116.990288	1318.866455	-562.841553	138.882843	1582.645020	-701.156433	338.067322	1046.953857	-648.821289	-129.893555	1061.454834	-586.584839	311.134705	803.013550	-538.719910	-85.470085	827.175476	-611.211975	104.079903	960.990295	370.504272	4.974232	923.279480	401.211029	185.898987
-621.087952	204.920624	862.657410	-618.350403	5.538740	860.160339	-733.036682	252.133377	419.633606	-664.994385	-26.443365	472.994659	-723.332947	259.193237	67.173080	-725.276428	-22.569035	75.614723	-663.272766	311.081024	1283.057495	-626.563049	-79.349731	1294.157104	-602.678650	117.060875	1318.899414	-562.700317	139.120300	1582.570435	-701.088257	337.828125	1046.985840	-648.557312	-129.692978	1061.526611	-586.645203	311.311401	802.976746	-538.793945	-85.641335	827.096313	-611.089661	104.100502	961.029419	370.491150	4.982419	923.308289	401.224426	185.822937
-621.009705	204.877151	862.645874	-618.255066	5.512534	860.192932	-732.938599	252.125397	419.614197	-665.040771	-26.407650	473.036621	-723.358154	259.204224	67.170807	-725.280579	-22.558361	75.606834	-663.387512	311.125305	1283.012939	-626.470093	-79.296173	1294.238525	-602.495972	117.144119	1318.875000	-562.589478	139.362457	1582.522095	-701.107056	337.616058	1046.947754	-648.383301	-129.524536	1061.557129	-586.580750	311.420898	802.907349	-538.830688	-85.769135	827.006104	-610.978455	104.088722	961.038086	370.851654	4.316380	923.335327	402.201416	183.126343
-620.906372	204.963791	862.662292	-618.139038	5.533434	860.199829	-732.894592	252.171112	419.599579	-665.091553	-26.359877	473.036224	-723.321594	259.216187	67.107788	-725.279358	-22.553955	75.599495	-663.496826	311.185394	1282.887085	-626.391602	-79.216644	1294.232666	-602.299683	117.248657	1318.803101	-562.537415	139.613144	1582.479614	-701.166992	337.390625	1046.839233	-648.266541	-129.361877	1061.569702	-586.430054	311.543091	802.850708	-538.823914	-85.867149	826.915649	-610.869019	104.138664	961.049744	370.684479	4.645712	923.326904	401.727631	184.286804
-620.837952	204.964127	862.604614	-618.109131	5.545812	860.183228	-732.920654	252.233734	419.575348	-665.149231	-26.310175	473.034485	-723.401489	259.238770	67.083084	-725.343994	-22.545052	75.561829	-663.610840	311.255554	1282.696899	-626.295837	-79.146461	1294.133423	-602.050842	117.369049	1318.686279	-562.526611	139.852325	1582.447266	-701.259766	337.213837	1046.653809	-648.215393	-129.261444	1061.524780	-586.246887	311.697723	802.792725	-538.821960	-85.957901	826.785828	-610.797852	104.164101	961.010925	370.865906	4.302064	923.322571	402.200562	183.214584
-620.748718	205.066650	862.597046	-618.068176	5.556318	860.150391	-732.979797	252.283752	419.586578	-665.150146	-26.309336	473.055817	-723.459412	259.263153	67.060768	-725.364563	-22.519890	75.545776	-663.640076	311.313599	1282.461304	-626.169189	-79.107574	1293.943970	-601.795471	117.504105	1318.520386	-562.539795	140.086090	1582.442017	-701.362854	337.056854	1046.425537	-648.247314	-129.117035	1061.414917	-585.981140	311.772797	802.741882	-538.795471	-86.051949	826.644348	-610.726501	104.206482	960.989990	370.881592	4.289608	923.329956	402.243378	183.134888
-620.718933	205.098358	862.562439	-618.008911	5.580253	860.095276	-733.111694	252.351776	419.675171	-665.085144	-26.236961	473.005066	-723.484924	259.246796	67.045654	-725.292297	-22.514353	75.528496	-663.632263	311.375427	1282.230103	-625.874084	-79.039795	1293.804810	-601.538452	117.623489	1318.353760	-562.582153	140.321716	1582.454468	-701.442993	336.934296	1046.205933	-648.278076	-128.973602	1061.313232	-585.722900	311.840271	802.686279	-538.814697	-86.139687	826.485352	-610.683472	104.225403	960.945190	370.906952	4.306379	923.334106	402.257111	183.157867
-620.636230	205.106216	862.547302	-617.976807	5.619143	860.087891	-733.194458	252.383575	419.738983	-665.034668	-26.208778	472.992889	-723.570251	259.213165	67.098579	-725.330627	-22.520506	75.531357	-663.608215	311.446228	1281.984741	-625.485229	-78.986565	1293.715088	-601.262512	117.742882	1318.237549	-562.633789	140.556335	1582.490723	-701.560791	336.842834	1045.983276	-648.326416	-128.858597	1061.210938	-585.493164	311.819061	802.602417	-538.822205	-86.132080	826.368713	-610.639282	104.250069	960.935059	370.954010	4.345080	923.342407	402.312286	183.140747
-620.576660	205.163193	862.528198	-617.969299	5.628299	860.074463	-733.314819	252.415207	419.828400	-665.028442	-26.247561	473.000183	-723.533875	259.242218	67.138596	-725.270447	-22.513636	75.548393	-663.561401	311.521515	1281.772827	-625.216370	-78.915413	1293.664429	-601.028564	117.871857	1318.121826	-562.687683	140.790405	1582.531128	-701.626160	336.804504	1045.777222	-648.393677	-128.773712	1061.101807	-585.277710	311.770844	802.522461	-538.862000	-86.092636	826.269409	-610.623535	104.283707	960.920349	370.967712	4.360756	923.358582	402.328308	183.151581
-620.520447	205.199417	862.485107	-617.905701	5.643915	860.062988	-733.448914	252.510269	419.874512	-665.005005	-26.312782	473.028870	-723.612549	259.255554	67.115501	-725.343994	-22.518988	75.566109	-663.526611	311.588837	1281.573120	-624.684204	-78.737434	1293.538452	-600.823547	118.040245	1318.028809	-562.692505	141.030777	1582.546753	-701.687500	336.846863	1045.566406	-648.395569	-128.678925	1061.082642	-585.113159	311.694305	802.411865	-538.931641	-86.136307	826.161316	-610.567383	104.325813	960.893555	370.812012	4.756087	923.340942	401.834778	184.425827
-620.476563	205.274170	862.438904	-617.874084	5.661695	860.030273	-733.524658	252.553757	419.858521	-664.832397	-26.282055	472.984863	-723.663452	259.295654	67.081963	-725.377136	-22.527891	75.559685	-663.488464	311.660248	1281.387207	-624.366577	-78.599449	1293.438843	-600.626709	118.211571	1317.913452	-562.672607	141.272507	1582.544678	-701.724670	336.947357	1045.362427	-648.373352	-128.648697	1061.045288	-584.999878	311.613007	802.259705	-538.851685	-85.957314	826.190613	-610.516907	104.378777	960.853088	371.000336	4.409192	923.351990	402.334778	183.295975
-620.452209	205.293701	862.364807	-617.828857	5.673390	859.988220	-733.610046	252.576019	419.805481	-664.682190	-26.335712	472.975739	-723.749634	259.321411	67.033905	-725.401855	-22.535456	75.529160	-663.440735	311.744873	1281.236084	-624.040771	-78.451317	1293.408447	-600.465759	118.367630	1317.791748	-562.638367	141.514404	1582.522827	-701.700989	337.051147	1045.194946	-648.304321	-128.598022	1061.057495	-584.970154	311.560120	802.113647	-538.987671	-85.938660	826.098206	-610.461182	104.411613	960.793396	371.037628	4.354775	923.333618	402.405640	183.236053
-620.383240	205.355881	862.326538	-617.744690	5.689696	859.943298	-733.667603	252.630478	419.813934	-664.577637	-26.408068	472.966949	-723.755615	259.327484	66.995613	-725.461670	-22.585405	75.594284	-663.427917	311.836456	1281.111450	-623.678650	-78.280716	1293.463379	-600.338135	118.529984	1317.740967	-562.811890	141.417343	1582.285034	-701.641663	337.133240	1045.079590	-648.154663	-128.628082	1061.141602	-584.969788	311.448425	801.983704	-539.196167	-86.008507	825.971130	-610.366333	104.448685	960.750183	371.027649	4.365233	923.316528	402.383270	183.268372
-620.293274	205.409393	862.341553	-617.581909	5.688266	859.945251	-733.642212	252.576462	419.797943	-664.414063	-26.428581	472.942505	-723.715515	259.308258	67.009430	-725.446594	-22.584484	75.566795	-663.395081	311.908539	1281.070190	-623.427063	-78.130859	1293.565430	-600.250977	118.672409	1317.734375	-562.658508	141.621323	1582.278076	-701.525452	337.143463	1045.013794	-647.999939	-128.652252	1061.239746	-585.003052	311.338196	801.899292	-539.391113	-86.045204	825.896606	-610.234863	104.471786	960.758179	371.042786	4.403749	923.312927	402.420715	183.292664
-620.182068	205.454620	862.383667	-617.382507	5.720517	859.980774	-733.606140	252.516083	419.872437	-664.235229	-26.424683	472.938629	-723.659851	259.300873	67.103157	-725.384827	-22.581696	75.598969	-663.385010	311.980377	1281.056641	-623.315796	-78.024498	1293.604492	-600.210449	118.783257	1317.781006	-562.439819	141.852371	1582.305298	-701.385376	337.198364	1045.034180	-647.794067	-128.698639	1061.384033	-585.062622	311.215088	801.829224	-539.514771	-86.008759	825.910339	-610.091248	104.510956	960.798035	371.078705	4.415523	923.310181	402.484985	183.215942
-620.093750	205.455154	862.413574	-617.205933	5.747289	860.031677	-733.561523	252.487518	419.877808	-664.074402	-26.443821	472.971954	-723.568726	259.295380	67.126945	-725.292297	-22.587465	75.611465	-663.404358	312.060059	1281.104980	-623.191528	-77.914764	1293.769043	-600.161072	118.913895	1317.875122	-561.942749	142.371765	1582.549194	-701.271973	337.309814	1045.020020	-647.533569	-128.696472	1061.591309	-585.096802	311.093140	801.797729	-539.630676	-86.093079	825.975098	-609.959534	104.538795	960.838623	371.145721	4.430958	923.345215	402.571442	183.162338
-619.992676	205.540298	862.456482	-617.030151	5.806656	860.076233	-733.511963	252.460159	419.891968	-663.946167	-26.477673	473.039764	-723.549377	259.301086	67.114052	-725.340271	-22.563406	75.675690	-663.434204	312.178497	1281.121582	-623.136841	-77.815277	1293.927002	-600.114563	119.030243	1317.968018	-561.735901	142.536072	1582.554321	-701.151611	337.394836	1045.007935	-647.310425	-128.753525	1061.805176	-585.138977	311.028168	801.714783	-539.858643	-86.069443	825.906372	-609.834595	104.615013	960.883545	371.199341	4.425657	923.363220	402.628235	183.206314
-619.956055	205.554092	862.449646	-616.858398	5.829523	860.102905	-733.469604	252.426270	419.866394	-663.740295	-26.403440	473.055023	-723.534302	259.305878	67.098717	-725.356384	-22.581654	75.732483	-663.485352	312.297241	1281.090210	-623.013611	-77.685120	1294.112793	-600.029297	119.170990	1317.982178	-561.561035	142.718994	1582.521118	-701.059509	337.417694	1044.978149	-647.079224	-128.735748	1061.943115	-585.142883	310.999084	801.620850	-539.813354	-86.184784	826.023071	-609.717896	104.656097	960.892639	371.208679	4.456393	923.363647	402.629669	183.258377
-619.941528	205.596146	862.420410	-616.710083	5.821408	860.107727	-733.502380	252.388000	419.830139	-663.686035	-26.451538	473.076721	-723.513428	259.297943	67.041801	-725.403137	-22.566835	75.745216	-663.512939	312.419678	1280.999268	-622.946594	-77.597214	1294.220459	-599.888306	119.320129	1317.936279	-561.394043	142.916107	1582.491211	-700.966980	337.433411	1044.901489	-646.885742	-128.664993	1062.059448	-585.117249	311.036407	801.555176	-539.717957	-86.138802	826.090210	-609.618713	104.696426	960.879150	371.224640	4.451819	923.366577	402.627808	183.291901
-619.889771	205.647110	862.409058	-616.538269	5.876534	860.092285	-733.500671	252.343307	419.811920	-663.470032	-26.333950	473.037872	-723.507446	259.311829	67.037155	-725.419067	-22.549463	75.731560	-663.564697	312.554779	1280.913330	-622.805664	-77.438072	1294.295044	-599.712158	119.511543	1317.849243	-561.276001	143.068039	1582.476074	-700.941040	337.366180	1044.817993	-646.731873	-128.631180	1062.126465	-585.049561	311.064667	801.478455	-539.568237	-86.050041	826.119873	-609.501526	104.752739	960.865295	371.098572	4.730582	923.351013	402.243988	184.298370
-619.865173	205.669037	862.412415	-616.361145	5.938963	860.050964	-733.484009	252.247574	419.859772	-663.340576	-26.284567	473.030304	-723.428650	259.284210	67.068916	-725.428955	-22.538702	75.714767	-663.516541	312.609955	1280.798096	-622.593140	-77.392281	1294.326050	-599.468262	119.597374	1317.761230	-561.169861	143.221985	1582.503418	-700.907776	337.248718	1044.701172	-646.616272	-128.515762	1062.128662	-584.908203	311.099182	801.411804	-539.294434	-85.936539	826.212830	-609.400024	104.779099	960.846130	371.146515	4.772207	923.328857	402.249023	184.376068
-619.845215	205.675140	862.402649	-616.210571	5.986705	860.032776	-733.515686	252.173584	419.916290	-663.245972	-26.275625	473.023376	-723.436829	259.251556	67.094582	-725.345642	-22.524868	75.714577	-663.474792	312.674927	1280.664673	-622.463867	-77.356422	1294.298828	-599.235291	119.726486	1317.702148	-561.354797	143.090393	1582.332520	-700.896362	337.165436	1044.571167	-646.537842	-128.434555	1062.148804	-584.778442	311.075684	801.369690	-539.011536	-85.748215	826.289917	-609.320251	104.807198	960.832581	371.205078	4.713766	923.329590	402.340576	184.134933
-619.818970	205.680573	862.393921	-616.044617	6.065652	860.026123	-733.557251	252.184296	419.965149	-663.116760	-26.282413	473.052490	-723.485779	259.263428	67.108025	-725.458374	-22.513542	75.750290	-663.380127	312.776123	1280.526733	-622.156555	-77.170944	1294.280273	-599.025574	119.876915	1317.651855	-561.026062	143.542435	1582.567505	-700.909851	337.081909	1044.438721	-646.474548	-128.363373	1062.152344	-584.637329	311.144775	801.314697	-538.669739	-85.604263	826.415894	-609.238647	104.855858	960.826233	371.248199	4.708120	923.362122	402.400726	184.107117
-619.781372	205.762192	862.372498	-615.872864	6.109812	860.021729	-733.579712	252.161438	419.958740	-662.999817	-26.260761	473.054871	-723.455444	259.262207	67.089973	-725.435913	-22.530670	75.772141	-663.297119	312.865448	1280.350464	-621.845032	-77.051941	1294.240112	-598.802429	120.043556	1317.588623	-560.962097	143.721176	1582.596436	-700.944031	337.066162	1044.251709	-646.396118	-128.235916	1062.154541	-584.483337	311.152344	801.188354	-538.317200	-85.492264	826.556274	-609.160889	104.932732	960.815857	371.330505	4.737414	923.377380	402.495453	184.009003
-619.743958	205.889496	862.345276	-615.762390	6.219028	859.972046	-733.665222	252.191818	419.934631	-662.900085	-26.281000	473.067932	-723.528259	259.290771	67.053291	-725.481995	-22.499992	75.801483	-663.161255	312.938965	1280.165039	-621.563538	-76.944183	1294.150635	-598.589417	120.197098	1317.505615	-560.863159	143.923767	1582.583496	-700.970093	337.103241	1044.081543	-646.268799	-128.130142	1062.159790	-584.414063	311.236267	801.027405	-537.968506	-85.402077	826.664124	-609.070007	105.043404	960.775818	371.600464	4.345737	923.383362	403.187073	182.825546
-619.700562	205.941406	862.300964	-615.565186	6.259105	859.938965	-733.745728	252.249985	419.918823	-662.741821	-26.230839	473.085571	-723.530457	259.338531	67.024605	-725.406006	-22.521578	75.830414	-663.037354	313.017700	1279.988770	-621.249512	-76.856308	1294.095337	-598.373108	120.350426	1317.448608	-560.726746	144.134567	1582.576172	-700.983521	337.127380	1043.932495	-646.075745	-128.050720	1062.181274	-584.346252	311.245056	800.841919	-537.615906	-85.317474	826.718567	-608.956238	105.101570	960.737793	371.633728	4.310000	923.394470	403.262939	182.783859
-619.635010	205.988129	862.259033	-615.435303	6.345645	859.887634	-733.818481	252.239761	419.912018	-662.596069	-26.220146	473.044434	-723.523132	259.340912	67.004547	-725.413330	-22.541615	75.815880	-662.900146	313.096100	1279.861694	-620.867004	-76.772743	1294.077148	-598.203857	120.464417	1317.401733	-560.548706	144.343445	1582.563721	-701.024658	337.198212	1043.798828	-645.801392	-127.987801	1062.153564	-584.273010	311.026093	800.537109	-537.302551	-85.231277	826.743958	-608.850281	105.166290	960.690491	371.469055	4.703757	923.391541	402.671844	183.904846
-619.588928	205.981125	862.238892	-615.275269	6.368859	859.872009	-733.950684	252.305313	419.926147	-662.510010	-26.264496	473.028473	-723.607849	259.325836	67.053726	-725.404968	-22.524004	75.799194	-662.759460	313.159729	1279.772339	-620.304504	-76.578484	1294.143555	-598.041809	120.567078	1317.401367	-560.313232	144.588821	1582.522949	-700.999390	337.279755	1043.744263	-645.457642	-127.903343	1062.163940	-584.306519	311.044342	800.422607	-537.013550	-85.094978	826.747192	-608.746338	105.181503	960.672607	371.484375	4.695930	923.376892	402.675110	183.943649
-619.510132	206.018295	862.221008	-615.097900	6.424468	859.857422	-734.034180	252.335144	419.935577	-662.431763	-26.250719	472.977081	-723.611694	259.314758	67.092140	-725.414124	-22.556538	75.794136	-662.621094	313.220703	1279.756226	-620.009521	-76.473808	1294.162109	-597.879700	120.688751	1317.435669	-560.037048	144.846786	1582.470947	-700.943420	337.359558	1043.723511	-645.038940	-127.862709	1062.155029	-584.404175	311.101471	800.301880	-536.747742	-85.039673	826.739624	-608.599670	105.234154	960.654785	371.559998	4.704760	923.361145	402.763000	183.854065
-619.413330	205.995605	862.178223	-614.909607	6.470193	859.856445	-734.042725	252.327728	419.936401	-662.336487	-26.202866	473.005951	-723.565613	259.310242	67.103180	-725.407959	-22.559217	75.787643	-662.521423	313.282104	1279.733398	-619.850891	-76.430855	1294.188477	-597.704468	120.814713	1317.474243	-559.775024	145.089661	1582.391846	-700.819702	337.410858	1043.681519	-644.584106	-127.892082	1062.194336	-584.581543	311.443848	800.360596	-536.529114	-84.974564	826.729004	-608.441345	105.270576	960.631714	371.593414	4.738258	923.360901	402.772522	183.916321
-619.307922	206.028076	862.161072	-614.710632	6.516772	859.889038	-734.053345	252.266556	419.892822	-662.350952	-26.210718	473.029694	-723.520569	259.348267	67.064354	-725.429443	-22.549330	75.847374	-662.413391	313.341278	1279.685791	-619.446533	-76.241951	1294.266235	-597.513062	120.958061	1317.509399	-559.458313	145.384583	1582.268677	-700.754395	337.551117	1043.669800	-644.083252	-127.842636	1062.240967	-584.704224	311.540833	800.251160	-536.278503	-85.032524	826.733398	-608.270081	105.339394	960.638123	371.624756	4.725346	923.369568	402.837555	183.911453
-619.211426	206.087799	862.164368	-614.485718	6.591297	859.895874	-734.057251	252.205322	419.868134	-662.300720	-26.125311	473.055389	-723.423645	259.367676	67.055527	-725.389465	-22.543903	75.885658	-662.328125	313.395142	1279.648804	-619.178772	-76.141365	1294.341797	-597.327637	121.098930	1317.546875	-559.445068	145.344116	1581.901611	-700.650574	337.622345	1043.623901	-643.622253	-127.904251	1062.348511	-584.798523	311.680725	800.151001	-536.094604	-84.825325	826.627930	-608.073303	105.414764	960.640076	371.652679	4.798061	923.365540	402.818329	184.100693
-619.094543	206.112442	862.173523	-614.283752	6.652401	859.925110	-734.084900	252.186218	419.869324	-662.282959	-26.097336	473.078522	-723.414490	259.352936	67.031128	-725.316467	-22.532522	75.912430	-662.222839	313.474182	1279.611084	-618.942688	-76.056633	1294.353516	-597.150146	121.246918	1317.589478	-559.184631	145.565491	1581.722412	-700.556824	337.663696	1043.608765	-643.119568	-127.878761	1062.463501	-584.821838	311.748932	800.041260	-535.868286	-84.730286	826.620117	-607.884155	105.471947	960.656738	371.678345	4.842963	923.368530	402.833008	184.197403
-618.978943	206.160431	862.195007	-614.053528	6.731389	859.928650	-734.095581	252.076263	419.847198	-662.257080	-26.031063	473.073120	-723.362732	259.335846	67.056099	-725.288513	-22.508726	75.916946	-662.151672	313.554749	1279.596680	-618.574219	-75.888062	1294.440430	-596.956055	121.389542	1317.621338	-558.937866	145.815842	1581.584351	-700.470764	337.663544	1043.573120	-642.642090	-127.774437	1062.522583	-584.857666	311.902679	800.020386	-535.563721	-84.792557	826.668823	-607.687988	105.532005	960.667175	371.677612	4.875147	923.397217	402.803650	184.315002
-618.883911	206.130737	862.198303	-613.833130	6.707394	859.925232	-734.172852	252.000900	419.895020	-662.258850	-25.989628	473.076538	-723.353638	259.299805	67.073166	-725.351685	-22.496883	75.897186	-662.076843	313.622345	1279.551147	-618.056580	-75.744926	1294.590210	-596.747925	121.521751	1317.631470	-558.726074	146.037872	1581.495605	-700.387146	337.242096	1043.621216	-642.209839	-127.695000	1062.558716	-584.778198	311.759644	799.758179	-535.300720	-84.516647	826.629272	-607.501709	105.508102	960.664612	371.738495	4.850915	923.396729	402.901459	184.192169
-618.800476	206.127258	862.153381	-613.663330	6.711516	859.899475	-734.229553	251.934662	419.920837	-662.216309	-25.912355	473.025482	-723.266296	259.261658	67.080345	-725.290527	-22.480991	75.866554	-661.982666	313.689880	1279.469604	-617.729309	-75.633018	1294.572388	-596.533020	121.653084	1317.634644	-558.485168	146.354111	1581.509521	-700.367065	337.261871	1043.565796	-641.826843	-127.613159	1062.560425	-584.748657	311.844299	799.653748	-535.026123	-84.424149	826.604980	-607.348022	105.522522	960.627014	371.804565	4.876067	923.386353	402.939423	184.230499
-618.712646	206.085693	862.107910	-613.504700	6.727651	859.896912	-734.365906	251.902817	419.945953	-662.201050	-25.889475	473.045929	-723.305603	259.261566	67.124512	-725.359192	-22.474623	75.833015	-661.866516	313.779419	1279.360352	-617.303406	-75.465591	1294.602661	-596.271851	121.805130	1317.646484	-558.155762	146.797195	1581.606445	-700.355103	337.270538	1043.456055	-641.470337	-127.565636	1062.590332	-584.717957	311.981598	799.546753	-534.716980	-84.347137	826.599304	-607.189514	105.535057	960.600037	371.803009	4.852307	923.386841	402.939240	184.237595
-618.617188	206.147339	862.057068	-613.324585	6.753839	859.873779	-734.497375	251.872894	419.988098	-662.206726	-25.904892	473.075195	-723.324585	259.281586	67.134956	-725.363770	-22.449852	75.870735	-661.747986	313.874847	1279.211792	-616.931641	-75.357201	1294.555420	-595.956970	121.992943	1317.576416	-558.048096	147.017868	1581.571777	-700.325256	337.286438	1043.347778	-641.166260	-127.516930	1062.621582	-584.663513	312.076813	799.421082	-534.405396	-84.209450	826.587036	-607.014099	105.597794	960.559814	371.865662	4.879285	923.365662	402.999268	184.285736
-618.494568	206.183624	862.024780	-613.116699	6.799352	859.868469	-734.597595	251.835876	419.978760	-662.105652	-25.862143	473.076416	-723.333496	259.299866	67.106812	-725.333618	-22.460981	75.905685	-661.608765	313.954987	1279.080688	-616.547119	-75.247139	1294.520630	-595.600952	122.196693	1317.548218	-558.163025	146.992584	1581.407593	-700.306213	337.334167	1043.191406	-640.858887	-127.423767	1062.660889	-584.604187	312.166809	799.308716	-534.055359	-84.048019	826.612183	-606.826904	105.656586	960.539246	371.901367	4.932334	923.373108	402.997925	184.464737
-618.421509	206.204330	862.005432	-612.926575	6.823532	859.876160	-734.756226	251.807877	419.984253	-662.007080	-25.821806	473.095337	-723.302124	259.288666	67.070862	-725.280090	-22.427038	75.923508	-661.436768	314.026031	1278.971558	-616.020569	-75.083138	1294.566162	-595.257874	122.358536	1317.521118	-558.117615	147.203369	1581.384766	-700.279602	337.338623	1043.055298	-640.532715	-127.291672	1062.718628	-584.552856	312.230042	799.205566	-533.718933	-84.015968	826.683350	-606.678162	105.698265	960.532043	371.971283	4.933722	923.385742	403.049072	184.419830
-618.336182	206.195236	861.993530	-612.718140	6.875359	859.876770	-734.928589	251.765305	420.006104	-661.885620	-25.772018	473.101624	-723.255981	259.225647	67.094681	-725.268005	-22.447081	75.943489	-661.252930	314.090607	1278.851685	-615.497681	-74.905525	1294.564087	-594.878235	122.540359	1317.462402	-558.077209	147.415039	1581.395264	-700.264282	337.380341	1042.943115	-640.218384	-127.217842	1062.776733	-584.524170	312.212708	799.132446	-533.433167	-83.876152	826.764160	-606.527039	105.731331	960.526062	372.206665	4.600055	923.422913	403.576385	183.273605
-618.235229	206.233597	861.986084	-612.528320	6.881394	859.901978	-735.110229	251.710251	420.047272	-661.851440	-25.855181	473.121216	-723.290100	259.199982	67.098930	-725.334351	-22.463625	75.981178	-661.047180	314.202972	1278.752930	-614.984802	-74.740379	1294.556030	-594.505493	122.719826	1317.443604	-558.098877	147.544144	1581.375488	-700.221436	337.369019	1042.890869	-639.889526	-127.128410	1062.840576	-584.515564	312.223572	799.040649	-533.181274	-83.752121	826.809021	-606.376343	105.774147	960.534668	372.070190	4.871264	923.451904	403.184875	184.218521
-618.112183	206.207840	861.961365	-612.326538	6.950146	859.899475	-735.219421	251.658630	420.058014	-661.716675	-25.844131	473.105377	-723.240845	259.192932	67.116196	-725.323486	-22.472765	75.968231	-660.831482	314.304138	1278.642334	-614.501465	-74.606850	1294.564087	-594.146118	122.873650	1317.411011	-558.000427	147.790741	1581.476196	-700.164307	337.358368	1042.818359	-639.571594	-127.041489	1062.843872	-584.521179	312.220367	798.949707	-532.976257	-83.599869	826.831116	-606.208435	105.810089	960.520630	372.274292	4.588648	923.453125	403.624725	183.268188
-618.085083	206.231735	861.921997	-612.215942	6.938800	859.868530	-735.344543	251.653534	420.083649	-661.646118	-25.883511	473.103699	-723.226196	259.255127	67.133499	-725.319275	-22.496197	75.980240	-660.623535	314.422760	1278.567505	-614.078674	-74.497818	1294.562378	-593.844055	123.015144	1317.314941	-557.972900	147.988068	1581.508423	-700.099487	337.385498	1042.768555	-639.223694	-127.014069	1062.861084	-584.590088	312.217255	798.809204	-532.780701	-83.472694	826.813721	-606.081421	105.826256	960.480286	372.338348	4.581460	923.429382	403.680542	183.231979
-618.011963	206.214188	861.849670	-611.995361	6.918896	859.872009	-735.418823	251.615662	420.075073	-661.541016	-25.910681	473.089447	-723.187622	259.283844	67.128410	-725.337769	-22.501537	75.969551	-660.402100	314.516968	1278.468262	-613.530945	-74.364624	1294.644409	-593.499817	123.200890	1317.252563	-557.987183	148.094147	1581.494141	-699.992065	337.409271	1042.685913	-638.835571	-126.969620	1062.920288	-584.632324	312.172363	798.648804	-532.658691	-83.387695	826.771179	-605.902466	105.853111	960.443237	372.390137	4.556389	923.431152	403.719055	183.295746
-617.969666	206.224594	861.799133	-611.872192	6.951143	859.841309	-735.460999	251.566895	420.040619	-661.448425	-25.923773	473.089081	-723.176880	259.287201	67.106491	-725.349976	-22.512875	76.022568	-660.163879	314.629883	1278.403442	-613.130371	-74.195702	1294.663696	-593.129028	123.391396	1317.184082	-557.651489	148.569305	1581.741211	-699.974304	337.895477	1042.569092	-638.466614	-126.914612	1062.992310	-584.717041	312.178986	798.521606	-532.516418	-83.306808	826.749146	-605.742981	105.890411	960.395691	372.450470	4.519684	923.434448	403.775757	183.252289
-617.891968	206.175842	861.746399	-611.639221	6.955042	859.864319	-735.499634	251.533905	420.060364	-661.339172	-25.891037	473.103607	-723.069580	259.282532	67.129288	-725.345459	-22.503428	76.051369	-659.921082	314.768463	1278.349854	-612.686768	-74.011513	1294.716431	-592.781738	123.569847	1317.186401	-557.769104	148.528061	1581.644043	-699.860046	337.924927	1042.521362	-638.102112	-126.850883	1063.103882	-584.782959	312.170837	798.365906	-532.409546	-83.262909	826.714844	-605.537903	105.914383	960.376587	372.520386	4.543211	923.440186	403.814026	183.262146
-617.804016	206.156158	861.745667	-611.420715	6.995402	859.902710	-735.488342	251.486710	420.044281	-661.229004	-25.879013	473.152252	-723.040649	259.278137	67.127846	-725.305725	-22.527601	76.085716	-659.597656	314.996735	1278.461182	-612.225464	-73.842148	1294.792847	-592.455200	123.751945	1317.194946	-557.676697	148.680878	1581.694092	-699.689575	337.844849	1042.495239	-637.728333	-126.761658	1063.234253	-584.853394	312.153076	798.276184	-532.293152	-83.179947	826.728638	-605.346436	105.951401	960.391968	372.586639	4.568841	923.460571	403.864929	183.216843
-617.701050	206.215195	861.762695	-611.198303	7.034541	859.911987	-735.495239	251.408691	420.034454	-661.199707	-25.881474	473.189972	-722.968445	259.260468	67.137283	-725.331299	-22.487286	76.142860	-659.480530	314.963928	1278.283936	-611.806763	-73.717720	1294.883423	-592.146851	123.919296	1317.212524	-557.361572	149.078629	1581.915894	-699.597168	337.864777	1042.443359	-637.342834	-126.677292	1063.364014	-584.887512	312.142487	798.157715	-532.177490	-83.089569	826.744812	-605.147034	106.003464	960.401794	372.621246	4.550171	923.487000	403.915070	183.205765
-617.874512	206.543823	861.769226	-611.771240	6.894945	859.566223	-735.566284	251.380081	420.074005	-661.363892	-26.062984	473.182953	-722.966187	259.225067	67.142265	-725.466309	-22.527159	76.221939	-659.306946	315.044952	1278.204224	-611.395081	-73.585983	1294.963501	-591.827454	124.104210	1317.221802	-557.208252	149.234406	1581.958862	-699.466980	337.809143	1042.373657	-637.003479	-126.633850	1063.476318	-584.915894	312.151794	798.070313	-532.028870	-83.048912	826.766785	-605.320618	105.911461	960.211975	372.669464	4.528081	923.508179	403.933014	183.210861
-617.756104	206.640610	861.753418	-611.542297	6.914186	859.534424	-735.601196	251.355942	420.101105	-661.305298	-26.049131	473.179382	-722.990845	259.226440	67.126518	-725.432800	-22.506403	76.190231	-659.141724	315.141998	1278.112549	-610.985291	-73.470901	1295.023804	-591.515808	124.226761	1317.185425	-557.050903	149.401794	1581.972412	-699.334045	337.728271	1042.310669	-636.650940	-126.504959	1063.511841	-584.913452	312.168732	797.930481	-531.859802	-82.973015	826.729797	-605.108032	105.968323	960.184448	372.715057	4.508612	923.493286	403.970886	183.236908
-617.398560	206.300888	861.674988	-610.529480	7.115590	859.822510	-735.446899	251.215134	419.979340	-660.983398	-25.831661	473.162140	-722.854004	259.198181	67.069344	-725.314270	-22.506145	76.142456	-658.983459	315.230957	1277.995850	-610.554260	-73.363838	1295.112427	-591.191589	124.362427	1317.109985	-557.052002	149.312653	1581.809326	-699.142883	337.362366	1042.248047	-636.322632	-126.443886	1063.567139	-584.895020	312.199158	797.781738	-531.673828	-82.930344	826.698975	-604.503662	106.108650	960.298401	372.784515	4.485003	923.489563	404.015411	183.203140
-617.297974	206.287354	861.641907	-610.241638	7.128381	859.806702	-735.436157	251.135315	419.956818	-660.925476	-25.795265	473.167419	-722.803284	259.194855	67.057625	-725.351196	-22.493479	76.145065	-658.836731	315.316193	1277.924561	-610.125366	-73.211975	1295.182007	-590.867981	124.484535	1317.048584	-556.926086	149.418854	1581.751953	-699.039795	337.333923	1042.176270	-636.005249	-126.326553	1063.628662	-584.862549	312.214935	797.638550	-531.457031	-82.851089	826.729736	-604.260681	106.127480	960.269470	372.855255	4.442656	923.482605	404.103912	183.185333
-617.201172	206.280777	861.624756	-610.019958	7.138146	859.802856	-735.460815	251.139359	419.975159	-660.903748	-25.748508	473.181946	-722.778015	259.194794	67.107384	-725.296570	-22.490837	76.137611	-658.675903	315.418976	1277.854858	-609.869995	-73.136780	1295.168335	-590.525208	124.609512	1317.011108	-556.663086	149.624832	1581.821045	-698.934265	337.344086	1042.098267	-635.729126	-126.268822	1063.703735	-584.808472	312.236450	797.528381	-531.230713	-82.762016	826.767578	-604.035095	106.144112	960.252747	372.922089	4.400360	923.516785	404.158630	183.141205
-617.099365	206.240692	861.608521	-609.762695	7.122317	859.833984	-735.459961	251.076004	419.985229	-660.902710	-25.733953	473.226257	-722.782349	259.178253	67.137024	-725.271606	-22.483521	76.146843	-658.530518	315.515778	1277.787964	-609.430847	-73.008591	1295.238403	-590.194580	124.723061	1317.007935	-556.515442	149.720688	1581.785278	-698.818176	337.296478	1042.036987	-635.406738	-126.187462	1063.780151	-584.698120	312.289734	797.435547	-530.974792	-82.708496	826.839111	-603.820190	106.148575	960.256897	373.017456	4.420945	923.531738	404.222595	183.148773
-617.207092	206.564590	861.626892	-610.296692	6.967024	859.521423	-735.653870	251.130569	420.087830	-661.122864	-25.864944	473.254486	-722.881348	259.172211	67.144318	-725.388489	-22.487930	76.247032	-658.390198	315.596069	1277.698853	-609.077087	-72.887581	1295.266235	-589.858398	124.821999	1316.959106	-556.045715	150.185318	1582.022095	-698.737427	337.270752	1041.964478	-635.121277	-126.126160	1063.874268	-584.605225	312.334991	797.364685	-530.737549	-82.649887	826.908081	-603.958435	106.055099	960.090942	373.056488	4.389909	923.549927	404.272644	183.124573
-616.829468	206.281509	861.579163	-609.320007	7.086038	859.798462	-735.539551	251.047958	420.050690	-660.885559	-25.712118	473.301422	-722.716064	259.184265	67.149590	-725.220398	-22.450230	76.224747	-658.250305	315.665375	1277.602783	-608.786438	-72.794136	1295.262573	-589.503052	124.969460	1316.913086	-555.841309	150.398727	1582.006958	-698.602112	337.247498	1041.836792	-634.854919	-126.083580	1063.919434	-584.471375	312.379303	797.271301	-530.458496	-82.408485	826.915710	-603.375854	106.159714	960.216003	373.115570	4.384419	923.570679	404.317810	183.114761
-616.664978	206.315704	861.546570	-609.022522	7.123833	859.790039	-735.597595	251.054016	420.054840	-660.853882	-25.687284	473.333160	-722.785034	259.209167	67.162300	-725.245789	-22.435812	76.227921	-658.101440	315.729279	1277.474854	-608.382263	-72.670372	1295.279297	-589.152161	125.062553	1316.829590	-555.622925	150.560684	1581.961060	-698.504517	337.256622	1041.694702	-634.539978	-126.031044	1063.953003	-584.317383	312.480682	797.203064	-530.152527	-82.309227	826.939514	-603.131104	106.214767	960.194214	373.192932	4.371115	923.564087	404.399750	183.126312
-616.497925	206.367874	861.526428	-608.756226	7.126967	859.752258	-735.603149	251.047760	420.058319	-660.804504	-25.664881	473.320282	-722.808105	259.167236	67.136841	-725.260437	-22.476063	76.235504	-657.933472	315.794434	1277.356812	-607.892700	-72.535667	1295.301270	-588.833801	125.177834	1316.679321	-555.370239	150.756973	1581.901855	-698.397827	337.270508	1041.571289	-634.234497	-125.957489	1063.956787	-584.125000	312.524384	797.087036	-529.820190	-82.202621	826.911438	-602.884583	106.239746	960.162354	373.260773	4.325281	923.580994	404.444794	183.145645
-616.306885	206.369186	861.516724	-608.465637	7.148534	859.739624	-735.584045	251.034561	420.055725	-660.688232	-25.580181	473.283112	-722.756958	259.154846	67.122467	-725.310852	-22.476894	76.250031	-657.778564	315.831146	1277.232910	-607.541504	-72.440483	1295.233643	-588.476807	125.294594	1316.602783	-555.325195	150.663483	1581.674072	-698.283203	337.289917	1041.460083	-633.932007	-125.975807	1063.955933	-583.989502	312.569672	797.013733	-529.559692	-82.126900	826.863770	-602.643799	106.254547	960.151184	373.308289	4.303590	923.579590	404.503906	183.114166
-616.414124	206.645355	861.498901	-609.018799	7.003899	859.400818	-735.664429	251.098236	420.128052	-660.952942	-25.824978	473.298004	-722.830811	259.139435	67.129135	-725.489319	-22.491793	76.299568	-657.596252	315.879272	1277.128784	-607.164001	-72.366516	1295.187744	-588.154053	125.386314	1316.502563	-554.880737	151.068497	1581.770630	-698.218994	337.634949	1041.345459	-633.549805	-125.972870	1063.952148	-583.860107	312.590912	796.917542	-529.282410	-82.055893	826.864807	-602.796326	106.146385	959.954285	373.386475	4.273731	923.586731	404.573212	183.055573
-616.300171	206.596115	861.451050	-608.835266	6.998150	859.329651	-735.561523	251.103821	420.147308	-660.850037	-25.789116	473.306641	-722.868958	259.138519	67.155037	-725.397766	-22.471943	76.282761	-657.409241	315.914185	1277.056396	-606.680481	-72.248703	1295.228271	-587.833801	125.509438	1316.463989	-554.855225	150.936844	1581.502686	-698.064514	337.632904	1041.279907	-633.151550	-125.971626	1063.953979	-583.731201	312.583588	796.778137	-529.026672	-81.978340	826.850037	-602.589172	106.112808	959.888916	373.463806	4.292214	923.597656	404.638824	183.059509
-616.188599	206.572617	861.415283	-608.642761	7.010235	859.341309	-735.412292	251.108276	420.134155	-660.835999	-25.766619	473.314240	-722.815857	259.138916	67.178131	-725.311646	-22.461580	76.331764	-657.204651	315.988556	1277.000854	-606.394897	-72.159256	1295.157959	-587.511108	125.583572	1316.430664	-554.363037	151.455475	1581.655396	-697.841492	337.333374	1041.219604	-632.791687	-125.927216	1063.939331	-583.609741	312.612335	796.654907	-528.800903	-81.909424	826.819458	-602.405090	106.135933	959.873779	373.542236	4.278145	923.624817	404.716949	183.043594
-616.025879	206.605804	861.402466	-608.445862	7.027678	859.315063	-735.269043	251.133881	420.138336	-660.766479	-25.796354	473.366150	-722.823669	259.148102	67.182503	-725.263184	-22.465414	76.375198	-656.991821	316.041473	1276.917725	-606.044128	-72.081291	1295.163574	-587.208862	125.676270	1316.374146	-554.047302	151.604584	1581.600220	-697.663513	337.339172	1041.151978	-632.419922	-125.895782	1063.934937	-583.525574	312.650543	796.554138	-528.580200	-81.850815	826.787659	-602.199219	106.157326	959.851624	373.634186	4.243374	923.658997	404.795380	183.015579
-615.619812	206.353104	861.370789	-607.457581	7.210140	859.637512	-735.020691	251.077484	420.081146	-660.528564	-25.621420	473.415039	-722.690857	259.130524	67.197464	-725.125061	-22.453753	76.390053	-656.794312	316.087341	1276.847778	-605.668030	-71.979713	1295.189697	-586.897705	125.758293	1316.282837	-553.770142	151.790787	1581.521729	-697.511414	337.389557	1041.071533	-632.067993	-125.904427	1063.972046	-583.412720	312.654236	796.433594	-528.372803	-81.780289	826.748779	-601.638367	106.321327	960.011841	373.707581	4.234934	923.674683	404.855408	183.026047
-615.416504	206.333221	861.376038	-607.185913	7.220724	859.665833	-734.899170	251.069992	420.094666	-660.441895	-25.595623	473.443634	-722.674561	259.112335	67.193657	-725.131226	-22.480692	76.425316	-656.612366	316.127625	1276.786987	-605.246094	-71.919083	1295.235474	-586.579529	125.807976	1316.242432	-553.481934	151.965118	1581.463867	-696.812012	336.916260	1040.867310	-631.732056	-125.878517	1063.988403	-580.712036	313.372894	798.851074	-528.167114	-81.701057	826.704041	-601.405823	106.331314	960.029114	373.793762	4.225063	923.680420	404.927307	183.024521
-615.488342	206.715714	861.427368	-607.787720	7.070327	859.310669	-734.921082	251.120819	420.155182	-660.646851	-25.783710	473.427368	-722.719360	259.088837	67.223503	-725.226807	-22.508051	76.492928	-656.448730	316.135254	1276.738525	-604.846985	-71.858582	1295.216675	-586.276184	125.863373	1316.196533	-553.178223	152.123489	1581.414307	-696.669067	336.914154	1040.827026	-631.381348	-125.854897	1063.991821	-580.481140	313.213684	798.764709	-527.950745	-81.619354	826.658997	-601.556519	106.227074	959.857300	373.866943	4.214182	923.664856	404.994263	183.012939
-615.325500	206.686752	861.428833	-607.596619	7.050905	859.309021	-734.840515	251.108536	420.203857	-660.565491	-25.779499	473.431732	-722.721741	259.077057	67.271606	-725.227173	-22.558046	76.486786	-656.263977	316.158142	1276.712036	-604.465881	-71.772850	1295.178589	-585.983093	125.917122	1316.191650	-552.907471	152.286514	1581.375000	-696.526917	336.880890	1040.817993	-631.028687	-125.769463	1064.010376	-580.414917	313.205994	798.684998	-527.705261	-81.713486	826.644897	-601.350159	106.203918	959.854248	373.916046	4.236396	923.660583	405.032532	182.997803
-614.819092	206.340225	861.401855	-606.475403	7.227998	859.631531	-734.597534	250.992310	420.165070	-660.273987	-25.509109	473.425171	-722.652893	259.033600	67.267822	-725.074463	-22.538706	76.488556	-656.101318	316.149536	1276.668701	-604.160217	-71.721382	1295.126221	-585.710510	125.965973	1316.197632	-552.908813	152.112839	1581.112061	-696.370056	336.862183	1040.794678	-630.708740	-125.710579	1063.998291	-580.259827	313.211823	798.652588	-527.467896	-81.645821	826.614380	-600.698608	106.316299	960.019470	374.008728	4.253832	923.654846	405.106720	182.990067
-614.649719	206.275711	861.397461	-606.217529	7.244814	859.664917	-734.525574	251.004745	420.220062	-660.201721	-25.465923	473.464813	-722.611877	259.033691	67.301109	-725.066711	-22.524147	76.517731	-655.916992	316.186768	1276.653320	-603.789917	-71.669983	1295.146973	-585.439331	126.036491	1316.202148	-552.624756	152.263885	1581.092529	-696.243164	336.843384	1040.796875	-630.359131	-125.630585	1064.017090	-580.111511	313.198181	798.635437	-527.227905	-81.554390	826.596375	-600.458069	106.316734	960.031433	374.119659	4.141058	923.682739	405.366058	182.697998
-614.508484	206.265060	861.376160	-606.014893	7.229064	859.678284	-734.408508	250.958527	420.231232	-660.209045	-25.422750	473.476654	-722.575806	259.040436	67.306694	-724.974243	-22.513590	76.572014	-655.723267	316.219757	1276.616821	-603.423584	-71.612198	1295.195801	-585.156311	126.111580	1316.210815	-552.347778	152.428314	1581.071533	-696.118469	336.844757	1040.749878	-630.066040	-125.552048	1064.049316	-579.985168	313.235657	798.599976	-527.029846	-81.487625	826.576172	-600.246643	106.325691	960.023560	374.212952	4.170485	923.684387	405.430908	182.728912
-614.335327	206.280746	861.381897	-605.810242	7.260613	859.667480	-734.347351	250.928711	420.215820	-660.174744	-25.384821	473.536133	-722.580322	259.047028	67.328262	-725.005493	-22.514624	76.600243	-655.525146	316.242310	1276.600586	-603.058411	-71.566429	1295.286499	-584.892578	126.173965	1316.222900	-552.014404	152.636627	1581.153809	-695.984863	336.868378	1040.745972	-629.714844	-125.641922	1064.149292	-579.971497	313.144440	798.548096	-526.816406	-81.426735	826.590515	-600.014160	106.344482	960.016602	374.288666	4.155669	923.709290	405.515533	182.734772
-614.500671	206.628754	861.403259	-606.489136	7.095848	859.289856	-734.433899	250.951355	420.328064	-660.440369	-25.594847	473.576202	-722.643799	259.005615	67.330399	-725.114014	-22.525286	76.667328	-655.366577	316.262878	1276.581177	-602.757813	-71.540245	1295.299438	-584.623901	126.227211	1316.213989	-551.525391	153.038193	1581.255249	-695.814819	336.810059	1040.719727	-629.446045	-125.631477	1064.187988	-579.786072	313.175598	798.574280	-526.594788	-81.369095	826.605774	-600.209412	106.221733	959.814148	374.354858	4.139313	923.726257	405.575653	182.725418
-614.074768	206.316422	861.362976	-605.513855	7.201641	859.618652	-734.113892	250.749649	420.311890	-660.180420	-25.380665	473.596771	-722.452698	258.995056	67.310066	-724.992920	-22.528908	76.640594	-655.168213	316.253174	1276.566895	-602.425354	-71.542000	1295.324951	-584.370544	126.288910	1316.204956	-551.234375	153.166718	1581.231567	-695.644409	336.748566	1040.712036	-629.156555	-125.588440	1064.191162	-579.628967	313.195129	798.563721	-526.392944	-81.293762	826.605103	-599.642944	106.323959	959.973267	374.515198	3.851473	923.746582	405.953278	182.087601
-613.911621	206.301773	861.376953	-605.303833	7.221679	859.613220	-734.028320	250.728226	420.348480	-660.123047	-25.354252	473.562897	-722.407898	258.955719	67.351875	-724.954407	-22.528423	76.640137	-654.989319	316.267395	1276.571289	-602.022888	-71.508316	1295.361084	-584.091492	126.295593	1316.177734	-550.982300	153.275864	1581.192261	-695.474731	336.717285	1040.709229	-628.886047	-125.415466	1064.155884	-579.458191	313.182861	798.596008	-526.188354	-81.251785	826.588196	-599.438293	106.320091	959.975708	374.604553	3.891891	923.737244	406.024719	182.052597
-613.787170	206.348969	861.385498	-605.181213	7.261146	859.572876	-733.964355	250.695602	420.342621	-660.038086	-25.352953	473.536072	-722.427612	258.942657	67.350121	-725.002930	-22.543354	76.639786	-654.802673	316.271118	1276.557739	-601.757751	-71.472092	1295.276123	-583.820618	126.313087	1316.137817	-550.741882	153.359375	1581.143066	-695.368164	336.903687	1040.689331	-628.592834	-125.431938	1064.132568	-579.308838	313.169403	798.605591	-525.945557	-81.185135	826.545349	-599.267395	106.340988	959.954834	374.530975	4.124755	923.735291	405.730957	182.697586
-613.603577	206.353622	861.359985	-604.992737	7.235329	859.551758	-733.862915	250.678574	420.386932	-660.047119	-25.419027	473.562836	-722.377686	258.951752	67.374298	-724.992615	-22.537487	76.658684	-654.589783	316.246307	1276.543701	-601.420288	-71.458076	1295.242432	-583.528625	126.317520	1316.113647	-550.499023	153.403809	1581.120117	-695.128479	336.647797	1040.677979	-628.302063	-125.390381	1064.111084	-579.123779	313.134735	798.565308	-525.711426	-81.123466	826.526855	-599.050964	106.334290	959.928406	374.589539	4.156934	923.737610	405.766785	182.773285
-613.762756	206.669785	861.368042	-605.607849	7.101094	859.230713	-733.939087	250.778763	420.448639	-660.187561	-25.579369	473.549622	-722.523865	258.948975	67.390282	-725.025024	-22.565147	76.709473	-654.370056	316.249969	1276.508545	-601.095703	-71.418869	1295.228516	-583.254150	126.351318	1316.109741	-550.295715	153.509338	1581.087036	-694.977417	336.686646	1040.644897	-627.981934	-125.391769	1064.086914	-579.001587	313.116516	798.508179	-525.489868	-81.047577	826.482971	-599.223450	106.247871	959.748535	374.688538	4.171547	923.733826	405.862244	182.752533
-613.628296	206.700409	861.349670	-605.492188	7.122516	859.207642	-733.878601	250.754807	420.469147	-660.120728	-25.584536	473.574921	-722.430969	258.934052	67.388733	-724.968567	-22.559090	76.774841	-654.141541	316.255280	1276.475464	-600.781128	-71.373001	1295.247314	-582.972168	126.382004	1316.097290	-550.077209	153.624100	1581.055420	-694.789978	336.710297	1040.609619	-627.686157	-125.352547	1064.087769	-578.819885	313.134186	798.472717	-525.277649	-80.997337	826.468323	-599.053101	106.272484	959.723083	374.782959	4.152147	923.745911	405.978821	182.699799
-613.193726	206.384583	861.322083	-604.507751	7.282665	859.570862	-733.667053	250.642944	420.401459	-659.792725	-25.395311	473.622040	-722.292664	258.922150	67.396393	-724.782715	-22.551353	76.787949	-653.905396	316.273834	1276.441650	-600.500671	-71.320442	1295.233276	-582.737000	126.414894	1316.071289	-550.081299	153.428909	1580.872314	-694.582886	336.727509	1040.564575	-627.365051	-125.492302	1064.143311	-578.536499	313.199982	798.425110	-525.069763	-80.921959	826.474976	-598.507263	106.410057	959.909180	374.845459	4.161379	923.762329	406.030945	182.698044
-613.052856	206.369751	861.315063	-604.337769	7.271430	859.579041	-733.639648	250.645432	420.449463	-659.794373	-25.450104	473.651428	-722.341614	258.908905	67.428886	-724.809387	-22.577280	76.817169	-653.661682	316.287964	1276.417480	-600.255676	-71.331909	1295.225464	-582.492249	126.416046	1316.064941	-549.922546	153.411133	1580.807373	-694.345886	336.688568	1040.560913	-627.114014	-125.577774	1064.164307	-578.562561	313.535339	798.476318	-524.905151	-80.907074	826.436829	-598.333801	106.406891	959.907959	374.916534	4.151735	923.777222	406.111237	182.641586
-612.906006	206.383133	861.323364	-604.222351	7.259326	859.568420	-733.658691	250.648361	420.484070	-659.729553	-25.459553	473.672424	-722.310303	258.886810	67.451241	-724.798401	-22.553469	76.824272	-653.447754	316.292450	1276.408203	-599.930359	-71.315033	1295.250610	-582.268250	126.432404	1316.031128	-549.709412	153.430893	1580.815674	-694.146179	336.677582	1040.552490	-626.862366	-125.518394	1064.151245	-578.415039	313.509735	798.441650	-524.727295	-80.866554	826.418457	-598.179749	106.397537	959.904358	374.997192	4.169001	923.791687	406.185547	182.632217
-612.812805	206.358597	861.330261	-604.117249	7.296582	859.556519	-733.707886	250.696320	420.531006	-659.653809	-25.527243	473.663696	-722.352966	258.850830	67.497131	-724.853577	-22.568417	76.830788	-653.209717	316.288849	1276.389160	-599.623962	-71.317024	1295.282715	-582.063171	126.419304	1315.999756	-549.486267	153.427063	1580.812378	-693.913940	336.639984	1040.551636	-626.644043	-125.388054	1064.127319	-578.253601	313.511688	798.405823	-524.545654	-80.876450	826.384949	-598.054626	106.396164	959.899109	375.064819	4.169462	923.778564	406.249939	182.648849
-612.928772	206.615891	861.332947	-604.698364	7.128503	859.242676	-733.850891	250.789459	420.588379	-659.710205	-25.690619	473.660095	-722.469116	258.839264	67.514778	-724.913391	-22.587210	76.873108	-653.002197	316.292969	1276.367798	-599.294739	-71.299904	1295.280762	-581.815369	126.451340	1315.974487	-549.270752	153.433167	1580.793213	-693.712158	336.652466	1040.508179	-626.403687	-125.406677	1064.157227	-578.122192	313.523773	798.373169	-524.371277	-80.829712	826.357239	-598.233093	106.266800	959.724670	375.162537	4.161693	923.780334	406.344788	182.571365
-612.833130	206.601608	861.324829	-604.596924	7.122579	859.232910	-733.856262	250.794342	420.612549	-659.595459	-25.692366	473.657501	-722.565796	258.819702	67.519051	-724.949890	-22.584009	76.919708	-652.775452	316.288086	1276.356812	-599.110718	-71.316933	1295.283813	-581.602112	126.472336	1315.950684	-548.993774	153.499039	1580.819824	-693.541992	336.655365	1040.523804	-626.166992	-125.412979	1064.165771	-578.090149	313.421417	798.338135	-524.170349	-80.808434	826.340393	-598.115845	106.256958	959.713745	375.211426	4.172078	923.778442	406.403748	182.602798
-612.753235	206.554550	861.306702	-604.502625	7.112834	859.221252	-733.798767	250.815643	420.590027	-659.412048	-25.697168	473.650360	-722.542603	258.828857	67.500320	-724.924500	-22.576597	76.934341	-652.581116	316.290833	1276.328125	-598.928284	-71.309769	1295.250610	-581.388916	126.504074	1315.974731	-548.779541	153.470062	1580.792114	-693.392456	336.692719	1040.489136	-625.915955	-125.520920	1064.212891	-577.969604	313.416443	798.281189	-523.983582	-80.839226	826.338806	-597.984924	106.234306	959.694214	375.286133	4.200993	923.783630	406.459320	182.612411
-612.646179	206.578339	861.305847	-604.392456	7.129837	859.206055	-733.692505	250.774445	420.593445	-659.280823	-25.756128	473.673218	-722.543640	258.782318	67.485077	-724.948608	-22.582378	76.982887	-652.351074	316.302216	1276.322510	-598.709717	-71.272560	1295.236084	-581.178650	126.516258	1315.989258	-548.560791	153.433640	1580.787720	-693.229797	336.870392	1040.492432	-625.748230	-125.523979	1064.222778	-577.805176	313.410156	798.297791	-523.828430	-80.677597	826.288147	-597.869629	106.248001	959.685425	375.149475	4.609102	923.798462	405.924774	183.759476
-612.331482	206.362991	861.302795	-603.710571	7.200294	859.477783	-733.505432	250.716125	420.550903	-658.949707	-25.638647	473.691498	-722.483398	258.784058	67.479156	-724.846436	-22.549509	76.989998	-652.151306	316.305023	1276.334595	-598.502808	-71.232948	1295.250610	-580.985413	126.515739	1315.979370	-548.359314	153.449814	1580.761475	-693.075073	336.930450	1040.486816	-625.529907	-125.524475	1064.235962	-577.664246	313.395691	798.285095	-523.634399	-80.694885	826.298096	-597.498901	106.325851	959.834106	375.212189	4.653331	923.818420	405.953247	183.814758
-612.209534	206.320251	861.285828	-603.536255	7.230780	859.479431	-733.418152	250.702393	420.558350	-658.770264	-25.617416	473.677307	-722.414124	258.789703	67.528008	-724.835266	-22.545111	76.986420	-651.982727	316.319580	1276.333740	-598.404602	-71.221321	1295.238159	-580.782959	126.531059	1315.983032	-548.153198	153.386917	1580.756104	-692.815247	336.636475	1040.512329	-625.377441	-125.529800	1064.216187	-577.535583	313.305878	798.232056	-523.453613	-80.713470	826.296326	-597.356140	106.331383	959.827087	375.288086	4.628409	923.830933	406.079926	183.727524
-612.114014	206.337799	861.281067	-603.481750	7.218722	859.454834	-733.348328	250.703079	420.580170	-658.666016	-25.700172	473.671112	-722.411133	258.751678	67.513321	-724.862915	-22.558914	76.976059	-651.787415	316.340057	1276.331055	-598.198059	-71.197853	1295.244507	-580.609192	126.513672	1315.961670	-547.965332	153.352417	1580.738403	-692.635498	336.605896	1040.504639	-625.211365	-125.517792	1064.204590	-577.366089	313.304108	798.217957	-523.271606	-80.699448	826.304199	-597.276978	106.322311	959.811890	375.334930	4.670635	923.832397	406.133789	183.767212
-611.997070	206.282684	861.252014	-603.380676	7.166664	859.437378	-733.276794	250.702179	420.553162	-658.604675	-25.745600	473.684418	-722.440491	258.737305	67.507614	-724.923828	-22.580954	76.972130	-651.604431	316.352783	1276.305054	-598.065002	-71.187500	1295.224365	-580.460510	126.513245	1315.911987	-547.778992	153.317261	1580.704224	-692.439331	336.570465	1040.472168	-625.049072	-125.542595	1064.174927	-577.310974	313.449188	798.263367	-523.077576	-80.893105	826.328796	-597.169983	106.273582	959.788879	375.398407	4.709245	923.836975	406.176605	183.845062
-611.941345	206.228867	861.199341	-603.313293	7.093564	859.420532	-733.214417	250.674393	420.550781	-658.528381	-25.775928	473.686493	-722.437988	258.756744	67.515930	-724.966370	-22.568535	76.976112	-651.410950	316.363495	1276.257202	-597.965393	-71.189453	1295.163818	-580.309570	126.526154	1315.858887	-547.596313	153.319702	1580.649414	-692.295227	336.619965	1040.430908	-624.920837	-125.589577	1064.168457	-577.096069	313.248322	798.120605	-522.932007	-80.896927	826.326416	-597.075989	106.230103	959.750793	375.451355	4.719759	923.838318	406.233673	183.964142
-611.841614	206.190887	861.169189	-603.224060	7.093168	859.418396	-733.164795	250.690521	420.554016	-658.437744	-25.796211	473.682098	-722.390625	258.761993	67.508041	-724.963928	-22.587746	76.997200	-651.216553	316.375122	1276.219727	-597.809204	-71.186897	1295.164063	-580.149231	126.534943	1315.814697	-547.424438	153.304153	1580.592163	-692.112122	336.609711	1040.389404	-624.791809	-125.607880	1064.148438	-576.919128	313.215027	798.088745	-522.788574	-80.913780	826.314087	-596.972107	106.224701	959.733704	375.481873	4.768656	923.837463	406.268066	184.036209
-611.735535	206.137146	861.164368	-603.079468	7.093476	859.450623	-733.124023	250.684387	420.584839	-658.357666	-25.774902	473.693024	-722.430176	258.747253	67.519234	-724.919250	-22.572496	76.996552	-651.043335	316.367981	1276.175171	-597.710999	-71.194229	1295.161377	-579.970276	126.534477	1315.777954	-547.226379	153.287491	1580.562622	-691.935120	336.653015	1040.345093	-624.682312	-125.552650	1064.116577	-576.794495	313.161774	798.057373	-522.651184	-80.919685	826.325562	-596.838440	106.218781	959.746582	375.556580	4.791159	923.854797	406.338165	184.128540
-611.623840	206.160065	861.183350	-602.971436	7.055912	859.443726	-733.086975	250.655350	420.620789	-658.269775	-25.788387	473.690399	-722.384033	258.753540	67.526955	-724.882019	-22.553406	77.042694	-650.860779	316.382416	1276.177124	-597.581665	-71.174202	1295.148193	-579.833923	126.543549	1315.756470	-547.031555	153.256668	1580.526367	-691.771545	336.699554	1040.339844	-624.586975	-125.584419	1064.138062	-576.656250	313.140869	798.057922	-522.567261	-80.960052	826.308594	-596.736694	106.198105	959.753418	375.831726	4.429317	923.893738	407.057251	182.873413
-611.698364	206.345535	861.194336	-603.401367	6.925331	859.174988	-733.154419	250.716064	420.678864	-658.327637	-25.907524	473.670013	-722.460022	258.751953	67.552063	-724.983276	-22.557255	77.062798	-650.677368	316.362061	1276.136475	-597.414673	-71.171219	1295.158447	-579.697327	126.524269	1315.716675	-546.840637	153.231049	1580.474609	-691.651428	336.767853	1040.325684	-624.503418	-125.612694	1064.135376	-576.526978	313.127838	798.027222	-522.517456	-80.859512	826.260315	-596.863525	106.073242	959.610474	375.918335	4.404645	923.906189	407.155457	182.808289
-611.390747	206.090469	861.176514	-602.689941	7.059117	859.432129	-733.008972	250.647156	420.634521	-658.065125	-25.817717	473.676331	-722.391907	258.755432	67.546532	-724.930054	-22.560223	77.032562	-650.527344	316.373749	1276.108276	-597.300842	-71.158653	1295.161621	-579.562988	126.522179	1315.682251	-546.661743	153.219604	1580.422363	-691.493713	336.774292	1040.291626	-624.444275	-125.561264	1064.090210	-576.364868	313.096985	798.005249	-522.468811	-80.898064	826.214355	-596.484131	106.164742	959.744751	375.759369	4.825404	923.898071	406.590881	184.037186
-611.163757	205.969467	861.165771	-602.488464	7.056472	859.467590	-732.899292	250.590912	420.585663	-657.947510	-25.800200	473.638947	-722.366150	258.752563	67.531387	-724.868591	-22.561460	77.000916	-650.402405	316.359955	1276.089233	-597.233215	-71.189690	1295.118530	-579.445007	126.505554	1315.629517	-546.295471	153.450287	1580.525391	-691.421997	337.056885	1040.251343	-624.394287	-125.551468	1064.043701	-576.282715	313.100555	797.991943	-522.412415	-80.940887	826.190979	-596.306396	106.122787	959.761047	375.810364	4.898177	923.895142	406.590210	184.225143
-611.135498	206.063538	861.122864	-602.473938	6.997938	859.428528	-732.897156	250.617661	420.612122	-657.807739	-25.755346	473.582062	-722.412170	258.715363	67.525612	-724.961060	-22.544453	76.968040	-650.264465	316.363800	1276.062866	-597.086121	-71.184494	1295.133789	-579.337158	126.497551	1315.568726	-546.388977	153.126358	1580.248047	-691.284851	337.061646	1040.233398	-624.353210	-125.539055	1064.029297	-576.174072	313.097961	797.980896	-522.364563	-80.962875	826.171265	-596.267151	106.142830	959.718201	375.905914	4.867429	923.892883	406.691437	184.168289
-610.998657	205.950104	861.079407	-602.330627	6.953631	859.440918	-732.819031	250.610336	420.573242	-657.734680	-25.790318	473.572144	-722.329102	258.692139	67.490822	-724.929199	-22.541193	76.965591	-650.134827	316.376495	1276.042969	-597.038452	-71.193665	1295.092041	-579.210632	126.481812	1315.558228	-546.191895	153.168671	1580.245483	-691.165283	337.086731	1040.199951	-624.313599	-125.557045	1064.010742	-576.037354	313.075684	797.944519	-522.330078	-81.043671	826.126343	-596.147339	106.091187	959.704895	375.957306	4.878437	923.888184	406.749664	184.203598
-610.881409	205.876572	861.024292	-602.206482	6.923923	859.456116	-732.734619	250.575928	420.589722	-657.772583	-25.877544	473.595551	-722.319580	258.691956	67.485985	-724.922363	-22.565592	76.999176	-649.982178	316.402283	1276.024658	-596.885315	-71.204681	1295.120361	-579.112427	126.475632	1315.530029	-545.848328	153.409897	1580.371094	-691.024597	337.005280	1040.197510	-624.283325	-125.555092	1064.012939	-575.942566	313.026306	797.890259	-522.334106	-81.078674	826.122070	-596.025513	106.075043	959.684937	376.036377	4.874465	923.896423	406.826782	184.176865
-611.045959	206.153564	861.032654	-602.847107	6.757588	859.125671	-732.805115	250.662247	420.655426	-657.955261	-26.092127	473.641937	-722.434998	258.703247	67.515907	-724.998535	-22.565340	77.040291	-649.827271	316.399902	1276.027832	-596.837769	-71.240082	1295.081299	-579.019470	126.463562	1315.509521	-545.684204	153.400589	1580.345337	-690.885986	337.004181	1040.166992	-624.279846	-125.571808	1064.026733	-575.829651	313.031982	797.885315	-522.360291	-81.146774	826.096802	-596.264709	105.943909	959.505676	376.249512	4.607885	923.916992	407.280670	183.330429
-610.778320	206.040634	861.096436	-602.757324	6.785234	859.113770	-732.678162	250.656616	420.638672	-657.870544	-26.068039	473.614594	-722.417419	258.704773	67.516144	-724.916748	-22.536842	77.019577	-649.685608	316.424530	1275.995117	-596.833984	-71.255959	1295.036499	-578.892822	126.460571	1315.520020	-545.579224	153.381866	1580.320068	-690.761230	337.016571	1040.151001	-624.297791	-125.573753	1064.010742	-575.744446	312.998383	797.840942	-522.372131	-81.187798	826.065002	-596.105286	105.852806	959.533447	376.203888	4.888957	923.932495	406.995178	184.133133
-610.835327	206.155090	861.032349	-602.684082	6.698565	859.132813	-732.657410	250.659073	420.665955	-657.885498	-26.086441	473.632141	-722.440613	258.730591	67.517487	-724.978027	-22.540274	77.055344	-649.528931	316.411407	1275.962280	-596.724182	-71.246574	1295.057251	-578.794128	126.436623	1315.509521	-545.650696	153.132736	1580.117798	-690.647766	337.093689	1040.151367	-624.286560	-125.588432	1064.003540	-575.636353	312.963318	797.815369	-522.376343	-81.217529	826.040161	-596.071838	105.916725	959.508484	376.264679	4.958729	923.934326	407.013367	184.320511
-610.542480	206.079453	861.120422	-602.572205	6.786500	859.101013	-732.538452	250.640030	420.625580	-657.810608	-26.084667	473.591370	-722.374756	258.734222	67.517174	-724.938293	-22.522879	77.026230	-649.360718	316.398621	1275.961548	-596.684509	-71.260323	1295.018921	-578.708069	126.438156	1315.482300	-545.543884	153.119339	1580.082275	-690.475769	336.820801	1040.154541	-624.286499	-125.576393	1063.993652	-575.568909	312.946136	797.764221	-522.397644	-81.287483	825.989868	-595.898621	105.851753	959.539368	376.348267	4.931218	923.937195	407.114563	184.202866
-610.408508	206.086395	861.132019	-602.502808	6.764668	859.090881	-732.495728	250.608307	420.637634	-657.802002	-26.125242	473.595551	-722.393433	258.731445	67.512360	-724.992004	-22.521372	77.021591	-649.221069	316.392578	1275.923828	-596.595032	-71.269112	1295.012573	-578.585571	126.411507	1315.468872	-545.409363	153.115387	1580.058350	-690.337341	336.822174	1040.137695	-624.275391	-125.601387	1063.972778	-575.492188	312.921600	797.731506	-522.449951	-81.337524	825.958191	-595.809204	105.829597	959.541321	376.443146	4.928445	923.922668	407.192261	184.186401
-610.016785	205.782425	861.097595	-601.640076	6.925857	859.423828	-732.335754	250.548874	420.579834	-657.487061	-25.873434	473.554352	-722.295593	258.742615	67.532822	-724.827454	-22.518250	76.974312	-649.081604	316.379578	1275.916260	-596.587830	-71.306351	1294.970703	-578.493164	126.371223	1315.449097	-545.296509	153.117111	1580.035400	-690.211182	336.813812	1040.121582	-624.287415	-125.608170	1063.959961	-575.367676	312.859619	797.734863	-522.472290	-81.407631	825.937500	-595.357361	105.958183	959.710205	376.716705	4.514105	923.943359	407.904846	182.951904
-610.109497	205.725845	860.954041	-601.608765	6.858262	859.440002	-732.379517	250.573776	420.615723	-657.487549	-25.933195	473.576660	-722.317261	258.748871	67.530525	-724.847351	-22.521677	76.959587	-648.946472	316.375610	1275.889648	-596.570129	-71.319611	1294.979492	-578.395264	126.365784	1315.435547	-545.185913	153.109177	1580.027344	-690.096680	336.823212	1040.126221	-624.328308	-125.639183	1063.959961	-575.296692	312.844849	797.724854	-522.537781	-81.450340	825.909790	-595.326477	105.985184	959.640320	376.805145	4.513754	923.968079	407.998718	182.906799
-610.030945	205.719086	860.934082	-601.622314	6.810108	859.439148	-732.366211	250.549561	420.617462	-657.502258	-25.949659	473.596710	-722.356506	258.735260	67.504967	-724.808777	-22.515097	77.003670	-648.799927	316.375366	1275.920166	-596.512451	-71.339348	1295.003174	-578.310120	126.344856	1315.463013	-545.090332	153.132996	1580.013916	-689.995422	336.860901	1040.138062	-624.361389	-125.628014	1064.013306	-575.215881	312.838989	797.692871	-522.590820	-81.470367	825.923035	-595.292786	105.962524	959.629822	376.928375	4.584004	923.973083	408.070038	182.935196
-609.963196	205.638336	860.898254	-601.599243	6.789310	859.436462	-732.332764	250.556015	420.638519	-657.492004	-25.993605	473.623993	-722.338562	258.720367	67.497780	-724.835327	-22.501209	76.994934	-648.651855	316.381653	1275.914551	-596.531555	-71.375977	1294.982300	-578.214722	126.316284	1315.457031	-545.062195	153.073929	1579.940430	-689.895874	336.878387	1040.139771	-624.389282	-125.639351	1063.996094	-575.135864	312.807343	797.674622	-522.649536	-81.538971	825.920898	-595.229431	105.926636	959.608704	376.971802	4.702694	924.008789	407.927612	183.304947
-609.892395	205.615128	860.886597	-601.536682	6.758965	859.439514	-732.323792	250.572403	420.652313	-657.453613	-25.990278	473.605896	-722.362610	258.737030	67.549530	-724.783875	-22.502014	76.992149	-648.512024	316.386902	1275.883301	-596.560425	-71.394112	1294.979492	-578.142334	126.291565	1315.455200	-544.961914	153.038376	1579.931152	-689.780884	336.894043	1040.127930	-624.419373	-125.669800	1064.006348	-575.063049	312.778198	797.650696	-522.692200	-81.564926	825.912842	-595.157349	105.907013	959.603821	377.054352	4.707254	924.038086	407.992249	183.336319
-609.799133	205.558807	860.879211	-601.500977	6.705163	859.434265	-732.254333	250.516846	420.636078	-657.458862	-26.031672	473.598328	-722.339111	258.708557	67.524498	-724.774048	-22.496021	76.977898	-648.366272	316.368225	1275.873535	-596.497925	-71.424515	1294.980835	-578.031555	126.270943	1315.436646	-544.819153	153.102356	1579.963257	-689.635620	336.855469	1040.100342	-624.433472	-125.701241	1064.021484	-574.959961	312.776001	797.642639	-522.708496	-81.608406	825.904724	-595.077515	105.850601	959.595886	376.994141	4.970511	924.064209	407.708466	184.187592
-609.713501	205.576324	860.886047	-601.463257	6.698034	859.398438	-732.235413	250.510849	420.640991	-657.370239	-26.028027	473.585571	-722.336182	258.715393	67.520294	-724.771118	-22.508192	76.969139	-648.233826	316.369659	1275.838745	-596.441956	-71.420334	1294.981201	-577.932678	126.252060	1315.388672	-544.713928	153.090134	1579.940308	-689.513916	336.834900	1040.088135	-624.446472	-125.668587	1063.995972	-574.837280	312.729431	797.622192	-522.725281	-81.661232	825.872314	-595.003052	105.832512	959.579956	377.215393	4.711334	924.071594	408.156403	183.358322
-609.583069	205.564270	860.879639	-601.379639	6.709365	859.394531	-732.162354	250.479294	420.648560	-657.326782	-25.995779	473.550690	-722.336121	258.691467	67.500160	-724.815979	-22.482164	76.973877	-648.109741	316.365723	1275.822632	-596.416504	-71.414680	1294.945068	-577.850891	126.225578	1315.384766	-544.616394	153.085312	1579.923584	-689.378784	336.839325	1040.091309	-624.475830	-125.724510	1064.007935	-574.735718	312.707520	797.594177	-522.746826	-81.708069	825.872803	-594.909363	105.830307	959.576172	377.154480	4.958317	924.086487	407.863220	184.204407
-609.511536	205.541443	860.877686	-601.345764	6.680090	859.393433	-732.141663	250.504959	420.642212	-657.309448	-26.061926	473.564392	-722.361877	258.709991	67.509003	-724.875977	-22.487589	76.965515	-647.977173	316.372681	1275.808838	-596.382141	-71.418503	1294.967041	-577.772644	126.204277	1315.385376	-544.603394	153.034363	1579.851685	-689.220642	336.795685	1040.059204	-624.486389	-125.718353	1064.010376	-574.592346	312.678192	797.585083	-522.749390	-81.739326	825.856506	-594.855591	105.802757	959.574585	377.215851	4.981069	924.100037	407.895721	184.323502
-609.753540	205.850494	860.887268	-602.190247	6.479195	859.026733	-732.275940	250.603745	420.712280	-657.600647	-26.299530	473.600677	-722.471924	258.690674	67.484604	-724.949951	-22.474850	77.027924	-647.838013	316.379791	1275.791260	-596.354919	-71.439735	1294.974487	-577.691833	126.197075	1315.379395	-544.521851	153.015381	1579.834473	-689.086182	336.809723	1040.050537	-624.502197	-125.763420	1064.032227	-574.474731	312.636902	797.562500	-522.776062	-81.768005	825.877869	-595.206848	105.645470	959.374512	377.612366	4.306599	924.134399	408.983887	182.347961
-609.432739	205.474792	860.841736	-601.349976	6.597977	859.360779	-732.090210	250.501587	420.637512	-657.334045	-26.120760	473.575745	-722.433594	258.705170	67.485886	-724.852112	-22.495941	76.992088	-647.708923	316.387573	1275.767212	-596.324036	-71.446579	1294.997803	-577.632202	126.184555	1315.383789	-544.389221	153.040802	1579.916992	-688.943176	336.822235	1040.038452	-624.519287	-125.758827	1064.019775	-574.366394	312.613922	797.528320	-522.807861	-81.858505	825.862793	-594.796997	105.726501	959.538025	377.528259	4.618755	924.134399	408.590363	183.183716
-609.633545	205.692566	860.798401	-602.100769	6.394440	859.023560	-732.187195	250.588455	420.710724	-657.583618	-26.348095	473.594727	-722.476257	258.696136	67.511559	-724.935181	-22.482359	77.020546	-647.605591	316.383972	1275.749268	-596.377075	-71.462791	1294.952393	-577.574646	126.151070	1315.349854	-544.371521	152.972931	1579.809326	-688.881592	337.153351	1039.972412	-624.548462	-125.808296	1064.035645	-574.259583	312.567993	797.501831	-522.814514	-81.902519	825.854187	-595.083374	105.565727	959.326660	377.392822	4.985343	924.152344	408.147034	184.371918
-609.338379	205.758789	861.009888	-601.980530	6.507449	858.989685	-732.154480	250.580292	420.745697	-657.474731	-26.293148	473.565002	-722.473328	258.696075	67.510818	-724.919861	-22.480267	77.013153	-647.453918	316.382538	1275.730835	-596.345947	-71.481796	1294.966431	-577.507751	126.155075	1315.353760	-544.283875	152.950043	1579.777710	-688.761719	337.135315	1039.972656	-624.531616	-125.788002	1064.025879	-574.175781	312.526154	797.451904	-522.778503	-81.943542	825.855469	-594.948486	105.520607	959.422668	377.643066	4.651455	924.171082	408.707642	183.304962
-609.195923	205.366058	860.775818	-601.203674	6.512322	859.334106	-732.042358	250.556870	420.687714	-657.222168	-26.174458	473.598358	-722.446411	258.697235	67.508278	-724.799011	-22.489098	76.977600	-647.357910	316.383606	1275.724609	-596.319214	-71.477600	1294.969604	-577.452087	126.131714	1315.339722	-544.193542	152.929703	1579.766968	-688.664612	337.168121	1039.985840	-624.520996	-125.797279	1064.019653	-573.828918	311.987671	797.321472	-522.756470	-82.142853	825.893127	-594.582947	105.644966	959.489319	377.692657	4.578486	924.186523	408.827179	183.246185
-609.116760	205.387299	860.793823	-601.134827	6.522869	859.339722	-732.030884	250.570236	420.690521	-657.136536	-26.171280	473.577179	-722.434326	258.705383	67.539482	-724.791199	-22.491095	76.972038	-647.250488	316.377045	1275.730591	-596.315552	-71.481850	1294.978149	-577.406799	126.125725	1315.336914	-544.118896	152.908096	1579.747925	-688.556763	337.167236	1039.964844	-624.513916	-125.785728	1064.017212	-573.729431	311.931274	797.319397	-522.721497	-82.193214	825.906921	-594.515076	105.653893	959.501770	377.647125	4.816578	924.200928	408.617004	183.913818
-608.814026	205.458374	860.996948	-601.022522	6.608965	859.336426	-731.955139	250.512131	420.714691	-657.055908	-26.208178	473.576447	-722.419434	258.705383	67.529472	-724.812561	-22.502398	76.994217	-647.147583	316.378937	1275.729126	-596.302673	-71.521576	1294.988281	-577.357727	126.101616	1315.334839	-544.045166	152.889633	1579.750244	-688.439514	337.183014	1039.969360	-624.520264	-125.782921	1064.043213	-573.603271	311.904388	797.308655	-522.719421	-82.262794	825.907654	-594.381897	105.616119	959.609192	377.701233	4.772213	924.226074	408.718048	183.889297
-608.692749	205.450470	860.994446	-600.933777	6.601319	859.362488	-731.900940	250.510040	420.732147	-656.997559	-26.260092	473.599274	-722.415222	258.699677	67.539070	-724.810425	-22.492878	77.018044	-647.047913	316.367371	1275.727905	-596.300415	-71.518478	1295.036499	-577.301697	126.103333	1315.359375	-543.963135	152.843658	1579.751831	-688.302307	337.196320	1039.945923	-624.510742	-125.810570	1064.052246	-573.713867	312.349457	797.402100	-522.694031	-82.281960	825.950073	-594.302307	105.619865	959.623718	377.829834	4.678905	924.262573	408.919006	183.614532
-608.634888	205.414902	860.976929	-600.917847	6.567142	859.366882	-731.897766	250.550751	420.740265	-656.937378	-26.279987	473.598572	-722.417114	258.711975	67.527580	-724.830139	-22.512039	77.028053	-646.956421	316.366058	1275.728760	-596.336365	-71.535973	1295.040649	-577.252747	126.090324	1315.357422	-543.905273	152.807800	1579.752441	-688.229614	337.258606	1039.952759	-624.526855	-125.804100	1064.083740	-573.416992	311.863403	797.319031	-522.678223	-82.354233	825.986938	-594.257324	105.594063	959.616333	378.077087	4.369051	924.283081	409.559235	182.656113
-608.570313	205.459686	860.992615	-600.866638	6.544938	859.367188	-731.861450	250.549240	420.753906	-656.864136	-26.295610	473.591919	-722.437317	258.702850	67.551468	-724.796936	-22.509932	77.024467	-646.852539	316.384491	1275.702759	-596.335205	-71.548286	1295.064575	-577.211487	126.070755	1315.351074	-543.847961	152.800232	1579.735352	-688.092957	336.986298	1039.986206	-624.534363	-125.823944	1064.116455	-573.313843	311.820557	797.288330	-522.639038	-82.376953	826.004822	-594.206299	105.596809	959.625000	377.949432	4.646498	924.310852	409.135712	183.538818
-608.495178	205.425568	860.993103	-600.827087	6.554611	859.360779	-731.773804	250.503937	420.739777	-656.765625	-26.317823	473.599731	-722.345154	258.707977	67.551620	-724.702881	-22.517130	77.034775	-646.770386	316.375519	1275.701050	-596.342651	-71.563660	1295.087280	-577.128967	126.064636	1315.387695	-543.782471	152.783722	1579.733521	-687.976929	336.976318	1039.974121	-624.519409	-125.804314	1064.100708	-573.204834	311.810303	797.311035	-522.592834	-82.393753	826.036682	-594.147949	105.579239	959.621948	377.979523	4.719316	924.340271	409.149017	183.714508
-608.422363	205.434158	861.001831	-600.815125	6.520341	859.352295	-731.736084	250.521942	420.762115	-656.678345	-26.364729	473.586884	-722.392212	258.715851	67.553497	-724.713989	-22.514853	77.040466	-646.683838	316.373566	1275.725708	-596.366760	-71.562920	1295.080688	-577.105042	126.055847	1315.393066	-543.724243	152.746796	1579.734253	-687.855469	336.951630	1039.993652	-624.536865	-125.804512	1064.123535	-573.125732	311.795441	797.306396	-522.554443	-82.430916	826.071411	-594.111023	105.554420	959.622559	378.011475	4.744384	924.376282	409.219299	183.693542
-608.392456	205.401031	861.000183	-600.795654	6.483066	859.366089	-731.703735	250.512482	420.796692	-656.593262	-26.408792	473.587982	-722.409790	258.668457	67.538246	-724.797424	-22.525715	77.060570	-646.605896	316.374817	1275.718140	-596.360718	-71.571037	1295.088379	-577.063782	126.026466	1315.421021	-543.673645	152.739655	1579.732178	-687.762085	336.932465	1039.984497	-624.535828	-125.797585	1064.133667	-573.052307	311.746704	797.324036	-522.517395	-82.453835	826.110718	-594.082947	105.526512	959.628296	378.068939	4.739318	924.404724	409.272949	183.780365
-608.315308	205.438416	860.991760	-600.801514	6.464737	859.364563	-731.665283	250.503372	420.810486	-656.532349	-26.476683	473.593140	-722.454712	258.701843	67.577461	-724.825439	-22.519924	77.054848	-646.560120	316.380402	1275.731445	-596.402100	-71.575500	1295.110962	-577.014160	126.031219	1315.425537	-543.631531	152.719543	1579.744751	-687.666504	336.969635	1039.993652	-624.547668	-125.862862	1064.183350	-572.961731	311.698151	797.319336	-522.488159	-82.485786	826.139771	-594.055359	105.534935	959.624207	378.124634	4.752204	924.435486	409.367676	183.755295
-608.505005	205.187119	860.734497	-600.879578	6.266437	859.415283	-731.665466	250.506729	420.778107	-656.488892	-26.596880	473.610443	-722.422363	258.678955	67.581482	-724.851624	-22.531099	77.104874	-646.478027	316.389832	1275.743164	-596.368347	-71.583328	1295.136475	-576.988403	126.011734	1315.423218	-543.607910	152.687393	1579.728760	-687.594177	336.984558	1040.003662	-624.536438	-125.867958	1064.187012	-572.870300	311.680817	797.328552	-522.451538	-82.545586	826.184326	-594.101929	105.473312	959.512207	378.169373	4.757006	924.444519	409.428436	183.801468
-608.450745	205.247620	860.746216	-600.843811	6.248880	859.402954	-731.612671	250.515823	420.810608	-656.363403	-26.607990	473.599243	-722.454651	258.659119	67.548538	-724.882568	-22.531239	77.112396	-646.396423	316.388489	1275.722412	-596.376770	-71.588173	1295.140991	-576.929749	125.990692	1315.405640	-543.582703	152.636749	1579.710083	-687.476440	336.949249	1039.983521	-624.529785	-125.846115	1064.156006	-572.765869	311.673157	797.351868	-522.391785	-82.549957	826.195435	-594.063599	105.481606	959.512573	378.217102	4.752644	924.467957	409.488312	183.764069
-608.376221	205.205185	860.734924	-600.777344	6.233878	859.424805	-731.581726	250.525253	420.796600	-656.248535	-26.625036	473.587524	-722.395752	258.676117	67.542694	-724.889526	-22.558716	77.139786	-646.317383	316.398621	1275.696655	-596.373352	-71.599205	1295.130737	-576.902039	125.978493	1315.391479	-543.560791	152.608246	1579.711304	-687.391602	336.923981	1039.960571	-624.524353	-125.854195	1064.168579	-572.670593	311.639954	797.338623	-522.351807	-82.581062	826.203308	-594.004028	105.468567	959.519043	378.252380	4.809063	924.483765	409.510254	183.926453
-608.341736	205.200439	860.739685	-600.758545	6.205850	859.426636	-731.569458	250.537674	420.818726	-656.149902	-26.644751	473.601501	-722.397339	258.674988	67.523994	-724.905945	-22.563702	77.195831	-646.256409	316.397430	1275.690063	-596.356567	-71.587990	1295.142456	-576.874084	125.981354	1315.403687	-543.538513	152.583496	1579.706299	-687.405212	337.278412	1039.918457	-624.513550	-125.834663	1064.170288	-572.633179	311.641357	797.369019	-522.313782	-82.598305	826.216736	-593.981628	105.449753	959.522766	378.286896	4.779979	924.514282	409.572021	183.856323
-608.266174	205.163605	860.725281	-600.721497	6.196056	859.453125	-731.498230	250.488159	420.825684	-656.066223	-26.683550	473.606598	-722.331116	258.675964	67.539673	-724.973633	-22.588844	77.237640	-646.196716	316.400696	1275.695068	-596.369019	-71.589050	1295.150635	-576.827271	125.984100	1315.429688	-543.541382	152.559128	1579.732544	-687.328247	337.270203	1039.918457	-624.518127	-125.859482	1064.184204	-572.581665	311.640808	797.341003	-522.279114	-82.638107	826.245300	-593.938904	105.444267	959.530334	378.320709	4.816217	924.525635	409.603699	183.889771
-608.224792	205.168137	860.733093	-600.720520	6.138510	859.476074	-731.482727	250.500076	420.844055	-655.969299	-26.758976	473.643311	-722.376221	258.661957	67.554398	-724.972473	-22.621355	77.270149	-646.135193	316.416779	1275.707031	-596.379639	-71.586044	1295.159912	-576.791687	125.983116	1315.429688	-543.558960	152.545868	1579.739380	-687.276245	337.326019	1039.901001	-624.538086	-125.864563	1064.210815	-572.522827	311.599915	797.340759	-522.279114	-82.686264	826.258850	-593.928467	105.422836	959.546875	378.352081	4.809468	924.552063	409.646027	183.802933
-608.167603	205.170609	860.721436	-600.711914	6.122302	859.469910	-731.435425	250.493195	420.840210	-655.889954	-26.825182	473.641541	-722.382568	258.663055	67.573318	-725.027466	-22.627733	77.317101	-646.079407	316.428497	1275.710083	-596.429138	-71.587265	1295.150391	-576.771179	125.978889	1315.439209	-543.563049	152.509674	1579.756104	-687.180237	337.312134	1039.883545	-624.555847	-125.890259	1064.209106	-572.661987	311.967346	797.400024	-522.263916	-82.730453	826.257629	-593.902283	105.415894	959.538696	378.421204	4.802117	924.553284	409.711456	183.788849
-608.160950	205.114624	860.685059	-600.726196	6.094988	859.482605	-731.419006	250.493973	420.820831	-655.825256	-26.904785	473.649078	-722.371155	258.663849	67.574059	-725.079102	-22.651878	77.342697	-646.019165	316.420166	1275.705444	-596.413147	-71.586578	1295.153931	-576.775635	125.972664	1315.427002	-543.583496	152.490097	1579.753296	-687.151001	337.312958	1039.904907	-624.549683	-125.885124	1064.199341	-572.435852	311.578186	797.334717	-522.224854	-82.764709	826.251831	-593.892944	105.398148	959.525513	378.391663	4.825203	924.556396	409.665771	183.903259
-608.127441	205.106995	860.679993	-600.714905	6.060129	859.495850	-731.373962	250.476547	420.808258	-655.715698	-26.921587	473.660828	-722.384705	258.659180	67.562210	-725.089294	-22.676105	77.376221	-645.968262	316.430054	1275.703857	-596.469116	-71.601372	1295.106812	-576.762451	125.958649	1315.452393	-543.599487	152.431412	1579.759399	-687.064209	337.265594	1039.896240	-624.553040	-125.879631	1064.180298	-572.564819	311.914551	797.397034	-522.192261	-82.778175	826.237427	-593.873718	105.384766	959.529968	378.388184	4.861004	924.560181	409.587860	184.100937
-608.082947	205.095886	860.684509	-600.679871	6.039816	859.513306	-731.354919	250.510895	420.811951	-655.590576	-26.981237	473.650299	-722.398254	258.675598	67.554993	-725.116333	-22.696503	77.407913	-645.912415	316.442139	1275.710083	-596.473816	-71.571869	1295.095581	-576.754883	125.945778	1315.442749	-543.601990	152.407059	1579.788086	-687.052246	337.314728	1039.911987	-624.559448	-125.874199	1064.162109	-572.356628	311.534210	797.316223	-522.187073	-82.828827	826.267151	-593.847595	105.374519	959.542358	378.415894	4.898459	924.573059	409.580109	184.140717
-608.065674	205.086273	860.672302	-600.669983	6.018111	859.539551	-731.291443	250.444458	420.798859	-655.495056	-27.047482	473.671082	-722.355713	258.669586	67.572540	-725.043457	-22.713701	77.420815	-645.874756	316.468292	1275.734375	-596.497864	-71.584206	1295.136963	-576.737305	125.955040	1315.473877	-543.619568	152.401733	1579.796631	-687.010437	337.320587	1039.955933	-624.589478	-125.878746	1064.152588	-572.338562	311.531403	797.334656	-522.196289	-82.854988	826.264221	-593.839172	105.377495	959.549927	378.418610	4.921408	924.567688	409.552917	184.289413
-608.307068	205.339157	860.713013	-601.433777	5.856788	859.267273	-731.412292	250.500107	420.890381	-655.693909	-27.263277	473.708771	-722.452026	258.664520	67.581909	-725.142273	-22.729366	77.485069	-645.849731	316.477448	1275.766479	-596.537720	-71.589851	1295.138306	-576.724426	125.957741	1315.516968	-543.654968	152.367950	1579.833496	-686.989807	337.401001	1039.979370	-624.626892	-125.892006	1064.216309	-572.302979	311.492432	797.359070	-522.210083	-82.742462	826.230469	-594.190979	105.245331	959.417664	378.615997	4.635589	924.565918	410.017792	183.254959
-607.994812	205.056870	860.708801	-600.640015	5.995801	859.601013	-731.279541	250.455368	420.837891	-655.355225	-27.101542	473.745331	-722.340271	258.662506	67.591179	-724.998352	-22.710997	77.458237	-645.851624	316.473114	1275.805542	-596.590881	-71.588051	1295.153442	-576.716675	125.951378	1315.553467	-543.685791	152.329163	1579.873291	-686.970398	337.424408	1039.984619	-624.652100	-125.872673	1064.230713	-572.258484	311.466797	797.405884	-522.204956	-82.738380	826.278442	-593.809143	105.361176	959.601135	378.668427	4.606561	924.588501	410.055878	183.216385
-607.973938	205.018173	860.709106	-600.616089	5.998241	859.632324	-731.243408	250.432495	420.823792	-655.293823	-27.126741	473.755981	-722.333313	258.652435	67.587196	-724.975159	-22.716309	77.519958	-645.810669	316.495422	1275.804810	-596.621033	-71.582504	1295.174072	-576.715454	125.960022	1315.556030	-543.722473	152.313522	1579.880127	-686.927979	337.447174	1039.997437	-624.685242	-125.852188	1064.250244	-572.218323	311.471130	797.416931	-522.218567	-82.771378	826.287048	-593.785095	105.358696	959.616760	378.683167	4.640090	924.594727	410.021301	183.273605
-607.987061	205.036667	860.706787	-600.668152	6.005684	859.610779	-731.251343	250.436050	420.827423	-655.252930	-27.112194	473.763794	-722.341919	258.643829	67.542168	-724.967285	-22.726641	77.510872	-645.793701	316.503357	1275.820557	-596.662964	-71.572289	1295.158813	-576.736023	125.957512	1315.554565	-543.698608	152.349014	1579.955566	-686.834656	337.095795	1040.049805	-624.717712	-125.846077	1064.275391	-572.184448	311.478821	797.413269	-522.221375	-82.781960	826.308777	-593.813110	105.360191	959.604309	378.695953	4.647712	924.587402	410.003235	183.350372
-607.958984	205.072021	860.696777	-600.668823	6.008798	859.609924	-731.277100	250.439240	420.813629	-655.238220	-27.111526	473.755371	-722.341980	258.652405	67.551208	-725.021973	-22.731503	77.515732	-645.792725	316.531952	1275.808716	-596.651550	-71.562683	1295.226196	-576.769836	125.967789	1315.549683	-543.737061	152.320053	1579.963867	-686.794983	337.057281	1040.044678	-624.727417	-125.825844	1064.252930	-572.348083	311.851624	797.503601	-522.207520	-82.777298	826.321472	-593.794678	105.382713	959.598450	378.761261	4.676219	924.588684	410.017334	183.385666
-607.975525	205.026291	860.678406	-600.664368	5.971175	859.616089	-731.339111	250.465225	420.824768	-655.216858	-27.095001	473.738403	-722.350525	258.665253	67.541039	-725.016357	-22.730865	77.513329	-645.783508	316.533691	1275.823364	-596.679993	-71.548752	1295.223511	-576.776550	125.967499	1315.561157	-543.795349	152.275452	1579.981934	-686.803589	337.119751	1040.077393	-624.770874	-125.824203	1064.267578	-572.148376	311.495911	797.446411	-522.222046	-82.777351	826.329346	-593.788818	105.354797	959.591064	378.802521	4.712330	924.577820	410.017853	183.444000
-607.968628	205.012909	860.678040	-600.668640	5.966540	859.648193	-731.334290	250.463043	420.822449	-655.246887	-27.116486	473.757233	-722.370056	258.659210	67.565758	-724.979736	-22.727657	77.508690	-645.784363	316.541382	1275.832642	-596.747559	-71.591492	1295.223389	-576.808777	125.959946	1315.570801	-543.871277	152.189896	1580.017456	-686.803650	337.146210	1040.093628	-624.829163	-125.846703	1064.286987	-572.121948	311.435455	797.461365	-522.238953	-82.772835	826.367493	-593.798401	105.361053	959.608093	378.869141	4.712686	924.586792	410.050262	183.489044
-607.965271	205.002945	860.681641	-600.673767	5.953557	859.680420	-731.381897	250.456360	420.847595	-655.303833	-27.122913	473.797119	-722.367126	258.653809	67.574638	-724.996277	-22.736803	77.534157	-645.778198	316.551208	1275.862549	-596.773438	-71.578590	1295.261597	-576.839050	125.949669	1315.606079	-543.995911	152.089890	1580.000977	-686.760437	337.157349	1040.099854	-624.861877	-125.830330	1064.320068	-572.124573	311.571045	797.491455	-522.260986	-82.777641	826.400635	-593.804871	105.363190	959.626648	378.958099	4.754684	924.596924	410.080933	183.518936
-608.249146	205.331146	860.706238	-601.513977	5.841917	859.336670	-731.565491	250.525787	420.933411	-655.594177	-27.299603	473.797333	-722.478210	258.656616	67.596283	-725.088135	-22.732931	77.571129	-645.781799	316.575256	1275.888306	-596.781860	-71.551132	1295.291626	-576.853027	125.954498	1315.623779	-544.071289	152.079147	1580.010498	-686.752930	337.172791	1040.112061	-624.896362	-125.820091	1064.327148	-572.135986	311.702820	797.550232	-522.273560	-82.760315	826.407227	-594.187927	105.264977	959.447510	379.047638	4.847571	924.591614	410.077271	183.568451
-607.992615	205.039108	860.673706	-600.749084	6.003347	859.631592	-731.443420	250.461380	420.847809	-655.416077	-27.092075	473.792755	-722.386108	258.690369	67.609283	-725.001648	-22.736431	77.549736	-645.808533	316.569336	1275.881348	-596.873962	-71.550194	1295.262817	-576.896423	125.962364	1315.612427	-544.155029	152.059570	1580.015015	-686.760742	337.192596	1040.114746	-624.926147	-125.824471	1064.321289	-572.127380	311.685577	797.549316	-522.282593	-82.733330	826.402588	-593.822937	105.384445	959.594666	378.932159	5.204867	924.585449	409.617828	184.817810
-608.006653	205.041534	860.664795	-600.764160	6.053291	859.622620	-731.432556	250.447174	420.829193	-655.438660	-27.048235	473.791016	-722.379456	258.679199	67.554276	-725.011658	-22.737677	77.547577	-645.808594	316.565125	1275.885010	-596.904175	-71.560997	1295.247314	-576.923462	125.956375	1315.614136	-544.215027	152.035141	1580.013184	-686.764648	337.222534	1040.106079	-624.933533	-125.786903	1064.314697	-572.072144	311.467163	797.501587	-522.262512	-82.886322	826.443909	-593.830505	105.410751	959.585022	378.833008	5.483596	924.606812	409.237335	186.273941
-608.290710	205.408661	860.687500	-601.581787	5.897129	859.263672	-731.639343	250.534607	420.902832	-655.721252	-27.217852	473.742859	-722.524841	258.697968	67.558151	-725.080017	-22.751289	77.548729	-645.848267	316.574371	1275.871338	-596.884216	-71.522591	1295.247803	-576.971558	125.963005	1315.583740	-544.258179	152.075317	1580.068237	-686.764709	337.227203	1040.107422	-624.986694	-125.779556	1064.282959	-572.079468	311.538300	797.494568	-522.288391	-82.843094	826.414612	-594.213013	105.303963	959.398376	378.928802	5.511415	924.600342	409.281433	186.316513
-608.041382	205.133926	860.668945	-600.856506	6.026615	859.565735	-731.497498	250.444885	420.803162	-655.561951	-27.038622	473.751312	-722.433777	258.698608	67.542213	-725.043701	-22.731514	77.504066	-645.870239	316.573608	1275.867920	-596.967773	-71.554436	1295.232666	-577.014099	125.944267	1315.584717	-544.357117	152.058228	1580.061401	-686.784729	337.260315	1040.095947	-625.022156	-125.770760	1064.230225	-572.080933	311.548309	797.503113	-522.344482	-82.677544	826.363525	-593.880493	105.410675	959.557129	379.016418	5.524739	924.590271	409.355835	186.309860
-608.050049	205.117264	860.656677	-600.827148	6.082041	859.584290	-731.529358	250.492538	420.828094	-655.619690	-26.981375	473.748444	-722.424927	258.704010	67.576469	-725.059021	-22.712000	77.467545	-645.912781	316.580475	1275.878540	-597.086975	-71.567337	1295.184937	-577.073669	125.921097	1315.586304	-544.478699	152.026398	1580.075195	-686.776550	337.238434	1040.103516	-625.065796	-125.752136	1064.213013	-572.103638	311.555389	797.494812	-522.349609	-82.819298	826.405945	-593.887512	105.446762	959.562134	379.114594	5.486298	924.612488	409.430817	186.259277
-608.095520	205.095490	860.650146	-600.900696	6.076093	859.566040	-731.558289	250.474167	420.827209	-655.719849	-26.991455	473.759857	-722.470398	258.704437	67.554932	-725.043518	-22.695204	77.466423	-645.962463	316.581207	1275.886353	-597.140503	-71.575020	1295.178223	-577.132141	125.917557	1315.607422	-544.587646	152.000748	1580.089233	-686.773376	337.234344	1040.096069	-625.108887	-125.758873	1064.198242	-572.309509	311.966431	797.546326	-522.428040	-82.798569	826.372314	-593.931396	105.426117	959.548096	379.222626	5.503584	924.608582	409.498962	186.294189
-608.364685	205.399597	860.667053	-601.730469	5.977895	859.250244	-731.756409	250.564560	420.872498	-656.005432	-27.122992	473.752258	-722.562805	258.700256	67.561996	-725.142517	-22.719294	77.506157	-645.976257	316.558136	1275.887085	-597.211060	-71.584259	1295.153687	-577.194946	125.912979	1315.597656	-544.702271	151.945892	1580.096069	-686.819458	337.252991	1040.091797	-625.155518	-125.711250	1064.163330	-572.139160	311.605072	797.478210	-522.465332	-82.790298	826.338867	-594.324768	105.339111	959.381470	379.443512	5.263444	924.609924	409.877716	185.009293
-608.187073	205.165939	860.653870	-601.060242	6.146731	859.526123	-731.640442	250.531021	420.813843	-655.812012	-26.896641	473.753387	-722.401489	258.716064	67.546066	-725.041992	-22.702808	77.478127	-646.020142	316.568756	1275.864746	-597.259338	-71.584251	1295.114624	-577.230591	125.927895	1315.594849	-544.823730	151.929718	1580.098999	-686.795959	337.210510	1040.083496	-625.194641	-125.713188	1064.153809	-572.328186	312.011261	797.549377	-522.510803	-82.766312	826.294434	-594.032410	105.472153	959.527344	379.576599	5.294541	924.626648	409.912537	185.225677
-608.190918	205.118790	860.648315	-601.016968	6.154374	859.566345	-731.687256	250.540985	420.808777	-655.823547	-26.860090	473.767822	-722.440247	258.707550	67.551338	-725.014771	-22.682560	77.468628	-646.072021	316.558441	1275.856445	-597.380432	-71.590149	1295.073242	-577.305481	125.918655	1315.588501	-544.954041	151.917603	1580.107666	-686.862610	337.269104	1040.079102	-625.254028	-125.684540	1064.120361	-572.376831	312.035431	797.555420	-522.564514	-82.727951	826.278137	-594.042480	105.476608	959.547913	379.756622	5.279267	924.630371	410.060913	185.128403
-608.246704	205.190353	860.692322	-601.084412	6.233775	859.552307	-731.754395	250.560623	420.790497	-655.896118	-26.845514	473.765533	-722.456726	258.700287	67.528641	-725.057007	-22.685925	77.473778	-646.131958	316.558533	1275.888428	-597.426147	-71.582603	1295.078125	-577.360474	125.897057	1315.595093	-545.106079	151.892487	1580.148560	-686.915466	337.288330	1040.088745	-625.315979	-125.649345	1064.117920	-572.215210	311.664093	797.502930	-522.643250	-82.696648	826.256104	-594.109924	105.522278	959.563477	380.110504	4.863575	924.656494	410.818848	183.687134
-608.299133	205.221283	860.694336	-601.126160	6.222983	859.557922	-731.789001	250.545654	420.796173	-655.939514	-26.857128	473.774475	-722.468201	258.740723	67.565247	-725.030640	-22.689280	77.453949	-646.206055	316.560303	1275.903442	-597.554138	-71.607933	1295.025024	-577.442078	125.897842	1315.604858	-545.266357	151.830566	1580.183594	-686.975647	337.311371	1040.102539	-625.387390	-125.672188	1064.108521	-572.224792	311.642578	797.520874	-522.706360	-82.685486	826.265625	-594.157043	105.534737	959.567322	380.320709	4.849564	924.673340	410.975952	183.612549
-608.625916	205.534119	860.729370	-602.035828	6.080978	859.233398	-732.007080	250.666626	420.906952	-656.235596	-27.039618	473.753571	-722.617065	258.732452	67.568161	-725.138428	-22.701565	77.462059	-646.265442	316.550720	1275.917114	-597.671448	-71.612923	1295.018677	-577.518555	125.884819	1315.616699	-545.416382	151.837738	1580.210327	-687.006653	337.270020	1040.116333	-625.481506	-125.639023	1064.079956	-572.269531	311.616913	797.558716	-522.796753	-82.652176	826.250244	-594.615479	105.415871	959.404846	380.620453	4.589869	924.695740	411.392822	182.993683
-608.673035	205.581757	860.732788	-602.118408	6.129330	859.218628	-732.060974	250.672531	420.915710	-656.256653	-27.047125	473.741394	-722.602478	258.732117	67.568359	-725.124634	-22.700089	77.459785	-646.329041	316.540405	1275.946777	-597.766663	-71.608276	1294.987549	-577.614685	125.859459	1315.629150	-545.575806	151.801834	1580.233887	-687.059998	337.252502	1040.150513	-625.550476	-125.646065	1064.104248	-572.356323	311.617310	797.565308	-522.893372	-82.636993	826.216919	-594.688232	105.452629	959.400024	380.783569	4.597921	924.718628	411.473633	183.026352
-608.746643	205.535950	860.709717	-602.174561	6.129184	859.186279	-732.092285	250.650513	420.901489	-656.272766	-27.027042	473.740234	-722.648743	258.726318	67.555885	-725.154480	-22.705667	77.473839	-646.419067	316.538727	1275.985962	-597.841492	-71.614227	1294.990234	-577.701904	125.870888	1315.626709	-545.729492	151.793594	1580.254639	-687.094910	337.224152	1040.178711	-625.642334	-125.634163	1064.075439	-572.607605	311.996033	797.674805	-522.965027	-82.601059	826.201843	-594.748840	105.426033	959.371826	381.014404	4.630472	924.719360	411.606323	183.026978
-608.811279	205.571136	860.710815	-602.257507	6.162905	859.187927	-732.107666	250.665848	420.852844	-656.296387	-27.013214	473.735474	-722.623962	258.725372	67.537643	-725.204895	-22.713154	77.482063	-646.509827	316.546356	1275.996826	-597.937927	-71.605705	1294.968750	-577.798767	125.869507	1315.628418	-545.884216	151.763123	1580.279663	-687.152039	337.210968	1040.194824	-625.717712	-125.607208	1064.042725	-572.680725	312.060791	797.702759	-523.033020	-82.567223	826.207153	-594.816956	105.459969	959.372559	381.004913	5.046364	924.735413	411.107819	184.118729
-608.336548	205.485046	860.953247	-601.343140	6.479691	859.540222	-731.941406	250.579727	420.798035	-655.992126	-26.702522	473.721588	-722.502441	258.729889	67.530602	-724.992432	-22.690893	77.417725	-646.596863	316.559143	1276.032104	-598.050537	-71.596695	1294.969971	-577.905212	125.875793	1315.660645	-546.048767	151.787552	1580.286255	-687.270142	337.271576	1040.246460	-625.814148	-125.630859	1064.050049	-572.760559	312.036957	797.724426	-523.101929	-82.532120	826.209656	-594.419434	105.642387	959.701721	380.873444	5.646395	924.755432	410.432892	186.673004
-608.376770	205.490555	860.975342	-601.408203	6.491641	859.564514	-731.954651	250.598557	420.790344	-656.015076	-26.694885	473.711060	-722.490601	258.747192	67.528717	-724.945068	-22.666344	77.425003	-646.688965	316.555847	1276.060059	-598.156494	-71.604691	1294.963379	-577.995728	125.890900	1315.706055	-546.220032	151.688721	1580.312500	-687.375610	337.287628	1040.257813	-625.893494	-125.611122	1064.064331	-572.814453	312.032257	797.770264	-523.174561	-82.491318	826.247742	-594.494629	105.650093	959.727295	381.048767	5.649243	924.767822	410.533966	186.715027
-608.759399	205.767288	860.995422	-602.325989	6.328705	859.251099	-732.130859	250.709183	420.877930	-656.320251	-26.903536	473.766571	-722.620728	258.731476	67.571648	-725.075562	-22.677828	77.464851	-646.790710	316.568878	1276.114502	-598.250000	-71.593933	1294.977295	-578.110962	125.899879	1315.728149	-546.164124	151.959473	1580.508911	-687.452454	337.311401	1040.296021	-626.008057	-125.595703	1064.063477	-572.888428	312.049286	797.816101	-523.260315	-82.486595	826.238831	-594.975830	105.519135	959.562012	381.291748	5.610944	924.798035	410.705688	186.694763
-608.576477	205.432739	860.973755	-601.614990	6.471260	859.581116	-732.013550	250.626419	420.801300	-656.126892	-26.743477	473.792786	-722.484497	258.742432	67.556793	-724.953003	-22.688665	77.461662	-646.895569	316.568207	1276.141602	-598.356995	-71.557915	1294.991333	-578.230957	125.882347	1315.741211	-546.599548	151.609390	1580.321167	-687.536987	337.303223	1040.330933	-626.087524	-125.564697	1064.067139	-572.954285	312.052612	797.853821	-523.331482	-82.475784	826.244263	-594.694580	105.619759	959.734497	381.440430	5.584870	924.810181	410.819244	186.670959
-608.645630	205.411194	860.996643	-601.630554	6.512816	859.604858	-731.996765	250.588348	420.766602	-656.105530	-26.697981	473.780975	-722.440430	258.738556	67.563240	-724.960388	-22.695215	77.429161	-647.008423	316.582855	1276.148071	-598.498413	-71.570953	1294.961426	-578.351074	125.885078	1315.749512	-546.771484	151.604324	1580.319702	-687.722534	337.681000	1040.306885	-626.187805	-125.547478	1064.043213	-573.057800	312.022644	797.874451	-523.399475	-82.480797	826.245544	-594.751953	105.632339	959.759399	381.611908	5.557141	924.825806	410.953064	186.654083
-608.719238	205.428024	861.002502	-601.718994	6.489381	859.617310	-732.082764	250.603226	420.777405	-656.147583	-26.696993	473.817871	-722.503235	258.723602	67.509583	-724.954773	-22.700346	77.441566	-647.130920	316.565430	1276.140869	-598.635498	-71.589836	1294.963501	-578.473938	125.888504	1315.750244	-546.930054	151.562759	1580.345947	-687.810486	337.602844	1040.330566	-626.312012	-125.534134	1064.020630	-573.140137	312.043396	797.918274	-523.463501	-82.451271	826.232910	-594.842712	105.631317	959.769531	381.763550	5.535192	924.817688	411.051178	186.658020
-608.825928	205.391602	860.995972	-601.793152	6.482776	859.638245	-732.127808	250.596237	420.775543	-656.228760	-26.683996	473.808075	-722.526611	258.733948	67.521065	-724.971191	-22.732286	77.446960	-647.285095	316.584656	1276.170776	-598.736755	-71.588531	1294.997314	-578.621155	125.893433	1315.787842	-547.042542	151.566895	1580.427734	-687.939636	337.689392	1040.361328	-626.421509	-125.534752	1064.059570	-573.216797	312.084473	797.949707	-523.585388	-82.324348	826.206787	-594.937561	105.625015	959.777222	382.005920	5.374116	924.843628	411.379456	185.684280
-608.920776	205.358246	860.992615	-601.862000	6.500648	859.679199	-732.214111	250.639603	420.751190	-656.303589	-26.649353	473.841003	-722.515930	258.722961	67.513145	-724.917053	-22.713459	77.482780	-647.443848	316.609283	1276.180176	-598.870056	-71.593559	1295.014771	-578.760742	125.899178	1315.807373	-546.997681	151.869141	1580.611328	-688.065735	337.729431	1040.336060	-626.537109	-125.513481	1064.068237	-573.291870	312.078644	797.997681	-523.640259	-82.295311	826.244446	-595.031799	105.640259	959.797424	382.196198	5.365561	924.852173	411.516479	185.573349
-609.270142	205.247101	860.768127	-602.053162	6.350100	859.714783	-732.301453	250.655350	420.731781	-656.497192	-26.715618	473.924530	-722.551697	258.726593	67.503098	-724.953125	-22.737854	77.504440	-647.594055	316.620270	1276.221069	-599.003479	-71.595207	1295.050903	-578.913147	125.922562	1315.859497	-547.167664	151.825760	1580.657104	-688.193542	337.723236	1040.363647	-626.651306	-125.526237	1064.071045	-573.373779	312.108215	798.035583	-523.722534	-82.256599	826.262573	-595.227112	105.650528	959.695435	382.366547	5.373132	924.857666	411.674194	185.611038
-609.374268	205.280075	860.766785	-602.164429	6.334373	859.725769	-732.347961	250.648193	420.740173	-656.623047	-26.699135	473.982147	-722.546448	258.727020	67.502724	-724.850708	-22.737617	77.525406	-647.738708	316.638611	1276.244019	-599.110046	-71.582626	1295.099609	-579.078491	125.934784	1315.889404	-547.628540	151.493179	1580.462280	-688.315735	337.784027	1040.396118	-626.755066	-125.484268	1064.077271	-573.440430	312.121704	798.072083	-523.828918	-82.277916	826.283936	-595.342651	105.664696	959.701111	382.545715	5.367519	924.872070	411.803589	185.588791
-609.233337	205.380203	861.004761	-602.148438	6.540074	859.751038	-732.333557	250.599960	420.721954	-656.694763	-26.632870	474.009583	-722.517456	258.741669	67.511650	-724.842712	-22.741932	77.520027	-647.927429	316.637939	1276.294800	-599.212097	-71.549957	1295.153931	-579.223267	125.938110	1315.926758	-547.730469	151.530289	1580.540527	-688.428406	337.781128	1040.415161	-626.864746	-125.505714	1064.087891	-573.576904	312.171082	798.101746	-523.902466	-82.247421	826.308350	-595.352478	105.701378	959.841736	382.684967	5.399262	924.878052	411.920319	185.583282
-609.541809	205.330429	860.836914	-602.300598	6.452301	859.803406	-732.398438	250.593018	420.692322	-656.901550	-26.613947	474.059998	-722.508362	258.772278	67.529701	-724.767639	-22.774239	77.533691	-648.086060	316.686249	1276.338257	-599.416870	-71.515350	1295.126099	-579.370483	125.934441	1315.954712	-547.712341	151.805847	1580.690186	-688.535583	337.776276	1040.428345	-626.984680	-125.471947	1064.072876	-573.654419	312.194977	798.139832	-524.005432	-82.239914	826.308777	-595.529297	105.752884	959.778625	383.022278	5.094533	924.885193	412.511749	184.467926
-609.911011	205.648392	860.861755	-603.174927	6.317950	859.521118	-732.603088	250.644882	420.756256	-657.278381	-26.776001	474.080933	-722.638428	258.761200	67.507660	-724.807068	-22.820131	77.613754	-648.255066	316.708252	1276.382690	-599.618591	-71.501839	1295.116333	-579.532288	125.965981	1315.998169	-547.879089	151.802063	1580.723999	-688.689026	337.741730	1040.473877	-627.107117	-125.467934	1064.057617	-573.534485	311.686584	798.038025	-524.070190	-82.213432	826.337952	-595.996765	105.670776	959.633301	383.179474	5.141078	924.868958	412.658417	184.426758
-610.052307	205.729279	860.906494	-603.385437	6.352496	859.561035	-732.693787	250.695450	420.765930	-657.385376	-26.731287	474.135986	-722.621155	258.760742	67.512619	-724.721130	-22.865705	77.659882	-648.394775	316.739502	1276.433838	-599.755127	-71.449471	1295.152710	-579.721008	125.985313	1316.036865	-548.069641	151.825638	1580.756836	-688.742981	337.451874	1040.528320	-627.234619	-125.476540	1064.094116	-573.619812	311.647888	798.090637	-524.168274	-82.212341	826.389221	-596.181152	105.722168	959.676453	383.338593	5.176391	924.868286	412.795715	184.494492
-609.943542	205.465317	860.899719	-602.768921	6.567375	859.929565	-732.594666	250.630234	420.676331	-657.301758	-26.521320	474.219147	-722.511292	258.761108	67.499847	-724.594482	-22.891457	77.693527	-648.577332	316.793701	1276.464233	-600.003601	-71.421341	1295.154785	-579.885376	126.030708	1316.107300	-548.246155	151.821854	1580.781982	-688.824219	337.387024	1040.564819	-627.411011	-125.434471	1064.119751	-573.960388	312.194092	798.288147	-524.292725	-82.195663	826.432556	-595.975098	105.905693	959.874268	383.475800	5.235606	924.872925	412.913055	184.523178
-610.069641	205.515732	860.921021	-602.877197	6.644957	859.999207	-732.658447	250.668823	420.643219	-657.423584	-26.499056	474.254089	-722.510071	258.779602	67.480423	-724.570984	-22.935560	77.730286	-648.772278	316.815704	1276.492065	-600.177673	-71.388809	1295.210205	-580.076233	126.054993	1316.135864	-548.436890	151.844757	1580.825928	-689.007874	337.449097	1040.613403	-627.539429	-125.433983	1064.154053	-574.128601	312.247589	798.339233	-524.377747	-82.309372	826.532227	-596.109680	105.994125	959.921570	383.611877	5.251383	924.864807	413.040771	184.557297
-610.284363	205.534729	860.921631	-603.186462	6.699821	860.014099	-732.745056	250.669708	420.625702	-657.683777	-26.499155	474.288483	-722.560547	258.782135	67.490784	-724.537720	-22.970320	77.761986	-648.934326	316.865662	1276.549316	-600.403198	-71.329163	1295.191284	-580.254822	126.101898	1316.167847	-548.643921	151.833908	1580.855469	-689.166870	337.480011	1040.649292	-627.727783	-125.397324	1064.142456	-574.244385	312.232391	798.399841	-524.524292	-82.315628	826.553650	-596.343506	106.034309	959.926392	383.725922	5.323818	924.836304	413.150635	184.624008
-610.761292	205.916992	860.994080	-604.186768	6.644567	859.719299	-733.028687	250.809067	420.730865	-658.063293	-26.650097	474.294739	-722.672302	258.782074	67.473869	-724.566711	-22.993919	77.779282	-649.086060	316.920837	1276.610107	-600.586182	-71.277855	1295.187378	-580.455322	126.126152	1316.197144	-548.832031	151.798141	1580.899780	-689.351318	337.562195	1040.727051	-627.916687	-125.363472	1064.184448	-574.416077	312.238434	798.475464	-524.698730	-82.118050	826.536438	-596.924988	105.992691	959.798279	383.840393	5.326254	924.859436	413.267731	184.641251
-610.476196	205.635986	861.133423	-603.554688	6.974300	860.050720	-732.918152	250.752655	420.628937	-657.910522	-26.372704	474.282898	-722.538696	258.781647	67.465195	-724.393677	-23.004995	77.754356	-649.254578	316.950867	1276.668335	-600.747192	-71.233833	1295.225708	-580.625000	126.169556	1316.230957	-549.035889	151.785217	1580.926758	-689.538635	337.623291	1040.795044	-628.090942	-125.298363	1064.189209	-574.601318	312.216949	798.537109	-524.868103	-82.080971	826.559631	-596.665283	106.123657	960.054810	383.936005	5.336642	924.850464	413.369812	184.684143
-610.863770	205.706421	861.056152	-603.791870	6.909896	860.136902	-733.125305	250.833801	420.629211	-658.104065	-26.376755	474.354004	-722.639648	258.802795	67.480309	-724.428833	-23.031094	77.795692	-649.426758	317.007324	1276.714966	-600.948730	-71.177101	1295.234863	-580.819519	126.235451	1316.271240	-549.225647	151.792358	1580.979736	-689.721069	337.666687	1040.857666	-628.276978	-125.251244	1064.208130	-574.789917	312.186127	798.599121	-525.029785	-82.038414	826.604248	-596.936523	106.217896	960.055115	384.013702	5.373358	924.862305	413.446289	184.701538
-611.088318	205.745728	861.094666	-604.058289	6.941304	860.181396	-733.231750	250.837936	420.597626	-658.263000	-26.351431	474.394989	-722.607910	258.808746	67.459244	-724.384216	-23.033966	77.802345	-649.580872	317.059082	1276.779541	-601.173279	-71.132477	1295.265747	-581.012024	126.292351	1316.319824	-549.424133	151.792542	1581.034790	-689.899780	337.718231	1040.912842	-628.458984	-125.200417	1064.249512	-574.969971	312.150482	798.663147	-525.229431	-82.009750	826.647949	-597.167603	106.254585	960.095154	384.138092	5.408598	924.855469	413.577423	184.771866
-611.089355	205.689865	861.167969	-604.231140	7.065478	860.224060	-733.339661	250.848923	420.576294	-658.405701	-26.288944	474.370300	-722.551636	258.814575	67.431747	-724.428772	-23.036995	77.777969	-649.750488	317.127350	1276.821411	-601.394775	-71.089851	1295.302124	-581.232483	126.348129	1316.341919	-549.635925	151.790649	1581.075684	-690.076050	337.772858	1040.955688	-628.673645	-125.144226	1064.283813	-575.163208	312.121246	798.720398	-525.433716	-81.937691	826.662964	-597.291382	106.263023	960.156921	384.215118	5.410134	924.856018	413.652466	184.771698
-611.466125	205.816223	861.096313	-604.533508	7.074988	860.264404	-733.573730	250.931366	420.539673	-658.605835	-26.267191	474.359863	-722.700073	258.852966	67.419014	-724.529663	-23.038237	77.781929	-649.947815	317.170166	1276.844360	-601.658020	-71.042099	1295.311768	-581.437866	126.404648	1316.367676	-549.829041	151.796738	1581.106201	-690.359924	338.197449	1040.959229	-628.890747	-125.039841	1064.291870	-575.381775	312.082672	798.792664	-525.606445	-81.871262	826.688416	-597.586304	106.392517	960.136658	384.253296	5.443178	924.861328	413.706329	184.794815
-611.699768	205.886169	861.114380	-604.805786	7.128167	860.274475	-733.749268	250.986343	420.507477	-658.702454	-26.228416	474.345581	-722.700012	258.860138	67.419151	-724.544739	-23.000633	77.720627	-650.126953	317.255676	1276.896729	-601.846802	-70.949883	1295.378174	-581.639099	126.454872	1316.408569	-550.022827	151.880096	1581.109741	-690.472412	337.880035	1041.044556	-629.079712	-125.018700	1064.309326	-575.558044	312.033203	798.796387	-525.835571	-81.812714	826.689148	-597.842773	106.447937	960.151062	384.331787	5.474512	924.851196	413.762146	184.854050
-612.183838	206.205200	861.136719	-605.935242	7.056947	859.958191	-734.048584	251.078064	420.543701	-659.090088	-26.395956	474.291168	-722.778259	258.896362	67.376244	-724.689758	-22.979963	77.702187	-650.323120	317.348969	1276.928101	-602.159119	-70.896561	1295.352661	-581.858093	126.491562	1316.438721	-550.516113	151.548935	1580.891968	-690.638672	337.881836	1041.079834	-629.336243	-124.967873	1064.304565	-575.767822	312.050873	798.810913	-526.101013	-81.739655	826.660400	-598.483948	106.374435	959.986328	384.394257	5.486723	924.863586	413.822144	184.887405
-612.455444	206.278503	861.117859	-606.308899	7.073639	859.952332	-734.235535	251.151566	420.527283	-659.242126	-26.407383	474.221191	-722.814636	258.889648	67.338303	-724.722717	-22.948488	77.636681	-650.500671	317.434998	1276.979614	-602.392761	-70.848244	1295.364990	-582.062012	126.561035	1316.437012	-550.734924	151.583298	1580.873413	-690.849487	337.922058	1041.102661	-629.627380	-124.714447	1064.245361	-575.981506	312.055176	798.844299	-526.291565	-81.805550	826.699524	-598.788818	106.421165	959.972107	384.451935	5.496977	924.855652	413.872253	184.881409
-612.703491	206.361176	861.108459	-606.614563	7.148632	859.946045	-734.280396	251.030624	420.535797	-659.346924	-26.350260	474.133545	-722.682800	258.947418	67.361725	-724.715881	-22.901222	77.556465	-650.698792	317.503204	1277.009766	-602.669617	-70.787529	1295.350952	-582.294678	126.595139	1316.450439	-550.686035	151.921234	1581.083374	-691.067444	338.014526	1041.124268	-629.903931	-124.593979	1064.227051	-576.222229	312.070068	798.863159	-526.550659	-81.722633	826.691772	-599.075745	106.498146	959.965332	384.500610	5.497349	924.876648	413.922485	184.888153
-612.945862	206.501068	861.149353	-606.898804	7.225751	859.929382	-734.513794	251.121170	420.522034	-659.411255	-26.218994	474.069458	-722.712097	258.955566	67.315895	-724.739319	-22.854113	77.473770	-650.885803	317.595917	1277.016235	-602.966553	-70.705887	1295.281494	-582.512695	126.674034	1316.427368	-550.898682	152.001587	1581.071289	-691.292542	338.077972	1041.121582	-630.211914	-124.540703	1064.239258	-576.501648	312.094269	798.845947	-526.838745	-81.635864	826.677185	-599.350464	106.575447	959.978577	384.537170	5.517478	924.872559	413.962128	184.904465
-612.919800	206.247131	861.116455	-606.396179	7.465607	860.253906	-734.740540	251.224365	420.349640	-659.246765	-25.911751	473.994659	-722.739075	259.013977	67.299126	-724.647888	-22.803530	77.389107	-651.067383	317.676941	1277.008057	-603.208252	-70.647270	1295.288208	-582.747314	126.739258	1316.416138	-551.324890	151.779770	1580.891357	-691.490845	338.134644	1041.130615	-630.515015	-124.463097	1064.235352	-576.755188	312.181091	798.806580	-527.181274	-81.597725	826.663757	-599.258301	106.766106	960.142883	384.582153	5.516994	924.893250	414.006256	184.894180
-613.165649	206.322525	861.089783	-606.697632	7.579757	860.231995	-735.031372	251.314621	420.330353	-659.477844	-25.922752	473.970367	-722.836975	259.058197	67.278557	-724.741760	-22.773092	77.351662	-651.257751	317.765808	1276.985352	-603.455505	-70.539223	1295.235840	-582.978455	126.801994	1316.399658	-551.552063	151.841125	1580.855103	-691.731506	338.233276	1041.118652	-630.833130	-124.362419	1064.188965	-577.019043	312.237885	798.769836	-527.520874	-81.522079	826.630188	-599.534180	106.860260	960.118835	384.614471	5.529211	924.881470	414.040314	184.919815
-613.735168	206.742889	861.104736	-607.878967	7.530805	859.840210	-735.460571	251.456146	420.364380	-659.884766	-26.030472	473.927490	-722.940491	259.067688	67.223221	-724.934448	-22.787062	77.350830	-651.436768	317.822693	1276.971191	-603.806702	-70.484299	1295.152588	-583.251587	126.845108	1316.366455	-551.751465	151.900177	1580.834961	-691.920715	338.348999	1041.136719	-631.169678	-124.277130	1064.114746	-577.260803	312.302948	798.755615	-527.848694	-81.436783	826.593384	-600.214233	106.817062	959.909302	384.644043	5.508560	924.893250	414.070984	184.912842
-613.734436	206.579636	861.094482	-607.410400	7.770881	860.178650	-735.566650	251.438232	420.330597	-659.800781	-25.753174	473.882111	-722.814697	259.113831	67.223404	-724.863220	-22.742264	77.221291	-651.650635	317.876923	1276.946045	-604.132263	-70.418243	1295.106201	-583.528137	126.916954	1316.316650	-551.961975	151.908737	1580.828125	-692.173584	338.509888	1041.108154	-631.509399	-124.232101	1064.093506	-577.286072	311.899353	798.565796	-528.206238	-81.356148	826.545776	-600.160706	107.048279	960.093018	384.703308	5.505469	924.893188	414.118774	184.858551
-614.286255	206.942169	861.117676	-608.456116	7.684031	859.839478	-735.967346	251.536926	420.339233	-660.197998	-25.823395	473.811249	-722.868591	259.113190	67.183212	-725.018616	-22.727470	77.190163	-651.854370	317.925659	1276.908325	-604.452759	-70.369789	1295.098755	-583.788025	126.993172	1316.291138	-552.182129	151.935471	1580.786621	-692.512024	339.044037	1041.086304	-631.832825	-124.147041	1064.045776	-577.568176	312.001648	798.528198	-528.550903	-81.250984	826.517212	-600.803528	106.984413	959.918091	384.683105	5.513868	924.897827	414.106262	184.919189
-614.518738	207.060822	861.138000	-608.749695	7.782174	859.822876	-736.273682	251.570282	420.367279	-660.319580	-25.724443	473.752380	-722.922241	259.148712	67.167137	-725.015686	-22.695236	77.083504	-652.047180	318.001770	1276.904175	-604.755859	-70.282288	1295.075806	-584.072632	127.034698	1316.276123	-552.419434	151.993713	1580.750732	-692.724792	339.207397	1041.085693	-632.186096	-124.055862	1063.986938	-577.892639	312.148926	798.526917	-528.936707	-81.192245	826.459839	-601.079346	107.070778	959.921204	384.706635	5.494657	924.893677	414.138824	184.905945
-614.737610	207.091263	861.111084	-609.033630	7.924926	859.815247	-736.529907	251.570145	420.356445	-660.501465	-25.673782	473.713623	-722.889771	259.167572	67.120323	-725.109497	-22.703465	77.064140	-652.265198	318.066498	1276.895752	-605.178833	-70.242508	1295.016602	-584.312256	127.093117	1316.266113	-552.662964	152.081360	1580.693848	-692.952637	339.317230	1041.051270	-632.577148	-123.948296	1063.948853	-578.385193	312.700226	798.617676	-529.309814	-80.943962	826.363037	-601.344604	107.162979	959.905457	384.744110	5.525131	924.896301	414.170837	184.895645
-615.029297	207.182693	861.102539	-609.351624	8.041348	859.759277	-736.893677	251.613007	420.353088	-660.668579	-25.642616	473.699707	-722.924072	259.232758	67.121277	-725.109863	-22.656116	76.994186	-652.488464	318.148499	1276.892090	-605.533752	-70.207893	1295.009644	-584.573669	127.146172	1316.253540	-552.887695	152.123566	1580.651733	-693.188843	339.422272	1041.066040	-632.960266	-123.836662	1063.941406	-578.667542	312.892517	798.626831	-529.688599	-80.871735	826.316040	-601.637329	107.242134	959.871826	384.778809	5.534690	924.890442	414.178070	184.938141
-615.019714	207.003784	861.086365	-608.847961	8.309316	860.065491	-737.008667	251.599396	420.323730	-660.532166	-25.249792	473.636688	-722.887634	259.263153	67.071556	-724.950867	-22.602943	76.871735	-652.739441	318.240265	1276.891724	-605.744812	-70.118416	1295.078491	-584.830750	127.192490	1316.256470	-553.107666	152.190643	1580.623169	-693.448242	339.577942	1041.039673	-633.344543	-123.757591	1063.963501	-578.761292	312.670288	798.525269	-530.044556	-80.952660	826.346863	-601.542847	107.468277	960.034424	384.787720	5.545241	924.898560	414.182281	184.924683
-615.301880	207.071716	861.042664	-609.111145	8.425151	860.021179	-737.263306	251.611206	420.298065	-660.759766	-25.188475	473.596313	-722.969482	259.282379	67.064270	-724.974976	-22.562826	76.812721	-652.993042	318.339478	1276.900757	-606.072083	-70.062523	1295.061768	-585.134033	127.236473	1316.279663	-553.315491	152.254532	1580.601318	-693.538513	339.202850	1041.084473	-633.730042	-123.675102	1063.940430	-579.117065	313.113953	798.608337	-530.430786	-80.892784	826.338318	-601.816406	107.560791	959.990479	384.825378	5.543819	924.896423	414.224609	184.955521
-615.564026	207.177933	861.027649	-609.398315	8.541466	859.997498	-737.532471	251.611404	420.263123	-661.088501	-25.179533	473.582855	-722.982849	259.313416	67.022720	-724.989929	-22.534979	76.726326	-653.259521	318.412170	1276.910889	-606.449768	-70.019325	1295.013794	-585.429993	127.269356	1316.268066	-553.543518	152.322922	1580.554565	-693.754150	339.287537	1041.095337	-634.132813	-123.633804	1063.895996	-579.339172	313.255310	798.641907	-530.829529	-80.821434	826.317322	-602.085022	107.666573	959.970520	384.856110	5.552677	924.892029	414.243439	184.946564
-615.802673	207.263885	861.013184	-609.637756	8.643572	859.956482	-737.779907	251.607605	420.205475	-661.346191	-25.106619	473.554443	-722.937134	259.344269	67.007355	-725.012329	-22.519749	76.663467	-653.516785	318.495148	1276.935181	-606.779602	-69.935966	1295.001709	-585.718994	127.316345	1316.285522	-553.829346	152.313095	1580.466431	-694.164246	339.893219	1041.077271	-634.523682	-123.564240	1063.843872	-579.494507	313.064087	798.554993	-531.216431	-80.562958	826.266968	-602.330566	107.747078	959.943420	384.847687	5.524992	924.883423	414.264038	184.967255
-616.075378	207.368805	860.996643	-609.897705	8.750298	859.923706	-738.081665	251.611328	420.190674	-661.598145	-25.033728	473.513794	-722.959473	259.357727	66.978279	-725.069397	-22.499651	76.574646	-653.763306	318.565491	1276.971313	-607.137512	-69.883072	1294.946289	-586.030701	127.380211	1316.266113	-553.988770	152.459000	1580.473145	-694.470886	340.085114	1041.078003	-634.929016	-123.470703	1063.804810	-579.809143	313.181000	798.559448	-531.581299	-80.476120	826.240906	-602.598877	107.845360	959.919006	384.854614	5.516502	924.883301	414.280762	184.933914
-616.331299	207.506653	861.002319	-610.181091	8.876128	859.878906	-738.363953	251.652908	420.200623	-661.822144	-24.918320	473.452087	-723.030029	259.402313	66.959763	-725.090088	-22.486940	76.558029	-654.033081	318.631439	1276.954712	-607.535767	-69.833687	1294.893066	-586.335510	127.463814	1316.265503	-554.210266	152.521042	1580.435791	-694.744568	340.207336	1041.116211	-635.276550	-123.424133	1063.766113	-580.096008	313.349609	798.597900	-531.921143	-80.547035	826.267334	-602.855713	107.950928	959.898010	384.712372	5.867284	924.882996	413.834442	186.112030
-616.569458	207.649521	860.987610	-610.424988	8.953951	859.854065	-738.652161	251.682404	420.181396	-662.082947	-24.821394	473.427826	-723.018005	259.420624	66.939362	-725.130188	-22.463301	76.533531	-654.302612	318.688690	1276.965698	-607.859375	-69.819489	1294.872070	-586.645935	127.522598	1316.255371	-554.440308	152.612686	1580.405762	-694.936401	339.921631	1041.185425	-635.642700	-123.320404	1063.756226	-580.360352	313.478760	798.592041	-532.282349	-80.509804	826.243530	-603.086731	108.056290	959.877197	384.729248	5.873447	924.900085	413.837280	186.176544
-616.822510	207.742447	860.966858	-610.667542	9.066762	859.829041	-738.897583	251.686310	420.163452	-662.301208	-24.714993	473.428680	-723.013062	259.440887	66.876991	-725.127075	-22.443909	76.500778	-654.585083	318.758453	1276.963257	-608.120239	-69.735138	1294.883789	-586.933594	127.548233	1316.268677	-554.661865	152.674789	1580.354370	-695.184265	340.005585	1041.183960	-635.997131	-123.225578	1063.784668	-580.597290	313.600922	798.606689	-532.631653	-80.450851	826.233582	-603.302979	108.158508	959.850952	384.800873	5.859750	924.895691	413.931335	186.080460
-617.053406	207.777130	860.942139	-610.935730	9.167196	859.792969	-739.114441	251.711029	420.129547	-662.507996	-24.602949	473.394958	-722.959473	259.492004	66.863380	-725.145264	-22.438356	76.451073	-654.909302	318.811493	1276.979858	-608.437805	-69.672516	1294.897095	-587.220825	127.590782	1316.308838	-554.929626	152.662613	1580.264282	-695.546204	340.532806	1041.133301	-636.348083	-123.181007	1063.796631	-580.877380	313.765747	798.679443	-532.990417	-80.414742	826.207642	-603.547546	108.218521	959.820007	384.829803	5.848778	924.920532	413.963135	186.121857
-617.259705	207.876984	860.965454	-611.159607	9.266397	859.790222	-739.308472	251.709534	420.108337	-662.627136	-24.407127	473.330017	-722.975098	259.501709	66.834961	-725.119568	-22.420547	76.402145	-655.228760	318.898529	1277.018799	-608.791077	-69.600334	1294.881714	-587.496948	127.637604	1316.358398	-555.066467	152.769745	1580.292480	-695.780151	340.514648	1041.158569	-636.654114	-123.107567	1063.789185	-581.174744	314.113586	798.812195	-533.318176	-80.363174	826.181885	-603.766174	108.303970	959.830627	384.895996	5.861755	924.919678	414.010040	186.152908
-617.474976	207.913330	860.958374	-611.409790	9.354841	859.765198	-739.504150	251.704086	420.059540	-662.837463	-24.351736	473.318604	-722.969482	259.522614	66.822739	-725.168213	-22.410038	76.358955	-655.532654	318.953552	1277.066895	-609.077881	-69.535149	1294.874756	-587.781799	127.687584	1316.387817	-555.245789	152.865356	1580.260254	-696.068787	340.599854	1041.186035	-636.977356	-123.052956	1063.776855	-581.440247	314.207520	798.864014	-533.647278	-80.154587	826.114136	-603.990845	108.355713	959.813721	384.946808	5.886608	924.921265	414.059265	186.173477
-617.730164	207.985153	860.948181	-611.676208	9.435811	859.747803	-739.667114	251.711197	420.051300	-663.016846	-24.311445	473.294006	-722.915283	259.525391	66.825874	-725.169495	-22.409073	76.324219	-655.837952	319.039246	1277.122070	-609.373230	-69.501778	1294.861328	-588.092407	127.739105	1316.406372	-555.440552	152.919479	1580.221680	-696.354675	340.661926	1041.268921	-637.270203	-122.956642	1063.727783	-581.743469	314.289185	798.914063	-533.887756	-80.224136	826.164429	-604.251038	108.427940	959.799866	385.050598	5.877785	924.890991	414.161652	186.098633
-617.980591	208.103745	860.971985	-611.905334	9.525134	859.763855	-739.862427	251.740265	420.049316	-663.278259	-24.349247	473.333588	-722.989624	259.545380	66.802597	-725.193298	-22.419712	76.298553	-656.116089	319.078888	1277.168701	-609.692566	-69.468010	1294.830933	-588.408020	127.803314	1316.419556	-555.647766	152.976303	1580.158081	-696.557617	340.369659	1041.364624	-637.544312	-122.912628	1063.702026	-582.009460	314.404572	798.965881	-534.170898	-80.186714	826.116760	-604.499573	108.528893	959.820679	385.110199	5.841339	924.923706	414.235321	186.144623
-618.196655	208.213135	860.983948	-612.138550	9.628486	859.750000	-740.079651	251.836060	420.057495	-663.426880	-24.303036	473.304382	-722.984009	259.593109	66.815872	-725.159546	-22.395729	76.255531	-656.436890	319.133148	1277.211670	-609.967163	-69.413422	1294.812744	-588.684265	127.863586	1316.441772	-555.846924	153.032898	1580.108887	-696.847839	340.444946	1041.394165	-637.817078	-122.822685	1063.671387	-582.280518	314.505829	799.000610	-534.403809	-80.115143	826.128235	-604.728516	108.621300	959.820129	385.157379	5.884720	924.931763	414.273804	186.237549
-618.402222	208.362549	861.021545	-612.389282	9.730573	859.730896	-740.227844	251.858246	420.045349	-663.562988	-24.258936	473.292358	-722.995911	259.595551	66.772362	-725.168518	-22.390894	76.247520	-656.742432	319.183563	1277.247192	-610.272278	-69.377274	1294.788696	-588.990540	127.885490	1316.473511	-556.042358	153.089813	1580.076416	-697.104675	340.499207	1041.434326	-638.057617	-122.780579	1063.660034	-582.516968	314.587158	799.046936	-534.652771	-79.912758	826.084961	-604.962341	108.716171	959.829895	385.255188	5.865485	924.937866	414.348450	186.222504
-618.608154	208.422119	861.030518	-612.596558	9.836555	859.726440	-740.387146	251.898407	420.000763	-663.691101	-24.163107	473.292664	-723.018860	259.599670	66.757843	-725.198425	-22.375183	76.219788	-657.029236	319.226532	1277.304565	-610.526245	-69.330055	1294.807861	-589.265076	127.932755	1316.523193	-556.240295	153.134460	1580.036743	-697.385681	340.550903	1041.470581	-638.285400	-122.714073	1063.649170	-582.719666	314.664978	799.129944	-534.869751	-79.861572	826.073608	-605.174500	108.791931	959.832703	385.309021	5.838392	924.953552	414.401428	186.214844
-618.798950	208.494583	861.063599	-612.775391	9.863003	859.761475	-740.507141	251.939240	419.965271	-663.823242	-24.132454	473.290833	-723.072571	259.609161	66.747948	-725.196045	-22.374725	76.231178	-657.346741	319.269653	1277.345581	-610.807739	-69.275864	1294.811890	-589.547974	127.964035	1316.562744	-556.439514	153.205383	1580.016602	-697.678345	340.598206	1041.498291	-638.509338	-122.666199	1063.651611	-582.954773	314.713898	799.173279	-535.047729	-79.804131	826.092834	-605.391235	108.842087	959.870117	385.335815	5.825979	924.965271	414.427521	186.200424
-619.001038	208.485016	861.051453	-612.951111	9.902251	859.763489	-740.608643	251.978012	419.937836	-663.910217	-24.073984	473.287781	-723.098938	259.603027	66.737152	-725.233948	-22.380558	76.209656	-657.683167	319.315857	1277.373901	-611.101074	-69.244476	1294.815063	-589.824585	127.979477	1316.604858	-556.623108	153.264969	1580.008301	-698.087952	341.165771	1041.484131	-638.703552	-122.616127	1063.645142	-583.184509	314.773224	799.234680	-535.166687	-79.868477	826.142029	-605.589600	108.864998	959.866089	385.392731	5.828484	924.956238	414.486664	186.173126
-619.201050	208.516830	861.066467	-613.113098	9.951458	859.809814	-740.682983	252.028687	419.904877	-663.984070	-23.991566	473.235840	-723.118286	259.636780	66.733147	-725.249451	-22.344368	76.146339	-657.987427	319.335876	1277.403809	-611.420776	-69.222778	1294.806152	-590.099670	128.015427	1316.672363	-556.816101	153.322479	1579.998413	-698.336548	341.188690	1041.520020	-638.891724	-122.603310	1063.673218	-583.467468	314.980682	799.373535	-535.310547	-79.807800	826.181091	-605.806274	108.922058	959.900513	385.411224	5.822070	924.958679	414.514801	186.139847
-619.406982	208.559769	861.089294	-613.284851	10.029013	859.811096	-740.744690	252.063965	419.893066	-664.049805	-23.942572	473.233765	-723.111938	259.650269	66.724388	-725.276367	-22.342617	76.146400	-658.312073	319.373169	1277.460083	-611.631836	-69.205399	1294.869873	-590.402954	128.052231	1316.713379	-557.042480	153.361679	1579.957031	-698.560303	341.210327	1041.543457	-639.085144	-122.528938	1063.666626	-583.748230	315.112885	799.490295	-535.429199	-79.725311	826.231812	-606.024109	108.972298	959.915527	385.427307	5.831291	924.950378	414.538208	186.152344
-619.618530	208.559525	861.094543	-613.505737	10.110625	859.835266	-740.790161	252.130341	419.867706	-664.119751	-23.940023	473.226440	-723.070374	259.655762	66.742500	-725.266113	-22.344854	76.150665	-658.615601	319.377228	1277.522461	-611.822998	-69.179001	1294.929932	-590.664490	128.087662	1316.739624	-557.238281	153.415710	1579.949463	-698.698364	340.754425	1041.638916	-639.265442	-122.486015	1063.690918	-584.084839	315.661926	799.630737	-535.541626	-79.645248	826.274109	-606.256958	109.021332	959.932007	385.413391	5.857670	924.958008	414.539825	186.230972
-619.838257	208.626709	861.118164	-613.693054	10.196003	859.833313	-740.888672	252.200943	419.858582	-664.147766	-23.906902	473.196411	-723.129089	259.654663	66.728271	-725.249512	-22.343788	76.145035	-658.899231	319.385193	1277.543091	-612.077698	-69.173882	1294.918457	-590.935547	128.118790	1316.751099	-557.419495	153.468781	1579.919434	-698.985413	340.791687	1041.666748	-639.412537	-122.452888	1063.715088	-584.187744	315.369690	799.640198	-535.620361	-79.568695	826.316956	-606.497375	109.085274	959.946594	385.452118	5.846223	924.949829	414.572601	186.107483
-620.010376	208.705795	861.163025	-613.871155	10.306154	859.854431	-740.950073	252.256256	419.861359	-664.205872	-23.896227	473.196777	-723.103027	259.659454	66.682640	-725.266663	-22.344934	76.146225	-659.201660	319.377228	1277.564575	-612.365662	-69.178093	1294.902832	-591.208130	128.138245	1316.775635	-557.606873	153.485916	1579.889893	-699.297241	340.874695	1041.684326	-639.569336	-122.446518	1063.709595	-584.255249	315.030457	799.483521	-535.697693	-79.512817	826.369812	-606.708801	109.166466	959.983276	385.405060	5.898228	924.935730	414.522949	186.163544
-620.169250	208.781555	861.191528	-614.025940	10.399956	859.845398	-741.035889	252.283600	419.850403	-664.229431	-23.838556	473.189026	-723.125366	259.662201	66.686882	-725.263489	-22.329443	76.111183	-659.496704	319.357483	1277.559570	-612.586487	-69.157478	1294.882690	-591.456177	128.150787	1316.796509	-557.839966	153.443161	1579.795044	-699.541992	340.857666	1041.702759	-639.719177	-122.425407	1063.694458	-584.429626	315.057281	799.512817	-535.733887	-79.432747	826.402283	-606.903870	109.231415	959.996887	385.375122	5.902522	924.929993	414.498993	186.069809
-620.356079	208.850998	861.210571	-614.183716	10.458261	859.858093	-741.078125	252.295929	419.812347	-664.268860	-23.787962	473.166809	-723.094421	259.664215	66.690826	-725.266968	-22.342331	76.108208	-659.769592	319.352081	1277.586792	-612.800537	-69.156158	1294.900757	-591.749939	128.145721	1316.800781	-557.953064	153.548828	1579.806885	-699.792053	340.860779	1041.732910	-639.825867	-122.384483	1063.678955	-584.596252	315.132416	799.575806	-535.789063	-79.396393	826.429565	-607.098328	109.292923	960.015015	385.261108	5.922935	924.910828	414.401886	186.168549
-620.560913	208.901245	861.213379	-614.348755	10.547130	859.843628	-741.143799	252.351944	419.822540	-664.310852	-23.787350	473.165283	-723.132263	259.663849	66.677917	-725.298340	-22.353760	76.097702	-660.110168	319.353424	1277.621948	-613.017761	-69.133339	1294.930542	-592.052612	128.162018	1316.826172	-558.205994	153.520218	1579.710693	-700.043884	340.874329	1041.714966	-639.916077	-122.400970	1063.662720	-584.779785	315.155212	799.607483	-535.837097	-79.331123	826.463074	-607.303589	109.355125	960.011230	385.354462	5.603801	924.905090	414.770233	185.080734
-620.732178	208.961136	861.226379	-614.470459	10.587850	859.859131	-741.251343	252.364960	419.795868	-664.266663	-23.686468	473.153564	-723.106445	259.658722	66.656700	-725.292419	-22.375265	76.093452	-660.410156	319.331177	1277.640747	-613.243958	-69.114197	1294.957520	-592.347046	128.170776	1316.829102	-558.381409	153.578491	1579.675781	-700.359558	341.302643	1041.673584	-640.040955	-122.404282	1063.644653	-584.993042	315.198669	799.656128	-535.870483	-79.243568	826.509949	-607.485229	109.408134	960.029053	385.279968	5.628932	924.851990	414.726227	185.048950
-620.892883	208.999908	861.261902	-614.586853	10.642641	859.879700	-741.308716	252.374969	419.785858	-664.349487	-23.693939	473.143433	-723.112305	259.675842	66.632591	-725.278931	-22.387285	76.063599	-660.748840	319.350861	1277.682251	-613.478516	-69.117172	1294.964722	-592.648193	128.189148	1316.880371	-558.536987	153.615738	1579.639160	-700.575317	341.280579	1041.666748	-640.139160	-122.380219	1063.620483	-585.282410	315.573273	799.910767	-535.928345	-79.202621	826.519531	-607.653625	109.448647	960.060120	385.178802	5.667718	924.821106	414.627747	185.133331
-621.032593	209.030823	861.264343	-614.652222	10.659927	859.881714	-741.363770	252.368210	419.787567	-664.376587	-23.658014	473.133484	-723.058533	259.660522	66.624695	-725.262939	-22.380817	76.059265	-661.094177	319.353912	1277.708496	-613.810425	-69.116768	1294.913940	-592.920349	128.198013	1316.913208	-558.615906	153.735641	1579.641968	-700.807190	341.305176	1041.653442	-640.237122	-122.430382	1063.597412	-585.439331	315.609406	799.926331	-535.937134	-79.152214	826.558777	-607.796326	109.475021	960.066406	385.082367	5.687866	924.780640	414.539490	185.132599
-621.218079	209.061981	861.273193	-614.739624	10.696670	859.877808	-741.465515	252.377670	419.795044	-664.405212	-23.614292	473.149384	-723.108826	259.670807	66.637154	-725.291260	-22.401175	76.057167	-661.425232	319.336914	1277.713745	-614.027039	-69.114853	1294.903564	-593.177368	128.191391	1316.925903	-558.848816	153.703415	1579.498169	-700.943237	340.837585	1041.734741	-640.350769	-122.453529	1063.591553	-585.571411	315.648224	799.948181	-535.984558	-78.970039	826.513428	-607.933228	109.507545	960.068970	384.956726	5.702963	924.741089	414.421936	185.146851
-621.329224	209.049942	861.275024	-614.809570	10.695129	859.882141	-741.507385	252.340424	419.763947	-664.448181	-23.613443	473.133392	-723.097412	259.665833	66.625923	-725.302124	-22.405304	76.065224	-661.766052	319.284668	1277.689575	-614.215515	-69.137024	1294.904541	-593.428162	128.186279	1316.949707	-559.014343	153.725571	1579.411377	-701.211304	340.839233	1041.726929	-640.447083	-122.438545	1063.567871	-585.721680	315.679291	799.960083	-536.020874	-78.923439	826.533630	-608.057800	109.502914	960.075439	384.843384	5.723351	924.696533	414.306091	185.172638
-621.426575	209.109634	861.309875	-614.862000	10.742309	859.878662	-741.566711	252.325241	419.734375	-664.537842	-23.661551	473.153259	-723.099060	259.670715	66.616119	-725.304688	-22.402374	76.042572	-662.095642	319.279755	1277.698120	-614.397705	-69.118469	1294.917847	-593.669983	128.182312	1316.962402	-559.098389	153.833069	1579.422363	-701.458313	340.831909	1041.720459	-640.527893	-122.460640	1063.551025	-585.864929	315.741211	800.000916	-536.033081	-78.876907	826.582764	-608.156738	109.538605	960.093506	384.725739	5.749105	924.644165	414.169830	185.230499
-621.815979	209.328125	861.327942	-615.692322	10.607406	859.608948	-741.748047	252.378372	419.753021	-664.842896	-23.839437	473.160980	-723.166321	259.671570	66.622513	-725.454102	-22.410408	76.099419	-662.407837	319.278320	1277.692139	-614.603210	-69.125839	1294.885132	-593.937012	128.181763	1316.963867	-559.264465	153.872009	1579.386230	-701.678467	340.827454	1041.695557	-640.643921	-122.458496	1063.524414	-585.993713	315.784973	800.052612	-536.065674	-78.845222	826.586487	-608.641846	109.418800	959.954346	384.587921	5.799896	924.590820	414.040405	185.297562
-621.947815	209.322495	861.336365	-615.782837	10.635689	859.598206	-741.823181	252.376846	419.750183	-664.843994	-23.814314	473.150177	-723.196411	259.664886	66.583832	-725.439026	-22.393421	76.096695	-662.742310	319.220612	1277.696167	-614.768433	-69.141495	1294.887817	-594.186462	128.169189	1316.978760	-559.540771	153.816971	1579.269531	-701.911560	340.782959	1041.673584	-640.751282	-122.492569	1063.539795	-586.114441	315.752411	800.046875	-536.115479	-78.815018	826.627502	-608.764404	109.422173	959.954285	384.464294	5.840863	924.542297	413.921875	185.325439
-622.065552	209.290634	861.341248	-615.832703	10.601175	859.611755	-741.844238	252.339035	419.726929	-664.874207	-23.811895	473.167023	-723.185120	259.665741	66.572838	-725.456909	-22.410231	76.096870	-663.042664	319.197418	1277.709717	-614.946594	-69.160583	1294.880981	-594.447815	128.163376	1316.964966	-559.665894	153.919434	1579.309082	-702.176758	340.739105	1041.637451	-640.860291	-122.509262	1063.504272	-586.237488	315.775391	800.096802	-536.165405	-78.815880	826.644653	-608.875732	109.395889	959.966309	384.322021	5.846492	924.518738	413.793762	185.299927
-622.212463	209.260971	861.342957	-615.898315	10.587284	859.620972	-741.918091	252.345566	419.740021	-664.921631	-23.817226	473.176849	-723.177979	259.666321	66.574738	-725.454224	-22.422329	76.063995	-663.351440	319.155853	1277.699707	-615.073242	-69.147903	1294.914063	-594.688904	128.150009	1316.995728	-559.880432	153.943665	1579.300293	-702.427063	340.690979	1041.641479	-640.944336	-122.512314	1063.502808	-586.399658	315.767731	800.121277	-536.175110	-78.924820	826.729126	-609.010681	109.381004	959.974731	384.231537	5.876178	924.481384	413.682831	185.390625
-622.101624	208.966049	861.339355	-615.247253	10.741926	859.878174	-741.842712	252.245392	419.656036	-664.685608	-23.637316	473.149139	-723.074341	259.666260	66.607155	-725.366638	-22.411751	76.033081	-663.616516	319.122009	1277.698975	-615.188354	-69.178841	1294.931641	-594.919678	128.133286	1317.018921	-560.128479	153.970551	1579.301147	-702.748474	341.009399	1041.615112	-641.018005	-122.529602	1063.484741	-586.565979	315.767181	800.167969	-536.227600	-78.905807	826.751465	-608.788940	109.462311	960.118164	384.149139	5.938533	924.453979	413.589539	185.404099
-622.432495	209.198608	861.381042	-615.988831	10.627355	859.628418	-741.999512	252.324783	419.735107	-664.901855	-23.808702	473.126709	-723.181824	259.660553	66.611847	-725.483643	-22.400797	76.029068	-663.882568	319.115875	1277.701416	-615.337891	-69.184303	1294.938477	-595.177002	128.136368	1317.048340	-560.491089	153.902557	1579.236328	-702.906006	340.622162	1041.643066	-641.114136	-122.580032	1063.494995	-586.768188	315.772461	800.163269	-536.314697	-78.739166	826.730530	-609.236450	109.358444	960.004517	384.061554	5.950268	924.452881	413.483582	185.451202
-622.362549	208.902145	861.353149	-615.390991	10.709457	859.884888	-741.868164	252.225189	419.654480	-664.721069	-23.676849	473.152985	-723.074951	259.666473	66.605690	-725.399536	-22.396172	76.009941	-664.179626	319.088348	1277.689941	-615.461365	-69.173737	1294.948730	-595.408813	128.127441	1317.079346	-560.795471	153.910095	1579.243896	-703.250244	340.956940	1041.601685	-641.204773	-122.633476	1063.507324	-586.945068	315.749908	800.190552	-536.383667	-78.748787	826.750916	-609.051331	109.414177	960.134399	383.998199	6.015779	924.449646	413.387604	185.504791
-622.466980	208.925537	861.386292	-615.409180	10.725183	859.933350	-741.940613	252.254105	419.654755	-664.693298	-23.689724	473.163605	-723.106262	259.676819	66.593376	-725.374878	-22.430031	76.033798	-664.451721	319.047424	1277.686890	-615.627563	-69.202171	1294.958008	-595.615295	128.123505	1317.083252	-561.070313	153.925629	1579.271484	-703.488525	340.942413	1041.588623	-641.289734	-122.657608	1063.516968	-587.144470	315.720764	800.199646	-536.426575	-78.840805	826.838501	-609.152466	109.444275	960.179138	383.929657	6.085652	924.442505	413.280304	185.576935
-622.593140	208.913330	861.383728	-615.488342	10.703351	859.935852	-741.943298	252.185791	419.600708	-664.698486	-23.718801	473.178955	-723.045471	259.680420	66.589561	-725.384644	-22.431992	76.039536	-664.723755	319.026733	1277.682251	-615.729126	-69.226959	1294.988037	-595.857910	128.132797	1317.107544	-561.283020	154.010864	1579.365601	-703.736450	340.891663	1041.577759	-641.388428	-122.724205	1063.540161	-587.330994	315.682861	800.208252	-536.531311	-78.729645	826.804871	-609.288269	109.430939	960.182373	383.861420	6.102721	924.453247	413.227234	185.638260
-622.724487	208.890396	861.413330	-615.557556	10.706183	859.925293	-741.992859	252.175980	419.612000	-664.708069	-23.754971	473.188507	-723.141785	259.678711	66.564453	-725.429810	-22.426973	76.057907	-664.989014	318.967041	1277.671631	-615.910889	-69.269302	1294.968262	-596.085938	128.131332	1317.140015	-561.589966	154.023071	1579.400879	-703.878235	340.443481	1041.584229	-641.455688	-122.785210	1063.557617	-587.477356	315.649689	800.196655	-536.608582	-78.720673	826.820801	-609.409302	109.402985	960.193848	383.841003	6.117008	924.475220	413.200867	185.646240
-622.847168	208.900589	861.435364	-615.607971	10.701398	859.915955	-742.050537	252.187881	419.620239	-664.713257	-23.794859	473.186157	-723.086731	259.671753	66.563568	-725.428650	-22.442347	76.040535	-665.226257	318.915771	1277.675171	-616.013062	-69.279007	1294.977417	-596.316895	128.118088	1317.157471	-561.927368	154.009094	1579.421021	-704.126343	340.389465	1041.596558	-641.520203	-122.803566	1063.552368	-587.671509	315.599976	800.187805	-536.696655	-78.761406	826.823303	-609.523438	109.392448	960.202820	383.830414	6.136846	924.481567	413.173645	185.649048
-622.936707	208.824402	861.436707	-615.629578	10.660872	859.939148	-742.047241	252.135986	419.581635	-664.705017	-23.797983	473.160675	-723.027222	259.658173	66.571732	-725.454041	-22.453466	76.056976	-665.475525	318.896240	1277.653198	-616.132263	-69.275986	1294.934692	-596.526550	128.072601	1317.180542	-562.231323	153.995834	1579.442993	-704.454224	340.735321	1041.570801	-641.587219	-122.895294	1063.560425	-587.824158	315.546783	800.236938	-536.737915	-78.752579	826.829285	-609.619934	109.346809	960.219177	383.659180	6.448975	924.493103	412.742737	186.702469
-623.087524	208.842957	861.451050	-615.737732	10.620655	859.932312	-742.101196	252.113861	419.631989	-664.706787	-23.884317	473.182983	-723.072327	259.679932	66.609184	-725.442627	-22.457367	76.070953	-665.751160	318.850067	1277.668091	-616.226990	-69.332466	1294.965576	-596.719910	128.057846	1317.225952	-562.546631	153.997223	1579.490723	-704.697510	340.674774	1041.582886	-641.624207	-122.908981	1063.563599	-587.986389	315.536774	800.244629	-536.798523	-78.802887	826.850037	-609.763306	109.326988	960.224243	383.623810	6.493674	924.484741	412.690643	186.842453
-623.179993	208.760803	861.440430	-615.783081	10.566857	859.962341	-742.076843	252.044067	419.564514	-664.725525	-23.898602	473.202362	-723.058228	259.661865	66.595383	-725.403259	-22.456604	76.040863	-666.001099	318.796387	1277.667236	-616.343384	-69.349991	1294.958618	-596.917297	128.052338	1317.256226	-562.937256	153.928482	1579.489868	-704.909119	340.620056	1041.537842	-641.677246	-122.971825	1063.575195	-588.151733	315.480865	800.247498	-536.837769	-78.834381	826.841370	-609.866577	109.280342	960.237305	383.841003	6.183715	924.513855	413.140259	185.768143
-623.333252	208.672745	861.443542	-615.874023	10.546226	859.978516	-742.120728	252.013702	419.568970	-664.755798	-23.947832	473.211914	-723.048035	259.669037	66.574310	-725.445740	-22.469728	76.066566	-666.264709	318.758118	1277.661865	-616.419922	-69.371071	1294.977905	-597.121643	128.032745	1317.277832	-563.185730	153.998215	1579.585693	-705.059753	340.160889	1041.576660	-641.715393	-123.000175	1063.611084	-588.295776	315.462067	800.224731	-536.855652	-78.868172	826.880737	-609.986755	109.235558	960.246826	383.838806	6.189484	924.530701	413.145752	185.754517
-623.442139	208.644073	861.455811	-615.919006	10.515006	859.984558	-742.122925	251.980286	419.550079	-664.713684	-23.984354	473.212280	-723.044189	259.684723	66.606079	-725.386902	-22.486456	76.070854	-666.529114	318.719421	1277.692017	-616.505920	-69.414963	1295.004639	-597.293396	128.010941	1317.316650	-563.488892	154.019836	1579.629272	-705.291077	340.105133	1041.557007	-641.746948	-123.062416	1063.599121	-588.481812	315.427002	800.248352	-536.881042	-78.894798	826.898682	-610.093323	109.204430	960.258850	383.830139	6.213161	924.533325	413.131134	185.827774
-623.564209	208.568695	861.446411	-616.006470	10.481514	859.982239	-742.156189	251.950272	419.558258	-664.750977	-24.045334	473.237701	-723.052673	259.663483	66.599426	-725.450012	-22.496450	76.071777	-666.755432	318.659363	1277.706543	-616.617798	-69.449684	1295.026978	-597.528687	127.986282	1317.342773	-563.794495	154.035446	1579.676025	-705.557983	340.382690	1041.528687	-641.780518	-123.112427	1063.629395	-588.663330	315.386597	800.280457	-536.890503	-78.929192	826.934326	-610.211426	109.154633	960.254272	383.670898	6.565933	924.545593	412.737091	186.859177
-623.660828	208.537521	861.486389	-616.022705	10.449380	860.002563	-742.173401	251.883041	419.531647	-664.769958	-24.090286	473.265167	-723.026489	259.664185	66.592369	-725.451416	-22.521191	76.112984	-666.997253	318.604492	1277.689209	-616.728699	-69.499756	1295.022583	-597.685547	127.949821	1317.383179	-564.106140	154.026627	1579.705933	-705.761780	340.296844	1041.538086	-641.765808	-123.129982	1063.628540	-588.821533	315.363068	800.302124	-536.857544	-79.134315	827.012817	-610.305054	109.115524	960.287964	383.662262	6.596335	924.555481	412.744049	186.924347
-623.763428	208.481506	861.501465	-616.035828	10.395550	860.032043	-742.203857	251.853180	419.555481	-664.812927	-24.125584	473.261932	-723.053955	259.654999	66.610039	-725.464478	-22.538872	76.119278	-667.269104	318.530609	1277.692627	-616.874634	-69.559700	1295.015259	-597.875977	127.898697	1317.400024	-564.396362	154.036301	1579.741455	-705.983948	340.191162	1041.549927	-641.796509	-123.240578	1063.652588	-588.948486	315.315521	800.304871	-536.850647	-79.155075	827.028625	-610.400024	109.070671	960.313843	383.660919	6.642927	924.549866	412.742188	186.963425
-623.901123	208.414413	861.502319	-616.121582	10.323393	860.047974	-742.212952	251.813522	419.516663	-664.819336	-24.156183	473.272644	-723.011108	259.627625	66.590500	-725.420593	-22.535681	76.105492	-667.512146	318.493195	1277.704956	-616.928589	-69.606606	1295.043945	-598.067444	127.884880	1317.421875	-564.686951	154.027069	1579.757813	-706.166260	340.141541	1041.522827	-641.808960	-123.281349	1063.669067	-589.062073	315.290344	800.321838	-536.828491	-79.010796	827.030579	-610.522705	109.010681	960.323303	383.629150	6.658065	924.540100	412.760803	186.948380
-623.992310	208.395798	861.517151	-616.163696	10.302032	860.050415	-742.216431	251.750824	419.501160	-664.868774	-24.182631	473.271576	-722.993042	259.657928	66.602310	-725.467651	-22.539072	76.114418	-667.775391	318.422729	1277.698242	-617.057800	-69.656937	1295.034546	-598.247864	127.848640	1317.441406	-564.962769	154.020142	1579.783936	-706.293518	339.695526	1041.557861	-641.789307	-123.440132	1063.692505	-589.159241	315.259186	800.336487	-536.798340	-79.049324	827.075012	-610.605591	108.986168	960.333496	383.755585	6.440385	924.534546	413.149475	186.047623
-624.112915	208.400009	861.531921	-616.234497	10.255538	860.050659	-742.293701	251.769592	419.516876	-664.911072	-24.244488	473.292969	-723.028564	259.661224	66.575348	-725.452271	-22.540117	76.121979	-668.002808	318.367920	1277.701538	-617.143127	-69.687645	1295.063354	-598.425659	127.830055	1317.468384	-565.228271	154.019882	1579.803345	-706.448608	339.595184	1041.537720	-641.838928	-123.406372	1063.687012	-589.269592	315.220612	800.345642	-536.759216	-79.088593	827.086304	-610.713135	108.959724	960.342102	383.585693	6.812991	924.508545	412.749573	187.073395
-624.214844	208.323929	861.523193	-616.293030	10.164593	860.069275	-742.286133	251.708847	419.499573	-664.986755	-24.280651	473.307800	-723.012512	259.650909	66.603333	-725.470032	-22.563944	76.087814	-668.253845	318.307312	1277.707153	-617.257996	-69.759109	1295.070923	-598.625000	127.782852	1317.486206	-565.555725	153.943329	1579.769653	-706.632874	339.520264	1041.532104	-641.787781	-123.600525	1063.746582	-589.362244	315.201569	800.361084	-536.697876	-79.094070	827.153076	-610.818481	108.891037	960.349487	383.539093	6.904661	924.490112	412.729340	187.233505
-624.330933	208.299240	861.560181	-616.360962	10.166361	860.070068	-742.342590	251.678787	419.515656	-665.019104	-24.269121	473.293579	-723.000916	259.657654	66.591751	-725.492981	-22.565807	76.089294	-668.488831	318.216339	1277.697266	-617.387146	-69.817154	1295.097778	-598.820984	127.751389	1317.522339	-565.824036	153.930191	1579.796265	-706.797424	339.443726	1041.526978	-641.806824	-123.690887	1063.743652	-589.430176	315.145233	800.405945	-536.652832	-79.110207	827.192505	-610.942078	108.862358	960.371277	383.455688	6.960675	924.486633	412.719452	187.348999
-624.431702	208.221359	861.552612	-616.421326	10.107318	860.096313	-742.410950	251.640762	419.537018	-665.057556	-24.272726	473.306885	-723.032898	259.639557	66.590073	-725.425293	-22.547092	76.064178	-668.752747	318.123077	1277.716553	-617.462891	-69.871002	1295.118408	-598.998474	127.703476	1317.564697	-566.076050	153.936340	1579.828735	-706.962158	339.355835	1041.498779	-641.807800	-123.721779	1063.763916	-589.511047	315.082947	800.438721	-536.633972	-79.148407	827.239807	-611.049805	108.811630	960.383240	383.421021	7.053655	924.465454	412.722443	187.371124
-624.535583	208.130264	861.549194	-616.482605	10.040110	860.084229	-742.453491	251.612656	419.520416	-665.151672	-24.297596	473.303680	-723.022766	259.643707	66.597023	-725.446838	-22.557016	76.080452	-668.990601	318.067017	1277.709351	-617.520935	-69.907898	1295.186035	-599.195862	127.661835	1317.560059	-566.276733	153.984940	1579.905762	-707.131409	339.274994	1041.491211	-641.822205	-123.755791	1063.754150	-589.602173	315.040222	800.444458	-536.593018	-79.131386	827.287048	-611.148193	108.729431	960.377014	383.355591	7.153828	924.458069	412.736023	187.489456
-624.640320	208.088943	861.572327	-616.533813	9.996245	860.099121	-742.512451	251.581985	419.527008	-665.212708	-24.345001	473.329285	-723.055725	259.631989	66.559250	-725.482727	-22.564440	76.092361	-669.213196	318.010010	1277.680420	-617.537659	-69.945641	1295.270630	-599.367004	127.618164	1317.551880	-566.514832	153.983597	1579.912598	-707.301697	339.191986	1041.470337	-641.801514	-123.816956	1063.771240	-589.703369	315.006927	800.448608	-536.532288	-79.145760	827.319641	-611.259460	108.683868	960.399109	383.311188	7.251470	924.423340	412.736633	187.615295
-624.770264	208.027283	861.555115	-616.610168	9.948757	860.084839	-742.573547	251.573212	419.504700	-665.286804	-24.344786	473.327972	-723.055786	259.643799	66.543739	-725.469299	-22.568737	76.073479	-669.461060	317.919861	1277.647827	-617.610291	-69.980705	1295.287720	-599.530396	127.589905	1317.543213	-566.752808	153.972397	1579.916382	-707.479797	339.121094	1041.406006	-641.825012	-123.915131	1063.770996	-589.804565	314.953308	800.438599	-536.523804	-79.158920	827.350342	-611.364990	108.633163	960.383606	383.238647	7.390146	924.401123	412.702148	187.796799
-624.876587	208.016800	861.592163	-616.673828	9.890146	860.083374	-742.600220	251.569626	419.500732	-665.331726	-24.327763	473.305817	-723.079285	259.647400	66.546112	-725.489258	-22.563393	76.067528	-669.692932	317.875580	1277.621216	-617.718262	-70.029495	1295.308350	-599.705750	127.538589	1317.524902	-566.972351	153.962158	1579.907471	-707.657532	339.051544	1041.379028	-641.825073	-124.005142	1063.792236	-589.909729	314.909943	800.457458	-536.499573	-79.184174	827.359924	-611.485840	108.579842	960.404663	383.166870	7.443336	924.377808	412.696259	187.871658
-625.009644	207.951355	861.603760	-616.768066	9.896891	860.076538	-742.637024	251.538437	419.479889	-665.410461	-24.365192	473.323547	-723.039856	259.649902	66.545563	-725.459656	-22.564621	76.052902	-669.919495	317.788025	1277.603638	-617.838440	-70.103928	1295.296875	-599.859070	127.511635	1317.520874	-567.181885	153.946106	1579.908813	-707.821594	338.977539	1041.341797	-641.851135	-124.072975	1063.807373	-589.914673	314.961334	800.468384	-536.500671	-79.213486	827.386841	-611.612732	108.542336	960.408264	383.105499	7.553599	924.368164	412.686951	187.973694
-625.164856	207.860580	861.588257	-616.883850	9.834428	860.072632	-742.691528	251.522247	419.489227	-665.489014	-24.429489	473.320770	-723.098145	259.641052	66.559509	-725.528992	-22.558203	76.071800	-670.133057	317.717865	1277.604980	-617.929871	-70.144562	1295.320801	-600.003540	127.460739	1317.527466	-567.396057	153.921143	1579.910767	-708.013916	338.879120	1041.360107	-641.887817	-124.126732	1063.832031	-590.028992	314.876038	800.472351	-536.501099	-79.220261	827.411255	-611.738159	108.473770	960.397644	383.051147	7.669403	924.350525	412.680634	188.042374
-625.272644	207.816376	861.635010	-616.932556	9.806353	860.083191	-742.736084	251.472977	419.506287	-665.505737	-24.445423	473.347900	-723.125427	259.627319	66.567154	-725.482117	-22.566710	76.037170	-670.365173	317.649841	1277.613770	-618.057434	-70.191887	1295.342896	-600.151245	127.393661	1317.514648	-567.575012	153.895691	1579.928467	-708.200928	338.794098	1041.353760	-641.911865	-124.201218	1063.819214	-590.174683	314.806732	800.480530	-536.515015	-79.252228	827.448181	-611.853088	108.420624	960.429626	383.157013	7.395143	924.351440	413.142181	186.869736
-625.417297	207.765656	861.633179	-617.052856	9.759561	860.067749	-742.799500	251.462662	419.522003	-665.563721	-24.479597	473.341095	-723.129211	259.626923	66.565895	-725.473755	-22.566029	76.038116	-670.612915	317.577484	1277.612671	-618.191772	-70.240631	1295.333008	-600.289978	127.331436	1317.524292	-567.787964	153.862854	1579.928467	-708.450317	338.967438	1041.333862	-641.967834	-124.282661	1063.815918	-590.336182	314.734772	800.510986	-536.568481	-79.270332	827.441895	-611.993713	108.365768	960.421753	383.097656	7.517050	924.308289	413.160706	186.929413
-625.550476	207.664032	861.610596	-617.131653	9.685305	860.075317	-742.879578	251.439438	419.505737	-665.625549	-24.515402	473.328796	-723.138000	259.626495	66.563652	-725.477722	-22.567919	76.016068	-670.820129	317.523804	1277.612305	-618.319580	-70.325272	1295.313354	-600.444092	127.271896	1317.492676	-567.987793	153.838242	1579.926636	-708.618530	338.895996	1041.301758	-642.011475	-124.341072	1063.817505	-590.489746	314.662109	800.492065	-536.592957	-79.280777	827.464600	-612.109863	108.295059	960.415222	383.020447	7.641866	924.274231	413.149689	187.057053
-625.710266	207.640274	861.624268	-617.245728	9.617362	860.063843	-742.939087	251.416397	419.459259	-665.675171	-24.545597	473.301239	-723.154175	259.638031	66.546944	-725.480103	-22.568180	75.992561	-671.036499	317.459503	1277.604492	-618.408020	-70.354218	1295.310059	-600.571594	127.249245	1317.483398	-568.177429	153.814880	1579.931641	-708.821533	338.789886	1041.297485	-642.069824	-124.405815	1063.810669	-590.737183	314.551575	800.490295	-536.662354	-79.314270	827.463379	-612.263000	108.238106	960.417786	382.951263	7.736623	924.268066	413.126373	187.221924
-625.832031	207.610123	861.649597	-617.305969	9.590857	860.083069	-742.995056	251.403915	419.453491	-665.722595	-24.552341	473.301300	-723.155090	259.634338	66.536629	-725.491089	-22.568892	75.994156	-671.237549	317.390045	1277.594604	-618.507385	-70.417076	1295.313965	-600.725037	127.188187	1317.474365	-568.367065	153.795425	1579.934937	-709.007568	338.718140	1041.292236	-642.134338	-124.499107	1063.822876	-590.876770	314.483917	800.485596	-536.759644	-79.341972	827.465698	-612.369019	108.208870	960.441467	382.864807	7.815772	924.262390	413.134338	187.324951
-625.969421	207.584213	861.664734	-617.432739	9.565726	860.070801	-743.105652	251.397369	419.451721	-665.793884	-24.611042	473.344116	-723.193726	259.633514	66.552376	-725.451904	-22.565992	75.993523	-671.453857	317.314911	1277.603882	-618.604675	-70.468346	1295.301147	-600.858887	127.138779	1317.470581	-568.556641	153.771225	1579.937378	-709.145630	338.341034	1041.331299	-642.210205	-124.548752	1063.806396	-591.022034	314.424530	800.474792	-536.853333	-79.380569	827.451599	-612.496033	108.170265	960.442383	382.797485	7.858441	924.256042	413.134979	187.383057
-626.132019	207.558929	861.675964	-617.546326	9.493961	860.075806	-743.202881	251.355835	419.480774	-665.894409	-24.574675	473.324829	-723.211548	259.630493	66.524872	-725.503174	-22.593985	75.987534	-671.650879	317.230469	1277.605347	-618.694031	-70.500427	1295.299072	-601.011658	127.067642	1317.482422	-568.785156	153.677383	1579.906250	-709.361389	338.248474	1041.361328	-642.265991	-124.603210	1063.806274	-591.182190	314.365265	800.499573	-536.943420	-79.431152	827.472046	-612.635376	108.120934	960.450623	382.732117	7.997550	924.224670	413.139465	187.520844
-626.285706	207.549988	861.712769	-617.663757	9.470285	860.058899	-743.267212	251.318222	419.457275	-665.985168	-24.613762	473.309814	-723.216125	259.627075	66.535416	-725.497742	-22.597908	75.977028	-671.830566	317.153076	1277.624023	-618.740662	-70.549477	1295.340942	-601.133972	126.984421	1317.497070	-568.952942	153.642990	1579.912842	-709.565002	338.187134	1041.362061	-642.353882	-124.651352	1063.825562	-591.345947	314.288361	800.488220	-537.053467	-79.430534	827.479248	-612.774597	108.079201	960.460815	382.658569	8.095665	924.227112	413.132690	187.601624
-626.434387	207.478455	861.702820	-617.733398	9.429723	860.071838	-743.350159	251.267365	419.444153	-666.098083	-24.614330	473.327942	-723.182495	259.625549	66.524055	-725.363464	-22.576775	75.958748	-672.036682	317.067627	1277.630859	-618.827881	-70.601624	1295.337524	-601.271240	126.933609	1317.511475	-569.124634	153.618362	1579.922729	-709.779480	338.113525	1041.377319	-642.425476	-124.691643	1063.828857	-591.438782	314.324341	800.515991	-537.133423	-79.631279	827.527893	-612.885681	108.038185	960.462524	382.572571	8.204316	924.218811	413.115479	187.703003
-626.604980	207.500031	861.727478	-617.865479	9.382906	860.069031	-743.405579	251.232773	419.429504	-666.209412	-24.630552	473.323029	-723.189819	259.651062	66.519760	-725.378113	-22.577757	75.961769	-672.231445	316.986694	1277.615967	-618.893616	-70.655960	1295.341064	-601.379272	126.891060	1317.511719	-569.281311	153.577621	1579.924561	-710.010742	338.058136	1041.395264	-642.516602	-124.722160	1063.819702	-591.640137	314.258209	800.507629	-537.248596	-79.629021	827.521851	-613.032471	108.013893	960.472961	382.483734	8.297437	924.222229	413.118439	187.756134
-627.019348	207.771210	861.757629	-618.754639	9.206481	859.726379	-743.665344	251.254898	419.466217	-666.554382	-24.829065	473.319336	-723.332153	259.633179	66.512444	-725.491089	-22.587147	75.968742	-672.423523	316.923431	1277.615601	-619.011353	-70.725349	1295.319092	-601.515625	126.855652	1317.512939	-569.454285	153.554626	1579.934448	-710.213013	338.006287	1041.386841	-642.657959	-124.756569	1063.815796	-591.836060	314.215881	800.526855	-537.344910	-79.646851	827.517944	-613.526611	107.860001	960.300964	382.426758	8.405993	924.217712	413.106018	187.849655
-627.202515	207.709427	861.738403	-618.918762	9.145600	859.706177	-743.715271	251.241776	419.422913	-666.665161	-24.846769	473.291931	-723.265137	259.642487	66.477394	-725.490601	-22.566626	75.931786	-672.623047	316.855957	1277.621460	-619.081726	-70.786995	1295.336914	-601.635010	126.784035	1317.510864	-569.561646	153.567245	1579.993042	-710.487427	338.260254	1041.333984	-642.777832	-124.785049	1063.809570	-592.064819	314.205658	800.531311	-537.496460	-79.686890	827.516479	-613.672424	107.800255	960.278687	382.367798	8.544984	924.195618	413.101959	188.002045
-627.364075	207.661575	861.744629	-619.025879	9.119217	859.725403	-743.795044	251.215942	419.448853	-666.793884	-24.909763	473.302673	-723.263611	259.627655	66.479683	-725.546387	-22.577267	75.939186	-672.785828	316.776154	1277.661133	-619.240356	-70.869804	1295.274536	-601.760254	126.728394	1317.517090	-569.702026	153.538712	1580.014648	-710.596008	337.821777	1041.386230	-642.901611	-124.884293	1063.785645	-592.261719	314.179260	800.525146	-537.646301	-79.723297	827.497681	-613.816345	107.771729	960.292358	382.287628	8.688948	924.173828	413.042389	188.123505
-627.526062	207.639694	861.756226	-619.134644	9.071278	859.724426	-743.868286	251.181503	419.441589	-666.890076	-24.886971	473.279480	-723.229980	259.629578	66.478935	-725.512146	-22.588181	75.925034	-672.955322	316.722961	1277.671631	-619.336243	-70.927803	1295.266968	-601.863342	126.675270	1317.539307	-569.857727	153.494568	1579.996582	-710.777222	337.720825	1041.390991	-643.001038	-124.984169	1063.768921	-592.465942	314.159943	800.542908	-537.790405	-79.721878	827.496704	-613.951660	107.733116	960.297607	382.071014	9.158571	924.156189	412.566864	189.426102
-627.403931	207.302856	861.761475	-618.399231	9.216432	860.087280	-743.813232	251.108398	419.376007	-666.735168	-24.683897	473.258270	-723.106812	259.629395	66.495293	-725.398071	-22.592543	75.902931	-673.158630	316.657654	1277.672974	-619.462952	-70.976036	1295.194458	-601.983948	126.607086	1317.502930	-569.991760	153.442307	1579.997070	-710.996460	337.686646	1041.423584	-643.126404	-125.039177	1063.755005	-592.667419	314.121521	800.535522	-537.939392	-79.781708	827.464233	-613.708130	107.835960	960.499939	381.988708	9.246902	924.132141	412.538452	189.512695
-627.576294	207.317551	861.802063	-618.482971	9.222961	860.078369	-743.911438	251.079163	419.384583	-666.784424	-24.694874	473.222839	-723.123535	259.647766	66.504486	-725.342224	-22.588743	75.869812	-673.323242	316.589264	1277.678589	-619.542114	-71.033707	1295.188599	-602.114075	126.550888	1317.495728	-570.119446	153.388718	1579.993408	-711.236267	337.638947	1041.445190	-643.240112	-125.064575	1063.711914	-592.966003	314.049805	800.541016	-538.074646	-79.787819	827.430359	-613.831421	107.826042	960.515259	381.925934	9.348531	924.117554	412.488800	189.596008
-627.752808	207.339645	861.825562	-618.596191	9.207641	860.080994	-743.978088	251.034454	419.336487	-666.872314	-24.639469	473.225098	-723.083191	259.653229	66.455948	-725.421387	-22.579590	75.866013	-673.500916	316.526001	1277.687500	-619.614258	-71.078300	1295.158813	-602.253357	126.512856	1317.473389	-570.242676	153.353500	1579.983521	-711.428711	337.570557	1041.459717	-643.329651	-125.119446	1063.688354	-593.154053	314.046661	800.549133	-538.252441	-79.789871	827.378113	-613.985046	107.821556	960.529114	381.837372	9.463733	924.088318	412.438477	189.653961
-627.921692	207.382355	861.876709	-618.723389	9.171167	860.093750	-744.081970	251.014359	419.319580	-666.997192	-24.604078	473.242981	-723.066895	259.665619	66.439857	-725.428894	-22.588017	75.874580	-673.689636	316.469513	1277.704590	-619.707153	-71.111740	1295.142822	-602.373352	126.468903	1317.456909	-570.334534	153.304688	1579.976074	-711.625732	337.534607	1041.468750	-643.435364	-125.124969	1063.661499	-593.277649	314.136505	800.540161	-538.404602	-79.786659	827.381531	-614.146790	107.806854	960.562256	381.937408	9.243350	924.063354	412.900726	188.740982
-628.138550	207.321106	861.844910	-618.843506	9.108611	860.123169	-744.192139	251.020584	419.309021	-667.116333	-24.648561	473.230560	-723.131531	259.651550	66.434303	-725.451172	-22.590336	75.881760	-673.869751	316.410004	1277.758545	-619.775818	-71.164253	1295.154541	-602.515137	126.436424	1317.461548	-570.454163	153.251938	1579.979614	-711.803223	337.453278	1041.454956	-643.539307	-125.189911	1063.701782	-593.480225	314.145447	800.554749	-538.536804	-79.795090	827.367310	-614.305054	107.780678	960.560242	381.863708	9.326447	924.034729	412.882935	188.746231
-628.295227	207.325409	861.887024	-618.945007	9.118175	860.119812	-744.295044	250.989365	419.284271	-667.191223	-24.592846	473.236450	-723.112305	259.658173	66.421661	-725.452332	-22.595011	75.864517	-674.067017	316.376678	1277.797974	-619.867126	-71.222038	1295.130005	-602.668884	126.376610	1317.456787	-570.554138	153.187515	1579.967529	-711.987305	337.381256	1041.509766	-643.659058	-125.195740	1063.654053	-593.834351	314.325134	800.478638	-538.704834	-79.798920	827.326111	-614.442627	107.766899	960.580383	381.642334	9.759346	924.016663	412.279694	189.962830
-628.516296	207.276749	861.867798	-619.099548	9.061385	860.129761	-744.397888	250.972122	419.281769	-667.290039	-24.621147	473.232971	-723.079956	259.652679	66.440201	-725.483582	-22.589130	75.858727	-674.262939	316.318329	1277.824463	-619.961487	-71.241089	1295.109741	-602.800720	126.327477	1317.448120	-570.656128	153.121536	1579.959473	-712.170593	337.315277	1041.550903	-643.773682	-125.278709	1063.634644	-593.938843	314.133301	800.580872	-538.862793	-79.805244	827.292053	-614.621277	107.732368	960.574951	381.553070	9.843307	924.003601	412.196686	190.170334
-628.715637	207.271133	861.898804	-619.224731	9.078780	860.108765	-744.544250	250.972198	419.285950	-667.360596	-24.579979	473.214203	-723.128174	259.694183	66.471886	-725.450989	-22.580215	75.814178	-674.456116	316.251801	1277.862061	-620.016235	-71.301659	1295.101074	-602.939880	126.287277	1317.406860	-570.724548	153.069443	1579.932495	-712.369873	337.260223	1041.577881	-643.878357	-125.297455	1063.598022	-594.264709	314.299225	800.532471	-539.012634	-79.634140	827.211975	-614.792603	107.715088	960.580688	381.678070	9.598589	923.969604	412.710907	189.076752
-629.180969	207.538101	861.923340	-620.164490	8.913314	859.792175	-744.767944	251.017838	419.317535	-667.654297	-24.802567	473.159546	-723.222473	259.688904	66.426376	-725.621460	-22.599516	75.843018	-674.648743	316.193024	1277.885132	-620.102783	-71.336807	1295.093506	-603.056580	126.260796	1317.404419	-570.809143	152.978851	1579.904785	-712.599548	337.208282	1041.608398	-643.975708	-125.295464	1063.529663	-594.370300	314.133911	800.630981	-539.125366	-79.739311	827.210754	-615.339600	107.581123	960.419189	381.470490	10.004039	923.937744	412.130951	190.271927
-629.372803	207.414352	861.866882	-620.346680	8.873535	859.780334	-744.869812	250.999924	419.282745	-667.759338	-24.823910	473.159058	-723.257080	259.692657	66.433571	-725.673950	-22.604181	75.852028	-674.830811	316.136383	1277.902344	-620.182739	-71.384613	1295.045288	-603.194885	126.207962	1317.393677	-570.849304	152.923828	1579.878296	-712.846558	337.205261	1041.649292	-644.074890	-125.301872	1063.483643	-594.651855	314.260712	800.596008	-539.248230	-79.709816	827.178162	-615.499939	107.523132	960.382690	381.394928	10.130575	923.919983	412.008942	190.573242
-629.560242	207.422806	861.875488	-620.474243	8.860777	859.799438	-744.956238	250.956024	419.293427	-667.788025	-24.818081	473.168610	-723.253235	259.692352	66.369621	-725.642761	-22.601547	75.846855	-675.018127	316.060333	1277.943604	-620.229126	-71.462471	1295.063354	-603.323669	126.175888	1317.370972	-570.915222	152.838211	1579.842041	-713.045593	337.173431	1041.693481	-644.184326	-125.357735	1063.489136	-594.750854	314.112000	800.665649	-539.395752	-79.521164	827.117065	-615.665649	107.528763	960.397339	381.331879	10.224807	923.916077	411.945007	190.735687
-629.777222	207.439941	861.904480	-620.650635	8.862210	859.801025	-745.148499	250.964615	419.279114	-667.825989	-24.829294	473.170685	-723.361816	259.694885	66.367958	-725.653564	-22.597876	75.814743	-675.181274	315.982880	1277.981934	-620.398438	-71.510765	1295.018799	-603.465698	126.134064	1317.370972	-570.968567	152.746979	1579.816406	-713.259399	337.144653	1041.740723	-644.298523	-125.361038	1063.449219	-594.936096	314.078094	800.691650	-539.513245	-79.637573	827.125854	-615.867554	107.526031	960.413025	381.308075	10.296232	923.888611	411.896301	190.918106
-629.687378	207.157776	861.934509	-620.012329	9.043808	860.144836	-745.137085	250.873123	419.228638	-667.654175	-24.683197	473.181366	-723.210449	259.698700	66.374718	-725.587769	-22.608150	75.791054	-675.387390	315.892639	1277.991089	-620.486328	-71.583641	1295.017456	-603.590698	126.070877	1317.362549	-570.998901	152.663422	1579.791016	-713.515442	337.303345	1041.761963	-644.414978	-125.341522	1063.429443	-595.266418	314.269470	800.684692	-539.640320	-79.594627	827.116943	-615.691406	107.648506	960.618408	381.443817	10.035418	923.864197	412.323975	189.586441
-629.871582	207.196487	861.977356	-620.116577	9.106833	860.167542	-745.279541	250.812988	419.241302	-667.602295	-24.604845	473.168213	-723.226196	259.678650	66.405090	-725.558289	-22.615490	75.776970	-675.585449	315.802094	1278.031738	-620.638306	-71.634857	1294.960571	-603.721619	126.021736	1317.354858	-571.043030	152.554962	1579.753418	-713.716614	337.311615	1041.801025	-644.552979	-125.331230	1063.408203	-595.462524	314.295013	800.735962	-539.776062	-79.544983	827.059265	-615.863159	107.691513	960.653625	381.252350	10.415608	923.864075	411.849731	190.796005
-630.061768	207.262497	862.020752	-620.314514	9.139076	860.174255	-745.428772	250.740128	419.226776	-667.634705	-24.595270	473.134491	-723.220093	259.681519	66.413872	-725.526855	-22.606079	75.753853	-675.784973	315.726074	1278.064941	-620.788635	-71.720505	1294.935669	-603.861145	125.957069	1317.338623	-571.074280	152.466614	1579.723389	-713.921448	337.217804	1041.817505	-644.688354	-125.340515	1063.351563	-595.680664	314.326141	800.758850	-539.912964	-79.329079	826.994446	-616.066711	107.721428	960.679504	381.182159	10.553342	923.851807	411.728302	191.185486
-630.264954	207.354401	862.068237	-620.540100	9.150280	860.194580	-745.636902	250.652710	419.254761	-667.717407	-24.632700	473.161438	-723.287720	259.680542	66.425003	-725.530762	-22.605974	75.756752	-675.996826	315.662689	1278.093750	-620.848145	-71.789093	1294.934937	-604.013977	125.913841	1317.317017	-571.117432	152.356262	1579.695313	-714.146118	337.152863	1041.851318	-644.772400	-125.334122	1063.341187	-595.885498	314.320129	800.793396	-540.007935	-79.442085	827.017822	-616.298279	107.757652	960.714844	381.184509	10.582544	923.822693	411.732971	190.977249
-630.414307	207.386414	862.100586	-620.710938	9.191132	860.220032	-745.763977	250.560013	419.228577	-667.778503	-24.630260	473.143616	-723.171692	259.653961	66.402908	-725.517395	-22.613047	75.766373	-676.175049	315.597015	1278.091675	-621.054749	-71.867943	1294.868286	-604.151672	125.857483	1317.297485	-571.158936	152.232971	1579.665771	-714.331848	336.870056	1041.907104	-644.927612	-125.387543	1063.320679	-596.093262	314.360657	800.815552	-540.147949	-79.387138	826.996765	-616.478638	107.788628	960.745605	381.326935	10.322668	923.824280	412.121246	189.902344
-630.605835	207.386429	862.131836	-620.962769	9.220097	860.247925	-745.884766	250.381485	419.233032	-667.849487	-24.653940	473.167114	-723.146729	259.644196	66.403793	-725.611450	-22.647608	75.778130	-676.350769	315.530884	1278.119507	-621.114441	-71.894714	1294.859497	-604.296387	125.795616	1317.281006	-571.205383	152.099762	1579.632568	-714.594788	336.871338	1041.946167	-645.056396	-125.415741	1063.304077	-596.309753	314.366241	800.822632	-540.280151	-79.314209	826.979797	-616.709167	107.798126	960.775940	381.286957	10.392741	923.790344	412.079132	189.964859
-630.724915	207.441223	862.155151	-621.167725	9.255313	860.259583	-746.026184	250.258957	419.251801	-667.910522	-24.657789	473.207062	-723.105164	259.589172	66.410980	-725.614868	-22.651138	75.756882	-676.538086	315.457520	1278.147583	-621.211426	-71.965111	1294.865845	-604.436768	125.706161	1317.270874	-571.257874	151.949051	1579.619751	-714.794006	336.777527	1041.960449	-645.180237	-125.412994	1063.269531	-596.510010	314.347992	800.879700	-540.430786	-79.291412	826.943726	-616.893860	107.832268	960.795471	381.246094	10.451136	923.776184	412.007874	190.027359
-630.836670	207.516159	862.216248	-621.360840	9.305511	860.300415	-746.125671	250.111633	419.286652	-667.880859	-24.536018	473.171539	-723.067871	259.574921	66.424644	-725.506714	-22.658287	75.728668	-676.695068	315.403625	1278.176636	-621.355713	-71.995010	1294.829102	-604.578308	125.631744	1317.255127	-571.302734	151.765106	1579.587402	-715.007874	336.711731	1042.021118	-645.333069	-125.443253	1063.243042	-596.737061	314.372589	800.905518	-540.600891	-79.273323	826.912415	-617.091370	107.878838	960.850403	381.217255	10.525558	923.762085	411.935852	190.096863
-631.150208	207.859528	862.295654	-622.392029	9.161082	859.995789	-746.364746	249.989655	419.365387	-668.175171	-24.716681	473.183807	-723.138489	259.523560	66.434410	-725.656311	-22.658617	75.738914	-676.852966	315.316498	1278.229004	-621.534424	-72.102303	1294.762817	-604.696777	125.534004	1317.266846	-571.373779	151.574463	1579.582642	-715.206909	336.612885	1042.066284	-645.498840	-125.477638	1063.187256	-596.992798	314.393860	800.948730	-540.755493	-79.245430	826.874817	-617.638184	107.760284	960.724976	381.163330	10.554326	923.760559	411.871521	190.160217
-631.256714	207.930420	862.326538	-622.763123	9.185287	860.019531	-746.476563	249.862564	419.374573	-668.279907	-24.752615	473.171783	-723.082947	259.514587	66.450310	-725.586243	-22.697828	75.731758	-676.968384	315.249146	1278.291138	-621.721802	-72.196144	1294.722168	-604.826355	125.437675	1317.254150	-571.433838	151.385391	1579.584473	-715.410339	336.555695	1042.132324	-645.680359	-125.489532	1063.134399	-597.262817	314.421967	801.010376	-540.966553	-79.251167	826.821594	-617.897583	107.791344	960.754028	381.116486	10.629364	923.730225	411.784119	190.213455
-631.291260	207.973953	862.343750	-623.081665	9.195374	860.031189	-746.524475	249.726746	419.398926	-668.399719	-24.794607	473.172485	-723.088684	259.490601	66.471817	-725.627014	-22.704729	75.719688	-677.091919	315.193909	1278.351318	-621.892029	-72.280403	1294.693970	-604.983337	125.341339	1317.246460	-571.520142	151.161224	1579.590820	-715.700378	336.787689	1042.213867	-645.864380	-125.512085	1063.081665	-597.532654	314.436890	801.038818	-541.194885	-79.245766	826.761414	-618.093811	107.801666	960.770142	381.047791	10.674290	923.723816	411.671906	190.274231
-631.302368	207.995987	862.363220	-623.389038	9.212816	860.072571	-746.584839	249.595734	419.415466	-668.502319	-24.862839	473.199890	-723.004089	259.496399	66.498741	-725.584656	-22.737659	75.721420	-677.197144	315.138550	1278.383911	-622.055115	-72.351700	1294.696533	-605.100281	125.230141	1317.252930	-571.615356	150.925507	1579.598389	-715.870300	336.523499	1042.298706	-646.094727	-125.465660	1063.015747	-597.799255	314.467957	801.065735	-541.390320	-79.264587	826.732239	-618.292725	107.817245	960.804138	380.990723	10.706169	923.705017	411.556305	190.337570
-631.004395	207.740082	862.372986	-622.897583	9.397063	860.466431	-746.437988	249.410156	419.319885	-668.371765	-24.655373	473.232819	-722.866821	259.456024	66.491905	-725.480225	-22.741247	75.653343	-677.271179	315.058929	1278.442871	-622.285156	-72.456566	1294.609253	-605.247314	125.112297	1317.242432	-571.711243	150.638260	1579.626709	-716.062622	336.474854	1042.394653	-646.322205	-125.522339	1062.956299	-598.043701	314.451691	801.097900	-541.649902	-79.266861	826.641235	-618.104858	107.972687	961.025879	380.939972	10.757486	923.682434	411.459320	190.381851
-630.973206	207.741562	862.425842	-623.289063	9.388536	860.491882	-746.459045	249.318344	419.383423	-668.645752	-24.811218	473.225525	-722.826477	259.452759	66.529716	-725.461792	-22.774160	75.656860	-677.278137	314.950928	1278.501343	-622.403076	-72.536224	1294.622925	-605.351807	124.986046	1317.231934	-571.807617	150.350220	1579.656982	-716.235291	336.446777	1042.479858	-646.529297	-125.611549	1062.914673	-598.273438	314.431885	801.131958	-541.874512	-79.305199	826.599548	-618.299561	107.935989	961.066101	380.877563	10.765881	923.656372	411.354492	190.386932
-630.948547	207.784729	862.467163	-623.761475	9.376606	860.457520	-746.408020	249.209335	419.421936	-668.787537	-24.825428	473.177795	-722.791809	259.403076	66.540443	-725.427551	-22.777098	75.614548	-677.280151	314.857086	1278.591675	-622.596252	-72.663399	1294.569580	-605.480652	124.866776	1317.222168	-571.997559	149.964539	1579.636841	-716.370239	336.398682	1042.568115	-646.774841	-125.687874	1062.827759	-598.490967	314.423492	801.197083	-542.168030	-79.204041	826.491760	-618.523987	107.891647	961.069275	380.801361	10.757399	923.649658	411.238403	190.350220
-630.881714	207.730682	862.473633	-624.253174	9.355513	860.469604	-746.338867	249.161957	419.444214	-668.856689	-24.760866	473.143585	-722.845825	259.362000	66.540596	-725.419983	-22.796549	75.609695	-677.238770	314.778290	1278.678711	-622.910767	-72.812386	1294.502930	-605.579102	124.719551	1317.243042	-572.114624	149.612762	1579.679443	-716.500000	336.392212	1042.676880	-647.100952	-125.599106	1062.728027	-598.714355	314.402405	801.290161	-542.431274	-79.261421	826.402222	-618.745483	107.831619	961.079163	380.761322	10.791097	923.620972	411.132690	190.338135
-630.945679	207.939133	862.550537	-625.271790	9.188938	860.272461	-746.287964	249.168396	419.533997	-669.293335	-24.941750	473.124084	-722.890808	259.353790	66.535248	-725.480286	-22.790518	75.591141	-677.186646	314.698212	1278.761353	-623.336243	-72.988708	1294.383911	-605.672791	124.551758	1317.269165	-572.186035	149.308578	1579.789063	-716.588623	336.368530	1042.812866	-647.397034	-125.787155	1062.656982	-598.887634	314.401215	801.350159	-542.752747	-79.324234	826.348206	-619.194153	107.676933	961.009399	380.505493	11.136336	923.601685	410.550385	191.474228
-630.856201	207.936127	862.601135	-625.799316	9.104097	860.305908	-746.145203	249.181305	419.512299	-669.547974	-24.956034	473.103058	-722.968140	259.348877	66.513840	-725.464050	-22.805584	75.567810	-677.066223	314.629242	1278.857788	-623.699402	-73.121368	1294.313232	-605.768066	124.358688	1317.270264	-572.317871	148.888077	1579.865845	-716.638000	336.399353	1042.949829	-647.754517	-125.755157	1062.579834	-599.019409	314.402954	801.434937	-543.079651	-79.382065	826.277771	-619.428223	107.596756	961.052429	380.451477	11.173298	923.593811	410.407471	191.619217
-630.808716	207.888199	862.630920	-626.311951	9.018355	860.308228	-746.024780	249.320450	419.570190	-669.856140	-24.991474	473.130646	-723.076172	259.359314	66.525375	-725.496033	-22.836180	75.561890	-676.905762	314.574463	1278.954590	-624.109375	-73.249290	1294.221313	-605.866943	124.162567	1317.261230	-572.498840	148.442200	1579.916992	-716.666260	336.404205	1043.079712	-648.172363	-125.802094	1062.472168	-599.154724	314.390961	801.513611	-543.391602	-79.652245	826.260437	-619.638123	107.491798	961.066101	380.359131	11.132677	923.577576	410.309509	191.502457
-630.714111	207.823792	862.638611	-626.810242	8.913050	860.329590	-745.780640	249.440887	419.585175	-670.155762	-24.937134	473.125549	-723.131104	259.378296	66.570381	-725.475342	-22.836157	75.497925	-676.681396	314.520660	1279.047974	-624.559753	-73.379066	1294.181763	-605.948120	123.946709	1317.280518	-572.629272	147.953598	1580.009399	-716.623108	336.422668	1043.227783	-648.645935	-125.873749	1062.364990	-599.248291	314.395020	801.606812	-543.779541	-79.602829	826.148438	-619.833679	107.387497	961.079895	380.260681	11.160201	923.561279	410.159515	191.540192
-630.562317	207.707764	862.672668	-627.227478	8.799972	860.396545	-745.405518	249.553650	419.547943	-670.481750	-24.919281	473.131805	-723.248047	259.370361	66.560013	-725.423828	-22.846857	75.454773	-676.450439	314.520782	1279.161377	-624.942261	-73.483353	1294.144165	-606.034119	123.712318	1317.305786	-572.789795	147.420868	1580.119751	-716.568237	336.476349	1043.389282	-649.135620	-125.906616	1062.307373	-599.258972	314.339142	801.703125	-544.186707	-79.715240	826.067444	-619.987915	107.263496	961.132202	380.175323	11.119858	923.573242	410.067444	191.486115
-630.382263	207.513107	862.681885	-627.691772	8.650095	860.434937	-745.134460	249.661591	419.507843	-670.951050	-25.053955	473.168671	-723.283325	259.348999	66.561539	-725.568970	-22.884352	75.431862	-676.151306	314.440735	1279.259888	-625.464478	-73.686844	1294.062012	-606.101624	123.494476	1317.328003	-573.037476	146.765564	1580.167725	-716.449158	336.551666	1043.539795	-649.678528	-125.970932	1062.237915	-599.242920	314.343231	801.818054	-544.617859	-79.869362	826.007080	-620.137329	107.076645	961.156494	380.091339	11.154829	923.547119	409.918060	191.572769
-630.223328	207.347641	862.706055	-628.157410	8.520361	860.458740	-744.885437	249.783722	419.508270	-671.313354	-25.127047	473.103607	-723.395691	259.328735	66.543694	-725.567566	-22.876278	75.365601	-675.813904	314.409729	1279.399414	-626.068481	-73.882317	1293.959106	-606.194336	123.252953	1317.353516	-573.149597	146.202301	1580.347046	-716.281494	336.643127	1043.695801	-650.321777	-125.820671	1062.069702	-599.164490	314.290710	801.914246	-545.052795	-80.131958	825.996399	-620.298096	106.900635	961.180908	380.007996	11.123559	923.539246	409.821411	191.499893
-629.993896	207.472733	862.873352	-628.558289	8.447712	860.509766	-744.646606	249.916977	419.557281	-671.579834	-25.170059	473.082306	-723.447083	259.318237	66.538017	-725.478699	-22.899797	75.328224	-675.424133	314.378326	1279.507935	-626.604553	-74.009888	1293.920044	-606.286133	123.035583	1317.370361	-573.424683	145.456818	1580.404053	-716.068604	336.769592	1043.841431	-650.967651	-125.770187	1061.952271	-599.032776	314.251709	802.021851	-545.594666	-80.045815	825.894348	-620.443298	106.841072	961.294373	379.935150	11.138311	923.515564	409.715515	191.549347
-629.852600	207.198303	862.786865	-629.120056	8.261764	860.561035	-744.405762	250.116776	419.596008	-671.954651	-25.239094	473.103302	-723.522583	259.353210	66.573296	-725.494019	-22.902100	75.306633	-675.018066	314.350250	1279.589233	-627.190430	-74.190834	1293.869141	-606.389526	122.766151	1317.374756	-573.555481	144.818726	1580.609131	-715.740906	336.877869	1043.975464	-651.679260	-125.761444	1061.905396	-598.866394	314.233887	802.109924	-546.113403	-80.342461	825.900696	-620.632202	106.648239	961.275330	379.869812	11.113575	923.502136	409.637817	191.459717
-629.715515	207.094681	862.787659	-629.567993	8.148591	860.595459	-744.304871	250.279282	419.616394	-672.232544	-25.289310	473.079376	-723.612366	259.382660	66.575211	-725.686707	-22.898281	75.255379	-674.526001	314.298309	1279.679810	-627.902100	-74.358742	1293.776978	-606.463806	122.558472	1317.357056	-573.750305	144.052353	1580.740967	-715.460632	337.400330	1044.060669	-652.464783	-125.753410	1061.807739	-598.599792	314.138733	802.222778	-546.685791	-80.497650	825.864624	-620.789917	106.530685	961.293030	379.761902	11.124479	923.491455	409.500214	191.515747
-629.556946	206.910721	862.757935	-630.101074	7.975705	860.642090	-744.139160	250.406616	419.657043	-672.576782	-25.403307	473.142120	-723.756042	259.385956	66.554070	-725.667847	-22.910919	75.213188	-673.982361	314.274231	1279.748901	-628.642578	-74.520485	1293.668945	-606.543701	122.335030	1317.376465	-574.031067	143.127747	1580.790527	-715.025146	337.600098	1044.191040	-653.293152	-125.749313	1061.716064	-598.282654	314.037811	802.289917	-547.296509	-80.694519	825.796448	-620.976685	106.359650	961.301514	379.684082	11.096440	923.506592	409.413239	191.482559
-629.356567	206.675476	862.739502	-630.544373	7.909503	860.652649	-743.982422	250.537842	419.688507	-672.783875	-25.366184	473.082947	-723.879517	259.354309	66.548965	-725.725769	-22.947899	75.179199	-673.411560	314.265015	1279.831055	-629.417297	-74.684273	1293.615601	-606.616272	122.100800	1317.364380	-574.235962	142.261627	1580.948120	-714.482483	337.369690	1044.323730	-654.156982	-125.637688	1061.602051	-598.044434	313.897797	802.332214	-547.934265	-80.931152	825.759399	-621.080566	106.193794	961.295898	379.646118	11.161906	923.484924	409.327393	191.548218
-629.207031	206.521362	862.727539	-630.980347	7.749387	860.710144	-743.795288	250.680267	419.753815	-673.161804	-25.433083	473.072845	-724.020996	259.334534	66.541939	-725.668396	-22.948462	75.135330	-672.810791	314.283630	1279.917358	-630.059082	-74.864784	1293.591187	-606.677979	121.851280	1317.359985	-574.223938	141.641678	1581.286865	-713.956970	337.993744	1044.386963	-655.079468	-125.666130	1061.548584	-597.677185	313.797577	802.412231	-548.610779	-81.147705	825.745789	-621.236145	106.045502	961.319824	379.584290	11.178517	923.477234	409.259949	191.468582
-629.080261	206.319138	862.706848	-631.418030	7.549841	860.751953	-743.625977	250.835175	419.790741	-673.490479	-25.509394	473.091034	-724.118713	259.328735	66.528862	-725.698120	-22.985397	75.124954	-672.179565	314.347351	1280.010254	-630.839355	-74.987381	1293.484375	-606.752136	121.587082	1317.362183	-574.441406	140.650650	1581.453857	-713.331177	338.237885	1044.480347	-656.044189	-125.571465	1061.425049	-597.114319	313.654144	802.494507	-549.348755	-81.368515	825.754211	-621.394653	105.850784	961.330750	379.514099	11.216243	923.486267	409.171234	191.507248
-628.915710	206.151474	862.658691	-631.833557	7.362191	860.754639	-743.572693	251.019775	419.840424	-673.163818	-25.136221	472.984131	-724.306824	259.363281	66.560890	-725.442261	-22.986109	75.023582	-671.463745	314.343384	1280.057495	-631.720520	-75.147858	1293.374512	-606.782532	121.306160	1317.381836	-574.680847	139.647507	1581.589844	-712.522034	338.088043	1044.645142	-657.012756	-125.533676	1061.374023	-596.622375	313.555145	802.509094	-550.142517	-81.620560	825.722351	-621.506287	105.672668	961.306763	379.635437	10.962238	923.481384	409.534851	190.470520
-628.761292	205.987213	862.634949	-632.282349	7.145661	860.775513	-743.471375	251.163773	419.838989	-673.453369	-25.221342	473.014252	-724.429565	259.383942	66.547989	-725.421204	-23.022053	74.977638	-670.739868	314.392609	1280.164429	-632.627014	-75.293648	1293.369751	-606.851440	121.074371	1317.380981	-574.898315	138.585587	1581.729980	-711.732361	338.336823	1044.720215	-658.114929	-125.507690	1061.315918	-595.984253	313.274597	802.564087	-550.978333	-81.806030	825.626282	-621.641724	105.477806	961.304199	379.392029	11.290775	923.486267	409.036407	191.562210
-628.425293	205.544464	862.549744	-632.105286	7.162005	861.087036	-743.307739	251.260040	419.834991	-673.459595	-25.112537	473.012360	-724.400391	259.431519	66.568954	-725.264282	-23.046017	74.928680	-669.982666	314.412384	1280.237671	-633.329529	-75.353012	1293.308838	-606.918030	120.848198	1317.357788	-575.096497	137.485092	1581.866943	-710.972778	339.087708	1044.679565	-659.148254	-125.391853	1061.210815	-595.282043	313.031525	802.614319	-551.841003	-81.992722	825.574280	-621.513245	105.456459	961.430603	379.508362	10.997432	923.465820	409.392273	190.528503
-628.222351	205.288666	862.508667	-632.334229	7.082252	861.189758	-743.251831	251.355896	419.844330	-673.643494	-25.147543	472.995026	-724.447144	259.426514	66.543053	-725.251343	-23.053802	74.891579	-669.211670	314.485077	1280.303101	-634.255188	-75.504433	1293.221558	-606.912231	120.570122	1317.389771	-575.332764	136.371658	1581.985596	-710.094238	339.444397	1044.751099	-660.228577	-125.365700	1061.145996	-594.670410	312.855713	802.624634	-552.593567	-82.183235	825.610596	-621.550781	105.341545	961.464050	379.452393	10.983051	923.477966	409.329651	190.475616
-628.033752	205.072571	862.448975	-632.543030	6.871900	861.312195	-743.208923	251.401413	419.857391	-673.823975	-25.191090	472.990631	-724.488342	259.434235	66.527115	-725.166870	-23.090994	74.882668	-668.388916	314.448364	1280.357300	-635.147278	-75.586670	1293.191284	-606.930847	120.323303	1317.419434	-575.520081	135.223419	1582.102295	-709.113342	339.718384	1044.818115	-661.365906	-125.258423	1061.078491	-593.920593	312.663116	802.690674	-553.561157	-82.610832	825.547852	-621.584106	105.202858	961.498047	379.415955	11.008511	923.463257	409.246490	190.498642
-627.979370	205.010437	862.396484	-633.062805	6.846284	861.256531	-743.324829	251.507492	419.902344	-674.059509	-25.254816	472.939209	-724.576355	259.424927	66.533379	-725.186584	-23.095860	74.873848	-667.574097	314.499573	1280.406494	-635.977844	-75.642914	1293.184082	-607.008667	120.084084	1317.432373	-575.692139	134.058105	1582.223511	-708.091614	339.998260	1044.880615	-662.522339	-125.208542	1061.009888	-593.128906	312.453461	802.759705	-554.649292	-83.132187	825.387390	-621.753174	105.130417	961.438232	379.347870	10.982708	923.464844	409.151917	190.503006
-627.869507	204.881546	862.350952	-633.420776	6.677131	861.275818	-743.414551	251.527466	419.919189	-674.359741	-25.386417	472.969238	-724.676758	259.437683	66.552460	-725.267761	-23.130278	74.880493	-666.733276	314.571136	1280.493164	-637.004883	-75.766426	1293.010376	-607.193359	119.942787	1317.422241	-575.862244	132.909027	1582.315063	-707.014038	339.796051	1045.065063	-663.723267	-125.184471	1060.941284	-592.383728	312.225708	802.774231	-555.651001	-83.550819	825.267395	-621.853210	104.992783	961.423035	379.290253	10.953322	923.477661	409.056152	190.479813
-627.790405	204.790451	862.269287	-633.823120	6.485796	861.272766	-743.578064	251.573288	419.969482	-674.617432	-25.505116	472.989075	-724.780457	259.436707	66.553116	-725.310059	-23.155994	74.883644	-665.884949	314.606659	1280.581543	-637.868408	-75.834007	1292.992065	-607.288147	119.730515	1317.462646	-576.015625	131.723267	1582.391846	-705.956116	340.548096	1045.010986	-664.845215	-125.038002	1060.835815	-591.535156	312.089661	802.817444	-556.351196	-83.763519	825.449646	-621.982056	104.869110	961.377930	379.296204	10.916572	923.491455	409.008423	190.454880
-627.669312	204.662430	862.219910	-634.220093	6.291182	861.258362	-743.712097	251.612335	420.012787	-675.462646	-26.016953	473.094910	-724.857178	259.477753	66.557480	-725.596863	-23.157372	74.900681	-665.043640	314.664185	1280.665405	-638.875488	-75.871536	1292.919189	-607.270386	119.390465	1317.481323	-576.187012	130.537720	1582.462402	-704.820862	340.794830	1045.059937	-666.097534	-125.027771	1060.801514	-590.727417	311.796021	802.860840	-557.302612	-84.246346	825.316406	-622.096924	104.701813	961.343933	379.281921	10.863441	923.509155	408.940033	190.397507
-627.548035	204.563965	862.186707	-634.604675	6.096464	861.244080	-743.873779	251.641510	420.049225	-674.985474	-25.649298	473.014862	-724.939392	259.477814	66.557159	-725.268738	-23.151245	74.817680	-664.187988	314.702209	1280.787720	-639.887268	-75.948105	1292.788208	-607.469788	119.238876	1317.491577	-576.329285	129.340744	1582.539429	-703.728149	341.103363	1045.150269	-667.304321	-124.905823	1060.676514	-589.831421	311.616302	802.903442	-558.242554	-84.681763	825.263794	-622.194702	104.541351	961.317078	379.263489	10.795153	923.504883	408.894226	190.304611
-627.595764	204.352554	862.086060	-635.328003	6.091596	861.207458	-744.068726	251.651352	420.088867	-675.193237	-25.779665	473.000458	-725.007996	259.484070	66.548721	-725.304138	-23.184927	74.814804	-663.380310	314.758789	1280.917969	-640.834290	-76.008827	1292.738281	-607.581360	118.974373	1317.530762	-576.476563	128.172699	1582.580444	-702.576599	341.339508	1045.231567	-668.571106	-124.874687	1060.617554	-589.018616	311.388550	802.960632	-559.172791	-85.101387	825.217896	-622.513977	104.431732	961.242493	379.253479	10.740648	923.522217	408.824493	190.282028
-628.002869	203.587952	861.824280	-635.694824	5.547634	861.199280	-744.252014	251.700684	420.062225	-675.495667	-25.985493	473.083313	-725.060608	259.487854	66.560181	-725.390808	-23.180990	74.807663	-662.543030	314.813751	1281.056152	-641.915039	-76.123932	1292.660156	-607.568176	118.678291	1317.575195	-576.624207	126.990387	1582.631592	-701.419067	341.604828	1045.358643	-669.820862	-124.758736	1060.511230	-588.036133	311.081879	803.077148	-560.132751	-85.675835	825.180664	-622.774780	103.901054	961.096985	379.258728	10.650484	923.548035	408.785736	190.203812
-627.949402	203.532059	861.772949	-636.140381	5.409171	861.157776	-744.386169	251.717819	420.075043	-675.657776	-26.065821	473.066040	-725.141418	259.475342	66.571922	-725.315430	-23.203920	74.818001	-661.661133	314.827545	1281.210083	-642.853088	-76.209251	1292.581543	-607.657104	118.444191	1317.584595	-576.761719	125.810799	1582.661865	-700.270691	341.876556	1045.425537	-671.062317	-124.680237	1060.439331	-587.106873	310.809357	803.122070	-561.001892	-86.112389	825.149231	-622.931580	103.784637	961.046875	379.435303	10.175537	923.569458	409.334869	189.062027
-627.923889	203.510544	861.705933	-636.587402	5.242080	861.127686	-744.543762	251.766190	420.098907	-675.792358	-26.144915	473.022247	-725.268188	259.517273	66.574898	-725.376465	-23.196898	74.791924	-660.789856	314.850342	1281.312256	-643.919189	-76.252182	1292.375122	-607.699768	118.162590	1317.588745	-576.893433	124.695435	1582.683228	-699.098755	342.109253	1045.542969	-672.340759	-124.589516	1060.286743	-586.122192	310.458801	803.268555	-561.939758	-86.583313	825.042175	-623.094238	103.685593	960.993835	379.215179	10.484792	923.554504	408.716431	189.994827
-627.876953	203.420059	861.650940	-637.032410	5.133049	861.084534	-744.714478	251.816086	420.157928	-675.894043	-26.175968	472.965546	-725.361084	259.513947	66.566895	-725.346741	-23.192822	74.757202	-659.961548	314.829681	1281.417114	-645.002808	-76.353088	1292.228027	-607.770386	117.879562	1317.602295	-576.973938	123.581856	1582.722778	-698.056885	342.450806	1045.672729	-673.579346	-124.465973	1060.126709	-585.119873	309.885223	803.201782	-562.840454	-87.072212	824.975342	-623.252808	103.567261	960.940918	379.200226	10.478065	923.548950	408.632568	190.034866
-627.854736	203.483093	861.596313	-637.800293	5.414247	860.997742	-744.815979	251.835266	420.176666	-675.993469	-26.243425	472.854950	-725.411133	259.533051	66.545761	-725.373535	-23.210115	74.765961	-659.118225	314.835754	1281.547241	-645.997375	-76.474174	1292.139893	-607.861755	117.606636	1317.604614	-577.064575	122.506744	1582.716064	-696.886292	342.638092	1045.733765	-674.771240	-124.334572	1060.050293	-584.083801	309.474548	803.252869	-563.683655	-87.496872	824.933289	-623.564087	103.682663	960.864075	379.161194	10.404379	923.540222	408.609039	189.953583
-627.653564	203.301117	861.562561	-637.848938	4.907379	861.057495	-744.868530	251.840042	420.184052	-676.015991	-26.259516	472.884613	-725.405701	259.554169	66.533752	-725.399658	-23.202444	74.728317	-658.180969	314.762756	1281.646362	-647.181702	-76.675697	1291.900757	-608.166443	117.410164	1317.310059	-577.183228	121.475784	1582.745483	-695.708191	342.363739	1046.015625	-675.985657	-124.225571	1059.874390	-583.173950	309.166138	803.319153	-564.533447	-87.938873	824.851929	-623.500854	103.375404	960.878601	379.128723	10.400013	923.513733	408.579712	189.941696
-627.732056	203.271027	861.490723	-638.669067	5.287928	860.971680	-744.994934	251.925674	420.246857	-676.146973	-26.350477	472.777069	-725.529114	259.554840	66.536217	-725.405090	-23.210678	74.749596	-657.398071	314.754333	1281.833740	-648.199951	-76.747437	1291.768433	-608.022278	117.069016	1317.638184	-577.294006	120.400787	1582.762329	-694.777954	343.227417	1046.023071	-677.194092	-124.151619	1059.801636	-582.183228	308.846741	803.556152	-565.400024	-88.344475	824.818848	-623.852783	103.502060	960.790283	379.049286	10.367855	923.506165	408.529541	189.919403
-627.491821	203.010605	861.452332	-638.675110	4.690862	861.112305	-745.028015	251.944962	420.245392	-676.203735	-26.395361	472.824432	-725.561035	259.572845	66.538528	-725.309570	-23.211737	74.699982	-656.554749	314.705872	1281.984375	-649.165466	-76.839775	1291.698486	-608.089966	116.744133	1317.676270	-577.362732	119.378662	1582.853882	-693.678223	343.446686	1046.158691	-678.336060	-123.980125	1059.620117	-581.323730	308.503906	803.727417	-566.254150	-88.795593	824.733948	-623.773560	103.155022	960.845581	379.019348	10.370046	923.466797	408.517548	189.897842
-627.354004	202.832703	861.389038	-639.056702	4.504518	861.173828	-745.011353	251.966522	420.248199	-676.262878	-26.467628	472.843658	-725.563843	259.577789	66.550156	-725.314697	-23.254547	74.695305	-655.584839	314.826660	1282.270264	-650.159790	-76.936752	1291.542480	-608.157166	116.469475	1317.698608	-577.555359	118.476387	1582.839844	-692.602966	343.634644	1046.346924	-679.525879	-123.918549	1059.593628	-579.983337	307.938660	803.888672	-567.132080	-89.226479	824.660095	-623.899597	103.011497	960.845337	378.963745	10.379649	923.443848	408.538971	189.905899
-627.221130	202.725311	861.374451	-639.437439	4.443536	861.223450	-744.970947	251.982742	420.251373	-676.311218	-26.493853	472.791229	-725.569458	259.584869	66.564987	-725.287476	-23.243225	74.675262	-654.801453	314.768951	1282.446289	-651.120361	-77.024483	1291.384033	-608.193176	116.189285	1317.691162	-577.681091	117.513710	1582.857422	-691.695801	343.919128	1046.484863	-680.607788	-123.800163	1059.384888	-579.350464	307.561493	804.000427	-567.915771	-89.572891	824.621887	-624.019775	102.935028	960.862549	378.884735	10.399312	923.420654	408.538483	189.909119
-627.089355	202.677872	861.352844	-639.803040	4.360460	861.235840	-744.969238	252.032196	420.286804	-676.361755	-26.526133	472.735443	-725.629822	259.594086	66.537590	-725.260864	-23.234558	74.641426	-654.114990	314.711731	1282.639771	-652.009155	-77.060547	1291.290283	-608.246216	115.872192	1317.704834	-577.817444	116.620064	1582.878418	-690.604309	344.039307	1046.642212	-681.667908	-123.637726	1059.263306	-578.344299	307.600739	804.325256	-568.716003	-89.899712	824.565308	-624.115417	102.862251	960.855896	378.815735	10.398675	923.408142	408.523560	189.878418
-626.990540	202.541946	861.271057	-640.222778	4.285827	861.246338	-744.979858	252.095947	420.299103	-676.376221	-26.545780	472.694275	-725.698853	259.606812	66.542847	-725.247070	-23.263121	74.637650	-653.312012	314.653442	1282.791626	-652.883240	-77.154587	1291.185425	-608.249390	115.503517	1317.722046	-577.978149	115.783318	1582.898193	-689.689514	344.250702	1046.832397	-682.834778	-123.635025	1059.153442	-577.483826	307.201996	804.502075	-569.896423	-90.560654	824.294983	-624.232910	102.775826	960.816345	378.525696	10.743300	923.383362	408.034607	191.083069
-626.834167	202.438889	861.271484	-640.596802	4.246386	861.264038	-744.966980	252.165070	420.332062	-676.440125	-26.596443	472.691406	-725.768005	259.612854	66.530731	-725.251770	-23.267746	74.594246	-652.570984	314.540619	1282.948364	-653.734985	-77.265350	1291.066650	-608.309937	115.193695	1317.749512	-578.119995	115.293030	1582.920410	-688.821655	344.450378	1046.959106	-683.832092	-123.456917	1058.976685	-576.642029	306.956573	804.789429	-570.231445	-90.526932	824.422058	-624.347534	102.688393	960.825867	378.434570	10.732817	923.371582	408.013641	191.049850
-626.670837	202.294235	861.245361	-640.979736	4.212206	861.274292	-744.915833	252.207169	420.315491	-676.514160	-26.627020	472.650787	-725.806396	259.624359	66.566055	-725.268921	-23.242033	74.574005	-651.816589	314.325562	1283.030151	-654.497620	-77.408066	1291.020630	-608.314636	114.895332	1317.808716	-578.286011	114.553101	1582.957520	-687.854309	344.539581	1047.152588	-684.775757	-123.270958	1058.865967	-575.794556	306.528717	804.967773	-570.960388	-90.815361	824.382874	-624.454407	102.590828	960.817627	378.515930	10.385662	923.351318	408.591370	189.770615
-626.633484	202.281555	861.210327	-641.872253	4.645420	861.244263	-744.920654	252.295868	420.323364	-676.699097	-26.700342	472.589813	-725.870239	259.633667	66.539299	-725.239746	-23.251427	74.599533	-651.029724	314.167175	1283.189331	-655.243774	-77.517235	1290.877075	-608.591064	114.708252	1317.777832	-578.482483	113.789940	1583.015259	-687.002197	344.638763	1047.316040	-685.732117	-123.202286	1058.782471	-575.018005	306.130493	805.096863	-571.742859	-91.107864	824.311646	-624.808533	102.752357	960.777771	378.227631	10.692881	923.339050	408.017731	190.920868
-626.459473	202.224915	861.212280	-642.277893	4.560329	861.282715	-744.934509	252.371231	420.361664	-676.755127	-26.709431	472.580994	-725.997253	259.639343	66.513145	-725.232422	-23.290203	74.571327	-650.321411	314.047577	1283.363770	-655.999756	-77.639488	1290.836182	-608.611328	114.366089	1317.796387	-578.735413	113.062737	1583.063721	-686.105103	344.687775	1047.476929	-686.513062	-122.963058	1058.687866	-574.270447	305.858856	805.249512	-572.502075	-91.340828	824.264832	-624.908875	102.671043	960.796448	377.996124	10.880254	923.310364	407.713074	192.109482
-626.282532	202.123138	861.208008	-642.642273	4.474664	861.342957	-744.919922	252.429123	420.368286	-676.911072	-26.731007	472.556366	-726.063599	259.657501	66.522011	-725.246765	-23.292921	74.544868	-649.627258	313.905670	1283.520874	-656.719910	-77.760277	1290.743164	-608.654236	114.059845	1317.811401	-578.912720	112.455826	1583.150879	-685.338074	344.758148	1047.643433	-687.367432	-122.897308	1058.607910	-573.565247	305.446045	805.453613	-573.175171	-91.571289	824.214172	-624.982239	102.582176	960.822510	377.872986	10.865695	923.295349	407.673767	192.068405
-626.120056	201.977127	861.199585	-643.062561	4.416064	861.401123	-744.840942	252.459900	420.406616	-677.204224	-26.872467	472.561890	-726.079956	259.650024	66.502014	-725.264526	-23.315680	74.538406	-648.924988	313.737671	1283.640259	-657.336365	-77.880165	1290.669434	-608.709717	113.763275	1317.820557	-579.131653	111.790916	1583.231567	-684.514954	344.832520	1047.790405	-688.219055	-122.769577	1058.531860	-572.907410	305.072479	805.599243	-573.856262	-91.811249	824.138733	-625.084717	102.482849	960.844910	377.734070	10.828034	923.271240	407.645996	191.998611
-625.897888	201.693848	861.148193	-643.122498	3.758010	861.541687	-744.712769	252.469604	420.402557	-677.410278	-26.894260	472.655853	-726.087402	259.679382	66.531837	-725.246460	-23.340773	74.547661	-648.274780	313.633728	1283.821899	-658.050110	-77.996574	1290.548584	-608.435791	113.295868	1317.932129	-579.482178	111.172775	1583.229370	-683.812195	344.883759	1047.957520	-689.121033	-122.783684	1058.409790	-572.269104	304.675751	805.727905	-574.643372	-92.074165	824.046326	-625.027039	102.098579	960.892273	377.613281	10.766629	923.255554	407.621094	191.933273
-625.652161	201.469543	861.171509	-643.520630	3.769255	861.570984	-744.624512	252.483032	420.407410	-677.580872	-26.884672	472.631165	-726.070068	259.676086	66.539108	-725.165161	-23.371029	74.505684	-647.716064	313.522339	1283.961426	-658.638123	-78.113205	1290.522095	-608.430237	112.948814	1317.972046	-579.658264	110.639236	1583.338379	-682.968628	344.826050	1048.120972	-689.843994	-122.601425	1058.290405	-571.639648	304.244812	805.849487	-575.308167	-92.243355	823.953918	-625.084167	101.961708	960.916626	377.441010	10.753218	923.223877	407.544891	191.880249
-625.412048	201.402878	861.236267	-643.954468	3.771323	861.600098	-744.587769	252.561096	420.459717	-677.918091	-26.939127	472.594635	-726.188965	259.678375	66.588051	-725.208130	-23.384552	74.465500	-647.057678	313.364349	1284.115479	-659.257629	-78.252586	1290.453491	-608.435425	112.627548	1318.009888	-579.932739	110.065956	1583.422852	-682.310791	344.890137	1048.297607	-690.567932	-122.543663	1058.217529	-570.923340	303.505493	805.899719	-575.976318	-92.441330	823.905396	-625.178650	101.878609	960.962952	377.290070	10.724151	923.198425	407.476532	191.801361
-625.227112	201.255661	861.216187	-644.343689	3.726809	861.650513	-744.554077	252.643448	420.500549	-678.250000	-26.983601	472.599365	-726.289978	259.652405	66.574890	-725.256897	-23.413767	74.431808	-646.423950	313.197144	1284.235107	-659.918274	-78.371986	1290.349731	-608.421570	112.369102	1318.024292	-580.152649	109.493698	1583.566650	-681.146973	344.354126	1048.542969	-691.434570	-122.540428	1058.079102	-570.384827	303.150665	806.101013	-576.690247	-92.679985	823.752136	-625.259705	101.788223	960.976135	377.111633	10.627339	923.212036	407.425018	191.738846
-625.177917	201.433426	861.281738	-645.154053	4.307122	861.559692	-744.651978	252.810043	420.583160	-678.530396	-26.974104	472.487579	-726.420227	259.679047	66.557999	-725.290161	-23.414778	74.427162	-645.862427	312.997406	1284.360840	-660.473755	-78.504372	1290.278931	-608.399170	112.064461	1318.068481	-580.400513	108.966309	1583.657837	-680.454895	344.298248	1048.643555	-691.992493	-122.426529	1058.020142	-569.854187	302.742584	806.231995	-577.314758	-92.843346	823.649780	-625.569946	102.038185	960.955750	376.966370	10.619398	923.182434	407.370300	191.702408
-625.194275	201.415237	861.152588	-645.638489	4.166462	861.597351	-744.672485	252.881271	420.605682	-678.908447	-26.980604	472.496338	-726.501099	259.703308	66.592201	-725.315002	-23.447392	74.385315	-645.267456	312.843109	1284.488647	-660.967896	-78.643227	1290.246094	-608.430298	111.776649	1318.112305	-580.667297	108.483566	1583.752930	-679.830383	344.299744	1048.807617	-692.616272	-122.310890	1057.921387	-569.385376	302.407654	806.344604	-577.880188	-92.995949	823.587524	-625.741028	102.012459	960.902771	376.810577	10.584240	923.177795	407.294159	191.653259
-625.043884	201.303421	861.141785	-646.037109	4.104912	861.627136	-744.611206	252.922424	420.624390	-679.220825	-26.966478	472.512878	-726.561279	259.706726	66.595329	-725.235779	-23.485716	74.355019	-644.736450	312.685669	1284.590088	-661.450562	-78.770462	1290.193726	-608.435364	111.497063	1318.163208	-581.009705	108.013786	1583.810425	-679.184326	344.220581	1048.939697	-693.356995	-122.404976	1057.861938	-568.896057	302.080322	806.441040	-578.529541	-93.186981	823.509094	-625.832520	101.915619	960.908997	376.606171	10.640503	923.174866	407.184296	191.787979
-624.902527	201.198013	861.125671	-646.463135	4.095951	861.628418	-744.529602	252.960953	420.655457	-679.788757	-27.177618	472.568542	-726.506348	259.704803	66.590927	-725.276367	-23.500374	74.360077	-644.182129	312.490723	1284.697021	-661.995117	-78.884315	1290.134766	-608.463257	111.215912	1318.206665	-581.191772	107.621078	1583.951416	-678.556763	344.071228	1049.022217	-693.861938	-122.377495	1057.880737	-568.412659	301.594299	806.566528	-579.131714	-93.397537	823.432373	-625.916199	101.832474	960.895630	376.526093	10.535504	923.191345	407.218353	191.578766
-624.892700	201.235641	861.121826	-647.026306	4.309931	861.381775	-744.595825	253.067383	420.698059	-680.041870	-27.168146	472.518036	-726.677063	259.712463	66.593018	-725.234070	-23.538055	74.326836	-643.669556	312.327118	1284.856445	-662.517090	-78.980537	1290.085693	-608.480225	110.964500	1318.282593	-581.451233	107.200417	1584.064941	-677.927124	343.984802	1049.107056	-694.490723	-122.320023	1057.802979	-568.040466	301.262939	806.695496	-579.705139	-93.601151	823.325195	-626.028259	101.787933	960.752563	376.410889	10.406720	923.180725	407.116180	191.439667
-624.723511	201.119064	861.109314	-647.433228	4.336584	861.441528	-744.587463	253.080505	420.727875	-680.664429	-27.317842	472.581787	-726.726074	259.718567	66.628098	-725.434082	-23.594397	74.311539	-643.200989	312.185608	1284.963501	-663.013916	-79.042000	1290.076904	-608.467529	110.674194	1318.355591	-581.810852	106.922562	1584.095215	-677.414368	343.932037	1049.214355	-694.995605	-122.309532	1057.724487	-567.658875	300.884735	806.780640	-580.258118	-93.766411	823.240356	-626.096313	101.743828	960.771118	376.267578	10.326233	923.198792	407.020416	191.359573
-624.292114	200.723877	861.102661	-647.212646	3.346082	861.948730	-744.466675	253.056732	420.703186	-680.883789	-27.245569	472.752808	-726.692505	259.712402	66.639519	-725.432922	-23.671347	74.275314	-642.733643	312.039429	1285.080322	-663.498413	-79.123024	1290.054077	-608.451050	110.390869	1318.426514	-582.126465	106.498192	1584.165527	-676.826660	343.801971	1049.306274	-695.504150	-122.386688	1057.627197	-567.261963	300.452332	806.854431	-580.828369	-93.963379	823.114441	-625.926941	101.320580	961.039307	376.130066	10.286097	923.188293	406.949646	191.329056
-624.202881	200.632553	861.080444	-647.594849	3.254310	862.015015	-744.512512	253.144516	420.752228	-681.206543	-27.209688	472.775787	-726.799438	259.729614	66.629295	-725.380066	-23.758892	74.290695	-642.233215	311.882294	1285.164307	-664.039917	-79.191307	1289.991455	-608.492310	110.126785	1318.485352	-582.282471	106.188347	1584.295288	-676.270386	343.650604	1049.410156	-696.064575	-122.428261	1057.548584	-566.913696	300.063293	806.957947	-581.293335	-94.076698	823.051514	-626.030029	101.245003	961.057129	376.040283	10.230714	923.196899	406.876556	191.229752
-624.098694	200.593231	861.087952	-647.954285	3.101071	862.090332	-744.544128	253.193268	420.799469	-681.701477	-27.248356	472.856140	-726.889099	259.734497	66.629593	-725.307556	-23.859753	74.293480	-641.775513	311.726898	1285.273926	-664.595215	-79.231689	1289.914917	-608.518555	109.899704	1318.554565	-582.455566	105.776207	1584.480103	-675.815430	343.570892	1049.551270	-696.548035	-122.507591	1057.524292	-566.598999	299.664032	807.061157	-581.830017	-94.270576	823.008484	-626.122925	101.155899	961.095154	375.886597	10.152145	923.190674	406.800323	191.193756
-623.771118	200.976212	861.433838	-648.571228	4.085446	861.954041	-744.554932	253.228088	420.873016	-682.104248	-27.293453	472.805847	-726.961487	259.739288	66.636032	-725.178162	-23.984764	74.302116	-641.353943	311.579315	1285.414795	-665.022461	-79.356369	1289.862549	-608.524353	109.671928	1318.662109	-582.613525	105.411766	1584.601074	-675.287170	343.481018	1049.691406	-697.015259	-122.601135	1057.560669	-566.258606	299.239960	807.157898	-582.356018	-94.471214	822.943909	-626.305237	101.551033	961.201233	376.142639	9.464133	923.190491	407.633728	188.500198
-623.923035	200.717209	861.139282	-649.108643	3.981536	861.997925	-744.563416	253.296280	420.916748	-682.611450	-27.296230	472.849640	-727.007202	259.719238	66.657524	-725.120178	-24.103527	74.299477	-640.941528	311.441040	1285.531250	-665.421326	-79.451843	1289.870239	-608.539673	109.415649	1318.748169	-582.904480	105.241371	1584.637817	-674.793396	343.338226	1049.788696	-697.435974	-122.610115	1057.579468	-565.983582	298.850250	807.248108	-582.813843	-94.656044	822.911560	-626.460938	101.496368	961.058167	376.065948	9.363050	923.197510	407.606049	188.285736
-623.462524	200.951294	861.509644	-649.284424	4.113036	862.047607	-744.492371	253.300995	421.023560	-683.077332	-27.358459	472.909271	-727.059692	259.713806	66.675415	-725.204590	-24.204895	74.299431	-640.513611	311.290894	1285.640747	-665.850342	-79.556396	1289.922852	-608.542847	109.171791	1318.835815	-583.265015	104.807686	1584.636719	-674.372620	343.200317	1049.898682	-697.849548	-122.545296	1057.549683	-565.683044	298.452209	807.384338	-583.184326	-94.876457	822.905823	-626.458740	101.503464	961.280579	375.979462	9.335390	923.176270	407.534973	188.257523
-623.321045	200.961838	861.540405	-649.648376	4.129523	862.087463	-744.410583	253.305939	421.025391	-683.265625	-27.193104	472.921265	-727.056580	259.685242	66.687302	-725.175781	-24.302906	74.248199	-640.116394	311.144135	1285.731812	-666.241882	-79.651146	1290.012817	-608.582214	108.928322	1318.931519	-583.232239	104.601601	1584.900879	-673.912170	343.130035	1050.035522	-698.317200	-122.598381	1057.488892	-565.428406	298.076111	807.487793	-583.525391	-95.044701	822.912354	-626.545410	101.492798	961.313171	375.747650	9.612062	923.168396	406.983093	189.315079
-623.766968	201.693237	861.598572	-651.286072	6.164970	861.186523	-744.678650	253.572464	421.230316	-683.772156	-27.296959	472.641785	-727.321899	259.706116	66.689911	-725.309021	-24.398716	74.268944	-639.746216	310.974579	1285.839600	-666.610596	-79.717880	1290.023560	-608.607788	108.709343	1318.993164	-583.395813	104.333282	1584.996216	-673.530151	343.090393	1050.149780	-698.643616	-122.572983	1057.530640	-565.138306	297.713531	807.565369	-583.816406	-95.231232	822.958130	-627.196106	102.265617	960.843628	375.522278	9.899770	923.161438	406.480774	190.895081
-623.761780	201.662460	861.552124	-651.695984	6.244188	861.167114	-744.658020	253.629456	421.265961	-684.137085	-27.325758	472.686096	-727.400085	259.730316	66.702301	-725.438538	-24.511425	74.214401	-639.412720	310.855530	1285.955078	-667.008667	-79.799057	1290.064697	-608.660706	108.545815	1319.041626	-583.499512	104.021576	1585.107422	-673.158691	342.994507	1050.240234	-699.006592	-122.601784	1057.547363	-564.878479	297.347931	807.657349	-584.035461	-95.389900	823.020996	-627.305603	102.267471	960.800598	375.422424	9.842776	923.171875	406.422058	190.847229
-623.394653	201.083923	861.515442	-651.079956	4.831575	861.796143	-744.490051	253.585892	421.224060	-684.446838	-27.409166	472.937683	-727.379883	259.729950	66.672356	-725.490479	-24.654772	74.210007	-639.069763	310.726318	1286.041382	-667.418335	-79.904694	1290.049805	-608.704163	108.370407	1319.091187	-583.651550	103.828812	1585.149536	-672.764709	342.909241	1050.330933	-699.440308	-122.658028	1057.528076	-564.652100	297.001190	807.768738	-584.439697	-95.692207	822.974792	-626.983398	101.653511	961.120117	375.715454	9.133995	923.177429	407.341309	188.074509
-623.632324	201.523407	861.540466	-652.208008	6.092405	861.320740	-744.608582	253.769150	421.339996	-684.736389	-27.486713	472.748199	-727.498230	259.751923	66.684410	-725.501099	-24.789227	74.214058	-638.744812	310.586578	1286.139648	-667.757996	-80.008461	1290.063965	-608.760437	108.201645	1319.121704	-583.766968	103.595032	1585.228516	-672.380554	342.797119	1050.443115	-699.747498	-122.592628	1057.527222	-564.448730	296.625977	807.864380	-584.428589	-95.722641	823.183899	-627.439087	102.163589	960.866211	375.533508	9.370137	923.178284	406.916443	188.921585
-623.640503	201.561508	861.532349	-652.640381	6.244624	861.257813	-744.701172	253.872482	421.400909	-685.034302	-27.514372	472.669678	-727.574280	259.746338	66.725334	-725.556824	-24.886995	74.184006	-638.434998	310.503235	1286.198486	-668.108582	-80.046677	1290.049561	-608.792664	108.003731	1319.173096	-583.859436	103.369598	1585.287231	-672.044067	342.756134	1050.526123	-700.151245	-122.611420	1057.496338	-564.239014	296.295990	807.924805	-584.656860	-95.891251	823.215637	-627.579163	102.195213	960.821106	375.496490	9.355291	923.191528	406.831757	189.046417
-623.595398	201.445068	861.494568	-652.901550	6.212124	861.329346	-744.711365	253.917603	421.438232	-685.442444	-27.655792	472.697693	-727.707275	259.757019	66.724632	-725.610229	-25.005419	74.169205	-638.129395	310.403778	1286.312256	-668.450134	-80.098221	1290.017700	-608.845276	107.828209	1319.211548	-583.924866	103.154472	1585.348267	-671.743103	342.688568	1050.617065	-700.468201	-122.699120	1057.469849	-564.017822	295.989929	807.978333	-585.225403	-96.279480	823.014160	-627.655090	102.154305	960.835144	375.454895	9.279796	923.203186	406.823578	188.911728
-623.523743	201.379852	861.493347	-653.116882	6.180337	861.370667	-744.702942	253.971252	421.474670	-685.834290	-27.744072	472.795898	-727.790710	259.781677	66.758148	-725.792480	-25.105837	74.159790	-637.850037	310.285217	1286.398926	-668.815979	-80.124268	1289.991577	-608.888428	107.643471	1319.251953	-584.067383	102.920639	1585.351929	-671.436646	342.610443	1050.699097	-700.763855	-122.715378	1057.453125	-563.801025	295.752167	808.036316	-585.410828	-96.453850	823.057007	-627.710449	102.109093	960.853516	375.437988	9.217140	923.222717	406.813843	188.858994
-623.438782	201.325272	861.492004	-653.349304	6.182576	861.406982	-744.694519	254.004654	421.461823	-686.012146	-27.744780	472.863770	-727.826843	259.797607	66.747734	-725.723328	-25.205151	74.121040	-637.608215	310.197174	1286.471436	-669.143921	-80.163078	1289.964233	-608.927002	107.511818	1319.290039	-584.106018	102.746712	1585.364258	-671.125549	342.562134	1050.745117	-701.107666	-122.709412	1057.420898	-563.588501	295.520508	808.101440	-585.698853	-96.661911	823.026245	-627.770203	102.082214	960.869507	375.408813	9.177450	923.239990	406.767426	188.795578
-623.464661	201.140411	861.340637	-653.599731	6.066889	861.453247	-744.692749	254.038513	421.471161	-686.317932	-27.810535	472.966583	-727.825745	259.806458	66.748306	-725.799072	-25.271215	74.109245	-637.341003	310.100983	1286.534424	-669.332947	-80.277977	1289.973267	-609.118591	107.455551	1319.042969	-584.114990	102.568130	1585.366943	-670.811035	342.499176	1050.804688	-701.396362	-122.666367	1057.414673	-563.384460	295.303772	808.170288	-585.671692	-96.739845	823.174622	-627.840759	102.009422	960.810974	375.393860	9.101666	923.247986	406.758636	188.701492
-623.091064	200.638046	861.358276	-652.886414	4.812057	862.007263	-744.518677	253.968018	421.375397	-686.508789	-27.780966	473.222504	-727.723022	259.816772	66.757477	-725.797913	-25.349243	73.993629	-637.110779	310.030457	1286.621460	-669.728516	-80.239258	1289.914307	-609.171570	107.337753	1319.051758	-584.114380	102.383003	1585.368774	-670.528015	342.469177	1050.847290	-701.750000	-122.702583	1057.356323	-563.194153	295.138489	808.221313	-586.181396	-97.108391	822.958374	-627.501648	101.458984	961.123291	375.675140	8.494741	923.261658	407.579742	186.931412
-623.367432	200.942551	861.298645	-653.856262	5.931806	861.557434	-744.618591	254.024689	421.440186	-686.820984	-27.801067	473.060028	-727.798706	259.808868	66.753372	-725.914001	-25.421503	73.958679	-636.910889	309.975403	1286.674194	-670.029602	-80.262444	1289.852661	-609.259460	107.245995	1319.058105	-584.026001	102.266457	1585.378418	-670.287842	342.431183	1050.920410	-702.048157	-122.693558	1057.301025	-562.993713	294.962433	808.285583	-586.094604	-97.090675	823.130371	-627.911072	101.896088	960.841919	375.405151	8.914781	923.289185	406.780396	188.436752
-623.356018	201.064926	861.328918	-654.110229	6.073393	861.503113	-744.661621	254.092194	421.490356	-687.046570	-27.783976	473.027496	-727.871277	259.784363	66.737495	-726.015625	-25.465069	73.866570	-636.747192	309.919281	1286.741577	-670.371033	-80.276314	1289.778931	-609.167114	107.058426	1319.316650	-584.087524	102.054680	1585.329956	-670.037903	342.466461	1050.983398	-702.362549	-122.720398	1057.258911	-562.793762	294.810181	808.356812	-586.662903	-97.427063	822.853699	-627.996155	101.964523	960.824951	375.545074	8.547862	923.307007	407.198151	187.348907
-623.261230	201.005737	861.372925	-654.155701	6.036585	861.565002	-744.629272	254.069580	421.514771	-687.255371	-27.776968	473.043854	-727.823730	259.768250	66.770386	-726.038269	-25.539335	73.824257	-636.600037	309.895142	1286.789063	-670.641907	-80.274879	1289.689819	-609.231445	106.965294	1319.336792	-584.044312	101.920090	1585.290527	-669.802124	342.496948	1051.061157	-702.712708	-122.721466	1057.151367	-562.597107	294.723419	808.397217	-586.883423	-97.588097	822.812561	-628.012756	101.924286	960.882507	375.402313	8.766031	923.324951	406.767792	188.228699
-623.277832	200.963058	861.362610	-654.281799	6.026356	861.585510	-744.615601	254.103149	421.501984	-687.440552	-27.777363	473.095032	-727.905090	259.775940	66.771591	-726.084656	-25.588818	73.763878	-636.430359	309.844604	1286.827881	-670.880432	-80.302353	1289.701660	-609.295471	106.905731	1319.299438	-583.990234	101.788986	1585.259644	-669.584717	342.518433	1051.105347	-703.012573	-122.669907	1057.078125	-562.421631	294.615875	808.456116	-587.104126	-97.700058	822.753174	-628.077271	101.906189	960.887024	375.369537	8.764179	923.323975	406.700745	188.391418
-623.241638	200.937927	861.353760	-654.361206	6.030960	861.622070	-744.570923	254.109695	421.474335	-687.577026	-27.755850	473.095764	-727.863464	259.777039	66.763687	-726.107117	-25.651730	73.713356	-636.296570	309.826416	1286.864624	-671.116272	-80.282082	1289.624878	-609.353271	106.826042	1319.298950	-583.817444	101.691010	1585.243408	-669.396912	342.579407	1051.136841	-703.205444	-122.549889	1057.031128	-562.244568	294.571747	808.511292	-587.294556	-97.760872	822.728516	-628.111023	101.914421	960.902466	375.387024	8.697099	923.320374	406.706329	188.353485
-623.243286	200.944260	861.349426	-654.473633	6.050642	861.611206	-744.510681	254.119781	421.445007	-687.780457	-27.844448	473.166016	-727.858398	259.788422	66.751381	-726.270081	-25.695789	73.699860	-636.179932	309.808929	1286.882202	-671.323242	-80.272453	1289.588867	-609.388977	106.789948	1319.266235	-583.928467	101.452110	1585.086670	-669.220093	342.654694	1051.136475	-703.430176	-122.487022	1056.990967	-562.099487	294.506989	808.532654	-587.557861	-97.873566	822.676208	-628.167542	101.917839	960.894653	375.407532	8.608318	923.341797	406.715912	188.280853
-623.255798	201.017746	861.341553	-654.582275	6.077736	861.602234	-744.531616	254.159378	421.467346	-687.874695	-27.835472	473.147888	-727.879150	259.790222	66.754753	-726.300903	-25.764189	73.618073	-636.068481	309.797150	1286.892944	-671.471619	-80.273262	1289.547241	-609.608032	106.839241	1318.959229	-583.850708	101.354500	1585.030029	-669.062134	342.694244	1051.165527	-703.641479	-122.407219	1056.935669	-561.947205	294.468872	808.534973	-587.454895	-97.716492	822.841553	-628.216248	101.960785	960.884827	375.400116	8.534922	923.360596	406.727661	188.140656
-623.282288	200.928726	861.322205	-654.625610	6.005184	861.623779	-744.544800	254.211609	421.474487	-688.034668	-27.888783	473.176270	-727.891785	259.791229	66.759277	-726.352295	-25.830770	73.567429	-635.969604	309.769745	1286.914551	-671.644470	-80.258659	1289.483887	-609.640320	106.796043	1318.933838	-583.590515	101.402496	1585.076416	-668.915527	342.725098	1051.164185	-703.872131	-122.349380	1056.896729	-561.796509	294.508179	808.571594	-587.685059	-97.768333	822.760193	-628.258728	101.900978	960.887085	375.445648	8.429570	923.363892	406.782745	187.949829
-623.284973	200.934891	861.318237	-654.700989	6.010799	861.645203	-744.496033	254.186981	421.474548	-688.141479	-27.912277	473.191956	-727.943481	259.791077	66.765549	-726.350586	-25.891981	73.566566	-635.910339	309.789642	1286.932129	-671.807922	-80.235519	1289.458618	-609.520935	106.685013	1319.181152	-583.515259	101.346382	1585.062622	-668.806396	342.754395	1051.194946	-704.146179	-122.326714	1056.861572	-561.653687	294.531067	808.621582	-588.268066	-97.951958	822.505981	-628.309265	101.917725	960.897217	375.445313	8.356639	923.386963	406.807770	187.818283
-622.969543	200.408005	861.303711	-653.839294	4.675317	862.198181	-744.286804	254.078262	421.378510	-688.178955	-27.899269	473.412140	-727.814453	259.767975	66.775482	-726.383728	-25.951689	73.501183	-635.835022	309.815552	1286.957031	-671.907959	-80.192245	1289.436768	-609.533813	106.678787	1319.167603	-583.430420	101.273476	1584.996582	-668.702271	342.827393	1051.222290	-704.362488	-122.177650	1056.821045	-561.536743	294.527954	808.652588	-588.195923	-97.794098	822.649170	-627.935181	101.344955	961.194214	375.689667	7.908454	923.377991	407.504944	186.513351
-623.265930	200.902466	861.326233	-654.799805	6.010950	861.688171	-744.435608	254.197464	421.471161	-688.352600	-27.992002	473.247009	-727.935608	259.778381	66.781502	-726.424377	-25.994652	73.472076	-635.790344	309.818420	1286.973267	-672.022461	-80.163628	1289.384399	-609.563538	106.683418	1319.158569	-583.453430	101.184448	1584.934570	-668.630615	342.879822	1051.218018	-704.583130	-122.025620	1056.786255	-561.416199	294.579437	808.699341	-588.419495	-97.737602	822.618896	-628.369629	101.916000	960.925110	375.705444	7.803113	923.406494	407.558685	186.371460
-623.358826	200.958755	861.333618	-654.958618	6.119263	861.659546	-744.437561	254.213089	421.466766	-688.415039	-28.006311	473.261230	-727.875854	259.779388	66.767181	-726.337219	-26.020887	73.474342	-635.762268	309.856995	1286.987793	-672.100830	-80.111282	1289.350586	-609.568970	106.705055	1319.140991	-583.284485	101.218872	1584.950806	-668.601196	342.941895	1051.231934	-704.830444	-121.996719	1056.789429	-561.342957	294.622955	808.740356	-588.650879	-97.652306	822.579773	-628.477722	101.973015	960.912170	375.832275	7.542413	923.425964	407.892914	185.756866
-623.346375	200.946716	861.317322	-654.957642	6.069785	861.711304	-744.443054	254.273300	421.441559	-688.460083	-27.988710	473.266510	-727.930298	259.788849	66.759865	-726.335266	-26.018913	73.443138	-635.729431	309.906097	1286.991943	-672.162415	-80.073784	1289.335815	-609.571716	106.754379	1319.117554	-583.284119	101.134590	1584.927979	-668.580383	343.021759	1051.229614	-705.009277	-121.891159	1056.797485	-561.272034	294.697540	808.768127	-588.862488	-97.565239	822.550232	-628.490662	101.979843	960.932617	375.529022	8.053801	923.428101	407.007477	187.447418
-623.377502	201.003601	861.325684	-655.021912	6.058627	861.724304	-744.445679	254.298889	421.443420	-688.487366	-27.949158	473.291199	-727.985291	259.811005	66.751434	-726.305725	-26.032326	73.458176	-635.712952	309.949249	1286.983643	-672.169434	-80.023033	1289.303589	-609.552307	106.812347	1319.104370	-583.231079	101.156769	1584.910156	-668.571411	343.120605	1051.240845	-705.145447	-121.835335	1056.820313	-561.218872	294.742035	808.799438	-589.387207	-97.684875	822.311462	-628.539612	102.003998	960.943481	375.519897	8.049873	923.427490	406.977539	187.525375
-623.420898	201.028549	861.315063	-655.114441	6.089200	861.713745	-744.430847	254.284683	421.400879	-688.532288	-27.899199	473.275787	-727.905884	259.822571	66.737022	-726.342651	-26.009680	73.477325	-635.729004	309.983276	1286.989136	-672.192078	-79.977524	1289.268677	-609.533875	106.847038	1319.071899	-583.202942	101.182327	1584.872559	-668.567871	343.197418	1051.253784	-705.291138	-121.745033	1056.817627	-561.217834	294.859467	808.819031	-589.599365	-97.631744	822.256409	-628.593384	102.026756	960.931274	375.653442	7.707723	923.446106	407.425476	186.544907
-623.466125	201.016205	861.292236	-655.156921	6.066757	861.715454	-744.454651	254.273315	421.392761	-688.503174	-27.888367	473.249207	-727.903992	259.819794	66.746948	-726.280579	-25.960335	73.494507	-635.713745	310.035767	1287.013672	-672.187073	-79.927429	1289.268921	-609.542480	106.886681	1319.058960	-583.056152	101.271767	1584.906982	-668.595154	343.284454	1051.278931	-705.381775	-121.623032	1056.799927	-561.238159	294.928650	808.856934	-589.779358	-97.543060	822.228271	-628.624634	102.020035	960.919495	375.659241	7.637598	923.461548	407.490417	186.423004
-623.543762	201.026718	861.316345	-655.235352	6.154485	861.690674	-744.515930	254.343262	421.428802	-688.513611	-27.843464	473.188721	-727.913025	259.819885	66.750298	-726.237061	-25.872099	73.456039	-635.727173	310.077545	1287.016602	-672.129089	-79.891426	1289.283325	-609.496399	106.966469	1319.058105	-583.041077	101.350952	1584.911133	-668.634827	343.350952	1051.301514	-705.450500	-121.530067	1056.833618	-561.270752	294.996307	808.849548	-589.920227	-97.424904	822.178955	-628.680969	102.040047	960.916382	375.656250	7.594720	923.463928	407.525146	186.415588
-623.609314	201.067017	861.282043	-655.296814	6.162713	861.671448	-744.539917	254.321503	421.415192	-688.522095	-27.845495	473.170746	-727.961365	259.845337	66.777664	-726.104248	-25.757250	73.451668	-635.737122	310.132996	1287.010010	-672.081421	-79.841690	1289.283813	-609.458252	107.039246	1319.051025	-583.021729	101.441826	1584.909790	-668.667542	343.413849	1051.299316	-705.488220	-121.392151	1056.819214	-561.338745	295.113159	808.846985	-590.039490	-97.307755	822.165161	-628.726624	102.069557	960.887817	375.684998	7.574106	923.463257	407.577972	186.384445
-623.666382	201.110474	861.279419	-655.320679	6.150154	861.677429	-744.589844	254.319138	421.406891	-688.475830	-27.764814	473.139740	-727.983093	259.832123	66.755417	-725.993713	-25.640678	73.529266	-635.766479	310.198456	1286.981567	-671.988892	-79.814209	1289.283691	-609.447876	107.118439	1319.028442	-583.119873	101.677101	1584.837891	-668.749084	343.460083	1051.282104	-705.507385	-121.305290	1056.831787	-561.425354	295.210876	808.833069	-590.133911	-97.177292	822.123535	-628.752625	102.089325	960.888000	375.554047	7.747742	923.464600	407.283783	187.002609
-623.457886	200.660263	861.250549	-654.534180	4.977596	862.167725	-744.467102	254.225616	421.273773	-688.324280	-27.616350	473.254913	-727.790710	259.834808	66.717865	-725.869385	-25.468405	73.565048	-635.768555	310.250397	1286.945190	-671.879456	-79.776917	1289.298828	-609.415161	107.192101	1319.029785	-583.166565	101.701935	1584.852051	-668.814209	343.549225	1051.281982	-705.512512	-121.225365	1056.866577	-561.513489	295.320313	808.817017	-590.212891	-97.051056	822.107361	-628.428040	101.606674	961.141785	375.556488	7.718617	923.473328	407.313232	187.023163
-623.415894	200.679352	861.284485	-654.369202	4.734307	862.263123	-744.487549	254.178558	421.248291	-688.146057	-27.501072	473.235321	-727.757629	259.839722	66.691437	-725.717896	-25.317753	73.623901	-635.816467	310.336456	1286.922241	-671.817871	-79.704445	1289.338013	-609.387451	107.287613	1319.020630	-583.242920	101.939026	1584.838745	-668.933960	343.646027	1051.255981	-705.434998	-121.143753	1056.889404	-561.645752	295.449249	808.765991	-590.222961	-96.930626	822.090271	-628.362488	101.540047	961.210999	375.520294	7.627164	923.496826	407.387146	186.801407
-623.511108	200.726746	861.285889	-654.465881	4.830131	862.204834	-744.571838	254.183777	421.267212	-687.996399	-27.390263	473.160767	-727.747070	259.835846	66.706642	-725.588501	-25.152155	73.684441	-635.871704	310.434235	1286.917847	-671.703369	-79.648651	1289.316040	-609.346069	107.369804	1319.020874	-583.157104	102.142365	1584.894165	-669.042358	343.693634	1051.234131	-705.361389	-121.092278	1056.915649	-561.794495	295.550934	808.708801	-590.251038	-96.823784	822.063049	-628.428650	101.576225	961.178955	375.529999	7.612497	923.484619	407.408661	186.764633
-623.586304	200.875076	861.312622	-654.585083	5.051693	862.117554	-744.654114	254.183945	421.284302	-687.780579	-27.271265	473.047943	-727.734924	259.829620	66.697479	-725.462219	-24.963238	73.704353	-635.925659	310.502014	1286.877686	-671.605469	-79.584671	1289.313354	-609.322449	107.454208	1319.014038	-583.110840	102.257294	1584.930420	-669.187378	343.768768	1051.217163	-705.283325	-121.041183	1056.948975	-561.971191	295.688202	808.667480	-590.214844	-96.717850	822.079041	-628.499390	101.696274	961.145081	375.514740	7.560056	923.485962	407.492706	186.635635
-623.584167	200.898575	861.367737	-654.400635	4.868279	862.187378	-744.712830	254.150436	421.272308	-687.479248	-27.103296	473.006653	-727.741516	259.871490	66.745598	-725.301025	-24.759510	73.677734	-635.981079	310.578766	1286.847900	-671.464600	-79.534210	1289.347046	-609.283203	107.538933	1319.013306	-583.121948	102.461365	1584.959106	-669.327820	343.814911	1051.194336	-705.141479	-121.019943	1056.958862	-562.167053	295.836243	808.589722	-590.140198	-96.598709	822.077393	-628.451477	101.642113	961.212708	375.510864	7.511831	923.496887	407.530792	186.577927
-623.679565	200.885986	861.337830	-654.386963	4.841485	862.184143	-744.782593	254.121979	421.258514	-687.171997	-26.986458	472.959351	-727.705505	259.854919	66.727638	-725.192688	-24.560461	73.621223	-636.019714	310.654053	1286.803345	-671.297241	-79.491165	1289.356934	-609.398560	107.709969	1318.729370	-583.121887	102.664246	1584.980225	-669.490234	343.899139	1051.163452	-704.974854	-120.939186	1056.964722	-562.379150	295.966705	808.502502	-590.020325	-96.507736	822.084045	-628.473267	101.638916	961.194336	375.495300	7.479212	923.500244	407.535431	186.567459
-624.077209	201.624344	861.420959	-655.347229	6.386861	861.542603	-745.066956	254.276306	421.347839	-686.950317	-26.929955	472.609283	-727.794250	259.859711	66.696434	-725.146484	-24.372431	73.626717	-636.111938	310.743896	1286.747925	-671.149353	-79.415298	1289.393677	-609.212585	107.756241	1318.978149	-583.126099	102.907883	1584.991821	-669.648865	343.971466	1051.096069	-704.790405	-120.900528	1056.975830	-562.553101	296.094086	808.416443	-589.870422	-96.402611	822.116455	-628.930237	102.340637	960.884888	375.455872	7.448269	923.491699	407.548462	186.527908
-624.179993	201.777664	861.447632	-655.363159	6.513901	861.481262	-745.216553	254.313782	421.315613	-686.587830	-26.845938	472.538147	-727.772827	259.860168	66.687553	-725.028870	-24.142670	73.634575	-636.188843	310.843353	1286.675903	-670.994995	-79.356232	1289.436523	-609.172058	107.860550	1318.982056	-583.122314	103.157730	1585.006104	-669.810181	344.016357	1051.060181	-704.581299	-120.831177	1056.994507	-562.788940	296.215942	808.339050	-589.660095	-96.266434	822.150452	-628.971924	102.438248	960.864929	375.461273	7.432990	923.493103	407.568085	186.526886
-624.287781	201.831421	861.432434	-655.287781	6.492176	861.475342	-745.262756	254.257492	421.254242	-686.156128	-26.725281	472.424744	-727.770386	259.868134	66.663559	-724.907532	-23.908484	73.618904	-636.280945	310.922913	1286.608276	-670.796936	-79.289047	1289.496338	-609.152893	107.971886	1318.973633	-583.130005	103.429016	1585.022949	-669.988892	344.048767	1050.983521	-704.367859	-120.820953	1057.040283	-563.013916	296.336578	808.259094	-589.504517	-96.202049	822.176514	-628.976379	102.467896	960.853333	375.449249	7.442220	923.482788	407.576569	186.527008
-624.441162	201.890106	861.424072	-655.297180	6.597410	861.412781	-745.346252	254.266800	421.220886	-685.906494	-26.756615	472.301849	-727.735168	259.854919	66.636581	-724.926025	-23.711540	73.684464	-636.409790	311.003052	1286.536865	-670.634521	-79.201813	1289.541016	-609.121460	108.101112	1318.964478	-583.223572	103.669983	1584.993408	-670.179749	344.094788	1050.917725	-704.129700	-120.792770	1057.057007	-563.232971	296.438477	808.164001	-589.242371	-96.075066	822.224365	-629.034607	102.526161	960.814941	375.414825	7.418060	923.484009	407.580658	186.471893
-624.485229	202.080276	861.544678	-655.163025	6.654276	861.392883	-745.433289	254.264633	421.189697	-685.323669	-26.693136	472.091949	-727.671326	259.849304	66.637878	-724.811523	-23.577354	73.688782	-636.527710	311.076630	1286.477173	-670.445190	-79.169540	1289.581909	-609.070435	108.226341	1318.971558	-583.124451	103.968201	1585.041748	-670.364075	344.091858	1050.878540	-703.813599	-120.726196	1057.086182	-563.443787	296.514496	808.079163	-588.662903	-95.768219	822.505981	-629.037598	102.596802	960.869568	375.425873	7.401378	923.489197	407.608734	186.421097
-624.579102	202.138458	861.551208	-655.034973	6.680255	861.355347	-745.571716	254.304123	421.202728	-684.710632	-26.630714	472.007996	-727.647461	259.847198	66.622932	-724.756165	-23.410658	73.673897	-636.656677	311.152252	1286.416260	-670.211731	-79.110893	1289.630737	-609.065186	108.357208	1318.917847	-583.113708	104.255920	1585.041992	-670.584900	344.106506	1050.794434	-703.560547	-120.783501	1057.126709	-563.691650	296.634644	807.971985	-588.669556	-95.821083	822.374329	-629.020691	102.629044	960.853882	375.431732	7.390028	923.481812	407.627319	186.404816
-624.692993	202.283081	861.592041	-654.959473	6.727708	861.305237	-745.655823	254.329056	421.190460	-684.101318	-26.648977	471.930481	-727.650452	259.867340	66.639420	-724.682251	-23.301239	73.693436	-636.825073	311.239746	1286.338257	-669.987732	-79.014046	1289.687866	-609.044617	108.472427	1318.926147	-583.084778	104.550346	1585.028564	-670.836975	344.095734	1050.699097	-703.257019	-120.760323	1057.204834	-563.915527	296.731049	807.864807	-588.347717	-95.704254	822.418152	-629.054993	102.692520	960.850342	375.413483	7.363600	923.483032	407.619995	186.404938
-624.820007	202.371368	861.586365	-654.850403	6.817251	861.246399	-745.705444	254.322830	421.125122	-683.309021	-26.469984	471.804047	-727.621033	259.895752	66.612236	-724.660828	-23.194544	73.642372	-637.024231	311.353638	1286.265503	-669.765442	-78.947975	1289.740601	-608.978882	108.607582	1318.899902	-583.183655	104.893539	1584.966309	-671.069031	344.092438	1050.619507	-702.911560	-120.729225	1057.241943	-564.155090	296.878540	807.770996	-587.611755	-95.329483	822.735046	-629.054749	102.766022	960.816772	375.378174	7.336199	923.478088	407.609222	186.368271
-625.063843	202.462219	861.567749	-654.728027	6.895336	861.231812	-745.773804	254.377014	421.105804	-682.749878	-26.514477	471.716431	-727.567322	259.901825	66.571022	-724.599243	-23.120832	73.675575	-637.256531	311.472321	1286.158569	-669.472595	-78.872330	1289.786865	-608.952515	108.752487	1318.883789	-583.056519	105.254372	1585.006348	-671.324402	344.091705	1050.516846	-702.623291	-120.771233	1057.333374	-564.387573	296.994354	807.669556	-587.543091	-95.322166	822.606628	-629.106445	102.871429	960.799561	375.348816	7.318698	923.500000	407.607758	186.331863
-625.256226	202.562988	861.574951	-654.560486	6.917325	861.239502	-745.778076	254.334946	421.076050	-682.315308	-26.612341	471.667450	-727.484680	259.895264	66.569542	-724.641235	-23.119083	73.743256	-637.511475	311.557343	1286.086304	-669.253113	-78.817581	1289.834473	-608.936157	108.901520	1318.874756	-583.002808	105.554718	1585.008057	-671.584717	344.065857	1050.421875	-702.298767	-120.795074	1057.387329	-564.621765	297.101044	807.588013	-587.155884	-95.146538	822.685913	-629.136292	102.956261	960.809387	375.356995	7.320200	923.510376	407.616089	186.318939
-625.809998	202.368240	861.228271	-654.553467	6.855012	861.252319	-745.845947	254.351685	420.971191	-682.193054	-26.836414	471.683380	-727.466492	259.885284	66.562004	-724.809692	-23.117002	73.780952	-637.808716	311.686554	1286.029175	-668.955627	-78.747742	1289.925049	-608.900757	109.041031	1318.876953	-582.962158	105.876762	1585.008911	-671.854736	344.054382	1050.340698	-701.882568	-120.821335	1057.471313	-564.870483	297.212189	807.516663	-586.697449	-94.926018	822.814575	-629.258240	103.017921	960.629150	375.363098	7.320983	923.499207	407.596802	186.283661
-625.670959	202.713852	861.599670	-654.107422	7.019209	861.280884	-745.836060	254.272614	420.981262	-681.743164	-26.826294	471.661652	-727.351440	259.870056	66.562981	-724.846008	-23.146708	73.801712	-638.114563	311.774200	1285.980835	-668.639343	-78.694244	1289.996338	-608.903137	109.215347	1318.883667	-582.910889	106.202003	1585.000732	-672.193359	344.041168	1050.299927	-701.492371	-120.800186	1057.529663	-565.097839	297.301392	807.466614	-586.189575	-94.733780	822.947876	-629.156982	103.145096	960.847778	375.319366	7.284244	923.524780	407.553497	186.351730
-626.139526	202.636673	861.310852	-654.078247	7.007372	861.262878	-745.929626	254.276871	420.944244	-681.432983	-26.829613	471.686340	-727.301514	259.873566	66.542511	-724.942688	-23.186045	73.804031	-638.426208	311.854584	1285.912354	-668.306946	-78.603088	1290.073608	-608.884705	109.432671	1318.869629	-582.901611	106.390610	1584.979492	-672.567383	344.046570	1050.242310	-701.141052	-120.830788	1057.537720	-565.330261	297.387512	807.387146	-585.726685	-94.531883	823.053894	-629.240112	103.245453	960.681946	375.336334	7.272908	923.511780	407.562408	186.283096
-625.966248	202.184723	861.260803	-652.804504	5.558625	861.859680	-745.798218	254.142807	420.802979	-680.832153	-26.709936	471.942902	-727.144653	259.850464	66.533310	-724.820129	-23.267750	73.825584	-638.782593	311.952057	1285.835205	-667.901917	-78.552444	1290.182617	-608.859741	109.619072	1318.872925	-582.851013	106.719193	1584.956787	-672.948975	344.026154	1050.164795	-700.527710	-120.763969	1057.647461	-565.615540	297.512970	807.320801	-585.209473	-94.283363	823.183960	-628.747192	102.722466	960.986145	375.321014	7.277893	923.499512	407.554840	186.253510
-626.557129	202.913025	861.324219	-653.565430	7.115854	861.263245	-746.102173	254.280228	420.899841	-680.796448	-26.917091	471.770111	-727.326904	259.875519	66.528275	-724.960754	-23.329983	73.881538	-639.192932	312.080902	1285.779541	-667.503052	-78.507736	1290.223145	-608.875000	109.827988	1318.839600	-582.786316	107.059654	1584.948975	-673.321533	343.990967	1050.076294	-699.966248	-120.754356	1057.730713	-565.905212	297.618774	807.276489	-584.329956	-93.864326	823.546570	-629.193787	103.484413	960.689697	375.282379	7.212019	923.515625	407.524719	186.219543
-626.483215	203.206787	861.603149	-653.242554	7.462191	861.176331	-746.141052	254.252762	420.905243	-680.798584	-27.056986	471.780914	-727.254883	259.862305	66.531204	-725.035095	-23.362322	73.930794	-639.634644	312.240692	1285.720947	-667.129395	-78.446159	1290.264038	-608.864380	110.047768	1318.847046	-582.648499	107.422203	1584.979004	-673.718994	343.942352	1049.990601	-699.532898	-120.758759	1057.763672	-566.149780	297.738190	807.246887	-583.855652	-93.674561	823.597595	-629.099304	103.646301	960.794434	375.289856	7.209188	923.521484	407.514130	186.207733
-626.641724	203.330338	861.606445	-652.923828	7.444559	861.238647	-746.142456	254.203018	420.852356	-680.475830	-26.963861	471.828064	-727.166504	259.856537	66.510666	-725.011902	-23.414398	73.991829	-640.123047	312.387238	1285.686401	-666.713867	-78.345108	1290.323853	-608.834900	110.250214	1318.852539	-582.574890	107.720428	1585.026733	-674.208008	343.877594	1049.912231	-698.981140	-120.860260	1057.864868	-566.421326	297.881744	807.239990	-583.660156	-93.615257	823.466614	-629.038757	103.759270	960.830322	375.294250	7.229764	923.511963	407.488037	186.217804
-626.589722	202.609146	861.353333	-651.459106	5.389804	862.228882	-745.919250	253.979492	420.673920	-680.465332	-26.991957	472.214020	-726.937683	259.829132	66.481537	-725.091187	-23.422983	73.984383	-640.600891	312.524567	1285.643799	-666.245728	-78.240265	1290.380493	-608.866028	110.473488	1318.882446	-582.644043	108.034996	1585.003052	-674.699219	343.835785	1049.845703	-698.402954	-120.886002	1057.923462	-566.696838	297.979980	807.229858	-583.134094	-93.410614	823.543274	-628.554626	103.120712	961.237610	375.308960	7.226675	923.520935	407.493988	186.193390
-626.726990	202.632797	861.341980	-651.099670	5.322802	862.291138	-745.932434	253.947983	420.610687	-680.430542	-26.992424	472.267670	-726.911438	259.822144	66.497818	-725.111267	-23.458336	74.058502	-641.135071	312.687073	1285.603638	-665.715820	-78.137070	1290.484985	-608.843140	110.746277	1318.900513	-582.584473	108.461166	1585.017578	-675.206238	343.895081	1049.814819	-697.757507	-120.897659	1057.995483	-566.985229	298.106140	807.230408	-582.493286	-93.133545	823.690552	-628.460571	103.165031	961.265442	375.376404	7.038312	923.537476	407.715332	185.680283
-626.592651	202.744965	861.493469	-650.747864	5.558826	862.247620	-745.880981	253.853104	420.605591	-680.421570	-26.975058	472.278778	-726.747498	259.826691	66.483810	-725.092712	-23.478170	74.050964	-641.622131	312.863129	1285.561646	-665.193542	-78.057014	1290.518799	-608.879761	111.025955	1318.894409	-582.616577	108.860191	1584.962280	-675.798401	343.858307	1049.776123	-697.172668	-121.004440	1058.089966	-567.274048	298.322174	807.230713	-582.149963	-93.050003	823.645142	-628.284973	103.260086	961.325806	375.294983	7.178420	923.535217	407.486237	186.086044
-626.802979	202.646652	861.337891	-650.088196	4.787518	862.345215	-745.858459	253.808121	420.554108	-680.516357	-26.924620	472.423615	-726.640625	259.821930	66.484306	-725.144470	-23.482903	74.056374	-642.282043	313.080475	1285.511353	-664.720215	-77.930458	1290.529541	-608.832886	111.308029	1318.915527	-582.537292	109.076462	1585.048340	-676.346069	343.813660	1049.623291	-696.513000	-121.045166	1058.180298	-567.616638	298.509949	807.209045	-581.674011	-92.928368	823.661743	-628.047424	102.999702	961.296875	375.281006	7.188933	923.547485	407.437653	186.160797
-626.738037	202.739716	861.440247	-649.729919	4.930492	862.286987	-745.877258	253.753830	420.529968	-680.529419	-26.852451	472.452454	-726.588074	259.826691	66.458450	-725.158875	-23.477137	74.059273	-642.825928	313.218231	1285.438232	-664.148438	-77.814064	1290.564453	-608.827271	111.566360	1318.908936	-582.743286	109.507820	1584.927979	-676.971069	343.831726	1049.536499	-695.811523	-121.149017	1058.244019	-568.003235	298.693695	807.186890	-581.141724	-92.806458	823.676514	-627.876282	103.056931	961.322754	375.370758	7.050251	923.538330	407.649323	185.681641
-627.061707	202.922058	861.358704	-649.537598	4.864423	862.253052	-746.046814	253.854935	420.564392	-680.632507	-26.779316	472.505432	-726.638794	259.822296	66.471748	-725.202026	-23.466108	74.033249	-643.410156	313.389435	1285.350464	-663.270630	-77.877037	1290.741699	-608.807800	111.840088	1318.911011	-582.668213	109.839333	1585.009033	-677.628357	343.811249	1049.466187	-695.043152	-121.190788	1058.293579	-568.331909	298.826447	807.175598	-580.626953	-92.661270	823.663025	-627.885010	103.160477	961.259399	375.279907	7.163002	923.546387	407.414063	186.094238
-627.171814	203.039139	861.352600	-649.285767	4.925422	862.217407	-746.098083	253.831467	420.573822	-680.723938	-26.705606	472.551025	-726.613220	259.803772	66.475677	-725.220337	-23.480679	74.062614	-644.018921	313.592743	1285.287720	-662.648560	-77.768486	1290.803955	-608.794067	112.144997	1318.911133	-582.684448	110.145317	1585.038696	-678.236694	343.792023	1049.386719	-694.330261	-121.253319	1058.365723	-568.712585	299.016296	807.144836	-580.066162	-92.515068	823.671143	-627.789978	103.251213	961.235962	375.265503	7.197158	923.531982	407.363770	186.166458
-627.452332	203.472504	861.403015	-649.560486	5.930854	861.756714	-746.310242	253.939240	420.624237	-680.804138	-26.583595	472.424866	-726.802185	259.821320	66.458237	-725.309753	-23.430185	74.053909	-644.614136	313.759705	1285.230591	-662.080078	-77.675117	1290.848633	-608.773132	112.434875	1318.895874	-582.789124	110.575684	1585.005249	-678.922852	343.784912	1049.329956	-693.588501	-121.349365	1058.469727	-569.136475	299.285248	807.098816	-579.518372	-92.454987	823.682678	-627.920959	103.695007	961.012939	375.331482	7.048115	923.546692	407.546265	185.689728
-627.892395	204.160034	861.466064	-650.428284	7.619233	861.104004	-746.526306	254.050827	420.700745	-680.919189	-26.538458	472.166443	-726.862549	259.812592	66.451454	-725.316956	-23.427988	74.055084	-645.191833	313.876678	1285.150024	-661.469604	-77.562286	1290.876221	-608.736389	112.704102	1318.897583	-582.858887	110.904190	1585.056763	-679.599060	343.851929	1049.242065	-692.806641	-121.422722	1058.490479	-569.617981	299.537994	807.054321	-578.989319	-92.319305	823.651978	-628.310242	104.462410	960.684387	375.276367	7.170856	923.552979	407.345428	186.115768
-627.987610	204.243988	861.457886	-650.203796	7.722336	861.034546	-746.606140	254.078568	420.727997	-680.957275	-26.459206	472.168915	-726.919373	259.826385	66.464569	-725.308289	-23.420542	74.055336	-645.787109	314.064178	1285.092163	-660.834595	-77.430275	1290.887939	-608.714478	112.956337	1318.916138	-582.984131	111.291702	1585.083740	-680.308289	343.886108	1049.163940	-692.056763	-121.554359	1058.543945	-570.043457	299.680145	806.996338	-578.393005	-92.169617	823.645142	-628.207642	104.538170	960.641174	375.257172	7.206115	923.545532	407.304779	186.179977
-627.993225	204.338486	861.465576	-649.862000	7.689535	861.008606	-746.571045	254.050903	420.678772	-680.970703	-26.374641	472.193512	-726.827271	259.816101	66.443550	-725.321899	-23.420183	74.048981	-646.352356	314.235352	1285.019043	-660.261536	-77.291862	1290.888916	-608.710388	113.280594	1318.905884	-583.091064	111.690201	1585.099609	-680.952515	343.824585	1049.094360	-691.385193	-121.641769	1058.574829	-570.517883	299.969543	806.940918	-577.805115	-91.980835	823.627319	-628.048401	104.573174	960.633118	375.255585	7.241462	923.540161	407.266846	186.179382
-628.059570	204.382523	861.450195	-649.591858	7.700370	860.934937	-746.582581	254.078110	420.656433	-680.957092	-26.290844	472.187897	-726.791565	259.843719	66.437866	-725.335510	-23.380714	74.037216	-646.938965	314.391083	1284.932739	-659.657959	-77.153603	1290.895630	-608.663269	113.551079	1318.884155	-583.196289	112.106071	1585.124634	-681.636963	343.863373	1049.031128	-690.669434	-121.860527	1058.610962	-571.058838	300.314209	806.865417	-577.255371	-91.809418	823.605164	-627.915894	104.586693	960.585022	375.251495	7.227281	923.529358	407.265991	186.182770
-628.115540	204.457657	861.454712	-649.306946	7.738417	860.878601	-746.592834	254.094345	420.647858	-680.943054	-26.235746	472.161102	-726.752930	259.850708	66.436012	-725.316772	-23.372286	74.002289	-647.415833	314.443695	1284.864136	-658.980591	-77.114616	1290.908569	-608.632507	113.832123	1318.873657	-583.302246	112.249817	1585.200317	-682.358093	343.951477	1049.014526	-689.781982	-121.744171	1058.652100	-571.537170	300.502380	806.825745	-576.644836	-91.642326	823.623169	-627.796875	104.631218	960.558472	375.256348	7.243214	923.533325	407.220245	186.272446
-627.693909	203.770233	861.419495	-647.787354	6.014123	861.780212	-746.272644	253.907623	420.442719	-680.838989	-26.167381	472.480591	-726.489075	259.845001	66.421204	-725.258362	-23.329031	74.010109	-647.815918	314.160522	1284.816772	-658.177063	-77.437531	1290.937134	-608.587402	114.133423	1318.855591	-583.501160	112.917816	1585.213135	-683.024963	343.927887	1048.889160	-688.997314	-121.826065	1058.765991	-572.036011	300.788300	806.741760	-576.080383	-91.408691	823.603760	-627.181335	104.000641	961.036804	375.335358	7.107528	923.515320	407.432922	185.817581
-627.839722	203.848694	861.406921	-647.436890	5.962852	861.553101	-746.319153	253.921295	420.429688	-680.708008	-26.073208	472.446136	-726.498962	259.845276	66.421684	-725.263062	-23.275152	74.006218	-648.355835	314.289032	1284.759766	-657.499756	-77.366554	1290.955078	-608.542603	114.360474	1318.838745	-583.610229	113.407249	1585.241211	-683.667847	343.876038	1048.831543	-688.333679	-121.951447	1058.822510	-572.556091	301.123718	806.679199	-575.503723	-91.169075	823.560608	-626.993591	103.925034	960.907043	375.228943	7.306000	923.525574	407.126617	186.424988
-627.738281	203.695999	861.422607	-646.731812	5.385760	861.878296	-746.221802	253.865738	420.356110	-680.518616	-25.988317	472.507172	-726.390442	259.852417	66.415894	-725.252441	-23.229279	74.014580	-648.940308	314.437561	1284.699097	-656.851929	-77.284004	1291.049438	-608.462524	114.611679	1318.921143	-583.749634	113.589760	1585.300171	-684.350891	343.931091	1048.763550	-687.448792	-121.949974	1058.880127	-573.239319	301.912933	806.672302	-574.888000	-90.911392	823.604004	-626.729736	103.763229	961.094055	375.303223	7.113263	923.543213	407.379913	185.839890
-627.821228	203.792191	861.438232	-646.372131	5.400869	861.879211	-746.186646	253.802856	420.280487	-680.282593	-25.904881	472.493927	-726.349304	259.888519	66.407066	-725.240234	-23.182180	74.051636	-649.392151	314.379486	1284.620728	-656.227966	-77.313080	1291.093628	-608.396057	114.879013	1318.895874	-583.905151	114.025421	1585.342285	-685.031738	343.916046	1048.716187	-686.674133	-121.989990	1058.958130	-573.772461	302.198944	806.594788	-574.266907	-90.646713	823.641724	-626.604431	103.836494	961.103882	375.200928	7.329824	923.553589	407.053131	186.525085
-627.968811	203.922943	861.444885	-646.061218	5.462875	861.827026	-746.231873	253.816727	420.282593	-680.039795	-25.875990	472.493256	-726.288940	259.880707	66.388199	-725.231201	-23.141386	74.050140	-649.904541	314.457275	1284.546997	-655.625916	-77.231560	1291.105957	-608.336792	115.135620	1318.894897	-584.046448	114.534241	1585.390503	-685.645630	343.824341	1048.617432	-686.020935	-122.066223	1058.953369	-574.288269	302.547272	806.560181	-573.690735	-90.386520	823.598145	-626.521423	103.927757	961.080933	375.199310	7.354342	923.560669	407.021698	186.606995
-628.091492	203.992462	861.456238	-645.683655	5.457591	861.804626	-746.250488	253.778931	420.236542	-679.844421	-25.903675	472.458710	-726.236633	259.893646	66.396851	-725.201538	-23.080881	74.051498	-650.376282	314.588989	1284.498291	-654.965820	-77.132408	1291.179321	-608.284180	115.334419	1318.875000	-584.197754	115.267296	1585.410156	-686.262878	343.746643	1048.559814	-685.179871	-122.044540	1059.027100	-574.810974	302.945862	806.508606	-573.060669	-90.078339	823.639160	-626.404114	103.970581	961.076538	375.205170	7.356706	923.565491	407.027039	186.612885
-628.226563	204.076797	861.462463	-645.368164	5.555350	861.751221	-746.326294	253.745392	420.204010	-679.544495	-25.869059	472.410431	-726.226196	259.881378	66.391541	-725.194885	-23.027945	74.079262	-650.870300	314.709442	1284.433105	-654.298889	-77.053886	1291.236206	-608.241394	115.548668	1318.851318	-584.349731	115.528473	1585.493164	-687.449524	344.351227	1048.348877	-684.430786	-122.027756	1059.032227	-575.313416	303.195526	806.450500	-572.403992	-89.700508	823.718567	-626.297913	104.054115	961.051208	375.235352	7.379073	923.554626	407.019409	186.675430
-628.341736	204.137070	861.459778	-645.073425	5.594911	861.702209	-746.318787	253.647797	420.142120	-679.206360	-25.873594	472.359924	-726.147949	259.884491	66.374863	-725.159058	-23.006765	74.133095	-651.403687	314.810059	1284.394531	-653.698608	-77.009499	1291.247314	-608.162720	115.774734	1318.844971	-584.477417	116.012962	1585.519165	-688.025391	344.271301	1048.301025	-683.835571	-122.188942	1059.088989	-575.792969	303.548248	806.361572	-572.124451	-89.627106	823.569336	-626.206543	104.102470	961.025146	375.265839	7.404708	923.537781	407.026489	186.698990
-628.581909	204.285416	861.469360	-645.057739	6.141766	861.622681	-746.404785	253.622818	420.133453	-678.799194	-25.863348	472.216583	-726.099792	259.878693	66.365692	-725.172668	-22.925627	74.155960	-651.847107	314.884308	1284.323120	-653.147400	-76.939163	1291.284424	-608.073914	115.990379	1318.841064	-584.618469	116.548691	1585.549683	-688.610352	344.204895	1048.213989	-682.958435	-122.101547	1059.183594	-576.290222	303.898499	806.302063	-571.166260	-89.070656	823.766846	-626.285400	104.414589	960.986389	375.391388	7.161121	923.543152	407.373718	185.995804
-628.816650	204.256226	861.434937	-644.720642	6.208459	861.585144	-746.420410	253.555923	420.071259	-678.398804	-25.877367	472.186554	-726.006775	259.883423	66.360542	-725.137451	-22.877407	74.193802	-652.285217	314.933777	1284.211548	-652.515015	-76.893173	1291.381104	-608.001587	116.175323	1318.830688	-584.755249	117.072556	1585.594971	-689.093140	344.109406	1048.166870	-682.213684	-122.111488	1059.195190	-576.838684	304.378967	806.324463	-570.475891	-88.746529	823.828003	-626.205322	104.459503	960.947571	375.410004	7.142135	923.563721	407.386444	185.959534
-628.980286	204.354462	861.485291	-644.288147	6.199213	861.611206	-746.460876	253.478333	420.051361	-677.980896	-25.906225	472.171906	-725.961426	259.881531	66.361984	-725.136108	-22.815029	74.209862	-652.781921	315.085876	1284.161011	-651.904541	-76.721733	1291.479370	-607.965332	116.360863	1318.791626	-584.900269	117.636490	1585.629395	-689.761719	344.147797	1048.134155	-681.427490	-122.113998	1059.206665	-577.102539	304.110687	806.099121	-569.778381	-88.392830	823.942993	-626.103821	104.526535	960.989441	375.394653	7.150587	923.578186	407.373108	185.996582
-629.047180	204.342285	861.510803	-643.512634	5.859497	861.696411	-746.455383	253.355270	419.982239	-677.506836	-25.923979	472.214203	-725.840637	259.872070	66.362175	-725.124756	-22.807575	74.236855	-653.204346	315.037598	1284.066650	-651.292603	-76.759903	1291.516235	-607.884277	116.552681	1318.785278	-585.007568	118.170006	1585.668457	-690.366211	344.154480	1048.031494	-680.748657	-122.098824	1059.337280	-577.703552	304.828003	806.117371	-569.116272	-88.048676	823.993225	-625.820313	104.431572	961.052856	375.397614	7.167095	923.583862	407.372681	186.045929
-629.223572	204.388214	861.528564	-643.099182	5.907221	861.686096	-746.555664	253.260941	419.956970	-676.960510	-25.837326	472.182098	-725.788513	259.840210	66.343445	-725.111084	-22.765471	74.271729	-653.701965	315.103363	1283.966309	-650.697205	-76.653679	1291.569580	-607.811035	116.681404	1318.777710	-585.134094	118.707642	1585.703857	-690.802368	343.987488	1047.980347	-680.023682	-122.193214	1059.400879	-578.071899	304.858490	805.934021	-568.476379	-87.654564	824.041748	-625.720459	104.496735	961.058594	375.405182	7.157511	923.585693	407.399811	186.045258
-629.392578	204.488113	861.503845	-642.664307	5.927536	861.651672	-746.588440	253.157700	419.922729	-676.570801	-25.873980	472.183502	-725.701416	259.854736	66.337807	-725.125916	-22.770979	74.291389	-654.133850	315.131104	1283.906372	-650.002563	-76.586090	1291.694458	-607.762878	116.834869	1318.749023	-585.271790	119.258247	1585.731445	-691.425537	344.012024	1047.862671	-679.279358	-122.167404	1059.425293	-578.484009	305.043152	805.837158	-568.148010	-87.633278	823.925903	-625.594543	104.584488	961.029968	375.445923	7.172974	923.581482	407.409760	186.094070
-629.543579	204.558701	861.534973	-642.236145	5.986832	861.615173	-746.711182	253.074783	419.883362	-676.166687	-25.887232	472.209595	-725.647583	259.820587	66.305031	-725.168030	-22.757147	74.330009	-654.624695	315.106689	1283.810913	-649.386230	-76.546448	1291.762329	-607.712585	117.004555	1318.749268	-585.421997	119.781425	1585.756714	-691.965149	343.915436	1047.787476	-678.497681	-122.180252	1059.472778	-578.970947	305.333496	805.746155	-567.144653	-87.071320	824.201660	-625.457581	104.646118	961.027466	375.468781	7.178657	923.593323	407.423462	186.105560
-629.671326	204.549225	861.523376	-641.753723	5.991869	861.611511	-746.760132	252.939453	419.833099	-675.786316	-25.905039	472.251953	-725.587341	259.824219	66.313354	-725.126343	-22.728014	74.350220	-655.139099	315.087891	1283.732056	-648.632996	-76.481888	1291.900391	-607.674805	117.184631	1318.720337	-585.538452	120.355568	1585.766357	-692.447998	343.815857	1047.675415	-677.800110	-122.305565	1059.543091	-579.444214	305.753876	805.705933	-566.461426	-86.730507	824.261841	-625.318237	104.682175	961.024048	375.472107	7.168306	923.592285	407.447540	186.079239
-629.869690	204.613541	861.511536	-641.294983	6.006699	861.610352	-746.862854	252.875565	419.820190	-675.374512	-25.929272	472.228638	-725.559631	259.818268	66.311890	-724.984009	-22.699240	74.347816	-655.668640	315.071350	1283.653076	-647.855530	-76.417824	1291.995605	-607.632629	117.348938	1318.707764	-585.595642	120.962936	1585.776367	-693.055359	343.733521	1047.560059	-676.982910	-122.270050	1059.603271	-579.877014	306.115265	805.674683	-565.822388	-86.447762	824.296875	-625.212158	104.763054	961.020264	375.484039	7.171793	923.591736	407.458191	186.089264
-630.041626	204.724899	861.519958	-640.848755	6.058705	861.599121	-746.853394	252.772141	419.767212	-674.984680	-25.979986	472.212189	-725.415955	259.813416	66.292801	-724.966370	-22.707232	74.399055	-656.239380	315.066772	1283.551147	-647.273254	-76.372093	1291.982544	-607.599487	117.538918	1318.699707	-585.692627	121.531021	1585.796509	-693.580505	343.586395	1047.503540	-676.198181	-122.312111	1059.640747	-580.331726	306.371796	805.626831	-565.114258	-86.103767	824.379456	-625.093994	104.868340	961.020996	375.470642	7.162182	923.613953	407.446228	186.137924
-629.988220	204.981964	861.599915	-640.331238	6.188222	861.556824	-746.827820	252.648895	419.737213	-674.693970	-25.981962	472.171021	-725.290039	259.813202	66.294067	-725.168884	-22.723522	74.436157	-656.889832	314.919312	1283.369873	-646.730896	-76.341522	1292.050781	-607.535889	117.671432	1318.693481	-585.787476	122.076607	1585.804443	-694.060852	343.379333	1047.391235	-675.465210	-122.443565	1059.713135	-580.687195	306.573273	805.595947	-564.494751	-85.845497	824.446716	-624.861755	105.027763	961.045166	375.484161	7.163019	923.617737	407.471222	186.152466
-630.279114	204.868896	861.539185	-639.865540	6.217019	861.498230	-746.839050	252.581207	419.670471	-674.393738	-25.967508	472.208618	-725.204773	259.802399	66.289581	-725.388367	-22.684351	74.492737	-657.446655	314.911407	1283.274536	-645.986511	-76.281235	1292.154419	-607.524292	117.816620	1318.683838	-585.881165	122.637978	1585.796997	-694.658752	343.285492	1047.256226	-674.690491	-122.577560	1059.796509	-581.103333	306.763977	805.503479	-563.869873	-85.642036	824.497742	-624.761719	105.024872	960.984375	375.504761	7.155363	923.630798	407.497681	186.125641
-630.457031	204.932297	861.514099	-639.439331	6.265650	861.432190	-746.921143	252.546494	419.655029	-674.173828	-25.971548	472.215210	-725.143127	259.801605	66.254745	-725.462158	-22.710209	74.536072	-658.033752	314.890228	1283.185791	-645.306702	-76.259979	1292.195679	-607.523621	117.990227	1318.651367	-585.979675	123.224915	1585.777588	-695.257690	343.144135	1047.138428	-673.888000	-122.616577	1059.784180	-581.727722	306.992798	805.391052	-563.201599	-85.422424	824.554993	-624.648254	105.092270	960.940002	375.522949	7.163808	923.616882	407.506622	186.133713
-630.598572	204.995300	861.531738	-638.953674	6.331004	861.383362	-746.916443	252.495255	419.600098	-673.910828	-25.972118	472.259064	-725.096375	259.781708	66.250458	-725.460327	-22.693136	74.529694	-658.623413	314.891876	1283.103027	-644.716064	-76.254875	1292.177612	-607.483032	118.150871	1318.640503	-586.066345	123.779228	1585.766602	-695.818298	342.971863	1047.027954	-673.072815	-122.704025	1059.827393	-582.123230	307.183380	805.293091	-562.448730	-85.129875	824.627625	-624.505493	105.156906	960.927429	375.519257	7.148460	923.626587	407.510406	186.132217
-630.664734	205.031113	861.533997	-638.386780	6.350739	861.394653	-746.971741	252.468506	419.546356	-673.678528	-25.902061	472.266022	-725.095032	259.794678	66.262321	-725.164001	-22.687210	74.526047	-659.236877	314.894165	1283.015625	-644.062744	-76.216415	1292.194580	-607.476257	118.340790	1318.599609	-586.150513	124.322319	1585.750488	-696.429443	342.805847	1046.926880	-672.349915	-122.916847	1059.941284	-582.451782	307.292175	805.235779	-562.106873	-85.194641	824.435486	-624.303833	105.223869	960.939392	375.539429	7.158384	923.615295	407.530334	186.153885
-630.775574	205.044998	861.540466	-637.892090	6.377213	861.386902	-746.948975	252.424316	419.504120	-673.503906	-25.912245	472.296356	-725.029175	259.804077	66.239304	-725.178650	-22.689623	74.536812	-659.830322	314.850494	1282.912476	-643.435608	-76.178146	1292.219849	-607.473877	118.493790	1318.562866	-586.236572	124.872360	1585.737549	-696.975647	342.598114	1046.793579	-671.486633	-123.008400	1059.940063	-582.545471	307.406128	805.235657	-561.112244	-84.767647	824.657288	-624.146301	105.269249	960.942444	375.540466	7.150044	923.608459	407.544708	186.152969
-630.849304	205.140594	861.554871	-637.397827	6.393778	861.336731	-746.919373	252.403671	419.485504	-673.289734	-25.886288	472.306335	-725.019409	259.786407	66.246780	-725.175415	-22.722643	74.566093	-660.464722	314.794067	1282.795288	-642.743958	-76.154961	1292.312012	-607.480042	118.674431	1318.543091	-586.317932	125.424194	1585.733398	-697.584229	342.382233	1046.673950	-670.658875	-123.066399	1059.946289	-582.912048	307.553375	805.197266	-560.386902	-84.558052	824.701782	-623.972229	105.323524	960.928223	375.558411	7.150459	923.618713	407.560883	186.131256
-630.949829	205.213547	861.543518	-636.922852	6.379560	861.282043	-746.851807	252.325836	419.444183	-673.105042	-25.880190	472.338501	-724.967407	259.785187	66.240562	-725.259827	-22.724350	74.599297	-661.083862	314.764893	1282.708252	-642.018982	-76.181313	1292.371338	-607.472595	118.801712	1318.518799	-586.406006	125.943794	1585.704590	-698.196167	342.164642	1046.604004	-669.806580	-123.302376	1060.043091	-583.364807	307.722992	805.126709	-559.695496	-84.400284	824.713135	-623.819153	105.361778	960.898743	375.566589	7.112414	923.632935	407.565613	186.157822
-631.000366	205.267639	861.563965	-636.438599	6.471817	861.229248	-746.824707	252.323471	419.452423	-672.874512	-25.818661	472.297058	-724.927856	259.790222	66.251472	-725.194580	-22.722187	74.615891	-661.778015	314.849274	1282.637451	-641.435181	-76.065071	1292.367798	-607.462402	118.909431	1318.476807	-586.492004	126.459686	1585.686035	-698.818970	341.986023	1046.488525	-669.010071	-123.417244	1060.061157	-583.864563	307.901337	805.074097	-559.048218	-84.208389	824.737366	-623.643982	105.426575	960.886719	375.584656	7.107101	923.630615	407.586639	186.173645
-631.100281	205.350845	861.597534	-636.194519	6.720429	861.189636	-746.744507	252.316559	419.442047	-672.649841	-25.782780	472.254242	-724.890930	259.777252	66.243073	-725.185486	-22.730682	74.642967	-662.356567	314.690674	1282.539673	-640.732178	-76.130104	1292.352783	-607.454163	119.050285	1318.463623	-586.563660	126.972610	1585.663086	-699.478638	341.747406	1046.360718	-668.108276	-123.529373	1060.079224	-584.212158	307.977997	805.046753	-558.403137	-84.098099	824.714233	-623.587280	105.573318	960.885193	375.629913	7.126359	923.607117	407.628357	186.155167
-631.054993	205.314331	861.608337	-635.465027	6.565826	861.157043	-746.638062	252.270065	419.390930	-672.400818	-25.744003	472.317169	-724.810852	259.754608	66.247429	-725.110962	-22.733297	74.616371	-663.041992	314.707489	1282.438232	-640.001343	-75.990128	1292.420044	-607.418701	119.201439	1318.409058	-586.648010	127.481194	1585.653564	-700.045349	341.451263	1046.241699	-667.277649	-123.727898	1060.144409	-584.724243	308.421112	805.235718	-557.742371	-83.948257	824.734558	-623.262817	105.492302	960.880737	375.635254	7.117226	923.624084	407.618530	186.169510
-631.075012	205.296448	861.644592	-634.994141	6.613520	861.173218	-746.506470	252.240402	419.356415	-672.280457	-25.773293	472.333893	-724.741394	259.749481	66.224541	-725.137085	-22.732529	74.666649	-663.689270	314.686646	1282.344604	-639.339966	-75.989136	1292.453857	-607.393066	119.332787	1318.387085	-586.765747	127.966095	1585.634888	-700.678162	341.177582	1046.121582	-666.430115	-123.907158	1060.190918	-585.134766	308.558716	805.196411	-557.031616	-83.771004	824.771973	-623.095154	105.522858	960.912781	375.654663	7.104350	923.638367	407.643372	186.157898
-631.106873	205.305481	861.650146	-634.526978	6.650103	861.141663	-746.391052	252.219147	419.319855	-672.078064	-25.757944	472.374084	-724.710022	259.750031	66.223167	-725.067993	-22.725363	74.683044	-664.333984	314.574249	1282.256104	-638.689514	-75.966736	1292.465454	-607.348816	119.467636	1318.404663	-586.837036	128.457779	1585.616089	-701.374146	340.970825	1046.050537	-665.570435	-124.024498	1060.197876	-585.340149	308.247070	804.943604	-556.577820	-83.823578	824.666748	-622.915833	105.552605	960.903625	375.682343	7.105782	923.628052	407.641663	186.208862
-631.107361	205.345535	861.689453	-634.058289	6.696438	861.117371	-746.277039	252.187469	419.303711	-672.376160	-26.019310	472.481628	-724.673828	259.751129	66.222084	-725.306458	-22.726295	74.744713	-664.966309	314.537842	1282.198242	-638.036621	-75.973778	1292.512329	-607.312195	119.586746	1318.404419	-586.920288	128.915955	1585.603394	-702.027771	340.755646	1045.954468	-664.665527	-124.132019	1060.264893	-585.706543	308.305023	804.937622	-555.607361	-83.426880	824.838806	-622.720703	105.587891	960.914978	375.695984	7.108377	923.630920	407.654205	186.221115
-631.121521	205.379547	861.710144	-633.609680	6.694343	861.088318	-746.158081	252.172089	419.304321	-671.785950	-25.693645	472.450531	-724.640198	259.762512	66.255043	-725.128235	-22.694330	74.707298	-665.560730	314.445129	1282.125732	-637.254761	-75.979538	1292.610352	-607.413269	119.764320	1318.380127	-587.021179	129.344009	1585.603760	-702.664307	340.461487	1045.864868	-663.854736	-124.340202	1060.374878	-586.259827	308.725159	805.163391	-554.948425	-83.295807	824.845947	-622.549072	105.602554	960.915283	375.707733	7.076436	923.663086	407.653107	186.204163
-631.132629	205.381180	861.743591	-633.189026	6.775204	861.045532	-746.028137	252.132843	419.295349	-671.527954	-25.609913	472.442352	-724.614380	259.763855	66.253227	-725.063599	-22.717377	74.744331	-666.173340	314.368164	1282.028687	-636.657166	-75.947571	1292.611206	-607.253174	119.815086	1318.391113	-587.128784	129.759964	1585.590088	-703.228088	340.084259	1045.765869	-662.993774	-124.506958	1060.372192	-586.666809	308.809540	805.124634	-554.498474	-83.331711	824.733459	-622.379822	105.627129	960.914063	375.722504	7.068619	923.660095	407.664276	186.224380
-631.152710	205.393219	861.751892	-632.735107	6.822449	861.019226	-745.882446	252.099518	419.277771	-671.349487	-25.573929	472.456604	-724.589905	259.764252	66.250214	-725.154846	-22.701900	74.768738	-666.684570	314.157684	1281.896729	-636.027161	-76.079147	1292.621826	-607.208801	119.926735	1318.396973	-587.211792	130.169388	1585.601318	-703.859009	339.819061	1045.649658	-662.137939	-124.557869	1060.413208	-587.016663	308.922028	805.110840	-553.517090	-82.926468	824.926392	-622.208923	105.663040	960.909607	375.761658	7.080547	923.660645	407.698669	186.188553
-631.128906	205.405289	861.783386	-632.292786	6.872821	861.023804	-745.755188	252.082932	419.250641	-671.796204	-25.991745	472.550079	-724.504822	259.740265	66.243713	-725.453125	-22.716478	74.836143	-667.191284	314.025909	1281.822754	-635.272217	-76.091194	1292.695313	-607.176514	120.016327	1318.384521	-587.277222	130.549118	1585.594727	-704.434814	339.507507	1045.596924	-661.275085	-124.723160	1060.510742	-587.416565	309.051788	805.085999	-552.827148	-82.747154	824.957214	-622.037170	105.701530	960.933594	375.794891	7.080751	923.652405	407.711792	186.195709
-630.809082	205.840775	861.941101	-631.819458	7.060663	861.007507	-745.629395	252.062393	419.327301	-671.566467	-25.960938	472.538086	-724.485474	259.730713	66.243858	-725.494995	-22.717323	74.861763	-667.723938	313.941162	1281.763184	-634.618408	-76.060852	1292.701050	-607.254028	120.182129	1318.340332	-587.353333	130.908035	1585.581787	-705.052124	339.282532	1045.528687	-660.459290	-124.804932	1060.500488	-587.805237	309.119965	805.041443	-552.218201	-82.651932	824.967407	-621.740112	105.934532	961.013611	375.813019	7.069569	923.649963	407.737427	186.213882
-630.568604	206.112213	862.060486	-631.311584	7.186577	861.005493	-745.484619	252.027634	419.323029	-671.333801	-25.935823	472.556458	-724.381042	259.719269	66.278671	-725.441467	-22.716122	74.881104	-668.455383	314.329834	1281.725220	-634.186340	-75.604446	1292.758057	-607.111206	120.149620	1318.334595	-587.455994	131.250717	1585.571167	-705.652893	338.993042	1045.472412	-659.659790	-124.966682	1060.484619	-588.185852	309.209167	805.002258	-551.501465	-82.454750	825.024841	-621.450928	106.086029	961.080139	375.838379	7.072616	923.669067	407.734711	186.233261
-630.484497	206.226624	862.106812	-630.886536	7.233654	860.987915	-745.353760	251.978348	419.317230	-671.139587	-25.977438	472.568420	-724.341980	259.720734	66.276161	-725.422119	-22.719524	74.891251	-668.970337	314.205902	1281.658081	-633.589844	-75.636269	1292.793335	-607.034302	120.226410	1318.319214	-587.556396	131.598541	1585.561035	-706.111694	338.179382	1045.478516	-658.879883	-125.084038	1060.530884	-588.558716	309.279877	804.941650	-550.729919	-82.203148	825.099365	-621.250549	106.151299	961.099609	375.872131	7.050637	923.673157	407.757782	186.214325
-630.688965	206.588562	862.133423	-631.187805	7.085133	860.617737	-745.418457	252.028717	419.410736	-671.131409	-26.123272	472.545471	-724.358276	259.717285	66.273254	-725.514221	-22.736492	74.959442	-669.430908	314.123627	1281.566650	-633.080261	-75.650688	1292.738525	-607.033997	120.328003	1318.306519	-587.679932	131.855804	1585.554688	-706.746582	338.521790	1045.324829	-658.050476	-125.275650	1060.530518	-588.941589	309.381256	804.906677	-550.077148	-82.172905	825.148926	-621.373840	106.056717	960.914063	375.890778	7.069544	923.672607	407.772644	186.234802
-630.463196	206.328720	862.115601	-630.125854	7.265606	860.878296	-745.192444	251.939865	419.331146	-670.697693	-25.988989	472.580139	-724.271729	259.722839	66.275124	-725.436584	-22.728117	74.938416	-669.871460	313.969543	1281.497681	-632.523071	-75.689995	1292.778564	-607.018616	120.404366	1318.274292	-587.723938	132.208466	1585.563477	-707.287170	338.312195	1045.281128	-657.297302	-125.313805	1060.498657	-589.300232	309.447968	804.830322	-549.460388	-82.026039	825.084106	-620.895752	106.194283	961.052429	375.938751	7.054269	923.693237	407.802429	186.218857
-630.709412	206.661285	862.147034	-630.477600	7.085017	860.486145	-745.269531	251.992783	419.374207	-670.761719	-26.182274	472.564545	-724.338562	259.718048	66.270149	-725.623901	-22.749750	75.018372	-670.281921	313.857147	1281.435303	-631.886841	-75.697098	1292.819702	-606.944519	120.444214	1318.253662	-587.805115	132.479828	1585.555664	-707.731445	338.033508	1045.242554	-656.561707	-125.467438	1060.573853	-589.685669	309.571381	804.792480	-548.894104	-81.837730	824.959900	-621.044922	106.055878	960.856323	375.964325	7.073534	923.682190	407.811798	186.240707
-630.463867	206.329346	862.112671	-629.337708	7.248264	860.807800	-745.049927	251.848999	419.269897	-670.341431	-25.959639	472.533905	-724.210632	259.715271	66.267204	-725.487427	-22.768408	75.005135	-670.608887	313.698090	1281.359619	-631.188354	-75.778831	1292.874634	-606.891602	120.495445	1318.265503	-587.866821	132.745377	1585.553101	-708.199036	337.811218	1045.202881	-655.823975	-125.525444	1060.610474	-590.072815	309.670044	804.753784	-548.203613	-81.647385	825.028015	-620.519043	106.189331	961.017395	376.009949	7.048896	923.674255	407.853088	186.212509
-630.443237	206.278320	862.092102	-628.975281	7.266803	860.774658	-744.962036	251.797913	419.262390	-670.151794	-25.933598	472.555878	-724.094116	259.689392	66.250000	-725.511230	-22.749256	75.047287	-671.013000	313.622559	1281.334473	-630.763550	-75.777901	1292.874512	-606.827271	120.518326	1318.236084	-587.940674	132.960236	1585.550171	-708.660461	337.622742	1045.152954	-655.073059	-125.594589	1060.545044	-590.388672	309.790161	804.713806	-547.530212	-81.524963	825.117004	-620.337158	106.182617	960.991455	376.046783	7.060424	923.668396	407.878021	186.255615
-630.445618	206.322739	862.104370	-628.708862	7.266981	860.705505	-744.944153	251.754333	419.251312	-670.012024	-25.951571	472.530548	-724.091858	259.690216	66.265320	-725.790283	-22.760139	75.070122	-671.336731	313.473297	1281.297119	-630.285095	-75.837364	1292.850342	-606.764404	120.572502	1318.274414	-588.020752	133.166870	1585.549927	-708.952332	336.841095	1045.228149	-654.374451	-125.728409	1060.530884	-590.647644	309.891296	804.651184	-546.899170	-81.431244	825.155334	-620.187500	106.177155	960.961243	376.079926	7.045966	923.700195	407.900116	186.241226
-630.438660	206.356354	862.117065	-628.396729	7.297945	860.659607	-744.938782	251.678955	419.267395	-669.912842	-25.972908	472.576141	-724.044678	259.684631	66.263374	-725.843262	-22.776201	75.117256	-671.713928	313.402954	1281.296509	-629.801636	-75.841270	1292.881958	-606.687195	120.586929	1318.255981	-588.101013	133.352112	1585.568604	-709.272461	336.591644	1045.184937	-653.703796	-125.743996	1060.540039	-590.910278	310.018524	804.637634	-546.249695	-81.282990	825.158508	-620.028442	106.194550	960.944580	376.140747	7.054358	923.696594	407.935760	186.239853
-630.455139	206.409775	862.126343	-628.138672	7.272356	860.553955	-744.929382	251.576660	419.250214	-669.713928	-25.922525	472.544006	-724.077271	259.685791	66.260872	-725.825134	-22.795303	75.129158	-672.028076	313.299255	1281.285767	-629.309570	-75.894363	1292.870605	-606.624878	120.584389	1318.265991	-588.166626	133.530075	1585.580566	-709.715576	336.910950	1045.077393	-653.027710	-125.883163	1060.543579	-591.193970	310.118774	804.653748	-545.629211	-81.073914	825.179199	-619.856079	106.164818	960.891174	376.203339	7.067761	923.690430	407.987213	186.254425
-630.486938	206.492645	862.149597	-627.986938	7.217183	860.440002	-744.961426	251.485153	419.285156	-669.626709	-25.931416	472.544281	-724.010193	259.676208	66.299156	-725.821045	-22.788101	75.166901	-672.342041	313.172363	1281.250122	-628.838318	-75.927849	1292.864380	-606.547424	120.594467	1318.278442	-588.200989	133.670654	1585.600708	-710.063049	336.754303	1045.057617	-652.373535	-125.912643	1060.502441	-591.437256	310.205963	804.624084	-544.994751	-80.899529	825.214722	-619.760559	106.119774	960.842041	376.247437	7.049217	923.710693	408.018585	186.260696
-630.577148	206.629196	862.129761	-627.935669	7.057697	860.190125	-745.017639	251.383484	419.264587	-669.615479	-25.997917	472.573975	-723.973999	259.679657	66.312653	-725.533630	-22.767633	75.107765	-672.609253	313.062744	1281.253418	-628.296875	-75.963310	1292.859497	-606.449646	120.578194	1318.327271	-588.244751	133.789215	1585.606934	-710.394348	336.618896	1045.050903	-651.760071	-126.010155	1060.496704	-591.681885	310.308228	804.616394	-544.421021	-80.576180	825.149597	-619.678467	106.002838	960.696655	376.285034	7.068456	923.702820	408.066132	186.275452
-630.548401	206.613251	862.146667	-627.550110	7.035829	860.153931	-745.065430	251.289886	419.289185	-669.464172	-25.986660	472.610901	-723.905151	259.637543	66.296707	-725.471008	-22.756897	75.144203	-672.807800	312.878784	1281.233643	-627.845032	-76.076607	1292.838623	-606.378357	120.581688	1318.338867	-588.261414	133.929031	1585.628174	-710.621521	336.409271	1045.073364	-651.136108	-126.058746	1060.479980	-591.879333	310.428131	804.598572	-543.776428	-80.509506	825.167114	-619.447327	105.974937	960.684631	376.352997	7.069163	923.706787	408.129791	186.253433
-630.470947	206.580109	862.123657	-627.166382	7.058360	860.127991	-745.074951	251.143738	419.294403	-669.500488	-26.019968	472.604858	-723.807861	259.637817	66.310631	-725.533936	-22.760368	75.181282	-673.043518	312.779144	1281.225586	-627.412109	-76.070358	1292.852051	-606.294617	120.561668	1318.349731	-588.328674	133.991119	1585.622192	-710.737427	335.727814	1045.123901	-650.505493	-126.114632	1060.435791	-592.030701	310.511841	804.589355	-543.214111	-80.294868	825.178833	-619.216980	105.982681	960.660278	376.367950	7.056639	923.719238	408.163788	186.276031
-630.413879	206.579697	862.139893	-626.826843	7.103646	860.116943	-745.128601	251.045074	419.313721	-669.444336	-26.017496	472.606323	-723.793884	259.616699	66.333000	-725.536682	-22.760609	75.181877	-673.264465	312.659149	1281.246826	-627.051575	-76.128021	1292.827515	-606.217590	120.552017	1318.361816	-588.378906	134.051346	1585.635864	-710.938416	335.561340	1045.118042	-649.939392	-126.106827	1060.335815	-592.152344	310.582001	804.625977	-542.663757	-80.128830	825.202698	-619.027649	106.004761	960.663696	376.406647	7.086973	923.712341	408.191437	186.267746
-630.351746	206.578445	862.129456	-626.485535	7.122960	860.108643	-745.152649	250.903625	419.291138	-669.372070	-25.978289	472.597351	-723.749817	259.608490	66.315201	-725.497437	-22.771835	75.193520	-673.451721	312.503082	1281.256714	-626.637268	-76.192764	1292.770264	-606.118347	120.509499	1318.379517	-588.402222	134.091522	1585.642822	-711.129761	335.432129	1045.149902	-649.389526	-126.221123	1060.363159	-592.273193	310.667297	804.659241	-542.097534	-79.964409	825.221497	-618.813721	106.028458	960.653320	376.489624	7.108450	923.703918	408.258118	186.311768
-630.285828	206.609619	862.140076	-626.160400	7.169613	860.041443	-745.166992	250.791458	419.282471	-669.332031	-25.946070	472.590240	-723.646240	259.614380	66.343544	-725.606384	-22.780792	75.201599	-673.653564	312.408508	1281.263062	-626.256775	-76.237595	1292.736572	-606.031860	120.485374	1318.356934	-588.432739	134.119781	1585.659424	-711.314514	335.310547	1045.161011	-648.833984	-126.264473	1060.335327	-592.366638	310.714478	804.664429	-541.533203	-79.801605	825.233276	-618.602661	106.041275	960.623291	376.529480	7.120038	923.699585	408.331451	186.300110
-630.256104	206.573044	862.151611	-625.837158	7.183395	859.977295	-745.211609	250.691910	419.308563	-669.235596	-25.907499	472.609100	-723.640808	259.593933	66.357246	-725.527344	-22.761011	75.212502	-673.806091	312.268188	1281.288330	-625.778564	-76.262680	1292.736572	-605.908691	120.464401	1318.383179	-588.458435	134.122665	1585.669678	-711.561646	335.665131	1045.119263	-648.277771	-126.317802	1060.244995	-592.448303	310.778473	804.709839	-541.030212	-79.631508	825.231628	-618.381897	106.007057	960.592529	376.398346	7.417425	923.718445	407.943024	187.283463
-630.185303	206.547455	862.124939	-625.545959	7.158114	859.930603	-745.232300	250.587738	419.276978	-669.137573	-25.811550	472.610748	-723.599426	259.596100	66.348724	-725.475891	-22.756809	75.179779	-673.945496	312.158691	1281.311035	-625.389893	-76.335594	1292.715820	-605.805725	120.413071	1318.387329	-588.475403	134.099808	1585.679565	-711.704834	335.604584	1045.127197	-647.757996	-126.343773	1060.165649	-592.490112	310.840759	804.749756	-540.561951	-79.314926	825.155823	-618.175964	105.982956	960.553406	376.481262	7.422317	923.690002	408.023743	187.301697
-630.103027	206.567535	862.147705	-625.228638	7.166126	859.896484	-745.266907	250.510559	419.291748	-669.220947	-25.875313	472.630066	-723.606506	259.576874	66.359856	-725.521240	-22.774513	75.229431	-674.051758	312.046539	1281.342041	-625.085754	-76.417671	1292.657227	-605.688782	120.359505	1318.402344	-588.477417	134.073624	1585.699097	-711.787109	335.475128	1045.113403	-647.263428	-126.389366	1060.139160	-592.495361	310.861877	804.768860	-540.035095	-79.216591	825.186584	-617.974670	105.980103	960.547485	376.530121	7.461719	923.698120	408.074799	187.373154
-630.010559	206.527283	862.152527	-624.888855	7.116466	859.895142	-745.236633	250.428207	419.285492	-669.198303	-25.884398	472.673523	-723.535278	259.572845	66.357391	-725.442993	-22.780964	75.222160	-674.127808	311.931183	1281.372437	-624.681824	-76.448059	1292.668457	-605.553711	120.302414	1318.418091	-588.467834	134.014221	1585.723389	-711.842163	335.341492	1045.134766	-646.774658	-126.600594	1060.138550	-592.504578	310.871124	804.788879	-539.567383	-78.885361	825.114807	-617.749573	105.944374	960.548401	376.545959	7.446218	923.696899	408.133789	187.329330
-629.932861	206.449921	862.136353	-624.606506	7.074494	859.873779	-745.235046	250.376312	419.304596	-669.239502	-25.925171	472.712738	-723.539307	259.544250	66.370560	-725.491699	-22.772316	75.261063	-674.184692	311.813629	1281.399292	-624.324280	-76.557785	1292.620850	-605.430481	120.255875	1318.417847	-588.483093	133.916534	1585.738403	-711.853577	335.137848	1045.149658	-646.332275	-126.466354	1060.065308	-592.402832	310.976349	804.807251	-539.038513	-78.830200	825.142639	-617.537903	105.892784	960.526611	376.596069	7.445821	923.715332	408.180420	187.383636
-629.870605	206.400085	862.144775	-624.341614	7.083800	859.844177	-745.226746	250.317001	419.303009	-669.217285	-25.901794	472.716400	-723.549622	259.554352	66.384995	-725.506348	-22.776855	75.262794	-674.208984	311.666199	1281.424927	-623.966431	-76.672554	1292.581177	-605.289001	120.191177	1318.443604	-588.436401	133.835052	1585.759033	-711.873413	334.994598	1045.184082	-645.864075	-126.480614	1060.012939	-592.366699	311.000427	804.821472	-538.558838	-78.613365	825.151184	-617.356995	105.863670	960.514221	376.626953	7.408026	923.714355	408.285858	187.313644
-629.770691	206.391953	862.138611	-624.059021	7.075249	859.816833	-745.145935	250.253586	419.273071	-669.223877	-25.876963	472.721130	-723.507568	259.550903	66.386932	-725.502075	-22.760157	75.260010	-674.253601	311.529633	1281.456543	-623.579895	-76.766685	1292.549316	-605.144531	120.125130	1318.423218	-588.411377	133.719849	1585.770142	-711.873779	334.817230	1045.196045	-645.418640	-126.456726	1059.882324	-592.330750	310.985016	804.853333	-538.128540	-78.459381	825.116272	-617.146362	105.854286	960.495605	376.662537	7.406468	923.708618	408.332336	187.321121
-629.671753	206.343674	862.143005	-623.781250	7.068905	859.795288	-745.141785	250.204132	419.308136	-669.185120	-25.837912	472.707916	-723.464783	259.519836	66.388725	-725.474487	-22.773096	75.249992	-674.262878	311.377747	1281.453125	-623.276794	-76.892563	1292.499023	-605.013916	120.051300	1318.438354	-588.378662	133.590759	1585.786865	-711.846375	334.679291	1045.208252	-644.980896	-126.490845	1059.809937	-592.287109	310.980713	804.882996	-537.715637	-78.269554	825.101746	-616.945557	105.822968	960.485779	376.728119	7.443747	923.688721	408.383392	187.354660
-629.552795	206.342010	862.150024	-623.553650	7.060844	859.769348	-745.080872	250.131622	419.286804	-669.188843	-25.790972	472.715790	-723.506897	259.524414	66.414368	-725.474731	-22.750475	75.245346	-674.260071	311.232239	1281.468750	-622.981018	-76.964134	1292.434326	-604.877686	119.970482	1318.440430	-588.343689	133.434753	1585.805664	-711.806580	334.512085	1045.223511	-644.568909	-126.653915	1059.806641	-592.217346	310.954407	804.906128	-537.340210	-78.118462	825.092712	-616.770447	105.807068	960.476013	376.760681	7.452995	923.687927	408.448822	187.341278
-629.449829	206.265015	862.161133	-623.340942	7.025280	859.748047	-745.010620	250.063507	419.313812	-669.222229	-25.811495	472.752625	-723.443359	259.487274	66.442055	-725.493835	-22.765821	75.270309	-674.258850	311.139069	1281.523926	-622.763000	-77.030785	1292.361572	-604.750061	119.900673	1318.420410	-588.294128	133.285278	1585.821045	-711.764343	334.391602	1045.263794	-644.268372	-126.519234	1059.712769	-592.128296	310.942505	804.954651	-536.952759	-77.757629	825.010193	-616.589661	105.740555	960.468567	376.795258	7.446324	923.692688	408.490784	187.380234
-629.324585	206.252655	862.193237	-623.127625	7.023076	859.734741	-744.919495	249.998962	419.315887	-669.225708	-25.803648	472.774384	-723.382202	259.451477	66.451485	-725.485718	-22.743387	75.256599	-674.220703	311.006348	1281.534546	-622.483704	-77.111954	1292.330566	-604.612915	119.796684	1318.429321	-588.248657	133.112183	1585.839233	-711.733948	334.315826	1045.299805	-643.925049	-126.532471	1059.632935	-592.051819	310.880096	804.996155	-536.595581	-77.585739	824.981934	-616.418945	105.714912	960.477600	376.821442	7.436031	923.700989	408.540619	187.360641
-629.208435	206.216064	862.197388	-622.940186	6.985221	859.685730	-744.862000	249.973969	419.348389	-669.221924	-25.761696	472.781586	-723.411316	259.407196	66.476486	-725.473328	-22.736307	75.266594	-674.163635	310.887756	1281.577026	-622.229004	-77.219864	1292.221924	-604.464478	119.699806	1318.427856	-588.180115	132.941025	1585.844482	-711.548096	333.699371	1045.395874	-643.533203	-126.699265	1059.584351	-591.945923	310.855865	805.008118	-536.240662	-77.368347	824.946899	-616.252258	105.655151	960.453552	377.103210	7.050553	923.691772	409.238007	186.075226
-629.075928	206.218933	862.222473	-622.768616	6.953239	859.662720	-744.765259	249.936432	419.358856	-669.128540	-25.686787	472.782196	-723.369385	259.409637	66.474876	-725.365906	-22.695213	75.241577	-674.081360	310.770538	1281.593750	-621.938232	-77.311005	1292.199585	-604.305847	119.599205	1318.401001	-588.104187	132.734070	1585.838379	-711.442993	333.551483	1045.422974	-643.185486	-126.661308	1059.475952	-591.816467	310.792816	805.047363	-535.919861	-77.372932	824.912903	-616.074097	105.619522	960.451782	376.954956	7.416657	923.697632	408.687744	187.232590
-628.915710	206.157898	862.248657	-622.561340	6.969975	859.646973	-744.666687	249.917114	419.408478	-669.085693	-25.665619	472.768494	-723.420227	259.407990	66.519257	-725.369019	-22.702364	75.255844	-673.992310	310.650146	1281.622681	-621.695007	-77.410248	1292.135376	-604.164063	119.479561	1318.379272	-588.022949	132.504013	1585.839722	-711.421753	333.835663	1045.411011	-642.885681	-126.703247	1059.364990	-591.721863	310.740204	805.092102	-535.596741	-77.178078	824.850159	-615.898376	105.578125	960.457581	376.965515	7.428649	923.690857	408.680420	187.302917
-628.732178	206.122955	862.262268	-622.359192	6.911110	859.632568	-744.464966	249.866226	419.410309	-669.173645	-25.735641	472.808838	-723.385742	259.370697	66.526665	-725.438293	-22.711096	75.250412	-673.858337	310.502655	1281.656006	-621.364807	-77.487976	1292.100220	-604.011108	119.329750	1318.395020	-587.929199	132.273697	1585.846924	-711.295715	333.696869	1045.458130	-642.623108	-126.674034	1059.290771	-591.583374	310.679901	805.133606	-535.286255	-76.987625	824.780701	-615.714478	105.517929	960.457947	376.976013	7.339248	923.705261	408.747864	187.240158
-628.571167	206.068390	862.283325	-622.208618	6.882771	859.625916	-744.289856	249.855179	419.444702	-669.182678	-25.743097	472.827026	-723.358765	259.361786	66.564453	-725.435547	-22.698944	75.254326	-673.779480	310.379669	1281.722900	-621.257568	-77.636383	1291.975098	-603.863464	119.198860	1318.386475	-587.832336	132.029587	1585.847168	-711.077576	333.218384	1045.544067	-642.430847	-126.548843	1059.141235	-591.397461	310.589386	805.168152	-535.049316	-76.842865	824.710510	-615.558350	105.462021	960.464966	377.212921	6.986299	923.699951	409.392700	185.990936
-628.364197	206.071136	862.316162	-622.073242	6.887321	859.590149	-744.104919	249.851746	419.506866	-669.203735	-25.695396	472.808807	-723.388245	259.340668	66.612732	-725.436157	-22.704992	75.265991	-673.671387	310.254120	1281.749756	-621.082886	-77.741035	1291.916870	-603.717773	119.068794	1318.378296	-587.723145	131.764679	1585.858398	-710.949585	333.111633	1045.593994	-642.218445	-126.566162	1059.039185	-591.331543	310.408752	805.225525	-534.817078	-76.676834	824.680664	-615.406494	105.427216	960.465027	377.281433	6.936927	923.703430	409.478485	185.852768
-628.147461	206.045441	862.357971	-621.954712	6.885377	859.578796	-743.929626	249.808182	419.583954	-669.206299	-25.730047	472.846436	-723.386597	259.288818	66.658409	-725.466980	-22.709297	75.271370	-673.503845	310.146606	1281.847534	-620.962341	-77.880684	1291.811279	-603.612000	118.944427	1318.366333	-587.608276	131.496170	1585.857056	-710.780457	333.025696	1045.649414	-642.040894	-126.568100	1058.908936	-591.072266	310.391541	805.267822	-534.630859	-76.384857	824.589722	-615.248901	105.381538	960.480896	377.127289	7.337949	923.690552	408.886627	187.167786
-627.897583	205.963821	862.365540	-621.788330	6.865641	859.547729	-743.742859	249.805923	419.589478	-669.196838	-25.719595	472.827362	-723.427917	259.240814	66.716148	-725.437622	-22.696272	75.296776	-673.367981	310.050934	1281.897705	-620.899414	-77.958565	1291.690674	-603.473999	118.823036	1318.349243	-587.478271	131.251755	1585.840210	-710.630920	332.972595	1045.667358	-641.872437	-126.591949	1058.796387	-590.860474	310.290314	805.338196	-534.423340	-76.226822	824.550415	-615.065735	105.306351	960.471313	377.156647	7.331044	923.689514	408.915741	187.158997
-627.671509	205.880035	862.390442	-621.671875	6.822184	859.537048	-743.504456	249.721451	419.666138	-669.176636	-25.704147	472.824921	-723.457947	259.177643	66.728851	-725.444336	-22.687744	75.264870	-673.178345	309.947357	1281.981079	-620.799683	-78.105545	1291.614746	-603.368835	118.715256	1318.332886	-587.359619	130.994171	1585.836426	-710.539429	333.334076	1045.697754	-641.738159	-126.565651	1058.688599	-590.686523	310.224854	805.401794	-534.231323	-76.095375	824.493896	-614.917480	105.218582	960.480469	377.190826	7.296563	923.705933	408.942352	187.136627
-627.449097	205.808762	862.395752	-621.537903	6.806136	859.537048	-743.279175	249.690521	419.763702	-668.946594	-25.558231	472.817017	-723.491333	259.128601	66.780251	-725.262756	-22.631014	75.231911	-673.012756	309.877472	1282.033569	-620.784607	-78.223015	1291.512207	-603.247375	118.561798	1318.294189	-587.221313	130.699127	1585.792969	-710.332031	333.303619	1045.747681	-641.660034	-126.571205	1058.546509	-590.491150	310.168030	805.491272	-534.086975	-75.985382	824.399597	-614.770020	105.166672	960.486023	377.224396	7.288298	923.707336	408.962677	187.138596
-627.211853	205.727997	862.397461	-621.432312	6.749468	859.505188	-743.008179	249.645554	419.800018	-668.905579	-25.586536	472.819855	-723.388794	259.087921	66.797607	-725.252991	-22.630257	75.260666	-672.787109	309.743835	1282.099243	-620.719910	-78.388329	1291.427490	-603.136475	118.426468	1318.275391	-587.085632	130.389221	1585.750977	-710.102966	333.194427	1045.787231	-641.543945	-126.661644	1058.446045	-590.248718	310.088867	805.556274	-533.932434	-76.001839	824.371155	-614.630310	105.073601	960.473755	377.227661	7.300646	923.723999	408.937714	187.315796
-626.956238	205.708725	862.419373	-621.281860	6.696184	859.512207	-742.765259	249.595108	419.871948	-668.834595	-25.589636	472.817139	-723.483154	259.036011	66.826118	-725.329590	-22.633554	75.267029	-672.593994	309.598755	1282.125122	-620.713867	-78.527634	1291.326538	-603.031494	118.256172	1318.254639	-586.954346	130.067719	1585.702148	-709.893066	333.210388	1045.830078	-641.473450	-126.694008	1058.319824	-590.000549	310.056122	805.638062	-533.841064	-75.904495	824.292847	-614.478699	105.023415	960.493042	377.281921	7.211602	923.709595	409.009918	187.081284
-626.692444	205.693253	862.468506	-621.168945	6.666997	859.514465	-742.550232	249.611633	419.943756	-668.723022	-25.582441	472.822174	-723.433838	259.009338	66.880051	-725.289673	-22.630816	75.255775	-672.364197	309.488831	1282.176880	-620.689453	-78.635117	1291.239990	-602.943420	118.067825	1318.222900	-586.821472	129.749527	1585.655518	-709.641113	333.163910	1045.869263	-641.502136	-126.594833	1058.147583	-589.700928	309.990356	805.697266	-533.761047	-75.825981	824.173706	-614.349243	104.968742	960.524048	377.320984	7.228715	923.706543	409.046509	187.082947
-626.354492	205.621368	862.496155	-620.997498	6.607694	859.504700	-742.358154	249.653427	420.063019	-668.780029	-25.739664	472.887024	-723.553772	258.970062	66.922333	-725.244446	-22.614325	75.270515	-672.152405	309.368927	1282.221069	-620.718384	-78.755219	1291.146606	-602.833313	117.908005	1318.184326	-586.703857	129.439133	1585.612671	-709.351746	333.126434	1045.893188	-641.506409	-126.747414	1058.041382	-589.370972	309.924438	805.771057	-533.719727	-75.750504	824.104370	-614.166809	104.874283	960.539551	377.363556	7.231161	923.703796	409.067291	187.165405
-626.033997	205.561401	862.504089	-620.850037	6.569740	859.532104	-742.051636	249.680511	420.077667	-668.692017	-25.784565	472.882843	-723.469666	258.959076	66.966072	-725.202332	-22.570124	75.253654	-671.944214	309.286346	1282.247925	-620.828552	-78.895729	1290.996338	-602.760254	117.710526	1318.164185	-586.573975	129.116074	1585.570313	-708.976379	332.692841	1045.977417	-641.601318	-126.624329	1057.864990	-589.018250	309.862335	805.833008	-533.704346	-75.712814	823.996033	-614.000366	104.824799	960.563660	377.355469	7.245787	923.708923	409.039764	187.348099
-625.721191	205.443222	862.471619	-620.729126	6.540197	859.505127	-741.761841	249.681259	420.080017	-668.383057	-25.633829	472.847382	-723.491638	258.971008	66.986526	-725.083801	-22.583048	75.256187	-671.699951	309.190308	1282.304199	-620.912354	-79.044838	1290.871704	-602.697693	117.551453	1318.111206	-586.433228	128.772324	1585.514404	-708.785767	333.174500	1045.991089	-641.679199	-126.659843	1057.706299	-588.688965	309.780579	805.907349	-533.727234	-75.670509	823.890808	-613.819519	104.743073	960.537231	377.369995	7.252178	923.725403	409.032196	187.455414
-625.381287	205.387070	862.478943	-620.597717	6.495222	859.494873	-741.490051	249.718674	420.088593	-668.284729	-25.699789	472.905029	-723.479797	258.953583	66.987671	-725.091858	-22.573677	75.301064	-671.468323	309.125763	1282.356934	-621.065125	-79.181511	1290.702393	-602.641724	117.393188	1318.071777	-586.303345	128.418747	1585.445557	-708.498718	333.232086	1046.030273	-641.824097	-126.663353	1057.526001	-588.386841	309.706543	805.963379	-533.760315	-75.663849	823.754700	-613.639343	104.672356	960.540710	377.458984	7.215425	923.719177	409.101471	187.293015
-625.003540	205.262909	862.434814	-620.416626	6.402190	859.486694	-741.197327	249.786896	420.116119	-668.161804	-25.698019	472.873138	-723.491455	258.977478	67.018517	-725.044067	-22.568123	75.290230	-671.249695	309.106720	1282.422607	-621.296143	-79.318222	1290.545044	-602.564697	117.271904	1318.073975	-586.177246	128.067520	1585.393677	-708.195374	333.290375	1046.084717	-641.960571	-126.897385	1057.417847	-588.101257	309.577301	806.053833	-533.856384	-75.535858	823.590515	-613.407227	104.571175	960.519104	377.404266	7.241818	923.732910	409.008270	187.634064
-624.670288	205.160706	862.427063	-620.278809	6.349602	859.467712	-740.957947	249.877762	420.161774	-668.024170	-25.729195	472.875824	-723.571411	258.923004	66.995293	-725.005615	-22.562094	75.286835	-670.983521	309.045044	1282.491455	-621.462585	-79.449715	1290.425659	-602.504456	117.106865	1318.062134	-586.080139	127.735741	1585.344604	-707.823364	333.363861	1046.131470	-642.144409	-126.842392	1057.233643	-587.580017	309.620880	806.128540	-533.950378	-75.588165	823.466797	-613.223999	104.477478	960.510437	377.390930	7.353969	923.726257	408.903168	188.346115
-624.337708	205.177338	862.428345	-620.194092	6.318152	859.444641	-740.685730	249.948624	420.220032	-667.927734	-25.776739	472.881897	-723.535400	258.904144	67.045059	-725.051514	-22.560366	75.308266	-670.700439	308.999939	1282.543701	-621.569397	-79.528831	1290.365112	-602.477051	116.920876	1318.023804	-585.989136	127.387077	1585.296143	-707.411072	333.347870	1046.193359	-642.359741	-126.834488	1057.117310	-587.162781	309.615631	806.221191	-534.066772	-75.673470	823.355286	-613.065125	104.445549	960.503845	377.890350	6.316696	923.757935	410.272339	184.793884
-623.979004	205.146942	862.405518	-620.046875	6.219320	859.407837	-740.441101	250.005020	420.271667	-667.838135	-25.822981	472.870575	-723.584473	258.906525	67.063362	-725.007996	-22.554342	75.305901	-670.389832	308.901703	1282.608643	-621.793091	-79.677048	1290.249390	-602.444275	116.743675	1318.033447	-585.905396	127.010651	1585.262085	-706.935669	332.951569	1046.300171	-642.625427	-126.698204	1056.942993	-586.722961	309.568268	806.287659	-534.178467	-75.941940	823.279358	-612.855835	104.363686	960.477783	377.767212	6.621023	923.759460	409.815002	185.615967
-623.622498	205.070587	862.384888	-619.932129	6.179011	859.367676	-740.167908	250.068939	420.293396	-667.715820	-25.835155	472.875824	-723.628601	258.903442	67.060005	-724.926208	-22.545835	75.317139	-670.066345	308.836121	1282.690186	-622.114868	-79.824982	1290.103149	-602.419189	116.560181	1318.016235	-585.889709	126.580498	1585.214722	-706.536987	333.024048	1046.356812	-642.904114	-126.715942	1056.797852	-586.272705	309.496490	806.381897	-534.339050	-76.039780	823.163452	-612.658630	104.283447	960.450623	377.799469	6.628981	923.753662	409.804413	185.704803
-623.264832	204.933640	862.333557	-619.801331	6.074902	859.348328	-739.874878	250.118500	420.300201	-667.797363	-26.010418	472.917175	-723.607361	258.888519	67.051086	-725.000610	-22.526344	75.332413	-669.743408	308.778931	1282.752808	-622.471130	-79.988602	1289.922119	-602.422913	116.392235	1318.020508	-585.764160	126.259422	1585.217041	-706.116272	333.163422	1046.430908	-643.232910	-126.757187	1056.627930	-585.918213	309.405243	806.524780	-534.530701	-76.190361	823.054626	-612.458008	104.167465	960.419312	377.832306	6.605912	923.744385	409.819702	185.681976
-622.891846	204.881516	862.320251	-619.630737	6.031637	859.324158	-739.614441	250.195038	420.313477	-667.522156	-25.891451	472.877594	-723.669128	258.903412	67.083443	-724.874329	-22.503023	75.309563	-669.424133	308.768127	1282.811401	-622.823669	-80.126465	1289.773315	-602.393311	116.210846	1318.023804	-585.689453	125.934570	1585.229370	-705.730713	333.750397	1046.393677	-643.603943	-126.773895	1056.494873	-585.451416	309.364655	806.605469	-534.740295	-76.356323	822.938538	-612.227600	104.104332	960.404175	377.856873	6.588730	923.751709	409.862061	185.673065
-622.522705	204.719955	862.273743	-619.494263	5.956328	859.327698	-739.358826	250.227844	420.324646	-667.409485	-25.902620	472.895477	-723.673035	258.911224	67.109772	-724.826050	-22.513510	75.352341	-669.083618	308.727936	1282.875366	-623.127930	-80.246574	1289.697510	-602.360596	116.040276	1318.036133	-585.685242	125.552345	1585.195801	-705.280579	333.864258	1046.483521	-643.963867	-126.787697	1056.381714	-585.002991	309.311554	806.723328	-534.949524	-76.513306	822.882019	-612.012268	103.999176	960.386230	377.872192	6.577829	923.757141	409.861145	185.656433
-622.171448	204.662064	862.261536	-619.363708	5.894143	859.353699	-739.196106	250.271179	420.393982	-667.325439	-25.930393	472.885834	-723.694336	258.893005	67.111046	-724.800232	-22.505362	75.362206	-668.710022	308.679810	1282.949097	-623.429626	-80.374001	1289.620117	-602.356934	115.852013	1318.042114	-585.690247	125.165497	1585.190308	-704.790710	333.982513	1046.530884	-644.358093	-126.832153	1056.289063	-584.524292	309.278107	806.827209	-535.197510	-76.705383	822.825500	-611.809021	103.947716	960.396667	377.878601	6.528970	923.768005	409.877655	185.614029
-621.665283	204.360519	862.239075	-618.656372	5.945342	859.651489	-738.933289	250.217300	420.376038	-667.039368	-25.808821	472.890747	-723.669861	258.899475	67.150520	-724.727478	-22.489201	75.317429	-668.354248	308.647736	1283.039551	-623.701660	-80.499916	1289.628906	-602.338928	115.665520	1318.083984	-585.691772	124.771660	1585.200928	-704.167419	333.576019	1046.697754	-644.750488	-126.915596	1056.245972	-584.054077	309.263306	806.902832	-535.472900	-76.931244	822.765381	-611.360596	103.987434	960.550476	377.934204	6.541042	923.764465	409.912292	185.601471
-621.230591	204.240341	862.197815	-618.305420	5.937068	859.760925	-738.792114	250.259415	420.437073	-666.852234	-25.755487	472.885468	-723.684753	258.893829	67.136368	-724.656677	-22.453423	75.358658	-667.972839	308.638794	1283.111450	-624.121521	-80.615135	1289.517822	-602.338562	115.456017	1318.073242	-585.718506	124.395378	1585.205078	-703.676941	333.723450	1046.768188	-645.195801	-127.009308	1056.184082	-583.529358	309.230713	806.988037	-535.740234	-77.159370	822.720093	-611.049561	103.993202	960.592529	377.984894	6.539715	923.754700	409.948242	185.595001
-621.142761	204.475220	862.192261	-618.933167	5.674498	859.423340	-738.726746	250.355560	420.509216	-667.043518	-26.022465	472.916718	-723.794861	258.893829	67.164665	-724.807007	-22.462559	75.379517	-667.573486	308.578308	1283.157227	-624.522949	-80.790573	1289.471680	-602.337830	115.254967	1318.111572	-585.765076	124.040070	1585.225830	-703.126587	333.816986	1046.824463	-645.672119	-127.126022	1056.113037	-583.038086	309.187012	807.042175	-536.022339	-77.422264	822.659302	-611.173584	103.786186	960.405823	377.994537	6.483822	923.780640	409.969025	185.575607
-620.542419	204.000397	862.128174	-618.013489	5.799004	859.793945	-738.367432	250.273758	420.422272	-666.678101	-25.811989	472.933319	-723.671875	258.897858	67.160950	-724.666748	-22.453989	75.366447	-667.119324	308.524872	1283.239990	-624.895630	-80.973160	1289.427612	-602.340698	115.069412	1318.164673	-585.831177	123.686821	1585.263550	-702.627563	334.513916	1046.797607	-646.123962	-127.199699	1056.038940	-582.586914	309.235474	807.134399	-536.320740	-77.720848	822.605408	-610.612061	103.837051	960.579224	378.048798	6.495535	923.770752	410.014862	185.547577
-620.237427	203.884567	862.080750	-617.889832	5.709259	859.791931	-738.224609	250.310867	420.427002	-666.761536	-25.956024	472.965607	-723.640808	258.865082	67.134178	-724.666748	-22.432505	75.395569	-666.688660	308.467712	1283.295532	-625.357971	-81.163055	1289.355713	-602.338928	114.850136	1318.222046	-585.912842	123.324478	1585.304321	-702.103333	334.645599	1046.879272	-646.567932	-127.289040	1055.987305	-582.095093	309.191193	807.168213	-536.572144	-78.037277	822.591919	-610.409424	103.748871	960.555664	378.075958	6.450214	923.796509	410.055023	185.526871
-619.930969	203.822739	862.068176	-617.764160	5.636890	859.775696	-738.058167	250.339432	420.416779	-666.503540	-25.815222	472.931335	-723.668457	258.861420	67.152817	-724.577393	-22.393927	75.346756	-666.242615	308.450745	1283.404663	-625.647644	-81.268089	1289.393311	-602.311584	114.667152	1318.261719	-586.000244	122.959206	1585.331421	-701.529297	334.798523	1046.926514	-647.026245	-127.314560	1055.954468	-581.526855	309.144104	807.200073	-536.816589	-78.358162	822.626343	-610.211487	103.671890	960.542725	378.109924	6.435773	923.804688	410.084503	185.495987
-619.645020	203.794449	862.032104	-617.683960	5.576701	859.735352	-737.898438	250.325851	420.420319	-666.388123	-25.835197	472.915802	-723.594360	258.869141	67.169914	-724.593445	-22.394081	75.350609	-665.824402	308.394135	1283.471924	-625.985352	-81.362686	1289.370728	-602.279541	114.508911	1318.306030	-586.098328	122.616722	1585.379150	-700.919739	334.909882	1047.011475	-647.457153	-127.371780	1055.928223	-581.059753	309.131348	807.285950	-536.901184	-78.621025	822.762268	-610.027466	103.616707	960.504333	378.116455	6.447306	923.799805	410.095642	185.537170
-619.381653	203.792618	862.024170	-617.679504	5.495715	859.687134	-737.766479	250.336761	420.412811	-666.324341	-25.879417	472.900848	-723.643311	258.855591	67.182701	-724.578796	-22.393837	75.379433	-665.353516	308.380157	1283.576294	-626.482544	-81.517845	1289.208618	-602.273010	114.323212	1318.328003	-586.214905	122.255455	1585.415894	-700.404480	335.120819	1047.100708	-647.938782	-127.457314	1055.846558	-580.587769	309.154510	807.403748	-537.186707	-78.829987	822.710876	-609.890747	103.544266	960.475647	378.154449	6.413860	923.816589	410.124847	185.481491
-619.092102	203.776199	862.013184	-617.591064	5.419629	859.647888	-737.673462	250.382446	420.447937	-666.245300	-25.936705	472.892181	-723.653564	258.862000	67.165443	-724.604004	-22.428440	75.367233	-664.893127	308.308014	1283.624756	-626.814087	-81.661552	1289.178345	-602.227905	114.129593	1318.331909	-586.359619	121.921501	1585.435181	-699.789307	335.255249	1047.181030	-648.384644	-127.524277	1055.778687	-580.046875	309.105682	807.448181	-537.438110	-79.140213	822.689453	-609.706726	103.475357	960.450745	378.207336	6.396600	923.800171	410.185181	185.460205
-618.861755	203.806625	861.978516	-617.601440	5.340848	859.600098	-737.570923	250.423584	420.472290	-666.158325	-25.928154	472.881104	-723.663025	258.868347	67.135849	-724.671692	-22.429928	75.370529	-664.445374	308.247406	1283.650879	-627.204895	-81.828758	1289.121094	-602.183777	113.929718	1318.364746	-586.494873	121.590561	1585.472656	-699.202026	335.388794	1047.274902	-648.807373	-127.644722	1055.709839	-579.507446	309.031342	807.489441	-537.703491	-79.461639	822.650574	-609.590393	103.434776	960.408752	378.213623	6.367365	923.816284	410.207825	185.442993
-618.624207	203.764771	861.928650	-617.596069	5.260757	859.567078	-737.365845	250.338959	420.482300	-666.313599	-26.158958	472.905426	-723.632202	258.892883	67.154640	-724.828552	-22.440613	75.410828	-664.002869	308.224945	1283.701538	-627.558777	-81.917961	1289.086426	-602.070251	113.691437	1318.403687	-586.647217	121.234062	1585.502808	-698.681824	335.610199	1047.329468	-649.212219	-127.735901	1055.642944	-578.899231	308.551605	807.269226	-537.958862	-79.797241	822.655090	-609.473694	103.372337	960.367737	378.260742	6.335341	923.821655	410.265747	185.386383
-618.405334	203.700928	861.893616	-617.619690	5.189152	859.539673	-737.311218	250.394272	420.513702	-666.288879	-26.212830	472.933350	-723.627075	258.926208	67.149727	-724.780640	-22.429939	75.417564	-663.524231	308.206543	1283.791382	-627.848633	-82.006653	1289.131470	-602.007324	113.484398	1318.437866	-586.810791	120.909241	1585.550903	-698.058228	335.714813	1047.375854	-649.653748	-127.819397	1055.625732	-578.391724	308.464478	807.325806	-538.184448	-80.136635	822.674438	-609.368713	103.297966	960.335754	378.299225	6.340339	923.833191	410.284302	185.421417
-618.124878	203.706177	861.898254	-617.606201	5.119182	859.525269	-737.231445	250.440659	420.570740	-666.023865	-26.110266	472.898621	-723.625916	258.908600	67.128838	-724.609070	-22.422474	75.389999	-663.067932	308.140656	1283.859985	-628.238708	-82.123268	1289.085083	-601.946411	113.302734	1318.464966	-586.959229	120.579979	1585.591309	-697.514160	335.901184	1047.412842	-650.107727	-127.962578	1055.613159	-577.855042	308.373322	807.403503	-538.467834	-80.520782	822.646301	-609.231934	103.244827	960.331543	378.320343	6.295468	923.844788	410.327118	185.398285
-617.919739	203.643250	861.878296	-617.613403	5.063382	859.514221	-737.194641	250.475632	420.579254	-666.163696	-26.297897	472.945648	-723.633667	258.906097	67.148170	-724.713440	-22.421486	75.467865	-662.608032	308.092560	1283.921509	-628.655334	-82.268143	1289.002808	-601.893066	113.115997	1318.485718	-587.205750	120.199638	1585.594971	-696.948425	336.011780	1047.509277	-650.517883	-128.131607	1055.592163	-577.370911	308.282135	807.481567	-538.689087	-80.871552	822.650024	-609.118408	103.180695	960.314697	378.365692	6.323378	923.844727	410.363037	185.388245
-617.713074	203.639328	861.868042	-617.639893	5.044595	859.458252	-737.146851	250.487701	420.617218	-666.144104	-26.310778	472.938293	-723.667786	258.905823	67.148979	-724.740479	-22.424500	75.470047	-662.156677	308.013062	1283.964355	-629.077576	-82.369255	1288.923584	-601.863342	112.906738	1318.495728	-587.320068	119.925491	1585.647461	-696.365417	336.130707	1047.607788	-650.898499	-128.295822	1055.565063	-576.932678	308.176849	807.497437	-538.941650	-81.243835	822.632263	-609.028198	103.136375	960.281189	378.407867	6.312856	923.836548	410.409180	185.352188
-617.550781	203.630600	861.826599	-617.681824	4.959234	859.416016	-737.156799	250.512619	420.672913	-666.089233	-26.345901	472.909760	-723.704712	258.944000	67.201118	-724.728760	-22.429674	75.455826	-661.718140	307.959076	1284.023682	-629.392883	-82.521065	1288.878784	-601.811157	112.722885	1318.509766	-587.496216	119.612640	1585.679810	-695.827881	336.212311	1047.668701	-651.228699	-128.343719	1055.496460	-576.515320	308.172363	807.565613	-539.195923	-81.590164	822.607361	-608.945313	103.080505	960.237244	378.468964	6.299527	923.843018	410.455750	185.351425
-617.385742	203.555756	861.799133	-617.702209	4.875407	859.401062	-737.122498	250.502243	420.652283	-666.071472	-26.383263	472.930847	-723.742737	258.944794	67.200371	-724.722473	-22.429356	75.458214	-661.261230	307.907684	1284.116211	-629.735229	-82.655457	1288.833374	-601.759216	112.541679	1318.518311	-587.681213	119.313416	1585.705444	-695.246338	336.305603	1047.723022	-651.604919	-128.386948	1055.412598	-576.050171	308.084595	807.610535	-539.417542	-81.957748	822.573547	-608.881409	102.999428	960.216736	378.506165	6.280764	923.851624	410.479706	185.335022
-617.279419	203.458130	861.750427	-617.762817	4.807006	859.366516	-737.111511	250.524155	420.680542	-666.056702	-26.411364	472.933624	-723.732666	258.955719	67.169182	-724.686584	-22.427368	75.455788	-660.822510	307.882935	1284.206055	-629.915222	-82.760056	1288.864990	-601.727173	112.361763	1318.550659	-587.862793	119.009209	1585.748047	-694.674011	335.910583	1047.884155	-651.901062	-128.388245	1055.383667	-575.578857	307.929260	807.619080	-539.626892	-82.309288	822.562134	-608.829285	102.916016	960.172607	378.533813	6.241131	923.865417	410.523468	185.325912
-617.144043	203.402481	861.714966	-617.833557	4.787780	859.340637	-737.101990	250.513229	420.677246	-666.060486	-26.414467	472.930664	-723.767761	258.956055	67.185150	-725.003113	-22.441006	75.518967	-660.400330	307.853912	1284.277100	-630.094666	-82.825676	1288.921143	-601.676941	112.207664	1318.590576	-588.034607	118.724388	1585.802002	-694.288818	336.589569	1047.863159	-652.215088	-128.482178	1055.370605	-575.179443	307.821381	807.677612	-539.876770	-82.659782	822.482483	-608.790771	102.874100	960.141296	378.603577	6.242359	923.872253	410.573090	185.325333
-617.073792	203.235748	861.643066	-617.894409	4.640607	859.353271	-737.053406	250.494873	420.700653	-666.104553	-26.471861	472.972748	-723.768005	258.943390	67.171051	-725.025635	-22.405752	75.517975	-660.021729	307.839508	1284.372925	-630.397034	-82.895737	1288.918457	-601.634155	112.040337	1318.602783	-588.218018	118.414284	1585.844971	-693.785400	336.694580	1047.955688	-652.551453	-128.665131	1055.403442	-574.791199	307.713074	807.754883	-540.139343	-83.046860	822.428467	-608.751099	102.753555	960.109070	378.617920	6.222016	923.884705	410.597931	185.306137
-616.963989	203.145737	861.609009	-617.942383	4.614455	859.322388	-737.011475	250.490707	420.679840	-666.123535	-26.493462	472.971313	-723.724182	258.935150	67.193306	-725.007629	-22.395811	75.525162	-659.619690	307.744202	1284.436157	-630.678833	-83.040497	1288.836670	-601.582825	111.910873	1318.647339	-588.414124	118.111679	1585.885498	-693.297607	336.769836	1048.035156	-652.875610	-128.818832	1055.388672	-574.396179	307.631226	807.835327	-540.643250	-83.627708	822.220337	-608.691406	102.689674	960.073975	378.679535	6.207201	923.895447	410.667725	185.280396
-617.175659	202.699692	861.454529	-618.117554	4.438612	859.306946	-737.039307	250.536942	420.672638	-666.001953	-26.350355	472.935028	-723.804260	258.933868	67.195923	-724.652954	-22.386690	75.439621	-659.275452	307.686188	1284.488037	-630.956909	-83.152809	1288.798828	-601.671326	111.860039	1318.654053	-588.586731	117.802467	1585.946045	-692.830017	336.831604	1048.124390	-653.135376	-128.908188	1055.377441	-574.004578	307.522369	807.888184	-540.527954	-83.680023	822.437500	-608.809509	102.448280	959.983215	378.695007	6.206872	923.901917	410.663818	185.261124
-617.005066	202.713074	861.437500	-618.153320	4.408230	859.281250	-737.113892	250.660034	420.652069	-666.002686	-26.361946	472.909271	-723.892334	258.946411	67.225479	-724.642517	-22.373178	75.419037	-658.893555	307.594543	1284.504150	-631.166138	-83.261101	1288.756836	-601.613159	111.717369	1318.705566	-588.769043	117.517021	1585.962891	-692.396179	336.899414	1048.180786	-653.427368	-129.082901	1055.371460	-573.492737	307.190063	807.895020	-540.745422	-84.020744	822.386658	-608.723145	102.426376	959.960022	378.728241	6.157697	923.923889	410.715851	185.241852
-616.845642	202.706253	861.419800	-618.216492	4.373728	859.276428	-737.042786	250.657425	420.663849	-666.201599	-26.483358	472.924805	-723.931030	258.946411	67.224403	-724.735840	-22.375687	75.436829	-658.541931	307.538849	1284.587524	-631.414856	-83.371017	1288.699219	-601.576355	111.595970	1318.700928	-588.945190	117.226585	1586.001953	-691.957031	336.955902	1048.216675	-653.699097	-129.151047	1055.325928	-573.146667	307.069244	807.969910	-540.975647	-84.326157	822.313965	-608.660645	102.402313	959.947449	378.765381	6.107917	923.918457	410.755859	185.222870
-616.726440	202.645874	861.395996	-618.271973	4.363087	859.255615	-737.020935	250.702744	420.647766	-666.089905	-26.362392	472.889374	-723.909607	258.940765	67.239548	-724.670898	-22.378780	75.433884	-658.213867	307.501373	1284.677490	-631.606506	-83.441193	1288.678833	-601.527893	111.458038	1318.743774	-589.135010	116.945030	1586.034424	-691.562622	337.004883	1048.298218	-653.959839	-129.268265	1055.293091	-572.755737	306.943237	808.042297	-541.282593	-84.709045	822.216675	-608.603760	102.360054	959.922791	378.629120	6.509189	923.907104	410.294006	186.575958
[truncated: 314 more rows]
[truncated: 40 more columns]
