# Supplementary material for: A dyadic stimulus set of audiovisual affective displays for the study of multisensory, emotional, social interactions
Source: Behav Res Methods. 2015 Nov 5;48(4):1285–95. doi: 10.3758/s13428-015-0654-4 (PMC5101291; doi:10.3758/s13428-015-0654-4)
Supplement: Supplementary file 1 — (ZIP 270 MB) [file 13428_2015_654_MOESM1_ESM.zip › supplementary_material_2_stimuli_set_files/A/A21.txt]

-634.609619	200.636017	863.591553	-628.044739	2.438735	859.759460	-750.025757	237.836060	419.923523	-674.354492	-24.078793	472.482727	-733.855774	240.354309	67.172554	-737.486572	-14.212412	75.855003	-682.027771	302.947296	1287.389648	-640.125488	-86.449471	1297.933228	-612.607605	108.418938	1321.766846	-598.958557	107.107620	1586.580933	-716.500916	327.571808	1051.724731	-662.701721	-138.486374	1064.512451	-599.633789	308.585938	809.319458	-555.108948	-93.001869	828.790955	-620.883911	99.960640	961.116211	389.833282	-1.171073	925.534851	406.118286	180.926361
-634.636780	200.676804	863.580566	-628.101868	2.518855	859.712708	-750.069824	237.829178	419.879761	-674.353149	-24.077368	472.468811	-733.847717	240.373428	67.183281	-737.460754	-14.204791	75.867523	-682.064819	302.951965	1287.390625	-640.103760	-86.435654	1297.946045	-612.596191	108.441025	1321.779907	-598.978455	107.114494	1586.587402	-717.090637	328.081390	1051.864014	-662.673279	-138.444504	1064.482422	-602.298401	307.931396	806.804504	-555.095825	-92.958168	828.764526	-620.904602	100.001999	961.084778	390.164734	-1.169836	925.546753	406.449341	180.920822
-634.664734	200.749023	863.605042	-628.101501	2.519856	859.716919	-750.099548	237.840866	419.888000	-674.393066	-24.043760	472.461731	-733.808105	240.365646	67.153748	-737.498047	-14.213195	75.848564	-682.107300	302.973633	1287.392090	-640.104309	-86.433846	1297.934937	-612.598511	108.478355	1321.788818	-599.006836	107.129021	1586.586304	-716.546753	327.599518	1051.735962	-662.656494	-138.474060	1064.509521	-599.693298	308.654480	809.321228	-555.098450	-92.907036	828.757874	-620.923401	100.030350	961.099487	390.486450	-1.124248	925.541443	406.767517	180.950958
-634.679077	200.763123	863.596497	-628.107117	2.534254	859.730225	-750.147522	237.825333	419.894348	-674.417053	-24.035751	472.453979	-733.843201	240.362946	67.149315	-737.485962	-14.221654	75.857384	-682.142578	302.989288	1287.396484	-640.101685	-86.406326	1297.920166	-612.588928	108.517693	1321.787598	-599.026489	107.164818	1586.581421	-716.577759	327.581146	1051.729004	-662.649475	-138.460464	1064.510132	-599.665588	308.661438	809.382996	-555.088257	-92.893623	828.758179	-620.944336	100.055618	961.103271	390.839783	-1.118712	925.551086	407.118347	180.933273
-634.688782	200.794769	863.602783	-628.105286	2.550428	859.729370	-750.165771	237.843140	419.909058	-674.381714	-24.007204	472.445984	-733.819153	240.362961	67.168770	-737.494873	-14.205952	75.890259	-682.171692	303.018890	1287.405518	-640.096985	-86.380501	1297.928711	-612.569702	108.524117	1321.819458	-599.038879	107.164993	1586.587402	-716.613098	327.596863	1051.750122	-662.640625	-138.439163	1064.502686	-599.728577	308.692474	809.342346	-555.134644	-92.885803	828.750977	-620.950989	100.076569	961.106140	391.155792	-1.104282	925.561829	407.463654	180.912659
-634.713806	200.800903	863.599609	-628.150879	2.581666	859.731934	-750.220154	237.842560	419.919769	-674.387573	-24.014309	472.470673	-733.843628	240.368668	67.156960	-737.514587	-14.218319	75.881447	-682.174683	303.020081	1287.429321	-640.076416	-86.353523	1297.920410	-612.559570	108.559189	1321.819702	-599.060181	107.186630	1586.585449	-716.652161	327.597839	1051.761230	-662.644592	-138.445435	1064.505005	-599.752747	308.688416	809.350830	-555.169678	-92.895012	828.720276	-620.974365	100.097282	961.104614	391.468536	-1.109684	925.587646	407.806976	180.910172
-634.722412	200.847610	863.611145	-628.126892	2.601633	859.749023	-750.252747	237.830521	419.890533	-674.443909	-23.990923	472.473053	-733.802246	240.364441	67.147476	-737.518677	-14.208015	75.891838	-682.203430	303.060211	1287.424316	-640.044617	-86.319168	1297.937134	-612.528870	108.582367	1321.816406	-599.062744	107.212021	1586.589478	-716.664307	327.606873	1051.751099	-662.642883	-138.437012	1064.515137	-599.777649	308.692535	809.314209	-555.206238	-92.904655	828.717957	-620.976868	100.134995	961.120117	391.782990	-1.104700	925.592346	408.138367	180.911896
-634.760437	200.871948	863.592834	-628.163574	2.619201	859.756409	-750.258179	237.834839	419.864136	-674.443298	-23.987814	472.480530	-733.844543	240.385513	67.161011	-737.481995	-14.213007	75.875267	-682.211060	303.070465	1287.414429	-640.098572	-86.307938	1297.901855	-612.517517	108.618454	1321.817749	-599.059082	107.228844	1586.591064	-716.712769	327.646057	1051.740845	-662.664429	-138.430984	1064.496582	-599.822998	308.712738	809.324768	-555.229797	-92.879631	828.705933	-620.986389	100.169914	961.111938	392.062622	-1.157844	925.616272	408.459412	180.916885
-634.772461	200.895218	863.587646	-628.170593	2.614670	859.757996	-750.267700	237.834076	419.828156	-674.472900	-24.012224	472.485992	-733.808105	240.388275	67.163658	-737.489990	-14.204672	75.860123	-682.205688	303.101471	1287.394531	-640.043884	-86.278542	1297.913452	-612.479065	108.664688	1321.815308	-599.052734	107.248314	1586.589355	-716.732239	327.692413	1051.738892	-662.645630	-138.389374	1064.510742	-599.876282	308.699829	809.310913	-555.292603	-92.895988	828.669373	-620.989746	100.183372	961.109558	392.307159	-1.188686	925.636780	408.750427	180.872589
-634.793518	200.921371	863.581787	-628.200928	2.648613	859.735779	-750.339600	237.888214	419.873260	-674.466248	-24.006689	472.478394	-733.814331	240.387589	67.169189	-737.478516	-14.212003	75.874924	-682.190735	303.102051	1287.382690	-640.025940	-86.238266	1297.918945	-612.477600	108.666740	1321.812256	-599.032471	107.277283	1586.579834	-716.741943	327.706085	1051.738403	-662.682007	-138.382370	1064.519897	-599.898132	308.715851	809.287903	-555.341614	-92.896317	828.670410	-620.996277	100.205353	961.093323	392.554352	-1.258688	925.673523	409.065216	180.829941
-634.797485	200.972519	863.590759	-628.216614	2.685742	859.736450	-750.349182	237.864197	419.880890	-674.473328	-23.985970	472.464752	-733.810486	240.417908	67.184906	-737.466675	-14.205629	75.855309	-682.199219	303.141724	1287.386719	-640.011353	-86.212059	1297.924561	-612.460266	108.699379	1321.820435	-599.029053	107.286278	1586.587891	-716.764038	327.725586	1051.745361	-662.692078	-138.358978	1064.545654	-599.942688	308.714630	809.277893	-555.390503	-92.939117	828.660522	-621.010986	100.244667	961.098633	392.836121	-1.263958	925.677734	409.380371	180.798233
-634.796021	200.983337	863.583252	-628.213257	2.689953	859.748901	-750.372620	237.840408	419.877686	-674.484741	-23.994484	472.466187	-733.802979	240.415466	67.174805	-737.483582	-14.214669	75.872421	-682.194580	303.154297	1287.382446	-639.971741	-86.199196	1297.961182	-612.429626	108.736534	1321.825806	-599.002991	107.321686	1586.592041	-716.787048	327.757813	1051.751831	-662.695435	-138.344238	1064.582520	-599.982178	308.706635	809.263184	-555.448303	-92.967705	828.640686	-621.005249	100.262474	961.100891	393.115295	-1.240509	925.686584	409.668701	180.784225
-634.805542	200.989624	863.589722	-628.221619	2.737830	859.744812	-750.418884	237.871918	419.886566	-674.450806	-23.967400	472.454407	-733.849670	240.374100	67.159218	-737.453125	-14.210538	75.868858	-682.189148	303.171173	1287.363037	-640.008789	-86.142532	1297.933960	-612.404297	108.759941	1321.842041	-598.989990	107.350677	1586.597534	-716.822937	327.767181	1051.735596	-662.724426	-138.328857	1064.571411	-600.024719	308.718994	809.257385	-555.486755	-92.957397	828.654480	-621.002258	100.284363	961.100769	393.393280	-1.220956	925.702026	409.971619	180.743576
-634.818848	200.997177	863.587158	-628.238220	2.728744	859.762024	-750.419434	237.849991	419.876373	-674.483154	-23.983797	472.468689	-733.808289	240.405365	67.176170	-737.519775	-14.215816	75.905693	-682.175110	303.200073	1287.328003	-639.960388	-86.114288	1297.988403	-612.387695	108.790665	1321.837280	-598.963623	107.375160	1586.600098	-716.823181	327.748322	1051.715820	-662.742188	-138.289764	1064.604614	-600.043884	308.729431	809.222900	-555.559021	-92.970695	828.649170	-621.005554	100.293892	961.106995	393.706970	-1.198541	925.718933	410.292236	180.754578
-634.813538	201.012451	863.567688	-628.224670	2.753660	859.756958	-750.403748	237.853073	419.857391	-674.438843	-23.916370	472.477814	-733.792358	240.407700	67.178627	-737.496948	-14.189606	75.884689	-682.168518	303.223663	1287.322998	-639.996277	-86.115799	1297.991211	-612.374207	108.850449	1321.841064	-598.978943	107.382355	1586.610718	-716.845154	327.795715	1051.689087	-662.745911	-138.285339	1064.620972	-600.059509	308.712097	809.203003	-555.591248	-92.973595	828.666992	-620.984009	100.322006	961.093567	394.003357	-1.154761	925.733337	410.626953	180.725128
-634.809021	201.034409	863.573425	-628.229553	2.757323	859.761597	-750.454773	237.875610	419.859680	-674.436523	-23.939503	472.475525	-733.817322	240.399292	67.185463	-737.537048	-14.179229	75.873222	-682.148926	303.266602	1287.293823	-639.960327	-86.069054	1298.029053	-612.376526	108.867599	1321.829834	-598.906189	107.453239	1586.605957	-716.856750	327.795319	1051.700684	-662.761414	-138.287598	1064.640625	-600.117371	308.723358	809.157532	-555.617004	-92.973244	828.659546	-620.976196	100.334183	961.097900	394.272766	-1.124248	925.740356	410.921051	180.722046
-634.775757	201.051163	863.559998	-628.208374	2.770224	859.765503	-750.447327	237.872101	419.861206	-674.424316	-23.878649	472.465515	-733.827026	240.404312	67.173500	-737.507629	-14.176219	75.862732	-682.143494	303.264099	1287.274048	-639.969849	-86.046028	1298.027832	-612.361816	108.894150	1321.853882	-598.877075	107.482620	1586.613770	-716.888977	327.815857	1051.682983	-662.801941	-138.273178	1064.653198	-600.132080	308.702118	809.140076	-555.683960	-92.989532	828.661072	-620.953308	100.356934	961.093750	394.547974	-1.142302	925.757935	411.227539	180.746170
-634.758911	201.052200	863.570984	-628.186401	2.775923	859.771729	-750.413879	237.851318	419.844879	-674.440796	-23.900148	472.460083	-733.829468	240.404190	67.170685	-737.494080	-14.188638	75.881912	-682.125793	303.301636	1287.285522	-639.952026	-86.031586	1298.035156	-612.341370	108.916756	1321.859863	-598.842285	107.508751	1586.604126	-716.869141	327.796234	1051.675049	-662.808716	-138.245224	1064.649414	-600.127319	308.719879	809.148010	-555.711853	-93.003944	828.678345	-620.934570	100.358147	961.102356	394.801636	-1.113323	925.773560	411.514343	180.737335
-634.749390	201.057663	863.560242	-628.187012	2.790157	859.771423	-750.383972	237.834076	419.847504	-673.700623	-23.308910	472.340332	-733.780212	240.395721	67.190361	-737.161316	-14.145169	75.761276	-682.110962	303.317200	1287.276489	-639.972107	-86.004051	1298.026123	-612.335754	108.940659	1321.863037	-598.812317	107.545166	1586.604126	-716.864075	327.817444	1051.667847	-662.827515	-138.272018	1064.660889	-600.142761	308.697876	809.116760	-555.747681	-93.027328	828.670288	-620.925171	100.372787	961.096436	395.060486	-1.142826	925.799011	411.805725	180.743881
-634.709717	201.095230	863.562317	-628.173950	2.806196	859.763611	-750.359192	237.860687	419.886688	-673.580200	-23.221174	472.317993	-733.773560	240.409637	67.183548	-737.077454	-14.150770	75.759087	-682.085571	303.347992	1287.247803	-640.006226	-85.986115	1298.006348	-612.328308	108.972626	1321.860474	-598.773193	107.585663	1586.599487	-716.828857	327.789154	1051.666748	-662.869080	-138.242020	1064.667114	-600.139954	308.755127	809.093933	-555.778503	-93.007362	828.672058	-620.896179	100.393494	961.093140	395.253113	-1.196712	925.834290	412.054077	180.719177
-634.692505	201.139954	863.570557	-628.128784	2.841981	859.752136	-750.358643	237.880386	419.899353	-673.602661	-23.235195	472.309509	-733.811951	240.407761	67.183517	-737.114014	-14.141118	75.747620	-682.071289	303.367798	1287.210449	-639.983826	-85.936058	1297.992432	-612.323608	108.991074	1321.839355	-598.741150	107.644249	1586.581787	-716.830078	327.830322	1051.659546	-662.885803	-138.248962	1064.665527	-600.124023	308.758423	809.067993	-555.790710	-93.030678	828.667786	-620.868408	100.425293	961.091797	395.526306	-1.170431	925.846985	412.335388	180.722763
-634.651978	201.169815	863.572449	-628.110840	2.834534	859.755432	-750.379150	237.912308	419.923370	-673.659668	-23.279003	472.321320	-733.867554	240.396637	67.186615	-737.161072	-14.134918	75.745857	-682.054688	303.365387	1287.187378	-639.966248	-85.910484	1298.009155	-612.285828	109.030998	1321.835571	-598.690002	107.694855	1586.573486	-716.801208	327.851410	1051.599121	-662.895813	-138.223816	1064.651855	-600.100830	308.794495	809.065430	-555.806274	-93.058937	828.660950	-620.837830	100.436348	961.094238	395.731415	-1.180010	925.874084	412.578400	180.734665
-634.637451	201.182770	863.548157	-628.083069	2.847138	859.747131	-750.315430	237.912125	419.877258	-673.658936	-23.292992	472.309448	-733.816467	240.414001	67.180801	-737.181213	-14.136471	75.750267	-682.028442	303.401428	1287.169067	-639.976379	-85.900673	1298.006836	-612.278503	109.045021	1321.798584	-598.663635	107.741798	1586.558228	-716.775574	327.875610	1051.566895	-662.905212	-138.231781	1064.667725	-600.065186	308.801178	809.042419	-555.821411	-93.049538	828.638672	-620.813171	100.457954	961.077698	395.983948	-1.172971	925.893311	412.855225	180.748215
-634.592346	201.164322	863.538391	-628.059265	2.868397	859.746338	-750.296814	237.937241	419.882721	-673.618347	-23.299585	472.335632	-733.829956	240.406799	67.188347	-737.180969	-14.136631	75.751236	-682.024841	303.410400	1287.138184	-639.985962	-85.847908	1298.010742	-612.272583	109.061249	1321.811890	-598.621582	107.789223	1586.548096	-716.740540	327.899933	1051.548340	-662.915039	-138.220261	1064.664917	-600.016174	308.788910	809.029053	-555.829529	-93.047920	828.637024	-620.774841	100.462555	961.072021	396.242554	-1.131362	925.907959	413.112274	180.762436
-634.539185	201.161713	863.551697	-628.027588	2.868406	859.743958	-750.302856	237.962402	419.941650	-673.608459	-23.289427	472.325226	-733.892578	240.410156	67.182610	-737.145508	-14.141422	75.780029	-681.995667	303.450775	1287.111206	-639.962219	-85.836754	1298.023804	-612.275818	109.067993	1321.810669	-598.587524	107.837486	1586.548584	-716.716858	327.964508	1051.543945	-662.910217	-138.170502	1064.662476	-600.174072	308.744537	808.977600	-555.825745	-93.063843	828.636292	-620.747375	100.451714	961.078979	396.494568	-1.110306	925.921631	413.408813	180.769516
-634.500122	201.162827	863.532166	-627.999878	2.884803	859.730408	-750.243652	237.965698	419.914703	-673.599121	-23.287014	472.322235	-733.849243	240.416245	67.193596	-737.157043	-14.147552	75.763657	-681.981018	303.442047	1287.085449	-639.958191	-85.824860	1298.022339	-612.252625	109.116837	1321.830200	-598.553650	107.893211	1586.531738	-716.666443	327.941254	1051.505493	-662.919250	-138.142990	1064.647217	-600.135742	308.751465	808.958557	-555.815186	-93.078323	828.644043	-620.714722	100.462730	961.062561	396.735596	-1.050191	925.942871	413.670258	180.755936
-634.451660	201.158249	863.527405	-627.977844	2.877518	859.730530	-750.171326	237.965271	419.930206	-673.622253	-23.338526	472.344910	-733.879639	240.414871	67.192101	-737.157532	-14.145205	75.769470	-681.936523	303.480591	1287.077271	-640.009033	-85.822861	1297.998779	-612.254944	109.122429	1321.806030	-598.513489	107.940620	1586.518066	-716.645081	327.989716	1051.489868	-662.905762	-138.108459	1064.653076	-600.046753	308.778534	808.951172	-555.802917	-93.105988	828.648743	-620.671326	100.458122	961.059387	396.991516	-1.033326	925.940063	413.933350	180.782837
-634.396729	201.138947	863.511353	-627.926331	2.861066	859.730591	-750.131042	237.998688	419.929077	-673.588501	-23.308498	472.323273	-733.907166	240.419617	67.217865	-737.149353	-14.141903	75.782791	-681.927917	303.507111	1287.054565	-639.998352	-85.772728	1298.003784	-612.242615	109.156403	1321.796875	-598.487366	107.985535	1586.505249	-716.597900	328.022247	1051.458374	-662.917358	-138.092331	1064.668701	-599.993164	308.816895	808.951416	-555.810303	-93.122360	828.654602	-620.633057	100.447617	961.053040	397.224304	-1.000284	925.948059	414.197418	180.739410
-634.353516	201.156784	863.497253	-627.921021	2.871205	859.720825	-750.090515	238.057663	419.934601	-673.588074	-23.355484	472.350861	-733.880066	240.391754	67.186852	-737.151428	-14.137058	75.800133	-681.899353	303.522308	1287.010620	-639.962769	-85.744591	1298.044922	-612.224976	109.159393	1321.792114	-598.446838	108.039780	1586.493042	-716.539856	328.022278	1051.426880	-662.904053	-138.042114	1064.669922	-599.896423	308.833954	808.934265	-555.772644	-93.094612	828.679565	-620.598511	100.462166	961.040039	397.428802	-0.976353	925.967773	414.443542	180.754547
-634.299500	201.178513	863.513062	-627.827454	2.859279	859.748169	-750.033142	238.089340	419.938416	-673.838684	-23.553593	472.390747	-733.916321	240.368286	67.201141	-737.282349	-14.149073	75.839928	-681.878479	303.529083	1287.001709	-639.977295	-85.735184	1298.050293	-612.209839	109.214371	1321.787354	-598.423340	108.083328	1586.484619	-716.496826	328.065399	1051.401489	-662.895935	-138.034027	1064.693481	-599.809875	308.858978	808.931152	-555.764832	-93.082222	828.679504	-620.555054	100.474167	961.064941	397.592896	-0.973106	925.973389	414.645294	180.733719
-634.240967	201.176682	863.504150	-627.816650	2.877231	859.740356	-749.942749	238.086761	419.903107	-673.510620	-23.317684	472.356689	-733.845520	240.403458	67.228210	-737.126038	-14.135301	75.795464	-681.873901	303.548401	1286.968140	-640.013489	-85.694458	1298.011353	-612.213623	109.218460	1321.802002	-598.393188	108.130463	1586.492188	-716.446777	328.055511	1051.369995	-662.894897	-138.033112	1064.689209	-599.748352	308.858246	808.912292	-555.741333	-93.107674	828.694702	-620.510498	100.480438	961.055481	397.786255	-1.013730	925.994263	414.885773	180.670502
-634.174927	201.127655	863.500732	-627.748596	2.856519	859.747559	-749.869263	238.094604	419.927307	-673.453369	-23.316910	472.364532	-733.860657	240.381866	67.208878	-737.124268	-14.116674	75.796555	-681.860107	303.562195	1286.945313	-639.987671	-85.682098	1298.055908	-612.187073	109.230888	1321.811523	-598.367737	108.172234	1586.494385	-716.401367	328.070129	1051.357056	-662.885132	-138.025970	1064.699585	-599.676819	308.865448	808.938843	-555.705933	-93.069824	828.723022	-620.459656	100.450211	961.059204	397.977631	-1.005586	926.028442	415.108398	180.663757
-634.117432	201.181931	863.529602	-627.715759	2.814418	859.750366	-749.774780	238.084534	419.933533	-673.456665	-23.348837	472.373108	-733.884766	240.371201	67.206787	-737.140137	-14.093400	75.789902	-681.826904	303.592224	1286.950684	-639.955139	-85.660095	1298.064819	-612.175110	109.234802	1321.801880	-598.346436	108.218628	1586.507324	-716.343445	328.053772	1051.338989	-662.867432	-138.032761	1064.722534	-599.578247	308.862793	808.929688	-555.700012	-93.099014	828.736450	-620.420898	100.442482	961.075500	398.117584	-1.026083	926.040161	415.299713	180.628662
-634.088928	201.119446	863.486450	-627.714661	2.811740	859.737122	-749.709961	238.098770	419.914368	-673.453125	-23.373497	472.357971	-733.874695	240.366821	67.193367	-737.150818	-14.096428	75.791794	-681.810852	303.615784	1286.913086	-639.939941	-85.635506	1298.070801	-612.155273	109.264153	1321.810547	-598.329956	108.255249	1586.503662	-716.285034	328.039520	1051.325928	-662.862427	-138.002823	1064.715576	-599.520203	308.864380	808.898865	-555.682312	-93.084496	828.732239	-620.392700	100.423424	961.046082	398.312164	-1.026630	926.049255	415.510559	180.618393
-634.018677	201.147995	863.494995	-627.667053	2.829265	859.727905	-749.643555	238.129730	419.894867	-673.410889	-23.340666	472.352753	-733.835999	240.379074	67.201065	-737.118103	-14.094009	75.784088	-681.778687	303.641235	1286.889160	-639.949951	-85.595642	1298.059692	-612.149292	109.287292	1321.810059	-598.318359	108.292564	1586.498901	-716.236328	328.062866	1051.305908	-662.842041	-137.981552	1064.722534	-599.405579	308.847137	808.922852	-555.629395	-93.050522	828.761841	-620.338989	100.436279	961.046143	398.465637	-1.073583	926.078186	415.701080	180.606659
-633.959839	201.108414	863.452087	-627.621948	2.799473	859.728516	-749.558472	238.136963	419.893829	-673.359802	-23.335041	472.373352	-733.845581	240.363205	67.210594	-737.144714	-14.096170	75.788101	-681.750610	303.667114	1286.859497	-639.964294	-85.592163	1298.061523	-612.142944	109.304855	1321.799805	-598.309998	108.340691	1586.507813	-716.158386	328.077972	1051.263916	-662.841309	-137.980637	1064.719849	-599.336182	308.858215	808.894592	-555.609375	-93.044884	828.780273	-620.280396	100.422821	961.024597	398.620544	-1.098508	926.096680	415.914978	180.604980
-633.898804	201.150238	863.479919	-627.579468	2.802873	859.737793	-749.447937	238.117523	419.872040	-673.330444	-23.301254	472.373627	-733.833740	240.363419	67.208435	-737.118530	-14.093910	75.780975	-681.701965	303.688110	1286.853882	-639.916077	-85.566826	1298.085327	-612.116760	109.352150	1321.818604	-598.302368	108.374771	1586.506348	-716.110352	328.075684	1051.247437	-662.827820	-137.930206	1064.722900	-599.246155	308.831207	808.882385	-555.575745	-93.041145	828.805725	-620.243713	100.434937	961.044617	398.794220	-1.059025	926.089661	416.089508	180.618317
-633.838379	201.120132	863.478699	-627.531372	2.778961	859.736755	-749.396729	238.131470	419.871277	-673.321411	-23.324352	472.376251	-733.836731	240.383621	67.244652	-737.069641	-14.104940	75.825386	-681.669617	303.709320	1286.824707	-639.933472	-85.555222	1298.061279	-612.105225	109.356384	1321.816162	-598.311401	108.406685	1586.526978	-716.049744	328.066559	1051.222412	-662.792542	-137.945404	1064.741333	-599.173767	308.813049	808.880249	-555.522400	-93.044853	828.824280	-620.196655	100.407059	961.044189	398.954071	-1.059016	926.083496	416.291901	180.593353
-633.776306	201.100082	863.455750	-627.493347	2.763019	859.740479	-749.358337	238.132248	419.880463	-673.303772	-23.347921	472.384033	-733.851624	240.369766	67.254921	-737.059814	-14.127015	75.808083	-681.625854	303.726013	1286.803467	-639.897766	-85.529373	1298.100708	-612.096863	109.361465	1321.802002	-598.316589	108.429436	1586.531982	-716.001465	328.083282	1051.204102	-662.784485	-137.922791	1064.761353	-599.112671	308.774750	808.867249	-555.507629	-93.045578	828.825745	-620.143799	100.401222	961.034485	399.082947	-1.025161	926.102295	416.417969	180.634491
-633.718079	201.062424	863.464600	-627.448792	2.748274	859.733215	-749.300598	238.138885	419.884094	-673.273376	-23.313953	472.367035	-733.835022	240.359024	67.246452	-737.100525	-14.092359	75.805290	-681.583191	303.708435	1286.763306	-639.906006	-85.523346	1298.078491	-612.055664	109.392891	1321.806274	-598.317505	108.467560	1586.546265	-715.939880	328.073242	1051.174683	-662.786072	-137.874451	1064.753662	-599.051086	308.780487	808.850220	-555.489624	-93.059662	828.830627	-620.096008	100.365936	961.035522	399.246490	-1.067586	926.112793	416.600494	180.617996
-633.647461	201.092072	863.463806	-627.419189	2.736878	859.727112	-749.223816	238.127731	419.865173	-673.248352	-23.293926	472.365814	-733.815491	240.364029	67.235275	-737.061523	-14.095750	75.832260	-681.549133	303.739868	1286.748535	-639.873535	-85.491455	1298.078857	-612.031982	109.397964	1321.798828	-598.332581	108.502029	1586.553711	-715.909851	328.107147	1051.146240	-662.739807	-137.827530	1064.760132	-598.950256	308.773865	808.841675	-555.422729	-93.058670	828.837524	-620.044983	100.370598	961.031921	399.428223	-1.035753	926.083984	416.780731	180.608704
-633.581848	201.083618	863.451233	-627.369629	2.716360	859.735168	-749.218140	238.169739	419.858337	-673.247803	-23.345444	472.380646	-733.870056	240.381302	67.248184	-737.095825	-14.099414	75.843529	-681.499634	303.771912	1286.728760	-639.821655	-85.470657	1298.110718	-612.012268	109.410042	1321.789185	-598.342590	108.541580	1586.559692	-715.872498	328.128662	1051.123169	-662.726563	-137.783463	1064.755859	-598.886597	308.769318	808.803772	-555.385803	-93.056549	828.835938	-619.995056	100.365433	961.030640	399.565094	-1.038145	926.096069	416.946991	180.598923
-633.515808	201.053818	863.436218	-627.348694	2.733547	859.718506	-749.106140	238.168655	419.848175	-673.248352	-23.359369	472.366455	-733.825073	240.370789	67.236977	-737.090820	-14.085765	75.824440	-681.454163	303.771210	1286.684937	-639.821106	-85.442261	1298.082275	-611.981995	109.417915	1321.766724	-598.354309	108.580566	1586.558228	-715.802368	328.121918	1051.074707	-662.691589	-137.818451	1064.759033	-598.805054	308.754700	808.771729	-555.348816	-93.065582	828.844788	-619.937256	100.356041	961.013245	399.709259	-1.043610	926.102112	417.076050	180.589859
-633.461670	200.991028	863.411133	-627.295349	2.669487	859.708740	-749.067383	238.179520	419.838745	-673.215576	-23.348864	472.361847	-733.824158	240.357880	67.250565	-737.075928	-14.087538	75.827705	-681.397522	303.793152	1286.651367	-639.807739	-85.439972	1298.071411	-611.929504	109.431648	1321.787476	-598.360168	108.616333	1586.572144	-715.725769	328.090271	1051.050659	-662.666077	-137.798294	1064.744019	-598.758911	308.752380	808.751099	-555.295532	-93.055138	828.864502	-619.884460	100.300201	960.996033	399.841827	-1.036968	926.118774	417.221039	180.572021
-633.398071	200.961136	863.400146	-627.242432	2.631808	859.722534	-748.982544	238.163635	419.855408	-673.174316	-23.345079	472.382965	-733.826233	240.331787	67.239891	-737.055908	-14.101395	75.820778	-681.340698	303.785553	1286.614502	-639.797241	-85.433586	1298.066284	-611.899780	109.430733	1321.782471	-598.373657	108.631065	1586.579468	-715.667664	328.067474	1051.030151	-662.654419	-137.775604	1064.744873	-598.697937	308.725159	808.716064	-555.264587	-93.060341	828.860229	-619.826050	100.278366	960.997620	399.970886	-1.059888	926.130493	417.353577	180.518494
-633.350098	200.955002	863.400269	-627.230652	2.644753	859.696594	-748.955872	238.180679	419.838654	-673.167786	-23.366119	472.361877	-733.837402	240.336868	67.264420	-737.067200	-14.102673	75.824715	-681.276550	303.803680	1286.599121	-639.770569	-85.418495	1298.057861	-611.880737	109.433998	1321.774780	-598.384949	108.662697	1586.592041	-715.616821	328.065186	1050.993896	-662.631531	-137.786285	1064.747192	-598.631409	308.690399	808.681030	-555.235046	-93.069534	828.853638	-619.788452	100.266876	960.983643	400.086609	-1.056408	926.130554	417.477997	180.549713
-633.294861	200.945496	863.412170	-627.169128	2.606614	859.703369	-748.886292	238.189163	419.869141	-673.156982	-23.367334	472.360168	-733.873535	240.335983	67.264534	-737.070129	-14.102767	75.825333	-681.220276	303.809021	1286.587891	-639.713806	-85.415947	1298.066895	-611.848511	109.430222	1321.744629	-598.399658	108.714539	1586.600586	-715.557922	328.055267	1050.983032	-662.609497	-137.766296	1064.749390	-598.581177	308.693848	808.658386	-555.178223	-93.055161	828.873474	-619.734741	100.240860	960.993408	400.196747	-1.060298	926.144653	417.603363	180.514267
-633.209167	200.971024	863.389343	-627.123108	2.573529	859.707153	-748.814758	238.199966	419.842590	-673.151672	-23.386957	472.363953	-733.827820	240.324890	67.253899	-737.068237	-14.102669	75.826904	-681.147888	303.838531	1286.543579	-639.676941	-85.414856	1298.060181	-611.787170	109.443329	1321.760864	-598.410950	108.745293	1586.599365	-715.478271	328.019257	1050.931030	-662.592529	-137.743484	1064.743408	-598.497009	308.667450	808.627014	-555.144470	-93.070938	828.858337	-619.677368	100.248497	960.984985	400.271271	-1.072591	926.164795	417.699005	180.478134
-633.250305	201.018768	863.383972	-627.395142	2.884252	859.652527	-748.788208	238.232025	419.870850	-673.141174	-23.426279	472.347534	-733.867371	240.318848	67.246864	-737.008057	-14.093165	75.812164	-681.066528	303.856323	1286.488770	-639.592285	-85.391403	1298.083862	-611.746948	109.456886	1321.723267	-598.421021	108.779175	1586.616211	-715.419556	328.040588	1050.883179	-662.544189	-137.743637	1064.756958	-598.430542	308.676025	808.583801	-555.102173	-93.071999	828.847290	-619.798706	100.389900	960.950684	400.330505	-1.075575	926.170532	417.763184	180.461426
-633.129395	200.949554	863.383301	-627.059448	2.561558	859.689392	-748.711304	238.208130	419.843109	-673.066589	-23.374628	472.354279	-733.828979	240.312790	67.235985	-737.034058	-14.089108	75.851418	-681.032166	303.823700	1286.459351	-639.558472	-85.356194	1298.081177	-611.698242	109.455078	1321.724609	-598.421143	108.824600	1586.618652	-715.348511	328.013336	1050.847046	-662.519531	-137.700363	1064.753418	-598.382629	308.645142	808.565796	-555.082764	-93.090210	828.855225	-619.601196	100.225143	960.972473	400.401794	-1.117572	926.189270	417.865173	180.438446
-633.085876	200.898636	863.371094	-627.000366	2.535067	859.692749	-748.650513	238.200912	419.837891	-673.020630	-23.391264	472.371674	-733.816345	240.325424	67.242348	-737.035583	-14.086914	75.848717	-680.930298	303.837769	1286.435181	-639.478882	-85.344810	1298.103271	-611.643677	109.461655	1321.723999	-598.424683	108.864853	1586.627197	-715.295410	328.044495	1050.829712	-662.488708	-137.705399	1064.785889	-598.317200	308.593048	808.545776	-555.054688	-93.079124	828.879150	-619.557495	100.194649	960.968994	400.431854	-1.120996	926.199463	417.921539	180.413925
-633.044983	200.873169	863.387268	-626.965820	2.473531	859.707214	-748.589050	238.184753	419.860687	-673.057495	-23.414934	472.388977	-733.813904	240.326019	67.241020	-737.065552	-14.092005	75.860672	-680.854309	303.831024	1286.411011	-639.430298	-85.336395	1298.125244	-611.611084	109.483238	1321.717529	-598.430786	108.895287	1586.634644	-715.218750	328.031097	1050.788940	-662.468201	-137.688461	1064.787354	-598.259460	308.606293	808.522705	-555.008789	-93.074158	828.904968	-619.527771	100.149979	960.985168	400.490509	-1.127763	926.212708	417.997528	180.378845
-633.015137	200.843307	863.374451	-626.974365	2.463582	859.697754	-748.573364	238.202057	419.882111	-673.015015	-23.434261	472.400299	-733.824036	240.322388	67.261780	-737.047852	-14.090748	75.860115	-680.767151	303.840698	1286.420898	-639.419617	-85.355179	1298.102295	-611.560608	109.467308	1321.702881	-598.426880	108.945175	1586.641968	-715.149414	328.006073	1050.788452	-662.457825	-137.707977	1064.813477	-598.202820	308.567596	808.502686	-554.974854	-93.088432	828.914490	-619.515808	100.129608	960.973877	400.548889	-1.127814	926.202759	418.061737	180.387650
-632.958862	200.823257	863.372253	-626.906982	2.445393	859.709473	-748.512024	238.188278	419.879761	-672.963440	-23.470785	472.420563	-733.815552	240.325012	67.282242	-737.044189	-14.098798	75.845535	-680.707214	303.825012	1286.373901	-639.381653	-85.363861	1298.134888	-611.490540	109.470627	1321.717529	-598.424561	108.977829	1586.651489	-715.032593	327.942810	1050.731201	-662.408325	-137.688187	1064.815796	-597.944580	308.628815	808.528748	-554.971191	-93.117401	828.922119	-619.476013	100.117310	960.981079	400.564178	-1.119291	926.197632	418.087097	180.380707
-632.958252	200.834351	863.367737	-626.905457	2.409357	859.681458	-748.503052	238.182663	419.883118	-672.949341	-23.483387	472.390381	-733.833801	240.318863	67.292557	-737.061401	-14.126490	75.868423	-680.611328	303.848297	1286.360474	-639.311646	-85.340950	1298.143555	-611.436218	109.480629	1321.701538	-598.395691	109.019363	1586.650146	-714.974854	327.947357	1050.715576	-662.383972	-137.696396	1064.823730	-598.039734	308.530090	808.478516	-554.966858	-93.117630	828.921326	-619.475159	100.093437	960.964661	400.572815	-1.132027	926.199768	418.125092	180.344330
-632.913635	200.811981	863.355225	-626.888794	2.382341	859.674194	-748.462036	238.166916	419.902557	-672.937683	-23.501709	472.411560	-733.841858	240.278061	67.270157	-737.058777	-14.126977	75.870544	-680.556213	303.838013	1286.328491	-639.240479	-85.337357	1298.177246	-611.378723	109.482483	1321.674683	-598.370972	109.059639	1586.647583	-714.865784	327.915070	1050.686279	-662.379150	-137.710739	1064.837769	-597.803955	308.569824	808.485596	-554.966736	-93.137398	828.917175	-619.448547	100.069832	960.955139	400.535400	-1.212895	926.200439	418.138550	180.291031
-632.912231	200.792511	863.348938	-626.860229	2.368718	859.667847	-748.487732	238.160736	419.906921	-672.948914	-23.550995	472.406708	-733.878662	240.275299	67.266769	-737.066711	-14.121419	75.858963	-680.466431	303.802795	1286.266357	-639.119812	-85.318146	1298.196289	-611.337097	109.472206	1321.637451	-598.323059	109.102547	1586.645630	-714.849060	327.925720	1050.653931	-662.344727	-137.711685	1064.861450	-597.933838	308.485779	808.419617	-554.968689	-93.162392	828.910828	-619.437317	100.054520	960.949280	400.531097	-1.216048	926.197388	418.141937	180.277786
-632.906433	200.747757	863.337097	-626.844238	2.341017	859.673218	-748.400146	238.132080	419.907288	-672.925537	-23.536507	472.396881	-733.807373	240.283691	67.240021	-737.105408	-14.120858	75.869141	-680.413818	303.804596	1286.249268	-639.126282	-85.341972	1298.194336	-611.265198	109.476166	1321.650146	-598.277954	109.150681	1586.642700	-714.765442	327.880951	1050.618286	-662.324219	-137.721405	1064.871338	-597.887756	308.454254	808.381836	-554.966797	-93.194717	828.929932	-619.430237	100.027184	960.946594	400.475952	-1.264183	926.189453	418.136780	180.223740
-632.889709	200.772705	863.367493	-626.825623	2.322064	859.678223	-748.392151	238.119034	419.913391	-672.932190	-23.595734	472.411041	-733.846863	240.281998	67.304077	-737.086243	-14.132515	75.890587	-680.316895	303.803955	1286.226440	-639.072266	-85.345032	1298.163452	-611.211060	109.475639	1321.630127	-598.226807	109.195160	1586.637939	-714.699829	327.894653	1050.585327	-662.334534	-137.817856	1064.912231	-597.862061	308.446442	808.372986	-555.299438	-93.465546	828.697327	-619.419495	100.017677	960.964844	400.428741	-1.250741	926.205505	418.101501	180.218658
-632.872253	200.772461	863.380127	-626.793152	2.333519	859.674194	-748.404724	238.113373	419.944733	-672.907715	-23.602959	472.408081	-733.869995	240.290390	67.303116	-737.076843	-14.121252	75.897705	-680.283752	303.793884	1286.198730	-639.036926	-85.356255	1298.152832	-611.136780	109.479332	1321.609497	-598.156860	109.249550	1586.627686	-714.643677	327.876892	1050.566162	-662.323914	-137.805786	1064.905273	-597.810852	308.416779	808.345276	-555.324280	-93.498299	828.669556	-619.398071	100.015518	960.969360	400.387787	-1.265774	926.204590	418.085114	180.205582
-632.866699	200.721207	863.357422	-626.787842	2.301860	859.684021	-748.396851	238.107086	419.953613	-672.952209	-23.622822	472.413055	-733.910583	240.273224	67.307404	-737.081665	-14.121347	75.899796	-680.215088	303.778900	1286.164429	-638.956787	-85.341980	1298.163086	-611.095459	109.484734	1321.589233	-598.080872	109.293678	1586.623779	-714.594055	327.875488	1050.559204	-662.264465	-137.751038	1064.893311	-597.760315	308.391724	808.300598	-554.977051	-93.242691	828.881836	-619.382568	99.990517	960.962158	400.318665	-1.289936	926.196228	418.033691	180.165207
-632.868713	200.693970	863.352844	-626.799988	2.279398	859.670410	-748.207520	237.856552	419.869507	-672.979919	-23.665123	472.408295	-733.760376	240.273758	67.297371	-737.049988	-14.135898	75.870735	-680.137390	303.779938	1286.129761	-638.848816	-85.348122	1298.212158	-611.033081	109.493790	1321.583862	-598.006104	109.351067	1586.607910	-714.543274	327.852051	1050.496216	-662.237610	-137.755569	1064.903564	-597.753906	308.387878	808.249207	-554.983582	-93.268494	828.887146	-619.374451	99.961075	960.951355	400.217834	-1.299061	926.201111	417.979523	180.160599
-632.854126	200.701233	863.364746	-626.814636	2.249331	859.660461	-748.204163	237.845047	419.846344	-673.012756	-23.658051	472.398132	-733.754517	240.274155	67.296608	-737.070862	-14.143651	75.889946	-680.099365	303.753448	1286.102539	-638.812866	-85.350143	1298.197754	-610.990784	109.500587	1321.548462	-597.919312	109.391800	1586.585938	-714.504211	327.827942	1050.453857	-662.220764	-137.750198	1064.909790	-597.732910	308.357330	808.212524	-555.016296	-93.288658	828.851807	-619.360657	99.937935	960.950684	400.131317	-1.355980	926.182800	417.914093	180.137283
-632.819824	200.650711	863.342468	-626.804688	2.208997	859.670227	-748.212585	237.856491	419.866791	-673.063049	-23.709595	472.438446	-733.745483	240.292221	67.294868	-737.040344	-14.149126	75.876480	-680.055237	303.749023	1286.065308	-638.790955	-85.352043	1298.169189	-610.937256	109.485260	1321.532349	-597.821655	109.441826	1586.574951	-714.463135	327.768860	1050.436890	-662.210815	-137.799789	1064.918213	-597.701172	308.346283	808.164734	-555.081543	-93.339417	828.817505	-619.330505	99.907463	960.943848	399.986420	-1.360804	926.190369	417.823517	180.112808
-632.827515	200.598709	863.320007	-626.780151	2.175727	859.675720	-748.214050	237.860413	419.869141	-673.052856	-23.676186	472.407990	-733.744690	240.274918	67.298737	-737.055786	-14.140021	75.857140	-680.010925	303.703491	1286.019897	-638.719299	-85.366982	1298.192871	-610.878540	109.489449	1321.528198	-597.719360	109.496536	1586.568115	-714.431519	327.761169	1050.395996	-662.198853	-137.827454	1064.935791	-597.695374	308.323029	808.141663	-555.123718	-93.369812	828.803284	-619.316345	99.880554	960.934998	399.870483	-1.381970	926.163513	417.735748	180.118530
-632.825989	200.593704	863.326721	-626.783752	2.137062	859.677307	-748.199707	237.840149	419.882019	-673.711304	-24.188599	472.509613	-733.692993	240.294449	67.295181	-737.374817	-14.163771	75.911720	-679.971069	303.712891	1286.006226	-638.679199	-85.410179	1298.172241	-610.823120	109.486320	1321.496094	-597.591553	109.550438	1586.571045	-714.419312	327.730286	1050.390625	-662.195190	-137.821091	1064.944580	-597.681885	308.299622	808.116821	-555.151550	-93.397560	828.791199	-619.294067	99.856895	960.936646	399.729218	-1.454394	926.190369	417.640747	180.077774
-632.811890	200.559433	863.343445	-626.799438	2.119691	859.675293	-748.161743	237.801712	419.864319	-673.835388	-24.267702	472.567291	-733.684326	240.265564	67.308228	-737.430481	-14.166961	75.951775	-679.921265	303.687134	1285.973877	-638.582520	-85.389160	1298.197021	-610.769531	109.476891	1321.493042	-597.474487	109.597328	1586.550537	-714.420776	327.714172	1050.360962	-662.180054	-137.859955	1064.974731	-597.698059	308.279297	808.085999	-555.175171	-93.429695	828.776367	-619.289490	99.820175	960.943298	399.583160	-1.479285	926.184814	417.534546	180.009552
-632.808655	200.549988	863.345154	-626.789307	2.104204	859.691101	-748.173157	237.817307	419.877075	-673.211853	-23.771139	472.446655	-733.704712	240.281876	67.284271	-737.091919	-14.133308	75.884361	-679.883606	303.655396	1285.910156	-638.500244	-85.404160	1298.210449	-610.707397	109.478851	1321.487549	-597.343140	109.649391	1586.544434	-714.423340	327.663025	1050.324829	-662.167236	-137.866577	1064.984985	-597.682739	308.250580	808.058838	-555.197083	-93.457039	828.773560	-619.284607	99.815094	960.952332	399.441437	-1.521577	926.169739	417.402008	180.000351
-632.778198	200.501068	863.323730	-626.776917	2.036962	859.694153	-748.155823	237.806458	419.878174	-673.122986	-23.668812	472.421143	-733.724487	240.281250	67.281677	-737.011536	-14.127232	75.837692	-679.875000	303.638245	1285.864746	-638.476746	-85.422562	1298.209106	-610.654053	109.476540	1321.466919	-597.205688	109.695251	1586.541016	-714.441711	327.679596	1050.288452	-662.197388	-137.909790	1065.013550	-597.722229	308.226776	808.002441	-555.575256	-93.736290	828.522156	-619.250305	99.768883	960.941956	399.267365	-1.522518	926.155518	417.275574	179.986847
-632.793152	200.518417	863.340576	-626.810608	2.046820	859.673157	-748.168518	237.820343	419.862732	-673.192627	-23.736698	472.439392	-733.722290	240.275620	67.294891	-737.085571	-14.116877	75.828812	-679.820374	303.640930	1285.858887	-638.439148	-85.410027	1298.185547	-610.600525	109.459229	1321.456665	-597.069702	109.756203	1586.526001	-714.435059	327.599731	1050.249512	-662.169434	-137.886139	1065.010010	-597.732483	308.217102	807.965637	-555.283997	-93.519920	828.741943	-619.252563	99.763298	960.937256	399.099640	-1.544134	926.149597	417.118073	179.954544
-632.794250	200.479889	863.317566	-626.846680	2.020263	859.678589	-748.151855	237.806137	419.853973	-673.870483	-24.242491	472.524658	-733.682129	240.284363	67.289505	-737.332642	-14.152386	75.929482	-679.811707	303.633881	1285.845947	-638.406799	-85.433731	1298.172729	-610.538330	109.474998	1321.424683	-596.928955	109.802849	1586.514648	-714.416443	327.546234	1050.216187	-662.184082	-137.957565	1065.034302	-597.781372	308.186584	807.932922	-555.608093	-93.803986	828.533081	-619.262024	99.743340	960.927673	398.946808	-1.554137	926.135620	416.959137	179.958984
-632.774231	200.424850	863.319885	-626.826660	1.962127	859.692017	-748.152466	237.813309	419.873169	-673.957458	-24.314594	472.559814	-733.719849	240.275787	67.294243	-737.360840	-14.155410	75.940170	-679.750793	303.613831	1285.805908	-638.318848	-85.448639	1298.147583	-610.491516	109.450806	1321.414795	-596.798584	109.837944	1586.497070	-714.387878	327.465576	1050.219849	-662.161316	-137.945801	1065.038452	-597.588501	308.220032	807.937988	-555.335815	-93.584084	828.710388	-619.246338	99.692192	960.936096	398.779388	-1.543198	926.111572	416.819366	179.912308
-632.782104	200.429932	863.321960	-626.844604	1.948846	859.687195	-748.132935	237.833542	419.904724	-673.340332	-23.810780	472.445038	-733.747131	240.280746	67.319267	-737.119263	-14.135683	75.838852	-679.697815	303.594543	1285.786987	-638.223633	-85.450668	1298.185913	-610.436340	109.428596	1321.377563	-596.654358	109.876984	1586.482544	-714.378906	327.406769	1050.187500	-662.170349	-137.994598	1065.045166	-597.624451	308.167694	807.905090	-555.677002	-93.865799	828.507324	-619.253113	99.684448	960.934082	398.638855	-1.570258	926.084229	416.669495	179.923416
-632.793701	200.339783	863.308533	-626.863953	1.922169	859.700562	-748.099792	237.813812	419.885986	-673.912720	-24.250019	472.531067	-733.728943	240.226959	67.301117	-737.346985	-14.180300	75.928352	-679.665771	303.571350	1285.746338	-638.203857	-85.469574	1298.163452	-610.380981	109.407089	1321.372803	-596.503418	109.923378	1586.461914	-714.415649	327.361176	1050.164307	-662.178101	-138.035187	1065.049438	-597.673523	308.116699	807.864563	-555.729919	-93.903816	828.473938	-619.257202	99.638931	960.932983	398.476257	-1.536438	926.072083	416.504333	179.878525
-632.818604	200.349915	863.315796	-626.909546	1.868974	859.690796	-748.164490	237.893082	419.903046	-674.017456	-24.360199	472.560699	-733.768494	240.239288	67.301880	-737.415283	-14.190393	75.950035	-679.636353	303.571503	1285.718628	-638.196106	-85.467934	1298.137573	-610.340149	109.395264	1321.322998	-596.342529	109.965866	1586.441406	-714.421509	327.305054	1050.139282	-662.151062	-137.991409	1065.037720	-597.720398	308.085358	807.816467	-555.446106	-93.659561	828.638000	-619.271118	99.608925	960.929321	398.303223	-1.550421	926.060425	416.323181	179.875641
-632.820984	200.378021	863.353455	-626.909668	1.863729	859.708496	-748.219849	238.021591	419.951599	-673.971863	-24.324398	472.553619	-733.828308	240.237610	67.313995	-737.336731	-14.204327	75.945663	-679.613525	303.555145	1285.689453	-638.161316	-85.502831	1298.136230	-610.282410	109.395584	1321.322144	-596.201660	110.021454	1586.414429	-714.444885	327.294403	1050.111572	-662.145386	-137.981415	1065.043945	-597.783203	308.040283	807.780640	-555.448120	-93.669205	828.646973	-619.276733	99.610596	960.957336	398.132141	-1.539543	926.030334	416.168701	179.873215
-632.848145	200.301559	863.329651	-626.926331	1.849251	859.699890	-748.229492	238.025665	419.948456	-673.988953	-24.355816	472.559418	-733.852966	240.226059	67.311295	-737.350891	-14.203030	75.944954	-679.610962	303.517853	1285.644531	-638.088257	-85.490341	1298.128784	-610.233948	109.391808	1321.297852	-596.040527	110.052559	1586.389160	-714.470947	327.234467	1050.069214	-662.140625	-138.040253	1065.070190	-597.835571	307.990234	807.728271	-555.481323	-93.714455	828.630249	-619.281921	99.573341	960.939453	397.922577	-1.615575	926.027100	415.966461	179.838226
-632.827271	200.274246	863.326721	-626.926575	1.812517	859.686462	-748.186218	238.004868	419.911530	-673.985718	-24.351240	472.551178	-733.840637	240.214249	67.322899	-737.400330	-14.193896	75.932976	-679.590759	303.508331	1285.622070	-638.047546	-85.494675	1298.119873	-610.198608	109.376259	1321.269043	-595.878418	110.090866	1586.364136	-714.474670	327.154053	1050.054932	-662.137512	-138.069183	1065.068359	-597.871765	307.948090	807.694092	-555.538940	-93.749855	828.589355	-619.274841	99.534897	960.931519	397.722443	-1.626538	926.002258	415.781647	179.820236
-632.828125	200.261307	863.345337	-626.932495	1.784446	859.705994	-748.171021	238.013580	419.939270	-674.055115	-24.402159	472.551697	-733.892151	240.202499	67.324448	-737.416016	-14.195132	75.939232	-679.576538	303.508331	1285.601807	-638.000183	-85.494339	1298.122803	-610.130371	109.372742	1321.264893	-595.731140	110.116066	1586.342651	-714.479187	327.105957	1050.031616	-662.141541	-138.059921	1065.060913	-597.908081	307.926483	807.663208	-555.551208	-93.768356	828.593384	-619.275085	99.514816	960.950317	397.509125	-1.701493	925.993530	415.575745	179.773178
-632.824829	200.254532	863.342651	-626.918518	1.764952	859.706848	-748.106201	237.998718	419.924286	-674.027161	-24.380127	472.550262	-733.841370	240.208450	67.333382	-737.380859	-14.191818	75.931480	-679.575378	303.480103	1285.582764	-637.998779	-85.505394	1298.107422	-610.104614	109.364685	1321.239746	-595.570435	110.149330	1586.313232	-714.507568	327.047729	1049.999146	-662.149292	-138.094635	1065.070435	-597.954102	307.887146	807.630249	-555.618652	-93.809952	828.566772	-619.268616	99.504074	960.949646	397.283142	-1.724064	925.977051	415.356201	179.758026
-632.837036	200.274399	863.357239	-626.940491	1.734341	859.691467	-748.118835	237.994720	419.950195	-674.022644	-24.397852	472.521210	-733.877502	240.207245	67.331886	-737.393921	-14.195952	75.936096	-679.545532	303.476288	1285.540283	-637.981750	-85.507256	1298.073364	-610.055786	109.358414	1321.223511	-595.415527	110.168640	1586.294556	-714.526978	327.020416	1049.990601	-662.148254	-138.100433	1065.058472	-597.980469	307.854645	807.594727	-555.661011	-93.827736	828.545227	-619.283447	99.483612	960.948730	397.045135	-1.811669	926.007507	415.152985	179.691711
-632.805115	200.187088	863.320984	-626.933167	1.687044	859.699097	-748.046021	237.976135	419.924011	-674.028076	-24.429110	472.537109	-733.847595	240.215347	67.325012	-737.384094	-14.168650	75.925652	-679.538574	303.462555	1285.510620	-637.991394	-85.539902	1298.055420	-610.017700	109.357811	1321.176636	-595.265381	110.180862	1586.259277	-714.534302	326.999023	1049.944946	-662.182251	-138.129868	1065.030640	-598.007690	307.818298	807.562988	-555.677673	-93.854431	828.519165	-619.254639	99.436928	960.933777	396.817230	-1.838743	925.992493	414.934998	179.669403
-632.822815	200.194290	863.329041	-626.934570	1.659407	859.694275	-748.054932	237.995712	419.963135	-674.024292	-24.446955	472.523193	-733.931274	240.210754	67.317986	-737.394531	-14.195827	75.940880	-679.515869	303.432404	1285.452515	-637.959717	-85.537422	1298.016357	-609.994141	109.343933	1321.166260	-595.122437	110.198555	1586.230713	-714.553772	326.956635	1049.916138	-662.183716	-138.131943	1065.035645	-598.033325	307.786255	807.525879	-555.720154	-93.881912	828.491150	-619.257324	99.421631	960.934631	396.582001	-1.891345	925.974060	414.704529	179.665939
-632.807800	200.236176	863.371277	-626.959351	1.655798	859.687378	-748.025330	237.991623	419.961761	-674.021301	-24.472555	472.540222	-733.850891	240.219040	67.335175	-737.395691	-14.172722	75.931961	-679.512634	303.421265	1285.430420	-637.933777	-85.548637	1298.014160	-609.966858	109.338310	1321.132568	-594.989441	110.228363	1586.164307	-714.556335	326.945526	1049.910767	-662.194031	-138.133041	1065.042480	-598.044128	307.778412	807.523621	-555.770935	-93.921509	828.473572	-619.267700	99.414238	960.952454	396.346893	-1.915041	925.961914	414.476135	179.616547
-632.795349	200.166000	863.363037	-626.903442	1.620012	859.695740	-747.995483	237.973709	419.972717	-674.011414	-24.503857	472.551727	-733.878662	240.202179	67.337173	-737.400757	-14.196410	75.946640	-679.489563	303.409454	1285.415161	-637.899719	-85.551414	1298.004272	-609.946777	109.332336	1321.118774	-594.840820	110.241211	1586.138550	-714.549072	326.850952	1049.896851	-662.206543	-138.150970	1065.013794	-598.040955	307.758728	807.504761	-555.810303	-93.947128	828.459473	-619.235413	99.371544	960.952881	396.128265	-1.907055	925.934082	414.247955	179.609451
-632.805359	200.143036	863.370544	-626.913147	1.596725	859.688538	-747.942444	237.932236	419.966949	-673.940125	-24.453222	472.539673	-733.825134	240.204407	67.365883	-737.365601	-14.191090	75.936935	-679.487366	303.407532	1285.398926	-637.867981	-85.572350	1297.988037	-609.919617	109.322357	1321.092651	-594.663635	110.231392	1586.158203	-714.570862	326.839874	1049.893555	-662.228577	-138.128586	1065.008301	-598.041870	307.730469	807.487854	-555.845764	-93.943832	828.438904	-619.241882	99.341179	960.952515	395.932861	-1.890233	925.910156	414.040985	179.600922
-632.782532	200.111725	863.372681	-626.909851	1.555765	859.694519	-747.934570	237.947235	419.977112	-673.925598	-24.495567	472.541168	-733.890991	240.168167	67.338562	-737.390259	-14.193360	75.945251	-679.490112	303.360626	1285.355347	-637.809509	-85.571404	1298.004028	-609.904907	109.281731	1321.069946	-594.529419	110.253784	1586.137695	-714.606445	326.847321	1049.849121	-662.231812	-138.128250	1065.027832	-598.043640	307.719696	807.455322	-555.878113	-93.965096	828.436340	-619.232971	99.305855	960.957092	395.744354	-1.888574	925.894104	413.834717	179.563492
-632.789246	200.089920	863.384460	-626.902466	1.535480	859.695068	-747.911804	237.931839	419.959808	-673.418457	-24.096785	472.456390	-733.867615	240.178131	67.342918	-737.094421	-14.180005	75.884132	-679.482544	303.347595	1285.336426	-637.841003	-85.612152	1297.969849	-609.891418	109.273941	1321.043579	-594.394775	110.264877	1586.122681	-714.610413	326.802063	1049.808838	-662.267883	-138.181976	1065.022949	-598.043579	307.717529	807.410889	-555.900330	-93.972694	828.429932	-619.227539	99.280106	960.962646	395.526367	-1.897205	925.861755	413.627869	179.552017
-632.786072	200.008148	863.354553	-626.894165	1.488066	859.707214	-747.884705	237.937836	419.963196	-673.890076	-24.521191	472.539032	-733.846802	240.179733	67.345184	-737.323853	-14.209690	75.946770	-679.493591	303.324554	1285.298828	-637.855896	-85.653755	1297.954224	-609.861572	109.262955	1321.041748	-594.259155	110.271797	1586.111938	-714.612366	326.787811	1049.762695	-662.290527	-138.172852	1065.025024	-598.042419	307.722443	807.400513	-555.937988	-93.990791	828.413574	-619.219299	99.236656	960.953796	395.323669	-1.888292	925.830261	413.429657	179.545456
-632.764282	199.994064	863.352356	-626.887756	1.446460	859.725769	-747.852295	237.905792	419.969604	-673.972961	-24.594530	472.541382	-733.823059	240.167419	67.329239	-737.340942	-14.194066	75.951752	-679.480042	303.310638	1285.273315	-637.844421	-85.666122	1297.940063	-609.862000	109.237946	1320.976196	-594.176270	110.252739	1586.092529	-714.617249	326.768951	1049.760254	-662.311707	-138.169403	1065.010864	-598.045288	307.717438	807.370422	-555.969604	-93.976723	828.410522	-619.206177	99.218536	960.962219	395.044891	-1.927472	925.834839	413.184662	179.522263
-632.758118	199.988525	863.375916	-626.860046	1.441137	859.722168	-747.856506	237.907379	419.969971	-673.958740	-24.588385	472.557556	-733.861389	240.171036	67.315735	-737.325378	-14.216282	75.965302	-679.488220	303.289032	1285.235352	-637.826050	-85.681221	1297.932251	-609.867493	109.227547	1320.964478	-594.025757	110.300522	1586.080688	-714.620728	326.716553	1049.716797	-662.333069	-138.156631	1064.982544	-598.038940	307.705597	807.338135	-555.971069	-93.989311	828.404053	-619.196533	99.200424	960.972778	394.822479	-1.899849	925.789490	412.970154	179.531876
-632.748779	199.954742	863.370544	-626.859680	1.403404	859.726013	-747.806396	237.891586	419.955139	-673.966125	-24.604208	472.535126	-733.854309	240.152542	67.333466	-737.352600	-14.212701	75.958611	-679.490112	303.255035	1285.213501	-637.792908	-85.699806	1297.926758	-609.863708	109.203857	1320.939331	-593.909790	110.308907	1586.068848	-714.601318	326.664856	1049.714111	-662.336609	-138.206802	1064.962769	-598.008301	307.689026	807.323059	-556.022095	-94.030586	828.352600	-619.188293	99.168983	960.971741	394.561554	-1.967937	925.788025	412.730804	179.478973
-632.694275	199.904999	863.374390	-626.811951	1.357952	859.712891	-747.749756	237.876434	419.999176	-673.983521	-24.644810	472.556335	-733.813477	240.150742	67.355927	-737.377747	-14.214693	75.965660	-679.480896	303.211060	1285.195801	-637.793945	-85.746605	1297.880371	-609.844971	109.154228	1320.929688	-593.813049	110.320602	1586.064087	-714.620300	326.636169	1049.708374	-662.354553	-138.198029	1064.950806	-597.998352	307.664764	807.304871	-556.021545	-94.027390	828.340210	-619.143799	99.112282	960.967651	394.327454	-1.982534	925.777039	412.501190	179.467361
-632.689819	199.894272	863.360046	-626.798950	1.320453	859.706543	-747.718506	237.870148	419.980560	-673.951538	-24.639841	472.548248	-733.811157	240.162003	67.363113	-737.368408	-14.216851	75.964928	-679.483215	303.206787	1285.181763	-637.778381	-85.758270	1297.871094	-609.862549	109.130829	1320.877319	-593.738586	110.333725	1586.039551	-714.591064	326.566071	1049.672729	-662.375854	-138.236191	1064.925659	-597.995239	307.667755	807.294495	-556.029236	-94.019661	828.322937	-619.129028	99.093010	960.956726	394.098724	-2.004564	925.744019	412.246429	179.481186
-632.672607	199.864716	863.364075	-626.798279	1.325973	859.708679	-747.705261	237.852768	419.969177	-673.957642	-24.673843	472.570007	-733.840637	240.163452	67.344688	-737.372009	-14.214454	75.967834	-679.484985	303.196014	1285.155884	-637.758362	-85.777649	1297.857300	-609.867126	109.107246	1320.857422	-593.644836	110.335068	1586.035645	-714.586853	326.533630	1049.661255	-662.387817	-138.256454	1064.896362	-597.974915	307.650940	807.291687	-556.040405	-94.052116	828.291809	-619.117371	99.078972	960.959473	393.915894	-2.019633	925.723816	412.040527	179.488968
-632.626831	199.851440	863.349365	-626.751099	1.273424	859.707275	-747.638062	237.823364	419.953766	-673.958130	-24.700994	472.579803	-733.796265	240.161987	67.357239	-737.401611	-14.225132	75.959114	-679.469849	303.154907	1285.120483	-637.755737	-85.801147	1297.836304	-609.867126	109.074066	1320.837280	-593.579407	110.350426	1586.008301	-714.585754	326.515472	1049.612061	-662.390320	-138.225769	1064.866699	-597.947266	307.653229	807.250916	-556.036438	-94.073997	828.284973	-619.093567	99.052391	960.953979	393.674896	-2.065281	925.720032	411.786438	179.457520
-632.620361	199.838440	863.352844	-626.775513	1.259028	859.680664	-747.624756	237.844254	419.932098	-673.977356	-24.727871	472.580872	-733.794189	240.178711	67.356110	-737.374146	-14.205244	75.960640	-679.467834	303.154877	1285.124878	-637.778992	-85.836800	1297.782471	-609.885315	109.075447	1320.792725	-593.509705	110.344841	1586.011597	-714.593140	326.526184	1049.602295	-662.395081	-138.235382	1064.819336	-597.934326	307.604675	807.229492	-556.046753	-94.068893	828.241760	-619.091248	99.022354	960.940918	393.527985	-2.095053	925.705017	411.609131	179.428223
-632.594238	199.818924	863.359497	-626.747925	1.239364	859.676025	-747.579651	237.832764	419.972137	-673.949219	-24.712349	472.559265	-733.762329	240.152222	67.343628	-737.359497	-14.215988	75.970062	-679.468811	303.118439	1285.083374	-637.755920	-85.860321	1297.751465	-609.887207	109.024612	1320.761475	-593.455383	110.332115	1586.002808	-714.604187	326.464996	1049.594971	-662.416260	-138.265686	1064.799805	-597.932068	307.576996	807.198792	-556.028870	-94.071053	828.224182	-619.063477	98.997208	960.941772	393.362305	-2.091715	925.685425	411.398041	179.412415
-632.577942	199.784973	863.349854	-626.720947	1.209758	859.663940	-747.555908	237.791245	419.977081	-673.941406	-24.706308	472.544098	-733.787659	240.174683	67.361298	-737.367493	-14.217270	75.971390	-679.474915	303.106384	1285.082275	-637.771423	-85.875046	1297.738159	-609.884094	108.986511	1320.750244	-593.391113	110.337898	1585.997925	-714.587036	326.413727	1049.554688	-662.401611	-138.266449	1064.751099	-597.916016	307.557465	807.189026	-556.046143	-94.117378	828.178467	-619.040771	98.964806	960.930786	393.237915	-2.103570	925.690552	411.239136	179.408768
-632.533081	199.761871	863.363159	-626.691772	1.187153	859.678223	-747.521362	237.775711	419.985352	-673.946899	-24.742802	472.557983	-733.803345	240.175293	67.360291	-737.359558	-14.200915	75.943886	-679.475830	303.070374	1285.061890	-637.773743	-85.919495	1297.725586	-609.913147	108.961105	1320.713379	-593.347595	110.314423	1585.995361	-714.576965	326.379852	1049.540283	-662.421387	-138.292130	1064.732666	-597.897278	307.512390	807.181458	-556.059692	-94.150673	828.134766	-619.018188	98.941139	960.946045	393.116699	-2.149957	925.676758	411.076813	179.393280
-632.528076	199.742874	863.353943	-626.713501	1.168643	859.656616	-747.515076	237.805695	420.003754	-673.940674	-24.732666	472.558929	-733.799927	240.137054	67.364288	-737.390198	-14.217677	75.942360	-679.482910	303.057129	1285.040039	-637.770203	-85.956009	1297.692139	-609.920044	108.933495	1320.697998	-593.312012	110.290436	1585.992188	-714.568054	326.348999	1049.525024	-662.418701	-138.265747	1064.684692	-597.874939	307.475220	807.169739	-556.028870	-94.155396	828.116211	-619.021667	98.914879	960.930054	392.998779	-2.125756	925.677490	410.906677	179.378860
-632.479065	199.732666	863.347656	-626.660461	1.100576	859.677795	-747.460205	237.780167	420.005798	-673.909119	-24.767973	472.563171	-733.748047	240.136139	67.341705	-737.411621	-14.216680	75.954956	-679.472961	303.006409	1285.015747	-637.759277	-85.961472	1297.664185	-609.940796	108.897575	1320.660156	-593.276917	110.276756	1585.976807	-714.582458	326.316956	1049.488037	-662.442017	-138.315247	1064.691650	-597.863220	307.447968	807.149048	-556.024963	-94.153931	828.095764	-618.988159	98.889610	960.939575	392.939514	-2.152588	925.684814	410.768585	179.368759
-632.454285	199.698761	863.357300	-626.659729	1.088636	859.664978	-747.466125	237.759628	419.973480	-673.916504	-24.774620	472.566254	-733.782776	240.134735	67.338097	-737.376831	-14.218044	75.978928	-679.496338	302.988342	1284.990479	-637.751648	-85.975487	1297.657959	-609.952026	108.868973	1320.636108	-593.250427	110.239517	1585.977783	-714.571106	326.255463	1049.495728	-662.437500	-138.325745	1064.664063	-597.847290	307.429260	807.137085	-556.031555	-94.167313	828.080811	-618.980103	98.853836	960.938293	392.828369	-2.159218	925.692383	410.628876	179.344299
-632.441772	199.682632	863.356201	-626.617981	1.076723	859.678833	-747.464539	237.765457	419.985596	-673.897827	-24.770218	472.545624	-733.822083	240.133423	67.337173	-737.367004	-14.204912	75.964828	-679.490540	302.962189	1285.000122	-637.749573	-86.010666	1297.649902	-609.959412	108.836052	1320.634033	-593.222412	110.212769	1585.981323	-714.580933	326.208160	1049.468994	-662.450745	-138.300354	1064.620361	-597.811584	307.381989	807.139099	-556.019714	-94.181519	828.055359	-618.959656	98.848633	960.945496	392.773682	-2.134812	925.699463	410.493103	179.343552
-632.413696	199.687943	863.361023	-626.617126	1.078493	859.668152	-747.453369	237.754715	420.033600	-673.869446	-24.786779	472.545532	-733.795532	240.139038	67.350624	-737.354858	-14.202553	75.929863	-679.487122	302.943359	1284.978394	-637.752563	-86.022934	1297.620728	-609.970337	108.816109	1320.625854	-593.195740	110.186714	1585.983887	-714.578308	326.168488	1049.456787	-662.467285	-138.314468	1064.605835	-597.810364	307.368378	807.125916	-555.997681	-94.188797	828.056458	-618.946167	98.842979	960.942566	392.710205	-2.156629	925.706665	410.373871	179.339050
-632.386414	199.641113	863.357910	-626.585754	1.017655	859.659668	-747.454102	237.751068	420.023132	-673.846252	-24.806934	472.561737	-733.830200	240.127747	67.347359	-737.341248	-14.198738	75.944595	-679.477295	302.934021	1284.975830	-637.764709	-86.028229	1297.577271	-609.965088	108.793488	1320.618652	-593.180664	110.150986	1585.979980	-714.584351	326.140625	1049.455444	-662.470642	-138.348312	1064.601807	-597.807678	307.280884	807.132019	-555.968872	-94.203201	828.062134	-618.927246	98.786430	960.937805	392.661041	-2.201673	925.743530	410.290100	179.293228
-632.399902	199.648331	863.361511	-626.598938	1.012542	859.643433	-747.430237	237.761429	420.025787	-673.819824	-24.792049	472.555481	-733.816711	240.134140	67.372154	-737.276733	-14.203815	75.954468	-679.523438	302.906830	1284.973389	-637.779114	-86.073792	1297.587402	-610.005493	108.750931	1320.593384	-593.167480	110.119225	1585.988525	-714.602356	326.123169	1049.449463	-662.503479	-138.340149	1064.560669	-597.798950	307.284607	807.114502	-555.970764	-94.209503	828.034729	-618.926025	98.778137	960.929810	392.634277	-2.206977	925.737793	410.201630	179.267776
-632.361572	199.615204	863.355103	-626.556580	0.979107	859.632690	-747.401123	237.715347	420.015167	-673.826416	-24.797514	472.544586	-733.792664	240.135696	67.368950	-737.345886	-14.204971	75.929146	-679.522827	302.888062	1284.968750	-637.795593	-86.076057	1297.570801	-610.008667	108.729019	1320.590820	-593.156433	110.064896	1585.989502	-714.592041	326.060089	1049.426025	-662.507813	-138.352005	1064.550537	-597.760925	307.223938	807.116089	-555.972168	-94.212616	828.030884	-618.901123	98.742401	960.922791	392.603302	-2.177695	925.727112	410.109802	179.285751
-632.343384	199.595642	863.343262	-626.545654	0.974680	859.642090	-747.421265	237.724640	420.019836	-673.821045	-24.828352	472.534851	-733.807129	240.134903	67.369102	-737.362549	-14.218942	75.964424	-679.556030	302.869476	1284.968140	-637.813049	-86.119049	1297.560913	-610.025146	108.706924	1320.565918	-593.138428	110.018829	1585.987305	-714.600586	326.066498	1049.421143	-662.517090	-138.357864	1064.530762	-597.747986	307.191986	807.129150	-555.946960	-94.221695	828.032898	-618.872253	98.740997	960.920227	392.556915	-2.221705	925.743591	410.035156	179.257553
-632.342773	199.596481	863.342224	-626.538696	0.946309	859.635132	-747.422363	237.725632	420.020355	-673.811829	-24.848143	472.546600	-733.820435	240.139908	67.356850	-737.325928	-14.220478	75.935547	-679.551575	302.854797	1284.961548	-637.806030	-86.126221	1297.539551	-610.039185	108.699837	1320.560303	-593.127930	109.977753	1585.997559	-714.603455	326.006897	1049.433960	-662.535889	-138.348297	1064.490479	-597.733948	307.170197	807.125488	-555.939087	-94.204971	827.996582	-618.867615	98.724861	960.916138	392.566803	-2.227841	925.746399	409.991669	179.253098
-632.319458	199.596710	863.351807	-626.518921	0.917256	859.640259	-747.378479	237.671921	419.987305	-673.809570	-24.846859	472.551514	-733.752319	240.129425	67.339981	-737.295959	-14.230514	75.949051	-679.552124	302.833221	1284.946411	-637.856262	-86.161263	1297.510620	-610.044922	108.671066	1320.546387	-593.122498	109.926048	1585.998047	-714.578735	325.956604	1049.398193	-662.551514	-138.363693	1064.466797	-597.729492	307.154236	807.130859	-555.935181	-94.224243	827.983643	-618.854370	98.708031	960.924316	392.567017	-2.269835	925.763855	409.963562	179.242142
-632.323608	199.528244	863.320923	-626.520264	0.879829	859.624451	-747.387451	237.648148	420.013977	-673.830688	-24.903564	472.576477	-733.741211	240.127747	67.358437	-737.337585	-14.249748	75.956940	-679.555786	302.801270	1284.930786	-637.874023	-86.183861	1297.489502	-610.075256	108.654190	1320.531006	-593.133545	109.876221	1586.012817	-714.587830	325.941803	1049.400879	-662.558838	-138.355759	1064.455811	-597.735168	307.093262	807.111633	-555.949463	-94.248291	827.963440	-618.846558	98.662834	960.899963	392.619995	-2.253484	925.764099	409.951202	179.240555
-632.306702	199.554977	863.328857	-626.488647	0.877023	859.614319	-747.428223	237.661667	420.038635	-673.835266	-24.908209	472.580933	-733.770630	240.127029	67.359802	-737.372253	-14.233020	75.930153	-679.558655	302.796387	1284.928223	-637.853638	-86.189987	1297.495361	-610.087463	108.627090	1320.511353	-593.128540	109.829529	1586.012695	-714.594421	325.954376	1049.391724	-662.571777	-138.377533	1064.420044	-597.734497	307.073242	807.111389	-555.947876	-94.250801	827.943665	-618.818176	98.666901	960.898315	392.622803	-2.255333	925.782654	409.917694	179.234070
-632.308228	199.533524	863.328674	-626.463989	0.833031	859.624817	-747.424194	237.646317	420.036316	-673.832764	-24.932358	472.577484	-733.768188	240.127045	67.357986	-737.366882	-14.238660	75.943977	-679.562500	302.766449	1284.904663	-637.892090	-86.223824	1297.459961	-610.116089	108.589943	1320.494751	-593.130554	109.782425	1586.019775	-714.593506	325.950928	1049.394287	-662.587524	-138.387589	1064.420776	-597.734253	307.073547	807.111633	-555.952332	-94.248375	827.928406	-618.807617	98.641060	960.903687	392.657623	-2.265086	925.776794	409.913055	179.219681
-632.328918	199.515884	863.329834	-626.479126	0.820425	859.617554	-747.425720	237.609940	420.008209	-673.828308	-24.929153	472.596008	-733.764587	240.140335	67.367561	-737.347656	-14.240118	75.939896	-679.574707	302.737732	1284.895264	-637.899536	-86.237595	1297.450439	-610.116699	108.585541	1320.495483	-593.130554	109.733833	1586.028809	-714.589661	325.931946	1049.384033	-662.599548	-138.365097	1064.407593	-597.717834	307.091827	807.106262	-555.966431	-94.265747	827.923706	-618.817261	98.622238	960.899658	392.683014	-2.289199	925.789734	409.909821	179.222229
-632.341858	199.471405	863.307678	-626.475647	0.790165	859.618225	-747.492065	237.611786	420.018982	-673.815063	-24.919912	472.584564	-733.836975	240.125748	67.358604	-737.318665	-14.235023	75.951706	-679.564819	302.722839	1284.899048	-637.868469	-86.279526	1297.470337	-610.120422	108.566193	1320.502930	-593.156738	109.689598	1586.036499	-714.612671	325.910095	1049.390381	-662.614441	-138.374496	1064.406738	-597.720337	307.078308	807.105530	-555.963318	-94.273926	827.911316	-618.815186	98.597260	960.888367	392.766296	-2.267681	925.777405	409.934998	179.230118
-632.342896	199.464264	863.316895	-626.494446	0.780749	859.615845	-747.502808	237.607880	420.009796	-673.829468	-24.929979	472.579956	-733.778809	240.135864	67.357918	-737.369873	-14.264067	75.961975	-679.568665	302.696411	1284.901855	-637.915771	-86.308861	1297.428833	-610.157410	108.539902	1320.484741	-593.165222	109.633308	1586.051270	-714.590332	325.850616	1049.380737	-662.638367	-138.401169	1064.403931	-597.729492	307.064545	807.089966	-555.984192	-94.297295	827.924744	-618.826416	98.582214	960.891907	392.802948	-2.284063	925.800354	409.940430	179.228745
-632.317505	199.416595	863.308777	-626.433228	0.727055	859.620911	-747.524292	237.558731	420.027222	-673.843201	-24.943050	472.582703	-733.752686	240.115616	67.342682	-737.366272	-14.272089	75.954071	-679.580139	302.677673	1284.897217	-637.876709	-86.324997	1297.453247	-610.158508	108.521400	1320.477783	-593.179932	109.591469	1586.059082	-714.593262	325.845428	1049.387451	-662.641663	-138.364883	1064.394531	-597.739075	307.063995	807.098755	-555.964600	-94.298439	827.925964	-618.786072	98.540009	960.890808	392.891510	-2.268535	925.787903	409.976196	179.236755
-632.336731	199.466385	863.328430	-626.437073	0.748448	859.598511	-747.558899	237.550888	420.043335	-673.836792	-24.938488	472.578796	-733.794861	240.116425	67.387756	-737.361572	-14.271453	75.952682	-679.580994	302.665833	1284.910767	-637.914978	-86.344604	1297.416626	-610.152161	108.489288	1320.489014	-593.180786	109.526588	1586.058350	-714.587463	325.827057	1049.399536	-662.659790	-138.384094	1064.372803	-597.742065	307.047241	807.096741	-555.987061	-94.321602	827.904785	-618.797729	98.555595	960.889099	392.973602	-2.320735	925.819336	410.032440	179.238815
-632.364136	199.436554	863.310974	-626.464172	0.683435	859.586060	-747.617188	237.508636	420.070953	-673.876343	-25.007883	472.598328	-733.839172	240.115768	67.383560	-737.378296	-14.269611	75.942726	-679.566528	302.653900	1284.912476	-637.900818	-86.362236	1297.400513	-610.185852	108.473747	1320.470703	-593.193359	109.501976	1586.067871	-714.606628	325.826996	1049.399780	-662.658630	-138.411972	1064.366577	-597.758362	307.047546	807.101318	-555.990295	-94.329201	827.882629	-618.806580	98.511536	960.872253	393.061401	-2.306014	925.822693	410.066711	179.242874
-632.363098	199.473694	863.333496	-626.435242	0.672163	859.584900	-747.617676	237.498566	420.038055	-673.829102	-24.994932	472.568146	-733.757996	240.134583	67.380554	-737.357544	-14.264952	75.939720	-679.562622	302.622314	1284.914063	-637.916382	-86.381668	1297.382690	-610.193970	108.445259	1320.455322	-593.210693	109.462036	1586.064453	-714.641663	325.829376	1049.413940	-662.683777	-138.409912	1064.318726	-597.797058	307.052521	807.075378	-555.990662	-94.312714	827.868774	-618.802490	98.514153	960.883972	393.195404	-2.256361	925.816101	410.151520	179.300415
-632.377991	199.431656	863.332581	-626.427124	0.651567	859.600647	-747.657166	237.503815	420.045349	-673.830261	-24.995495	472.570618	-733.785034	240.129898	67.371101	-737.358643	-14.265102	75.940140	-679.582153	302.589264	1284.899292	-637.968750	-86.419327	1297.346191	-610.193848	108.440338	1320.457153	-593.239075	109.432076	1586.033936	-714.638672	325.789093	1049.376343	-662.699280	-138.418961	1064.317017	-597.803101	307.053375	807.083130	-555.992554	-94.318619	827.857788	-618.808167	98.492157	960.891785	393.323273	-2.296080	925.832825	410.224945	179.297928
-632.390137	199.437576	863.335083	-626.447205	0.650967	859.590759	-747.668823	237.445938	420.035309	-673.836426	-25.000338	472.570221	-733.795837	240.129166	67.364212	-737.378113	-14.269417	75.942162	-679.586182	302.587097	1284.881714	-637.983704	-86.426666	1297.324341	-610.198975	108.413345	1320.430420	-593.253967	109.404617	1586.030518	-714.662231	325.791077	1049.384033	-662.697754	-138.423920	1064.300537	-597.835022	307.040192	807.067261	-556.011047	-94.333214	827.825500	-618.813477	98.488571	960.886841	393.425598	-2.287179	925.852844	410.302521	179.281754
-632.400391	199.388687	863.321350	-626.458191	0.627409	859.586121	-747.727173	237.453293	420.059143	-673.865417	-25.022419	472.590027	-733.767395	240.118332	67.380150	-737.384399	-14.270114	75.944939	-679.599426	302.580322	1284.885986	-637.967041	-86.431091	1297.292114	-610.211243	108.407585	1320.406128	-593.242798	109.333870	1586.063965	-714.653503	325.742096	1049.389282	-662.697449	-138.449066	1064.264160	-597.836060	307.039368	807.077698	-555.986450	-94.359886	827.828796	-618.821899	98.456734	960.877502	393.572327	-2.260383	925.858093	410.377869	179.320160
-632.404358	199.392548	863.320129	-626.461182	0.604288	859.572205	-747.726990	237.436935	420.051239	-673.860535	-25.019922	472.578705	-733.759888	240.118561	67.378952	-737.379944	-14.290722	75.949715	-679.607056	302.540436	1284.870850	-637.961182	-86.451714	1297.290527	-610.205994	108.373062	1320.426025	-593.258911	109.302002	1586.057251	-714.663025	325.722076	1049.376465	-662.691467	-138.446304	1064.255493	-597.857788	307.005310	807.074402	-556.005981	-94.381546	827.811890	-618.821411	98.441177	960.869385	393.737335	-2.243098	925.858948	410.495636	179.337204
-632.392700	199.385391	863.317200	-626.442566	0.589438	859.583069	-747.777283	237.404205	420.049103	-673.867004	-25.044659	472.589478	-733.775330	240.107162	67.371658	-737.408508	-14.293878	75.956833	-679.596436	302.529236	1284.872437	-637.969299	-86.462280	1297.278564	-610.237122	108.362007	1320.401001	-593.269897	109.276634	1586.054077	-714.709534	325.762299	1049.386475	-662.706482	-138.434753	1064.234497	-598.098511	306.933105	807.022827	-556.004456	-94.379745	827.767273	-618.817200	98.437126	960.874634	393.921539	-2.262578	925.854736	410.609131	179.345856
-632.432922	199.365265	863.324036	-626.456177	0.567240	859.589111	-747.793823	237.395950	420.066284	-673.927856	-25.080574	472.573853	-733.716980	240.116196	67.367226	-737.407349	-14.293651	75.959442	-679.605164	302.523926	1284.883545	-637.981140	-86.483688	1297.263184	-610.253357	108.334564	1320.378296	-593.278687	109.233589	1586.047729	-714.719727	325.728394	1049.373901	-662.703064	-138.435730	1064.218506	-597.911255	306.961029	807.062561	-556.012085	-94.397095	827.744690	-618.836670	98.417244	960.880249	394.112640	-2.272592	925.869995	410.746094	179.380035
-632.450378	199.368668	863.313110	-626.463928	0.556163	859.576660	-747.851807	237.408127	420.053925	-673.937073	-25.097034	472.566559	-733.778259	240.118591	67.323029	-737.380310	-14.291991	75.964424	-679.607849	302.501740	1284.861938	-637.997620	-86.509727	1297.258911	-610.268738	108.336609	1320.385132	-593.286865	109.209412	1586.044922	-714.783020	325.764282	1049.363159	-662.722534	-138.455475	1064.205200	-598.134766	306.856415	806.995056	-556.020020	-94.399597	827.739746	-618.839050	98.413597	960.867554	394.271606	-2.259560	925.872192	410.880249	179.371750
-632.448914	199.368179	863.312439	-626.456421	0.523745	859.573730	-747.869202	237.352783	420.066132	-673.961975	-25.107733	472.584259	-733.752563	240.123062	67.326172	-737.370667	-14.291185	75.963791	-679.615723	302.503174	1284.868164	-638.060242	-86.534042	1297.224854	-610.290588	108.310867	1320.345093	-593.301697	109.184731	1586.038330	-714.789429	325.731110	1049.355835	-662.726624	-138.474899	1064.176025	-598.146606	306.831055	806.983337	-556.029175	-94.426003	827.712341	-618.834839	98.396584	960.865723	394.483582	-2.213220	925.873657	411.016144	179.393051
-632.464844	199.373886	863.319214	-626.460632	0.521763	859.575989	-747.907776	237.352448	420.055054	-673.944458	-25.103077	472.572174	-733.755005	240.129517	67.350861	-737.375427	-14.291588	75.964218	-679.639282	302.472870	1284.833618	-638.068054	-86.537613	1297.175049	-610.294128	108.286003	1320.356567	-593.299561	109.148766	1586.040527	-714.794739	325.686432	1049.343994	-662.724792	-138.478958	1064.165527	-598.150208	306.808350	806.992126	-556.054199	-94.420799	827.703979	-618.842773	98.396950	960.869995	394.677399	-2.208038	925.906372	411.158020	179.383987
-632.482056	199.400345	863.323730	-626.494385	0.513604	859.558777	-747.973938	237.374603	420.101563	-673.945557	-25.104109	472.570251	-733.749451	240.117950	67.368690	-737.376404	-14.291682	75.964470	-679.658752	302.445404	1284.834595	-638.018860	-86.535416	1297.199341	-610.300659	108.291519	1320.353882	-593.292542	109.127991	1586.038330	-714.810059	325.637451	1049.354736	-662.742065	-138.449631	1064.159058	-598.201843	306.795258	806.985474	-556.063782	-94.429588	827.680969	-618.859497	98.394897	960.862549	394.837677	-2.218498	925.912903	411.312347	179.373779
-632.490295	199.398560	863.322754	-626.480225	0.521897	859.564392	-747.979736	237.343536	420.092377	-673.943970	-25.093914	472.559418	-733.775452	240.126236	67.368095	-737.388489	-14.292725	75.965469	-679.676086	302.435272	1284.816772	-638.030090	-86.550438	1297.178467	-610.312622	108.282936	1320.327515	-593.300720	109.110199	1586.035645	-714.847717	325.621002	1049.352051	-662.752441	-138.448532	1064.145996	-598.215088	306.760193	806.978577	-556.066040	-94.432426	827.661743	-618.868774	98.402184	960.866211	395.002380	-2.197078	925.942261	411.426208	179.383850
-632.501160	199.415970	863.314392	-626.489502	0.517062	859.552490	-748.028870	237.321976	420.091949	-673.931885	-25.089851	472.555481	-733.828735	240.109848	67.341965	-737.411377	-14.291604	75.962738	-679.696777	302.440735	1284.826172	-638.041565	-86.571068	1297.163574	-610.347961	108.273232	1320.317505	-593.304932	109.087181	1586.032227	-714.864990	325.581482	1049.333374	-662.774414	-138.445953	1064.131958	-598.212585	306.759705	806.974976	-556.080261	-94.425865	827.636108	-618.869019	98.407272	960.854980	395.193542	-2.191229	925.948975	411.582123	179.402573
-632.507507	199.398697	863.307190	-626.508606	0.510048	859.550110	-748.037903	237.297089	420.057007	-673.886719	-25.082508	472.565979	-733.749451	240.106598	67.352844	-737.421021	-14.300078	75.945396	-679.709961	302.436737	1284.791260	-638.081360	-86.573631	1297.128052	-610.349976	108.272614	1320.316650	-593.309570	109.075043	1586.020996	-714.874817	325.561859	1049.324341	-662.802734	-138.460983	1064.118408	-598.259094	306.728149	806.978271	-556.114014	-94.422104	827.641968	-618.893311	98.396408	960.851501	395.374268	-2.149116	925.958557	411.700104	179.413254
-632.555176	199.367508	863.289185	-626.519592	0.491605	859.548462	-748.105347	237.310272	420.083771	-673.916321	-25.111027	472.571838	-733.751160	240.118912	67.341751	-737.432129	-14.301290	75.949387	-679.750305	302.432800	1284.802368	-638.080627	-86.580528	1297.140747	-610.381653	108.261337	1320.280151	-593.308655	109.063591	1586.019531	-714.915771	325.518341	1049.313843	-662.829285	-138.435699	1064.111572	-598.276306	306.701874	806.954834	-556.109497	-94.413872	827.645752	-618.919312	98.381714	960.841492	395.506348	-2.150574	925.977478	411.825775	179.424667
-632.563843	199.397369	863.294678	-626.523865	0.485708	859.554993	-748.101746	237.298553	420.083649	-673.904236	-25.126677	472.569214	-733.760803	240.128448	67.341675	-737.415466	-14.302822	75.954605	-679.749634	302.427704	1284.818848	-638.129089	-86.595078	1297.103882	-610.397888	108.258835	1320.276123	-593.302185	109.045380	1586.008545	-714.931030	325.484924	1049.314331	-662.859802	-138.454269	1064.098999	-598.298340	306.707214	806.969849	-556.146423	-94.414215	827.609192	-618.932495	98.394516	960.848206	395.705780	-2.142971	925.992126	411.984009	179.450409
-632.572754	199.384644	863.298157	-626.528442	0.484589	859.557495	-748.165894	237.314178	420.087555	-673.921204	-25.140608	472.571777	-733.785767	240.133286	67.331322	-737.420227	-14.298144	75.973167	-679.768188	302.422455	1284.789551	-638.132751	-86.587158	1297.088379	-610.413452	108.248230	1320.272339	-593.297607	109.029182	1586.009033	-714.977661	325.494720	1049.311035	-662.883789	-138.467422	1064.061035	-598.329102	306.686218	806.970825	-556.202148	-94.416718	827.595398	-618.935425	98.387398	960.850769	395.822723	-2.143129	926.011902	412.084869	179.450912
-632.602051	199.394135	863.303223	-626.571045	0.498373	859.562500	-748.169312	237.304077	420.087677	-673.907471	-25.126404	472.551605	-733.814270	240.131958	67.328751	-737.390564	-14.310999	75.947411	-679.785828	302.423431	1284.795776	-638.151123	-86.577690	1297.068359	-610.416321	108.233818	1320.260132	-593.293823	109.017097	1585.989014	-714.978271	325.481964	1049.283447	-662.897766	-138.474457	1064.059814	-598.361267	306.673737	806.944641	-556.208313	-94.398743	827.585083	-618.969727	98.398270	960.855652	395.981812	-2.160235	926.037415	412.221771	179.456863
-632.597168	199.428574	863.322083	-626.583496	0.510225	859.557922	-748.157288	237.295914	420.103729	-673.901672	-25.126799	472.544403	-733.765564	240.122025	67.343620	-737.386902	-14.301252	75.934326	-679.805603	302.402710	1284.800537	-638.171875	-86.596893	1297.040894	-610.425476	108.222557	1320.240967	-593.275574	109.011162	1585.984619	-715.032959	325.488281	1049.295532	-662.927612	-138.438980	1064.035400	-598.383667	306.651825	806.950439	-556.220398	-94.386589	827.585449	-618.980713	98.408752	960.863342	396.089081	-2.171943	926.033630	412.326782	179.460373
-632.615967	199.434555	863.328125	-626.556580	0.487652	859.568665	-748.197266	237.293655	420.105133	-673.922363	-25.138735	472.537048	-733.765930	240.126984	67.335678	-737.397583	-14.294133	75.945381	-679.778137	302.406219	1284.792603	-638.166565	-86.597076	1297.016479	-610.450012	108.213020	1320.225830	-593.274780	109.004265	1585.978516	-715.039612	325.477325	1049.298828	-662.944641	-138.449982	1064.040283	-598.417480	306.661072	806.955994	-556.260193	-94.384254	827.569092	-618.994690	98.404892	960.873718	396.200165	-2.168983	926.034241	412.439270	179.457733
-632.646606	199.458450	863.321533	-626.572693	0.505535	859.552734	-748.226807	237.304779	420.099457	-673.875671	-25.094555	472.545532	-733.802368	240.121628	67.326065	-737.445374	-14.302217	75.950417	-679.834045	302.409180	1284.777954	-638.181274	-86.604149	1297.032104	-610.437012	108.216202	1320.229736	-593.269409	109.000237	1585.968140	-715.075867	325.475281	1049.297119	-662.974487	-138.445465	1064.011841	-598.419922	306.646301	806.941895	-556.279114	-94.369858	827.582764	-619.010925	98.422134	960.861633	396.308563	-2.207782	926.067932	412.544830	179.458267
-632.684814	199.503479	863.332092	-626.596924	0.504959	859.541321	-748.255676	237.298599	420.098938	-673.885010	-25.110861	472.531036	-733.810486	240.151291	67.343254	-737.443970	-14.302459	75.951866	-679.813354	302.417847	1284.776489	-638.172363	-86.598831	1297.010742	-610.477966	108.231361	1320.205933	-593.268982	109.000534	1585.965942	-715.105164	325.476257	1049.290405	-663.016724	-138.505829	1064.046143	-598.478210	306.672363	806.933716	-556.649963	-94.641487	827.363281	-619.040588	98.434563	960.860901	396.462219	-2.175513	926.070740	412.654938	179.461609
-632.701233	199.463608	863.311035	-626.606262	0.492685	859.541382	-748.235901	237.275925	420.086456	-673.904236	-25.128922	472.547180	-733.738403	240.149078	67.320770	-737.469666	-14.304724	75.957306	-679.843140	302.412720	1284.769531	-638.196045	-86.601173	1297.000732	-610.475525	108.236496	1320.192871	-593.256958	109.000832	1585.955322	-715.131287	325.507019	1049.278687	-663.026611	-138.433594	1064.033081	-598.501892	306.672546	806.927612	-556.355469	-94.375679	827.544922	-619.045410	98.419449	960.849670	396.576996	-2.162110	926.068420	412.776611	179.453506
-632.747925	199.493546	863.319275	-626.643372	0.520925	859.536682	-748.310913	237.299179	420.095215	-673.875732	-25.111942	472.551697	-733.770569	240.153107	67.345108	-737.454346	-14.303263	75.953491	-679.862610	302.421509	1284.767212	-638.211426	-86.574966	1296.989868	-610.462585	108.231445	1320.209106	-593.254272	108.999489	1585.953491	-715.150452	325.476379	1049.291504	-663.052002	-138.417572	1064.004028	-598.528870	306.678436	806.923645	-556.364807	-94.348152	827.543213	-619.085876	98.442650	960.851196	396.707855	-2.144353	926.073120	412.882172	179.467453
-632.763489	199.497192	863.311707	-626.675476	0.511753	859.541138	-748.314270	237.277542	420.089630	-673.915405	-25.138254	472.522095	-733.784241	240.154556	67.370560	-737.419861	-14.295595	75.941147	-679.853638	302.414063	1284.775513	-638.196777	-86.583488	1297.006226	-610.483276	108.229401	1320.200195	-593.238892	108.996544	1585.938232	-715.154846	325.493500	1049.284424	-663.063843	-138.433350	1063.985840	-598.552612	306.700165	806.917786	-556.409058	-94.336159	827.532715	-619.106506	98.445229	960.849426	396.827240	-2.132174	926.072815	412.988342	179.443802
-632.765808	199.524765	863.315613	-626.669495	0.494258	859.549988	-748.402649	237.292145	420.121613	-673.909180	-25.121634	472.524353	-733.789551	240.146713	67.348045	-737.437317	-14.310157	75.917641	-679.862183	302.423828	1284.759521	-638.252441	-86.594292	1296.967285	-610.481689	108.235588	1320.181274	-593.229065	109.004349	1585.934082	-715.165161	325.510437	1049.293335	-663.089233	-138.428802	1063.979858	-598.558105	306.719574	806.906433	-556.422668	-94.336578	827.516846	-619.116394	98.453125	960.857117	396.925323	-2.132196	926.086670	413.090393	179.455673
-632.774658	199.534866	863.293823	-626.670410	0.483683	859.546753	-748.400208	237.281891	420.110168	-673.905579	-25.118555	472.525208	-733.753723	240.153992	67.344757	-737.407043	-14.300276	75.928467	-679.844849	302.416412	1284.768188	-638.241516	-86.597656	1296.977051	-610.506287	108.219154	1320.168945	-593.206909	109.011536	1585.918335	-715.175049	325.532471	1049.281738	-663.146729	-138.479385	1063.984375	-598.582764	306.739197	806.885376	-556.776550	-94.556343	827.326843	-619.121155	98.462738	960.844727	397.063019	-2.111650	926.083862	413.208649	179.454056
-632.803833	199.549530	863.289978	-626.680664	0.475189	859.549133	-748.458496	237.254486	420.108887	-673.932922	-25.134830	472.531342	-733.830078	240.152786	67.318588	-737.431641	-14.299344	75.927910	-679.863770	302.419006	1284.733765	-638.286011	-86.588943	1296.923584	-610.509399	108.232498	1320.142456	-593.187012	109.009392	1585.914429	-715.191406	325.575592	1049.272339	-663.148987	-138.426361	1063.954834	-598.588928	306.747467	806.885071	-556.505737	-94.325066	827.476135	-619.133789	98.470398	960.843323	397.143768	-2.108524	926.087524	413.283112	179.454788
-632.829407	199.581635	863.289734	-626.688477	0.507711	859.545532	-748.459290	237.236771	420.078156	-673.952026	-25.124315	472.550537	-733.750427	240.149811	67.295807	-737.469299	-14.305353	75.931084	-679.870911	302.428650	1284.733276	-638.297424	-86.571754	1296.945068	-610.511658	108.235321	1320.142456	-593.169067	109.023232	1585.905518	-715.187683	325.560211	1049.267578	-663.184082	-138.475494	1063.981934	-598.602539	306.786743	806.882263	-556.818542	-94.567238	827.298950	-619.144104	98.502144	960.840698	397.242676	-2.099049	926.087402	413.352905	179.475586
-632.858032	199.587753	863.297607	-626.697144	0.551793	859.543518	-748.532166	237.280731	420.123932	-673.942993	-25.106522	472.552765	-733.826355	240.159683	67.310547	-737.460144	-14.301125	75.954559	-679.880554	302.418152	1284.734253	-638.245789	-86.552811	1296.975586	-610.518616	108.266289	1320.130249	-593.156555	109.021973	1585.890137	-715.210144	325.561066	1049.269531	-663.156982	-138.431931	1063.976074	-598.622253	306.791107	806.874817	-556.540100	-94.277664	827.466370	-619.153625	98.523384	960.842590	397.305054	-2.111644	926.093201	413.407623	179.454529
-632.852051	199.660828	863.325806	-626.686035	0.580128	859.542480	-748.558105	237.262222	420.144684	-673.911438	-25.026659	472.535095	-733.850159	240.159424	67.308708	-737.427673	-14.298060	75.942818	-679.902893	302.448944	1284.749878	-638.285461	-86.564735	1296.938110	-610.518494	108.267479	1320.133545	-593.139160	109.040428	1585.888550	-715.220093	325.546783	1049.267334	-663.175537	-138.370499	1063.954346	-598.622070	306.790771	806.872986	-556.542847	-94.257370	827.472046	-619.155640	98.559753	960.857056	397.401855	-2.113455	926.111145	413.487701	179.460342
-632.878662	199.624603	863.294678	-626.722534	0.558587	859.544617	-748.577454	237.263260	420.151642	-673.953918	-25.058455	472.554260	-733.869202	240.151550	67.313545	-737.449036	-14.300760	75.923355	-679.926819	302.445282	1284.745361	-638.346069	-86.562241	1296.894531	-610.522461	108.276039	1320.120605	-593.109985	109.037323	1585.895874	-715.227539	325.552338	1049.281250	-663.240784	-138.439758	1063.963013	-598.626892	306.794373	806.870422	-556.866333	-94.499382	827.268311	-619.180664	98.547066	960.842102	397.470764	-2.109166	926.111877	413.547363	179.468842
-632.920715	199.645905	863.302490	-626.741150	0.589635	859.548340	-748.600525	237.277542	420.131500	-673.977112	-25.054991	472.547668	-733.886597	240.150726	67.314476	-737.415710	-14.314788	75.920563	-679.942322	302.457458	1284.774170	-638.324158	-86.526505	1296.892822	-610.513977	108.287529	1320.130005	-593.096313	109.052353	1585.882690	-715.261414	325.598267	1049.278809	-663.248901	-138.419052	1063.933838	-598.628723	306.817902	806.881348	-556.898315	-94.514389	827.257080	-619.211792	98.572357	960.847961	397.567322	-2.101815	926.108643	413.612946	179.472870
-632.934753	199.671463	863.293884	-626.779541	0.575549	859.537231	-748.624695	237.268433	420.118561	-674.022034	-25.056541	472.535370	-733.877197	240.149689	67.310265	-737.438232	-14.307735	75.912270	-679.945496	302.494873	1284.769165	-638.323792	-86.524490	1296.883301	-610.518433	108.315384	1320.120361	-593.083984	109.053741	1585.884399	-715.263123	325.616058	1049.287842	-663.252869	-138.425064	1063.935181	-598.628784	306.810699	806.886353	-556.913452	-94.474350	827.253601	-619.231018	98.576096	960.837341	397.604889	-2.122000	926.115784	413.656921	179.453568
-632.955139	199.694260	863.297852	-626.783325	0.565950	859.541260	-748.637573	237.269394	420.100067	-674.040649	-25.070995	472.558289	-733.928345	240.162247	67.301826	-737.438110	-14.307306	75.912903	-679.947998	302.517181	1284.775513	-638.386047	-86.530273	1296.833740	-610.529358	108.329498	1320.119995	-593.050903	109.062172	1585.876953	-715.263977	325.628052	1049.273560	-663.288208	-138.398880	1063.905396	-598.648560	306.823212	806.897644	-556.926575	-94.475868	827.232971	-619.254211	98.583473	960.842529	397.647491	-2.097703	926.113647	413.706604	179.486435
-632.982971	199.722626	863.301086	-626.805542	0.561009	859.557068	-748.670898	237.317551	420.131622	-674.027039	-25.060499	472.554932	-733.924927	240.150787	67.321121	-737.439148	-14.317075	75.924583	-679.951172	302.530090	1284.791504	-638.326538	-86.492622	1296.862427	-610.531677	108.338860	1320.111328	-593.020996	109.067642	1585.871826	-715.269653	325.635284	1049.278198	-663.263611	-138.293976	1063.875854	-598.637634	306.820313	806.893677	-556.624023	-94.190666	827.417114	-619.273499	98.602211	960.851563	397.697754	-2.098176	926.125000	413.744873	179.469040
-632.984131	199.723221	863.301819	-626.805603	0.575563	859.557007	-748.685608	237.324142	420.153168	-674.042236	-25.072130	472.556091	-733.883118	240.157761	67.314415	-737.459412	-14.327187	75.936401	-679.960876	302.539337	1284.789551	-638.357422	-86.464417	1296.874023	-610.523376	108.371590	1320.113647	-592.989136	109.080910	1585.871948	-715.262512	325.628998	1049.309937	-663.282837	-138.302429	1063.887817	-598.636353	306.829315	806.905273	-556.622742	-94.164734	827.412842	-619.272644	98.609360	960.851746	397.742584	-2.075640	926.127930	413.764069	179.478439
-633.020264	199.718979	863.308105	-626.846130	0.596066	859.559265	-748.701111	237.331802	420.155182	-674.034546	-25.065758	472.548889	-733.883728	240.157715	67.314941	-737.475952	-14.303528	75.927757	-679.961365	302.564911	1284.799072	-638.379700	-86.447365	1296.855957	-610.507446	108.378746	1320.116577	-592.965759	109.073074	1585.875000	-715.261536	325.645538	1049.304565	-663.290222	-138.309204	1063.895264	-598.636169	306.826477	806.903015	-556.668335	-94.143105	827.408264	-619.307190	98.615189	960.855591	397.747742	-2.074401	926.131714	413.789246	179.502151
-633.030762	199.769669	863.337280	-626.853271	0.630522	859.566406	-748.695190	237.328873	420.158051	-673.981812	-25.025103	472.545502	-733.869202	240.168076	67.317131	-737.465332	-14.300878	75.947159	-679.968567	302.567078	1284.799927	-638.408875	-86.443214	1296.842651	-610.527527	108.400040	1320.116577	-592.939941	109.079773	1585.869141	-715.258972	325.677246	1049.337891	-663.331299	-138.280762	1063.889893	-598.637573	306.826111	806.905823	-557.003418	-94.384438	827.201355	-619.324646	98.646828	960.874451	397.798401	-2.053377	926.133972	413.825378	179.500824
-633.084778	199.781845	863.318359	-626.905090	0.608504	859.581726	-748.711731	237.341202	420.136292	-674.046875	-25.039494	472.544098	-733.849487	240.169174	67.319534	-737.460083	-14.301772	75.922890	-679.967957	302.592407	1284.811035	-638.391541	-86.410980	1296.857910	-610.521851	108.424072	1320.125732	-592.914734	109.087234	1585.870605	-715.248657	325.682556	1049.286377	-663.313599	-138.254379	1063.875244	-598.640381	306.852844	806.910034	-556.718323	-94.098083	827.394592	-619.374146	98.659470	960.872559	397.815521	-2.044797	926.118286	413.838928	179.498993
-633.082886	199.831528	863.342712	-626.930420	0.661829	859.575867	-748.724609	237.351990	420.115875	-674.047607	-25.039127	472.535706	-733.910461	240.159561	67.323654	-737.466431	-14.296048	75.964981	-679.983704	302.606537	1284.776245	-638.379944	-86.390671	1296.876587	-610.537720	108.446991	1320.105957	-592.896423	109.101875	1585.866943	-715.265320	325.719604	1049.290283	-663.354004	-138.212845	1063.898193	-598.647095	306.870453	806.905701	-557.028076	-94.285370	827.190002	-619.383911	98.694466	960.881348	397.823792	-2.047840	926.126343	413.846375	179.508667
-633.070557	199.823303	863.341187	-626.917053	0.646157	859.595032	-748.708008	237.368790	420.133118	-674.027710	-25.007072	472.546417	-733.908691	240.153183	67.301361	-737.482849	-14.303736	75.923851	-679.988098	302.621460	1284.782471	-638.393677	-86.373985	1296.874146	-610.540039	108.456535	1320.096802	-592.866089	109.102463	1585.856079	-715.275146	325.734406	1049.273071	-663.378357	-138.234100	1063.901489	-598.617920	306.890900	806.920044	-557.058899	-94.267792	827.204590	-619.383545	98.692551	960.891663	397.810516	-2.045958	926.117798	413.832825	179.526321
-633.096924	199.833298	863.344116	-626.957581	0.656114	859.598083	-748.709656	237.373825	420.113190	-674.048950	-25.023914	472.545837	-733.867004	240.167786	67.321358	-737.462341	-14.303416	75.954048	-679.985168	302.638184	1284.771606	-638.414124	-86.370384	1296.873901	-610.546509	108.481079	1320.103394	-592.847534	109.114784	1585.851318	-715.284607	325.765289	1049.288208	-663.394409	-138.214218	1063.895752	-598.623169	306.912811	806.918396	-557.099304	-94.254593	827.192810	-619.419067	98.701767	960.894897	397.815247	-2.007288	926.112732	413.841675	179.528290
-633.132751	199.839905	863.344604	-626.980286	0.688698	859.590271	-748.738647	237.423386	420.155884	-674.051575	-25.025894	472.540680	-733.889587	240.167572	67.326935	-737.469666	-14.277780	75.936516	-679.982056	302.657166	1284.792480	-638.417664	-86.349098	1296.866821	-610.558228	108.472115	1320.092407	-592.821655	109.124664	1585.856201	-715.278076	325.747284	1049.285522	-663.405273	-138.166107	1063.920654	-598.623291	306.932648	806.920471	-557.112427	-94.227310	827.207520	-619.442078	98.717934	960.890442	397.789001	-2.004767	926.114929	413.826935	179.532196
-633.128723	199.886215	863.370667	-627.019836	0.692348	859.604980	-748.722839	237.442078	420.156769	-674.076599	-25.009649	472.555817	-733.910828	240.166443	67.327644	-737.481750	-14.277962	75.935570	-680.001648	302.690674	1284.805420	-638.408325	-86.336266	1296.880981	-610.575684	108.484886	1320.093994	-592.799988	109.130157	1585.850708	-715.284729	325.768616	1049.283447	-663.408508	-138.170975	1063.922607	-598.656921	306.936127	806.918518	-557.133301	-94.187866	827.209717	-619.463806	98.735115	960.911194	397.796814	-2.011919	926.118530	413.853943	179.529541
-633.136292	199.884964	863.361084	-627.022095	0.715331	859.604187	-748.728516	237.444778	420.157532	-674.078125	-24.958366	472.544983	-733.951294	240.164795	67.326210	-737.453308	-14.270404	75.943489	-680.007507	302.692017	1284.810425	-638.461731	-86.341972	1296.867676	-610.590698	108.507065	1320.103271	-592.775269	109.153236	1585.845093	-715.283447	325.767883	1049.282593	-663.397583	-138.107544	1063.899780	-598.667419	306.954590	806.903809	-556.847656	-93.919472	827.398376	-619.467712	98.750519	960.905945	397.779846	-1.999003	926.095093	413.828247	179.531387
-633.134644	199.910797	863.366211	-627.045959	0.740112	859.608826	-748.677124	237.468521	420.122162	-674.084961	-24.957085	472.542053	-733.913696	240.166306	67.330078	-737.475525	-14.277534	75.930260	-680.010620	302.722260	1284.789307	-638.442444	-86.300568	1296.883911	-610.606323	108.525810	1320.074097	-592.753174	109.169556	1585.834961	-715.288879	325.775909	1049.289307	-663.440308	-138.109787	1063.908936	-598.687256	306.965759	806.903442	-557.158997	-94.154213	827.196106	-619.471313	98.774467	960.910034	397.750916	-1.957107	926.080872	413.822266	179.565659
-633.150024	199.907104	863.352173	-627.066101	0.734224	859.601318	-748.666321	237.477066	420.101837	-674.096680	-24.966457	472.562592	-733.914795	240.178238	67.317177	-737.451050	-14.270243	75.943565	-680.018005	302.722687	1284.777100	-638.458008	-86.289009	1296.866699	-610.612244	108.529930	1320.068726	-592.738892	109.182007	1585.820068	-715.330505	325.844269	1049.292114	-663.455139	-138.118195	1063.895386	-598.689697	306.981476	806.901978	-557.166138	-94.104294	827.192200	-619.490479	98.772644	960.899414	397.708282	-1.939645	926.086670	413.788177	179.608017
-633.159973	199.942429	863.356750	-627.075195	0.752255	859.597534	-748.670837	237.479340	420.106384	-674.096191	-24.966614	472.559753	-733.891174	240.159943	67.281227	-737.439697	-14.269228	75.942245	-680.016785	302.725861	1284.782837	-638.519165	-86.296448	1296.826294	-610.620178	108.524673	1320.086304	-592.714844	109.208176	1585.814331	-715.333496	325.824524	1049.289429	-663.443420	-138.059021	1063.861816	-598.690125	306.989838	806.895935	-556.859619	-93.854225	827.387634	-619.505310	98.795166	960.900330	397.669220	-1.940877	926.088318	413.781250	179.596741
-633.160278	199.955048	863.338440	-627.084717	0.745225	859.600220	-748.653503	237.520752	420.125916	-674.123962	-24.960222	472.545105	-733.925781	240.206940	67.337898	-737.432922	-14.268583	75.940285	-680.021240	302.745544	1284.788086	-638.515320	-86.280396	1296.853760	-610.629822	108.532837	1320.083130	-592.697937	109.224518	1585.815796	-715.336792	325.831299	1049.296997	-663.466125	-138.018768	1063.859741	-598.725708	307.035492	806.890442	-556.854431	-93.838089	827.397644	-619.497681	98.808495	960.891296	397.639282	-1.914197	926.073181	413.774200	179.586517
-633.141113	199.956406	863.342529	-627.078735	0.745992	859.603333	-748.650208	237.524216	420.109467	-674.124390	-24.948708	472.530823	-733.934631	240.196808	67.354469	-737.447510	-14.269855	75.941528	-680.045776	302.748047	1284.776489	-638.573547	-86.277840	1296.832886	-610.670593	108.535103	1320.061279	-592.692505	109.234726	1585.805664	-715.355286	325.844940	1049.283936	-663.495911	-138.027832	1063.858887	-598.710693	307.041443	806.904419	-556.860718	-93.817665	827.394897	-619.499512	98.807922	960.896423	397.596344	-1.870211	926.052429	413.755127	179.621445
-633.158264	199.964767	863.342163	-627.092834	0.742527	859.598206	-748.661865	237.531982	420.100922	-674.139160	-24.935024	472.533600	-733.949463	240.207367	67.340332	-737.453918	-14.270379	75.941116	-680.043274	302.771118	1284.786499	-638.568542	-86.264107	1296.837402	-610.696472	108.551018	1320.047607	-592.684448	109.247131	1585.793457	-715.362244	325.858490	1049.295532	-663.524902	-138.011765	1063.850708	-598.708862	307.049469	806.911926	-556.895142	-93.835945	827.368408	-619.522888	98.808006	960.894470	397.530701	-1.893781	926.062805	413.717163	179.622040
-633.153992	199.979019	863.340210	-627.137024	0.793360	859.579468	-748.667358	237.555832	420.100708	-674.142212	-24.910637	472.515259	-733.952881	240.207275	67.342285	-737.487366	-14.284419	75.944649	-680.040222	302.797577	1284.784912	-638.613831	-86.242775	1296.817749	-610.725891	108.561844	1320.039307	-592.667175	109.272705	1585.776489	-715.384033	325.898560	1049.275146	-663.559204	-137.982117	1063.833618	-598.738647	307.017517	806.888184	-556.898804	-93.823441	827.371521	-619.531982	98.829636	960.882813	397.480835	-1.838038	926.047058	413.678986	179.654938
-633.156189	199.967819	863.329773	-627.128845	0.797860	859.593323	-748.657715	237.591873	420.108246	-674.157898	-24.884466	472.526489	-733.985474	240.205948	67.344833	-737.482849	-14.278236	75.924133	-680.038391	302.806183	1284.789673	-638.643860	-86.232780	1296.806885	-610.732971	108.569099	1320.041138	-592.658142	109.280731	1585.777466	-715.387512	325.917572	1049.271484	-663.573486	-137.989761	1063.817383	-598.752808	307.028778	806.874939	-556.914246	-93.821030	827.376526	-619.532898	98.838699	960.885132	397.421265	-1.846988	926.047180	413.661987	179.675323
-633.163513	200.036301	863.339844	-627.133545	0.818498	859.589172	-748.655518	237.590042	420.098206	-674.167908	-24.892174	472.525665	-733.987610	240.199539	67.320404	-737.483276	-14.277799	75.924240	-680.044983	302.836182	1284.780518	-638.641357	-86.235802	1296.829834	-610.752014	108.589050	1320.045898	-592.641724	109.294846	1585.772949	-715.404968	325.953979	1049.270386	-663.598328	-137.973404	1063.807739	-598.744446	307.026642	806.888794	-556.944092	-93.810371	827.372192	-619.548157	98.876389	960.888977	397.365448	-1.811799	926.049133	413.634949	179.678146
-633.153381	200.065567	863.363281	-627.152710	0.832918	859.590210	-748.661804	237.617783	420.122314	-674.144897	-24.867786	472.535980	-733.951843	240.207382	67.318306	-737.443298	-14.272101	75.938904	-680.055908	302.835663	1284.759399	-638.666016	-86.206123	1296.863892	-610.770508	108.599190	1320.040771	-592.638916	109.297607	1585.771973	-715.403442	325.948639	1049.263916	-663.628601	-137.919281	1063.813110	-598.760803	307.031616	806.881409	-556.967041	-93.810318	827.395264	-619.549561	98.885735	960.900696	397.316620	-1.813230	926.042480	413.621704	179.679596
-633.164307	200.070129	863.376770	-627.135620	0.840106	859.599060	-748.644653	237.605957	420.110565	-674.167969	-24.889149	472.553040	-733.962708	240.216202	67.344421	-737.459229	-14.273727	75.943611	-680.076416	302.850494	1284.770386	-638.711670	-86.205933	1296.836548	-610.826172	108.588478	1320.038208	-592.634888	109.294785	1585.771973	-715.429260	325.985168	1049.273926	-663.659119	-137.917435	1063.823730	-598.779480	307.056274	806.872803	-556.997864	-93.839005	827.385681	-619.563171	98.890182	960.913635	397.238068	-1.786981	926.037964	413.564697	179.722397
-633.182251	200.070221	863.354309	-627.177307	0.858951	859.589294	-748.648254	237.607208	420.110168	-674.147278	-24.887356	472.573242	-733.986267	240.193527	67.325012	-737.481506	-14.272758	75.940849	-680.092651	302.854462	1284.759888	-638.740967	-86.172089	1296.846313	-610.827637	108.593369	1320.041626	-592.630676	109.295959	1585.773193	-715.442078	325.993744	1049.253906	-663.691772	-137.928528	1063.815796	-598.790588	307.059540	806.880554	-557.026489	-93.838806	827.390198	-619.580750	98.905014	960.896301	397.203400	-1.783458	926.034302	413.554169	179.714188
-633.167786	200.064682	863.362854	-627.152344	0.832535	859.610413	-748.634033	237.627090	420.118713	-674.169434	-24.917900	472.585785	-733.974487	240.205719	67.348114	-737.488098	-14.273384	75.944382	-680.103088	302.872009	1284.751953	-638.732849	-86.175323	1296.851563	-610.876526	108.610825	1320.023315	-592.636719	109.312820	1585.762695	-715.434814	325.984772	1049.250854	-663.730591	-137.918350	1063.836548	-598.792725	307.058899	806.872803	-557.037659	-93.838272	827.390076	-619.582825	98.895317	960.913513	397.116211	-1.793663	926.045288	413.512421	179.718018
-633.187744	200.113068	863.347107	-627.190491	0.845893	859.601501	-748.615845	237.632385	420.117004	-674.139832	-24.892365	472.550507	-733.925903	240.195267	67.338615	-737.470520	-14.271727	75.939651	-680.120117	302.887146	1284.756592	-638.782471	-86.139023	1296.843994	-610.879517	108.631027	1320.020386	-592.637817	109.318230	1585.755127	-715.429321	325.966614	1049.245239	-663.788818	-137.949600	1063.838989	-598.777222	307.075745	806.894958	-557.389832	-94.103973	827.197571	-619.603638	98.929176	960.900391	397.031006	-1.791085	926.031128	413.442413	179.708984
-633.188171	200.127518	863.357178	-627.195862	0.887555	859.592651	-748.603821	237.626099	420.114655	-674.129944	-24.883638	472.543091	-733.953857	240.200348	67.324890	-737.481140	-14.272677	75.940620	-680.130981	302.909485	1284.746582	-638.833252	-86.148453	1296.811035	-610.914246	108.652603	1320.014282	-592.646912	109.315437	1585.747681	-715.456238	326.018066	1049.230225	-663.808105	-137.929443	1063.799316	-598.797913	307.081665	806.867126	-557.115906	-93.848015	827.387024	-619.615356	98.947037	960.901794	396.964691	-1.791959	926.016602	413.391113	179.752136
-633.209290	200.130753	863.361267	-627.199097	0.884532	859.593079	-748.616516	237.644180	420.102264	-674.116577	-24.879038	472.539703	-733.939819	240.209488	67.325493	-737.468201	-14.271478	75.938263	-680.136414	302.929779	1284.753540	-638.838257	-86.126137	1296.853394	-610.936462	108.654694	1320.016968	-592.647583	109.321701	1585.735352	-715.446655	326.028839	1049.229126	-663.838013	-137.920425	1063.828369	-598.806274	307.095886	806.867004	-557.131287	-93.849915	827.398804	-619.627930	98.946297	960.904053	396.905304	-1.788770	926.017090	413.376862	179.735947
-633.211243	200.114517	863.357483	-627.208130	0.873817	859.607544	-748.624573	237.627228	420.106354	-674.157837	-24.915127	472.559479	-733.965088	240.200302	67.324821	-737.496521	-14.274194	75.945709	-680.155518	302.948914	1284.760620	-638.870850	-86.118111	1296.838623	-610.942322	108.659592	1320.017578	-592.655640	109.325531	1585.733887	-715.477417	326.036163	1049.238403	-663.872131	-137.890930	1063.815063	-598.805847	307.096313	806.866028	-557.161316	-93.851845	827.391296	-619.641479	98.941238	960.910339	396.840179	-1.765095	926.007080	413.328918	179.775192
-633.214844	200.117401	863.357788	-627.221741	0.891740	859.606506	-748.629089	237.624863	420.120605	-673.671265	-24.501911	472.463013	-733.954041	240.200531	67.324982	-737.269226	-14.252616	75.875137	-680.167969	302.966370	1284.758789	-638.911560	-86.101311	1296.849487	-610.976990	108.681328	1320.022705	-592.656921	109.316971	1585.734619	-715.474182	326.067383	1049.241333	-663.896851	-137.851913	1063.777832	-598.812866	307.086395	806.878479	-557.184875	-93.824295	827.399963	-619.648376	98.950363	960.909851	396.763672	-1.744062	925.994141	413.258453	179.810287
-633.233704	200.134918	863.366760	-627.225403	0.891021	859.608032	-748.669067	237.636185	420.122223	-673.629395	-24.467220	472.468140	-733.987549	240.211288	67.337555	-737.232666	-14.249391	75.866386	-680.164307	302.965698	1284.758423	-638.949768	-86.104828	1296.826416	-610.997437	108.690590	1320.018188	-592.670044	109.326454	1585.726929	-715.473145	326.067352	1049.231567	-663.928955	-137.842743	1063.813965	-598.811829	307.082703	806.875000	-557.210266	-93.859657	827.398987	-619.659058	98.956017	960.914978	396.653870	-1.799226	926.007263	413.215027	179.759216
-633.239746	200.150146	863.357239	-627.232788	0.908922	859.603821	-748.670898	237.650299	420.142761	-673.618652	-24.446625	472.460907	-733.988831	240.211670	67.339592	-737.220337	-14.240520	75.876404	-680.165466	302.985229	1284.750000	-638.944763	-86.096672	1296.843140	-611.009399	108.697617	1320.027710	-592.668030	109.319473	1585.726563	-715.471375	326.065643	1049.233521	-663.966064	-137.811111	1063.817139	-598.815063	307.083893	806.882446	-557.230408	-93.842865	827.402771	-619.661438	98.975288	960.907654	396.572906	-1.797568	925.996277	413.153473	179.766602
-633.255188	200.155136	863.356934	-627.247742	0.891147	859.608398	-748.693909	237.653320	420.138458	-673.678406	-24.461946	472.492859	-734.012268	240.204300	67.314835	-737.247437	-14.245637	75.882698	-680.194153	302.999054	1284.738281	-639.001465	-86.088608	1296.821533	-611.044861	108.705490	1320.005859	-592.690735	109.321869	1585.722534	-715.481873	326.086426	1049.213989	-664.004333	-137.819397	1063.783447	-598.816589	307.080505	806.868835	-557.263855	-93.846268	827.398254	-619.687256	98.971184	960.910950	396.493927	-1.814545	925.994690	413.115570	179.736832
-633.252502	200.160492	863.352844	-627.254578	0.912198	859.598877	-748.693359	237.664474	420.123138	-673.683960	-24.443487	472.470612	-734.003052	240.204193	67.315575	-737.250488	-14.245974	75.881462	-680.198486	303.012024	1284.738525	-638.990967	-86.060577	1296.836060	-611.059753	108.732307	1320.013916	-592.698364	109.336647	1585.712891	-715.497925	326.113464	1049.219849	-664.027344	-137.799774	1063.811646	-598.816772	307.080200	806.869995	-557.292053	-93.838860	827.403809	-619.694763	98.980911	960.904724	396.417786	-1.793600	925.998718	413.037781	179.779938
-633.253662	200.160202	863.353638	-627.263794	0.909340	859.605042	-748.700623	237.670517	420.123566	-673.712646	-24.462984	472.487946	-733.989929	240.204910	67.317169	-737.276489	-14.245272	75.881134	-680.195313	303.029358	1284.738281	-639.018799	-86.062248	1296.848389	-611.095093	108.721474	1320.002563	-592.718628	109.328766	1585.714478	-715.528870	326.152679	1049.215454	-664.050720	-137.792419	1063.808594	-598.845581	307.104248	806.869690	-557.311768	-93.833710	827.401306	-619.700439	98.981560	960.908264	396.343994	-1.796248	926.001953	413.000397	179.749878
-633.259705	200.169586	863.352966	-627.294983	0.929117	859.599121	-748.681580	237.652786	420.095245	-673.710327	-24.461555	472.483185	-733.946045	240.209229	67.326431	-737.272034	-14.252614	75.871399	-680.216003	303.049072	1284.737061	-639.025085	-86.052315	1296.869751	-611.101746	108.738304	1320.013062	-592.744080	109.334969	1585.714966	-715.543579	326.142090	1049.199951	-664.087097	-137.769241	1063.796631	-598.847656	307.112976	806.871643	-557.351135	-93.837898	827.407715	-619.718384	98.992126	960.904846	396.271759	-1.801145	925.988892	412.929230	179.775604
-633.284851	200.179474	863.356323	-627.313416	0.914056	859.591492	-748.687805	237.663589	420.119629	-673.657349	-24.419954	472.474121	-733.949524	240.209229	67.327774	-737.231445	-14.249145	75.861450	-680.235657	303.041718	1284.733887	-639.081421	-86.051369	1296.830444	-611.113037	108.756371	1320.002319	-592.756042	109.346436	1585.718262	-715.541809	326.143433	1049.210571	-664.108154	-137.761459	1063.778198	-598.857117	307.103821	806.876526	-557.374634	-93.814110	827.409058	-619.738647	98.984665	960.902466	396.192444	-1.803608	925.979187	412.876190	179.801956
-633.289307	200.186981	863.355591	-627.337646	0.921460	859.586792	-748.704712	237.699753	420.138824	-673.699463	-24.462526	472.469299	-733.960693	240.208710	67.331078	-737.250183	-14.250842	75.868187	-680.234924	303.050262	1284.708618	-639.093323	-86.046227	1296.828125	-611.148132	108.764236	1319.990234	-592.780090	109.353600	1585.713867	-715.544983	326.124847	1049.190186	-664.132996	-137.744843	1063.806030	-598.887085	307.107605	806.869141	-557.400269	-93.804573	827.404419	-619.753174	98.989098	960.899719	396.115143	-1.792042	925.973389	412.834106	179.767578
-633.296326	200.184555	863.359680	-627.335938	0.923054	859.604431	-748.702454	237.693222	420.104523	-673.666199	-24.436567	472.463470	-733.991211	240.204941	67.319702	-737.234741	-14.249446	75.863571	-680.244568	303.063629	1284.717773	-639.101501	-86.042526	1296.847046	-611.158386	108.770859	1319.990845	-592.791260	109.360542	1585.717529	-715.566040	326.153137	1049.193848	-664.149841	-137.736572	1063.784546	-598.912842	307.107880	806.835388	-557.423279	-93.801147	827.400574	-619.764038	98.995590	960.911560	396.017426	-1.783150	925.953735	412.766693	179.781418
-633.325806	200.160904	863.357178	-627.369812	0.911216	859.591675	-748.693542	237.695801	420.120117	-673.668701	-24.428740	472.471405	-734.002502	240.204346	67.319168	-737.209778	-14.250214	75.864838	-680.249268	303.063171	1284.705322	-639.137512	-86.027336	1296.844604	-611.169678	108.765045	1319.981323	-592.815857	109.364319	1585.711304	-715.605347	326.168427	1049.204224	-664.185181	-137.733414	1063.815308	-598.957458	307.118683	806.823059	-557.443542	-93.787682	827.409912	-619.788635	98.972656	960.903137	395.939697	-1.790925	925.943237	412.714752	179.774323
-633.318848	200.154236	863.354614	-627.358704	0.918794	859.599243	-748.689880	237.694336	420.119537	-673.682861	-24.439762	472.474030	-733.981628	240.205215	67.320015	-737.203735	-14.248158	75.890877	-680.259705	303.059204	1284.674683	-639.133850	-86.012131	1296.874023	-611.177551	108.776573	1319.997192	-592.836487	109.367081	1585.712036	-715.577515	326.116882	1049.192383	-664.205322	-137.709213	1063.788696	-598.790649	307.191284	806.850159	-557.446899	-93.782547	827.429260	-619.786499	98.978035	960.906433	395.872955	-1.795374	925.948303	412.645874	179.775742
-633.331360	200.190811	863.362061	-627.370667	0.937693	859.597778	-748.716980	237.690933	420.095673	-673.684021	-24.440613	472.471039	-734.002380	240.204422	67.318901	-737.220093	-14.246869	75.888092	-680.257813	303.063751	1284.684448	-639.181824	-86.021713	1296.849365	-611.200195	108.771721	1319.993164	-592.857422	109.391586	1585.719238	-715.614258	326.139923	1049.183228	-664.228882	-137.668167	1063.806274	-598.968872	307.109772	806.839111	-557.466187	-93.763947	827.431274	-619.800415	99.001465	960.909485	395.807434	-1.771435	925.940491	412.596680	179.804596
-633.360779	200.202911	863.368164	-627.409607	0.942250	859.600525	-748.724548	237.694305	420.096863	-673.708313	-24.420763	472.456390	-733.989441	240.213226	67.317833	-737.263428	-14.249340	75.858536	-680.258240	303.078339	1284.693115	-639.207214	-86.012085	1296.856812	-611.216980	108.774338	1319.998657	-592.878723	109.390572	1585.713989	-715.632813	326.139679	1049.182739	-664.245667	-137.653473	1063.790527	-599.003662	307.095734	806.812927	-557.487854	-93.750549	827.431885	-619.832336	99.007729	960.913696	395.726440	-1.732577	925.914734	412.515625	179.826508
-633.370667	200.215652	863.367859	-627.444763	0.940347	859.586731	-748.797363	237.703171	420.114777	-673.725403	-24.411533	472.450653	-733.990540	240.220322	67.313431	-737.253601	-14.242900	75.872086	-680.265686	303.074677	1284.662109	-639.198853	-85.997070	1296.876953	-611.240662	108.776741	1319.987671	-592.900757	109.395493	1585.716797	-715.652710	326.160004	1049.178345	-664.283447	-137.659958	1063.820557	-599.055969	307.081329	806.808350	-557.510864	-93.759346	827.424011	-619.850464	99.005348	960.906006	395.638214	-1.734557	925.898376	412.475372	179.822586
-633.380676	200.208755	863.359497	-627.439819	0.935699	859.589417	-748.760437	237.684067	420.102386	-673.740479	-24.434538	472.471466	-733.945862	240.222076	67.313042	-737.226379	-14.248662	75.861671	-680.261902	303.100281	1284.682007	-639.230164	-86.009064	1296.904663	-611.243835	108.783157	1319.975708	-592.934387	109.406342	1585.711548	-715.608887	326.122314	1049.171509	-664.307434	-137.653976	1063.818237	-598.868896	307.164001	806.827820	-557.534485	-93.739418	827.424683	-619.848206	99.006035	960.902771	395.537750	-1.736270	925.892273	412.395538	179.821548
-633.397400	200.210648	863.361084	-627.450012	0.904805	859.598083	-748.676880	237.568420	420.037323	-673.750305	-24.442904	472.476166	-733.834961	240.246735	67.272156	-737.189880	-14.245715	75.856369	-680.261780	303.089386	1284.660156	-639.228821	-85.991516	1296.912964	-611.264709	108.781990	1319.978882	-592.946045	109.416656	1585.707275	-715.658020	326.178711	1049.166504	-664.328613	-137.656891	1063.806274	-599.058167	307.103210	806.810120	-557.549255	-93.752220	827.438171	-619.869568	98.995369	960.908813	395.456726	-1.720901	925.879456	412.329651	179.838028
-633.431641	200.179306	863.327698	-627.496216	0.905185	859.592163	-748.734985	237.561630	420.021332	-673.766785	-24.458429	472.480621	-733.855225	240.245895	67.270119	-737.207153	-14.253296	75.877739	-680.261353	303.105774	1284.663208	-639.304260	-86.005272	1296.870728	-611.266724	108.787712	1319.966675	-592.960938	109.428886	1585.711426	-715.650085	326.158936	1049.162109	-664.350220	-137.657471	1063.812988	-598.927979	307.174896	806.803467	-557.559692	-93.758873	827.444702	-619.896484	98.993141	960.887939	395.392883	-1.680949	925.863892	412.291168	179.834885
-633.430481	200.177658	863.325500	-627.495239	0.905412	859.590576	-748.726440	237.538147	420.031250	-673.786804	-24.436920	472.473999	-733.896912	240.255066	67.282822	-737.242981	-14.243443	75.862671	-680.262695	303.101807	1284.669556	-639.344543	-86.020500	1296.857300	-611.279419	108.789673	1319.979370	-592.986572	109.437408	1585.711914	-715.666199	326.146149	1049.146973	-664.390564	-137.654343	1063.827515	-598.944885	307.155182	806.797485	-557.599548	-93.766701	827.466309	-619.897034	98.992683	960.886230	395.309875	-1.673414	925.851807	412.233490	179.832611
-633.443359	200.213516	863.333801	-627.500732	0.928792	859.587524	-748.689697	237.438629	420.020233	-673.817566	-24.454927	472.459991	-733.856323	240.217468	67.291534	-737.261902	-14.257713	75.885521	-680.270874	303.102234	1284.657837	-639.362366	-86.009315	1296.862305	-611.286743	108.786484	1319.990845	-593.004395	109.433975	1585.721313	-715.670166	326.149261	1049.146851	-664.401184	-137.674866	1063.822998	-598.943970	307.142700	806.798157	-557.607422	-93.769081	827.457764	-619.905945	99.017136	960.888733	395.251740	-1.680494	925.840149	412.207703	179.840088
-633.492004	200.184219	863.340515	-627.533813	0.937634	859.591736	-748.757751	237.454941	420.037354	-673.835510	-24.451754	472.488098	-733.853149	240.244507	67.290092	-737.262695	-14.244424	75.833031	-680.266418	303.100342	1284.664795	-639.314331	-85.995651	1296.921143	-611.324036	108.785538	1319.970215	-593.012390	109.445389	1585.729492	-715.674133	326.152832	1049.148193	-664.402771	-137.650070	1063.829224	-598.968628	307.141510	806.793030	-557.616455	-93.784225	827.463562	-619.940918	99.006348	960.893555	395.146210	-1.654343	925.846558	412.122833	179.851349
-633.493225	200.182449	863.340149	-627.534668	0.937661	859.591797	-748.758545	237.409470	419.996674	-674.347412	-24.825054	472.541748	-733.826294	240.252228	67.275223	-737.480591	-14.277844	75.949562	-680.253540	303.102783	1284.637695	-639.302979	-85.961281	1296.915894	-611.333679	108.788818	1319.986572	-593.036255	109.447746	1585.733398	-715.701294	326.160065	1049.161133	-664.446777	-137.641083	1063.817993	-599.143860	307.058899	806.764099	-557.653076	-93.786354	827.453552	-619.941467	99.005737	960.893372	395.085693	-1.611362	925.831665	412.082947	179.840637
-633.483765	200.236221	863.353882	-627.531128	0.945007	859.593140	-748.821533	237.387070	420.017578	-673.897888	-24.461433	472.464081	-733.824463	240.252060	67.272842	-737.263123	-14.250715	75.895454	-680.259094	303.105286	1284.657715	-639.389526	-85.981041	1296.892090	-611.339111	108.788589	1319.996582	-593.047729	109.450150	1585.734619	-715.680786	326.156250	1049.140259	-664.468689	-137.665741	1063.838623	-599.012817	307.141907	806.770325	-557.670044	-93.787903	827.470398	-619.937012	99.030090	960.901062	395.000275	-1.610445	925.821472	412.014282	179.876770
-633.530334	200.209839	863.338623	-627.578552	0.949755	859.589905	-748.869934	237.390594	420.003906	-673.849304	-24.423292	472.470367	-733.847839	240.263107	67.258484	-737.268433	-14.244590	75.831139	-680.289429	303.115875	1284.659912	-639.403625	-85.972832	1296.894287	-611.346069	108.797165	1319.986084	-593.060181	109.453278	1585.727783	-715.674927	326.148468	1049.144531	-664.488892	-137.686447	1063.836426	-599.009033	307.132538	806.775696	-557.686707	-93.791122	827.467529	-619.971497	99.025360	960.890564	394.903381	-1.616449	925.821899	411.962189	179.865997
-633.558838	200.224808	863.332947	-627.584290	0.957725	859.588501	-748.910461	237.393768	419.979370	-673.867432	-24.415161	472.485870	-733.814514	240.266815	67.281799	-737.245850	-14.254910	75.843735	-680.305115	303.109497	1284.639526	-639.480530	-86.014717	1296.859863	-611.366028	108.788155	1319.968506	-593.058411	109.452187	1585.725952	-715.690613	326.155975	1049.147095	-664.524048	-137.659531	1063.807861	-599.015869	307.133789	806.750061	-557.708435	-93.812721	827.458801	-619.986511	99.040291	960.886841	394.823822	-1.620389	925.804932	411.929932	179.834564
-633.582581	200.241562	863.326843	-627.588806	0.949773	859.587952	-749.164551	237.630859	420.092163	-674.379456	-24.821154	472.574738	-734.028809	240.259003	67.258888	-737.490417	-14.265388	75.898659	-680.318359	303.107849	1284.640137	-639.474670	-85.993324	1296.886719	-611.380310	108.795692	1319.958862	-593.071533	109.455933	1585.720825	-715.736145	326.155243	1049.151978	-664.535461	-137.667236	1063.799072	-599.207153	307.055298	806.731812	-557.709717	-93.837646	827.445190	-619.999390	99.048759	960.883423	394.722900	-1.588755	925.786072	411.867706	179.844589
-633.581604	200.241898	863.326172	-627.587708	0.949661	859.587280	-749.189575	237.629089	420.100189	-673.983765	-24.479961	472.449402	-734.042603	240.257828	67.256683	-737.300781	-14.253018	75.856926	-680.314026	303.121552	1284.650391	-639.482483	-86.005280	1296.855835	-611.394775	108.788361	1319.955078	-593.074097	109.450340	1585.716309	-715.712219	326.141083	1049.155273	-664.544250	-137.703552	1063.807983	-599.062378	307.137634	806.760010	-557.734009	-93.821762	827.431519	-619.999573	99.048820	960.882935	394.645172	-1.595237	925.774658	411.809540	179.843948
-633.581299	200.241669	863.326050	-627.587585	0.949676	859.587219	-749.212402	237.591934	420.124573	-673.938843	-24.427183	472.465088	-733.966187	240.261093	67.256699	-737.268188	-14.248399	75.849762	-680.325623	303.122711	1284.639282	-639.492065	-86.008293	1296.864624	-611.395874	108.781006	1319.968262	-593.076660	109.442284	1585.727173	-715.727356	326.162720	1049.152954	-664.557617	-137.655457	1063.798340	-599.057068	307.140381	806.763672	-557.731445	-93.815857	827.433899	-619.999512	99.048721	960.882813	394.550110	-1.559059	925.759094	411.745056	179.875854
-633.615112	200.241638	863.321960	-627.597412	0.939849	859.588989	-749.245117	237.614334	420.129822	-673.948486	-24.412073	472.470612	-734.021179	240.252029	67.262558	-737.268066	-14.257744	75.860313	-680.353455	303.114685	1284.650879	-639.499207	-86.018036	1296.881348	-611.404480	108.779510	1319.976318	-593.069702	109.438766	1585.722778	-715.745544	326.161774	1049.145630	-664.558838	-137.656235	1063.798340	-599.066772	307.141724	806.759521	-557.750488	-93.827690	827.444946	-620.015808	99.048241	960.881104	394.469421	-1.580761	925.758606	411.699219	179.875900
-633.646301	200.278717	863.342896	-627.642578	0.960894	859.593445	-749.298218	237.589615	420.102570	-673.941223	-24.405836	472.462860	-734.002563	240.259583	67.255341	-737.268921	-14.258126	75.860313	-680.354187	303.116791	1284.654297	-639.472473	-85.985802	1296.878296	-611.428406	108.787613	1319.973511	-593.068115	109.433105	1585.725464	-715.747559	326.158417	1049.143188	-664.573914	-137.656708	1063.807617	-599.104126	307.113220	806.747375	-557.767578	-93.835098	827.444275	-620.056641	99.068375	960.893982	394.394653	-1.587248	925.770020	411.660675	179.861908
-633.654358	200.288010	863.344849	-627.661499	1.002506	859.583435	-749.338379	237.601624	420.120728	-673.940247	-24.400469	472.481354	-733.975464	240.273026	67.281212	-737.235901	-14.239412	75.824631	-680.362244	303.108887	1284.653198	-639.478271	-85.989426	1296.887817	-611.432617	108.791306	1319.957642	-593.061218	109.422119	1585.716797	-715.764954	326.140289	1049.147705	-664.577759	-137.673141	1063.794678	-599.123169	307.117157	806.747620	-557.774780	-93.819649	827.438538	-620.063660	99.087234	960.889160	394.297668	-1.621373	925.758850	411.612396	179.856903
-633.682495	200.303009	863.340820	-627.670654	0.995148	859.585693	-749.379272	237.607681	420.106323	-673.937073	-24.402569	472.456238	-734.021545	240.275070	67.247894	-737.282410	-14.245019	75.829552	-680.368042	303.118073	1284.642822	-639.509399	-85.987473	1296.850830	-611.443726	108.792770	1319.956543	-593.046509	109.423683	1585.709106	-715.763916	326.126404	1049.143188	-664.592896	-137.670517	1063.795288	-599.131226	307.134491	806.743591	-557.817261	-93.832771	827.404907	-620.075806	99.095581	960.887634	394.186218	-1.615951	925.760071	411.540619	179.869858
-633.689026	200.308975	863.342041	-627.681152	0.986908	859.576904	-749.394287	237.589630	420.126831	-673.962158	-24.396929	472.461212	-734.006042	240.269592	67.256950	-737.278870	-14.245061	75.828682	-680.385071	303.114075	1284.650757	-639.509949	-85.985855	1296.841675	-611.449890	108.787895	1319.968384	-593.038147	109.400658	1585.700317	-715.803467	326.158173	1049.138306	-664.606445	-137.682159	1063.788574	-599.158569	307.119629	806.758484	-557.817932	-93.818695	827.401062	-620.078674	99.089554	960.883179	394.127930	-1.595960	925.744385	411.513245	179.854736
-633.686157	200.309006	863.340271	-627.678528	0.986917	859.575012	-749.443665	237.556793	420.126251	-673.935242	-24.400730	472.455780	-734.032837	240.262421	67.229286	-737.249939	-14.252080	75.836784	-680.392822	303.105835	1284.650757	-639.507080	-85.987366	1296.841553	-611.458252	108.794670	1319.959839	-593.019287	109.391953	1585.691406	-715.814819	326.158081	1049.148315	-664.612793	-137.654037	1063.764648	-599.179260	307.128662	806.762817	-557.828308	-93.791176	827.402588	-620.078918	99.089371	960.881653	393.998596	-1.620144	925.728516	411.447052	179.877411
-633.716309	200.315552	863.331238	-627.699402	0.996064	859.567383	-749.423950	237.532272	420.119965	-673.956787	-24.392809	472.457886	-733.999207	240.254990	67.229164	-737.263184	-14.243997	75.826256	-680.407166	303.111084	1284.668213	-639.529480	-85.992249	1296.833984	-611.476318	108.788658	1319.951904	-592.993103	109.382820	1585.683838	-715.846436	326.150360	1049.161255	-664.613770	-137.655212	1063.761719	-599.240906	307.144012	806.757141	-557.810669	-93.767769	827.403259	-620.106018	99.098381	960.873535	393.935669	-1.613234	925.724487	411.404877	179.886215
-633.734253	200.349426	863.341858	-627.722717	1.012366	859.577026	-749.495605	237.554565	420.130035	-673.973755	-24.417049	472.455170	-734.001465	240.261215	67.255913	-737.304260	-14.253113	75.851654	-680.425415	303.087616	1284.655396	-639.507507	-85.980598	1296.826172	-611.501526	108.777985	1319.933105	-592.977966	109.381599	1585.667725	-715.853088	326.143219	1049.152222	-664.604736	-137.626282	1063.740845	-599.255615	307.154572	806.746948	-557.806519	-93.736473	827.392517	-620.124817	99.122887	960.883484	393.875092	-1.618968	925.708618	411.373291	179.885956
-633.731567	200.350784	863.340881	-627.720215	1.012825	859.575623	-749.522034	237.545273	420.128082	-674.490173	-24.791031	472.539093	-734.090149	240.260437	67.261963	-737.545776	-14.280804	75.929390	-680.429993	303.094849	1284.669434	-639.567383	-86.003555	1296.818359	-611.499268	108.784706	1319.941040	-592.964233	109.371368	1585.654053	-715.895691	326.168854	1049.171875	-664.614075	-137.595718	1063.724365	-599.281616	307.149414	806.762146	-557.806519	-93.716339	827.390503	-620.125061	99.123505	960.882568	393.777344	-1.599475	925.703064	411.333679	179.890213
-633.728882	200.356781	863.329407	-627.711914	1.015826	859.583801	-749.534302	237.545883	420.141907	-674.505188	-24.792732	472.550873	-734.077393	240.253357	67.237442	-737.546875	-14.271163	75.917152	-680.462097	303.092590	1284.662109	-639.531982	-85.994133	1296.838867	-611.516113	108.796104	1319.940552	-592.935974	109.352699	1585.651855	-715.902710	326.162872	1049.164185	-664.633179	-137.614609	1063.715576	-599.317505	307.178741	806.757813	-557.832825	-93.700172	827.370178	-620.122803	99.138000	960.881409	393.688538	-1.578148	925.686646	411.294312	179.891495
-633.758118	200.366455	863.335510	-627.733398	1.034037	859.579041	-749.547974	237.541290	420.145508	-674.010681	-24.399570	472.461700	-734.109131	240.259094	67.259712	-737.292847	-14.240818	75.826538	-680.473022	303.073456	1284.659668	-639.555054	-85.999168	1296.806396	-611.513977	108.791939	1319.944946	-592.901123	109.340714	1585.640503	-715.918640	326.129242	1049.158569	-664.626099	-137.619492	1063.712158	-599.355042	307.180145	806.756104	-557.820129	-93.666351	827.366516	-620.141479	99.147064	960.881287	393.629791	-1.560649	925.682495	411.259583	179.913849
-633.773743	200.343170	863.336121	-627.738647	1.030898	859.580688	-749.541199	237.549393	420.140228	-674.488525	-24.770220	472.552185	-734.108521	240.265396	67.250099	-737.510376	-14.264125	75.897194	-680.494263	303.069733	1284.654175	-639.564636	-85.999458	1296.792725	-611.521301	108.792419	1319.946655	-592.873779	109.332245	1585.631836	-715.941956	326.145447	1049.182861	-664.613037	-137.598282	1063.701538	-599.370056	307.196899	806.758850	-557.831543	-93.673698	827.357605	-620.148621	99.134903	960.882080	393.551605	-1.539529	925.675781	411.237671	179.899948
-633.771667	200.387756	863.355469	-627.731750	1.041499	859.574402	-749.530334	237.541733	420.168640	-674.515564	-24.774824	472.539093	-734.079407	240.266663	67.291962	-737.529297	-14.268393	75.899025	-680.524780	303.082581	1284.695435	-639.580139	-86.013832	1296.784180	-611.534546	108.761627	1319.953857	-592.837891	109.306061	1585.632813	-715.984680	326.137817	1049.192139	-664.612549	-137.566544	1063.683105	-599.385254	307.193024	806.770264	-557.814941	-93.654709	827.364197	-620.143799	99.150230	960.888428	393.478271	-1.550323	925.683289	411.186310	179.932266
-633.769653	200.387848	863.356384	-627.734558	1.055364	859.581970	-749.511719	237.532181	420.163483	-673.996338	-24.361029	472.465942	-734.089111	240.247849	67.311035	-737.302673	-14.246972	75.828812	-680.555054	303.089813	1284.693970	-639.569702	-85.997925	1296.789063	-611.579041	108.756866	1319.941406	-592.812744	109.296677	1585.621094	-715.994324	326.105865	1049.195313	-664.619995	-137.549225	1063.679688	-599.440186	307.219208	806.775879	-557.811768	-93.643021	827.364990	-620.147034	99.160065	960.893005	393.417999	-1.481657	925.662537	411.129395	179.941086
-633.776001	200.362457	863.351440	-627.737915	1.046844	859.586548	-749.526917	237.578598	420.162445	-673.950378	-24.325464	472.459229	-734.088623	240.245712	67.294922	-737.274902	-14.250437	75.838745	-680.583252	303.086456	1284.693848	-639.630737	-86.021370	1296.746948	-611.588989	108.754166	1319.942383	-592.784729	109.280273	1585.622925	-716.032227	326.129089	1049.208862	-664.632141	-137.556412	1063.665771	-599.446228	307.225616	806.789185	-557.820923	-93.625610	827.340820	-620.160217	99.147629	960.893799	393.340912	-1.489546	925.654907	411.111389	179.927689
-633.808594	200.371201	863.340515	-627.756287	1.058386	859.576416	-749.473022	237.563370	420.121460	-674.501343	-24.762686	472.551361	-734.030701	240.240173	67.243446	-737.560059	-14.277421	75.920555	-680.625977	303.083191	1284.712402	-639.593079	-86.012573	1296.756958	-611.592896	108.772606	1319.927856	-592.749451	109.258392	1585.604858	-716.055237	326.122955	1049.207764	-664.629333	-137.565033	1063.646118	-599.466370	307.232941	806.805542	-557.833008	-93.609642	827.324158	-620.184082	99.158974	960.883057	393.270630	-1.481532	925.642334	411.071716	179.950348
-633.791748	200.411789	863.361877	-627.738525	1.106630	859.573547	-749.462646	237.569519	420.123413	-674.049500	-24.379581	472.473907	-734.038696	240.242065	67.227882	-737.335449	-14.253797	75.854790	-680.639709	303.088470	1284.715210	-639.590942	-85.998894	1296.736694	-611.606689	108.775520	1319.928467	-592.721252	109.255623	1585.598145	-716.092529	326.126373	1049.229126	-664.641113	-137.569290	1063.633667	-599.489746	307.234406	806.798767	-557.825195	-93.571472	827.294067	-620.173950	99.191063	960.892883	393.224762	-1.452010	925.620972	411.037628	179.966202
-633.818054	200.374268	863.329834	-627.750183	1.105999	859.559753	-749.468323	237.620560	420.128998	-673.986206	-24.317200	472.434174	-734.028198	240.253067	67.267036	-737.300537	-14.244390	75.826584	-680.663757	303.089417	1284.735718	-639.603088	-86.012520	1296.727661	-611.612244	108.771744	1319.929321	-592.684021	109.226959	1585.584106	-716.106079	326.107788	1049.215820	-664.644714	-137.556320	1063.604858	-599.505798	307.240814	806.821472	-557.835510	-93.568985	827.276855	-620.180908	99.181953	960.868896	393.125153	-1.434273	925.607849	410.990479	179.967865
-633.803650	200.412766	863.350403	-627.742371	1.117440	859.559753	-749.431580	237.612396	420.115051	-673.960754	-24.324806	472.448090	-734.047363	240.260635	67.276619	-737.261353	-14.241421	75.795540	-680.682190	303.089813	1284.756348	-639.632324	-86.022377	1296.703491	-611.612244	108.772041	1319.929321	-592.663208	109.209076	1585.565918	-716.144531	326.131531	1049.230591	-664.639709	-137.533371	1063.579224	-599.536133	307.253296	806.820435	-557.839783	-93.559090	827.277100	-620.176819	99.196297	960.879761	393.047974	-1.439872	925.585815	410.949371	179.970413
-633.821960	200.414612	863.372253	-627.742310	1.104671	859.593567	-749.405945	237.635590	420.100677	-673.967041	-24.330765	472.451294	-734.051270	240.252945	67.268608	-737.302795	-14.246524	75.825607	-680.700195	303.077209	1284.762695	-639.651428	-86.033257	1296.682739	-611.615540	108.772804	1319.930054	-592.625671	109.185837	1585.570313	-716.157959	326.124664	1049.230713	-664.632507	-137.518127	1063.579346	-599.543213	307.257080	806.837341	-557.821289	-93.529633	827.288513	-620.196655	99.197556	960.908813	392.977173	-1.380031	925.586487	410.911346	180.000946
-633.834412	200.453018	863.378784	-627.752502	1.144319	859.583801	-749.352661	237.635513	420.103607	-673.946533	-24.309702	472.469055	-734.071045	240.241623	67.265121	-737.322876	-14.248656	75.827812	-680.723755	303.086792	1284.790039	-639.662842	-86.031700	1296.692505	-611.629761	108.780937	1319.925903	-592.598022	109.162491	1585.560791	-716.154480	326.138702	1049.260864	-664.629395	-137.520157	1063.567505	-599.521240	307.270203	806.868164	-557.830933	-93.503372	827.283081	-620.210876	99.228462	960.907349	392.892151	-1.388220	925.575806	410.858856	179.988464
-633.867310	200.445160	863.382385	-627.774658	1.148331	859.592896	-749.301880	237.675446	420.125366	-673.943237	-24.312216	472.482056	-734.035706	240.251175	67.268539	-737.277222	-14.249770	75.847992	-680.736084	303.069855	1284.800049	-639.662842	-86.027077	1296.692627	-611.632507	108.783295	1319.928589	-592.565186	109.130608	1585.559814	-716.171753	326.144501	1049.281372	-664.641357	-137.525391	1063.595215	-599.534729	307.285156	806.885071	-557.832581	-93.490860	827.297791	-620.234497	99.229874	960.913391	392.780548	-1.344221	925.567017	410.793976	180.009247
-633.878967	200.421280	863.380249	-627.775818	1.144671	859.592590	-749.238770	237.676666	420.076172	-673.882629	-24.290709	472.465759	-734.021362	240.252014	67.269165	-737.287659	-14.250877	75.848732	-680.758423	303.056641	1284.771606	-639.665894	-86.028709	1296.692993	-611.655640	108.786926	1319.952515	-592.544250	109.122719	1585.551147	-716.188843	326.145111	1049.262695	-664.642700	-137.505585	1063.590698	-599.531616	307.300659	806.873535	-557.862061	-93.480476	827.266052	-620.241760	99.217369	960.912231	392.706848	-1.335330	925.554138	410.749481	180.019760
-633.877502	200.425018	863.377075	-627.790100	1.164608	859.589966	-749.195557	237.698502	420.084473	-673.890747	-24.285450	472.465118	-734.001709	240.263535	67.275543	-737.270081	-14.243989	75.861946	-680.791260	303.047791	1284.806519	-639.665405	-86.025345	1296.692993	-611.683777	108.770409	1319.930908	-592.517944	109.092575	1585.549072	-716.192932	326.116760	1049.273804	-664.653137	-137.499863	1063.600952	-599.533020	307.302826	806.878967	-557.870178	-93.462914	827.268372	-620.253479	99.228348	960.909851	392.637573	-1.297092	925.514771	410.713654	180.029984
-633.890930	200.480148	863.419189	-627.804871	1.190779	859.599426	-749.135010	237.701416	420.059784	-673.892944	-24.286718	472.461212	-733.952209	240.235519	67.259735	-737.277344	-14.261423	75.878006	-680.820435	303.029114	1284.797485	-639.691406	-86.048569	1296.705322	-611.689697	108.752586	1319.955444	-592.484253	109.062347	1585.547974	-716.218628	326.153625	1049.285400	-664.662231	-137.493134	1063.593140	-599.509949	307.351044	806.920166	-557.864319	-93.469009	827.268616	-620.277588	99.252579	960.936462	392.547974	-1.293641	925.502197	410.662048	180.031128
-633.880798	200.484955	863.420288	-627.827881	1.196662	859.598877	-749.090881	237.715347	420.075592	-673.878662	-24.281643	472.435822	-733.984192	240.263428	67.276787	-737.279114	-14.253081	75.855103	-680.849182	303.044556	1284.817505	-639.689880	-86.051735	1296.713745	-611.726135	108.740585	1319.944458	-592.452026	109.042610	1585.542603	-716.234741	326.141052	1049.287109	-664.682556	-137.480728	1063.593140	-599.524963	307.381317	806.934814	-557.873596	-93.442490	827.286560	-620.276123	99.255562	960.935852	392.454315	-1.293068	925.501770	410.602631	180.040009
-633.891663	200.487518	863.417542	-627.821472	1.193421	859.593445	-749.046204	237.748489	420.073242	-673.897888	-24.296560	472.439636	-733.991333	240.236862	67.319572	-737.270325	-14.227502	75.842201	-680.891357	303.012970	1284.803467	-639.662598	-86.054611	1296.733643	-611.742065	108.744896	1319.945435	-592.435852	109.027283	1585.531738	-716.262512	326.133209	1049.288452	-664.680298	-137.476669	1063.596680	-599.524353	307.381378	806.932861	-557.866638	-93.404854	827.305786	-620.288940	99.254517	960.932922	392.354462	-1.250296	925.477966	410.520264	180.074234
-633.889465	200.510834	863.445923	-627.815430	1.204775	859.595093	-748.983093	237.749817	420.044556	-673.847168	-24.287260	472.445099	-734.007446	240.233688	67.297722	-737.274475	-14.227411	75.842094	-680.906311	303.011078	1284.829712	-639.639648	-86.060829	1296.744995	-611.775696	108.726280	1319.953003	-592.423584	109.014824	1585.523682	-716.273193	326.138275	1049.312378	-664.675171	-137.468521	1063.598755	-599.517883	307.413025	806.956848	-557.850525	-93.424500	827.303772	-620.291992	99.258575	960.948425	392.282196	-1.251433	925.469727	410.464539	180.082733
-633.883606	200.485733	863.438477	-627.830994	1.227100	859.587463	-748.969849	237.785675	420.071533	-673.854553	-24.268026	472.443848	-733.977112	240.221451	67.288322	-737.297913	-14.226741	75.843475	-680.931519	303.012878	1284.848389	-639.751831	-86.081047	1296.689209	-611.785400	108.727882	1319.955688	-592.403015	108.997482	1585.509521	-716.292725	326.153259	1049.314819	-664.688293	-137.546951	1063.580566	-599.520325	307.441193	806.967590	-557.876648	-93.424675	827.299194	-620.291077	99.255783	960.940308	392.172668	-1.231712	925.459656	410.384399	180.055283
-633.892639	200.523056	863.442017	-627.844971	1.230219	859.579407	-748.923706	237.799927	420.011230	-673.884949	-24.290859	472.466461	-733.969238	240.221390	67.289650	-737.306396	-14.222594	75.856133	-680.970581	303.003021	1284.845703	-639.765442	-86.092155	1296.696045	-611.823181	108.713593	1319.947144	-592.387390	108.980110	1585.514648	-716.299561	326.125458	1049.317261	-664.694397	-137.542709	1063.565430	-599.517212	307.452667	806.983521	-557.837585	-93.415459	827.295532	-620.310669	99.269936	960.938782	392.067535	-1.216868	925.458069	410.310364	180.087143
-633.890198	200.531876	863.454224	-627.844116	1.229960	859.585083	-748.675171	237.567322	419.936798	-673.899170	-24.275991	472.459747	-733.849854	240.230652	67.278404	-737.274963	-14.210245	75.873497	-680.993164	302.980225	1284.849365	-639.772949	-86.102455	1296.691406	-611.869080	108.712364	1319.949341	-592.379028	108.961823	1585.503662	-716.311829	326.108124	1049.295776	-664.706421	-137.558014	1063.579346	-599.494629	307.454468	806.995850	-557.866699	-93.424583	827.272583	-620.320923	99.270607	960.948975	391.999664	-1.225603	925.439514	410.257202	180.068161
-633.858093	200.546661	863.462280	-627.842285	1.254329	859.573242	-748.659424	237.576187	419.960693	-673.845215	-24.223173	472.456818	-733.838440	240.223846	67.282913	-737.236938	-14.191221	75.829010	-681.006836	302.966675	1284.838867	-639.769836	-86.093124	1296.678467	-611.890442	108.679436	1319.951050	-592.388672	108.930511	1585.492676	-716.316101	326.100861	1049.300781	-664.712402	-137.600250	1063.567383	-599.490051	307.443665	806.991821	-557.860413	-93.453400	827.293518	-620.318787	99.278076	960.948425	391.944092	-1.196860	925.441467	410.211639	180.067505
-633.880371	200.546234	863.479370	-627.840149	1.258672	859.566406	-748.695129	237.619980	419.974976	-673.839844	-24.223164	472.447968	-733.819580	240.235214	67.291855	-737.207214	-14.197654	75.835388	-681.016907	302.954865	1284.838623	-639.772095	-86.098846	1296.673706	-611.933228	108.653717	1319.935669	-592.390259	108.908974	1585.486084	-716.324951	326.123810	1049.325684	-664.731934	-137.576569	1063.510986	-599.478455	307.458160	807.005554	-557.866882	-93.473038	827.272034	-620.328491	99.269371	960.953369	391.889862	-1.196635	925.427673	410.180420	180.083893
-633.849915	200.541367	863.466675	-627.846069	1.248162	859.560181	-748.616760	237.600418	419.993317	-673.859619	-24.233868	472.436249	-733.824036	240.228424	67.295013	-737.273499	-14.204123	75.828903	-681.088867	302.936096	1284.854614	-639.873596	-86.143311	1296.660278	-611.952271	108.625893	1319.949097	-592.402466	108.889542	1585.482422	-716.322388	326.114807	1049.307373	-664.739990	-137.595123	1063.492920	-599.467957	307.454681	807.024475	-557.857910	-93.479782	827.250793	-620.326843	99.262703	960.945007	391.801147	-1.213876	925.442078	410.121094	180.056534
-633.852051	200.561188	863.451965	-627.846191	1.238553	859.537292	-748.653381	237.641769	419.982941	-673.873535	-24.244627	472.439545	-733.864319	240.225113	67.294174	-737.257874	-14.225861	75.835213	-681.084900	302.926605	1284.848389	-639.893738	-86.145927	1296.642944	-611.991577	108.620743	1319.916382	-592.413940	108.864281	1585.468628	-716.354309	326.146820	1049.320679	-664.760376	-137.597672	1063.479614	-599.453491	307.437164	807.022827	-557.851868	-93.502251	827.248474	-620.326416	99.264099	960.926025	391.758270	-1.236382	925.432434	410.088379	180.064804
-633.842957	200.566238	863.460266	-627.861816	1.249697	859.545288	-748.651062	237.654800	419.982605	-673.878113	-24.248144	472.437988	-733.850464	240.245880	67.280197	-737.297668	-14.216775	75.823486	-681.119629	302.903656	1284.835449	-639.933105	-86.162331	1296.644775	-612.032715	108.603294	1319.908203	-592.443970	108.851013	1585.458008	-716.350952	326.159088	1049.296753	-664.787048	-137.609024	1063.448364	-599.447937	307.441193	807.030090	-557.851440	-93.498619	827.247559	-620.335449	99.270523	960.934692	391.738861	-1.200380	925.429871	410.081909	180.081894
-633.834167	200.564575	863.457275	-627.858765	1.247611	859.549255	-748.649048	237.646805	419.976929	-673.848267	-24.244980	472.438385	-733.864075	240.237213	67.280571	-737.292664	-14.200212	75.823448	-681.120911	302.905670	1284.843872	-639.956482	-86.156830	1296.628052	-612.060242	108.583183	1319.913574	-592.469604	108.811806	1585.457642	-716.347229	326.153381	1049.303345	-664.809326	-137.628586	1063.480835	-599.428162	307.419006	807.041504	-557.841553	-93.525810	827.234741	-620.340698	99.271439	960.936462	391.702972	-1.216849	925.414856	410.090607	180.077728
-633.846252	200.541367	863.455688	-627.860657	1.243986	859.548950	-748.836548	237.900085	420.056244	-673.834656	-24.225018	472.445526	-733.979614	240.240524	67.301537	-737.316650	-14.190031	75.829025	-681.139709	302.889374	1284.833008	-640.057922	-86.184410	1296.590332	-612.105774	108.580589	1319.924561	-592.505981	108.773750	1585.453003	-716.339661	326.124420	1049.286499	-664.846313	-137.623886	1063.432007	-599.409729	307.394684	807.037598	-557.859863	-93.536949	827.235046	-620.347961	99.259071	960.935547	391.669281	-1.227537	925.431335	410.057678	180.077942
-633.827576	200.528885	863.455811	-627.842896	1.249182	859.539978	-748.831909	237.901886	420.057556	-673.793701	-24.275339	472.434784	-733.990845	240.231918	67.303261	-737.285950	-14.210814	75.870583	-681.172913	302.892883	1284.828125	-640.025024	-86.196465	1296.647949	-612.135193	108.558296	1319.914429	-592.525269	108.760384	1585.460449	-716.344055	326.119324	1049.265015	-664.866577	-137.635681	1063.452637	-599.398132	307.392578	807.036316	-557.877380	-93.555672	827.232300	-620.348938	99.250061	960.933044	391.623596	-1.253946	925.443909	410.079559	180.049973
-633.825928	200.510956	863.451599	-627.851013	1.221113	859.560181	-748.840942	237.893066	420.072449	-673.806030	-24.286318	472.439453	-733.992188	240.240051	67.300293	-737.291443	-14.206108	75.856346	-681.166138	302.892181	1284.835815	-640.108398	-86.197357	1296.631836	-612.165955	108.554878	1319.915771	-592.564148	108.713776	1585.464844	-716.339233	326.111053	1049.301025	-664.918091	-137.625381	1063.444458	-599.383728	307.367706	807.038635	-557.894958	-93.558418	827.236084	-620.364197	99.238411	960.942505	391.596771	-1.278832	925.449402	410.068390	180.059494
-633.823669	200.510498	863.450012	-627.848572	1.220709	859.559265	-748.651428	237.681824	419.998230	-673.788086	-24.297150	472.435486	-733.892395	240.229080	67.288895	-737.142578	-14.183299	75.820877	-681.178711	302.884827	1284.839722	-640.123230	-86.212662	1296.635132	-612.187500	108.538651	1319.924805	-592.599487	108.683807	1585.467773	-716.348083	326.118683	1049.301025	-664.937927	-137.644135	1063.443481	-599.391357	307.340637	807.017822	-557.902588	-93.575394	827.231201	-620.364441	99.238243	960.941528	391.592072	-1.279131	925.449463	410.090118	180.083466
-633.831970	200.533539	863.460754	-627.875244	1.226238	859.539368	-748.634094	237.637939	419.989441	-673.778076	-24.323751	472.452911	-733.845459	240.246048	67.278534	-737.110474	-14.180572	75.823181	-681.198975	302.859497	1284.835083	-640.244141	-86.233994	1296.589844	-612.223450	108.534348	1319.941528	-592.617004	108.655922	1585.471191	-716.348633	326.094849	1049.290771	-664.994812	-137.683197	1063.427734	-599.380188	307.307434	807.006592	-557.932495	-93.576729	827.236755	-620.385864	99.236305	960.937073	391.548096	-1.273334	925.444153	410.073425	180.060394
-633.866577	200.491318	863.469727	-627.881653	1.224724	859.538025	-748.663330	237.646194	419.978790	-673.731384	-24.293047	472.443512	-733.898438	240.232224	67.291153	-737.071167	-14.186825	75.826729	-681.189819	302.860138	1284.812622	-640.234070	-86.228905	1296.604980	-612.269104	108.515816	1319.938599	-592.656006	108.613762	1585.471191	-716.314636	326.061981	1049.307617	-665.041138	-137.675400	1063.420898	-599.365112	307.305328	807.032471	-557.943359	-93.580666	827.251892	-620.411011	99.210274	960.941345	391.525085	-1.314632	925.468323	410.102386	180.034027
-633.860718	200.493378	863.457031	-627.869446	1.177842	859.551270	-748.653381	237.641434	419.976440	-673.740295	-24.327793	472.470490	-733.873230	240.214554	67.291885	-737.100159	-14.215979	75.825539	-681.177673	302.867584	1284.831909	-640.303345	-86.259697	1296.578613	-612.309753	108.500923	1319.940186	-592.685303	108.584213	1585.481934	-716.322754	326.061829	1049.305908	-665.101379	-137.661484	1063.423462	-599.365234	307.292938	807.041870	-557.981018	-93.599419	827.231079	-620.409668	99.201302	960.942627	391.513977	-1.338615	925.472229	410.100525	180.054672
-633.858337	200.497162	863.454529	-627.871277	1.191088	859.545227	-748.668030	237.633926	419.979279	-673.730591	-24.353191	472.426239	-733.877380	240.234406	67.274811	-737.086182	-14.190286	75.815254	-681.206604	302.862885	1284.852295	-640.349304	-86.273247	1296.599609	-612.346375	108.490517	1319.930298	-592.718933	108.547470	1585.479736	-716.317566	326.069061	1049.305908	-665.154907	-137.671387	1063.406616	-599.341064	307.269379	807.051086	-558.019897	-93.604500	827.231995	-620.412537	99.207642	960.938660	391.482483	-1.322010	925.466309	410.087860	180.051819
-633.886963	200.494797	863.457092	-627.896057	1.155796	859.555786	-748.684204	237.627167	419.970001	-673.738953	-24.359619	472.428650	-733.856506	240.235703	67.274971	-737.080078	-14.185905	75.813446	-681.213623	302.872833	1284.855713	-640.431213	-86.260513	1296.563965	-612.392212	108.465286	1319.917236	-592.735718	108.523323	1585.468018	-716.325317	326.092804	1049.316650	-665.183044	-137.692596	1063.403320	-599.334900	307.258148	807.066223	-558.049072	-93.600784	827.237671	-620.447632	99.192993	960.946167	391.440735	-1.341288	925.465698	410.078888	180.052017
-633.919922	200.456589	863.437195	-627.901733	1.136139	859.554504	-748.685669	237.620972	419.966614	-673.737305	-24.384768	472.439728	-733.822021	240.237045	67.275887	-737.090454	-14.190051	75.818390	-681.241760	302.862000	1284.855469	-640.437988	-86.249229	1296.598877	-612.429504	108.467545	1319.938110	-592.746582	108.494156	1585.468628	-716.337036	326.116333	1049.299194	-665.229858	-137.686157	1063.396606	-599.335571	307.276703	807.078918	-558.073303	-93.611427	827.220032	-620.463135	99.174744	960.935364	391.385864	-1.372090	925.476746	410.055420	180.035950
-633.934387	200.458313	863.426453	-627.924988	1.131818	859.549500	-748.731995	237.582275	419.997467	-673.733093	-24.382101	472.437866	-733.862305	240.227020	67.272278	-737.090027	-14.184282	75.811523	-681.257263	302.871552	1284.850464	-640.535950	-86.289993	1296.581787	-612.453491	108.455292	1319.949219	-592.770874	108.465721	1585.467651	-716.331360	326.098236	1049.312500	-665.279480	-137.670502	1063.407471	-599.317078	307.245819	807.071533	-558.091858	-93.621109	827.238647	-620.478760	99.176041	960.927185	391.328186	-1.365112	925.472900	410.002045	180.048279
-633.942322	200.454239	863.436951	-627.923035	1.117796	859.549622	-748.932922	237.795227	420.054352	-673.736572	-24.384573	472.440002	-733.999878	240.219391	67.305595	-737.073364	-14.193468	75.821945	-681.319092	302.831024	1284.831299	-640.606750	-86.300331	1296.578979	-612.498779	108.454567	1319.937378	-592.787476	108.442741	1585.467896	-716.345642	326.097229	1049.298218	-665.333679	-137.654282	1063.391113	-599.330811	307.228882	807.073975	-558.140137	-93.628082	827.241150	-620.487793	99.162186	960.933044	391.275421	-1.384576	925.492126	409.970703	180.051361
-633.954651	200.448395	863.447388	-627.933960	1.094254	859.551270	-748.969482	237.782562	420.070709	-673.755371	-24.402334	472.457184	-734.026794	240.218628	67.303734	-737.089172	-14.202009	75.832649	-681.339722	302.818542	1284.822632	-640.626526	-86.316826	1296.631592	-612.534119	108.445068	1319.962280	-592.804199	108.409142	1585.459839	-716.341492	326.088867	1049.286499	-665.377197	-137.693756	1063.432251	-599.329407	307.220642	807.076538	-558.183716	-93.639008	827.231201	-620.510925	99.142982	960.940247	391.202148	-1.393179	925.498596	409.920013	180.059280
-633.976563	200.433228	863.448303	-627.982239	1.103771	859.557739	-748.771362	237.550034	420.020599	-673.745605	-24.416019	472.444183	-733.887451	240.220169	67.274727	-737.062073	-14.229929	75.848495	-681.336060	302.818695	1284.814209	-640.671692	-86.300430	1296.594971	-612.575317	108.415848	1319.960693	-592.825317	108.391388	1585.455200	-716.370056	326.107330	1049.296875	-665.417175	-137.698883	1063.415649	-599.332458	307.219147	807.084167	-558.229126	-93.648895	827.228577	-620.543884	99.141411	960.943726	391.137360	-1.390628	925.486328	409.873138	180.058090
-633.981934	200.432251	863.451111	-627.987732	1.103993	859.561035	-749.000732	237.791199	420.120148	-673.790222	-24.429506	472.431366	-734.038757	240.213821	67.294579	-737.086792	-14.237560	75.839272	-681.356445	302.816010	1284.802612	-640.740906	-86.318367	1296.573486	-612.626404	108.414803	1319.958252	-592.829102	108.371094	1585.456787	-716.379822	326.095764	1049.282959	-665.480408	-137.714310	1063.414551	-599.332886	307.218781	807.077820	-558.275269	-93.672539	827.218567	-620.543640	99.141418	960.946167	391.078003	-1.396504	925.503723	409.809021	180.084152
-633.995789	200.438004	863.444763	-628.026123	1.083884	859.535583	-748.788025	237.551880	420.029877	-674.283386	-24.829681	472.519012	-733.887817	240.217163	67.289627	-737.378967	-14.253057	75.905380	-681.391846	302.822937	1284.810791	-640.761169	-86.326057	1296.620972	-612.685486	108.415138	1319.933594	-592.849731	108.353813	1585.442017	-716.401428	326.108459	1049.269653	-665.494934	-137.721695	1063.415527	-599.331665	307.231171	807.078308	-558.310303	-93.702568	827.225464	-620.569458	99.123680	960.930054	391.010132	-1.380015	925.489136	409.753082	180.133026
-634.007996	200.422028	863.456116	-628.031860	1.063373	859.542908	-748.958130	237.763580	420.098602	-674.317871	-24.884285	472.536469	-733.997620	240.219681	67.302956	-737.383606	-14.250401	75.904564	-681.442627	302.791382	1284.784058	-640.842224	-86.343552	1296.566406	-612.695313	108.401062	1319.965576	-592.859619	108.349670	1585.443481	-716.422546	326.124847	1049.251953	-665.563599	-137.737640	1063.432739	-599.349182	307.248291	807.077332	-558.325989	-93.720482	827.238586	-620.587524	99.103500	960.940308	390.924713	-1.336734	925.462646	409.657623	180.106003
-634.055176	200.368103	863.446655	-628.093201	1.038541	859.551941	-748.787598	237.526566	420.009155	-673.860840	-24.509623	472.441254	-733.893555	240.223999	67.281174	-737.170044	-14.236359	75.823044	-681.449524	302.810699	1284.812378	-640.902222	-86.355431	1296.577026	-612.729370	108.380753	1319.964478	-592.899292	108.377579	1585.405518	-716.451416	326.114563	1049.267456	-665.602661	-137.747467	1063.401611	-599.379944	307.240845	807.059753	-558.369202	-93.708412	827.247925	-620.638672	99.072472	960.939941	390.816315	-1.320757	925.459229	409.566223	180.150177
-634.052063	200.379944	863.454163	-628.129639	1.028908	859.547668	-748.799927	237.525681	420.008240	-673.843811	-24.510292	472.446594	-733.886658	240.228592	67.270508	-737.150208	-14.234786	75.819870	-681.499695	302.805420	1284.796997	-640.927490	-86.341179	1296.587158	-612.768738	108.376274	1319.964355	-592.889832	108.339676	1585.432373	-716.462891	326.072998	1049.245850	-665.640564	-137.747360	1063.440552	-599.378662	307.229858	807.067505	-558.376465	-93.721672	827.259521	-620.659302	99.065666	960.941833	390.675171	-1.347108	925.463196	409.452606	180.145569
-634.070435	200.343536	863.451904	-628.158997	1.005402	859.568787	-748.814697	237.534836	420.008850	-673.883423	-24.508961	472.418640	-733.920166	240.218765	67.271622	-737.148682	-14.234648	75.819458	-681.520447	302.794983	1284.784180	-640.961731	-86.361328	1296.605713	-612.815430	108.378151	1319.964844	-592.893921	108.336197	1585.427368	-716.486389	326.093384	1049.227051	-665.682678	-137.757767	1063.438232	-599.432861	307.208099	807.060974	-558.416809	-93.764725	827.253906	-620.689209	99.046486	960.952087	390.553558	-1.316857	925.451477	409.334808	180.183014
-634.094666	200.300232	863.456543	-628.197998	0.993438	859.559814	-748.811279	237.536850	420.000305	-673.894226	-24.511189	472.448456	-733.914001	240.218903	67.272141	-737.130554	-14.246002	75.835258	-681.550964	302.793488	1284.783203	-640.953369	-86.342880	1296.626343	-612.854858	108.362183	1319.959595	-592.923401	108.360542	1585.392090	-716.525269	326.064331	1049.225586	-665.712891	-137.802643	1063.457153	-599.446167	307.202972	807.061890	-558.456055	-93.790703	827.248352	-620.715637	99.011200	960.949280	390.370178	-1.292106	925.438538	409.179565	180.164505
-634.113892	200.326492	863.468018	-628.229797	0.977367	859.556396	-748.843384	237.558441	420.023254	-673.909546	-24.523994	472.451050	-733.932434	240.238556	67.258095	-737.162598	-14.236177	75.823257	-681.572144	302.788696	1284.777100	-641.014771	-86.335823	1296.631104	-612.889160	108.337746	1319.973633	-592.918823	108.329910	1585.421631	-716.553345	326.054749	1049.231323	-665.752747	-137.776123	1063.456543	-599.478149	307.159363	807.053650	-558.477905	-93.809189	827.266724	-620.763977	99.007866	960.955566	390.246796	-1.270092	925.437744	409.068298	180.187805
-634.124695	200.314499	863.468506	-628.259460	0.953727	859.574341	-748.847656	237.536285	420.020813	-673.920105	-24.546892	472.463196	-733.892212	240.232452	67.280334	-737.099365	-14.228251	75.816444	-681.622498	302.781769	1284.757568	-641.074280	-86.367607	1296.619141	-612.918030	108.344788	1319.966919	-592.926636	108.340683	1585.405518	-716.610840	326.073639	1049.243286	-665.802551	-137.828110	1063.490112	-599.502625	307.138092	807.051453	-558.540955	-93.852135	827.255066	-620.786133	98.997780	960.965088	390.058167	-1.276965	925.431458	408.914337	180.208603
-634.162903	200.282867	863.455933	-628.315430	0.907330	859.580627	-748.866028	237.554535	420.020386	-673.987427	-24.571619	472.450226	-733.937195	240.212082	67.281044	-737.127747	-14.231325	75.797783	-681.644287	302.764435	1284.749268	-641.121094	-86.366211	1296.637329	-612.953125	108.340118	1319.977539	-592.963196	108.364838	1585.358643	-716.632690	326.034241	1049.218628	-665.885437	-137.901367	1063.510864	-599.540405	307.118652	807.041870	-558.888184	-94.124138	827.085144	-620.830261	98.967484	960.961792	389.898102	-1.246927	925.424927	408.783783	180.249191
-634.179077	200.285828	863.479126	-628.339294	0.932116	859.588196	-748.856384	237.523987	420.024994	-673.981201	-24.559748	472.464203	-733.921692	240.230804	67.277939	-737.114746	-14.229999	75.794037	-681.668396	302.765228	1284.759888	-641.156494	-86.375664	1296.641602	-613.006470	108.332207	1319.975342	-592.960571	108.353889	1585.393311	-716.660522	326.023315	1049.235718	-665.898438	-137.872009	1063.519287	-599.570801	307.081238	807.052368	-558.607178	-93.929878	827.274292	-620.868042	98.972420	960.978882	389.720062	-1.261527	925.433838	408.662140	180.190994
-634.247681	200.223923	863.462036	-628.399658	0.898693	859.589050	-748.879089	237.509872	420.023041	-674.033020	-24.637236	472.457336	-733.953735	240.204727	67.281258	-737.152588	-14.233474	75.807213	-681.711548	302.755005	1284.745239	-641.216309	-86.369835	1296.650513	-613.020569	108.328629	1319.971680	-592.984802	108.362175	1585.393555	-716.693726	325.993530	1049.223267	-665.951599	-137.903549	1063.508789	-599.597046	307.033722	807.031067	-558.662842	-93.963524	827.278442	-620.917786	98.934341	960.969360	389.550934	-1.258526	925.420898	408.536255	180.234116
-634.249634	200.214218	863.450867	-628.428162	0.854050	859.587341	-748.901001	237.515457	419.999390	-674.090881	-24.693001	472.479645	-733.947815	240.234665	67.267822	-737.148438	-14.233327	75.811340	-681.735046	302.759766	1284.736450	-641.296265	-86.403305	1296.631592	-613.063721	108.333702	1319.969971	-593.000488	108.366074	1585.383301	-716.736633	326.028839	1049.210815	-665.978516	-137.936707	1063.528809	-599.654602	307.022705	807.023254	-558.682434	-93.964035	827.304932	-620.947693	98.910355	960.964478	389.389069	-1.249679	925.425659	408.377136	180.237579
-634.302551	200.192184	863.455078	-628.472412	0.849988	859.584534	-748.892029	237.517365	419.973175	-674.085571	-24.709818	472.469208	-733.927612	240.226196	67.267067	-737.163269	-14.231622	75.809326	-681.764404	302.759613	1284.709839	-641.302734	-86.381653	1296.645020	-613.081543	108.329803	1319.984009	-593.017761	108.377426	1585.367920	-716.761902	325.997070	1049.191772	-666.033447	-137.915085	1063.534912	-599.664612	306.991425	807.017883	-558.729614	-93.992508	827.299988	-620.987244	98.894371	960.964233	389.203644	-1.251456	925.430481	408.236816	180.248566
-634.320007	200.200653	863.469482	-628.482727	0.832633	859.600647	-748.906799	237.516556	419.967285	-674.092896	-24.707012	472.460724	-733.990784	240.219330	67.255074	-737.168945	-14.234980	75.815781	-681.802429	302.753326	1284.699585	-641.310303	-86.374710	1296.669312	-613.138489	108.335869	1319.953491	-593.034607	108.409523	1585.367798	-716.795349	326.002747	1049.170044	-666.059875	-137.956436	1063.554810	-599.707458	306.992310	807.006226	-558.791382	-94.038033	827.298218	-621.015747	98.890945	960.981018	389.044556	-1.283190	925.435120	408.116516	180.263702
-634.360413	200.127075	863.447021	-628.533325	0.814567	859.617798	-748.904175	237.501831	419.958984	-674.135559	-24.743391	472.477386	-734.009094	240.210144	67.254478	-737.180054	-14.240940	75.806145	-681.830627	302.752441	1284.699951	-641.302307	-86.363129	1296.719849	-613.160828	108.339638	1319.961182	-593.054260	108.417183	1585.365967	-716.831116	325.981445	1049.167847	-666.107788	-137.942093	1063.572144	-599.743164	306.981018	806.995056	-558.821228	-94.065804	827.327576	-621.054749	98.864082	960.978027	388.911591	-1.254435	925.431335	407.992432	180.301376
-634.410217	200.156403	863.456604	-628.581970	0.792088	859.616089	-748.915527	237.457306	419.934235	-674.107361	-24.732990	472.469604	-733.945862	240.212631	67.252586	-737.190125	-14.241701	75.806664	-681.881348	302.751038	1284.688965	-641.351013	-86.352081	1296.712646	-613.199646	108.322464	1319.963623	-593.079712	108.429321	1585.363770	-716.876587	325.978333	1049.146240	-666.145752	-137.998535	1063.599243	-599.784241	306.943542	806.973389	-558.888062	-94.112015	827.336731	-621.102844	98.862389	960.981750	388.774048	-1.229864	925.434448	407.892181	180.331619
-634.447815	200.132675	863.471863	-628.607544	0.787170	859.634949	-748.925171	237.465546	419.954834	-674.137268	-24.766802	472.479553	-733.976440	240.199371	67.266121	-737.181335	-14.241086	75.808327	-681.955505	302.717590	1284.694214	-641.484192	-86.411804	1296.695068	-613.235168	108.324432	1319.986450	-593.105469	108.433701	1585.375000	-716.910278	325.935059	1049.160645	-666.220825	-138.006653	1063.605347	-599.824768	306.925934	806.967957	-558.918091	-94.136513	827.358093	-621.148438	98.849892	961.000305	388.644379	-1.233163	925.440613	407.779480	180.358154
-634.466370	200.133499	863.472046	-628.651001	0.781051	859.626892	-748.924438	237.443634	419.939728	-674.600464	-25.125168	472.541748	-733.941772	240.198303	67.250465	-737.431152	-14.287329	75.865250	-681.997437	302.714294	1284.672241	-641.522766	-86.403809	1296.708130	-613.286743	108.318718	1319.982422	-593.127930	108.457764	1585.365723	-716.916931	325.893494	1049.146240	-666.251587	-138.035431	1063.617920	-599.863586	306.929840	806.960144	-558.999695	-94.159744	827.363037	-621.174316	98.842056	960.995728	388.549805	-1.196417	925.429382	407.722168	180.387497
-634.513611	200.120361	863.480225	-628.700745	0.781679	859.618958	-748.939270	237.454834	419.931854	-674.253113	-24.847256	472.477478	-733.952271	240.216110	67.250633	-737.198730	-14.261786	75.822433	-682.031860	302.706696	1284.677734	-641.553101	-86.400330	1296.725708	-613.327820	108.328941	1319.990723	-593.140503	108.470673	1585.366577	-716.973389	325.918152	1049.149292	-666.323303	-138.037476	1063.632446	-599.903442	306.922333	806.941345	-559.047363	-94.167725	827.374207	-621.231995	98.827225	960.996643	388.431488	-1.163969	925.437073	407.629883	180.409866
-634.564392	200.135483	863.495239	-628.726135	0.782652	859.627075	-748.976563	237.456696	419.947021	-674.567993	-25.092501	472.530518	-733.946350	240.216873	67.251724	-737.362366	-14.281374	75.852036	-682.076965	302.708801	1284.656982	-641.617554	-86.416695	1296.690552	-613.360413	108.307083	1319.984863	-593.165649	108.493988	1585.352539	-717.014709	325.897736	1049.130249	-666.356750	-138.027054	1063.631226	-599.933167	306.924774	806.938293	-559.074402	-94.198708	827.379272	-621.267883	98.833344	961.007935	388.295013	-1.162296	925.433899	407.551056	180.449631
-634.594666	200.077301	863.470093	-628.724182	0.727020	859.641418	-748.937805	237.425140	419.912659	-674.643860	-25.165249	472.548309	-733.903076	240.218292	67.229408	-737.414978	-14.302499	75.888634	-682.133301	302.716339	1284.652222	-641.669128	-86.407333	1296.712769	-613.420654	108.321625	1319.976196	-593.184204	108.516449	1585.350952	-717.116760	325.946930	1049.133423	-666.378357	-138.027588	1063.639282	-600.180481	306.840729	806.905884	-559.109192	-94.199852	827.403687	-621.288025	98.797607	961.003540	388.206116	-1.123228	925.397522	407.483185	180.474136
-634.665833	200.085388	863.482788	-628.757080	0.733405	859.643677	-749.218750	237.692261	420.025879	-674.659119	-25.118263	472.513153	-734.101440	240.210098	67.249855	-737.412598	-14.307748	75.867813	-682.182678	302.722229	1284.651123	-641.646484	-86.385635	1296.742310	-613.439880	108.320694	1319.987671	-593.207947	108.529907	1585.351563	-717.171509	325.941010	1049.140503	-666.421082	-138.021576	1063.670410	-600.206299	306.841766	806.904297	-559.159790	-94.219902	827.407471	-621.339355	98.801659	961.010864	388.100342	-1.099757	925.396484	407.424255	180.512695
-634.671509	200.104935	863.478210	-628.815369	0.725347	859.631287	-749.207520	237.669983	420.015656	-674.704651	-25.149454	472.543152	-734.084717	240.210846	67.248444	-737.424194	-14.308608	75.871468	-682.243225	302.708069	1284.638672	-641.679443	-86.380623	1296.770752	-613.505371	108.324036	1319.980591	-593.238281	108.559982	1585.353027	-717.225403	325.962128	1049.136841	-666.471375	-138.043350	1063.670166	-600.227905	306.820282	806.926819	-559.200989	-94.209885	827.445190	-621.378479	98.800774	961.003052	388.011078	-1.057458	925.386841	407.361908	180.530914
-634.704163	200.058823	863.487549	-628.848694	0.682240	859.655518	-749.205566	237.666565	420.006470	-674.713318	-25.103470	472.528900	-734.111633	240.205841	67.237938	-737.377380	-14.314086	75.872406	-682.308411	302.708435	1284.644165	-641.737305	-86.396370	1296.789063	-613.549011	108.318375	1319.995239	-593.263367	108.798698	1585.336670	-717.271301	325.933899	1049.113281	-666.511963	-138.038223	1063.682007	-600.258423	306.845398	806.915161	-559.231934	-94.202141	827.459229	-621.424622	98.763115	961.021301	387.936859	-0.999579	925.367249	407.314850	180.560715
-634.735840	200.100052	863.495361	-628.862671	0.702993	859.645691	-749.260864	237.677414	420.021149	-674.725525	-25.103334	472.543671	-734.145874	240.221451	67.259819	-737.404907	-14.316808	75.876923	-682.353760	302.703918	1284.635620	-641.808472	-86.415756	1296.754395	-613.598938	108.319458	1319.997437	-593.288147	108.828201	1585.329224	-717.341614	325.984161	1049.120117	-666.539673	-138.050400	1063.692993	-600.311096	306.827148	806.924133	-559.286804	-94.208260	827.470276	-621.452209	98.786240	961.020630	387.838562	-0.982207	925.362244	407.244110	180.590088
-634.802551	200.046097	863.479309	-628.930725	0.691708	859.637207	-749.276062	237.669205	420.033447	-674.764954	-25.173414	472.554230	-734.104431	240.198730	67.262161	-737.389893	-14.315598	75.880653	-682.408936	302.715240	1284.640381	-641.816101	-86.403297	1296.818481	-613.638977	108.333878	1319.996948	-593.307312	108.614799	1585.341309	-717.390442	325.951630	1049.127319	-666.581177	-138.026382	1063.703125	-600.333557	306.819489	806.919250	-559.299988	-94.197136	827.485718	-621.500732	98.757568	961.006470	387.753723	-0.943217	925.336182	407.206390	180.614075
-634.808533	200.085281	863.504700	-628.956238	0.676128	859.662231	-749.292603	237.656067	420.020264	-674.797058	-25.145836	472.541016	-734.113281	240.215088	67.234451	-737.440552	-14.309611	75.867569	-682.477966	302.723328	1284.641479	-641.841309	-86.390770	1296.818115	-613.692017	108.346588	1319.991455	-593.335388	108.641472	1585.335693	-717.427734	325.921906	1049.101318	-666.619995	-138.041260	1063.719971	-600.377319	306.822479	806.910645	-559.341736	-94.171501	827.509766	-621.531372	98.768150	961.033203	387.658813	-0.908687	925.332458	407.125702	180.628113
-634.835876	200.034088	863.495361	-628.967896	0.698522	859.663574	-749.299927	237.655167	420.037720	-674.769348	-25.116104	472.533417	-734.102051	240.210251	67.246109	-737.399170	-14.302730	75.857285	-682.542908	302.709259	1284.628052	-641.927246	-86.422119	1296.809937	-613.746704	108.346680	1319.985840	-593.365601	108.872169	1585.322754	-717.494690	325.940491	1049.101563	-666.630371	-138.058456	1063.714355	-600.443726	306.814667	806.879761	-559.367310	-94.180077	827.516541	-621.551270	98.759285	961.029358	387.576935	-0.865829	925.319458	407.045258	180.659653
-634.871094	200.060074	863.497803	-629.006653	0.704859	859.669128	-749.286011	237.633209	419.990265	-674.819885	-25.148046	472.549805	-734.105713	240.215729	67.232452	-737.419128	-14.308201	75.838760	-682.606812	302.735352	1284.616699	-641.975220	-86.398483	1296.795410	-613.807068	108.340096	1319.982178	-593.400146	108.898643	1585.323242	-717.545410	325.924561	1049.118896	-666.675476	-138.064178	1063.720459	-600.462036	306.826416	806.885925	-559.396362	-94.158897	827.526306	-621.603210	98.776505	961.034973	387.501801	-0.831567	925.311584	406.982300	180.686310
-634.922546	200.042023	863.500671	-629.065002	0.653464	859.669312	-749.322388	237.655182	420.002502	-674.853455	-25.146955	472.536987	-734.114624	240.215363	67.234169	-737.461304	-14.311800	75.844528	-682.660889	302.722015	1284.623901	-642.020447	-86.398796	1296.812256	-613.863342	108.351860	1319.987793	-593.423767	108.696808	1585.337280	-717.589783	325.910095	1049.083496	-666.694580	-138.059769	1063.735229	-600.506531	306.839447	806.884460	-559.420288	-94.162880	827.537659	-621.654968	98.740456	961.036072	387.406342	-0.834772	925.292358	406.911774	180.722412
-634.976440	200.032333	863.493103	-629.127930	0.666682	859.664917	-749.322449	237.646164	419.987823	-674.839233	-25.146078	472.525360	-734.095215	240.212051	67.224953	-737.456604	-14.311464	75.844116	-682.739990	302.745575	1284.603149	-641.999084	-86.373962	1296.824585	-613.926208	108.373108	1319.966064	-593.459412	108.703758	1585.325928	-717.667236	325.909210	1049.060913	-666.713745	-138.068054	1063.750488	-600.549683	306.846039	806.872681	-559.446594	-94.169304	827.533203	-621.709473	98.743279	961.029785	387.276855	-0.832788	925.275513	406.828979	180.704498
-634.986145	200.065918	863.498291	-629.139832	0.637968	859.667664	-749.345032	237.654022	419.945831	-674.621155	-24.972031	472.509369	-734.103027	240.241562	67.243439	-737.350952	-14.298676	75.807030	-682.804138	302.727661	1284.590088	-642.056030	-86.387596	1296.838013	-613.971069	108.371307	1319.990845	-593.491089	108.725319	1585.310059	-717.755493	325.924835	1049.071411	-666.738403	-138.033096	1063.743408	-600.617371	306.826904	806.853027	-559.483215	-94.174011	827.527100	-621.727173	98.744659	961.034424	387.155273	-0.813539	925.265076	406.719025	180.742691
-635.025940	200.049805	863.509155	-629.175781	0.660188	859.673096	-749.352905	237.688400	419.963226	-674.459167	-24.812990	472.462036	-734.109924	240.206100	67.206039	-737.232971	-14.291068	75.780914	-682.874573	302.728149	1284.593262	-642.121643	-86.390579	1296.824341	-614.003784	108.396225	1319.979126	-593.521973	108.745216	1585.315674	-717.798523	325.916870	1049.050049	-666.759277	-138.044083	1063.740234	-600.676331	306.835754	806.849976	-559.487183	-94.173721	827.536133	-621.779785	98.744461	961.044067	387.020782	-0.814615	925.230713	406.603821	180.782455
-635.066711	200.006302	863.482727	-629.218567	0.657001	859.669983	-749.380188	237.677444	419.966766	-674.440491	-24.763762	472.437042	-734.135254	240.233276	67.219666	-737.217285	-14.286798	75.768242	-682.932373	302.722198	1284.602417	-642.107788	-86.377113	1296.860107	-614.065918	108.403603	1319.964355	-593.554077	108.747231	1585.305298	-717.860535	325.919617	1049.048218	-666.796448	-138.015549	1063.744141	-600.696228	306.823761	806.845459	-559.511230	-94.173950	827.542725	-621.824829	98.732185	961.029785	386.924255	-0.821280	925.224304	406.508942	180.811951
-635.115112	200.023911	863.514648	-629.263916	0.677313	859.674072	-749.400391	237.680176	419.949524	-674.882385	-25.117365	472.517822	-734.120239	240.245789	67.255440	-737.395142	-14.305855	75.831436	-682.978882	302.749847	1284.623169	-642.166565	-86.370277	1296.878418	-614.122437	108.392136	1319.999390	-593.594604	108.761292	1585.311523	-717.910400	325.915497	1049.056274	-666.832886	-138.048294	1063.751587	-600.770203	306.819214	806.844360	-559.537781	-94.189514	827.554626	-621.883728	98.737030	961.048828	386.807861	-0.758253	925.210938	406.394379	180.841309
-635.178711	200.025742	863.513733	-629.306519	0.645875	859.685425	-749.422180	237.677368	419.953705	-674.977539	-25.167414	472.549042	-734.125549	240.239502	67.231598	-737.440125	-14.310079	75.842476	-683.048584	302.748657	1284.609741	-642.234924	-86.391434	1296.876465	-614.161011	108.403900	1319.979370	-593.634216	108.763802	1585.314453	-717.915527	325.881866	1049.044556	-666.873047	-138.003159	1063.742065	-600.616089	306.891022	806.883240	-559.568970	-94.197311	827.558350	-621.940125	98.729614	961.054504	386.705750	-0.788899	925.200378	406.285767	180.873535
-635.169678	200.023804	863.508179	-629.313721	0.652400	859.694702	-749.421814	237.679382	419.977112	-674.930847	-25.132666	472.551849	-734.101135	240.239594	67.231529	-737.412903	-14.307533	75.835281	-683.092224	302.734222	1284.589600	-642.300781	-86.374657	1296.878174	-614.226501	108.402794	1319.978394	-593.679443	108.783897	1585.302246	-717.983093	325.876343	1049.054932	-666.898010	-138.019669	1063.751953	-600.690796	306.878143	806.873718	-559.588135	-94.192856	827.575684	-621.953491	98.737923	961.057922	386.592316	-0.744022	925.182007	406.178955	180.892639
-635.237610	200.039200	863.518799	-629.371643	0.663777	859.700439	-749.451111	237.653503	419.948853	-674.966553	-25.123737	472.521454	-734.113281	240.235275	67.219803	-737.456299	-14.311320	75.841003	-683.137268	302.756256	1284.594116	-642.265930	-86.353561	1296.908813	-614.291504	108.413574	1319.967041	-593.711670	108.776260	1585.310059	-718.024109	325.833252	1049.069946	-666.932251	-137.984482	1063.743896	-600.735229	306.855347	806.873779	-559.603088	-94.178566	827.592651	-622.024658	98.749168	961.066956	386.436768	-0.762128	925.179260	406.039764	180.919067
-635.281616	200.065948	863.528992	-629.391418	0.676072	859.700806	-749.467102	237.657715	419.938446	-675.003052	-25.146330	472.526978	-734.114990	240.240753	67.208687	-737.466370	-14.317107	75.829765	-683.195190	302.774628	1284.611450	-642.315247	-86.367020	1296.884155	-614.346863	108.442528	1319.967651	-593.748779	108.785698	1585.297119	-718.076355	325.830902	1049.043335	-666.957581	-137.981522	1063.744263	-600.797607	306.821747	806.889954	-559.624939	-94.189697	827.587585	-622.055481	98.765182	961.072021	386.319580	-0.752905	925.159973	405.915192	180.971664
-635.339294	200.067474	863.514465	-629.445129	0.697232	859.697327	-749.512756	237.691620	419.957611	-674.979126	-25.127359	472.516266	-734.142761	240.239777	67.211151	-737.450500	-14.331233	75.824066	-683.270203	302.773499	1284.570679	-642.300476	-86.333633	1296.929199	-614.404358	108.450317	1319.953247	-593.793457	108.787079	1585.300903	-718.153625	325.850311	1049.056519	-666.994873	-137.980301	1063.747314	-600.825500	306.834808	806.893250	-559.649292	-94.163246	827.597839	-622.101196	98.782410	961.062073	386.173248	-0.741076	925.149292	405.797913	180.985474
-635.388611	200.088303	863.521912	-629.446106	0.692114	859.706055	-749.547363	237.673386	419.931549	-675.007263	-25.127550	472.534790	-734.124817	240.253708	67.223595	-737.455994	-14.316448	75.826355	-683.335999	302.764130	1284.588135	-642.337524	-86.313072	1296.937988	-614.447327	108.452759	1319.959961	-593.834717	108.796326	1585.295532	-718.203735	325.833679	1049.052002	-667.034241	-137.964142	1063.755005	-600.864075	306.831329	806.894470	-559.669128	-94.143784	827.606506	-622.140015	98.793159	961.071655	386.058350	-0.732914	925.127441	405.669830	181.015060
-635.434875	200.089005	863.508057	-629.474365	0.695731	859.703186	-749.584839	237.672928	419.921417	-675.023132	-25.111553	472.515198	-734.140564	240.259644	67.216446	-737.475159	-14.333184	75.826118	-683.424744	302.793915	1284.605957	-642.376343	-86.320503	1296.948975	-614.496948	108.468224	1319.987061	-593.876038	108.792053	1585.292603	-718.265198	325.805084	1049.039063	-667.059082	-137.981705	1063.758789	-600.921387	306.851654	806.897156	-559.719666	-94.123276	827.615540	-622.177734	98.801682	961.063416	385.947906	-0.708355	925.115234	405.560181	181.023285
-635.507813	200.101456	863.521851	-629.522827	0.701685	859.708069	-749.640076	237.681885	419.945984	-675.056580	-25.117958	472.505402	-734.148865	240.264954	67.179405	-737.465515	-14.332832	75.825226	-683.482239	302.777527	1284.581787	-642.392578	-86.301949	1296.982178	-614.533813	108.491409	1319.990845	-593.911682	108.796799	1585.301270	-718.316162	325.831299	1049.042114	-667.103027	-137.957413	1063.769165	-600.973511	306.849487	806.894714	-559.724426	-94.126068	827.628357	-622.238708	98.807777	961.072754	385.828094	-0.670040	925.097290	405.439148	181.047455
-635.530334	200.095062	863.519226	-629.524597	0.718090	859.700867	-749.668274	237.648300	419.931549	-675.070923	-25.118490	472.528870	-734.127014	240.293365	67.172920	-737.489197	-14.339826	75.811974	-683.545959	302.800812	1284.611206	-642.481018	-86.291924	1296.942261	-614.580933	108.481361	1319.988281	-593.951721	108.789124	1585.302246	-718.374268	325.836060	1049.054688	-667.143250	-137.958344	1063.759277	-601.028198	306.850311	806.889648	-559.816467	-94.136322	827.602905	-622.257141	98.811150	961.068481	385.705505	-0.630192	925.080566	405.309845	181.087769
-635.576172	200.142654	863.516418	-629.579407	0.747288	859.691101	-749.725769	237.659958	419.935608	-675.092712	-25.107662	472.541443	-734.166321	240.257614	67.182076	-737.496948	-14.340440	75.811623	-683.603699	302.803894	1284.606934	-642.556641	-86.306831	1296.916748	-614.632813	108.492271	1319.989990	-593.986084	108.781143	1585.306030	-718.421753	325.829742	1049.057129	-667.180786	-137.986435	1063.733521	-601.077454	306.855988	806.903992	-559.842407	-94.110474	827.611206	-622.312195	98.845650	961.062622	385.605896	-0.600487	925.076782	405.210541	181.094833
-635.638367	200.159698	863.533508	-629.592163	0.737780	859.707581	-749.791809	237.693329	419.954346	-674.709778	-24.768621	472.458374	-734.113770	240.295654	67.200211	-737.268311	-14.319671	75.747581	-683.673950	302.817871	1284.625977	-642.590149	-86.303635	1296.930420	-614.684692	108.490891	1320.013794	-594.017883	108.775993	1585.307495	-718.474976	325.816864	1049.062378	-667.228149	-137.981461	1063.768188	-601.128845	306.887726	806.912354	-559.879700	-94.097290	827.601990	-622.348389	98.851898	961.079285	385.510681	-0.583750	925.070557	405.115875	181.126144
-635.693359	200.180832	863.536133	-629.621582	0.740244	859.717896	-749.810181	237.679337	419.962585	-675.102783	-25.080620	472.521667	-734.139771	240.294647	67.192917	-737.468506	-14.335822	75.806938	-683.736145	302.792664	1284.614502	-642.616516	-86.291328	1296.944580	-614.730103	108.510994	1319.993652	-594.061401	108.759628	1585.302612	-718.541260	325.846863	1049.064087	-667.262451	-137.936569	1063.728394	-601.175232	306.877350	806.925598	-559.926025	-94.084625	827.621948	-622.386414	98.869133	961.085388	385.405792	-0.591232	925.067566	405.034241	181.114166
-635.759521	200.201782	863.542786	-629.674561	0.784522	859.706604	-749.886963	237.696594	419.964539	-675.168335	-25.133316	472.523560	-734.122131	240.286514	67.197487	-737.497864	-14.348280	75.828453	-683.798157	302.790192	1284.613525	-642.680115	-86.283798	1296.928223	-614.790771	108.520058	1320.001831	-594.098022	108.751419	1585.310303	-718.589417	325.827576	1049.074707	-667.312378	-137.914871	1063.748657	-601.242249	306.913269	806.947083	-559.960815	-94.061760	827.609192	-622.456116	98.892960	961.083984	385.323212	-0.589084	925.055786	404.958008	181.107391
-635.800903	200.228333	863.544006	-629.681824	0.779552	859.726746	-749.924133	237.685104	419.973236	-675.192688	-25.069921	472.513336	-734.161926	240.291733	67.183807	-737.510315	-14.339764	75.812126	-683.886169	302.790955	1284.641846	-642.743469	-86.303093	1296.931274	-614.831299	108.533684	1320.026489	-594.132996	108.746841	1585.320190	-718.692932	325.886261	1049.071045	-667.338684	-137.914383	1063.748657	-601.293335	306.944061	806.955627	-559.995605	-94.028061	827.626648	-622.481934	98.915123	961.095032	385.240906	-0.541565	925.046631	404.898163	181.142944
-635.847778	200.465881	863.673035	-629.703003	0.857240	859.724548	-750.015686	237.716202	420.011536	-675.185425	-25.062452	472.501099	-734.210571	240.286087	67.176208	-737.470398	-14.337729	75.802673	-683.938538	302.786224	1284.627319	-642.731567	-86.282440	1296.973511	-614.857910	108.545860	1320.022949	-594.208984	108.713234	1585.319580	-718.740723	325.874207	1049.092896	-667.363403	-137.875916	1063.759399	-601.368835	306.952820	806.954468	-560.047119	-94.010384	827.618164	-622.550293	99.008850	961.160889	385.169617	-0.535416	925.018066	404.837799	181.148285
-635.878235	200.471664	863.671692	-629.717346	0.897912	859.726868	-750.042236	237.696915	419.976471	-675.213013	-25.021027	472.509491	-734.154785	240.286179	67.155960	-737.494629	-14.339901	75.802444	-683.998291	302.773926	1284.625122	-642.804260	-86.297195	1296.932739	-614.912842	108.556076	1320.012329	-594.243347	108.705948	1585.323242	-718.838867	325.918640	1049.098267	-667.400757	-137.844406	1063.752075	-601.440308	306.976410	806.970886	-560.065186	-93.977715	827.619690	-622.569092	99.034546	961.161072	385.120331	-0.505415	925.009094	404.784698	181.181183
-635.950439	200.462341	863.687317	-629.763184	0.902640	859.729309	-750.080200	237.696335	419.943481	-675.227661	-25.030144	472.521454	-734.146484	240.296295	67.157585	-737.492737	-14.341680	75.823792	-684.048706	302.789520	1284.639526	-642.806213	-86.264412	1296.955811	-614.964417	108.562263	1320.029541	-594.269775	108.692238	1585.329712	-718.925964	325.926910	1049.098877	-667.436035	-137.868393	1063.779663	-601.493469	306.986389	806.970886	-560.104370	-93.945358	827.647583	-622.634155	99.026733	961.170654	385.037689	-0.474638	925.002441	404.732239	181.189392
-636.037109	200.393021	863.625671	-629.837769	0.874726	859.751831	-750.184570	237.728378	419.943481	-675.275391	-25.035028	472.514984	-734.228821	240.304138	67.138329	-737.500977	-14.350330	75.817001	-684.129883	302.775970	1284.640015	-642.838501	-86.263168	1296.971313	-614.995728	108.569099	1320.040649	-594.264404	108.711151	1585.326782	-718.998901	325.916077	1049.118164	-667.469849	-137.840927	1063.771851	-601.583435	307.015594	806.994812	-560.137634	-93.917099	827.640747	-622.690186	99.021141	961.149231	384.960663	-0.494780	925.015137	404.696259	181.218811
-636.088379	200.429810	863.639221	-629.858521	0.902331	859.752319	-750.219238	237.740585	419.934814	-675.280640	-24.984625	472.492126	-734.203430	240.300964	67.131088	-737.493469	-14.349445	75.810791	-684.190796	302.796814	1284.664063	-642.871704	-86.255142	1296.948975	-615.054504	108.560547	1320.055420	-594.290222	108.700966	1585.331177	-719.094360	325.952881	1049.126831	-667.486267	-137.838974	1063.771851	-601.697632	307.031006	806.992188	-560.166870	-93.880180	827.620605	-622.723633	99.048546	961.155945	384.936066	-0.455613	925.011536	404.684235	181.209915
-636.105774	200.475235	863.671936	-629.880981	0.930341	859.733154	-750.258484	237.733704	419.938385	-675.291077	-24.995174	472.500854	-734.181458	240.303604	67.152939	-737.485596	-14.346836	75.812881	-684.211426	302.801636	1284.678345	-642.944031	-86.270981	1296.925049	-615.105103	108.582863	1320.053467	-594.316223	108.696510	1585.325562	-719.165710	325.905060	1049.167847	-667.497986	-137.858368	1063.767334	-601.769226	307.057739	806.995911	-560.181030	-93.867035	827.642151	-622.752808	99.059006	961.163208	384.854431	-0.469664	925.028748	404.640747	181.257019
-636.167480	200.469803	863.657104	-629.950439	0.932784	859.741516	-750.328308	237.732651	419.928040	-675.310425	-25.010546	472.516907	-734.173096	240.298126	67.130630	-737.523010	-14.336660	75.800575	-684.296997	302.815033	1284.672852	-642.957092	-86.260483	1296.922241	-615.154785	108.591751	1320.045410	-594.333984	108.687103	1585.324341	-719.232727	325.933716	1049.171631	-667.504456	-137.868912	1063.767090	-601.869751	307.085724	806.996033	-560.207092	-93.857124	827.624023	-622.810669	99.068855	961.159424	384.817841	-0.437205	925.021790	404.627289	181.273743
-636.192444	200.520416	863.697693	-629.942566	0.983081	859.742737	-750.333801	237.716888	419.910828	-675.321167	-24.955994	472.484802	-734.189331	240.345993	67.147346	-737.518616	-14.335715	75.794289	-684.344910	302.803497	1284.685547	-643.006775	-86.251022	1296.896118	-615.213928	108.570061	1320.048706	-594.353394	108.676971	1585.325928	-719.304810	325.899658	1049.191284	-667.515320	-137.848267	1063.735840	-601.945190	307.104492	807.004700	-560.194153	-93.804214	827.608887	-622.823975	99.101250	961.180481	384.778625	-0.432614	925.024292	404.599121	181.240082
-636.250305	200.506378	863.660645	-630.002258	1.003987	859.727051	-750.386047	237.731750	419.908966	-675.340332	-24.969940	472.479675	-734.167908	240.358398	67.153709	-737.527344	-14.336720	75.797058	-684.439209	302.796082	1284.705688	-643.075806	-86.259682	1296.885376	-615.255920	108.586441	1320.058472	-594.407471	108.640907	1585.318726	-719.382813	325.916107	1049.213745	-667.519287	-137.861755	1063.712769	-602.047363	307.106934	806.996948	-560.209656	-93.785210	827.598877	-622.869080	99.115387	961.152893	384.686737	-0.422980	925.030884	404.560577	181.270996
-636.291870	200.435577	863.591003	-630.036865	0.959892	859.738647	-750.437378	237.731644	419.903564	-675.356140	-24.986515	472.496765	-734.165222	240.351791	67.129456	-737.496460	-14.334034	75.793686	-684.511658	302.826843	1284.739624	-643.135803	-86.251541	1296.867065	-615.316895	108.583908	1320.062500	-594.380249	108.657585	1585.310059	-719.468811	325.918945	1049.220703	-667.545410	-137.832169	1063.719360	-602.120667	307.150452	807.023010	-560.225281	-93.776596	827.598389	-622.882141	99.099403	961.121948	384.655792	-0.379404	925.027405	404.524414	181.265701
-636.309998	200.420303	863.582031	-630.050537	1.015192	859.733704	-750.484680	237.707535	419.877228	-675.403564	-24.946247	472.496033	-734.143250	240.346237	67.097290	-737.530273	-14.336884	75.794746	-684.586487	302.827209	1284.745483	-643.144470	-86.247299	1296.880005	-615.370850	108.588257	1320.069336	-594.385498	108.649216	1585.301758	-719.522766	325.903595	1049.230835	-667.566467	-137.808685	1063.692017	-602.195190	307.174744	807.013306	-560.210876	-93.756630	827.599060	-622.918457	99.120392	961.117126	384.596436	-0.399871	925.031799	404.475403	181.310486
-636.350891	200.448715	863.589661	-630.064026	1.054178	859.724609	-750.532837	237.728012	419.860809	-675.000732	-24.602808	472.435394	-734.109497	240.347321	67.100647	-737.339722	-14.319159	75.736275	-684.658447	302.805267	1284.736938	-643.223206	-86.235878	1296.835449	-615.434509	108.609955	1320.063354	-594.396362	108.638939	1585.287109	-719.627380	325.931152	1049.228027	-667.581787	-137.808609	1063.688354	-602.255005	307.172638	807.033508	-560.221375	-93.743935	827.581421	-622.946960	99.147034	961.116394	384.547089	-0.374495	925.031372	404.434875	181.302597
-636.411560	200.451859	863.585205	-630.077393	1.054942	859.725220	-750.559204	237.689758	419.820587	-675.187866	-24.671610	472.438354	-734.104309	240.347809	67.097412	-737.454956	-14.328791	75.751358	-684.730042	302.850708	1284.749512	-643.204712	-86.207062	1296.852173	-615.481628	108.600349	1320.070435	-594.401794	108.617188	1585.273682	-719.703491	325.947510	1049.239014	-667.600647	-137.782684	1063.661987	-602.329773	307.182648	807.036438	-560.213501	-93.727898	827.571899	-622.978088	99.154175	961.114014	384.480164	-0.399621	925.017822	404.377594	181.308197
-636.455139	200.457962	863.563171	-630.126038	1.085395	859.725952	-750.596619	237.702591	419.825256	-675.228088	-24.693457	472.450775	-734.089172	240.361755	67.113304	-737.432129	-14.324473	75.751190	-684.783447	302.843903	1284.761230	-643.261841	-86.233597	1296.829468	-615.539063	108.611290	1320.061768	-594.411255	108.603783	1585.254150	-719.770081	325.942963	1049.272461	-667.610474	-137.765701	1063.632446	-602.361511	307.166412	807.052124	-560.201050	-93.717926	827.577820	-623.026367	99.183289	961.103699	384.420807	-0.405032	925.018738	404.314423	181.304321
-636.508057	200.472916	863.577637	-630.131104	1.077712	859.738281	-750.626160	237.685165	419.825775	-675.280579	-24.734758	472.479584	-734.085876	240.354218	67.114449	-737.399719	-14.324584	75.755630	-684.857178	302.839722	1284.779419	-643.294373	-86.215141	1296.809937	-615.584351	108.605110	1320.058350	-594.400757	108.590141	1585.245361	-719.830627	325.956207	1049.300415	-667.621887	-137.720505	1063.606689	-602.417664	307.162415	807.061035	-560.202637	-93.707062	827.565674	-623.062195	99.188232	961.117859	384.337646	-0.404545	924.995972	404.249725	181.309097
-636.546204	200.508499	863.601440	-630.173218	1.129660	859.738281	-750.613525	237.680573	419.812988	-675.535400	-24.848309	472.509033	-734.087708	240.355560	67.134125	-737.516724	-14.335302	75.782433	-684.910706	302.852417	1284.802002	-643.366638	-86.195488	1296.778687	-615.628845	108.611504	1320.058594	-594.400879	108.570953	1585.244507	-719.904724	325.957306	1049.288818	-667.660095	-137.729599	1063.614502	-602.492615	307.152466	807.091492	-560.225891	-93.658524	827.554504	-623.102783	99.219810	961.129639	384.246887	-0.407198	925.007507	404.166382	181.293808
-636.562988	200.540970	863.601990	-630.161621	1.148970	859.748962	-750.659119	237.704971	419.817017	-675.552856	-24.860712	472.510162	-734.099182	240.354172	67.131767	-737.536377	-14.337066	75.786415	-684.964539	302.863403	1284.807251	-643.357117	-86.167397	1296.801025	-615.665710	108.632179	1320.070190	-594.399353	108.556236	1585.241333	-719.947693	325.954071	1049.323975	-667.679443	-137.730438	1063.602539	-602.532532	307.196625	807.089722	-560.216125	-93.642235	827.569336	-623.117859	99.251892	961.136597	384.169006	-0.406133	924.997009	404.097107	181.291977
-636.633728	200.546021	863.612610	-630.154785	1.143222	859.755005	-750.704590	237.693573	419.831177	-675.450989	-24.738504	472.495026	-734.093140	240.347855	67.106171	-737.520081	-14.335184	75.773270	-685.034302	302.858643	1284.818604	-643.413696	-86.159203	1296.786255	-615.719482	108.660202	1320.077271	-594.402588	108.535271	1585.230957	-720.011292	325.966278	1049.333374	-667.696289	-137.708206	1063.594238	-602.578674	307.188690	807.098450	-560.257996	-93.594040	827.563843	-623.166443	99.252754	961.146667	384.108704	-0.406910	924.976624	404.001862	181.294144
-636.664429	200.568176	863.595947	-630.216980	1.188140	859.750977	-750.697021	237.693436	419.791504	-675.222534	-24.560236	472.461212	-734.089417	240.343796	67.096603	-737.388794	-14.336551	75.757439	-685.107361	302.871429	1284.850830	-643.446960	-86.163681	1296.772095	-615.764465	108.651825	1320.080566	-594.412598	108.530380	1585.216309	-720.074524	325.958038	1049.331909	-667.709473	-137.681366	1063.585693	-602.647278	307.209015	807.123108	-560.251404	-93.558304	827.564209	-623.200012	99.291260	961.135071	383.998871	-0.418088	924.988892	403.906311	181.289001
-636.729553	200.614929	863.595764	-630.238098	1.189948	859.734680	-750.726624	237.701401	419.807770	-675.215637	-24.555130	472.458344	-734.072510	240.353073	67.079636	-737.408936	-14.325206	75.741333	-685.119141	302.904541	1284.841309	-643.418335	-86.102379	1296.776489	-615.795837	108.674049	1320.064331	-594.408447	108.524071	1585.204346	-720.148315	325.989471	1049.361450	-667.719421	-137.703156	1063.579590	-602.719910	307.246216	807.134460	-560.292236	-93.549416	827.559875	-623.241760	99.310150	961.126648	383.956451	-0.376170	924.948242	403.836914	181.326691
-636.773071	200.662430	863.610413	-630.272522	1.243989	859.727783	-750.728882	237.686035	419.778412	-675.229797	-24.554659	472.453339	-734.056458	240.383743	67.096489	-737.383728	-14.322486	75.736549	-685.167542	302.908325	1284.890991	-643.465271	-86.099648	1296.732666	-615.844666	108.698029	1320.072510	-594.410034	108.511185	1585.204956	-720.243408	326.018280	1049.378296	-667.755554	-137.655029	1063.560181	-602.953674	307.209961	807.110168	-560.321655	-93.509750	827.541138	-623.274231	99.350822	961.129639	383.859314	-0.398062	924.946838	403.750488	181.305557
-636.808044	200.635361	863.602966	-630.277161	1.235268	859.744629	-750.749695	237.716797	419.788086	-675.256409	-24.529654	472.448486	-734.067017	240.350372	67.073502	-737.420288	-14.322846	75.733864	-685.226685	302.939209	1284.907471	-643.490356	-86.087074	1296.723511	-615.856628	108.692299	1320.085815	-594.404053	108.497940	1585.192993	-720.301514	326.036102	1049.407593	-667.767334	-137.630035	1063.547119	-603.047546	307.242371	807.134155	-560.347046	-93.462601	827.543823	-623.299866	99.346222	961.135132	383.779541	-0.353179	924.921692	403.654846	181.344849
-636.849915	200.673508	863.597473	-630.297974	1.242033	859.736938	-750.756592	237.723404	419.765320	-675.322021	-24.581020	472.456573	-734.030090	240.384338	67.101295	-737.459473	-14.329205	75.750114	-685.269714	302.944580	1284.927368	-643.514160	-86.048347	1296.704468	-615.909241	108.720901	1320.104004	-594.401001	108.485558	1585.191650	-720.373596	326.070862	1049.426636	-667.796082	-137.631790	1063.542847	-603.104309	307.270264	807.154297	-560.389465	-93.438232	827.533386	-623.335022	99.368805	961.128967	383.715118	-0.374939	924.950928	403.602173	181.343231
-636.856384	200.682571	863.597229	-630.327209	1.258046	859.750183	-750.724854	237.695801	419.754944	-675.282227	-24.517139	472.459290	-734.000000	240.389221	67.122223	-737.417114	-14.325416	75.738060	-685.314087	302.974030	1284.944580	-643.526794	-86.033928	1296.734741	-615.954529	108.729172	1320.112183	-594.390259	108.481705	1585.192749	-720.427795	326.071808	1049.442383	-667.825989	-137.574448	1063.551392	-603.173035	307.285950	807.163757	-560.406250	-93.403893	827.525818	-623.369934	99.386253	961.137268	383.667938	-0.398437	924.948425	403.559418	181.317215
-636.887939	200.683914	863.592102	-630.345581	1.274110	859.756775	-750.752014	237.715240	419.758270	-675.405701	-24.615444	472.477051	-734.015503	240.388336	67.123795	-737.485168	-14.331647	75.756737	-685.392273	302.957489	1284.969360	-643.622253	-86.045990	1296.699341	-616.012756	108.748749	1320.104248	-594.377014	108.480354	1585.187744	-720.473694	326.082703	1049.461670	-667.870667	-137.529495	1063.547485	-603.225281	307.329376	807.166138	-560.457031	-93.386124	827.513306	-623.393555	99.401405	961.138000	383.618256	-0.356737	924.934387	403.524689	181.331360
-636.923157	200.730408	863.594238	-630.358582	1.261587	859.765442	-750.735413	237.723099	419.740845	-675.465393	-24.653753	472.496490	-733.995483	240.394699	67.114388	-737.516296	-14.334529	75.764595	-685.412170	303.017731	1284.971069	-643.579529	-85.994942	1296.734131	-616.040222	108.754707	1320.122803	-594.366272	108.467041	1585.189331	-720.539185	326.114502	1049.482056	-667.885620	-137.488770	1063.532349	-603.239563	307.365875	807.203857	-560.517151	-93.349495	827.496033	-623.418762	99.423218	961.143555	383.562256	-0.387658	924.951111	403.496063	181.329285
-636.944397	200.758682	863.609619	-630.409241	1.330056	859.768555	-750.767822	237.756912	419.732971	-675.409790	-24.582769	472.465302	-733.994751	240.394714	67.117920	-737.532593	-14.335749	75.760986	-685.481995	302.998657	1284.985962	-643.665527	-86.005928	1296.697388	-616.081238	108.791931	1320.126587	-594.356445	108.477791	1585.176636	-720.563538	326.136505	1049.489868	-667.920166	-137.475845	1063.533691	-603.121155	307.486084	807.229919	-560.532715	-93.317566	827.504761	-623.452881	99.463684	961.152527	383.549744	-0.398511	924.959045	403.498047	181.313583
-636.961548	200.832077	863.629395	-630.413879	1.360049	859.755493	-750.800598	237.753540	419.737000	-675.377808	-24.556067	472.456238	-734.015503	240.389862	67.107826	-737.543640	-14.336655	75.760468	-685.489258	303.057617	1285.013062	-643.649536	-85.992233	1296.719238	-616.115479	108.790878	1320.122559	-594.343201	108.480515	1585.155518	-720.606934	326.136597	1049.508179	-667.942932	-137.432770	1063.518555	-603.176514	307.540192	807.229309	-560.567444	-93.298935	827.485779	-623.478027	99.499489	961.157104	383.531769	-0.402026	924.954224	403.489746	181.301910
-636.974121	200.817551	863.625549	-630.403870	1.373384	859.766846	-750.778198	237.737473	419.740295	-675.434875	-24.546810	472.478668	-733.980103	240.391357	67.107399	-737.536865	-14.335988	75.758011	-685.546265	303.070831	1285.038574	-643.678589	-85.961533	1296.710327	-616.173706	108.807907	1320.119263	-594.327637	108.477676	1585.145752	-720.678772	326.185211	1049.524414	-667.994385	-137.401199	1063.504639	-603.223755	307.535339	807.256409	-560.571777	-93.269897	827.482239	-623.496521	99.506821	961.162720	383.479156	-0.389973	924.971558	403.491364	181.301392
-637.010803	200.863342	863.634644	-630.426514	1.388612	859.750122	-750.817810	237.745255	419.754333	-675.404602	-24.524290	472.483002	-734.035339	240.394699	67.109673	-737.468994	-14.329409	75.737854	-685.575195	303.087280	1285.036255	-643.737671	-85.957802	1296.678101	-616.213074	108.803749	1320.124878	-594.310913	108.476379	1585.145874	-720.719543	326.194824	1049.538940	-668.038452	-137.380157	1063.505737	-603.263611	307.580383	807.267761	-560.606567	-93.262688	827.478638	-623.525574	99.525459	961.158630	383.477753	-0.399597	924.968262	403.508331	181.308868
-637.008545	200.859924	863.619751	-630.459412	1.404115	859.758179	-750.812012	237.751816	419.747314	-675.315002	-24.426647	472.454163	-734.004761	240.376434	67.074051	-737.439026	-14.326471	75.724701	-685.613586	303.103973	1285.048096	-643.796143	-85.972679	1296.681641	-616.254272	108.832809	1320.112427	-594.293945	108.498047	1585.129395	-720.768433	326.238647	1049.537231	-668.076477	-137.381363	1063.489014	-603.284241	307.611786	807.284607	-560.640808	-93.242058	827.492065	-623.542969	99.540939	961.155640	383.497040	-0.396803	924.964539	403.542480	181.300461
-637.013489	200.822388	863.582764	-630.456299	1.408771	859.770386	-750.771240	237.725616	419.698151	-675.393188	-24.419855	472.458130	-734.014648	240.400513	67.069077	-737.512085	-14.332820	75.734787	-685.633301	303.145203	1285.049927	-643.834412	-85.947433	1296.665283	-616.293823	108.852005	1320.108887	-594.272583	108.520729	1585.124634	-720.814697	326.248657	1049.553589	-668.121460	-137.330231	1063.499390	-603.346375	307.633118	807.270020	-560.658386	-93.204178	827.481934	-623.548706	99.548897	961.144104	383.514313	-0.371439	924.971313	403.590790	181.337173
-637.028076	200.895081	863.604248	-630.481201	1.425505	859.776733	-750.817749	237.787689	419.715851	-675.412476	-24.432840	472.471008	-734.015808	240.413986	67.059883	-737.481628	-14.327797	75.732895	-685.654785	303.151794	1285.063477	-643.898560	-85.925659	1296.649658	-616.338562	108.878090	1320.127075	-594.245850	108.535957	1585.114868	-720.828308	326.283264	1049.555664	-668.158875	-137.305573	1063.481201	-603.390442	307.693054	807.272888	-560.673523	-93.195885	827.489319	-623.571289	99.585884	961.158142	383.523743	-0.377145	924.986755	403.636932	181.315353
-637.040649	200.928589	863.608948	-630.507568	1.432431	859.766968	-750.825562	237.794724	419.711090	-675.419678	-24.439232	472.469696	-734.040039	240.407761	67.085579	-737.473450	-14.329888	75.738182	-685.674866	303.184326	1285.060913	-643.909790	-85.906433	1296.689453	-616.358154	108.879707	1320.137695	-594.227783	108.549393	1585.095459	-720.875000	326.323334	1049.581543	-668.197998	-137.289642	1063.470825	-603.413208	307.695618	807.285034	-560.701538	-93.197960	827.494385	-623.590820	99.598404	961.155518	383.533875	-0.385163	924.996155	403.683289	181.336548
-637.048035	200.919998	863.606140	-630.525818	1.468609	859.759644	-750.824524	237.836685	419.719910	-675.396545	-24.419836	472.478882	-734.024536	240.383148	67.091927	-737.477051	-14.333227	75.738129	-685.682983	303.211151	1285.084839	-643.958679	-85.899345	1296.649048	-616.408081	108.880264	1320.125366	-594.198303	108.568192	1585.101318	-720.881897	326.316406	1049.582520	-668.237366	-137.242142	1063.461182	-603.441589	307.709198	807.289185	-560.711609	-93.172783	827.495422	-623.606262	99.608948	961.150635	383.546234	-0.449027	925.018616	403.748657	181.299271
-637.064331	200.936707	863.615173	-630.549194	1.447386	859.774841	-750.799438	237.834244	419.726318	-675.451843	-24.438643	472.481903	-733.977173	240.391541	67.087433	-737.468872	-14.332621	75.738197	-685.717712	303.220947	1285.089478	-644.013733	-85.894310	1296.667725	-616.455261	108.904251	1320.136841	-594.166321	108.584030	1585.089844	-720.881775	326.337769	1049.599976	-668.263733	-137.238907	1063.454346	-603.440002	307.705566	807.293091	-560.744324	-93.182983	827.506653	-623.627075	99.609657	961.162903	383.564911	-0.437596	925.017029	403.783051	181.313995
-637.062561	201.009171	863.630615	-630.580322	1.472041	859.777893	-750.789001	237.854584	419.730591	-675.396851	-24.342550	472.458557	-733.990356	240.391235	67.088974	-737.463684	-14.328938	75.722755	-685.726196	303.247223	1285.091431	-644.086365	-85.869469	1296.655029	-616.510315	108.925591	1320.127075	-594.137817	108.616478	1585.084106	-720.874084	326.365509	1049.603882	-668.330811	-137.237900	1063.448608	-603.443359	307.711914	807.296387	-560.763855	-93.180550	827.497375	-623.648193	99.650520	961.172729	383.550293	-0.484962	925.033936	403.840820	181.279770
-637.085022	200.992722	863.597534	-630.610718	1.492863	859.762207	-750.751770	237.872147	419.689392	-675.585083	-24.486105	472.486450	-734.045776	240.399933	67.080742	-737.603394	-14.341765	75.756065	-685.751526	303.275635	1285.079834	-644.163574	-85.845680	1296.630493	-616.529846	108.937218	1320.137085	-594.100830	108.633163	1585.071899	-720.881836	326.386963	1049.591309	-668.362183	-137.217896	1063.447754	-603.444946	307.751648	807.304871	-560.776428	-93.171532	827.500671	-623.664124	99.661041	961.147400	383.581970	-0.517730	925.050537	403.894501	181.253036
-637.083862	200.994080	863.593445	-630.630188	1.522156	859.763977	-750.759766	237.889862	419.690460	-675.741272	-24.617891	472.507080	-734.029053	240.399765	67.056160	-737.637146	-14.333055	75.775665	-685.755432	303.309021	1285.088257	-644.210266	-85.821159	1296.635742	-616.566223	108.963432	1320.128662	-594.064819	108.659882	1585.057617	-720.880798	326.408691	1049.589233	-668.409485	-137.190094	1063.468262	-603.435486	307.773468	807.307556	-560.834290	-93.186455	827.509949	-623.679749	99.677803	961.146973	383.583984	-0.545959	925.070007	403.913483	181.264801
-637.085510	201.003265	863.584412	-630.642456	1.523490	859.778870	-750.738770	237.902588	419.669647	-675.764099	-24.591236	472.514069	-734.064331	240.410934	67.068344	-737.657104	-14.344522	75.824028	-685.781067	303.341919	1285.086670	-644.324097	-85.833420	1296.615479	-616.608582	108.967575	1320.134644	-594.023926	108.685707	1585.051636	-720.875061	326.463562	1049.575806	-668.459778	-137.195480	1063.444580	-603.416748	307.783997	807.301392	-560.835266	-93.166878	827.500061	-623.689087	99.694427	961.150269	383.574768	-0.546011	925.085693	403.944672	181.268646
-637.099548	201.039368	863.591736	-630.661377	1.575175	859.780334	-750.760803	237.950607	419.704803	-675.745972	-24.563885	472.524109	-734.044678	240.399200	67.062050	-737.631165	-14.330589	75.822067	-685.796570	303.356262	1285.089233	-644.365295	-85.799637	1296.611328	-616.658203	109.006470	1320.131470	-593.982605	108.719223	1585.052002	-720.886108	326.496216	1049.589478	-668.510132	-137.151657	1063.461426	-603.397644	307.796356	807.309021	-560.863586	-93.166885	827.536682	-623.707397	99.734962	961.154785	383.581055	-0.588636	925.118774	403.976288	181.299820
-637.069702	201.102936	863.613342	-630.672241	1.570551	859.794617	-750.752686	237.977829	419.744598	-675.704651	-24.562012	472.548981	-734.059998	240.397766	67.063362	-737.611572	-14.328327	75.818527	-685.809387	303.395813	1285.100952	-644.423401	-85.759827	1296.653564	-616.704712	109.029808	1320.149292	-593.942139	108.735596	1585.034668	-720.844360	326.522156	1049.589844	-668.580505	-137.128769	1063.458008	-603.341614	307.794678	807.336670	-560.917297	-93.185501	827.534729	-623.714661	99.758682	961.174377	383.593384	-0.588889	925.130188	403.986450	181.268219
-637.070374	201.107391	863.636658	-630.707520	1.591927	859.804871	-750.716370	237.965988	419.728943	-675.735596	-24.559204	472.529846	-734.006409	240.406387	67.094658	-737.648682	-14.342377	75.821365	-685.838684	303.419952	1285.104980	-644.523743	-85.765450	1296.633423	-616.724731	109.021080	1320.159180	-593.889221	108.752548	1585.031250	-720.830017	326.541229	1049.590576	-668.639526	-137.146591	1063.482422	-603.307373	307.804169	807.333374	-560.952087	-93.184982	827.538330	-623.746094	99.762741	961.192383	383.608856	-0.634815	925.154541	404.035187	181.243912
-637.075378	201.112869	863.636353	-630.722900	1.615971	859.796875	-750.725952	238.010971	419.755249	-675.747559	-24.577240	472.517975	-734.053528	240.404739	67.098228	-737.668457	-14.333782	75.828476	-685.852051	303.427246	1285.082886	-644.551514	-85.739410	1296.634033	-616.772522	109.039444	1320.142578	-593.847900	108.769989	1585.015625	-720.863708	326.600800	1049.599976	-668.715271	-137.150299	1063.499878	-603.426331	307.720703	807.300964	-561.309082	-93.455139	827.330933	-623.753479	99.773064	961.187866	383.614929	-0.634603	925.167480	404.034302	181.269882
-637.067444	201.117737	863.629150	-630.742065	1.620156	859.796387	-750.691589	238.015091	419.722168	-675.709106	-24.575920	472.510101	-734.049866	240.432602	67.095238	-737.580811	-14.301255	75.753250	-685.856384	303.458984	1285.067505	-644.647400	-85.717293	1296.633545	-616.826721	109.071136	1320.150513	-593.793701	108.777504	1584.996582	-720.815063	326.600311	1049.561157	-668.741638	-137.104843	1063.479980	-603.356934	307.730591	807.329163	-561.036743	-93.185089	827.542175	-623.774109	99.779053	961.185608	383.583801	-0.641584	925.184143	404.029205	181.246124
-637.076904	201.128174	863.630066	-630.778381	1.628519	859.790405	-750.686035	238.038666	419.764862	-675.716492	-24.569117	472.522797	-734.095398	240.433456	67.110939	-737.645569	-14.292614	75.791740	-685.881226	303.488098	1285.036133	-644.685913	-85.677498	1296.670776	-616.854797	109.093193	1320.133179	-593.791565	108.787384	1584.969971	-720.807129	326.656616	1049.545898	-668.790283	-137.107224	1063.503052	-603.302979	307.754669	807.320740	-561.031555	-93.177032	827.575256	-623.793091	99.783806	961.182556	383.594513	-0.623299	925.189697	404.032806	181.260605
-637.069336	201.144440	863.609131	-630.799438	1.626955	859.803772	-750.688660	238.054184	419.768219	-675.715149	-24.567568	472.520874	-734.094543	240.407425	67.103996	-737.687744	-14.310593	75.818535	-685.903442	303.512939	1285.016602	-644.705139	-85.650558	1296.702271	-616.896667	109.127426	1320.133057	-593.753601	108.804573	1584.945801	-720.772888	326.686432	1049.497070	-668.854187	-137.030640	1063.490234	-603.226257	307.769775	807.329895	-561.074707	-93.155464	827.596375	-623.798584	99.806999	961.178955	383.575226	-0.622209	925.208862	404.011841	181.237442
-637.054382	201.156189	863.611877	-630.817139	1.684956	859.795227	-750.676147	238.095306	419.744049	-675.688721	-24.546135	472.508392	-734.120178	240.409698	67.094917	-737.613892	-14.304070	75.805641	-685.912598	303.565277	1285.008423	-644.854553	-85.622116	1296.666382	-616.927490	109.159462	1320.139282	-593.672363	108.841827	1584.916504	-720.710144	326.681396	1049.489624	-668.918640	-137.031631	1063.501221	-602.989014	307.877472	807.360046	-561.105652	-93.172760	827.609375	-623.813538	99.833748	961.177246	383.571045	-0.610549	925.210876	403.981384	181.254486
-637.043762	201.142624	863.618835	-630.814880	1.673520	859.801147	-750.646484	238.125793	419.753143	-675.708862	-24.565117	472.525879	-734.134033	240.401367	67.093567	-737.681946	-14.310163	75.817390	-685.929077	303.584503	1285.001587	-644.886475	-85.603325	1296.699341	-616.960022	109.158661	1320.142090	-593.678955	108.834251	1584.896606	-720.674744	326.718262	1049.459351	-668.992432	-137.038116	1063.515869	-602.914429	307.892426	807.368774	-561.148315	-93.159187	827.624329	-623.818665	99.819939	961.184875	383.559662	-0.597243	925.207031	403.947052	181.291946
-636.992188	201.212021	863.629822	-630.829651	1.711747	859.789490	-750.609009	238.130630	419.774628	-675.640747	-24.516218	472.507813	-734.133728	240.413712	67.077126	-737.641174	-14.306248	75.807121	-685.947388	303.604980	1284.980591	-645.006653	-85.574883	1296.664307	-616.997620	109.201065	1320.143555	-593.651489	108.833458	1584.878418	-720.664917	326.747650	1049.452515	-669.057007	-137.040344	1063.531982	-602.885132	307.887238	807.350647	-561.213196	-93.203949	827.627686	-623.820251	99.858673	961.186340	383.554382	-0.626837	925.206421	403.941711	181.292053
-636.988220	201.211639	863.630188	-630.845337	1.708436	859.806885	-750.571960	238.169800	419.780548	-675.651123	-24.502922	472.514587	-734.144958	240.443298	67.098236	-737.603210	-14.302747	75.799927	-685.927795	303.641571	1284.968994	-645.041504	-85.542358	1296.713135	-617.032959	109.218758	1320.129028	-593.620605	108.840919	1584.870117	-720.620361	326.757477	1049.439697	-669.137085	-136.996567	1063.523071	-602.837646	307.894196	807.343994	-561.245911	-93.195648	827.634644	-623.834045	99.864075	961.196106	383.544525	-0.614088	925.204285	403.904785	181.294617
-636.981995	201.228622	863.631470	-630.865967	1.710022	859.810608	-750.570740	238.207535	419.792084	-675.679321	-24.525057	472.517212	-734.204651	240.441681	67.100563	-737.644958	-14.306619	75.808197	-685.929688	303.670135	1284.967407	-645.110352	-85.531578	1296.697510	-617.045715	109.221092	1320.140991	-593.554138	108.880920	1584.836792	-720.584229	326.786621	1049.421631	-669.192566	-136.940826	1063.525635	-602.787903	307.908356	807.345581	-561.257874	-93.181396	827.661377	-623.845337	99.873230	961.199036	383.517792	-0.637698	925.208252	403.884888	181.300537
-636.971924	201.201782	863.622803	-630.880920	1.707859	859.807190	-750.551819	238.218353	419.798340	-675.672791	-24.546749	472.524445	-734.219788	240.410721	67.082649	-737.615295	-14.303999	75.805702	-685.916931	303.675140	1284.920654	-645.183044	-85.509804	1296.706299	-617.083984	109.259483	1320.128662	-593.509094	108.901085	1584.816772	-720.549255	326.819244	1049.422119	-669.236572	-136.923264	1063.517944	-602.783813	307.928925	807.319153	-561.279907	-93.201721	827.670288	-623.848267	99.859871	961.193054	383.513916	-0.643125	925.222717	403.872925	181.283127
-636.954590	201.200592	863.617981	-630.908020	1.713771	859.813232	-750.513855	238.280029	419.784912	-675.646240	-24.551767	472.524078	-734.260742	240.444382	67.128235	-737.636963	-14.305996	75.809723	-685.908325	303.713745	1284.894165	-645.203003	-85.483650	1296.728760	-617.101013	109.271301	1320.124268	-593.503540	108.894226	1584.798340	-720.523987	326.826324	1049.386353	-669.304016	-136.915100	1063.534912	-602.733521	307.938965	807.302979	-561.317078	-93.204880	827.681030	-623.855957	99.865242	961.194031	383.498657	-0.623289	925.229126	403.826538	181.345566
-636.955505	201.205612	863.616638	-630.928955	1.720133	859.813782	-750.500122	238.309937	419.790802	-675.634033	-24.541925	472.519440	-734.181946	240.417221	67.109344	-737.605225	-14.287505	75.805382	-685.874268	303.747223	1284.888916	-645.277771	-85.453941	1296.724854	-617.139893	109.307915	1320.108887	-593.486023	108.910309	1584.786499	-720.490784	326.826172	1049.354858	-669.354309	-136.872437	1063.541626	-602.695984	307.943237	807.305481	-561.376648	-93.214890	827.681335	-623.870300	99.870750	961.193970	383.474060	-0.630967	925.242249	403.797272	181.340256
-636.935852	201.192139	863.611084	-630.897583	1.714291	859.832214	-750.442444	238.316452	419.809448	-675.607849	-24.520737	472.518250	-734.187195	240.392914	67.091812	-737.557312	-14.273058	75.783745	-685.865723	303.768005	1284.890015	-645.310791	-85.432610	1296.738647	-617.145752	109.322174	1320.119995	-593.490967	108.912788	1584.786865	-720.491211	326.889618	1049.344238	-669.417175	-136.855896	1063.555176	-602.679260	307.920776	807.287903	-561.412598	-93.226677	827.687927	-623.863464	99.872971	961.202515	383.422913	-0.615646	925.256531	403.743195	181.340759
-636.925964	201.209442	863.614624	-630.936646	1.759183	859.821350	-750.407593	238.333450	419.807312	-675.593384	-24.502230	472.529144	-734.204407	240.398346	67.116867	-737.556091	-14.282467	75.793907	-685.852905	303.799896	1284.882446	-645.361206	-85.407288	1296.749268	-617.146790	109.329185	1320.112305	-593.496094	108.907188	1584.784058	-720.476318	326.902710	1049.336548	-669.463501	-136.827072	1063.574585	-602.647522	307.908600	807.297974	-561.450806	-93.210831	827.707214	-623.890198	99.893814	961.199890	383.411102	-0.615392	925.282471	403.723938	181.355164
-636.908264	201.215744	863.598816	-630.931702	1.758468	859.816101	-750.389404	238.380066	419.807922	-675.605042	-24.521135	472.522949	-734.252258	240.397339	67.120781	-737.563843	-14.283681	75.797363	-685.843933	303.819580	1284.864624	-645.406982	-85.387901	1296.759644	-617.175476	109.369202	1320.117188	-593.502380	108.922668	1584.780273	-720.434814	326.929321	1049.337402	-669.537354	-136.823257	1063.574219	-602.625305	307.938751	807.283264	-561.475769	-93.238197	827.735474	-623.882874	99.901176	961.189819	383.394012	-0.543004	925.277832	403.689423	181.422226
-636.886902	201.236679	863.601074	-630.971252	1.732505	859.834961	-750.329590	238.382629	419.780670	-675.615662	-24.529753	472.523865	-734.224731	240.406540	67.119743	-737.568726	-14.284015	75.798676	-685.820618	303.853973	1284.867554	-645.428589	-85.345634	1296.774170	-617.175659	109.376602	1320.109131	-593.504883	108.942482	1584.771729	-720.411255	326.958405	1049.327271	-669.586182	-136.803360	1063.588623	-602.614868	307.930237	807.269226	-561.542847	-93.252663	827.728516	-623.888184	99.904358	961.200073	383.369324	-0.567608	925.289978	403.648743	181.436890
-636.884766	201.193024	863.586975	-630.991089	1.735228	859.819885	-750.292847	238.402420	419.764221	-675.596069	-24.513918	472.518555	-734.267029	240.405045	67.119781	-737.588623	-14.280672	75.817093	-685.807678	303.863586	1284.839478	-645.512756	-85.356598	1296.774170	-617.195557	109.394867	1320.114380	-593.521423	108.935570	1584.770874	-720.402710	326.994293	1049.302734	-669.633057	-136.762329	1063.574219	-602.574707	307.949615	807.276672	-561.564148	-93.235985	827.751343	-623.902832	99.881760	961.186035	383.347595	-0.536729	925.309143	403.640717	181.457397
-636.875854	201.217514	863.586609	-631.015503	1.719334	859.823914	-750.301636	238.477539	419.816223	-675.603027	-24.519485	472.519318	-734.275879	240.408554	67.136314	-737.564331	-14.278504	75.814110	-685.772644	303.888123	1284.832031	-645.541016	-85.327179	1296.769043	-617.204102	109.414375	1320.115845	-593.534058	108.950050	1584.774170	-720.356934	327.004822	1049.301025	-669.673462	-136.755432	1063.585815	-602.535461	307.957153	807.283447	-561.608154	-93.242790	827.770386	-623.913574	99.886780	961.188232	383.317139	-0.472533	925.306335	403.577667	181.482513
-636.871582	201.223572	863.588867	-631.072021	1.746425	859.835754	-750.275818	238.482346	419.825012	-675.587646	-24.506979	472.508759	-734.285400	240.402374	67.117622	-737.548462	-14.252708	75.798615	-685.752014	303.902954	1284.839600	-645.555237	-85.305031	1296.812256	-617.227112	109.434029	1320.115967	-593.562988	108.952148	1584.780518	-720.340027	327.022125	1049.305786	-669.724792	-136.740219	1063.608765	-602.519409	307.968781	807.265381	-561.645020	-93.240891	827.784729	-623.932129	99.905182	961.194519	383.314453	-0.447771	925.312744	403.549500	181.539627
-636.847168	201.214600	863.602051	-631.055725	1.758480	859.830750	-750.254089	238.491028	419.831940	-675.565918	-24.516100	472.514465	-734.261414	240.402710	67.118774	-737.557495	-14.257949	75.783745	-685.727051	303.924316	1284.844482	-645.601501	-85.304489	1296.799316	-617.228088	109.439186	1320.114502	-593.585266	108.961128	1584.784424	-720.301331	327.057709	1049.299438	-669.771973	-136.744064	1063.624878	-602.487183	307.968079	807.259338	-561.695374	-93.244812	827.795349	-623.928101	99.896530	961.200073	383.308167	-0.412472	925.305542	403.531494	181.559570
-636.816406	201.226669	863.618225	-631.097412	1.754457	859.840576	-750.278076	238.519012	419.825043	-675.590210	-24.530458	472.517029	-734.380310	240.398758	67.116722	-737.533875	-14.243353	75.806602	-685.717285	303.917664	1284.832031	-645.659851	-85.275040	1296.796997	-617.217407	109.469025	1320.126099	-593.614990	108.956596	1584.796631	-720.289185	327.074829	1049.299927	-669.808533	-136.742340	1063.616333	-602.439514	307.971741	807.261902	-561.708252	-93.245773	827.811035	-623.931519	99.893959	961.212830	383.253082	-0.390663	925.317749	403.459534	181.607330
-636.814636	201.227264	863.617493	-631.096680	1.754310	859.839600	-750.224487	238.508530	419.813080	-675.567200	-24.523138	472.511505	-734.376221	240.411865	67.128700	-737.551147	-14.249165	75.817764	-685.708862	303.947601	1284.794678	-645.654846	-85.241951	1296.823364	-617.226563	109.492706	1320.129517	-593.640320	108.972313	1584.791626	-720.239929	327.084137	1049.269653	-669.853271	-136.709579	1063.643433	-602.396545	307.985321	807.268860	-561.770813	-93.237793	827.803284	-623.931824	99.893959	961.212097	383.243561	-0.377889	925.319946	403.422699	181.620270
-636.807495	201.250885	863.616272	-631.121643	1.761859	859.831482	-750.232849	238.537720	419.801910	-675.561829	-24.506910	472.528076	-734.326599	240.399048	67.100616	-737.525146	-14.233170	75.791679	-685.682190	303.959900	1284.786865	-645.660706	-85.242737	1296.853638	-617.229187	109.494858	1320.130859	-593.661926	108.979782	1584.804688	-720.190979	327.100098	1049.256592	-669.895081	-136.680771	1063.661865	-602.361755	307.987701	807.247131	-561.796753	-93.245987	827.820801	-623.946716	99.904449	961.207947	383.248962	-0.343221	925.316406	403.407318	181.648468
-636.811096	201.251465	863.618652	-631.145142	1.763412	859.845337	-750.229736	238.538071	419.784454	-675.577393	-24.533916	472.520782	-734.371643	240.396454	67.097107	-737.557129	-14.249344	75.818871	-685.667114	303.964203	1284.767700	-645.664246	-85.207298	1296.900024	-617.248413	109.511078	1320.121582	-593.696594	109.001587	1584.807983	-720.186279	327.193146	1049.236938	-669.924927	-136.683365	1063.667358	-602.328796	307.969757	807.248779	-561.831970	-93.258255	827.825134	-623.960876	99.910217	961.216187	383.242523	-0.305081	925.303040	403.393372	181.683228
-636.818970	201.208878	863.593140	-631.149658	1.725632	859.847839	-750.206604	238.539063	419.770874	-675.605469	-24.523163	472.494232	-734.357971	240.427170	67.116257	-737.634277	-14.236800	75.807526	-685.654846	303.990448	1284.770386	-645.817017	-85.286942	1296.892700	-617.249512	109.509766	1320.120117	-593.720581	109.004417	1584.810791	-720.132874	327.188324	1049.225098	-669.971985	-136.668716	1063.658325	-602.301453	307.980164	807.244995	-561.868713	-93.298401	827.833191	-623.968567	99.884079	961.205017	383.218018	-0.279941	925.293762	403.331451	181.756058
-636.815247	201.181061	863.586304	-631.172058	1.726138	859.844788	-750.174500	238.528580	419.762085	-675.599121	-24.543810	472.499786	-734.341980	240.395187	67.130684	-737.640137	-14.252130	75.779938	-685.619080	303.997162	1284.776245	-645.833801	-85.262329	1296.912720	-617.254150	109.506752	1320.130615	-593.743347	109.019447	1584.817627	-720.056091	327.186615	1049.185547	-669.998840	-136.684616	1063.685303	-602.264038	307.996918	807.225464	-561.879578	-93.277374	827.834290	-623.972229	99.870934	961.199524	383.231964	-0.219812	925.276611	403.307007	181.813766
-636.798035	201.169418	863.605103	-631.168518	1.734637	859.853271	-750.180786	238.543335	419.809967	-675.605103	-24.551588	472.525208	-734.329163	240.394592	67.132370	-737.584045	-14.247358	75.771667	-685.602966	304.000153	1284.743774	-645.923706	-85.271927	1296.874390	-617.265564	109.523796	1320.126343	-593.770020	109.035095	1584.814697	-720.026917	327.184143	1049.204834	-670.044006	-136.667770	1063.665161	-602.212097	307.986023	807.221191	-561.907043	-93.295143	827.838379	-623.971436	99.863106	961.214050	383.215759	-0.212696	925.266052	403.273193	181.860565
-636.814636	201.173004	863.596985	-631.194397	1.730224	859.850159	-750.175842	238.539078	419.774994	-675.620850	-24.565073	472.507690	-734.357117	240.403519	67.128616	-737.586792	-14.247659	75.773575	-685.595703	304.024231	1284.722290	-645.799133	-85.160049	1296.903076	-617.268005	109.529076	1320.125732	-593.788513	109.044037	1584.818726	-720.002014	327.202667	1049.199097	-670.056763	-136.660431	1063.698975	-602.180359	307.974030	807.206360	-561.923096	-93.319664	827.866272	-623.986755	99.864944	961.207886	383.204620	-0.195251	925.265808	403.248505	181.866928
-636.803284	201.183884	863.584229	-631.207520	1.725814	859.848877	-750.185547	238.551407	419.805634	-675.651123	-24.573336	472.523956	-734.338867	240.404312	67.130890	-737.572388	-14.246391	75.771851	-685.615906	304.028503	1284.719849	-645.961487	-85.246605	1296.910400	-617.283691	109.548874	1320.120361	-593.827393	109.058121	1584.829224	-719.975525	327.243866	1049.166016	-670.103638	-136.670929	1063.694214	-602.150146	307.949249	807.210205	-561.934631	-93.324577	827.860962	-623.981812	99.872993	961.200378	383.206421	-0.151374	925.253479	403.206207	181.935043
-636.815186	201.188751	863.583252	-631.203430	1.743726	859.844421	-750.202515	238.550552	419.794525	-675.621460	-24.521172	472.498138	-734.333313	240.412750	67.129082	-737.545349	-14.232009	75.752716	-685.588684	304.036316	1284.699585	-645.947876	-85.216537	1296.951538	-617.316345	109.555664	1320.114136	-593.847534	109.075859	1584.832886	-719.949585	327.227142	1049.149902	-670.156433	-136.715485	1063.739258	-602.118469	307.960144	807.203247	-562.289368	-93.606056	827.669678	-623.994690	99.883072	961.198486	383.201141	-0.080474	925.228577	403.194458	181.980530
-636.812012	201.235794	863.609436	-631.220764	1.764661	859.843262	-750.236450	238.552094	419.795044	-675.637329	-24.527405	472.524017	-734.365295	240.401505	67.109123	-737.576660	-14.261721	75.766541	-685.614075	304.026947	1284.663574	-646.012756	-85.226753	1296.944580	-617.328247	109.554703	1320.115845	-593.883362	109.086243	1584.832886	-719.945801	327.213135	1049.137451	-670.159790	-136.662109	1063.718994	-602.097656	307.955597	807.191345	-561.968262	-93.345917	827.890503	-623.999878	99.902649	961.210571	383.212677	-0.046800	925.227234	403.158356	182.039413
-636.802490	201.195007	863.591797	-631.213135	1.742747	859.849121	-750.249146	238.533966	419.825317	-675.629578	-24.547155	472.525513	-734.352905	240.407761	67.117073	-737.681702	-14.238562	75.808289	-685.610291	304.039215	1284.674438	-646.059753	-85.222664	1296.922607	-617.308716	109.554863	1320.144531	-593.896973	109.093803	1584.840088	-719.925659	327.207184	1049.127686	-670.189026	-136.669708	1063.700684	-602.069580	307.910004	807.193115	-561.975281	-93.359528	827.885193	-624.002380	99.882446	961.205994	383.216949	-0.006261	925.249329	403.136475	182.063446
-636.779724	201.171448	863.593323	-631.191284	1.726853	859.864014	-750.269226	238.532761	419.821075	-675.656189	-24.563461	472.517944	-734.321228	240.431442	67.127136	-737.637634	-14.244272	75.789848	-685.600952	304.065155	1284.671753	-646.087830	-85.212318	1296.938843	-617.329224	109.558250	1320.139526	-593.919067	109.099442	1584.841553	-719.920349	327.217224	1049.129761	-670.235779	-136.670410	1063.726440	-602.061646	307.891449	807.181458	-562.012024	-93.358528	827.875549	-624.003357	99.868576	961.216675	383.202820	0.010156	925.256226	403.096344	182.126755
-636.790283	201.203339	863.601135	-631.190674	1.713817	859.865845	-750.296143	238.538864	419.837982	-675.629028	-24.541489	472.514557	-734.363464	240.397980	67.099335	-737.681885	-14.255331	75.810913	-685.606750	304.076019	1284.650391	-646.101563	-85.172752	1296.930664	-617.320435	109.562523	1320.142212	-593.937866	109.118530	1584.843018	-719.907166	327.207916	1049.127686	-670.270630	-136.725388	1063.736206	-602.087952	307.874603	807.170288	-562.362183	-93.640549	827.671387	-624.010620	99.875870	961.221680	383.220520	0.046054	925.246887	403.084045	182.142639
-636.818604	201.225922	863.584961	-631.237427	1.692917	859.856323	-750.343567	238.553711	419.842468	-675.635071	-24.553152	472.491974	-734.383240	240.422012	67.148216	-737.701721	-14.273839	75.789276	-685.592407	304.069733	1284.655396	-646.135864	-85.183006	1296.934448	-617.353149	109.549103	1320.108276	-593.943542	109.121269	1584.847046	-719.908081	327.206024	1049.131714	-670.270386	-136.655411	1063.693481	-602.074951	307.849487	807.186279	-562.011963	-93.371803	827.883423	-624.033875	99.879875	961.207397	383.240631	0.069347	925.219910	403.071686	182.186844
-636.822327	201.210220	863.579712	-631.242615	1.684385	859.861450	-750.330383	238.505447	419.824432	-675.630920	-24.581459	472.504974	-734.381958	240.399780	67.116852	-737.596130	-14.248770	75.776367	-685.601746	304.073944	1284.628174	-646.161987	-85.192841	1296.933838	-617.351318	109.560486	1320.117310	-593.955444	109.132729	1584.845825	-719.910522	327.208191	1049.131714	-670.285156	-136.643799	1063.704224	-602.063110	307.831696	807.195313	-562.009827	-93.364975	827.907104	-624.044250	99.872635	961.208069	383.295074	0.111401	925.224121	403.082245	182.208084
-636.843384	201.197281	863.579773	-631.273926	1.723073	859.853271	-750.316223	238.496002	419.819061	-675.620056	-24.570642	472.484039	-734.327698	240.404129	67.125290	-737.579163	-14.246832	75.772942	-685.610840	304.075775	1284.631592	-646.199219	-85.181091	1296.911133	-617.366455	109.573265	1320.107910	-594.005554	109.108788	1584.846558	-719.923035	327.217590	1049.092407	-670.336426	-136.714355	1063.743530	-602.098511	307.801788	807.175354	-562.379639	-93.655106	827.699646	-624.064880	99.880653	961.203369	383.306366	0.158701	925.215881	403.077515	182.268463
-636.849609	201.205307	863.595398	-631.274841	1.728417	859.855286	-750.339844	238.508560	419.826904	-675.630676	-24.581282	472.497375	-734.346313	240.404053	67.126640	-737.644226	-14.252906	75.783905	-685.606628	304.090881	1284.637207	-646.195190	-85.183418	1296.927124	-617.414734	109.573753	1320.105225	-594.013672	109.114326	1584.847656	-719.944397	327.228149	1049.107666	-670.357056	-136.728043	1063.759766	-602.120850	307.761963	807.165222	-562.409424	-93.653656	827.691589	-624.069153	99.880783	961.212158	383.322510	0.161099	925.242615	403.083099	182.290298
-636.856506	201.189392	863.577393	-631.296631	1.722459	859.848999	-750.346802	238.511597	419.841705	-675.638245	-24.587683	472.497803	-734.408813	240.397949	67.115089	-737.562195	-14.267931	75.785797	-685.645752	304.079346	1284.624023	-646.211121	-85.151711	1296.955078	-617.418152	109.561073	1320.117310	-594.022095	109.119102	1584.844727	-719.949890	327.200470	1049.084961	-670.363220	-136.656677	1063.764038	-602.139526	307.729736	807.153748	-562.102234	-93.420174	827.930969	-624.080688	99.874962	961.199768	383.328156	0.207039	925.243103	403.076111	182.326263
-636.891846	201.163147	863.608093	-631.313904	1.716672	859.870972	-750.346008	238.486664	419.853546	-675.633911	-24.588600	472.530334	-734.381104	240.398697	67.113365	-737.599609	-14.257258	75.785400	-685.637634	304.086914	1284.633057	-646.231323	-85.159302	1296.946777	-617.422852	109.560425	1320.124756	-593.983765	109.143585	1584.847900	-719.979370	327.173553	1049.088135	-670.382141	-136.664352	1063.775513	-602.175598	307.737244	807.150452	-562.098938	-93.409088	827.951050	-624.112000	99.855186	961.226563	383.355438	0.215699	925.253357	403.088562	182.372971
-636.916077	201.156982	863.625549	-631.339355	1.698694	859.900330	-750.355164	238.482880	419.840576	-675.620850	-24.568863	472.537445	-734.380127	240.396744	67.092232	-737.544739	-14.248618	75.819931	-685.669861	304.063507	1284.607788	-646.219177	-85.173843	1296.985840	-617.417603	109.566322	1320.131104	-593.993347	109.148979	1584.847168	-719.999084	327.145752	1049.077515	-670.388000	-136.669586	1063.790771	-602.188843	307.715576	807.140869	-562.101563	-93.394417	827.965698	-624.111389	99.849846	961.247498	383.404449	0.315603	925.238953	403.092163	182.418991
-636.899048	201.148911	863.605164	-631.314575	1.713356	859.870667	-750.339905	238.435791	419.806793	-675.624634	-24.575933	472.513794	-734.347900	240.393936	67.119911	-737.581177	-14.254617	75.807129	-685.691406	304.042572	1284.600586	-646.230652	-85.192612	1296.981567	-617.457520	109.570541	1320.125244	-594.001831	109.156334	1584.843384	-720.054199	327.172028	1049.039795	-670.446167	-136.686584	1063.811890	-602.249390	307.717468	807.118469	-562.464661	-93.678894	827.743347	-624.116516	99.847946	961.225037	383.433960	0.371460	925.221680	403.119629	182.462662
-636.912842	201.148071	863.607361	-631.312988	1.693932	859.881165	-750.359985	238.454407	419.812347	-675.635559	-24.611473	472.526886	-734.325989	240.398758	67.092232	-737.686890	-14.271762	75.817108	-685.715637	304.052612	1284.599243	-646.233887	-85.197067	1296.989746	-617.480713	109.575562	1320.110474	-594.006226	109.147385	1584.839233	-720.102112	327.172668	1049.050781	-670.429565	-136.670532	1063.802734	-602.289429	307.720642	807.115540	-562.169983	-93.407799	827.945618	-624.130249	99.842628	961.232239	383.462158	0.404616	925.212585	403.152771	182.534317
-636.934448	201.119659	863.584290	-631.347595	1.675699	859.865784	-750.413940	238.464661	419.820038	-675.629822	-24.607477	472.525452	-734.365479	240.396927	67.090431	-737.571106	-14.262210	75.773956	-685.763855	304.044800	1284.598022	-646.294983	-85.212486	1296.990356	-617.486206	109.575577	1320.110352	-594.009766	109.145309	1584.832275	-720.157654	327.147522	1049.033691	-670.437378	-136.670944	1063.780762	-602.360474	307.728516	807.095154	-562.151367	-93.393829	827.957520	-624.148865	99.822701	961.212097	383.516205	0.463824	925.201721	403.201141	182.549927
-636.943359	201.102692	863.577271	-631.357849	1.660395	859.852661	-750.406250	238.436081	419.832184	-675.633789	-24.620522	472.498993	-734.371277	240.398941	67.108437	-737.603455	-14.264859	75.779694	-685.781738	304.036041	1284.583618	-646.252136	-85.202286	1297.012939	-617.518311	109.559883	1320.092896	-594.006470	109.150185	1584.823730	-720.199158	327.116302	1049.031982	-670.469543	-136.756195	1063.782715	-602.389465	307.757813	807.093262	-562.505737	-93.668419	827.741455	-624.164490	99.803246	961.202576	383.552643	0.515944	925.189087	403.243958	182.581665
-636.939636	201.111465	863.587158	-631.349731	1.649338	859.849426	-750.389343	238.415985	419.844269	-675.633850	-24.620554	472.500549	-734.363647	240.399551	67.107277	-737.571655	-14.286592	75.786919	-685.823181	304.029480	1284.606689	-646.276550	-85.229660	1296.978394	-617.521851	109.543877	1320.101440	-594.012085	109.150429	1584.817871	-720.244995	327.096283	1049.057495	-670.481262	-136.778809	1063.781250	-602.419373	307.737579	807.083740	-562.512146	-93.665512	827.730774	-624.170471	99.795601	961.207031	383.605469	0.550367	925.191711	403.307129	182.607391
-636.946716	201.091919	863.587524	-631.334961	1.644566	859.855957	-750.389343	238.404755	419.846069	-675.628357	-24.606787	472.510651	-734.293274	240.401825	67.109001	-737.576538	-14.287603	75.786926	-685.854675	304.020905	1284.609619	-646.302673	-85.240845	1296.943359	-617.565613	109.529114	1320.097168	-594.012939	109.142792	1584.808472	-720.285706	327.066406	1049.052368	-670.446289	-136.730545	1063.748047	-602.499756	307.754120	807.074707	-562.165466	-93.395432	827.945435	-624.163086	99.787605	961.210144	383.661407	0.612346	925.183472	403.372681	182.631012
-636.963867	201.095520	863.589294	-631.334656	1.641392	859.854553	-750.456665	238.410202	419.851685	-675.690674	-24.648886	472.491394	-734.323486	240.400757	67.108421	-737.592957	-14.288920	75.792747	-685.901489	303.987274	1284.565552	-646.200500	-85.159134	1296.932129	-617.587830	109.512260	1320.075317	-594.015625	109.147072	1584.799316	-720.352661	327.077545	1049.035156	-670.432190	-136.711792	1063.740723	-602.549194	307.782166	807.046997	-562.162659	-93.394989	827.934021	-624.175232	99.787048	961.210693	383.706268	0.659056	925.178223	403.429199	182.661575
-636.963196	201.099945	863.587158	-631.321228	1.649911	859.836121	-750.462769	238.389969	419.843140	-675.668701	-24.616055	472.497925	-734.358948	240.412491	67.117760	-737.594727	-14.288939	75.790054	-685.923523	303.998260	1284.600220	-646.138428	-85.159401	1296.955444	-617.618408	109.504028	1320.083862	-594.021179	109.141808	1584.788818	-720.400330	327.084747	1049.023926	-670.414856	-136.724518	1063.761230	-602.586548	307.781158	807.056641	-562.165649	-93.420860	827.917664	-624.166382	99.786072	961.200134	383.766998	0.640654	925.194519	403.519806	182.684479
-636.975098	201.130920	863.595459	-631.316162	1.674660	859.835571	-750.511414	238.371735	419.831940	-675.689331	-24.632463	472.499420	-734.364502	240.408813	67.107361	-737.629639	-14.292137	75.796806	-685.977600	303.947479	1284.572266	-646.139709	-85.164299	1296.956421	-617.649414	109.510857	1320.067139	-594.035522	109.131081	1584.777222	-720.456604	327.087952	1049.024536	-670.399963	-136.744217	1063.759399	-602.612671	307.762360	807.037415	-562.185364	-93.440208	827.901611	-624.168823	99.810425	961.203857	383.845123	0.718916	925.186157	403.574585	182.750626
-637.007019	201.111481	863.599731	-631.317810	1.626414	859.840393	-750.523315	238.354370	419.820007	-675.676086	-24.621412	472.521027	-734.334351	240.419937	67.108727	-737.608459	-14.285407	75.788734	-686.012146	303.950073	1284.576050	-646.202942	-85.204895	1296.939331	-617.675415	109.489853	1320.077271	-594.040405	109.113518	1584.771973	-720.504761	327.079926	1049.025391	-670.442444	-136.806473	1063.737793	-602.674866	307.769867	807.026367	-562.526001	-93.705070	827.688599	-624.185547	99.778587	961.208435	383.915131	0.730249	925.199341	403.662720	182.758133
-636.994934	201.097366	863.604492	-631.294373	1.658569	859.831604	-750.566711	238.349365	419.841309	-675.699341	-24.635563	472.489594	-734.307800	240.421265	67.109932	-737.632568	-14.292277	75.797371	-686.051880	303.945831	1284.611206	-646.227783	-85.203835	1296.918091	-617.703918	109.467018	1320.077637	-594.055603	109.096733	1584.760254	-720.529663	327.071838	1049.043091	-670.439575	-136.808395	1063.723267	-602.700623	307.761810	807.045715	-562.525208	-93.716789	827.655518	-624.176697	99.780785	961.207214	383.977325	0.771519	925.198975	403.757202	182.802460
-637.002319	201.083817	863.601868	-631.295044	1.672790	859.830017	-750.576904	238.290390	419.834930	-675.668640	-24.613916	472.490204	-734.325806	240.413513	67.108650	-737.609314	-14.287917	75.793358	-686.096436	303.908508	1284.582886	-646.188049	-85.221222	1296.933350	-617.741272	109.468857	1320.084839	-594.069824	109.072624	1584.753662	-720.590576	327.048096	1049.023315	-670.433472	-136.828049	1063.719482	-602.729614	307.741486	807.043518	-562.512878	-93.714859	827.666809	-624.179932	99.781807	961.205017	384.086304	0.786705	925.188416	403.878845	182.790359
-636.999146	201.085938	863.614746	-631.270447	1.675763	859.833557	-750.597412	238.269608	419.853363	-675.676697	-24.620476	472.493683	-734.266602	240.403488	67.123077	-737.624084	-14.291531	75.794930	-686.146118	303.917877	1284.626099	-646.214539	-85.245155	1296.932983	-617.757629	109.451859	1320.086548	-594.066467	109.069702	1584.754028	-720.617126	326.996826	1049.044067	-670.395569	-136.802185	1063.692505	-602.760986	307.768860	807.067871	-562.151672	-93.471191	827.867188	-624.173279	99.780502	961.213867	384.177917	0.807462	925.207397	404.003662	182.807693
-636.994507	201.086685	863.612488	-631.265686	1.675930	859.831055	-750.617859	238.245743	419.855316	-675.658447	-24.602123	472.498718	-734.252197	240.407761	67.109695	-737.602844	-14.287798	75.792351	-686.188843	303.893890	1284.627563	-646.263977	-85.267517	1296.898682	-617.788696	109.427231	1320.088013	-594.086426	109.049156	1584.741455	-720.680542	327.023010	1049.035889	-670.387817	-136.788666	1063.683350	-602.775635	307.774139	807.086975	-562.103760	-93.420013	827.884888	-624.173462	99.780716	961.212036	384.302185	0.859143	925.181885	404.131165	182.841248
-637.043030	201.077362	863.596985	-631.280823	1.642164	859.832458	-750.656921	238.206635	419.800812	-675.653015	-24.626217	472.519684	-734.232300	240.414017	67.095184	-737.599060	-14.287458	75.793999	-686.257996	303.873596	1284.600708	-646.226013	-85.267189	1296.926880	-617.800049	109.432465	1320.082886	-594.093445	109.023888	1584.742920	-720.735413	327.002350	1049.044922	-670.364441	-136.804428	1063.674316	-602.830261	307.744141	807.070496	-562.059204	-93.429062	827.906982	-624.198181	99.769669	961.204407	384.393097	0.885606	925.178894	404.229065	182.866791
-637.042603	201.065552	863.604492	-631.280334	1.644794	859.833496	-750.673401	238.208191	419.797882	-675.629761	-24.606445	472.489838	-734.272278	240.405518	67.099220	-737.583496	-14.286020	75.790031	-686.287720	303.881958	1284.607788	-646.239563	-85.263153	1296.910156	-617.838806	109.412689	1320.092041	-594.115784	109.000732	1584.732666	-720.797241	327.009796	1049.054565	-670.390076	-136.860886	1063.686401	-603.028320	307.645416	807.046509	-562.393982	-93.682884	827.674011	-624.198425	99.761749	961.208679	384.517120	0.930210	925.178040	404.328644	182.900635
-637.036316	201.057526	863.587708	-631.263489	1.646785	859.835876	-750.682739	238.188187	419.802368	-675.623962	-24.626434	472.488403	-734.248169	240.400131	67.074310	-737.633362	-14.292452	75.797371	-686.335449	303.843994	1284.635498	-646.258667	-85.297478	1296.881836	-617.899841	109.405479	1320.071167	-594.130920	108.981163	1584.738892	-720.839966	326.990509	1049.052734	-670.370850	-136.868286	1063.661377	-603.076111	307.645355	807.025940	-562.384827	-93.691994	827.674316	-624.200684	99.768318	961.203003	384.606079	0.958963	925.175171	404.426453	182.908081
-637.060974	201.056747	863.603027	-631.269531	1.646266	859.820740	-750.655029	238.162476	419.808411	-675.628906	-24.665094	472.507355	-734.235657	240.409241	67.075386	-737.700317	-14.298762	75.811203	-686.383972	303.833679	1284.632202	-646.289429	-85.308807	1296.859497	-617.884949	109.387093	1320.110474	-594.158081	108.943298	1584.742676	-720.879395	326.956848	1049.051392	-670.344177	-136.855011	1063.641235	-603.078064	307.602417	807.044922	-562.008301	-93.404938	827.882690	-624.209229	99.753586	961.202209	384.721924	1.024370	925.150513	404.532623	182.953064
-637.067932	201.054474	863.605408	-631.229736	1.617618	859.828369	-750.684143	238.143127	419.821655	-675.570313	-24.659893	472.498901	-734.280884	240.402100	67.110016	-737.616760	-14.291114	75.798347	-686.417297	303.828125	1284.645020	-646.282593	-85.302826	1296.856934	-617.938354	109.354477	1320.092651	-594.173584	108.918839	1584.745117	-720.897522	326.924835	1049.068481	-670.340393	-136.915863	1063.638794	-603.104919	307.568054	807.064026	-562.320618	-93.661240	827.674683	-624.205994	99.742905	961.208618	384.810547	1.082643	925.163208	404.619110	182.955017
-637.073486	201.048004	863.614441	-631.207703	1.604264	859.820190	-750.688721	238.145081	419.821869	-675.585449	-24.698654	472.514008	-734.289551	240.395706	67.086487	-737.610291	-14.303948	75.819695	-686.423767	303.843323	1284.698242	-646.237488	-85.324783	1296.856567	-617.957214	109.329720	1320.099854	-594.192017	108.881699	1584.750122	-720.943420	326.937683	1049.080322	-670.320862	-136.916000	1063.631470	-603.150574	307.554749	807.062805	-562.317932	-93.685364	827.646362	-624.203613	99.725624	961.209473	384.941345	1.111089	925.143555	404.742279	182.979446
-637.089966	201.052200	863.616150	-631.207153	1.601136	859.818176	-750.662903	238.132050	419.813690	-675.543213	-24.670837	472.482513	-734.223450	240.410599	67.108246	-737.576965	-14.301229	75.812897	-686.469604	303.814606	1284.679810	-646.228516	-85.334602	1296.877197	-617.958923	109.324249	1320.112183	-594.212646	108.850822	1584.760742	-720.953491	326.908875	1049.080078	-670.305908	-136.905746	1063.604248	-603.182678	307.560638	807.066711	-562.291748	-93.660393	827.662109	-624.215942	99.725067	961.209778	385.057800	1.155255	925.114258	404.858002	183.002945
-637.105835	201.062729	863.618164	-631.202698	1.598553	859.813965	-750.662659	238.115616	419.784271	-675.547241	-24.673298	472.483124	-734.271301	240.408752	67.070168	-737.561951	-14.293643	75.793159	-686.502441	303.799103	1284.682617	-646.289978	-85.363365	1296.824341	-617.998657	109.307831	1320.114136	-594.234680	108.810471	1584.759399	-721.000977	326.936218	1049.093872	-670.294495	-136.880447	1063.589722	-603.178589	307.540558	807.082581	-562.254333	-93.649933	827.641479	-624.231079	99.726791	961.209595	385.205963	1.226944	925.082336	404.988892	183.024582
-637.162781	201.018051	863.602173	-631.216492	1.594615	859.813416	-750.636536	238.110825	419.779907	-675.563965	-24.675579	472.487152	-734.192932	240.421326	67.105064	-737.560669	-14.280013	75.773712	-686.528625	303.776123	1284.679077	-646.296265	-85.403900	1296.836914	-618.021240	109.317108	1320.095215	-594.274536	108.786148	1584.756226	-721.018860	326.915009	1049.108032	-670.237183	-136.814957	1063.560669	-603.202148	307.578949	807.084595	-561.881348	-93.377304	827.845215	-624.259338	99.712212	961.200745	385.318512	1.239649	925.081482	405.109772	183.025513
-637.171875	201.019150	863.604736	-631.235718	1.596060	859.815979	-750.654297	238.110825	419.773254	-675.571350	-24.681192	472.486450	-734.230408	240.416733	67.095741	-737.587341	-14.301451	75.814209	-686.558899	303.745697	1284.680786	-646.286926	-85.391792	1296.817505	-618.011780	109.277245	1320.113525	-594.291260	108.739975	1584.760254	-721.049377	326.912872	1049.092651	-670.226135	-136.844269	1063.565308	-603.200562	307.552246	807.101013	-561.861511	-93.365105	827.852112	-624.266968	99.713188	961.202637	385.446350	1.276928	925.083679	405.251953	183.033112
-637.154480	201.057373	863.627441	-631.215942	1.590531	859.818298	-750.646423	238.116272	419.787811	-675.548401	-24.689354	472.491333	-734.224487	240.416504	67.095757	-737.581604	-14.301875	75.815529	-686.584106	303.748108	1284.700195	-646.272522	-85.421120	1296.837402	-618.042908	109.273918	1320.117188	-594.315491	108.709465	1584.774780	-721.056335	326.879883	1049.128418	-670.197754	-136.846008	1063.553345	-603.225342	307.565826	807.122009	-561.841675	-93.349136	827.860718	-624.255737	99.719597	961.215698	385.537842	1.280114	925.064575	405.367462	183.064224
-637.160400	201.032074	863.643555	-631.202698	1.595392	859.812744	-750.661377	238.103333	419.793243	-675.543518	-24.685755	472.491272	-734.242859	240.397400	67.083450	-737.599182	-14.303121	75.817467	-686.606201	303.708588	1284.708252	-646.276428	-85.442146	1296.830078	-618.063538	109.258446	1320.125854	-594.343628	108.673889	1584.778809	-721.082581	326.850952	1049.116943	-670.189819	-136.840118	1063.542236	-603.225037	307.552399	807.128662	-561.816284	-93.316589	827.867798	-624.270447	99.698685	961.222656	385.647400	1.320169	925.086487	405.501038	183.019394
-637.159912	201.030716	863.642639	-631.201904	1.595371	859.812012	-750.655579	238.100037	419.791260	-675.531372	-24.675871	472.489227	-734.219604	240.398621	67.118866	-737.594727	-14.302656	75.815910	-686.623108	303.716736	1284.713623	-646.181885	-85.418396	1296.882202	-618.100525	109.241211	1320.118164	-594.371704	108.619537	1584.789917	-721.102661	326.856232	1049.137451	-670.185852	-136.855682	1063.558350	-603.248291	307.566956	807.130188	-561.820007	-93.321060	827.865601	-624.270874	99.698074	961.221985	385.803162	1.330443	925.079102	405.643127	183.069458
-637.163330	201.030807	863.644714	-631.205444	1.595224	859.814209	-750.657593	238.101181	419.791687	-675.548279	-24.715908	472.501160	-734.229980	240.416534	67.094818	-737.623535	-14.305408	75.823952	-686.653625	303.711243	1284.727661	-646.248047	-85.460548	1296.854858	-618.115479	109.231743	1320.136475	-594.403992	108.604317	1584.795288	-721.134460	326.848663	1049.138062	-670.174866	-136.886856	1063.551270	-603.260559	307.574921	807.135986	-561.806152	-93.329895	827.864807	-624.270447	99.698204	961.223694	385.912354	1.333899	925.111694	405.783813	183.010086
-637.163330	201.030853	863.644775	-631.205444	1.595244	859.814209	-750.638062	238.091217	419.785858	-675.550232	-24.729477	472.500153	-734.226074	240.410339	67.068893	-737.671692	-14.309874	75.832642	-686.697998	303.680298	1284.724243	-646.219177	-85.464249	1296.840820	-618.139221	109.214981	1320.130981	-594.424316	108.553574	1584.797241	-721.154663	326.856018	1049.137695	-670.148926	-136.895142	1063.539917	-603.267273	307.592072	807.138367	-561.801636	-93.317314	827.862671	-624.270447	99.698219	961.223755	386.029449	1.334469	925.108765	405.916718	183.008255
-637.173218	201.017166	863.643616	-631.209534	1.592369	859.815430	-750.625244	238.109161	419.762756	-675.557922	-24.736492	472.482574	-734.216736	240.410187	67.070564	-737.644226	-14.301326	75.811676	-686.698303	303.685913	1284.740845	-646.259094	-85.481209	1296.809082	-618.170593	109.192596	1320.140869	-594.445313	108.523979	1584.792358	-721.150940	326.852966	1049.137573	-670.138611	-136.889862	1063.507324	-603.255798	307.605194	807.155518	-561.763550	-93.296463	827.850342	-624.274414	99.691422	961.223511	386.180328	1.315865	925.131958	406.052002	183.018311
-637.168213	201.025452	863.652527	-631.199890	1.580859	859.811768	-750.642639	238.104904	419.770020	-675.517395	-24.744047	472.466034	-734.207703	240.410767	67.070999	-737.664246	-14.295606	75.813873	-686.721069	303.633362	1284.729614	-646.232849	-85.517532	1296.790039	-618.191589	109.182823	1320.138672	-594.458252	108.494522	1584.808350	-721.159912	326.836548	1049.164673	-670.137451	-136.893234	1063.505005	-603.260681	307.602020	807.164246	-561.763672	-93.300682	827.850403	-624.280334	99.683502	961.227356	386.308197	1.289870	925.146545	406.201691	182.990891
-637.177917	200.965561	863.621460	-631.228516	1.549563	859.791382	-750.616211	238.089218	419.783478	-675.522217	-24.774458	472.477661	-734.187622	240.411606	67.070198	-737.659424	-14.303880	75.782387	-686.730652	303.624176	1284.758545	-646.263672	-85.528008	1296.785522	-618.225647	109.159843	1320.152100	-594.483887	108.471321	1584.828735	-721.160156	326.829529	1049.171753	-670.101074	-136.953079	1063.489502	-603.263367	307.599915	807.171631	-561.736938	-93.310013	827.856323	-624.288147	99.642418	961.200562	386.434143	1.280163	925.152710	406.315002	182.985397
-637.155457	200.914322	863.622986	-631.194519	1.511754	859.798645	-750.614929	238.079010	419.766998	-675.535889	-24.780226	472.488861	-734.184937	240.417953	67.093216	-737.700989	-14.307555	75.788490	-686.727112	303.623901	1284.768677	-646.278442	-85.534958	1296.778809	-618.266418	109.139389	1320.185913	-594.492920	108.442574	1584.844238	-721.166687	326.840332	1049.176514	-670.102966	-136.957199	1063.488892	-603.269104	307.612457	807.189087	-561.738770	-93.319237	827.836243	-624.268799	99.600937	961.205872	386.566925	1.268042	925.160889	406.445251	182.949478
-637.145752	200.916977	863.633606	-631.190796	1.517387	859.800171	-750.613892	238.078293	419.766968	-675.507019	-24.762526	472.482208	-734.171997	240.412720	67.070534	-737.659363	-14.328048	75.792778	-686.733582	303.603577	1284.778442	-646.349854	-85.577881	1296.746094	-618.310852	109.106339	1320.176880	-594.531555	108.403053	1584.874634	-721.172119	326.852112	1049.191772	-670.112183	-136.977509	1063.476685	-603.272888	307.620300	807.192261	-561.745178	-93.330002	827.804199	-624.263977	99.600189	961.212097	386.688995	1.266017	925.181824	406.571350	182.937668
-637.146973	200.917877	863.634827	-631.193359	1.501828	859.801697	-750.600037	238.080826	419.775116	-675.508118	-24.786285	472.504639	-734.203003	240.402512	67.070137	-737.636963	-14.307235	75.832855	-686.743774	303.583862	1284.772705	-646.306763	-85.563576	1296.765503	-618.355591	109.118355	1320.172974	-594.558655	108.382820	1584.914551	-721.189087	326.849487	1049.177979	-670.111450	-136.961456	1063.465210	-603.271851	307.620056	807.190918	-561.718933	-93.391350	827.819397	-624.264832	99.593124	961.213318	386.848541	1.275796	925.173157	406.705872	182.937531
-637.143494	200.924042	863.629822	-631.205261	1.503769	859.793091	-750.605530	238.108429	419.760773	-675.465881	-24.757429	472.468811	-734.169189	240.412201	67.072945	-737.601013	-14.290263	75.806633	-686.736572	303.569824	1284.774780	-646.342224	-85.588905	1296.756226	-618.401428	109.100616	1320.178223	-594.592896	108.604324	1584.941162	-721.180847	326.846771	1049.202026	-670.121826	-136.956680	1063.472534	-603.263733	307.624817	807.190430	-561.710327	-93.389381	827.815491	-624.276550	99.594398	961.207214	386.932129	1.261290	925.197266	406.824677	182.923172
-637.133179	200.892212	863.622620	-631.206055	1.503560	859.792542	-750.624695	238.118225	419.763245	-675.476807	-24.767778	472.482910	-734.220276	240.432007	67.091713	-737.628113	-14.286426	75.793488	-686.735474	303.554413	1284.765625	-646.381287	-85.617699	1296.750244	-618.416199	109.076843	1320.193848	-594.642212	108.351151	1585.008545	-721.178650	326.840393	1049.201660	-670.159912	-136.997452	1063.481445	-603.236084	307.573792	807.189880	-561.700317	-93.400711	827.822449	-624.269470	99.580948	961.203186	387.043671	1.268763	925.203430	406.929993	182.919418
-637.145691	200.855316	863.614624	-631.203796	1.481151	859.789307	-750.592834	238.110489	419.779480	-675.469849	-24.762714	472.484985	-734.229736	240.425476	67.097015	-737.629517	-14.292331	75.810310	-686.734802	303.522400	1284.765625	-646.548401	-85.730316	1296.743408	-618.458984	109.051094	1320.211182	-594.705322	108.315964	1585.098755	-721.165894	326.809448	1049.201904	-670.181213	-137.016876	1063.472656	-603.245300	307.570313	807.188660	-561.708008	-93.439240	827.833374	-624.281677	99.554070	961.198303	387.183167	1.267413	925.209656	407.063965	182.889526
-637.140564	200.838364	863.618652	-631.196838	1.457852	859.808838	-750.559937	238.089691	419.760956	-675.437622	-24.814653	472.497162	-734.235046	240.424881	67.094063	-737.643494	-14.294311	75.818314	-686.713562	303.532196	1284.811401	-646.549561	-85.678459	1296.705078	-618.516418	109.045868	1320.211304	-594.767151	108.292831	1585.229736	-721.138000	326.800018	1049.197021	-670.211060	-137.048386	1063.462402	-603.221680	307.520630	807.215759	-561.704773	-93.455635	827.836853	-624.305969	99.540886	961.213196	387.275360	1.272346	925.214478	407.190674	182.862854
-637.129700	200.846863	863.615356	-631.218201	1.441744	859.791504	-750.554260	238.150330	419.752533	-675.447754	-24.824863	472.480652	-734.254028	240.420029	67.090553	-737.658020	-14.304001	75.787529	-686.730652	303.522217	1284.813599	-646.531372	-85.658371	1296.731079	-618.571533	109.021652	1320.234741	-594.852539	108.274239	1585.370605	-721.141602	326.815857	1049.199341	-670.246826	-137.064362	1063.436401	-603.210693	307.507477	807.209656	-561.724487	-93.473091	827.832275	-624.304504	99.528862	961.202087	387.408600	1.250208	925.215881	407.323151	182.848083
-637.132690	200.806351	863.601807	-631.208313	1.382037	859.804199	-750.496704	238.168930	419.751038	-675.419800	-24.836103	472.500854	-734.242493	240.425980	67.081627	-737.579773	-14.309988	75.794716	-686.737427	303.508759	1284.786011	-646.589172	-85.678200	1296.709717	-618.654236	109.001678	1320.260742	-594.960510	108.239677	1585.507324	-721.100647	326.777405	1049.185059	-670.282349	-137.074356	1063.449341	-603.170349	307.486603	807.220154	-561.730652	-93.496391	827.840027	-624.313965	99.492210	961.203186	387.530090	1.270492	925.211487	407.439362	182.816360
-637.158020	200.778229	863.590820	-631.216431	1.393512	859.794067	-750.419617	238.171875	419.722717	-675.358948	-24.826063	472.468353	-734.258362	240.419052	67.056396	-737.574097	-14.309923	75.794342	-686.791931	303.479065	1284.779785	-646.681946	-85.693840	1296.740967	-618.708008	108.991531	1320.305786	-595.098633	108.221016	1585.630615	-721.113586	326.787567	1049.177246	-670.293152	-137.114548	1063.446533	-603.189697	307.465118	807.195435	-561.760986	-93.540802	827.854919	-624.350159	99.484268	961.194519	387.617401	1.245552	925.218323	407.546478	182.784775
-637.136108	200.754654	863.589417	-631.246338	1.368301	859.798828	-750.347229	238.235794	419.724335	-675.349915	-24.870508	472.482971	-734.281433	240.417633	67.061134	-737.606873	-14.293712	75.767319	-686.780457	303.513855	1284.777710	-646.685425	-85.678459	1296.780518	-618.721008	108.986130	1320.363525	-595.275024	108.191528	1585.754761	-721.113159	326.800323	1049.188477	-670.323425	-137.130325	1063.487305	-603.174683	307.437256	807.211731	-561.774231	-93.541458	827.886536	-624.365173	99.460068	961.197327	387.745667	1.264181	925.199829	407.679199	182.787918
-637.142517	200.716049	863.602234	-631.274292	1.349418	859.815857	-750.257507	238.257614	419.675964	-675.297852	-24.890095	472.472656	-734.291870	240.424286	67.057137	-737.594971	-14.283512	75.800468	-686.805725	303.503723	1284.811646	-646.813843	-85.693619	1296.781494	-618.717590	108.978355	1320.384399	-595.468140	108.161385	1585.848389	-721.117432	326.782593	1049.201660	-670.400757	-137.169388	1063.530029	-603.174377	307.407623	807.241577	-561.819946	-93.544006	827.919373	-624.410706	99.431313	961.215027	387.842133	1.226478	925.233948	407.793091	182.734619
-637.174011	200.688202	863.614685	-631.321228	1.332745	859.833374	-750.177368	238.323196	419.686310	-675.220520	-24.894390	472.476349	-734.309570	240.431915	67.060913	-737.588867	-14.293841	75.819649	-686.773865	303.517883	1284.853149	-646.805298	-85.695984	1296.842773	-618.677917	108.976471	1320.429688	-595.657654	108.123886	1585.908936	-721.092590	326.720306	1049.247314	-670.474365	-137.242279	1063.617065	-603.175903	307.370667	807.285217	-562.224670	-93.853485	827.775391	-624.460083	99.410400	961.231018	387.908661	1.217378	925.240417	407.858398	182.725067
-637.171387	200.684052	863.641479	-631.371826	1.331953	859.843872	-750.084106	238.345749	419.654358	-675.206177	-24.938290	472.498749	-734.342651	240.437637	67.055580	-737.617676	-14.309069	75.825050	-686.729919	303.516663	1284.883789	-646.813110	-85.710640	1296.891968	-618.627136	108.975563	1320.466309	-595.876831	108.093742	1585.979980	-721.095764	326.713562	1049.300293	-670.541443	-137.295959	1063.667725	-603.181946	307.350616	807.316895	-562.281433	-93.884476	827.808289	-624.505920	99.396507	961.251648	388.023651	1.176016	925.247803	407.960571	182.679352
-637.183777	200.704834	863.672546	-631.422852	1.320195	859.852234	-749.982727	238.370728	419.661957	-675.132874	-24.963211	472.497681	-734.310303	240.435364	67.058434	-737.635254	-14.319255	75.796814	-686.613586	303.548523	1284.932983	-646.743469	-85.695396	1296.969849	-618.572815	108.959297	1320.490112	-596.103149	108.070885	1586.036377	-721.091370	326.724701	1049.348022	-670.567810	-137.242661	1063.735962	-603.203552	307.306580	807.362122	-562.007568	-93.634239	828.068176	-624.562378	99.387283	961.273560	388.087982	1.184163	925.259766	408.058899	182.672516
-637.205750	200.597916	863.677002	-631.487061	1.283420	859.884338	-749.890015	238.374710	419.595032	-675.045349	-24.967070	472.460144	-734.352478	240.441925	67.054665	-737.592102	-14.339333	75.802505	-686.509644	303.560699	1284.990356	-646.696838	-85.702454	1297.027100	-618.495544	108.955803	1320.531982	-596.305542	108.064743	1586.075317	-721.081177	326.737976	1049.415894	-670.623779	-137.304932	1063.803833	-603.246399	307.281372	807.397888	-562.062256	-93.634880	828.129822	-624.607483	99.326523	961.292236	388.193115	1.134008	925.274109	408.164612	182.637329
-637.229248	200.599625	863.675354	-631.579407	1.291113	859.888977	-749.842041	238.458176	419.625916	-674.987610	-25.008722	472.470551	-734.381958	240.435501	67.058777	-737.588684	-14.346631	75.820038	-686.396118	303.593872	1285.056152	-646.631775	-85.710205	1297.092529	-618.387390	108.936592	1320.576782	-596.536621	108.014435	1586.111938	-721.044922	326.776245	1049.496826	-670.671448	-137.392868	1063.900391	-603.287231	307.264252	807.450562	-562.509827	-93.952652	827.961365	-624.665405	99.330986	961.293701	388.290588	1.127066	925.286926	408.265259	182.613892
-637.205688	200.540802	863.701233	-631.620789	1.258766	859.922852	-749.744446	238.452194	419.571136	-674.888733	-25.045210	472.427490	-734.369812	240.465454	67.075645	-737.564148	-14.346407	75.818527	-686.255310	303.575623	1285.119995	-646.557617	-85.722404	1297.161743	-618.288757	108.934273	1320.655884	-596.774719	107.812447	1586.161377	-721.001282	326.848236	1049.568237	-670.659363	-137.378098	1063.958862	-603.293396	307.248993	807.515747	-562.262207	-93.737274	828.206299	-624.685364	99.285660	961.324646	388.386505	1.075073	925.288330	408.395752	182.547623
-637.237366	200.429413	863.696045	-631.694397	1.190515	859.940735	-749.696045	238.469986	419.591705	-674.890625	-25.111790	472.448273	-734.405396	240.439392	67.068146	-737.547852	-14.343170	75.824135	-686.135559	303.566010	1285.229370	-646.398743	-85.711601	1297.325806	-618.176880	108.924866	1320.719238	-597.007324	107.757835	1586.204224	-720.946533	326.902466	1049.666138	-670.623291	-137.449600	1064.059692	-603.336487	307.238892	807.554993	-562.372681	-93.788727	828.250122	-624.720276	99.205482	961.329407	388.482178	1.047150	925.316956	408.491486	182.499161
-637.210754	200.409103	863.724426	-631.726013	1.222944	859.946960	-749.601624	238.453156	419.562408	-674.833862	-25.133516	472.434082	-734.379761	240.437164	67.045433	-737.560181	-14.346285	75.826469	-685.976990	303.563873	1285.335815	-646.430115	-85.722145	1297.365234	-618.062378	108.915558	1320.790649	-597.233887	107.688622	1586.242188	-720.852295	326.963867	1049.745972	-670.602417	-137.541641	1064.132690	-603.386414	307.234192	807.605469	-562.482056	-93.923431	828.273315	-624.726440	99.197090	961.346863	388.578735	1.038245	925.312439	408.589905	182.475800
-637.207153	200.354614	863.736877	-631.770203	1.213048	859.954346	-749.541809	238.429581	419.559418	-674.804993	-25.165623	472.455505	-734.368347	240.432007	67.053360	-737.560242	-14.346501	75.829659	-685.801880	303.590668	1285.429565	-646.336975	-85.737465	1297.426270	-617.929749	108.914124	1320.884155	-597.447266	107.648964	1586.266846	-720.758484	327.042542	1049.851685	-670.563049	-137.605026	1064.251099	-603.413208	307.253113	807.672485	-562.573669	-94.040855	828.304871	-624.748779	99.159615	961.356934	388.659546	0.993161	925.328735	408.678040	182.438705
-637.172607	200.294769	863.744751	-631.786255	1.173540	859.969910	-749.482666	238.428070	419.537598	-674.811340	-25.187910	472.433136	-734.365540	240.432281	67.053635	-737.561523	-14.346679	75.831985	-685.614563	303.603241	1285.550903	-646.266296	-85.740082	1297.516968	-617.819458	108.914772	1320.945068	-597.660828	107.596626	1586.286621	-720.624451	327.134644	1049.946655	-670.520691	-137.682907	1064.340088	-603.421570	307.263977	807.707092	-562.654541	-94.159348	828.332092	-624.743347	99.111038	961.369019	388.727417	0.967308	925.346558	408.778015	182.371597
-637.144104	200.283127	863.753113	-631.829346	1.171193	859.974670	-749.458923	238.436401	419.526794	-674.828491	-25.168713	472.458862	-734.353027	240.432724	67.054886	-737.542175	-14.344843	75.826935	-685.419495	303.615631	1285.639893	-646.265442	-85.785622	1297.564087	-617.703064	108.902977	1321.005127	-597.862427	107.567863	1586.302734	-720.474365	327.219086	1050.041992	-670.464661	-137.812531	1064.434570	-603.392761	307.270111	807.742249	-562.707886	-94.280304	828.376160	-624.737183	99.099030	961.374207	388.832306	0.895877	925.377625	408.887787	182.331635
-637.115295	200.264191	863.768738	-631.817932	1.109591	860.019958	-749.374573	238.387985	419.479309	-674.828979	-25.201925	472.459320	-734.296997	240.440323	67.041229	-737.526367	-14.343539	75.827583	-685.241150	303.613678	1285.762817	-646.396912	-85.749268	1297.293457	-617.583374	108.899620	1321.079346	-598.036499	107.506714	1586.317993	-720.317932	327.305145	1050.117554	-670.444458	-137.921906	1064.504395	-603.362244	307.275574	807.779053	-562.714600	-94.415215	828.414795	-624.715820	99.073120	961.404724	388.913879	0.860530	925.371582	409.008942	182.284500
-637.090698	200.183304	863.746826	-631.847534	1.087771	860.007507	-749.349915	238.374252	419.463593	-674.860474	-25.196875	472.458954	-734.320007	240.477753	67.033508	-737.556274	-14.333119	75.812943	-685.064453	303.624695	1285.828247	-646.213135	-85.786346	1297.680786	-617.466980	108.888046	1321.154663	-598.188110	107.430000	1586.333618	-720.155090	327.404572	1050.231445	-670.330261	-137.978653	1064.623169	-603.304016	307.300659	807.812317	-562.687439	-94.541107	828.492065	-624.696777	99.023956	961.385498	388.991699	0.791778	925.398926	409.096527	182.221664
-637.031372	200.155594	863.750916	-631.835999	1.062670	860.022827	-749.362488	238.414474	419.513153	-674.974426	-25.261017	472.483124	-734.283752	240.441650	67.044853	-737.578491	-14.344523	75.832985	-684.914124	303.618835	1285.890381	-646.194519	-85.799461	1297.779907	-617.377197	108.879143	1321.204224	-598.318726	107.382614	1586.341553	-719.971924	327.454498	1050.295410	-670.245667	-138.064224	1064.688599	-603.194153	307.316315	807.871216	-562.648865	-94.658661	828.555176	-624.650269	99.001122	961.394165	389.077148	0.768765	925.406921	409.180237	182.165924
-636.992554	200.127487	863.750061	-631.820862	1.048269	860.006836	-749.303101	238.353683	419.474396	-674.942017	-25.245489	472.471924	-734.330322	240.477936	67.057823	-737.514221	-14.339858	75.825180	-684.739502	303.669006	1285.978882	-646.190613	-85.794708	1297.860596	-617.249146	108.872826	1321.310791	-598.410950	107.313835	1586.351318	-719.780212	327.571045	1050.385132	-670.172058	-138.172363	1064.791870	-603.081787	307.365143	807.930176	-562.547668	-94.789658	828.611267	-624.617615	98.971184	961.385010	389.154205	0.704429	925.418884	409.261444	182.147400
-636.918457	200.114563	863.741150	-631.803406	0.997280	860.008057	-749.265259	238.368195	419.475525	-674.964294	-25.264627	472.448059	-734.321533	240.471649	67.062920	-737.517883	-14.342957	75.784576	-684.581421	303.670288	1286.064941	-646.154358	-85.792984	1297.957031	-617.144043	108.827301	1321.377563	-598.494202	107.277786	1586.329712	-719.584229	327.672058	1050.469116	-670.092224	-138.233215	1064.872925	-602.918518	307.383759	807.972046	-562.429871	-94.899010	828.704041	-624.554321	98.942299	961.379517	389.240112	0.666992	925.420166	409.362640	182.094818
-636.875122	200.081268	863.718384	-631.805298	0.994549	860.015320	-749.228516	238.354828	419.455048	-674.951355	-25.252203	472.435699	-734.312378	240.464722	67.036018	-737.512085	-14.341284	75.806740	-684.410828	303.666992	1286.106567	-646.173828	-85.821808	1298.020386	-617.048889	108.820145	1321.453979	-598.534973	107.167999	1586.348267	-719.387756	327.794525	1050.509155	-669.976379	-138.345810	1064.951050	-602.702393	307.384247	808.044006	-562.328796	-95.020142	828.788696	-624.530090	98.936913	961.371643	389.324127	0.637129	925.438171	409.451355	182.057709
-636.802307	199.979156	863.688782	-631.763611	0.916749	860.026367	-749.192383	238.359802	419.463196	-674.992798	-25.277094	472.471863	-734.324768	240.482758	67.046432	-737.555542	-14.345721	75.811134	-684.251160	303.692749	1286.172241	-646.182922	-85.819016	1298.114990	-616.930481	108.788910	1321.545044	-598.527161	107.113640	1586.325928	-719.177673	327.891937	1050.551514	-669.885437	-138.369766	1065.009033	-602.485352	307.409454	808.103455	-562.139954	-95.131554	828.902344	-624.459839	98.865883	961.361389	389.428864	0.622992	925.451843	409.538330	182.056656
-636.718567	199.954651	863.684937	-631.753540	0.933328	860.029358	-749.126160	238.331940	419.435638	-674.984924	-25.298109	472.457672	-734.226685	240.489120	67.027168	-737.499878	-14.332792	75.820320	-684.083557	303.670868	1286.186523	-646.215271	-85.845703	1298.180786	-616.850342	108.756470	1321.617798	-598.507324	107.024963	1586.291260	-718.925903	327.974487	1050.600708	-669.785767	-138.432480	1065.086670	-602.276672	307.457642	808.161682	-561.955505	-95.227859	828.994324	-624.406799	98.861557	961.360352	389.471283	0.556825	925.458740	409.607361	181.982132
-636.635193	199.979126	863.720581	-631.689514	0.889607	860.055664	-749.121399	238.332932	419.459290	-674.994751	-25.291012	472.480194	-734.315491	240.485199	67.022644	-737.516479	-14.337072	75.823128	-683.917297	303.659454	1286.252319	-646.186584	-85.829323	1298.291016	-616.776672	108.722076	1321.696899	-598.454712	106.977127	1586.250977	-718.695557	328.061310	1050.626465	-669.676392	-138.481018	1065.138672	-602.020508	307.478668	808.220215	-561.747681	-95.313751	829.122559	-624.356750	98.846222	961.393555	389.532288	0.566819	925.462402	409.663422	181.963776
-636.569397	199.877411	863.683411	-631.703491	0.908089	860.040894	-749.042053	238.305389	419.472504	-675.007629	-25.337400	472.460785	-734.244324	240.479630	67.045326	-737.513489	-14.334178	75.826134	-683.765991	303.677002	1286.321533	-646.240845	-85.844894	1298.376953	-616.693787	108.703758	1321.768921	-598.376892	106.951454	1586.218018	-718.409241	328.105072	1050.695679	-669.577332	-138.510178	1065.199219	-601.772461	307.521729	808.293030	-561.493713	-95.373825	829.263184	-624.310120	98.811485	961.365662	389.613007	0.534918	925.468079	409.745239	181.926529
-636.454529	199.852646	863.706604	-631.638306	0.889612	860.059082	-748.999329	238.250565	419.469910	-674.904541	-25.306225	472.477417	-734.252441	240.473785	67.050003	-737.471130	-14.335292	75.800331	-683.602722	303.678833	1286.390991	-646.291809	-85.882179	1298.443237	-616.631104	108.663750	1321.815430	-598.268494	106.896957	1586.171631	-718.210938	328.346130	1050.758179	-669.480469	-138.539368	1065.254395	-601.519775	307.499359	808.371826	-561.279053	-95.417221	829.381104	-624.228516	98.784607	961.387085	389.677765	0.535533	925.466858	409.811829	181.908875
-636.333435	199.911880	863.748718	-631.569946	0.891427	860.071350	-748.976990	238.273315	419.513977	-674.920166	-25.328886	472.477112	-734.265076	240.479752	67.076630	-737.507324	-14.341471	75.808556	-683.450317	303.643585	1286.440308	-646.336548	-85.905304	1298.502319	-616.590698	108.620766	1321.887451	-598.148926	106.865822	1586.123047	-717.903076	328.203918	1050.827026	-669.390442	-138.572250	1065.295288	-601.239197	307.533478	808.456482	-561.091553	-95.520958	829.484558	-624.156372	98.797493	961.416199	389.745514	0.533501	925.499756	409.891602	181.863342
-636.239136	199.878860	863.739990	-631.544556	0.830933	860.066223	-748.993347	238.278992	419.547333	-674.916504	-25.348314	472.471436	-734.341125	240.483017	67.064194	-737.502075	-14.354600	75.831543	-683.318970	303.662506	1286.506226	-646.382935	-85.910721	1298.554443	-616.556702	108.580322	1321.940796	-598.008545	106.831421	1586.079834	-717.656799	328.294739	1050.873535	-669.296936	-138.632614	1065.364746	-600.953857	307.515228	808.540466	-560.906006	-95.598854	829.572266	-624.096191	98.749367	961.409241	389.800842	0.512893	925.507996	409.975708	181.842453
-636.123474	199.686142	863.647583	-631.512878	0.786048	860.067017	-748.896301	238.234894	419.541473	-674.807800	-25.291752	472.461945	-734.259827	240.486206	67.101868	-737.427063	-14.329696	75.816422	-683.194885	303.653473	1286.557861	-646.403564	-85.929771	1298.640503	-616.508667	108.536072	1321.988403	-597.851440	106.904335	1586.008057	-717.418152	328.473053	1050.889160	-669.210327	-138.650665	1065.387085	-600.632385	307.481720	808.614746	-560.728210	-95.675293	829.647217	-624.001892	98.672356	961.362061	389.883606	0.523354	925.501343	410.066956	181.837219
-636.005859	199.917542	863.765686	-631.406250	0.818393	860.072937	-748.936768	238.286255	419.588013	-674.334351	-25.020956	472.396759	-734.308167	240.482956	67.086349	-737.224426	-14.311107	75.762535	-683.070557	303.643524	1286.622925	-646.466431	-85.968819	1298.663940	-616.447815	108.507576	1322.020142	-597.700073	106.890564	1585.943115	-717.128418	328.320557	1050.914795	-669.148438	-138.694626	1065.421631	-600.310059	307.446411	808.693787	-560.545532	-95.771591	829.723816	-623.945129	98.747841	961.428589	389.955170	0.526995	925.524170	410.132751	181.863968
-635.929260	199.610565	863.621094	-631.407410	0.735697	860.049316	-748.841125	238.202423	419.533325	-674.252380	-24.990187	472.371765	-734.302429	240.452759	67.058395	-737.210815	-14.310104	75.758270	-682.943237	303.628845	1286.640747	-646.503174	-85.982002	1298.698120	-616.360413	108.475166	1322.068115	-597.582703	106.694939	1585.911377	-716.850586	328.303375	1050.959839	-669.071045	-138.761932	1065.446899	-600.055969	307.441345	808.742676	-560.362793	-95.855980	829.809570	-623.846313	98.609367	961.339417	390.024200	0.511445	925.520264	410.216583	181.809341
-635.808594	199.548615	863.587952	-631.342285	0.681278	860.059204	-748.812073	238.224014	419.549194	-674.194580	-25.000374	472.377716	-734.280457	240.450928	67.056923	-737.248840	-14.303682	75.753296	-682.821838	303.619049	1286.655518	-646.503601	-85.993263	1298.735107	-616.264099	108.434792	1322.088745	-597.432129	106.659897	1585.850708	-716.628784	328.306732	1050.971680	-669.014160	-138.799805	1065.458618	-599.801575	307.432312	808.786743	-560.217041	-95.930298	829.866821	-623.761353	98.569733	961.328796	390.070099	0.485834	925.545654	410.263214	181.804932
-635.696167	199.509003	863.577637	-631.282776	0.671780	860.041687	-748.792908	238.245743	419.580261	-674.089478	-24.991241	472.345490	-734.302063	240.456848	67.083046	-737.227478	-14.301265	75.741859	-682.667664	303.610870	1286.696289	-646.532959	-86.057365	1298.749756	-616.162598	108.403038	1322.101807	-597.282410	106.611336	1585.804443	-716.441833	328.372192	1050.999878	-668.972839	-138.830566	1065.457031	-599.539978	307.389374	808.820435	-560.108643	-96.021500	829.903687	-623.670166	98.538849	961.314331	390.109650	0.495569	925.542419	410.310791	181.801025
-635.585205	199.553360	863.584045	-631.231750	0.685362	860.022583	-748.776428	238.234802	419.612579	-674.059021	-25.028004	472.365753	-734.344055	240.455948	67.081032	-737.212280	-14.303096	75.749237	-682.494019	303.593170	1286.688599	-646.478821	-86.062836	1298.767334	-616.046753	108.368828	1322.124756	-597.102905	106.640350	1585.768066	-716.240295	328.417145	1051.020874	-668.947571	-138.862946	1065.463623	-599.323486	307.347443	808.883728	-559.958862	-96.081535	829.952515	-623.591125	98.552307	961.307922	390.194977	0.485809	925.539612	410.384216	181.786896
-635.461548	199.537109	863.566040	-631.160278	0.655275	860.020508	-748.741089	238.257004	419.621887	-673.996887	-25.049921	472.359863	-734.336243	240.437210	67.080643	-737.183411	-14.293293	75.756050	-682.273987	303.578125	1286.723755	-646.454224	-86.093887	1298.789185	-615.980408	108.339363	1322.130249	-596.920776	106.696365	1585.746338	-716.065186	328.466614	1051.025513	-668.923523	-138.939285	1065.489380	-599.091492	307.296448	808.903381	-559.913635	-96.149323	829.974548	-623.486816	98.534782	961.297302	390.253143	0.496448	925.548340	410.438171	181.791580
-635.359009	199.574966	863.579895	-631.112000	0.649467	860.018066	-748.708923	238.264618	419.643768	-673.910156	-25.039036	472.354767	-734.367371	240.435638	67.079689	-737.191345	-14.314344	75.766930	-681.956665	303.695557	1286.865601	-646.417114	-86.146736	1298.795532	-615.896545	108.316078	1322.142456	-596.756592	106.644852	1585.749634	-715.840515	328.485504	1051.077759	-668.949463	-138.978058	1065.492432	-598.912964	307.251923	808.922729	-559.872559	-96.223328	829.991150	-623.402466	98.540520	961.301941	390.326385	0.487759	925.549622	410.506104	181.755127
-635.259949	199.591705	863.574280	-631.069031	0.620051	860.014832	-748.483521	238.037109	419.569092	-673.858704	-25.044722	472.346558	-734.200439	240.445892	67.070541	-737.144958	-14.311132	75.760880	-681.837158	303.545471	1286.729858	-646.420349	-86.203148	1298.775513	-615.784790	108.286537	1322.162720	-596.611267	106.465813	1585.774170	-715.646729	328.529327	1051.066162	-668.939941	-139.006424	1065.507080	-598.728455	307.227203	808.936707	-559.826416	-96.304703	830.022461	-623.315918	98.533340	961.295959	390.374054	0.475969	925.555054	410.564575	181.756027
-635.142883	199.593216	863.571167	-630.989990	0.615515	860.008667	-748.626953	238.269470	419.654266	-673.826172	-25.051512	472.332123	-734.376160	240.446869	67.083298	-737.182068	-14.313934	75.767471	-681.620789	303.514465	1286.723999	-646.359680	-86.234093	1298.789551	-615.655945	108.248901	1322.184692	-596.442993	106.409187	1585.772949	-715.430847	328.509247	1051.107788	-668.938965	-139.030960	1065.519043	-598.595764	307.219421	808.935547	-559.836487	-96.389175	830.010803	-623.215698	98.528473	961.291077	390.429626	0.502284	925.544617	410.607605	181.771454
-635.028870	199.574341	863.561401	-630.908508	0.583060	860.016418	-748.409058	238.076050	419.604553	-673.806580	-25.074781	472.327972	-734.282959	240.443069	67.071175	-737.182800	-14.314070	75.769905	-681.428589	303.481323	1286.753296	-646.331360	-86.299133	1298.808350	-615.517883	108.237938	1322.170776	-596.278076	106.382416	1585.766846	-715.215637	328.507996	1051.118042	-668.924500	-139.043686	1065.551147	-598.469055	307.204620	808.931152	-559.841370	-96.463776	829.994995	-623.101929	98.510429	961.288574	390.495300	0.486381	925.558960	410.658600	181.766785
-634.907349	199.607117	863.573914	-630.840942	0.616404	860.010254	-748.395996	238.140244	419.640686	-673.863708	-25.180891	472.350616	-734.337402	240.448090	67.070175	-737.247192	-14.314570	75.806328	-681.188538	303.453613	1286.751221	-646.186646	-86.313004	1298.841187	-615.348572	108.203262	1322.173584	-596.113953	106.334335	1585.775513	-715.028198	328.488342	1051.123413	-668.950195	-139.044617	1065.539429	-598.372253	307.173828	808.890320	-559.852966	-96.549881	829.972290	-622.992310	98.531822	961.290100	390.546509	0.502145	925.550598	410.707458	181.733231
-634.778320	199.616852	863.563477	-630.765198	0.629353	860.014038	-748.456665	238.315613	419.660156	-674.126343	-25.445915	472.402496	-734.421692	240.451752	67.109947	-737.405579	-14.328969	75.854340	-680.939331	303.427734	1286.709717	-646.007324	-86.342995	1298.883667	-615.189331	108.170174	1322.144531	-595.958618	106.308670	1585.785156	-714.866577	328.486176	1051.107666	-668.934143	-139.040039	1065.567993	-598.274048	307.149597	808.857788	-559.890991	-96.620216	829.950989	-622.878235	98.547867	961.285706	390.590698	0.506949	925.553345	410.739258	181.769028
-634.690552	199.612656	863.548096	-630.669250	0.597852	860.010010	-748.407410	238.331024	419.677277	-674.138855	-25.453325	472.404053	-734.440247	240.446091	67.122650	-737.437317	-14.329156	75.851746	-680.701172	303.419037	1286.707520	-645.947632	-86.389297	1298.850708	-615.003540	108.157959	1322.100830	-595.788147	106.285370	1585.810181	-714.770386	328.731567	1051.095703	-668.949036	-139.075012	1065.571655	-598.180908	307.147430	808.840576	-559.950073	-96.727615	829.899902	-622.761169	98.536873	961.273560	390.635986	0.488511	925.559448	410.789001	181.740875
-634.537415	199.630051	863.552856	-630.588196	0.637831	860.000488	-748.330872	238.341446	419.685547	-673.951782	-25.377275	472.367401	-734.412598	240.433685	67.111290	-737.309998	-14.312721	75.842636	-680.433105	303.410797	1286.663574	-645.729004	-86.418594	1298.894409	-614.842346	108.154228	1322.043701	-595.624756	106.243469	1585.854370	-714.606079	328.711639	1051.085449	-668.941956	-139.071686	1065.563965	-598.134094	307.123840	808.791504	-560.023132	-96.778709	829.859375	-622.618103	98.555206	961.268433	390.672638	0.501779	925.559204	410.826630	181.752899
-634.416382	199.647110	863.543701	-630.531006	0.603078	859.993591	-748.251770	238.341827	419.685547	-673.918884	-25.387720	472.375153	-734.431274	240.449722	67.131821	-737.383911	-14.327127	75.845367	-680.184814	303.396759	1286.654175	-645.685608	-86.451607	1298.840820	-614.661438	108.115128	1322.011597	-595.456604	106.211189	1585.897827	-714.467285	328.743073	1051.053223	-668.956238	-139.125504	1065.570313	-598.083496	307.121765	808.727112	-560.115173	-96.865761	829.796753	-622.510437	98.545082	961.258545	390.715881	0.511925	925.563416	410.856567	181.753464
-634.285522	199.679443	863.539856	-630.451904	0.592177	859.993286	-748.180786	238.352463	419.709717	-673.948059	-25.432987	472.356049	-734.401855	240.440643	67.142723	-737.376648	-14.329330	75.855972	-679.920288	303.417786	1286.645630	-645.448242	-86.442307	1298.866455	-614.518677	108.098198	1321.945557	-595.299927	106.137573	1585.930542	-714.230835	328.480927	1051.092529	-668.948181	-139.159134	1065.569580	-597.998657	307.122467	808.695251	-560.229858	-96.931595	829.720764	-622.380188	98.555862	961.253967	390.756836	0.521685	925.572693	410.915283	181.730026
-634.136108	199.647446	863.520691	-630.327759	0.576215	859.990540	-748.043884	238.329391	419.717621	-673.920898	-25.481268	472.381622	-734.373413	240.417648	67.147301	-737.376587	-14.326730	75.854752	-679.717773	303.443054	1286.665771	-645.350769	-86.453171	1298.808350	-614.323853	108.090538	1321.907471	-595.151978	106.085197	1585.941650	-714.117432	328.665070	1051.063477	-668.944641	-139.195709	1065.556763	-597.964233	307.116699	808.645325	-560.319458	-97.021294	829.653687	-622.232544	98.538925	961.242004	390.791840	0.496843	925.586487	410.946045	181.714447
-634.024841	199.639587	863.502197	-630.219299	0.516567	859.994995	-747.930969	238.337387	419.731018	-673.828125	-25.455484	472.373932	-734.370422	240.398941	67.136963	-737.353088	-14.311817	75.856628	-679.488586	303.464752	1286.646240	-645.220154	-86.454834	1298.737305	-614.178345	108.063187	1321.831665	-595.005127	106.021080	1585.932983	-713.950317	328.728363	1051.040283	-668.934570	-139.210800	1065.519409	-597.860535	307.123810	808.623230	-560.396484	-97.074959	829.587830	-622.099060	98.517403	961.232788	390.833527	0.521707	925.583557	410.997894	181.745193
-633.895691	199.604599	863.468140	-630.104248	0.480837	859.970093	-747.771484	238.276871	419.676514	-673.832092	-25.461407	472.355194	-734.320801	240.406540	67.155853	-737.389954	-14.311884	75.857033	-679.261292	303.482819	1286.607300	-645.070435	-86.442421	1298.663452	-613.993103	108.069923	1321.781494	-594.857666	105.944427	1585.946045	-713.720032	328.475464	1051.041016	-668.932983	-139.242294	1065.482422	-597.766418	307.156464	808.561584	-560.475708	-97.147614	829.490723	-621.958862	98.486259	961.201538	390.836823	0.522245	925.585205	411.001190	181.745712
-633.757690	199.590546	863.445190	-630.021362	0.449159	859.939331	-747.647827	238.264618	419.682343	-673.767151	-25.470573	472.338745	-734.311951	240.402100	67.166489	-737.355835	-14.304186	75.867592	-679.056396	303.481628	1286.557861	-644.940430	-86.443306	1298.573730	-613.771790	108.066742	1321.702515	-594.705811	105.873322	1585.981812	-713.580872	328.501465	1051.002930	-668.931824	-139.251312	1065.439941	-597.627869	307.158691	808.516785	-560.534729	-97.200516	829.406494	-621.831055	98.457207	961.172852	390.873505	0.501176	925.604309	411.053284	181.742096
-633.620178	199.593201	863.411255	-629.864319	0.398164	859.951965	-747.507019	238.270065	419.674835	-673.693176	-25.476061	472.352448	-734.299683	240.403839	67.151001	-737.337280	-14.266029	75.841324	-678.830566	303.507965	1286.511353	-644.715820	-86.434723	1298.517456	-613.536621	108.059708	1321.575806	-594.565186	105.793228	1586.039673	-713.428589	328.544525	1050.973877	-668.921448	-139.254303	1065.393677	-597.494507	307.161133	808.451965	-560.571960	-97.243011	829.315979	-621.677551	98.457825	961.161926	390.895050	0.531409	925.600342	411.063171	181.739288
-633.440979	199.619659	863.405579	-629.763062	0.397615	859.919312	-747.371826	238.295395	419.681610	-673.616028	-25.488739	472.355469	-734.258118	240.403229	67.154144	-737.398621	-14.300258	75.863319	-678.599548	303.525574	1286.483398	-644.484924	-86.453690	1298.478516	-613.294373	108.053108	1321.480713	-594.429260	105.721298	1586.102905	-713.262329	328.550659	1050.933838	-668.891785	-139.233231	1065.358276	-597.343079	307.174866	808.423401	-560.629333	-97.336914	829.204285	-621.531189	98.453712	961.141907	390.925995	0.521298	925.603577	411.106659	181.767609
-633.341248	199.607956	863.413208	-629.680054	0.376839	859.939209	-747.243652	238.306503	419.713257	-673.586487	-25.529022	472.377472	-734.306213	240.403549	67.173874	-737.420532	-14.312593	75.914108	-678.351563	303.530365	1286.473511	-644.305786	-86.472839	1298.388916	-613.069275	108.078163	1321.364746	-594.296204	105.646034	1586.179199	-713.103577	328.555023	1050.900391	-668.859558	-139.247467	1065.346558	-597.166565	307.218475	808.386169	-560.632813	-97.397057	829.129883	-621.395813	98.443733	961.151306	390.958710	0.551822	925.610291	411.108154	181.773575
-633.161560	199.632492	863.398621	-629.542603	0.362480	859.891907	-747.115540	238.300491	419.724609	-673.467651	-25.540251	472.381775	-734.253479	240.400650	67.192490	-737.370728	-14.284429	75.897224	-678.144592	303.540497	1286.420410	-644.113098	-86.513168	1298.340576	-612.835876	108.058716	1321.288330	-594.174744	105.626511	1586.210693	-712.942688	328.578888	1050.916382	-668.838074	-139.187668	1065.280518	-597.023743	307.235748	808.394104	-560.684265	-97.507912	829.039978	-621.251038	98.430359	961.121460	390.974213	0.541341	925.611511	411.158661	181.771103
-633.053894	199.611588	863.402466	-629.428040	0.330479	859.902283	-747.003113	238.322678	419.746704	-673.386536	-25.532488	472.402405	-734.333496	240.368393	67.174034	-737.445801	-14.290183	75.907928	-677.897034	303.530487	1286.406494	-643.864868	-86.548378	1298.319458	-612.579041	108.053932	1321.252808	-594.060852	105.573235	1586.269043	-712.786255	328.572876	1050.906250	-668.778259	-139.155869	1065.258423	-596.857971	307.238617	808.374512	-560.704346	-97.559067	828.965637	-621.125916	98.407898	961.127197	390.972198	0.542307	925.610657	411.162506	181.783600
-632.924011	199.599701	863.393127	-629.345276	0.310726	859.894958	-746.886841	238.346848	419.787781	-673.291443	-25.549744	472.383545	-734.365967	240.370529	67.182930	-737.384399	-14.282787	75.923615	-677.652893	303.542969	1286.390259	-643.644836	-86.579269	1298.284424	-612.316589	108.042580	1321.171265	-593.939148	105.514229	1586.334106	-712.619568	328.599731	1050.909912	-668.705627	-139.146912	1065.245361	-596.691528	307.283966	808.362183	-560.705566	-97.631042	828.904907	-620.985962	98.391418	961.115417	391.014252	0.573198	925.605896	411.213196	181.768692
-632.783508	199.555222	863.383789	-629.203979	0.262631	859.911499	-746.767883	238.417709	419.783325	-673.242065	-25.597862	472.384033	-734.359131	240.347809	67.175690	-737.453979	-14.289303	75.940041	-677.391296	303.543945	1286.337891	-643.398132	-86.564819	1298.268921	-612.031311	108.033745	1321.119263	-593.814758	105.479607	1586.344360	-712.441711	328.564117	1050.899170	-668.622559	-139.120605	1065.266479	-596.523804	307.309479	808.349365	-560.702087	-97.715973	828.841980	-620.816467	98.358665	961.116333	391.037018	0.601383	925.593628	411.225311	181.802200
-632.625244	199.535828	863.373596	-629.094238	0.226497	859.902039	-746.589050	238.421265	419.779419	-673.164856	-25.622526	472.389069	-734.341248	240.360748	67.217827	-737.439453	-14.291295	75.946762	-677.147461	303.534424	1286.322144	-643.178467	-86.565987	1298.242554	-611.738525	108.039665	1321.053589	-593.683838	105.465797	1586.358643	-712.252808	328.608032	1050.895142	-668.471130	-139.084427	1065.230347	-596.390442	307.334167	808.323853	-560.656799	-97.739182	828.798889	-620.652832	98.329514	961.103455	391.041107	0.615073	925.598816	411.233643	181.793579
-632.515747	199.506760	863.367249	-628.990540	0.224021	859.904785	-746.407776	238.460663	419.782410	-673.059326	-25.635027	472.379028	-734.363220	240.361267	67.222466	-737.436829	-14.285505	75.962234	-676.894653	303.550293	1286.298462	-642.883606	-86.491463	1298.204590	-611.447876	108.035866	1321.005005	-593.516479	105.461861	1586.360229	-712.038513	328.571259	1050.869507	-668.330261	-139.060120	1065.232300	-596.202881	307.347961	808.299011	-560.587952	-97.839462	828.748840	-620.513428	98.318405	961.098328	391.046661	0.623652	925.612000	411.246979	181.813400
-632.370056	199.484741	863.343201	-628.834534	0.202485	859.915527	-746.138611	238.473831	419.731354	-672.971680	-25.624531	472.352356	-734.370117	240.367935	67.216675	-737.394714	-14.264216	75.952034	-676.614502	303.557556	1286.303467	-642.638550	-86.514404	1298.181274	-611.166382	108.051308	1320.961792	-593.332642	105.453293	1586.386475	-711.805298	328.544708	1050.869751	-668.164185	-139.097351	1065.250977	-596.054321	307.345306	808.251892	-560.522461	-97.887344	828.696228	-620.346008	98.314835	961.090271	391.059082	0.633141	925.623596	411.242340	181.865692
-632.217529	199.528427	863.369324	-628.715576	0.201765	859.924866	-745.945740	238.519363	419.744171	-672.944885	-25.668781	472.400665	-734.361511	240.313629	67.208412	-737.428833	-14.270196	75.965759	-676.340332	303.571747	1286.286743	-642.340088	-86.495842	1298.175537	-610.896729	108.051537	1320.928223	-593.130981	105.449387	1586.406250	-711.564392	328.541473	1050.857544	-667.974731	-139.111069	1065.243896	-595.902893	307.337921	808.228577	-560.384216	-97.910439	828.653625	-620.198547	98.326775	961.106628	391.098206	0.678306	925.618835	411.292267	181.856339
-632.029541	199.498947	863.354675	-628.562073	0.188808	859.923340	-745.659729	238.512299	419.722931	-672.896606	-25.689991	472.380615	-734.274353	240.310791	67.234283	-737.414246	-14.269225	75.966095	-676.009766	303.616882	1286.326904	-642.077271	-86.494133	1298.157715	-610.620850	108.035057	1320.932617	-592.897888	105.425949	1586.434448	-711.326538	328.505035	1050.854614	-667.784485	-139.178833	1065.255737	-595.738708	307.332428	808.197754	-560.584473	-98.219772	828.421143	-619.997009	98.310806	961.095459	391.225494	0.493973	925.635864	411.600128	181.269775
-631.867676	199.550156	863.356262	-628.445190	0.210998	859.900696	-745.415894	238.525864	419.704987	-672.783630	-25.648994	472.390961	-734.306396	240.326477	67.227852	-737.418030	-14.266994	75.980896	-675.709534	303.573395	1286.272583	-641.749573	-86.508743	1298.194824	-610.362183	108.020241	1320.928711	-592.642700	105.431015	1586.460693	-711.085938	328.564331	1050.852051	-667.540955	-139.225922	1065.244019	-595.571716	307.350250	808.153687	-560.423096	-98.262283	828.395813	-619.823914	98.333946	961.081177	391.250763	0.530927	925.639099	411.636017	181.285736
-631.646851	199.600403	863.363159	-628.276611	0.218842	859.871338	-745.169434	238.586548	419.725342	-672.656982	-25.528276	472.328522	-734.315979	240.307358	67.226929	-737.375916	-14.260026	75.963516	-675.395752	303.525391	1286.238647	-641.480530	-86.514549	1298.192261	-610.096619	108.019653	1320.925049	-592.367188	105.378006	1586.482666	-710.820435	328.556549	1050.837158	-667.255310	-139.228714	1065.240723	-595.354858	307.367157	808.127869	-559.858337	-98.047966	828.558228	-619.628906	98.342529	961.069641	391.274139	0.525504	925.653442	411.641052	181.305267
-631.450012	199.572861	863.365784	-628.101440	0.210503	859.862244	-744.889282	238.607666	419.673218	-672.591553	-25.496399	472.334595	-734.307678	240.318954	67.267311	-737.345947	-14.257113	75.955948	-675.084229	303.507507	1286.222656	-641.257446	-86.513405	1298.149658	-609.821472	107.999802	1320.920044	-592.060425	105.453117	1586.500610	-710.522827	328.536163	1050.834229	-666.997192	-139.272217	1065.212280	-595.107788	307.407593	808.089294	-559.560913	-98.036057	828.560913	-619.428589	98.317734	961.064819	391.197235	0.723024	925.644470	411.372101	181.910583
-631.237915	199.557541	863.359192	-627.935364	0.188729	859.845276	-744.616760	238.641998	419.672577	-672.668152	-25.601408	472.360626	-734.298279	240.305847	67.255623	-737.390320	-14.261497	75.972275	-674.746094	303.478729	1286.209961	-641.077515	-86.535881	1298.130005	-609.538269	107.988113	1320.906616	-591.739929	105.440231	1586.484375	-710.227234	328.536926	1050.785400	-666.737366	-139.297501	1065.192505	-594.894836	307.443390	808.037476	-559.311218	-98.073311	828.532471	-619.215515	98.292137	961.050415	391.207306	0.770582	925.644104	411.374817	181.977936
-631.006470	199.575638	863.366028	-627.731018	0.218213	859.825745	-744.341187	238.685730	419.660553	-672.618347	-25.573507	472.380524	-734.321899	240.279251	67.284081	-737.330872	-14.267977	76.003891	-674.446411	303.439575	1286.166748	-640.853210	-86.549797	1298.118042	-609.273376	107.960976	1320.918823	-591.375488	105.521645	1586.484741	-709.943787	328.523987	1050.792969	-666.461975	-139.259857	1065.187012	-594.644043	307.437073	808.026001	-558.987671	-98.077377	828.536377	-618.992126	98.301392	961.043274	391.297302	0.556507	925.691589	411.696320	181.340164
-630.769653	199.523819	863.355408	-627.538513	0.179473	859.808960	-744.037659	238.693115	419.601105	-672.577393	-25.521482	472.370911	-734.262634	240.293839	67.299904	-737.401794	-14.225448	75.989578	-674.166382	303.415161	1286.140991	-640.641846	-86.547279	1298.115845	-609.007813	107.935005	1320.952637	-591.005066	105.532318	1586.479492	-709.662354	328.543091	1050.791016	-666.214661	-139.302338	1065.174561	-594.393982	307.423126	807.997681	-559.066345	-98.403038	828.298096	-618.776489	98.250641	961.029358	391.333893	0.589657	925.689148	411.735596	181.350479
-630.536926	199.503036	863.356445	-627.359863	0.167643	859.779846	-743.790894	238.747116	419.607544	-672.505676	-25.526367	472.382050	-734.324463	240.265366	67.326668	-737.372131	-14.213601	75.992981	-673.873474	303.407776	1286.122070	-640.436401	-86.569168	1298.106445	-608.750977	107.890892	1320.956421	-590.599731	105.767258	1586.476318	-709.363647	328.477142	1050.798584	-665.913635	-139.268799	1065.161255	-594.101990	307.408600	807.982727	-558.730774	-98.427620	828.297668	-618.538452	98.216995	961.011658	391.253845	0.818307	925.680725	411.428528	181.974319
-630.295105	199.478043	863.379211	-627.155884	0.191303	859.746826	-743.545349	238.752441	419.608429	-672.388550	-25.487331	472.350555	-734.380432	240.281448	67.352943	-737.296509	-14.202017	75.995476	-673.597961	303.389374	1286.125244	-640.201782	-86.580978	1298.115967	-608.469055	107.873772	1320.960205	-590.195557	105.503708	1586.482300	-709.057495	328.446320	1050.755249	-665.635925	-139.224258	1065.156494	-593.798950	307.393677	807.973572	-558.391846	-98.394081	828.305664	-618.295837	98.186447	961.003967	391.240448	0.814901	925.689453	411.431244	182.016357
-630.023438	199.518021	863.405701	-626.964722	0.190730	859.740417	-743.243591	238.807480	419.611877	-672.301636	-25.480797	472.358795	-734.354309	240.267441	67.363571	-737.345337	-14.200771	76.043190	-673.342773	303.370300	1286.122681	-639.976196	-86.586647	1298.113525	-608.189941	107.845154	1320.960571	-589.832581	105.452194	1586.456665	-708.767700	328.436035	1050.739502	-665.320618	-139.125809	1065.129761	-593.459839	307.319916	807.969055	-557.706238	-98.112640	828.537231	-618.052002	98.186111	961.012390	391.273468	0.879934	925.679565	411.438904	182.042343
-629.773804	199.455429	863.375854	-626.762024	0.138772	859.728638	-742.928894	238.848190	419.628815	-672.179016	-25.495632	472.368561	-734.376221	240.253876	67.376122	-737.326660	-14.210260	76.033867	-673.081726	303.352509	1286.097290	-639.725586	-86.603348	1298.095947	-607.930664	107.819427	1320.949097	-589.452271	105.466423	1586.387695	-708.417480	328.376526	1050.725464	-665.042847	-139.096741	1065.109497	-593.085571	307.265747	808.005310	-557.345947	-98.079071	828.586060	-617.816650	98.135445	960.990723	391.290710	0.893399	925.674988	411.468292	182.060516
-629.514404	199.407944	863.379700	-626.541321	0.098913	859.729858	-742.680054	238.904816	419.688324	-672.018616	-25.425295	472.340424	-734.499756	240.224350	67.375641	-737.292969	-14.207099	76.022652	-672.782043	303.326233	1286.079468	-639.467041	-86.624832	1298.094238	-607.672302	107.806046	1320.904541	-589.097412	105.553879	1586.316162	-708.082520	328.317474	1050.717285	-664.757385	-139.077087	1065.092407	-592.741699	307.258698	807.972656	-556.978149	-98.054115	828.626953	-617.585327	98.088211	960.994141	391.312805	0.924082	925.674744	411.479065	182.091599
-629.244202	199.510651	863.398315	-626.330933	0.138837	859.720886	-742.397400	238.976837	419.727417	-671.792969	-25.397572	472.309448	-734.539612	240.242416	67.413071	-737.270935	-14.205046	76.018326	-672.482544	303.297180	1286.044189	-639.266541	-86.644478	1298.015503	-607.366943	107.794106	1320.870605	-588.752808	105.553833	1586.244019	-707.808960	328.290863	1050.695923	-664.518127	-139.076218	1065.071289	-592.400452	307.270721	807.966980	-556.649719	-98.045563	828.590820	-617.355042	98.142982	960.999695	391.326599	0.968174	925.673645	411.488892	182.160385
-628.996399	199.552322	863.404907	-626.135132	0.111328	859.728821	-742.090210	239.043121	419.751862	-671.593079	-25.401670	472.283356	-734.526062	240.227493	67.448380	-737.137817	-14.190773	76.018341	-672.152527	303.284393	1286.025513	-638.980347	-86.633705	1297.967896	-607.046326	107.762375	1320.809814	-588.417114	105.550919	1586.178223	-707.487732	328.270264	1050.676514	-664.263672	-139.139038	1065.029541	-592.005737	307.225403	807.988098	-556.591736	-98.270798	828.397827	-617.113586	98.148918	961.004883	391.332336	0.960273	925.691772	411.494659	182.139969
-628.753235	199.469391	863.374878	-625.948730	0.050769	859.730347	-741.762024	239.064514	419.754883	-671.431580	-25.416225	472.290894	-734.465088	240.218307	67.471115	-737.138550	-14.188594	76.043968	-671.807312	303.250061	1285.984009	-638.748718	-86.649437	1297.891846	-606.687317	107.742271	1320.758179	-588.126038	105.516624	1586.141235	-707.200073	328.308136	1050.675171	-663.997620	-139.118759	1064.959961	-591.621765	307.124268	807.970398	-555.910034	-97.967682	828.567932	-616.893738	98.089828	960.990295	391.341156	1.004105	925.699646	411.504669	182.177826
-628.458801	199.457336	863.357117	-625.720886	0.041731	859.727722	-741.420349	239.080154	419.786713	-671.389648	-25.531071	472.303314	-734.433167	240.200989	67.467850	-737.177979	-14.172117	76.057693	-671.441772	303.205841	1285.970093	-638.399292	-86.653450	1297.852783	-606.312195	107.721367	1320.708862	-587.839966	105.573639	1586.083374	-706.867676	328.276642	1050.657593	-663.726074	-139.059341	1064.887695	-591.246887	307.085999	807.974487	-555.575378	-97.910744	828.530212	-616.628174	98.083389	960.979736	391.363251	1.033645	925.699280	411.520538	182.209839
-628.153992	199.408493	863.361084	-625.472229	0.026440	859.718262	-741.025574	239.117966	419.785950	-671.259521	-25.564634	472.319092	-734.349609	240.214035	67.532860	-737.189636	-14.191758	76.087257	-671.091309	303.193848	1285.958008	-638.014587	-86.638931	1297.829346	-605.981567	107.718109	1320.668091	-587.594360	105.587158	1586.030640	-706.506165	328.234253	1050.650024	-663.432922	-139.060089	1064.826660	-590.934448	307.014832	807.947693	-555.316528	-97.851097	828.483398	-616.369568	98.041122	960.978699	391.395294	1.087914	925.712830	411.530396	182.241486
-627.890625	199.444565	863.368713	-625.231934	0.046199	859.687378	-740.731201	239.190933	419.791321	-671.092529	-25.555492	472.330811	-734.444031	240.197998	67.529137	-737.187500	-14.184641	76.096764	-670.678101	303.178772	1285.989868	-637.633118	-86.686539	1297.777832	-605.675476	107.682899	1320.635742	-587.339294	105.623085	1585.980103	-706.183472	328.439178	1050.594116	-663.183594	-139.084656	1064.774658	-590.624817	306.972046	807.939575	-555.442810	-98.129898	828.216187	-616.117676	98.048775	960.966736	391.414520	1.101146	925.708679	411.562378	182.260727
-627.596619	199.435776	863.337830	-624.974121	-0.003088	859.653076	-740.402283	239.253876	419.779510	-670.946106	-25.577074	472.334320	-734.461792	240.201813	67.549095	-737.198059	-14.161715	76.090141	-670.298157	303.117584	1285.953857	-637.291443	-86.711067	1297.711182	-605.313538	107.666008	1320.623169	-587.082947	105.631256	1585.957520	-705.782227	328.204956	1050.601807	-662.870178	-139.092743	1064.723633	-590.352905	306.984131	807.920349	-554.899170	-97.857124	828.345154	-615.862793	98.016151	960.936279	391.448761	1.145391	925.696350	411.594421	182.257401
-627.312256	199.366425	863.328247	-624.710449	0.005214	859.611938	-740.072693	239.285995	419.739594	-670.778870	-25.572289	472.332184	-734.454773	240.163116	67.512947	-737.196167	-14.162359	76.122536	-669.884888	303.061829	1285.908447	-636.989197	-86.757500	1297.637085	-604.965210	107.621605	1320.601563	-586.837158	105.648277	1585.953369	-705.499329	328.539032	1050.561279	-662.586853	-139.091965	1064.650757	-590.039368	306.979492	807.906982	-554.691345	-97.835747	828.252930	-615.580505	97.968285	960.909729	391.447479	1.140306	925.704956	411.589661	182.278534
-627.063660	199.328583	863.333923	-624.445923	-0.054036	859.595642	-739.675232	239.265656	419.697144	-670.589355	-25.536127	472.304626	-734.443726	240.154343	67.567383	-737.204773	-14.182579	76.147339	-669.474243	303.013000	1285.878540	-636.722351	-86.766571	1297.551880	-604.593384	107.556633	1320.569458	-586.596619	105.591202	1585.974854	-705.049744	328.261810	1050.598877	-662.366272	-139.196884	1064.628540	-589.724365	306.996918	807.848511	-554.864868	-98.099678	827.924011	-615.288147	97.910362	960.900513	391.495636	1.171959	925.708252	411.620148	182.312134
-626.721130	199.325851	863.317444	-624.134705	-0.095656	859.561340	-739.187805	239.156586	419.693573	-670.440063	-25.598860	472.334198	-734.334534	240.163376	67.592209	-737.193848	-14.167043	76.154526	-669.047058	303.011047	1285.907593	-636.424927	-86.812477	1297.479370	-604.226257	107.492226	1320.528931	-586.352112	105.594063	1585.986694	-704.629028	328.207916	1050.590576	-662.083435	-139.191238	1064.590576	-589.451050	306.992493	807.803223	-554.721008	-98.106445	827.827820	-615.001709	97.877365	960.879211	391.488800	1.182132	925.701782	411.614929	182.334763
-626.404663	199.317123	863.316162	-623.860352	-0.064821	859.529785	-738.805298	239.187195	419.758575	-670.269653	-25.585457	472.316284	-734.281006	240.161453	67.607727	-737.160461	-14.167378	76.154564	-668.653137	302.975037	1285.922852	-636.036499	-86.840477	1297.472656	-603.854919	107.439728	1320.496216	-586.116699	105.590843	1585.998657	-704.313660	328.243469	1050.632446	-661.765503	-139.175018	1064.555908	-589.175110	306.976044	807.767517	-554.542847	-98.088608	827.764893	-614.705750	97.870811	960.862427	391.534027	1.216860	925.711792	411.637573	182.372131
-626.125916	199.344971	863.342590	-623.599792	-0.079861	859.554138	-738.438049	239.151840	419.732910	-670.109924	-25.600920	472.325256	-734.315979	240.128525	67.629417	-737.161621	-14.157603	76.188721	-668.286194	302.925110	1285.923706	-635.653931	-86.893135	1297.473145	-603.468018	107.393776	1320.471436	-585.882751	105.682983	1585.982056	-704.041077	328.576355	1050.602173	-661.490112	-139.143311	1064.522095	-588.902283	306.964233	807.760864	-554.407532	-98.081024	827.645264	-614.444275	97.875481	960.888611	391.534973	1.226291	925.722595	411.632416	182.386368
-625.853882	199.383438	863.349487	-623.318054	-0.109022	859.558105	-738.129517	239.183075	419.753510	-669.954163	-25.635622	472.350220	-734.340210	240.109375	67.647415	-737.201904	-14.184877	76.211411	-667.875244	302.896637	1285.956543	-635.313843	-86.954338	1297.439453	-603.075928	107.358154	1320.464966	-585.628906	105.609589	1586.050293	-703.658630	328.522064	1050.614136	-661.173401	-139.057266	1064.489014	-588.588440	306.991150	807.773254	-553.914917	-97.804459	827.784363	-614.170227	97.879715	960.894348	391.574158	1.257736	925.723267	411.670074	182.399872
-625.562317	199.356506	863.354492	-623.060791	-0.080870	859.564758	-737.802490	239.192642	419.789032	-669.762878	-25.633591	472.352173	-734.345032	240.117767	67.659004	-737.152893	-14.187614	76.262100	-667.476013	302.856110	1285.949951	-634.971375	-86.993881	1297.420166	-602.681335	107.298851	1320.456055	-585.391235	105.567116	1586.077637	-703.159119	328.094727	1050.620361	-660.904358	-138.997391	1064.442383	-588.239380	307.010101	807.750000	-553.753113	-97.790810	827.699707	-613.878174	97.879128	960.898315	391.583557	1.276340	925.733521	411.667603	182.432312
-625.243835	199.282913	863.322266	-622.761047	-0.132373	859.558167	-737.425964	239.164841	419.790253	-669.518433	-25.658295	472.367767	-734.217224	240.118317	67.684029	-737.158325	-14.177301	76.270424	-667.100525	302.822784	1285.921387	-634.622742	-87.001373	1297.431396	-602.292114	107.225113	1320.441406	-585.143188	105.495659	1586.103882	-702.905212	328.411591	1050.612183	-660.660522	-138.981903	1064.395630	-587.908630	307.010345	807.748840	-553.556274	-97.777893	827.611145	-613.549561	97.828468	960.877075	391.582184	1.296728	925.736694	411.664581	182.479095
-624.886414	199.254395	863.300476	-622.412170	-0.154776	859.533569	-737.135620	239.148956	419.847076	-669.251221	-25.602045	472.317444	-734.233887	240.092163	67.674072	-737.049194	-14.162324	76.268127	-666.723572	302.759430	1285.922729	-634.280884	-87.054596	1297.401611	-601.882751	107.158424	1320.415405	-584.903076	105.426758	1586.138428	-702.506592	328.129791	1050.649536	-660.427979	-138.997467	1064.348511	-587.582275	307.067688	807.735596	-553.370483	-97.793129	827.547913	-613.177979	97.801376	960.851868	391.624451	1.308288	925.732788	411.661896	182.494278
-624.546997	199.203308	863.264954	-622.094910	-0.209800	859.512268	-736.901367	239.090988	419.905792	-669.037659	-25.628305	472.321838	-734.164368	240.091492	67.691109	-736.993164	-14.159739	76.248718	-666.329285	302.726166	1285.966675	-633.965881	-87.114166	1297.324463	-601.470215	107.093925	1320.366699	-584.647583	105.347679	1586.148315	-702.171936	328.160126	1050.685303	-660.208313	-138.992218	1064.324585	-587.252136	307.080139	807.762085	-553.166748	-97.800400	827.496277	-612.822266	97.754677	960.820740	391.621582	1.329254	925.738281	411.669769	182.504898
-624.220703	199.197998	863.238342	-621.784058	-0.246556	859.449585	-736.662109	239.053406	419.950745	-668.839050	-25.635153	472.276886	-734.177490	240.091934	67.756439	-737.017090	-14.150109	76.258347	-665.944336	302.715912	1286.018799	-633.618408	-87.166664	1297.254272	-601.090759	107.021835	1320.343140	-584.396484	105.261887	1586.155029	-701.778625	328.124481	1050.747437	-659.990173	-139.027191	1064.290405	-586.885254	307.072723	807.817322	-552.977173	-97.805977	827.429382	-612.483643	97.715431	960.773621	391.643066	1.351890	925.729553	411.693787	182.525421
-623.883545	199.175079	863.211975	-621.473328	-0.274871	859.414490	-736.454529	239.091339	420.000275	-668.658813	-25.640854	472.291046	-734.185791	240.091522	67.781433	-736.997803	-14.147036	76.281296	-665.535339	302.714966	1286.065186	-633.288208	-87.251793	1297.186035	-600.701904	106.948151	1320.333740	-584.145874	105.185410	1586.144409	-701.359131	328.097870	1050.782104	-659.793640	-139.107178	1064.282715	-586.480469	307.084625	807.869934	-553.114075	-98.079613	827.168213	-612.137939	97.684418	960.740479	391.716003	1.380801	925.713867	411.711853	182.566116
-623.507141	199.143906	863.178223	-621.147095	-0.293786	859.400513	-736.246460	239.102341	420.045685	-668.360413	-25.566519	472.255066	-734.147644	240.046768	67.800911	-736.897034	-14.152193	76.305359	-665.130005	302.656738	1286.079102	-632.911255	-87.325569	1297.163574	-600.291260	106.865471	1320.328125	-583.881226	105.099419	1586.092163	-700.970764	328.075928	1050.838867	-659.540100	-139.177826	1064.248047	-586.063232	307.080536	807.902527	-552.885254	-98.084549	827.083191	-611.781433	97.666527	960.716187	391.717255	1.381783	925.719971	411.707214	182.555984
-623.113281	199.178421	863.183472	-620.808472	-0.244621	859.360291	-735.981262	239.083405	420.091583	-668.224304	-25.579258	472.250946	-734.052002	240.045715	67.826874	-736.951294	-14.138896	76.329460	-664.700928	302.593750	1286.115479	-632.650391	-87.392387	1297.061646	-599.866211	106.814354	1320.274170	-583.626160	105.048347	1586.001953	-700.676025	328.468414	1050.829346	-659.217346	-139.180527	1064.170044	-585.727356	307.080261	807.893433	-552.259155	-97.823296	827.230164	-611.393555	97.682930	960.695984	391.747345	1.416988	925.715820	411.742218	182.591125
-622.780518	199.194962	863.152649	-620.478455	-0.236601	859.340210	-735.769958	239.070175	420.099091	-668.090515	-25.583130	472.236877	-734.058411	240.037979	67.849541	-736.956177	-14.131936	76.326126	-664.264832	302.525879	1286.106323	-632.304077	-87.452942	1297.036865	-599.419373	106.709389	1320.241089	-583.354614	104.959961	1585.983398	-700.217590	328.402924	1050.838135	-658.939575	-139.136414	1064.072510	-585.372498	307.087921	807.893127	-551.978699	-97.874077	827.173767	-611.046997	97.700722	960.669006	391.766846	1.451308	925.723938	411.740875	182.601593
-622.484619	199.276855	863.128052	-620.433105	0.069099	859.273987	-735.657837	239.105453	420.141663	-667.959778	-25.600779	472.196869	-734.141296	240.046371	67.851913	-737.012268	-14.117520	76.350761	-663.777832	302.475189	1286.124146	-632.002014	-87.525635	1296.942139	-599.028870	106.633568	1320.183716	-583.064697	104.799789	1586.020508	-699.681946	328.040314	1050.876953	-658.638794	-139.149734	1063.960327	-584.954773	307.108276	807.916504	-551.664856	-97.945953	827.110291	-610.844543	97.858849	960.619568	391.773956	1.459014	925.728394	411.732727	182.636566
-621.985413	199.173676	863.091125	-619.724487	-0.344981	859.298157	-735.394836	239.012070	420.118469	-667.781250	-25.670570	472.274048	-734.031982	240.035629	67.864677	-736.990662	-14.145669	76.381676	-663.297302	302.415222	1286.117920	-631.621338	-87.611092	1296.868530	-598.589294	106.568237	1320.129639	-582.784424	104.655930	1586.036499	-699.256592	328.038055	1050.909180	-658.307617	-139.148788	1063.892456	-584.528503	307.117493	807.946045	-551.323486	-98.030800	827.049866	-610.259583	97.644341	960.616028	391.809540	1.456828	925.742493	411.759399	182.622162
-621.557129	199.158356	863.052673	-619.284241	-0.447864	859.291504	-735.291870	239.034561	420.156403	-667.585571	-25.661303	472.303345	-734.033630	240.000015	67.857384	-736.972290	-14.138217	76.420319	-662.781616	302.365784	1286.122925	-631.292969	-87.695824	1296.787231	-598.177917	106.479263	1320.066040	-582.527100	104.481499	1586.073486	-698.859375	328.079407	1050.946533	-658.009216	-139.188461	1063.793091	-584.158325	307.118317	807.950989	-550.952881	-98.124054	826.961792	-609.813171	97.602661	960.592468	391.828888	1.489537	925.728271	411.774292	182.659470
-621.136353	199.170715	863.021118	-618.926086	-0.427470	859.226440	-735.114868	238.990616	420.186432	-667.364929	-25.671171	472.288605	-734.001526	240.005386	67.876480	-736.937012	-14.146807	76.413681	-662.281189	302.325287	1286.142700	-630.980042	-87.791847	1296.696289	-597.716309	106.369133	1320.018188	-582.259521	104.435417	1586.048096	-698.364014	328.078552	1050.974731	-657.690125	-139.241425	1063.707275	-583.831543	307.119843	807.913818	-550.624878	-98.233131	826.848206	-609.408325	97.599159	960.542175	391.859283	1.490798	925.726318	411.774597	182.670242
-620.808350	199.155914	862.985046	-618.592590	-0.397249	859.152954	-735.040771	238.985748	420.222107	-667.159058	-25.637547	472.281128	-733.972961	240.010132	67.908081	-736.956665	-14.139481	76.424965	-661.716187	302.254395	1286.148682	-630.560791	-87.858093	1296.648560	-597.255066	106.266586	1319.930542	-581.956482	104.334656	1586.057617	-697.927734	328.354645	1050.963379	-657.353760	-139.207336	1063.616089	-583.518372	307.127655	807.904297	-550.289978	-98.321121	826.728149	-609.043640	97.588570	960.483398	391.853821	1.499259	925.718384	411.773376	182.680496
-620.442261	199.123932	862.927917	-618.209045	-0.398293	859.118347	-734.941956	238.979782	420.284058	-666.903442	-25.672344	472.272705	-733.971069	240.007187	67.930717	-736.885132	-14.159175	76.432686	-661.195374	302.220093	1286.157959	-630.196411	-87.936836	1296.603638	-596.808105	106.142876	1319.859131	-581.648804	104.178078	1586.074951	-697.488098	328.397736	1050.981812	-657.008911	-139.257919	1063.532715	-583.163574	307.143097	807.897949	-549.915283	-98.399033	826.631348	-608.652466	97.584160	960.435974	391.901337	1.516611	925.711792	411.790375	182.695389
-620.022156	199.190659	862.875000	-617.824951	-0.379517	859.064087	-734.835510	238.943924	420.329559	-666.757446	-25.728954	472.281647	-733.917114	240.007294	67.927193	-736.878662	-14.133905	76.471207	-660.666748	302.167816	1286.205688	-629.891296	-88.021942	1296.491821	-596.371460	106.034050	1319.832886	-581.326050	104.006821	1586.115845	-696.882263	327.997192	1051.027832	-656.665039	-139.275650	1063.406982	-582.763428	307.135376	807.862549	-549.543701	-98.515556	826.524658	-608.232544	97.624947	960.380432	391.931427	1.531671	925.729553	411.794006	182.714600
-619.621521	199.204422	862.843933	-617.441345	-0.422881	859.060669	-734.748840	238.913132	420.370636	-666.525940	-25.726852	472.273315	-733.921692	240.013412	67.948097	-736.905457	-14.141140	76.480194	-660.110046	302.113647	1286.240601	-629.589783	-88.102798	1296.381104	-595.947815	105.950562	1319.829956	-581.006531	103.805298	1586.194336	-696.361511	327.962006	1051.056152	-656.300110	-139.311478	1063.308838	-582.364990	307.108063	807.866150	-549.126221	-98.636368	826.483215	-607.830811	97.623665	960.362427	391.943756	1.527678	925.730408	411.816742	182.737915
-619.164307	199.239670	862.857727	-617.036377	-0.450016	859.051208	-734.610535	238.859619	420.426727	-666.311157	-25.729412	472.276581	-733.910583	239.987610	67.984886	-736.911316	-14.142402	76.512764	-659.589233	302.046356	1286.292969	-629.174316	-88.177872	1296.391479	-595.504456	105.856270	1319.808228	-580.683899	103.619614	1586.257568	-695.887207	327.998718	1051.132690	-655.958618	-139.455811	1063.282959	-582.010376	307.103577	807.874634	-549.054688	-99.017471	826.226318	-607.394897	97.613937	960.363831	391.959473	1.557000	925.716064	411.822357	182.730133
-618.774658	199.190353	862.851746	-616.604309	-0.503319	859.045410	-734.516907	238.806732	420.476898	-666.084167	-25.711182	472.266327	-733.862366	239.988937	68.014862	-736.910583	-14.137133	76.529533	-659.078674	301.958160	1286.321533	-628.858765	-88.284752	1296.313477	-595.005981	105.727516	1319.757690	-580.411438	103.401772	1586.288696	-695.380554	328.005127	1051.183105	-655.611206	-139.455643	1063.189697	-581.635559	307.087250	807.883362	-548.331787	-98.863617	826.358704	-606.980225	97.565079	960.357605	391.975250	1.547440	925.722290	411.830536	182.731812
-618.601563	199.305283	862.782715	-616.642273	-0.208605	858.975830	-734.480774	238.787598	420.570923	-665.880310	-25.743649	472.190338	-733.886047	239.983337	68.052170	-736.936890	-14.153138	76.532097	-658.499512	301.914490	1286.354736	-628.504456	-88.418198	1296.239746	-594.479065	105.596024	1319.670532	-580.056763	103.243073	1586.341675	-694.909729	328.317871	1051.168579	-655.270447	-139.547699	1063.156616	-581.201782	307.052643	807.906982	-547.871704	-98.939346	826.321777	-606.813110	97.757904	960.277283	391.990814	1.544533	925.724609	411.834564	182.723846
-617.927673	199.110260	862.835327	-615.877502	-0.439524	858.972717	-734.248291	238.695068	420.575928	-665.634888	-25.676096	472.245361	-733.800171	239.995392	68.075882	-736.914368	-14.143029	76.538475	-657.956238	301.864441	1286.397461	-628.139282	-88.502411	1296.185547	-593.938843	105.507141	1319.588257	-579.713745	103.065071	1586.346436	-694.449158	328.313171	1051.200928	-654.919067	-139.588226	1063.080688	-580.535522	306.565308	807.637878	-547.451416	-99.062431	826.290405	-606.113464	97.522186	960.303772	392.031403	1.561142	925.722595	411.849884	182.728119
-617.471375	199.250214	862.895813	-615.488159	-0.389501	858.934204	-734.165649	238.710663	420.631378	-665.454529	-25.673763	472.228455	-733.779297	239.971375	68.079536	-736.869324	-14.157374	76.576599	-657.377075	301.811554	1286.444214	-627.730347	-88.602715	1296.128418	-593.451172	105.442451	1319.541992	-579.355591	102.870972	1586.407471	-693.814697	327.840057	1051.293579	-654.581970	-139.674210	1063.047974	-580.212646	306.883881	807.927856	-547.359802	-99.434372	826.088623	-605.676392	97.565247	960.312195	392.048706	1.565146	925.706116	411.873169	182.773102
-617.088074	199.358078	862.928223	-615.107483	-0.348980	858.890625	-734.056641	238.705551	420.723907	-665.276733	-25.688427	472.221008	-733.813416	239.940094	68.060493	-736.855347	-14.151907	76.592896	-656.785217	301.753387	1286.470215	-627.338074	-88.706886	1296.067749	-592.961670	105.351326	1319.489868	-578.983765	102.634323	1586.475464	-693.355286	327.841461	1051.399170	-654.214233	-139.713806	1063.010986	-579.609131	306.421814	807.704590	-546.631409	-99.294228	826.273926	-605.265381	97.602501	960.302795	392.060150	1.563337	925.710693	411.895050	182.742783
-617.093323	199.253616	862.698181	-614.867371	-0.525823	858.879456	-734.009888	238.706009	420.739868	-665.166748	-25.784521	472.221283	-733.800415	239.934586	68.138924	-736.908508	-14.154047	76.611084	-656.267944	301.721863	1286.506714	-627.024902	-88.826233	1296.016479	-592.377319	105.230492	1319.454102	-578.570923	102.351082	1586.612061	-692.818176	327.779602	1051.444702	-653.870422	-139.799911	1062.991455	-579.275269	306.755951	807.962158	-546.235107	-99.372025	826.270569	-604.994019	97.586685	960.167603	392.077820	1.594922	925.718079	411.892670	182.756821
-616.740417	199.238586	862.643066	-614.479004	-0.550602	858.850220	-733.845581	238.708557	420.754120	-664.972778	-25.781960	472.220673	-733.796265	239.935913	68.141716	-736.913696	-14.154465	76.613052	-655.687561	301.708405	1286.560669	-626.501587	-88.903740	1296.058716	-591.813843	105.131264	1319.418335	-578.152588	102.067711	1586.692871	-692.348328	327.750610	1051.507690	-653.496033	-139.881821	1062.998779	-578.646973	306.349487	807.781311	-545.857422	-99.481438	826.303894	-604.567810	97.582466	960.119568	392.106171	1.565886	925.721558	411.927307	182.739471
-616.388367	199.189255	862.588379	-614.084351	-0.627716	858.860352	-733.673767	238.679504	420.795471	-664.739197	-25.704494	472.192871	-733.785095	239.941971	68.162430	-736.868774	-14.173431	76.610092	-655.135376	301.632935	1286.615967	-626.109253	-89.075676	1296.054565	-591.346130	105.046089	1319.381104	-577.692566	101.822006	1586.785645	-691.950317	328.125519	1051.549561	-653.123352	-139.935486	1062.998291	-578.227051	306.300415	807.837708	-545.475525	-99.575356	826.284851	-604.151978	97.554626	960.093140	392.141785	1.588919	925.712952	411.951538	182.763580
-615.653198	199.569366	862.913086	-613.541992	-0.388559	858.821289	-733.464478	238.688187	420.899811	-664.461792	-25.661453	472.151337	-733.666870	239.926437	68.221016	-736.794189	-14.179194	76.631386	-654.545715	301.606262	1286.719604	-625.562866	-89.124855	1296.091431	-590.791016	104.959862	1319.370361	-577.232300	101.571815	1586.893311	-691.378296	328.000824	1051.623535	-652.737915	-139.995239	1063.013916	-577.819458	306.265961	807.901917	-545.062805	-99.681870	826.247375	-603.573059	97.673355	960.239136	392.265625	1.381626	925.733459	412.261322	182.182770
-615.242126	199.648178	862.963989	-613.128296	-0.339572	858.808899	-733.267761	238.653641	420.972626	-664.227112	-25.589949	472.120026	-733.610840	239.930344	68.227539	-736.783691	-14.185400	76.659370	-653.928711	301.515137	1286.757813	-625.034363	-89.202507	1296.119629	-590.263489	104.845833	1319.386719	-576.713928	101.292915	1587.000854	-690.848267	327.966431	1051.734863	-652.355774	-140.140945	1063.050903	-577.382935	306.255920	807.969116	-545.043884	-100.063377	826.008667	-603.128967	97.706627	960.254272	392.281464	1.368826	925.734375	412.304932	182.131454
-614.984863	199.529266	862.902771	-612.752075	-0.386228	858.765259	-733.133118	238.635147	420.989380	-664.065369	-25.586113	472.113922	-733.603455	239.925308	68.303864	-736.760498	-14.183586	76.656212	-653.366577	301.450073	1286.836060	-624.597229	-89.285614	1296.110107	-589.724243	104.740707	1319.397461	-576.171265	101.014580	1587.095703	-690.294434	327.577850	1051.870605	-651.890259	-140.095932	1063.038330	-576.889832	306.193817	807.975464	-544.344360	-99.903351	826.174622	-602.746887	97.639313	960.194885	392.181366	1.558268	925.717346	412.001007	182.705536
-614.532776	199.556091	862.941467	-612.337280	-0.414961	858.762939	-732.965576	238.618149	421.067963	-664.059570	-25.720455	472.175659	-733.571228	239.908203	68.330719	-736.834167	-14.206729	76.714233	-652.785645	301.431671	1286.939575	-624.180054	-89.425049	1296.093872	-589.192627	104.665085	1319.404907	-575.606323	100.692604	1587.189209	-689.749573	327.529449	1051.972412	-651.429260	-140.154709	1063.027954	-576.473267	306.147919	808.014282	-543.983948	-100.015686	826.161438	-602.271301	97.617020	960.207947	392.240601	1.576109	925.702942	412.040955	182.734436
-614.157959	199.551788	862.979614	-611.955017	-0.457876	858.775085	-732.795105	238.580811	421.131958	-663.935303	-25.732260	472.187714	-733.481018	239.919052	68.360466	-736.835083	-14.210945	76.744652	-652.233643	301.340973	1287.018921	-623.645508	-89.526283	1296.099121	-588.647339	104.599960	1319.432983	-574.981506	100.469490	1587.276611	-689.218018	327.478607	1052.053833	-650.957581	-140.265091	1063.071777	-576.069275	306.126495	808.059509	-543.605103	-100.092018	826.160583	-601.844482	97.581940	960.227417	392.247955	1.573433	925.709412	412.067352	182.726517
-613.756165	199.562012	863.021484	-611.549988	-0.461547	858.758057	-732.648987	238.559280	421.175446	-663.768616	-25.710192	472.176147	-733.466675	239.902512	68.429771	-736.788269	-14.222118	76.753082	-651.652466	301.269226	1287.086792	-623.064270	-89.642899	1296.176636	-588.119873	104.498779	1319.464966	-574.366211	100.238220	1587.301025	-688.783142	327.794708	1052.099976	-650.512146	-140.368469	1063.152466	-575.591736	306.150665	808.135864	-543.547852	-100.422531	825.950256	-601.392395	97.556953	960.233765	392.253082	1.577295	925.715210	412.075165	182.717667
-613.344727	199.643921	863.049438	-611.133667	-0.475237	858.725891	-732.516113	238.478287	421.220032	-663.582825	-25.716516	472.185211	-733.505981	239.886108	68.460892	-736.793518	-14.212108	76.766479	-651.069824	301.215607	1287.169312	-622.551941	-89.698189	1296.193604	-587.607361	104.432243	1319.486450	-573.705261	99.964668	1587.358154	-688.233643	327.808960	1052.142456	-650.020203	-140.394440	1063.169678	-575.053528	306.121979	808.193237	-542.793213	-100.277893	826.134949	-600.918579	97.563271	960.224243	392.261292	1.553496	925.717041	412.091431	182.757507
-612.990540	199.602417	863.059509	-610.762207	-0.520810	858.721741	-732.395996	238.438110	421.294678	-663.443726	-25.752762	472.170227	-733.426147	239.881622	68.535225	-736.770935	-14.217622	76.758194	-650.505310	301.121216	1287.188965	-622.033569	-89.795624	1296.213501	-587.050171	104.337845	1319.474487	-572.975098	99.641586	1587.408203	-687.691406	327.749390	1052.201172	-649.521667	-140.434860	1063.168091	-574.605469	306.127197	808.201660	-542.303711	-100.348282	826.160217	-600.498413	97.514450	960.220581	392.270447	1.547193	925.714905	412.116211	182.726486
-612.616699	199.565704	863.067505	-610.389282	-0.549628	858.706299	-732.268311	238.402374	421.339478	-663.289246	-25.774490	472.173065	-733.407410	239.842026	68.565536	-736.742310	-14.209794	76.771858	-649.939331	301.105804	1287.245728	-621.481140	-89.955650	1296.218018	-586.488403	104.223732	1319.475708	-572.243774	99.345100	1587.477173	-687.213257	327.745697	1052.300293	-649.006409	-140.519775	1063.181396	-574.160034	306.147858	808.263611	-541.854858	-100.454422	826.163269	-600.072937	97.470642	960.210632	392.281555	1.526826	925.720764	412.131409	182.695923
-612.672302	198.893890	862.791138	-610.133728	-0.851823	858.679504	-732.148010	238.354767	421.306091	-663.149902	-25.785542	472.177277	-733.381897	239.847137	68.602959	-736.746826	-14.210223	76.775040	-649.397705	301.009277	1287.258667	-620.832214	-90.023796	1296.235718	-585.947388	104.124077	1319.496582	-571.453247	99.025986	1587.554199	-686.618896	327.306732	1052.354492	-648.482788	-140.603745	1063.194824	-573.669617	306.101318	808.268860	-541.408997	-100.533424	826.163086	-599.797913	97.124367	960.041504	392.283783	1.516284	925.718567	412.164948	182.698883
-612.308777	198.704025	862.683716	-609.720154	-0.935117	858.632935	-731.961487	238.322067	421.325043	-662.992615	-25.789579	472.154480	-733.376099	239.840866	68.653648	-736.805969	-14.212892	76.812119	-648.783325	300.950012	1287.311768	-620.226563	-90.053703	1296.250000	-585.421814	104.018555	1319.519409	-570.604126	98.722916	1587.665405	-686.025146	327.180267	1052.380615	-647.969116	-140.729782	1063.180054	-573.091675	306.092438	808.260742	-540.954102	-100.623138	826.180054	-599.320251	97.021309	959.954712	392.394348	1.317665	925.724548	412.474213	182.108063
-609.055908	203.653290	864.734070	-608.198181	0.442112	858.556763	-731.774841	238.340851	422.062866	-662.190308	-25.304255	471.968964	-733.353271	239.834396	68.715782	-736.479248	-14.190754	76.717125	-648.224548	300.838013	1287.269165	-619.686340	-90.170876	1296.223633	-584.846741	103.927574	1319.593018	-569.744873	98.623169	1587.788940	-685.627808	327.562622	1052.339600	-647.447693	-140.863571	1063.221191	-572.639709	306.083466	808.238342	-540.439697	-100.683281	826.188538	-597.677734	99.073715	960.999695	392.282623	1.506411	925.713806	412.189880	182.665939
-608.564270	203.820526	864.785645	-607.794983	0.470574	858.525635	-731.527954	238.298065	422.152161	-661.984863	-25.296974	471.936401	-733.249207	239.795242	68.717125	-736.407043	-14.185292	76.704407	-647.652222	300.780853	1287.239014	-618.995544	-90.254677	1296.280151	-584.288513	103.831009	1319.670532	-568.837708	98.067284	1587.878052	-685.050415	327.178772	1052.413452	-646.923218	-140.950729	1063.262451	-572.236389	306.085480	808.172852	-539.887634	-100.742607	826.187744	-597.199524	99.128693	961.005188	392.287567	1.508737	925.715027	412.203064	182.660080
-608.211121	203.782700	864.790161	-607.431458	0.451899	858.485229	-731.353394	238.305649	422.154999	-661.817627	-25.354530	471.907471	-733.273071	239.776779	68.757553	-736.416931	-14.184517	76.736618	-647.042236	300.699066	1287.215698	-618.451599	-90.342621	1296.241577	-583.723877	103.771240	1319.746826	-567.903503	97.647011	1588.062866	-684.518311	327.081390	1052.379639	-646.403870	-141.135422	1063.283691	-571.583069	305.723114	808.048279	-539.744751	-101.125824	825.937744	-596.796997	99.079079	960.981689	392.315430	1.523471	925.707153	412.243134	182.674622
-607.811890	203.806183	864.790161	-607.014465	0.376065	858.462158	-731.174622	238.280563	422.256378	-661.746338	-25.453049	471.892365	-733.232239	239.789795	68.825905	-736.393372	-14.194377	76.758873	-646.443054	300.635742	1287.192383	-617.666138	-90.370850	1296.284790	-583.146545	103.713089	1319.878174	-566.974731	97.208366	1588.212158	-683.952087	326.995789	1052.302734	-645.795776	-141.194595	1063.247925	-571.018982	305.648712	808.003357	-538.966797	-100.987625	826.141541	-596.337524	99.044464	960.964233	392.347656	1.514602	925.712097	412.272308	182.655853
-607.416321	203.854614	864.816345	-606.912781	0.668142	858.375000	-731.017395	238.269531	422.299103	-661.451965	-25.367483	471.756836	-733.193237	239.770630	68.837196	-736.368408	-14.194793	76.755005	-645.824951	300.597565	1287.149170	-617.027222	-90.449448	1296.237549	-582.521790	103.637009	1320.003784	-566.015015	96.882095	1588.348145	-683.407776	326.878143	1052.272461	-645.228210	-141.310562	1063.300171	-570.559509	305.576782	807.925354	-538.495544	-101.061691	826.129028	-596.002808	99.140244	960.921753	392.356567	1.458646	925.720154	412.307220	182.618790
-606.883789	203.688690	864.806824	-606.107117	0.198739	858.371704	-730.787659	238.226135	422.337097	-661.188538	-25.348667	471.802338	-733.141479	239.765701	68.922585	-736.378052	-14.190539	76.730705	-645.225586	300.506042	1287.091553	-616.330627	-90.494759	1296.314087	-581.901611	103.579910	1320.073242	-565.080261	96.448097	1588.550781	-682.846069	326.772156	1052.242432	-644.645264	-141.359146	1063.369995	-570.042175	305.466644	807.841003	-537.954041	-101.167618	826.142029	-595.305786	98.845436	960.912903	392.385498	1.474737	925.708557	412.339966	182.635834
-606.449768	203.745193	864.857239	-605.681213	0.164515	858.326477	-730.638855	238.197937	422.447845	-661.158569	-25.435734	471.784332	-733.097229	239.762604	68.959763	-736.399780	-14.226841	76.783112	-644.598633	300.490845	1287.034546	-615.500000	-90.532158	1296.466431	-581.217529	103.539421	1320.175415	-564.063293	96.561455	1588.526855	-682.304138	326.937103	1052.145630	-644.006531	-141.524399	1063.521973	-569.643555	305.703217	807.860840	-537.741150	-101.485977	825.994080	-594.813049	98.811356	960.906982	392.429718	1.469393	925.698792	412.366577	182.621796
-606.011536	203.697708	864.868408	-605.298157	0.150713	858.303345	-730.446899	238.195160	422.508026	-660.832886	-25.403334	471.771667	-733.038574	239.765732	69.016197	-736.319214	-14.221805	76.768402	-643.900330	300.423401	1286.954346	-614.690735	-90.555832	1296.521240	-580.503235	103.528496	1320.307983	-563.135071	96.108017	1588.629761	-681.652771	326.507690	1052.083374	-643.311218	-141.476379	1063.634399	-568.962769	305.255951	807.624390	-536.927429	-101.327744	826.240479	-594.331421	98.760925	960.892334	392.441376	1.464273	925.717041	412.383453	182.591476
-605.525208	203.649399	864.872864	-604.827454	0.087303	858.296631	-730.210388	238.114838	422.592804	-660.647949	-25.398714	471.783783	-732.911194	239.717041	69.080292	-736.291992	-14.230272	76.779549	-643.266846	300.292755	1286.853882	-613.922668	-90.607895	1296.652954	-579.813721	103.533821	1320.418945	-562.177551	95.612541	1588.700562	-680.944580	326.235809	1051.937866	-642.604492	-141.512924	1063.740845	-568.597595	305.448334	807.633301	-536.455078	-101.378639	826.339600	-593.790955	98.699432	960.883972	392.448822	1.429633	925.715332	412.409210	182.561935
-605.101257	203.637558	864.868042	-604.389038	-0.008236	858.252625	-729.987183	238.054810	422.657654	-660.454834	-25.457483	471.794464	-732.868164	239.715225	69.123596	-736.325195	-14.271160	76.801041	-642.591064	300.230316	1286.714233	-613.095093	-90.606613	1296.850220	-579.086243	103.519531	1320.563843	-561.267456	95.170952	1588.683105	-680.425232	326.467957	1051.843018	-641.870850	-141.581802	1063.943726	-568.019653	305.226044	807.513306	-535.987122	-101.415794	826.429077	-593.278931	98.629349	960.849731	392.465393	1.429796	925.707642	412.416168	182.582596
-604.611938	203.593338	864.891785	-603.860596	-0.148857	858.222351	-729.766418	237.974030	422.670105	-660.263794	-25.522924	471.802002	-732.769958	239.666382	69.187286	-736.329895	-14.288641	76.833664	-641.889343	300.163055	1286.656372	-612.190918	-90.623154	1297.034912	-578.380493	103.524178	1320.704468	-560.383972	94.709328	1588.635132	-679.750732	326.346619	1051.747803	-641.144043	-141.738266	1064.199585	-567.489990	305.033905	807.343323	-535.774353	-101.703522	826.365723	-592.724976	98.514671	960.840515	392.490021	1.375951	925.723755	412.453613	182.548157
-604.106018	203.577591	864.949585	-603.379150	-0.228911	858.189209	-729.510376	237.873169	422.734833	-660.069031	-25.604452	471.818420	-732.724426	239.661682	69.255486	-736.320374	-14.288417	76.841133	-641.264709	300.078278	1286.527466	-611.402527	-90.637390	1297.180298	-577.673401	103.522491	1320.849121	-559.552124	94.239922	1588.584473	-678.992554	325.803833	1051.636719	-640.365601	-141.828430	1064.387573	-566.951599	304.846497	807.171509	-534.899353	-101.490593	826.700623	-592.187805	98.422485	960.846375	392.508087	1.357674	925.716858	412.477325	182.528244
-603.584351	203.498566	864.958923	-602.922363	-0.274797	858.161865	-729.270874	237.822372	422.779266	-660.020142	-25.807674	471.845642	-732.675659	239.632187	69.304298	-736.369019	-14.312126	76.928711	-640.560852	299.995392	1286.417480	-610.499939	-90.566208	1297.380737	-576.888000	103.571381	1321.022217	-558.821045	93.800659	1588.530762	-678.314087	325.887604	1051.507446	-639.555054	-141.899246	1064.592285	-566.293640	304.586273	807.018188	-534.362061	-101.551659	826.799927	-591.645386	98.338356	960.830444	392.522888	1.369262	925.714783	412.485596	182.529663
-603.069214	203.444901	864.971985	-602.434082	-0.360961	858.108215	-729.044189	237.747803	422.911896	-659.690918	-25.756075	471.841705	-732.584656	239.626953	69.397217	-736.287109	-14.333689	76.917381	-639.894653	299.962982	1286.289185	-609.682190	-90.559387	1297.544556	-576.115173	103.629868	1321.097778	-558.097534	93.268295	1588.413452	-677.575134	325.497650	1051.362671	-638.691956	-142.040802	1064.820190	-565.698120	304.309174	806.799805	-533.878296	-101.631340	826.909729	-591.078674	98.235413	960.801453	392.527222	1.359168	925.711304	412.496307	182.489502
-602.539490	203.306732	864.966736	-601.908936	-0.539178	858.108582	-728.760681	237.648300	422.981537	-659.436951	-25.811663	471.843018	-732.567444	239.606598	69.448982	-736.339539	-14.333684	76.983688	-639.230713	299.920532	1286.108154	-608.664307	-90.519089	1297.766235	-575.213745	103.643456	1321.176514	-557.459045	92.825272	1588.302490	-676.872742	325.293457	1051.186401	-637.897827	-142.143112	1065.081787	-564.868164	303.612946	806.528503	-533.324585	-101.682579	827.021301	-590.514404	98.080605	960.794739	392.564789	1.311970	925.726929	412.547943	182.459152
-602.107361	203.278687	865.006958	-601.464661	-0.657352	858.107544	-728.568359	237.539108	423.093964	-659.169678	-25.897474	471.834137	-732.466553	239.589828	69.550041	-736.342163	-14.376081	77.058189	-638.581604	299.883942	1285.949341	-607.832458	-90.439270	1297.865112	-574.361572	103.721306	1321.192871	-556.840027	92.271111	1588.253540	-676.175110	325.360596	1050.949829	-637.106750	-142.317032	1065.326538	-564.177734	303.364349	806.399292	-533.075073	-101.970810	826.984436	-590.029419	97.989914	960.808228	392.588043	1.313620	925.714539	412.562531	182.455627
-601.669006	203.226349	865.059753	-601.021301	-0.770240	858.119751	-728.394226	237.467072	423.199890	-658.935791	-26.030725	471.855011	-732.453308	239.565872	69.589119	-736.254150	-14.379351	77.096695	-637.867737	299.877869	1285.772461	-606.906128	-90.431511	1297.994019	-573.472717	103.808296	1321.156616	-556.343262	91.861565	1588.097412	-675.463135	324.899292	1050.837402	-636.273132	-142.417328	1065.539307	-563.559631	303.128540	806.204956	-532.172241	-101.758644	827.314270	-589.548889	97.889160	960.835449	392.612213	1.272646	925.727905	412.573395	182.446442
-601.224792	203.079224	865.073181	-600.546143	-0.863325	858.122009	-728.212646	237.369766	423.294373	-658.576172	-26.142654	471.831055	-732.413513	239.530106	69.668747	-736.203735	-14.408682	77.126648	-637.180481	299.863220	1285.599609	-605.861328	-90.374054	1298.222168	-572.558105	103.883110	1321.083008	-555.941223	91.465622	1587.973145	-674.693665	324.548492	1050.582642	-635.432617	-142.529617	1065.684448	-562.883484	302.893311	806.023376	-531.798401	-102.029366	827.291382	-589.035156	97.764923	960.836670	392.743286	1.080930	925.726318	412.900604	181.836731
-600.763428	202.975220	865.070923	-600.138672	-1.013587	858.102722	-728.007568	237.283371	423.406494	-658.298157	-26.414083	471.853333	-732.380127	239.528717	69.752129	-736.290283	-14.446795	77.218185	-636.428955	299.850800	1285.367432	-604.908203	-90.337608	1298.293335	-571.664734	103.983185	1321.016235	-555.570801	91.061455	1587.939453	-674.087708	324.510712	1050.373535	-634.610168	-142.612183	1065.810913	-562.214539	302.578369	805.883362	-530.856323	-101.817902	827.571655	-588.533264	97.627609	960.817444	392.625092	1.245337	925.714722	412.629028	182.389084
-600.363708	202.837372	865.060608	-599.723511	-1.185544	858.092957	-727.777710	237.196701	423.483704	-657.570801	-26.303844	471.760132	-732.302490	239.466980	69.850220	-736.035583	-14.475554	77.239319	-635.701477	299.838226	1285.241699	-603.841064	-90.316849	1298.384277	-570.753845	104.071358	1320.902588	-555.148621	90.680412	1587.886841	-673.359009	324.080261	1050.178467	-633.803528	-142.727417	1066.010010	-561.551331	302.248352	805.716675	-530.233887	-101.864372	827.662842	-588.073181	97.474823	960.801147	392.611420	1.213330	925.724487	412.630371	182.389954
-599.998169	202.772018	865.055481	-599.351929	-1.356155	858.120850	-727.558716	237.084457	423.588989	-657.072754	-26.373234	471.716675	-732.228210	239.407928	69.865211	-735.925903	-14.471838	77.253723	-634.900269	299.794495	1285.053711	-602.752502	-90.261841	1298.495239	-569.851929	104.117546	1320.816772	-554.837891	90.364143	1587.818481	-672.646423	323.778961	1049.970581	-633.049805	-142.932571	1066.154907	-560.911194	301.907227	805.567139	-529.983215	-102.230232	827.497314	-587.654968	97.375328	960.807190	392.627655	1.185551	925.726501	412.668060	182.324615
-599.608643	202.732742	865.067200	-598.971130	-1.472109	858.143250	-727.361694	237.033600	423.643555	-656.648682	-26.535154	471.712219	-732.241577	239.361511	69.918663	-735.863953	-14.502602	77.316765	-634.084900	299.780548	1284.920288	-601.769226	-90.264450	1298.459229	-568.923218	104.169701	1320.673706	-554.565002	90.163147	1587.735962	-672.010498	323.590271	1049.861694	-632.217468	-142.996429	1066.214966	-560.276184	301.487122	805.471924	-529.043274	-102.069069	827.643066	-587.250000	97.303772	960.822021	392.631256	1.150250	925.723877	412.685547	182.296082
-599.153198	202.568085	865.023315	-598.507446	-1.623176	858.170349	-727.076965	236.938904	423.661957	-656.501831	-26.921246	471.810669	-732.141052	239.335098	69.987343	-736.058899	-14.549227	77.472977	-633.221924	299.657562	1284.770020	-600.754639	-90.288696	1298.460205	-568.016418	104.186470	1320.558838	-554.203674	89.973839	1587.766479	-671.327942	323.324249	1049.738647	-631.397705	-143.182709	1066.267212	-559.641724	301.188965	805.367493	-528.397705	-102.171028	827.641785	-586.762207	97.180840	960.811340	392.651428	1.132145	925.700134	412.723969	182.273499
-598.686279	202.348389	864.987732	-598.065735	-1.806854	858.191040	-726.788269	236.837875	423.664459	-656.061646	-27.088583	471.805939	-732.125671	239.300659	70.002663	-735.945984	-14.574346	77.537743	-632.359375	299.566559	1284.680420	-599.657837	-90.340065	1298.473145	-567.062805	104.117493	1320.482788	-553.988831	89.968056	1587.731812	-670.652588	323.069977	1049.660522	-630.570068	-143.334412	1066.343994	-559.062500	300.731293	805.282776	-528.075623	-102.504585	827.431946	-586.271240	97.004654	960.800354	392.644318	1.106257	925.701477	412.725922	182.260742
-598.239380	202.231339	864.964233	-597.635925	-1.887481	858.166260	-726.448669	236.786011	423.665314	-655.141174	-27.053493	471.732330	-732.057922	239.292770	70.047142	-735.730591	-14.611246	77.557076	-631.479736	299.475403	1284.686401	-598.760071	-90.406029	1298.426270	-566.210815	104.073807	1320.391113	-553.665283	89.948120	1587.766724	-669.957031	322.875793	1049.651978	-629.691711	-143.402557	1066.291260	-558.528931	300.364075	805.256470	-527.191406	-102.411346	827.512085	-585.788269	96.903931	960.770630	392.646210	1.110360	925.706909	412.742523	182.248657
-597.813293	202.144455	864.991699	-597.215454	-1.996316	858.186523	-726.110046	236.693375	423.702057	-654.562134	-27.223391	471.750122	-731.961548	239.235123	70.132225	-735.787781	-14.667371	77.714035	-630.588074	299.344391	1284.662842	-597.767212	-90.455574	1298.403564	-565.347961	104.002998	1320.372925	-553.274475	89.912613	1587.887451	-669.263000	322.720947	1049.704712	-628.847351	-143.534714	1066.286011	-557.903442	299.939117	805.239563	-526.535339	-102.554214	827.398254	-585.349609	96.802666	960.792480	392.664124	1.083227	925.715332	412.767120	182.211792
-597.370544	202.700455	865.296753	-596.998657	-1.682131	858.205811	-725.909363	236.694275	423.855408	-654.087280	-27.450697	471.676910	-731.984131	239.207169	70.241905	-735.776855	-14.683115	77.786507	-629.692017	299.229675	1284.669800	-596.818665	-90.564339	1298.351563	-564.455933	103.861061	1320.350708	-552.839172	89.946404	1587.952271	-668.545044	322.490356	1049.720215	-628.005371	-143.634125	1066.281982	-557.375244	299.507904	805.193604	-525.960815	-102.698372	827.224060	-585.041504	97.089539	960.952332	392.655701	1.065138	925.711060	412.785278	182.218552
-596.977844	201.931259	865.058044	-596.289673	-2.361028	858.341370	-725.511536	236.550705	423.786255	-653.897278	-27.922825	471.774353	-731.895508	239.134201	70.296638	-735.931335	-14.789977	77.983795	-628.812439	299.097656	1284.781982	-595.999939	-90.732498	1298.305786	-563.648254	103.719894	1320.318726	-552.441406	90.120163	1587.999512	-667.749268	322.292389	1049.817627	-627.179443	-143.767365	1066.178955	-556.859741	299.093109	805.217041	-525.426453	-102.829918	827.056335	-584.425354	96.564789	960.899414	392.648773	1.005321	925.719910	412.808441	182.170563
-596.462158	201.756607	865.070801	-595.830566	-2.516760	858.398865	-725.173096	236.445923	423.818176	-653.199402	-28.108130	471.754150	-731.870361	239.097153	70.362167	-735.841248	-14.852206	78.067833	-627.899719	298.891083	1284.821655	-595.238220	-90.925278	1298.191650	-562.848389	103.563782	1320.289551	-551.987061	90.322052	1588.049805	-667.057190	322.173248	1049.921021	-626.390381	-143.917068	1066.111938	-556.334595	298.714722	805.247620	-524.826538	-102.995461	826.897339	-583.891052	96.417938	960.929382	392.634277	0.985169	925.709961	412.817474	182.148483
-595.937622	201.605652	865.096619	-595.364868	-2.626321	858.436951	-724.832214	236.354706	423.853333	-652.693970	-28.363960	471.792175	-731.802917	239.093262	70.452904	-735.929626	-14.919761	78.204521	-627.056885	298.779510	1284.934082	-594.400330	-91.025375	1298.142944	-561.979187	103.365273	1320.246948	-551.555115	90.627716	1588.044922	-666.300354	322.125549	1050.021606	-625.610413	-143.964447	1066.045898	-555.880676	298.361389	805.245239	-524.182861	-103.137993	826.750488	-583.359924	96.289696	960.956909	392.649353	0.953174	925.713135	412.825989	182.151855
-595.511841	201.483261	865.145935	-594.958374	-2.756987	858.472046	-724.535645	236.299194	423.970673	-652.043152	-28.416363	471.758209	-731.775024	239.054794	70.552422	-735.837524	-14.946677	78.318207	-626.169861	298.616119	1285.040527	-593.612610	-91.199318	1298.082031	-561.206116	103.182549	1320.145752	-550.987793	90.835854	1588.127441	-665.559509	321.821259	1050.123047	-624.869080	-144.021118	1065.914185	-555.374268	297.994110	805.278015	-523.592468	-103.226860	826.614990	-582.902100	96.155540	960.993713	392.647400	0.950725	925.710754	412.828522	182.141953
-595.103088	201.335678	865.203796	-594.507080	-2.901910	858.542542	-724.220947	236.178650	424.034790	-651.522827	-28.614414	471.771576	-731.841309	238.990295	70.629333	-735.739868	-14.974463	78.430656	-625.361328	298.367432	1285.138916	-592.911072	-91.373177	1298.000122	-560.445374	103.010735	1320.127197	-550.417236	91.103264	1588.197754	-664.809753	321.618073	1050.223267	-624.157349	-144.103729	1065.792236	-554.865295	297.787018	805.315552	-523.074280	-103.369728	826.461060	-582.454407	96.018059	961.055969	392.628418	0.926905	925.722717	412.823517	182.099472
-594.678101	201.174103	865.240112	-594.043640	-3.027611	858.589661	-723.898499	236.071655	424.073425	-650.978516	-28.773001	471.818085	-731.795776	238.966949	70.741524	-735.763062	-15.015429	78.577263	-624.571411	298.199982	1285.210693	-592.174927	-91.508163	1297.961670	-559.655823	102.815048	1320.094604	-549.880005	91.409515	1588.226563	-664.110962	321.496124	1050.331909	-623.562744	-144.226074	1065.765747	-554.351074	297.567505	805.346008	-522.782471	-103.691521	826.177002	-581.986389	95.881592	961.094971	392.622742	0.903070	925.726257	412.823120	182.095657
-594.151367	201.005005	865.257263	-593.553467	-3.210630	858.633240	-723.625732	235.977493	424.147156	-650.588135	-28.994482	471.850708	-731.795105	238.950912	70.849037	-735.721680	-15.057337	78.706192	-623.778809	297.983398	1285.233643	-591.651062	-91.762161	1297.862915	-558.973816	102.654755	1320.048950	-549.215210	91.615570	1588.308228	-663.418030	321.321564	1050.370728	-622.951355	-144.288040	1065.722534	-553.862793	297.362732	805.312622	-521.954102	-103.538071	826.251221	-581.462463	95.716476	961.123718	392.631744	0.872775	925.739746	412.841278	182.067642
-593.645325	200.804810	865.283264	-593.068726	-3.332840	858.667603	-723.381287	235.923782	424.214355	-649.534058	-28.739988	471.773315	-731.776550	238.915176	70.939377	-735.342163	-15.089817	78.755432	-623.027466	297.837524	1285.261108	-590.914185	-91.942421	1297.916382	-558.255920	102.475166	1320.045166	-548.598877	91.906380	1588.317871	-662.803223	321.465210	1050.437500	-622.339661	-144.404587	1065.687988	-553.298096	297.218964	805.300171	-521.401123	-103.613548	826.224487	-580.935608	95.557037	961.150085	392.609283	0.834528	925.732178	412.851593	182.037064
-593.157776	200.671005	865.297546	-592.629028	-3.454190	858.680664	-723.145020	235.832535	424.284546	-648.829224	-28.652735	471.738770	-731.595459	238.755783	71.019936	-735.214111	-15.106022	78.859108	-622.321716	297.706818	1285.219849	-590.333069	-92.074486	1297.871216	-557.560303	102.239624	1319.989868	-547.899414	92.119873	1588.328491	-662.134460	321.094849	1050.485962	-621.831299	-144.581650	1065.663940	-552.746887	297.183197	805.271240	-521.191833	-103.905777	826.035583	-580.456604	95.425865	961.161682	392.601471	0.832456	925.722778	412.844604	182.040054
-592.754028	200.555481	865.304260	-592.199463	-3.531720	858.673340	-722.876343	235.731644	424.348236	-649.254700	-29.382256	471.940582	-731.626343	238.720703	71.110001	-735.713379	-15.198241	79.118835	-621.615051	297.506500	1285.191284	-589.756348	-92.257423	1297.871460	-556.902222	102.088531	1319.921997	-547.212097	92.286102	1588.305420	-661.423950	320.867889	1050.476074	-621.334290	-144.670258	1065.626465	-552.240906	297.141937	805.250061	-520.414124	-103.770782	826.174316	-580.016968	95.323662	961.158325	392.606354	0.818093	925.718567	412.875824	182.005234
-592.354736	200.332733	865.272034	-591.771118	-3.688843	858.697571	-722.545654	235.612244	424.415009	-648.986145	-29.576439	471.957367	-731.729370	238.821228	71.168571	-735.669250	-15.196362	79.258896	-620.997986	297.362152	1285.135254	-589.202637	-92.413490	1297.871338	-556.247620	101.958885	1319.867188	-546.452271	92.391090	1588.290283	-660.910828	321.002655	1050.432251	-620.853638	-144.810318	1065.673828	-551.632019	297.032959	805.230896	-519.906372	-103.776398	826.256348	-579.559631	95.162209	961.149719	392.573944	0.771905	925.727234	412.852783	182.001526
-591.782715	200.165894	865.290894	-591.256531	-3.832276	858.729736	-722.210571	235.479187	424.462646	-648.623779	-29.739113	472.039490	-731.650391	238.792282	71.259155	-735.920105	-15.235136	79.446823	-620.339905	297.271606	1285.169678	-588.663452	-92.541267	1297.923950	-555.580627	101.797585	1319.810181	-545.653259	92.450829	1588.300537	-660.331482	320.953247	1050.424561	-620.412598	-144.955002	1065.748657	-551.030151	297.030151	805.188110	-519.389709	-103.785759	826.352905	-578.996033	95.009758	961.172791	392.580688	0.768643	925.733521	412.868805	181.981522
-591.333557	199.960129	865.288757	-590.776855	-4.002222	858.733643	-722.021790	235.472122	424.599152	-648.167297	-29.742796	472.070679	-731.666199	238.786011	71.363251	-735.893555	-15.246166	79.545044	-619.797119	297.153534	1285.083862	-588.238281	-92.665199	1297.877197	-554.910645	101.706207	1319.733276	-544.896973	92.509277	1588.261108	-659.706726	320.644989	1050.390869	-620.014404	-145.087250	1065.777344	-550.485779	297.058441	805.118408	-518.938599	-103.814407	826.430359	-578.503967	94.826340	961.170288	392.561432	0.743436	925.729675	412.838257	181.966354
-590.950989	199.925537	865.301453	-590.372375	-4.092953	858.706970	-721.819275	235.445175	424.709503	-647.861938	-29.863926	472.131256	-731.612915	238.653641	71.437622	-735.545227	-15.224583	79.583870	-619.133240	297.037231	1284.966064	-587.541016	-92.724518	1297.967163	-554.282349	101.621735	1319.707764	-544.166870	92.585037	1588.135864	-659.158752	320.573334	1050.326782	-619.603882	-145.229126	1065.857544	-549.948792	297.033844	805.048645	-518.828796	-104.131760	826.337036	-578.067017	94.747078	961.157288	392.524994	0.718073	925.733643	412.820404	181.956299
-590.263977	200.427414	865.591675	-589.843140	-3.996459	858.706604	-721.638672	235.444473	424.888062	-647.060486	-29.533428	472.029053	-731.695801	238.650330	71.534988	-735.188782	-15.211658	79.565598	-618.599609	296.933105	1284.871948	-586.999084	-92.814720	1297.964111	-553.695862	101.512527	1319.635620	-543.376343	92.543922	1588.091064	-658.653931	320.574280	1050.240112	-619.171143	-145.270798	1065.877319	-549.404236	297.029297	804.992920	-518.134521	-104.016556	826.571045	-577.530884	94.901604	961.306580	392.505127	0.731447	925.716064	412.808014	181.945374
-590.052002	199.595230	865.227051	-589.501404	-4.290936	858.719421	-721.332825	235.335861	424.804199	-647.387939	-30.000164	472.164795	-731.665222	238.642975	71.563675	-735.429382	-15.231747	79.701912	-618.005920	296.862213	1284.783691	-586.500916	-92.874878	1297.996094	-553.065430	101.477531	1319.519165	-542.610413	92.493065	1588.013428	-658.134460	320.697601	1050.125366	-618.787720	-145.333710	1065.933716	-548.922913	297.057098	804.935852	-517.738281	-104.142433	826.628479	-577.108582	94.521858	961.118164	392.496368	0.740883	925.715820	412.780151	181.922729
-589.510620	199.491318	865.191772	-589.010132	-4.433496	858.695007	-721.068665	235.270126	424.844513	-647.130920	-30.065151	472.170471	-731.624084	238.638321	71.637306	-735.388489	-15.266221	79.761047	-617.421570	296.823517	1284.719482	-585.971558	-92.938728	1298.030640	-552.505188	101.406418	1319.417969	-541.858704	92.424744	1587.917847	-657.644531	320.682434	1050.098267	-618.387390	-145.457642	1065.960693	-548.499023	297.062195	804.850708	-517.391907	-104.274559	826.669739	-576.574951	94.401505	961.086243	392.514435	0.745528	925.674927	412.795685	181.929596
-589.130554	199.381607	865.154358	-588.569641	-4.587171	858.688110	-720.813110	235.161453	424.830872	-646.988281	-30.144814	472.249878	-731.614319	238.622711	71.661713	-735.372070	-15.286151	79.865891	-616.861450	296.798004	1284.694946	-585.489258	-93.042358	1298.010132	-551.904785	101.365158	1319.333130	-541.084473	92.332436	1587.824951	-657.148682	320.541626	1050.088623	-618.016663	-145.543747	1065.979370	-548.033203	297.054657	804.768372	-517.064087	-104.422577	826.681824	-576.140015	94.289207	961.061523	392.500122	0.722181	925.691040	412.779114	181.925903
-588.722168	199.262192	865.141357	-588.162720	-4.717586	858.679993	-720.614441	235.109695	424.850281	-646.208496	-29.806292	472.183075	-731.591125	238.607162	71.766685	-735.031799	-15.240811	79.841537	-616.278259	296.701965	1284.620605	-584.919006	-93.046616	1298.008667	-551.323547	101.283348	1319.260376	-540.392273	92.270050	1587.697998	-656.606201	320.462189	1050.012207	-617.637268	-145.638870	1066.004883	-547.581116	297.044250	804.670837	-516.760376	-104.610229	826.681885	-575.693970	94.166992	961.046143	392.454132	0.692315	925.710205	412.748322	181.890274
-588.246399	199.172928	865.129272	-587.754700	-4.764818	858.672913	-720.156067	234.881668	424.823120	-646.411560	-30.147017	472.301666	-731.360474	238.582718	71.786987	-735.139160	-15.256492	79.995468	-615.724365	296.689362	1284.582642	-584.479126	-93.070541	1297.947144	-550.802185	101.232262	1319.134521	-539.661377	92.163231	1587.637695	-656.090698	320.371735	1049.965088	-617.301880	-145.847504	1066.036133	-547.167053	297.055511	804.604431	-516.800842	-105.006393	826.446899	-575.221008	94.096519	961.032471	392.438446	0.687328	925.702148	412.730042	181.878006
-588.224792	198.560074	864.990417	-587.434753	-4.958321	858.645386	-720.077698	234.853897	424.821716	-646.357971	-30.306355	472.339752	-731.360229	238.501556	71.851860	-735.103760	-15.255445	80.034607	-615.181763	296.634430	1284.473633	-583.889526	-93.091110	1297.985474	-550.231934	101.227654	1319.035767	-538.864014	91.981796	1587.537109	-655.703613	320.620178	1049.879761	-616.876404	-145.922913	1066.070068	-546.828125	297.011383	804.527222	-516.282959	-104.987946	826.538635	-574.965942	93.760498	960.940430	392.442444	0.679233	925.708801	412.723541	181.877274
-587.399048	198.978699	865.035522	-586.915955	-4.922556	858.644043	-719.804077	234.669342	424.905731	-646.046143	-30.226688	472.323669	-731.197693	238.500443	71.898903	-735.008118	-15.211075	80.056725	-614.641541	296.621429	1284.409424	-583.353210	-93.139580	1297.982422	-549.691589	101.193634	1318.963867	-538.179810	91.875877	1587.409180	-655.267395	320.629974	1049.844360	-616.504883	-146.003235	1066.045654	-546.438904	296.971313	804.447693	-516.023560	-105.168419	826.456299	-574.279236	93.951576	960.959351	392.424866	0.670213	925.703857	412.724274	181.875366
-587.493103	198.442963	864.927734	-586.670898	-5.123101	858.617493	-720.045288	234.773300	425.011322	-645.847900	-30.248367	472.368988	-731.413757	238.449631	71.997269	-734.937439	-15.199052	80.087273	-614.096313	296.611938	1284.378540	-582.859070	-93.151016	1297.926270	-549.150330	101.136444	1318.868652	-537.437317	91.677574	1587.348877	-654.710571	320.319733	1049.823975	-616.172424	-146.108215	1066.047974	-546.028381	296.946655	804.383179	-516.085205	-105.597000	826.193420	-574.096558	93.640198	960.879944	392.413544	0.624744	925.717957	412.717316	181.857010
-587.155884	198.344315	864.913269	-586.345581	-5.238259	858.619934	-719.980408	234.690659	425.097534	-645.695129	-30.337854	472.394958	-731.370911	238.441483	72.054115	-734.922974	-15.189974	80.173347	-613.632324	296.586548	1284.342407	-582.442993	-93.147621	1297.845459	-548.579895	101.098091	1318.794067	-536.728271	91.545547	1587.253906	-654.276672	320.291748	1049.813477	-615.776855	-146.233994	1066.072266	-545.658447	296.918152	804.334961	-515.573303	-105.581192	826.296997	-573.709473	93.541443	960.866821	392.413055	0.623593	925.718933	412.717560	181.856232
-586.209717	198.762787	864.996216	-585.838196	-5.141084	858.624756	-719.790710	234.539413	425.206848	-645.479919	-30.297194	472.392822	-731.222107	238.381821	72.091705	-734.881470	-15.189889	80.224770	-613.104248	296.603271	1284.313477	-581.939636	-93.186920	1297.769897	-548.068420	101.085892	1318.725098	-536.077148	91.418968	1587.124023	-653.853882	320.204224	1049.780029	-615.419189	-146.287827	1066.089722	-545.321106	296.871979	804.255066	-515.389038	-105.804916	826.192749	-573.002014	93.737938	960.911377	392.419739	0.629931	925.728149	412.716339	181.843079
-585.768616	198.696045	864.967957	-585.482483	-5.206115	858.651794	-719.456360	234.338593	425.207886	-645.261597	-30.307791	472.372620	-731.030029	238.377136	72.151512	-734.853577	-15.190454	80.250084	-612.615784	296.570282	1284.297363	-581.450989	-93.216599	1297.732056	-547.592712	101.057655	1318.645996	-535.363159	91.264206	1587.082886	-653.471191	320.163666	1049.752319	-615.088501	-146.378906	1066.079590	-545.067017	296.795288	804.194580	-515.236206	-106.019379	826.100952	-572.573120	93.693588	960.907410	392.438080	0.620878	925.717896	412.734619	181.835129
-585.417297	198.584778	864.933411	-585.139893	-5.252375	858.624512	-719.223755	234.172974	425.193085	-645.050232	-30.324684	472.406921	-730.848816	238.329254	72.195900	-734.739014	-15.170172	80.311966	-612.146301	296.560883	1284.288940	-580.911926	-93.241577	1297.749023	-547.100952	101.005104	1318.553101	-534.713318	91.121544	1586.977783	-653.019043	320.110138	1049.723755	-614.737000	-146.408813	1066.075317	-544.773926	296.742584	804.162109	-515.097961	-106.219551	825.964172	-572.166626	93.617165	960.868713	392.424957	0.589409	925.735535	412.727264	181.812057
-585.125244	198.572403	864.917480	-584.819214	-5.327057	858.588501	-719.176208	234.145599	425.301178	-645.226990	-30.593943	472.455170	-730.794434	238.300385	72.237930	-734.831482	-15.140203	80.416550	-611.656677	296.504578	1284.258057	-580.483643	-93.312439	1297.690308	-546.560547	100.983246	1318.515259	-534.020996	90.974930	1586.880615	-652.630798	320.051453	1049.732666	-614.413940	-146.470642	1066.051758	-544.462402	296.657959	804.105286	-515.228882	-106.639587	825.670959	-571.808411	93.566956	960.835693	392.410950	0.587649	925.722107	412.719940	181.814392
-584.725708	199.024078	865.171387	-584.450378	-5.240885	858.566162	-719.298401	234.187012	425.463806	-644.903442	-30.467394	472.432312	-730.842834	238.243881	72.281631	-734.728210	-15.130365	80.438240	-611.203613	296.460938	1284.242432	-579.990479	-93.313309	1297.678955	-546.082275	100.937004	1318.441772	-533.371094	90.862839	1586.775269	-652.304199	320.005066	1049.723022	-614.049316	-146.484756	1065.987793	-544.164978	296.551178	804.061584	-514.796143	-106.568970	825.730286	-571.462341	93.705269	960.952393	392.437500	0.651251	925.720093	412.696869	181.877335
-584.513428	198.545319	864.937012	-584.258301	-5.411107	858.551514	-719.321045	234.199707	425.498627	-644.741516	-30.516842	472.470306	-730.951965	238.256973	72.351089	-734.718384	-15.122684	80.518059	-610.737244	296.420624	1284.177368	-579.575073	-93.337509	1297.637817	-545.602722	100.897560	1318.413208	-532.766174	90.813354	1586.631104	-651.984497	319.991058	1049.759155	-613.741638	-146.532822	1065.982422	-543.885742	296.470856	804.006958	-514.621399	-106.673233	825.645691	-571.117981	93.482063	960.812134	392.437531	0.621700	925.724792	412.728516	181.889664
-584.115845	198.553070	864.934570	-583.921021	-5.386382	858.542114	-719.302063	234.180710	425.604248	-644.552734	-30.522173	472.491974	-731.340698	238.240936	72.438622	-734.633911	-15.097504	80.568604	-610.289612	296.384399	1284.165039	-579.103088	-93.363655	1297.622314	-545.127930	100.874100	1318.380127	-532.098022	90.666138	1586.568115	-651.629639	319.895935	1049.744629	-613.438782	-146.571930	1065.993164	-543.649658	296.356903	803.964844	-514.448303	-106.762749	825.582886	-570.735474	93.490837	960.803955	392.446442	0.646512	925.718323	412.726044	181.885559
-583.807617	198.541245	864.937439	-583.655029	-5.398015	858.553894	-719.297729	234.180069	425.670563	-644.402405	-30.550632	472.543121	-730.946533	238.224319	72.479042	-734.591125	-15.085541	80.600677	-609.866028	296.345001	1284.175781	-578.620667	-93.414871	1297.573486	-544.667725	100.842560	1318.295776	-531.473206	90.594490	1586.479614	-651.266113	319.805939	1049.754395	-613.171814	-146.605591	1065.998047	-543.435425	296.267914	803.945251	-514.283569	-106.848480	825.510681	-570.414124	93.480850	960.806763	392.469208	0.677754	925.711975	412.737396	181.901001
-584.013855	197.916397	864.820374	-583.486023	-5.563325	858.582458	-719.027466	234.032074	425.560760	-644.151184	-30.411875	472.524719	-730.699158	238.215210	72.506073	-734.479309	-15.079317	80.640579	-609.406372	296.316864	1284.178101	-578.252930	-93.456009	1297.494141	-544.211182	100.810272	1318.207153	-530.857056	90.512932	1586.366943	-650.942810	319.680176	1049.743408	-612.894409	-146.615173	1065.988647	-543.228149	296.177856	803.897888	-514.153564	-106.904785	825.401001	-570.353210	93.174675	960.754517	392.472931	0.679107	925.711731	412.741913	181.910904
-583.772583	197.883987	864.803833	-583.240723	-5.578092	858.577148	-718.931641	233.964172	425.594879	-644.058899	-30.436480	472.541595	-730.648926	238.176712	72.551781	-734.491821	-15.098370	80.679596	-608.963745	296.287048	1284.170044	-577.774719	-93.480118	1297.439453	-543.761841	100.777481	1318.135254	-530.258728	90.452972	1586.278687	-650.705383	319.786774	1049.787842	-612.605774	-146.661713	1065.981445	-543.038696	296.080566	803.884033	-513.977905	-106.902870	825.348877	-570.071594	93.156853	960.738586	392.480774	0.671431	925.718140	412.754974	181.891678
-583.564697	197.891937	864.829041	-582.981995	-5.543071	858.567505	-718.908142	233.939392	425.682159	-643.890686	-30.390100	472.549713	-730.663818	238.152908	72.566071	-734.422180	-15.112139	80.721275	-608.576965	296.225311	1284.123291	-577.320251	-93.467743	1297.421631	-543.308716	100.728363	1318.096436	-529.667114	90.424583	1586.190308	-650.457397	319.811798	1049.779175	-612.356140	-146.694077	1065.952026	-542.830261	295.970459	803.853210	-513.830139	-106.867432	825.266541	-569.790039	93.164680	960.739380	392.516998	0.649419	925.713196	412.774750	181.916626
-582.825317	198.536530	864.933716	-582.608765	-5.390890	858.564697	-718.708069	233.812958	425.755341	-643.672119	-30.295404	472.552826	-730.489075	238.119965	72.601707	-734.329102	-15.084006	80.757431	-608.146973	296.221680	1284.141602	-577.007263	-93.519020	1297.315186	-542.889648	100.704620	1318.037354	-529.083557	90.399117	1586.085938	-650.121094	319.615753	1049.794800	-612.096863	-146.665741	1065.874390	-542.618286	295.843842	803.815308	-513.724243	-106.858246	825.180237	-569.261047	93.493820	960.791870	392.528198	0.684127	925.707642	412.778595	181.930237
-583.114746	197.982407	864.837219	-582.496948	-5.534400	858.578918	-718.870667	233.886047	425.789886	-643.626038	-30.358114	472.609558	-730.605042	238.115417	72.655777	-734.324829	-15.094602	80.778885	-607.751709	296.199646	1284.119751	-576.610352	-93.525726	1297.304565	-542.481018	100.653305	1317.961548	-528.541748	90.378662	1585.991455	-649.800232	319.454773	1049.825439	-611.837280	-146.650864	1065.837524	-542.440857	295.718414	803.786377	-513.595764	-106.816277	825.127686	-569.257385	93.219810	960.740479	392.538879	0.691323	925.714355	412.796936	181.913116
-582.995239	197.947601	864.817749	-582.286438	-5.484170	858.553467	-718.814636	233.831909	425.794983	-643.501465	-30.294046	472.579620	-730.562256	238.091370	72.695045	-734.211182	-15.067540	80.821152	-607.348511	296.189514	1284.120117	-576.197327	-93.551811	1297.269409	-542.086670	100.620934	1317.903931	-527.921143	90.387489	1585.923096	-649.524963	319.357880	1049.860352	-611.587646	-146.649704	1065.811279	-542.274292	295.582184	803.744324	-513.518677	-106.746834	825.062378	-569.041016	93.229797	960.711060	392.567413	0.715010	925.729065	412.799164	181.913116
-582.393372	198.566620	864.934631	-581.982910	-5.349540	858.517822	-718.715454	233.829010	425.910858	-643.428345	-30.318823	472.622833	-730.453186	238.059647	72.698250	-734.244385	-15.060559	80.844727	-606.968262	296.147827	1284.126099	-575.798218	-93.588600	1297.195435	-541.698914	100.589668	1317.868042	-527.363281	90.400589	1585.823364	-649.260925	319.324005	1049.844360	-611.340027	-146.657532	1065.778687	-542.154053	295.501984	803.729797	-513.436035	-106.673637	824.974731	-568.593506	93.519821	960.749695	392.590698	0.706213	925.730835	412.800995	181.943008
-582.251038	198.562943	864.919495	-581.763123	-5.345263	858.487732	-718.576416	233.770645	425.910583	-643.625427	-30.535679	472.673828	-730.386841	238.043259	72.714043	-734.418945	-15.076221	80.925270	-606.607849	296.115967	1284.113525	-575.438416	-93.628578	1297.123047	-541.350830	100.558372	1317.773193	-526.795471	90.397263	1585.735840	-649.055115	319.334381	1049.883545	-611.137085	-146.711380	1065.729980	-542.067993	295.439728	803.685303	-513.607544	-106.812447	824.726379	-568.368042	93.518234	960.720947	392.645386	0.736371	925.719299	412.846558	181.974106
-582.127014	198.572571	864.902466	-581.624084	-5.281212	858.431152	-718.465881	233.743805	425.900940	-643.533081	-30.513313	472.610138	-730.365784	238.043488	72.710938	-734.391907	-15.060381	80.930870	-606.286255	296.083801	1284.119629	-575.056702	-93.638985	1297.106201	-540.974976	100.554321	1317.695557	-526.280640	90.400780	1585.631836	-648.829651	319.276031	1049.877319	-610.898132	-146.636322	1065.677124	-541.966553	295.381989	803.638916	-513.524475	-106.688904	824.597168	-568.189575	93.536385	960.677063	392.661194	0.700521	925.728882	412.865082	181.947372
-582.019104	198.587952	864.893860	-581.438660	-5.273108	858.408569	-718.297668	233.705643	425.843414	-643.476685	-30.511322	472.644867	-730.270142	238.029312	72.744614	-734.339661	-15.037127	80.930504	-605.953308	296.071289	1284.063354	-574.786133	-93.675705	1297.006348	-540.628174	100.525261	1317.612671	-525.738037	90.406754	1585.531860	-648.587646	319.242645	1049.874023	-610.680603	-146.556030	1065.625366	-541.857849	295.350647	803.605591	-513.131409	-106.368599	824.673767	-568.001099	93.546928	960.655640	392.718933	0.700404	925.739929	412.907440	181.942978
-581.891235	198.575821	864.892700	-581.263000	-5.256728	858.387268	-718.201721	233.732620	425.856598	-643.421204	-30.494154	472.664520	-730.202515	237.994827	72.737579	-734.367310	-15.024099	80.941917	-605.644409	296.046692	1284.074585	-574.437988	-93.684151	1296.953491	-540.252686	100.508347	1317.542114	-525.246704	90.405304	1585.434814	-648.344177	319.184998	1049.882080	-610.479736	-146.499390	1065.581543	-541.755737	295.314087	803.554810	-513.046753	-106.225723	824.579895	-567.830017	93.542221	960.641541	392.761780	0.724238	925.744690	412.932373	181.960129
-581.776489	198.589142	864.869080	-581.121582	-5.218495	858.362244	-718.121460	233.719238	425.837830	-643.395752	-30.471491	472.666504	-730.531738	237.990158	72.777603	-734.379333	-15.011484	80.968803	-605.371521	296.026306	1284.045532	-574.093933	-93.691483	1296.879517	-539.917053	100.489052	1317.492554	-524.776245	90.411369	1585.350098	-648.195374	319.352905	1049.845703	-610.313232	-146.492065	1065.554565	-541.682068	295.261627	803.514648	-513.237732	-106.278625	824.329712	-567.665039	93.569016	960.612061	392.791534	0.728568	925.764526	412.947418	181.990463
-581.567200	199.055283	865.108276	-580.900330	-5.041172	858.347534	-718.107239	233.741852	425.918518	-643.315308	-30.369448	472.653778	-730.197021	237.991394	72.750916	-734.270691	-14.970525	80.963394	-605.084656	296.011810	1284.006226	-573.721130	-93.689880	1296.816040	-539.592163	100.463882	1317.420776	-524.367676	90.408165	1585.249268	-648.022888	319.327454	1049.851440	-610.074524	-146.364929	1065.467529	-541.597412	295.296051	803.442200	-512.906555	-105.926590	824.363831	-567.513672	93.772423	960.729431	392.833893	0.749728	925.766052	412.962494	182.001129
-581.352356	199.223343	865.135864	-580.734253	-4.977875	858.303223	-718.102173	233.748108	425.972809	-643.327759	-30.368713	472.672638	-730.153381	237.977585	72.772232	-734.297974	-14.948091	80.982208	-604.784729	295.989990	1283.969482	-573.387329	-93.712044	1296.743530	-539.276367	100.458946	1317.370972	-523.919617	90.449585	1585.135620	-647.834900	319.266754	1049.810791	-609.864685	-146.258484	1065.385132	-541.528259	295.297791	803.392700	-512.814209	-105.761902	824.268311	-567.296204	93.851875	960.716125	392.881897	0.764891	925.765991	413.016785	182.004044
-581.796143	198.181137	864.737854	-580.784607	-5.218104	858.296753	-718.024109	233.705399	425.821686	-643.402588	-30.392454	472.691986	-730.481934	237.979385	72.806015	-734.300171	-14.937806	80.973694	-604.498474	295.966278	1283.945190	-573.068176	-93.696404	1296.651123	-538.952576	100.466690	1317.296509	-523.527283	90.438026	1585.046875	-647.694702	319.339203	1049.828491	-609.675903	-146.158951	1065.275635	-541.435120	295.302795	803.345276	-512.765747	-105.614738	824.128174	-567.367615	93.416367	960.495911	392.923523	0.748524	925.796143	413.031006	182.009445
-581.652893	198.195511	864.711670	-580.643005	-5.206233	858.257202	-717.978088	233.694565	425.833649	-643.370056	-30.353510	472.653473	-730.445557	237.974152	72.824944	-734.302246	-14.913761	80.983513	-604.249023	295.952271	1283.935425	-572.755127	-93.720337	1296.574097	-538.679565	100.463013	1317.202881	-523.136963	90.434608	1584.964355	-647.520813	319.136810	1049.835938	-609.472290	-146.135834	1065.198120	-541.392822	295.364929	803.303467	-512.707825	-105.447914	824.009216	-567.202087	93.423141	960.459595	392.961670	0.804022	925.784912	413.074127	182.040436
-581.522827	198.210190	864.708313	-580.501526	-5.205904	858.225098	-717.925781	233.653290	425.821075	-643.282959	-30.299351	472.673431	-730.342285	237.997940	72.848946	-734.295471	-14.888157	80.990517	-604.024536	295.910675	1283.911621	-572.421936	-93.729553	1296.491211	-538.435547	100.454285	1317.103638	-522.799255	90.415718	1584.893799	-647.440002	319.327637	1049.831909	-609.275879	-146.050674	1065.084961	-541.338623	295.407715	803.279846	-512.666199	-105.302383	823.869995	-567.041870	93.417908	960.437988	393.047424	0.822691	925.777832	413.110962	182.055481
-580.929138	198.740234	864.798462	-580.254944	-5.011481	858.194946	-717.887207	233.628906	425.956116	-643.065552	-30.131918	472.601837	-729.917175	238.000641	72.832565	-734.207886	-14.866398	80.982292	-603.848328	295.928741	1283.927246	-572.149353	-93.713181	1296.433594	-538.195129	100.485527	1317.048340	-522.508423	90.406487	1584.845703	-647.357666	319.386963	1049.860474	-609.113831	-145.985016	1065.043213	-541.289917	295.472626	803.244751	-512.661133	-105.200203	823.749084	-566.640625	93.702919	960.468262	393.052734	0.796558	925.793030	413.131653	182.071838
-580.828125	198.784531	864.801819	-580.147278	-4.995886	858.176392	-717.851074	233.575195	425.958557	-643.134033	-30.230288	472.644653	-730.223999	237.995819	72.895012	-734.226013	-14.875624	81.017570	-603.658997	295.928223	1283.931641	-571.877258	-93.704071	1296.351318	-537.959106	100.510544	1317.018433	-522.210938	90.374176	1584.805542	-647.246033	319.444824	1049.882446	-608.948669	-145.935150	1064.969727	-541.258240	295.554382	803.239014	-512.645020	-105.083427	823.620178	-566.513794	93.723282	960.457153	393.105865	0.850192	925.799255	413.172241	182.069366
-580.749329	199.088531	865.014893	-580.016785	-4.893373	858.143982	-717.998352	233.607086	426.082458	-643.061523	-30.163227	472.655914	-730.319885	237.982666	72.900002	-734.251526	-14.848355	81.017708	-603.476685	295.942474	1283.972900	-571.642639	-93.704239	1296.292114	-537.742615	100.505005	1316.993530	-521.940369	90.345146	1584.787354	-647.107483	319.255920	1049.940918	-608.775696	-145.865189	1064.928589	-541.221130	295.619446	803.227661	-512.632019	-104.974434	823.509583	-566.445923	93.813965	960.549011	393.170227	0.860816	925.799805	413.226013	182.121353
-580.637756	198.836060	864.779602	-579.995178	-4.899606	858.114807	-717.921448	233.512558	426.012634	-643.067200	-30.225286	472.660095	-730.197144	237.915680	72.920212	-734.224182	-14.848285	81.071007	-603.297180	295.951782	1283.995728	-571.395752	-93.691025	1296.216797	-537.567566	100.512955	1316.963623	-521.696472	90.308586	1584.748047	-647.028320	319.286163	1049.974976	-608.605896	-145.764587	1064.875366	-541.199280	295.725922	803.220764	-512.607239	-104.845161	823.400391	-566.276306	93.775284	960.405151	393.184540	0.853916	925.819824	413.242096	182.113129
-580.667664	198.955231	864.805176	-580.256592	-4.512728	858.045715	-718.030823	233.512497	426.048218	-643.010925	-30.240341	472.593048	-730.278503	237.883942	72.901184	-734.227539	-14.849409	81.075241	-603.162659	295.953857	1284.027222	-571.149231	-93.675049	1296.150024	-537.401978	100.515320	1316.952637	-521.470093	90.266174	1584.723511	-646.956177	319.327240	1050.015137	-608.444275	-145.706467	1064.821533	-541.158569	295.803864	803.230164	-512.595520	-104.744698	823.310059	-566.349365	93.962654	960.370911	393.256500	0.885577	925.822266	413.288879	182.139420
-580.602783	198.975082	864.786987	-580.189270	-4.443932	858.009216	-718.068665	233.449875	426.051422	-642.865112	-30.114578	472.550323	-730.233154	237.713898	72.899704	-734.142151	-14.826118	81.047455	-603.021240	295.989410	1284.075195	-570.928345	-93.668655	1296.117188	-537.248901	100.532806	1316.918335	-521.275574	90.239410	1584.690796	-646.875244	319.361877	1050.048828	-608.297729	-145.616577	1064.770142	-541.149597	295.892181	803.247986	-512.547363	-104.648781	823.226257	-566.254883	93.997696	960.339233	393.259094	0.883006	925.830811	413.303528	182.173721
-580.574951	198.967773	864.763733	-580.107910	-4.413032	857.972290	-718.041992	233.365814	426.019623	-642.808655	-30.082905	472.568298	-730.122620	237.550812	72.888588	-734.136475	-14.830560	81.072075	-602.895508	295.990173	1284.110718	-570.737671	-93.677193	1296.068848	-537.070190	100.507172	1316.903687	-521.093201	90.223877	1584.665771	-646.813721	319.377716	1050.109375	-608.179749	-145.560410	1064.716309	-541.141296	295.967957	803.277710	-512.500732	-104.509872	823.151489	-566.160339	94.006195	960.303345	393.309113	0.915235	925.832764	413.351471	182.179993
-580.509338	199.021576	864.757019	-579.992249	-4.396274	857.951477	-718.023987	233.239288	425.990753	-642.819397	-30.057236	472.588837	-730.054016	237.404236	72.871620	-734.125793	-14.829917	81.067757	-602.807251	296.038513	1284.138794	-570.599182	-93.643196	1296.005737	-536.936218	100.521240	1316.882813	-520.912537	90.170517	1584.663452	-646.769897	319.417267	1050.169312	-608.058472	-145.491470	1064.666504	-541.144470	296.068695	803.316162	-512.435852	-104.415642	823.109497	-566.052490	94.038864	960.286987	393.348541	0.898182	925.844666	413.379669	182.175903
-580.520386	199.001297	864.715027	-579.916687	-4.349238	857.915405	-718.018738	233.119186	425.985291	-642.838013	-30.033413	472.587006	-730.000305	237.220703	72.828316	-734.133911	-14.819459	81.071289	-602.675659	296.048553	1284.202881	-570.436462	-93.632263	1295.945801	-536.817932	100.543739	1316.847290	-520.759094	90.146111	1584.646240	-646.762573	319.597473	1050.233765	-607.967102	-145.483948	1064.652832	-541.154785	296.156311	803.349304	-512.364258	-104.321220	823.067688	-565.983826	94.060318	960.242981	393.403259	0.957718	925.839111	413.416992	182.239227
-580.461426	199.083694	864.712952	-579.831787	-4.316535	857.886047	-718.014343	233.032211	425.975281	-642.838013	-30.028114	472.615814	-729.934814	237.158096	72.844009	-734.129211	-14.805372	81.094421	-602.572144	296.044006	1284.233276	-570.292847	-93.632751	1295.909302	-536.700745	100.541389	1316.834229	-520.605591	90.136017	1584.616089	-646.706299	319.523346	1050.278564	-607.868530	-145.408035	1064.601929	-541.155212	296.250732	803.363403	-512.281372	-104.239159	823.008179	-565.896301	94.107399	960.224670	393.450928	0.911658	925.861755	413.479065	182.213348
-580.448425	199.074280	864.698730	-579.731140	-4.321247	857.875366	-717.986450	232.976898	425.939301	-642.814514	-29.975794	472.600861	-729.936829	237.172165	72.831772	-734.124634	-14.797249	81.083298	-602.481018	296.044952	1284.260010	-570.200195	-93.633400	1295.809937	-536.581177	100.539742	1316.822388	-520.468201	90.091667	1584.601318	-646.715698	319.730133	1050.294434	-607.798096	-145.421387	1064.563232	-541.171021	296.332184	803.397644	-512.423584	-104.345734	822.833130	-565.824463	94.108208	960.210388	393.488556	0.942581	925.860474	413.502197	182.220886
-580.438110	199.127548	864.682800	-579.661804	-4.247019	857.847351	-718.038757	232.981400	425.945160	-642.793640	-29.925911	472.602417	-730.002563	237.178238	72.828331	-734.122681	-14.768263	81.073219	-602.407227	296.042969	1284.274048	-570.100769	-93.606750	1295.767700	-536.503662	100.546021	1316.786621	-520.337769	90.076614	1584.573730	-646.688843	319.790802	1050.330200	-607.721619	-145.407562	1064.521484	-541.183838	296.461151	803.430176	-512.346313	-104.299133	822.778198	-565.770447	94.169998	960.186279	393.518585	0.923508	925.875366	413.538574	182.233932
-580.426086	199.116776	864.644531	-579.595154	-4.218204	857.832520	-717.968384	232.950714	425.908783	-642.789734	-29.916302	472.588013	-729.983032	237.180710	72.796837	-734.104919	-14.761333	81.051918	-602.373047	296.052765	1284.284058	-570.038269	-93.597862	1295.711304	-536.437561	100.534782	1316.733521	-520.205750	90.054901	1584.540649	-646.675964	319.884064	1050.334229	-607.624207	-145.392075	1064.445801	-541.204346	296.536926	803.455444	-512.237366	-104.269638	822.747192	-565.723267	94.193672	960.159058	393.596344	0.907727	925.887634	413.599304	182.246658
-580.392029	199.165543	864.614685	-579.496277	-4.233675	857.800598	-718.010071	232.988037	425.949890	-642.787781	-29.889362	472.588409	-729.956116	237.176483	72.790230	-734.130127	-14.768861	81.033516	-602.319458	296.084564	1284.326050	-569.950378	-93.614937	1295.649536	-536.419373	100.531952	1316.697632	-520.075806	90.038132	1584.498535	-646.625244	319.700714	1050.400879	-607.540955	-145.362564	1064.378296	-541.203491	296.636688	803.457825	-511.923981	-104.077629	822.810242	-565.657776	94.214912	960.128479	393.628357	0.917885	925.905518	413.622437	182.231369
-580.253113	199.069672	864.604919	-579.082642	-4.617667	857.845886	-717.958557	232.965729	425.905792	-642.752258	-29.827055	472.626617	-729.843445	237.184219	72.756073	-734.142700	-14.767466	81.024071	-602.294434	296.062408	1284.348145	-569.919556	-93.587776	1295.579712	-536.369873	100.514565	1316.676270	-520.001465	90.054634	1584.440674	-646.602478	319.748688	1050.422241	-607.471985	-145.345749	1064.307129	-541.225220	296.716705	803.475525	-511.820923	-104.060478	822.754272	-565.437500	94.024925	960.155945	393.661499	0.897338	925.906677	413.661072	182.268753
-580.221252	199.102127	864.594238	-579.001038	-4.636672	857.811279	-717.989441	232.994247	425.921539	-642.737915	-29.821230	472.613007	-729.868042	237.233826	72.774315	-734.143494	-14.748306	81.021332	-602.285156	296.048553	1284.352661	-569.882324	-93.615013	1295.521362	-536.335999	100.508286	1316.667236	-519.864380	90.039215	1584.347412	-646.599365	319.762726	1050.424805	-607.403381	-145.353821	1064.238281	-541.268066	296.813141	803.452454	-511.728394	-104.066864	822.711182	-565.377563	94.024345	960.132629	393.718018	0.929663	925.922241	413.702087	182.269379
-580.195007	199.118973	864.567627	-578.935852	-4.583286	857.758911	-717.998352	232.998703	425.930420	-642.719299	-29.788231	472.577942	-729.888184	237.274902	72.781799	-734.126465	-14.735712	81.003868	-602.283936	296.034088	1284.336914	-569.881470	-93.625290	1295.430298	-536.337402	100.512520	1316.604736	-519.794617	90.094063	1584.270020	-646.592102	319.770844	1050.422974	-607.357422	-145.367752	1064.185303	-541.281189	296.884857	803.453735	-511.656677	-104.052040	822.635132	-565.334473	94.049118	960.093140	393.767517	0.929276	925.927490	413.740387	182.283020
-580.147034	199.210068	864.557129	-578.905762	-4.562506	857.728821	-718.044678	233.045639	425.943237	-642.669312	-29.760485	472.582123	-729.985962	237.301315	72.762344	-734.131836	-14.725144	80.986740	-602.309021	296.027435	1284.325928	-569.847351	-93.634415	1295.413940	-536.346008	100.472275	1316.566284	-519.644348	90.031685	1584.266113	-646.690918	320.049408	1050.413452	-607.295105	-145.348053	1064.108887	-541.312500	296.927795	803.435852	-511.549316	-104.050964	822.599121	-565.292603	94.095428	960.072144	393.810730	0.928946	925.921387	413.799255	182.303146
-580.094482	199.257874	864.550781	-578.850891	-4.569431	857.701660	-718.014099	233.044662	425.895264	-642.797058	-29.860271	472.583832	-729.927246	237.308472	72.731644	-734.204285	-14.745024	80.999542	-602.333679	296.011719	1284.331787	-569.857178	-93.659569	1295.358643	-536.353943	100.477829	1316.553955	-519.489502	89.982170	1584.234863	-646.725586	320.075500	1050.382935	-607.258301	-145.343124	1064.034180	-541.303711	296.998383	803.432800	-511.473206	-104.031830	822.556519	-565.247925	94.106682	960.056335	393.869843	0.938101	925.921448	413.847473	182.280685
-580.081909	199.254196	864.519348	-578.829773	-4.557840	857.674011	-717.993164	233.033646	425.887695	-642.818359	-29.876408	472.588593	-729.880127	237.303680	72.709663	-734.179810	-14.757091	80.955803	-602.384644	295.966003	1284.285278	-569.863220	-93.682396	1295.312988	-536.404541	100.447395	1316.524536	-519.391785	89.994095	1584.200684	-646.741516	320.058960	1050.351196	-607.221497	-145.375427	1063.997681	-541.354858	297.063416	803.408264	-511.418243	-104.028549	822.528931	-565.231689	94.112846	960.026978	393.935211	0.962675	925.942200	413.906982	182.302551
-580.033691	199.269028	864.510315	-578.812622	-4.530321	857.654358	-717.911682	233.002090	425.865936	-642.804993	-29.866211	472.584473	-729.513367	237.233887	72.661255	-734.177063	-14.767094	80.964119	-602.444946	295.967712	1284.291748	-569.874268	-93.710991	1295.301636	-536.451843	100.423889	1316.490601	-519.299866	89.994125	1584.165527	-646.790588	320.003113	1050.327271	-607.217041	-145.374451	1063.987427	-541.369019	297.090118	803.386780	-511.358246	-104.042946	822.496216	-565.208862	94.126389	960.013794	393.953979	0.994724	925.927856	413.929749	182.345917
-580.033325	199.306152	864.499573	-578.778870	-4.490960	857.633972	-717.897766	233.018555	425.857178	-642.794617	-29.832020	472.571533	-729.469482	237.244812	72.656151	-734.197876	-14.755322	80.963890	-602.522461	295.920135	1284.249512	-569.895142	-93.751633	1295.288452	-536.484924	100.388260	1316.474121	-519.242920	89.969818	1584.135620	-646.859680	319.988068	1050.309082	-607.176636	-145.371460	1063.942749	-541.383545	297.147461	803.385132	-511.299866	-104.031219	822.508423	-565.196838	94.162201	959.998901	394.021332	1.015206	925.922241	413.987366	182.350906
-579.994629	199.337158	864.507874	-578.769653	-4.468392	857.615112	-717.877563	232.982452	425.829529	-642.786743	-29.825266	472.567810	-729.509827	237.246353	72.698395	-734.146729	-14.764042	80.953941	-602.584900	295.884766	1284.216431	-569.939148	-93.757614	1295.277222	-536.527283	100.378639	1316.477539	-519.132080	90.002991	1584.098633	-646.899353	319.938049	1050.290527	-607.212769	-145.381027	1063.918091	-541.416016	297.167084	803.369263	-511.263763	-104.020599	822.509644	-565.188599	94.173729	959.995361	394.062653	1.047537	925.939026	414.038696	182.341568
-579.991760	199.370758	864.532654	-578.740234	-4.462551	857.616211	-717.795166	232.966110	425.827789	-642.789917	-29.828136	472.570526	-729.494446	237.225632	72.687180	-734.158997	-14.762988	80.950684	-602.653992	295.851318	1284.226440	-569.971436	-93.794838	1295.294067	-536.594971	100.357056	1316.443237	-519.049805	90.014946	1584.071777	-646.948059	319.837555	1050.298950	-607.222473	-145.404037	1063.905762	-541.463257	297.213348	803.360657	-511.242493	-104.033661	822.521729	-565.186951	94.184097	960.010071	394.108185	1.079008	925.938416	414.097198	182.359421
-580.011658	199.414749	864.540222	-578.761841	-4.426079	857.598511	-717.809448	232.963440	425.829315	-642.801636	-29.783817	472.565948	-729.512146	237.217972	72.678955	-734.185730	-14.749570	80.957329	-602.757874	295.823364	1284.185181	-570.044250	-93.829369	1295.293823	-536.664551	100.320526	1316.462524	-518.997070	90.010422	1584.052856	-647.005615	319.826782	1050.259399	-607.257263	-145.454849	1063.919434	-541.507141	297.234039	803.366821	-511.239594	-104.038597	822.528381	-565.207825	94.212074	960.004639	394.166718	1.091236	925.945496	414.150818	182.367447
-580.017456	199.436996	864.542908	-578.758911	-4.455623	857.617126	-717.899231	232.982101	425.862274	-642.852539	-29.815508	472.593872	-729.557922	237.200912	72.668823	-734.160217	-14.724665	80.944359	-602.849060	295.781281	1284.196533	-570.094727	-93.844177	1295.298828	-536.745667	100.302879	1316.462769	-518.938782	90.017899	1584.021362	-647.046387	319.631195	1050.274170	-607.280273	-145.478256	1063.914307	-541.567871	297.199463	803.353271	-511.236908	-104.037781	822.562378	-565.234131	94.217308	960.019104	394.265564	1.157809	925.915283	414.254120	182.386795
-580.032349	199.487061	864.544312	-578.819824	-4.440040	857.599731	-717.951477	232.996796	425.889557	-642.894836	-29.767664	472.563019	-729.534668	237.173416	72.683701	-734.137756	-14.697441	80.947952	-602.948547	295.756744	1284.181396	-570.199097	-93.885796	1295.291992	-536.817383	100.274521	1316.484009	-518.899658	89.999146	1584.007568	-647.145874	319.726593	1050.254150	-607.354126	-145.509506	1063.916382	-541.610413	297.163330	803.378174	-511.202576	-104.066864	822.610413	-565.266235	94.238441	960.009949	394.325134	1.188954	925.932617	414.301819	182.418350
-580.068787	199.469681	864.568726	-578.820984	-4.435622	857.596802	-717.988220	233.016785	425.933044	-642.936829	-29.735678	472.560303	-729.906982	237.166992	72.715469	-734.189697	-14.688105	80.933525	-603.043396	295.731354	1284.222900	-570.233582	-93.904404	1295.327515	-536.915649	100.255310	1316.498901	-518.880005	90.001343	1583.998169	-647.247681	319.675476	1050.261475	-607.383240	-145.564682	1063.921631	-541.683472	297.145752	803.378723	-511.229462	-104.077217	822.614197	-565.296936	94.220673	960.021973	394.374207	1.209248	925.936829	414.372559	182.424911
-580.073792	199.464325	864.580322	-578.844116	-4.452985	857.612732	-717.934692	232.989487	425.913635	-642.959473	-29.698793	472.587585	-729.850098	237.182434	72.719658	-734.189209	-14.673697	80.910385	-603.143555	295.698090	1284.215942	-570.324768	-93.933434	1295.331787	-537.024597	100.229622	1316.515625	-518.861816	89.987968	1583.987915	-647.325623	319.617096	1050.270752	-607.450439	-145.614365	1063.918457	-541.770691	297.083801	803.399414	-511.267151	-104.130341	822.644531	-565.318909	94.210289	960.036926	394.419342	1.223325	925.933960	414.427460	182.436829
-580.089966	199.482910	864.598145	-578.910522	-4.456390	857.608154	-717.969971	233.020737	425.937073	-642.830872	-29.572418	472.534576	-729.513855	237.246902	72.710442	-734.082703	-14.660707	80.897118	-603.259521	295.673218	1284.261719	-570.386230	-93.947556	1295.333984	-537.134521	100.204147	1316.537354	-518.869446	89.986366	1583.974487	-647.366028	319.403931	1050.296387	-607.517639	-145.674911	1063.940674	-541.857239	296.991272	803.406250	-511.289795	-104.154900	822.654663	-565.360840	94.203873	960.043152	394.490265	1.295618	925.924988	414.507538	182.440140
-580.167053	199.452957	864.636902	-578.945740	-4.467936	857.629761	-718.037781	233.038971	425.957733	-642.862427	-29.564789	472.552948	-729.966003	237.261765	72.735001	-734.105286	-14.657215	80.917877	-603.390991	295.624512	1284.265137	-570.494141	-93.995674	1295.339600	-537.231079	100.171333	1316.545654	-518.897888	89.973213	1583.979736	-647.491028	319.363159	1050.306152	-607.585144	-145.714813	1063.957397	-541.944519	296.900757	803.448975	-511.356354	-104.203705	822.681274	-565.431152	94.177299	960.075134	394.553772	1.298613	925.918701	414.569336	182.451996
-580.192627	199.488708	864.657776	-579.007385	-4.460051	857.635010	-718.027222	233.022598	425.969849	-642.876770	-29.550596	472.560974	-729.599365	237.250839	72.705254	-734.163269	-14.660274	80.923752	-603.507568	295.597137	1284.284668	-570.613037	-94.021538	1295.329712	-537.364075	100.150749	1316.565674	-518.939880	89.965736	1583.980103	-647.613159	319.299683	1050.309692	-607.669495	-145.754623	1063.943848	-542.014343	296.830750	803.488220	-511.429260	-104.280426	822.681763	-565.479736	94.189400	960.088623	394.599640	1.311053	925.939148	414.640778	182.458282
-580.271484	199.451614	864.656616	-579.084473	-4.489758	857.628967	-718.059631	233.029816	425.959656	-642.891113	-29.584728	472.545868	-729.960388	237.234436	72.695587	-734.158386	-14.648675	80.929535	-603.629456	295.570496	1284.287598	-570.684143	-94.065575	1295.379150	-537.474304	100.116470	1316.586548	-518.981995	89.952805	1583.982300	-647.721069	319.284515	1050.331055	-607.759949	-145.796051	1063.955444	-542.107544	296.769653	803.503418	-511.495789	-104.335152	822.698730	-565.562744	94.153587	960.085632	394.655548	1.322689	925.944092	414.710785	182.489197
-580.441650	199.581558	864.686890	-579.530579	-4.061932	857.568848	-718.121216	233.065689	425.949646	-642.948303	-29.632980	472.477325	-730.022522	237.241928	72.702530	-734.133789	-14.644382	80.905411	-603.733459	295.554535	1284.299194	-570.845520	-94.095184	1295.363159	-537.617554	100.094978	1316.597412	-519.037598	89.938835	1583.979126	-647.809631	319.204132	1050.357178	-607.856995	-145.849380	1063.950073	-542.196716	296.676300	803.530640	-511.591431	-104.413795	822.675598	-565.826233	94.365067	960.062073	394.765076	1.377886	925.947876	414.800690	182.522903
-580.507813	199.625671	864.714050	-579.625000	-4.036415	857.558411	-718.153687	233.079285	425.957123	-642.978394	-29.683861	472.463562	-730.057007	237.234131	72.701485	-734.172302	-14.686739	80.902702	-603.844666	295.519379	1284.293701	-570.954468	-94.122841	1295.371826	-537.741211	100.039131	1316.599487	-519.121277	89.937050	1583.974854	-647.958191	319.197571	1050.381348	-607.974304	-145.902069	1063.936035	-542.285522	296.585175	803.555115	-511.679871	-104.484177	822.654114	-565.923645	94.379845	960.072205	394.799988	1.395215	925.957458	414.858887	182.541107
-580.602844	199.618851	864.726563	-579.735596	-4.091421	857.544678	-718.145935	233.027847	425.931580	-643.014404	-29.749340	472.475433	-729.626648	237.239304	72.681602	-734.194458	-14.703492	80.862671	-603.947266	295.473236	1284.300171	-571.121155	-94.166832	1295.331665	-537.885437	99.993065	1316.604980	-519.200623	89.910179	1583.969727	-648.061829	319.121704	1050.398193	-608.132263	-145.960770	1063.936646	-542.371765	296.524078	803.569702	-511.978271	-104.678307	822.521973	-566.036987	94.335823	960.072571	394.980255	1.221276	925.956848	415.219299	181.993774
-580.689026	199.603317	864.723816	-579.832825	-4.097150	857.539795	-718.192566	233.034103	425.913757	-643.050720	-29.786308	472.414825	-729.621338	237.230774	72.636154	-734.161499	-14.713274	80.846146	-604.052063	295.452484	1284.317749	-571.266479	-94.177605	1295.307861	-538.033264	99.939522	1316.589111	-519.306458	89.886909	1583.956421	-648.169006	319.065399	1050.398071	-608.250977	-145.931595	1063.893555	-542.449829	296.476898	803.573669	-511.848083	-104.562973	822.640869	-566.136780	94.323151	960.069885	394.943298	1.390056	925.959290	415.031006	182.551315
-580.808105	199.585144	864.721741	-579.900574	-4.147860	857.541321	-718.218750	233.022644	425.898743	-643.114929	-29.808321	472.412262	-729.685669	237.233185	72.646927	-734.227417	-14.719290	80.815331	-604.168518	295.408264	1284.297485	-571.447693	-94.229065	1295.281128	-538.184631	99.897743	1316.583008	-519.423401	89.880447	1583.947510	-648.293579	319.064178	1050.406006	-608.425720	-146.026794	1063.901733	-542.527100	296.401703	803.576843	-512.200500	-104.800339	822.484680	-566.251831	94.294334	960.072876	394.990021	1.426281	925.977478	415.082031	182.552124
-580.620056	200.317749	865.031738	-579.864380	-3.990518	857.540955	-718.341248	233.028534	425.999786	-643.103394	-29.773916	472.361725	-730.109802	237.184387	72.622795	-734.238953	-14.767161	80.825394	-604.308044	295.380188	1284.301636	-571.627441	-94.281090	1295.271973	-538.345215	99.850258	1316.564941	-519.549316	89.876114	1583.929810	-648.415833	319.050812	1050.393799	-608.566467	-146.002762	1063.869019	-542.613037	296.367401	803.595093	-512.073242	-104.657623	822.619751	-566.274658	94.587166	960.241455	395.053406	1.428825	925.972290	415.150085	182.583115
-581.077637	199.550064	864.690674	-580.162476	-4.206886	857.531982	-718.462708	233.018295	425.891357	-643.272034	-29.883602	472.428650	-730.109436	237.181122	72.592918	-734.310425	-14.791997	80.784744	-604.420593	295.352386	1284.324341	-571.844238	-94.287758	1295.224731	-538.508850	99.817780	1316.558105	-519.685486	89.848282	1583.908813	-648.490234	319.008698	1050.377197	-608.735901	-146.034225	1063.830444	-542.676514	296.357880	803.610840	-512.199402	-104.703064	822.621582	-566.539368	94.258553	960.056152	395.121216	1.425343	925.987305	415.220367	182.594147
-581.262756	199.440323	864.658020	-580.303955	-4.294418	857.537964	-718.548340	232.980499	425.829010	-643.364075	-29.906359	472.421356	-730.163025	237.206558	72.537689	-734.383240	-14.828526	80.792336	-604.569214	295.287201	1284.279541	-572.005188	-94.324356	1295.206909	-538.701904	99.754494	1316.532349	-519.831116	89.838699	1583.891479	-648.621643	319.008636	1050.370117	-608.888916	-146.065506	1063.833740	-542.786072	296.318787	803.579956	-512.347717	-104.763603	822.620972	-566.700928	94.181313	960.043335	395.210114	1.411143	925.997498	415.306976	182.575043
-581.357727	199.403488	864.632629	-580.399841	-4.357492	857.565674	-718.617920	232.929169	425.826721	-643.559021	-30.054832	472.450256	-730.123718	237.185379	72.524864	-734.427856	-14.817863	80.765114	-604.737488	295.257935	1284.266479	-572.218872	-94.362839	1295.195679	-538.857361	99.714981	1316.525513	-519.975708	89.809860	1583.867188	-648.751099	319.017059	1050.361206	-609.081116	-146.083801	1063.813721	-542.878296	296.292816	803.577576	-512.498352	-104.817238	822.615479	-566.831726	94.157166	960.050415	395.283112	1.440552	926.000977	415.395935	182.563736
-581.391541	199.233963	864.598816	-580.118530	-4.816676	857.637268	-718.707825	232.898041	425.808563	-643.490234	-29.958063	472.502502	-730.131714	237.183228	72.483475	-734.469055	-14.844509	80.724152	-604.873169	295.217041	1284.271362	-572.395996	-94.411194	1295.175293	-539.015686	99.641182	1316.523804	-520.131836	89.789940	1583.845459	-648.861389	318.987579	1050.357788	-609.269592	-146.122040	1063.784668	-543.004639	296.268005	803.573059	-512.641541	-104.836060	822.598389	-566.782104	93.919487	960.082397	395.362457	1.437506	926.022949	415.471741	182.554688
-581.321533	200.159286	864.973389	-580.531494	-4.216176	857.536560	-718.961731	232.940399	425.960144	-643.509766	-29.915598	472.379974	-729.913269	237.201233	72.450394	-734.365601	-14.859981	80.684258	-605.063171	295.212189	1284.303589	-572.582031	-94.434570	1295.178711	-539.196167	99.600792	1316.502686	-520.280945	89.745392	1583.836060	-648.965576	318.964447	1050.340332	-609.457764	-146.134567	1063.757568	-543.099365	296.253326	803.574951	-512.782227	-104.843933	822.610168	-567.028137	94.424126	960.220886	395.458801	1.426195	926.019409	415.558319	182.567780
-581.306702	200.024673	864.953979	-580.253357	-4.640047	857.592468	-718.910461	232.825485	425.877197	-643.663147	-29.998329	472.449097	-729.852112	237.188736	72.433342	-734.486023	-14.876771	80.675240	-605.238342	295.196686	1284.299072	-572.848450	-94.464645	1295.128418	-539.395874	99.563759	1316.521606	-520.434814	89.726379	1583.808105	-649.089600	318.930176	1050.358643	-609.658508	-146.169708	1063.713501	-543.221069	296.235443	803.572632	-512.963074	-104.871773	822.585999	-566.959290	94.203323	960.252075	395.534363	1.427045	926.037170	415.646576	182.579285
-581.741882	199.123047	864.579895	-580.524170	-4.906498	857.596741	-718.910828	232.773621	425.717773	-643.888550	-30.125650	472.497711	-729.804321	237.207489	72.385002	-734.528320	-14.880788	80.640404	-605.408997	295.177795	1284.293213	-573.071777	-94.491287	1295.106201	-539.587585	99.521591	1316.520996	-520.602234	89.702965	1583.785156	-649.247192	318.923889	1050.337769	-609.869568	-146.204224	1063.682495	-543.328369	296.226868	803.567444	-513.138306	-104.898880	822.549194	-567.195007	93.804108	960.057068	395.635345	1.427450	926.031250	415.743896	182.574539
-581.891113	199.061859	864.554138	-580.683594	-4.944181	857.593384	-718.975647	232.748581	425.669922	-644.036865	-30.182829	472.496613	-729.808289	237.257538	72.332008	-734.570190	-14.863808	80.624725	-605.570190	295.160217	1284.333374	-573.289368	-94.551018	1295.105469	-539.795654	99.465775	1316.526001	-520.771667	89.659721	1583.764282	-649.389893	318.889801	1050.329712	-610.110779	-146.260132	1063.665405	-543.404785	296.200317	803.597778	-513.548889	-105.086494	822.411499	-567.355957	93.764420	960.043762	395.707153	1.432017	926.032776	415.821442	182.616302
-582.013123	198.995773	864.550964	-580.819214	-4.991433	857.592590	-719.025330	232.731552	425.613220	-643.980347	-30.085070	472.485718	-729.755188	237.234894	72.301735	-734.531311	-14.886433	80.572609	-605.730042	295.149719	1284.335205	-573.485535	-94.590279	1295.099731	-540.025391	99.437508	1316.513184	-520.949463	89.657539	1583.750732	-649.589111	319.076813	1050.301147	-610.323303	-146.320328	1063.685547	-543.539612	296.177551	803.605957	-513.720642	-105.110367	822.410645	-567.504211	93.707474	960.044495	395.807007	1.430888	926.025452	415.918304	182.597717
-582.147339	198.955170	864.533875	-580.985291	-5.025761	857.589783	-719.070435	232.708374	425.589203	-644.035889	-30.104069	472.484436	-729.772888	237.256058	72.279297	-734.438232	-14.870563	80.512314	-605.937866	295.126129	1284.329712	-573.752319	-94.636864	1295.073486	-540.240906	99.393036	1316.504395	-521.126404	89.646042	1583.726440	-649.796631	319.162140	1050.268677	-610.554871	-146.312744	1063.648560	-543.682922	296.154755	803.593018	-513.938171	-105.137749	822.397400	-567.667297	93.674507	960.036499	395.901489	1.427705	926.040710	416.020935	182.598587
-582.242432	198.944046	864.530762	-581.119324	-5.081273	857.618774	-719.156189	232.708527	425.571838	-644.181763	-30.129917	472.522552	-729.869324	237.257233	72.250748	-734.454224	-14.899617	80.503601	-606.163696	295.063232	1284.278809	-573.976318	-94.660477	1295.069580	-540.447815	99.388885	1316.497070	-521.311584	89.643593	1583.716919	-649.969910	319.155762	1050.297119	-610.759766	-146.297241	1063.628540	-543.813660	296.137817	803.605103	-513.875549	-104.960098	822.556213	-567.804993	93.654541	960.053162	395.980957	1.397617	926.057556	416.124146	182.552872
-582.407471	198.871017	864.522400	-581.284058	-5.133385	857.630798	-719.166809	232.654678	425.546265	-644.334656	-30.159384	472.518402	-729.783752	237.236526	72.240883	-734.472839	-14.913573	80.495316	-606.372925	295.011047	1284.276245	-574.259216	-94.706535	1295.043701	-540.676514	99.341835	1316.491333	-521.497803	89.614159	1583.700439	-650.162109	319.138031	1050.281860	-611.002258	-146.332596	1063.598267	-543.939636	296.117126	803.603577	-514.088379	-104.981560	822.549255	-567.980774	93.601463	960.056824	396.070862	1.411404	926.063110	416.221893	182.544952
-582.483337	198.810760	864.520630	-581.402466	-5.212161	857.658936	-719.251465	232.614975	425.506409	-644.457581	-30.165766	472.531616	-729.816528	237.244202	72.192993	-734.470337	-14.951603	80.479050	-606.561646	294.972626	1284.271606	-574.514771	-94.748215	1295.024414	-540.885620	99.309723	1316.496826	-521.720398	89.574089	1583.692993	-650.276123	318.883484	1050.283325	-611.234619	-146.318527	1063.576660	-544.101501	296.098633	803.578491	-514.287109	-105.009491	822.540833	-568.121826	93.543419	960.076538	396.173004	1.429864	926.061890	416.328644	182.555603
-582.632202	198.726105	864.510681	-581.574524	-5.270085	857.661560	-719.296631	232.530304	425.468231	-644.731628	-30.352871	472.570801	-729.737915	237.228012	72.189552	-734.569946	-14.973527	80.457489	-606.760315	294.934814	1284.253052	-574.762390	-94.769608	1295.020630	-541.122925	99.278114	1316.475708	-521.866211	89.601997	1583.674805	-650.439941	318.831940	1050.266357	-611.467041	-146.325897	1063.574341	-544.283142	296.082550	803.570740	-514.525085	-105.046974	822.546875	-568.292847	93.476089	960.074463	396.255859	1.452932	926.069031	416.424622	182.547287
-582.727539	198.722321	864.513733	-581.728027	-5.280070	857.687195	-719.428406	232.532654	425.500763	-644.878906	-30.410671	472.586761	-729.853088	237.204437	72.154045	-734.582092	-15.026857	80.466011	-606.940308	294.891602	1284.229126	-575.004150	-94.804611	1295.031616	-541.366455	99.240326	1316.451660	-522.068665	89.566231	1583.676270	-650.615540	318.787903	1050.238037	-611.706543	-146.361282	1063.593018	-544.421814	296.051636	803.581604	-514.747192	-105.077301	822.545593	-568.430237	93.476227	960.090881	396.352081	1.439569	926.076843	416.540710	182.557144
-582.865356	198.635956	864.517822	-581.902100	-5.350729	857.707153	-719.468079	232.458466	425.461029	-644.940857	-30.411726	472.611237	-729.758484	237.222763	72.129333	-734.578186	-15.026761	80.410583	-607.172974	294.862732	1284.211670	-575.263367	-94.824699	1295.076416	-541.603333	99.219353	1316.475952	-522.293152	89.574509	1583.621704	-650.796387	318.780029	1050.244019	-611.984802	-146.334763	1063.596313	-544.589966	296.047394	803.614563	-514.998108	-105.087036	822.553162	-568.606262	93.402519	960.105835	396.464661	1.449997	926.078308	416.663025	182.549942
-583.066711	198.568832	864.522461	-582.090332	-5.430310	857.730652	-719.623657	232.460419	425.467743	-645.100586	-30.492878	472.643555	-729.867554	237.221375	72.113899	-734.573181	-15.015992	80.402687	-607.393372	294.849579	1284.227417	-575.523926	-94.855988	1295.083740	-541.856140	99.187721	1316.489990	-522.488098	89.559059	1583.625977	-650.990356	318.714996	1050.249390	-612.282898	-146.416595	1063.631348	-544.806213	296.028351	803.618530	-515.502625	-105.344116	822.431335	-568.829224	93.339111	960.124146	396.548492	1.436863	926.088074	416.761108	182.556122
-583.222900	198.491486	864.526978	-582.298767	-5.492565	857.764099	-719.722778	232.423965	425.424103	-645.223328	-30.543385	472.638763	-729.859009	237.209000	72.088654	-734.605957	-15.026654	80.404915	-607.617798	294.809052	1284.215454	-575.821045	-94.864052	1295.079468	-542.118225	99.155869	1316.519897	-522.680542	89.517998	1583.636230	-651.203735	318.702820	1050.250732	-612.575806	-146.436905	1063.658569	-545.022461	295.980347	803.639099	-515.764038	-105.352867	822.455322	-569.017883	93.279510	960.144348	396.613281	1.427842	926.112183	416.862457	182.542831
-583.382141	198.436401	864.542603	-582.515198	-5.537926	857.755371	-719.864685	232.444626	425.462952	-645.362183	-30.564365	472.637024	-729.875427	237.177200	72.091904	-734.626587	-15.024970	80.398331	-607.854858	294.779358	1284.230835	-576.068359	-94.877724	1295.139893	-542.333130	99.131676	1316.578369	-522.848999	89.462646	1583.686035	-651.398865	318.689117	1050.265503	-612.816162	-146.447189	1063.666382	-545.247620	295.915710	803.652100	-515.755615	-105.189507	822.626892	-569.217773	93.213402	960.148926	396.693390	1.425725	926.119507	416.977570	182.526642
-583.574646	198.398849	864.537964	-582.746033	-5.583344	857.785583	-719.944031	232.406143	425.415466	-645.480774	-30.571354	472.615112	-729.974182	237.243164	72.059563	-734.693481	-15.034921	80.369698	-608.048706	294.773224	1284.279541	-576.367493	-94.899414	1295.157593	-542.571716	99.100700	1316.599487	-523.096741	89.475838	1583.645142	-651.612061	318.651123	1050.291382	-613.090637	-146.451920	1063.681274	-545.412354	295.843567	803.711426	-516.013000	-105.212555	822.648132	-569.444763	93.186211	960.164307	396.775848	1.418758	926.127075	417.074890	182.516144
-583.739929	198.329681	864.529175	-582.988098	-5.620631	857.810547	-720.073669	232.424072	425.411804	-645.618652	-30.640089	472.640747	-729.974792	237.229004	72.032494	-734.700867	-15.024728	80.359711	-608.260559	294.751984	1284.296875	-576.718567	-94.954079	1295.121216	-542.793518	99.067062	1316.606201	-523.280151	89.434029	1583.685303	-651.848938	318.628082	1050.283936	-613.374329	-146.516479	1063.682983	-545.626465	295.787567	803.701172	-516.267029	-105.264084	822.647278	-569.669983	93.143517	960.175720	396.829224	1.408145	926.134644	417.158569	182.546631
-584.054993	198.421539	864.540588	-583.630920	-5.208812	857.745850	-720.239075	232.459518	425.419708	-645.765808	-30.670712	472.514130	-730.096252	237.248306	72.019730	-734.734192	-14.990530	80.320206	-608.485840	294.735138	1284.320801	-577.050171	-94.982941	1295.100464	-543.032471	99.022354	1316.609009	-523.500854	89.405663	1583.666138	-652.118469	318.856720	1050.262573	-613.649963	-146.516647	1063.645752	-545.782898	295.711395	803.747620	-516.518372	-105.323807	822.654175	-570.102539	93.331635	960.140564	396.909790	1.395752	926.147461	417.279083	182.511154
-584.296753	198.405304	864.562622	-583.880005	-5.240561	857.763977	-720.428528	232.483215	425.408997	-645.857666	-30.684782	472.499939	-730.161865	237.311737	71.962250	-734.715515	-14.979075	80.270874	-608.709045	294.717224	1284.311279	-577.318420	-95.019547	1295.103516	-543.286560	98.991203	1316.622314	-523.721191	89.375366	1583.674316	-652.348267	318.900604	1050.260864	-613.957703	-146.529587	1063.659912	-545.962952	295.655609	803.764404	-516.763489	-105.334641	822.673340	-570.362427	93.305420	960.162598	396.994904	1.429393	926.126404	417.379547	182.511337
-584.490601	198.380096	864.560730	-584.089355	-5.288829	857.784058	-720.478516	232.505432	425.397522	-645.990601	-30.679020	472.484314	-730.161682	237.322281	71.920349	-734.685974	-14.982597	80.243378	-608.926758	294.716888	1284.316895	-577.531677	-95.011909	1295.140869	-543.540710	98.950073	1316.601685	-523.947693	89.373230	1583.661987	-652.574768	318.923218	1050.272949	-614.232117	-146.521072	1063.644775	-546.137756	295.580353	803.767761	-516.999634	-105.393768	822.682983	-570.593811	93.278473	960.176147	397.029846	1.424052	926.166138	417.441406	182.532944
-584.718323	198.345779	864.560974	-584.349854	-5.325465	857.802307	-720.581482	232.503799	425.382629	-645.993225	-30.582001	472.435181	-730.150452	237.329987	71.884834	-734.596863	-14.940786	80.142975	-609.132385	294.702209	1284.315674	-577.846619	-95.049263	1295.134155	-543.791626	98.915840	1316.619263	-524.160400	89.342773	1583.666382	-652.765930	318.946472	1050.272217	-614.552856	-146.584229	1063.644043	-546.301453	295.531342	803.800110	-517.517273	-105.636124	822.534912	-570.860962	93.249428	960.188782	397.092590	1.470279	926.140198	417.525299	182.536652
-584.952942	198.362961	864.584045	-584.571533	-5.344420	857.797424	-720.657349	232.465988	425.355438	-646.117676	-30.592920	472.436920	-730.096191	237.302780	71.845039	-734.718628	-14.958915	80.103691	-609.349060	294.659943	1284.302490	-578.180542	-95.098900	1295.130249	-544.056824	98.883606	1316.620605	-524.386963	89.307220	1583.658081	-652.960815	318.825989	1050.268555	-614.869934	-146.634628	1063.664429	-546.500793	295.504517	803.799683	-517.828369	-105.704742	822.513428	-571.100952	93.236328	960.199097	397.164856	1.474449	926.149963	417.624146	182.559143
[truncated: 522 more rows]
[truncated: 40 more columns]
