# Supplementary material for: A dyadic stimulus set of audiovisual affective displays for the study of multisensory, emotional, social interactions
Source: Behav Res Methods. 2015 Nov 5;48(4):1285–95. doi: 10.3758/s13428-015-0654-4 (PMC5101291; doi:10.3758/s13428-015-0654-4)
Supplement: Supplementary file 1 — (ZIP 270 MB) [file 13428_2015_654_MOESM1_ESM.zip › supplementary_material_2_stimuli_set_files/A/A22.txt]

-629.568848	196.563339	861.791321	-642.862305	-1.178889	860.687500	-751.460449	238.549149	420.997559	-685.234985	-24.937740	472.444702	-735.941711	239.569229	67.271332	-737.667847	-11.097604	74.615921	-662.686707	305.767365	1284.017578	-662.138000	-84.942101	1295.562012	-616.148438	106.714355	1320.925171	-600.920837	116.488274	1587.446289	-694.806885	335.975983	1047.929077	-688.945190	-132.582123	1061.546143	-579.849426	295.912292	805.701111	-575.959167	-96.825317	826.118225	-625.700928	96.430290	960.677063	402.833618	1.084615	927.314941	422.562164	182.393585
-629.449280	196.340317	861.758728	-642.404968	-1.793301	860.803162	-751.444519	238.471848	420.974152	-685.190430	-24.867878	472.552002	-735.899292	239.573471	67.253876	-737.642212	-11.096946	74.605667	-662.649719	305.796753	1284.020996	-662.081299	-84.920761	1295.569580	-616.069824	106.720200	1320.924927	-600.852661	116.489952	1587.438843	-694.806030	335.993439	1047.884766	-688.886719	-132.572906	1061.540039	-579.897095	295.936249	805.633484	-575.927307	-96.804337	826.064270	-625.446716	96.108627	960.723389	402.870697	1.081582	927.327271	422.583893	182.396591
-629.534851	196.479477	861.772522	-642.784485	-1.232826	860.721069	-751.537781	238.522369	421.010193	-685.252380	-24.903538	472.481018	-735.945190	239.569870	67.247917	-737.659607	-11.085986	74.643677	-662.592163	305.791138	1283.974121	-661.983765	-84.904663	1295.562134	-615.961609	106.737724	1320.910034	-600.652100	116.570236	1587.451904	-694.794617	335.980835	1047.885742	-688.822937	-132.531326	1061.541138	-579.915100	295.904938	805.589844	-575.873779	-96.776497	826.074524	-625.621704	96.388313	960.682312	402.876587	1.086107	927.345947	422.596954	182.382156
-629.538208	196.524536	861.754211	-642.791077	-1.202737	860.707886	-751.577393	238.503082	420.982971	-685.239563	-24.886803	472.467651	-735.936035	239.563019	67.221809	-737.704468	-11.086176	74.667648	-662.538330	305.816772	1283.971069	-661.853638	-84.904579	1295.576538	-615.915527	106.761513	1320.900391	-600.553101	116.592621	1587.445068	-694.756958	335.959900	1047.888916	-688.757141	-132.489090	1061.540283	-579.909546	295.927917	805.580444	-575.851440	-96.765869	826.068909	-625.599243	96.426582	960.663696	402.895660	1.124592	927.347046	422.608582	182.403183
-629.400085	196.356567	861.750854	-642.341248	-1.819501	860.831604	-751.558960	238.464905	420.988098	-685.208923	-24.873125	472.600494	-735.870178	239.556015	67.231094	-737.669067	-11.096350	74.673210	-662.459045	305.798218	1283.957520	-661.744385	-84.906487	1295.579712	-615.842407	106.771523	1320.880737	-600.445435	116.603554	1587.452637	-694.742981	335.968231	1047.865112	-688.687256	-132.516586	1061.566284	-579.920593	295.945190	805.579285	-575.842773	-96.727623	826.072327	-625.350281	96.120277	960.729675	402.907379	1.146035	927.355713	422.623627	182.407761
-629.334595	196.424774	861.781067	-642.304260	-1.800341	860.838989	-751.577637	238.441040	421.008911	-685.206238	-24.850878	472.594513	-735.841003	239.543533	67.244003	-737.665405	-11.099239	74.653694	-662.393066	305.804047	1283.955811	-661.671265	-84.894455	1295.568359	-615.778748	106.797249	1320.882202	-600.345215	116.640701	1587.447266	-694.688293	335.882294	1047.887939	-688.656433	-132.539352	1061.594849	-580.070557	296.379425	805.700317	-575.847107	-96.728500	826.032227	-625.305908	96.151764	960.749023	402.964355	1.131085	927.349426	422.660095	182.419312
-629.260376	196.389969	861.780212	-642.280823	-1.770994	860.817383	-751.613098	238.428207	421.006134	-685.247925	-24.902266	472.566467	-735.855225	239.535965	67.247925	-737.645630	-11.110522	74.642937	-662.245789	305.773590	1283.930664	-661.508667	-84.952110	1295.568970	-615.947266	106.890060	1320.796021	-600.291870	116.646797	1587.399658	-694.640137	335.876068	1047.894775	-688.591553	-132.506088	1061.591431	-580.070374	296.399567	805.686279	-575.856934	-96.744263	825.998291	-625.254517	96.135353	960.737366	402.964752	1.118221	927.360962	422.677063	182.401413
-629.412964	196.541031	861.765381	-642.696411	-1.281232	860.726563	-751.695007	238.471863	421.017212	-685.297424	-24.933167	472.468018	-735.923340	239.549164	67.262985	-737.673523	-11.112137	74.655518	-662.222717	305.773315	1283.916870	-661.427917	-84.920128	1295.579468	-615.620178	106.795013	1320.872803	-600.168091	116.666306	1587.392334	-694.610840	335.887238	1047.869629	-688.532837	-132.527313	1061.581299	-580.058044	296.349579	805.654175	-575.820679	-96.738770	825.999023	-625.456909	96.396164	960.675171	403.015991	1.146665	927.342957	422.715088	182.397446
-629.286682	196.546112	861.812073	-642.671326	-1.202580	860.710510	-751.708557	238.468369	421.011230	-685.289429	-24.953249	472.448822	-735.914673	239.584854	67.243141	-737.640320	-11.113214	74.612732	-662.110901	305.793732	1283.911987	-661.317566	-84.943451	1295.545532	-615.785339	106.910316	1320.786255	-600.048645	116.695534	1587.376953	-694.598999	335.899017	1047.843262	-688.455627	-132.509262	1061.587646	-580.085266	296.316376	805.620117	-575.768433	-96.723671	825.972778	-625.385132	96.400841	960.690430	403.038055	1.147094	927.330383	422.718262	182.409714
-629.322632	196.509598	861.781555	-642.657654	-1.220424	860.703247	-751.697754	238.450989	420.989777	-685.280273	-24.928833	472.451691	-735.896362	239.597031	67.228096	-737.678406	-11.112263	74.638824	-662.135193	305.808746	1283.901367	-661.307922	-84.893692	1295.575073	-615.468933	106.831223	1320.841309	-599.927185	116.736412	1587.351563	-694.591736	335.888031	1047.820801	-688.387207	-132.464355	1061.561035	-580.094482	296.289154	805.575989	-575.719116	-96.695282	825.957764	-625.365967	96.385857	960.668457	403.044922	1.165708	927.332703	422.735779	182.421722
-629.236511	196.289749	861.750000	-642.217346	-1.778301	860.825806	-751.669189	238.390274	420.963135	-685.213684	-24.880213	472.547943	-735.830750	239.595612	67.224434	-737.642334	-11.099195	74.651863	-662.072510	305.838043	1283.894775	-661.239563	-84.862724	1295.568237	-615.372009	106.830803	1320.845581	-599.797241	116.762955	1587.348145	-694.575684	335.900360	1047.807373	-688.305908	-132.441940	1061.576294	-580.115967	296.296997	805.544312	-575.697876	-96.654419	825.949524	-625.137634	96.097794	960.718933	403.040344	1.185233	927.336975	422.717896	182.419479
-629.227112	196.324249	861.756226	-642.229980	-1.795141	860.849915	-751.703613	238.373962	420.975128	-685.211670	-24.888115	472.586304	-735.823730	239.551666	67.203659	-737.705444	-11.099171	74.685181	-661.985107	305.816864	1283.879028	-661.087341	-84.886398	1295.582153	-615.533386	106.944443	1320.759766	-599.623291	116.796852	1587.382202	-694.539124	335.879578	1047.822754	-688.262939	-132.458435	1061.605957	-580.133118	296.253204	805.517395	-575.675964	-96.672333	825.949219	-625.120850	96.113503	960.732178	403.050537	1.166898	927.359070	422.706787	182.441681
-629.307556	196.497986	861.792114	-642.631775	-1.252380	860.777588	-751.808594	238.415955	420.997772	-685.277405	-24.961657	472.523438	-735.879456	239.550903	67.245628	-737.666382	-11.109488	74.737190	-661.953308	305.835846	1283.876099	-661.012024	-84.855583	1295.635132	-615.240540	106.848572	1320.830322	-599.508911	116.797752	1587.376953	-694.533936	335.881226	1047.821533	-688.205872	-132.465683	1061.628052	-580.089966	296.200928	805.506714	-575.667664	-96.685066	825.962891	-625.303101	96.394028	960.706787	403.087097	1.166104	927.370972	422.752441	182.391556
-629.276184	196.473557	861.804626	-642.649292	-1.223272	860.761230	-751.824463	238.384338	421.034149	-685.254700	-24.947615	472.496216	-735.890442	239.542572	67.230812	-737.667908	-11.100141	74.695450	-661.941162	305.839111	1283.887939	-660.972961	-84.844337	1295.631836	-615.164185	106.835487	1320.858398	-599.381165	116.796776	1587.373901	-694.507507	335.858643	1047.828613	-688.151062	-132.463318	1061.624023	-580.069763	296.177216	805.514038	-575.615295	-96.675018	825.983398	-625.287415	96.378296	960.703674	403.130157	1.171595	927.374207	422.772736	182.406387
-629.284607	196.491043	861.807129	-642.631104	-1.261454	860.769348	-751.849487	238.402374	421.052063	-685.280884	-24.978685	472.475677	-735.886719	239.538864	67.246628	-737.685547	-11.104796	74.658157	-661.842529	305.817139	1283.895020	-660.885254	-84.858101	1295.578247	-615.351990	106.940681	1320.751709	-599.305786	116.803917	1587.312866	-694.477234	335.830780	1047.826172	-688.104309	-132.482422	1061.612671	-580.083008	296.171265	805.496338	-575.613464	-96.677155	825.940125	-625.284973	96.372704	960.709290	403.168610	1.173786	927.349915	422.807037	182.409225
-629.398010	196.568970	861.741150	-642.665955	-1.298792	860.732300	-751.885864	238.404739	421.042816	-685.241150	-24.976706	472.456848	-735.923340	239.544815	67.249298	-737.627258	-11.094302	74.613564	-661.817566	305.842072	1283.861938	-660.873108	-84.830841	1295.583984	-615.034790	106.832169	1320.806396	-599.188232	116.804916	1587.286377	-694.438416	335.802521	1047.833008	-688.048889	-132.476059	1061.607422	-580.102051	296.161621	805.455383	-575.582520	-96.687950	825.918396	-625.328064	96.410439	960.654663	403.187134	1.155692	927.338013	422.827698	182.379105
-629.309143	196.393661	861.699646	-642.249268	-1.847267	860.822571	-751.810181	238.329025	420.989471	-685.214905	-24.947269	472.509338	-735.851501	239.563736	67.226006	-737.652832	-11.099092	74.641251	-661.751404	305.848389	1283.858643	-660.828369	-84.836853	1295.541382	-614.964355	106.842003	1320.789673	-599.077271	116.820793	1587.251465	-694.429138	335.794830	1047.815063	-687.994202	-132.485245	1061.586548	-580.117676	296.140442	805.421204	-575.552002	-96.655464	825.908752	-625.090210	96.135597	960.681702	403.191803	1.151717	927.343079	422.809601	182.389679
-629.199585	196.317261	861.756287	-642.205688	-1.807398	860.821533	-751.836487	238.319214	421.004578	-685.173828	-24.940187	472.527466	-735.867371	239.564163	67.223846	-737.696899	-11.117549	74.670326	-661.701721	305.822418	1283.825562	-660.784851	-84.823555	1295.564941	-614.891541	106.862823	1320.764893	-598.954468	116.820671	1587.244141	-694.405823	335.788574	1047.811523	-687.955933	-132.442764	1061.569702	-580.133728	296.118988	805.388794	-575.489197	-96.612099	825.919739	-625.022156	96.084747	960.710022	403.198090	1.146081	927.352722	422.820526	182.382690
-629.269897	196.450058	861.771790	-642.597656	-1.267892	860.741272	-751.871338	238.342026	421.026611	-685.188721	-24.952837	472.452606	-735.809326	239.545364	67.253136	-737.694946	-11.102482	74.697418	-661.621765	305.836578	1283.833008	-660.722778	-84.809380	1295.555542	-614.858582	106.867699	1320.758789	-598.781433	116.841690	1587.269165	-694.359009	335.762939	1047.808960	-687.903259	-132.440109	1061.586182	-580.098145	296.074310	805.376038	-575.455750	-96.630760	825.926941	-625.204285	96.349670	960.671509	403.219116	1.129826	927.375488	422.817017	182.385834
-629.289307	196.449875	861.784485	-642.621521	-1.279564	860.761047	-751.902832	238.358490	421.050079	-685.171631	-24.961502	472.477264	-735.860962	239.536270	67.267532	-737.695618	-11.095555	74.714149	-661.584290	305.841309	1283.822510	-660.621704	-84.806023	1295.612183	-614.792175	106.855019	1320.787109	-598.624146	116.867691	1587.282349	-694.300476	335.701233	1047.846802	-687.861816	-132.462448	1061.640259	-580.102966	296.042847	805.397095	-575.457581	-96.612396	825.930481	-625.205750	96.345795	960.685608	403.242737	1.137279	927.393188	422.838013	182.385117
-629.231018	196.481049	861.809082	-642.578857	-1.291536	860.784241	-751.891602	238.313461	421.055756	-685.180359	-25.002796	472.503357	-735.839233	239.542404	67.287979	-737.671875	-11.090796	74.688011	-661.515625	305.800842	1283.844360	-660.561157	-84.812424	1295.621460	-614.767822	106.875496	1320.789673	-598.497681	116.877182	1587.275269	-694.302246	335.722137	1047.840332	-687.814087	-132.462036	1061.658569	-580.103577	296.042999	805.398132	-575.449341	-96.619156	825.943726	-625.171631	96.355186	960.711243	403.318542	1.144280	927.397461	422.875305	182.379822
-629.212463	196.499008	861.819946	-642.578552	-1.290265	860.773743	-751.928406	238.307938	421.071320	-685.199158	-25.015652	472.487335	-735.858887	239.543198	67.286980	-737.669128	-11.101375	74.683693	-661.504700	305.815186	1283.824219	-660.574036	-84.819481	1295.598999	-614.713684	106.854912	1320.774292	-598.354980	116.855865	1587.263672	-694.304260	335.730927	1047.834229	-687.811401	-132.465317	1061.647339	-580.089172	296.031464	805.381592	-575.431763	-96.634689	825.936035	-625.164246	96.353325	960.711548	403.335480	1.111493	927.380066	422.901062	182.363220
-629.236511	196.460403	861.783203	-642.582397	-1.386003	860.780945	-751.919556	238.300323	421.074219	-685.203918	-25.041817	472.468506	-735.848328	239.541031	67.271179	-737.663574	-11.103889	74.684456	-661.425903	305.822845	1283.802490	-660.547424	-84.824570	1295.568848	-614.663208	106.830391	1320.740967	-598.293945	116.860695	1587.212646	-693.791199	335.158356	1047.675659	-687.789917	-132.497025	1061.643188	-577.672119	296.494171	807.868042	-575.434143	-96.653137	825.928467	-625.168152	96.309013	960.695923	403.353760	1.119466	927.366394	422.911346	182.368393
-629.239014	196.426376	861.745728	-642.597107	-1.398400	860.759277	-751.935059	238.304245	421.060913	-685.205322	-25.065994	472.492157	-735.888123	239.548431	67.293488	-737.677368	-11.110693	74.672791	-661.370667	305.806610	1283.798218	-660.523193	-84.841438	1295.547852	-614.629700	106.811615	1320.727661	-598.228271	116.835449	1587.192017	-693.793823	335.182831	1047.695313	-687.770569	-132.474258	1061.628052	-577.835144	296.497101	807.834961	-575.433960	-96.666862	825.923523	-625.154419	96.291466	960.664063	403.355652	1.101424	927.362244	422.912781	182.361893
-629.235046	196.397568	861.768799	-642.570740	-1.430127	860.773743	-751.913391	238.296768	421.065948	-685.161682	-25.032572	472.466125	-735.877441	239.556564	67.288147	-737.662109	-11.117365	74.700951	-661.307922	305.795898	1283.792358	-660.515869	-84.835823	1295.540405	-614.582581	106.825447	1320.710815	-598.099548	116.861511	1587.160767	-693.789246	335.197235	1047.674194	-687.758972	-132.472351	1061.604858	-577.906494	296.452362	807.769409	-575.385254	-96.652931	825.933044	-625.145996	96.258560	960.683472	403.342804	1.101109	927.380737	422.913116	182.383194
-629.241150	196.391678	861.775452	-642.591003	-1.365048	860.745239	-751.912781	238.311127	421.063599	-685.112610	-25.019053	472.453735	-735.884216	239.557632	67.293045	-737.666382	-11.117821	74.701294	-661.268799	305.792053	1283.768311	-660.479553	-84.832275	1295.579102	-614.552734	106.835373	1320.706787	-597.977966	116.872719	1587.143066	-693.723816	335.153839	1047.679932	-687.735657	-132.442017	1061.631104	-577.904419	296.449646	807.762878	-575.351135	-96.634064	825.939636	-625.137695	96.267845	960.669983	403.347198	1.094340	927.381714	422.924652	182.363831
-629.088257	196.277115	861.784790	-642.163757	-1.936295	860.861023	-751.863403	238.262817	421.045410	-685.071899	-25.048874	472.591980	-735.830200	239.530716	67.275627	-737.671021	-11.097923	74.724594	-661.226379	305.772949	1283.758789	-660.419250	-84.828506	1295.600342	-614.511047	106.832855	1320.695679	-597.844482	116.885948	1587.160522	-693.735901	335.180237	1047.651123	-687.710205	-132.456161	1061.663696	-577.870789	296.406952	807.743103	-575.358459	-96.633781	825.944885	-624.890076	95.998863	960.738037	403.392853	1.127791	927.387024	422.925323	182.371552
-629.159302	196.442535	861.819153	-642.530457	-1.440765	860.816223	-751.912903	238.300690	421.089020	-685.099487	-25.070509	472.490387	-735.870300	239.532425	67.292397	-737.736206	-11.096636	74.729912	-661.182068	305.767456	1283.751587	-660.399963	-84.821632	1295.593262	-614.494873	106.818985	1320.708130	-597.733032	116.898537	1587.152222	-693.672791	335.121796	1047.664185	-687.715454	-132.510864	1061.676758	-577.853271	296.401825	807.745117	-575.377625	-96.682510	825.941406	-625.080566	96.269699	960.729004	403.380768	1.081026	927.396606	422.943268	182.379974
-629.127869	196.433502	861.815613	-642.564453	-1.457389	860.802185	-751.885620	238.296707	421.077820	-685.104980	-25.098379	472.469208	-735.864746	239.531357	67.272118	-737.723328	-11.097605	74.706375	-661.147400	305.763580	1283.729248	-660.340881	-84.834297	1295.597534	-614.437927	106.805565	1320.699585	-597.636536	116.896561	1587.139038	-693.660400	335.132050	1047.636719	-687.704468	-132.501846	1061.668091	-577.856018	296.379272	807.706726	-575.405762	-96.698257	825.948730	-625.079712	96.247902	960.719910	403.387878	1.073240	927.381531	422.935913	182.339493
-629.129150	196.446838	861.800415	-642.555298	-1.464795	860.789978	-751.888245	238.304840	421.072540	-685.093323	-25.143030	472.477692	-735.844055	239.548920	67.289223	-737.747925	-11.098026	74.713295	-661.117004	305.761658	1283.720581	-660.356812	-84.848366	1295.563721	-614.406128	106.813347	1320.678223	-597.561035	116.893890	1587.108276	-693.702576	335.206604	1047.593506	-687.696472	-132.506470	1061.660522	-577.853149	296.369049	807.679565	-575.396118	-96.709984	825.930542	-625.074463	96.253014	960.706055	403.417480	1.059567	927.363892	422.976166	182.333603
-629.121521	196.399170	861.769470	-642.554626	-1.517111	860.791138	-751.871765	238.319656	421.073853	-685.053467	-25.156300	472.453796	-735.882080	239.555389	67.293640	-737.686462	-11.097117	74.707191	-661.080750	305.773224	1283.708862	-660.350525	-84.841370	1295.566772	-614.354492	106.782516	1320.674927	-597.513672	116.876297	1587.063721	-693.660217	335.178497	1047.591553	-687.715271	-132.548096	1061.657959	-577.814575	296.334991	807.677368	-575.420715	-96.753929	825.909302	-625.067627	96.218613	960.691040	403.425385	1.062315	927.367371	422.978485	182.334152
-629.119141	196.317947	861.768372	-642.592834	-1.546348	860.787720	-751.889587	238.332840	421.087036	-685.051208	-25.180847	472.491730	-735.888489	239.544083	67.277107	-737.676880	-11.106759	74.705269	-661.008240	305.759369	1283.694580	-660.343628	-84.849510	1295.551514	-614.329956	106.755707	1320.655762	-597.452515	116.859642	1587.048950	-693.615234	335.177032	1047.581055	-687.724915	-132.556259	1061.652100	-577.818604	296.307098	807.625671	-575.419128	-96.772049	825.904358	-625.076050	96.159050	960.687744	403.419800	1.079756	927.350769	422.966278	182.351440
-629.117798	196.324554	861.744446	-642.599548	-1.543514	860.778381	-751.827087	238.272369	421.069366	-685.038391	-25.203455	472.477814	-735.847534	239.541229	67.251640	-737.619141	-11.117576	74.746429	-660.951355	305.727570	1283.699341	-660.346436	-84.859604	1295.543091	-614.311279	106.731102	1320.644409	-597.373718	116.844894	1587.042725	-693.557068	335.132660	1047.583984	-687.738281	-132.528397	1061.654663	-577.570313	296.268097	807.672424	-575.463623	-96.833458	825.893921	-625.059753	96.169388	960.669128	403.394012	1.047561	927.368713	422.943207	182.318726
-629.074707	196.270065	861.762085	-642.583496	-1.562439	860.794861	-751.811768	238.274841	421.060547	-685.002136	-25.194870	472.482849	-735.833435	239.535370	67.290359	-737.637146	-11.133585	74.739746	-660.904785	305.737823	1283.686890	-660.363281	-84.877113	1295.562378	-614.272644	106.717827	1320.627563	-597.312622	116.852127	1587.033569	-693.513794	335.109955	1047.567993	-687.768677	-132.550995	1061.642334	-577.511292	296.227692	807.674927	-575.474304	-96.822021	825.885254	-625.044617	96.131363	960.687744	403.389862	1.054154	927.369446	422.945313	182.329910
-629.058105	196.265396	861.775574	-642.572388	-1.555754	860.793518	-751.825867	238.290359	421.099670	-684.995789	-25.190695	472.482117	-735.869019	239.537994	67.312019	-737.635376	-11.116345	74.759148	-660.880066	305.723816	1283.670288	-660.358215	-84.873764	1295.574219	-614.262817	106.726830	1320.632690	-597.216370	116.852798	1587.041748	-693.478333	335.105347	1047.573242	-687.789795	-132.547852	1061.668701	-577.756042	296.285339	807.628601	-575.509216	-96.857254	825.895508	-625.041016	96.125275	960.694824	403.386261	1.047636	927.366577	422.951050	182.338669
-629.035522	196.309387	861.801819	-642.544800	-1.557984	860.787048	-751.870117	238.308258	421.109344	-684.975342	-25.222895	472.478455	-735.886536	239.503799	67.286232	-737.673950	-11.109070	74.758812	-660.864075	305.697205	1283.651367	-660.336304	-84.862793	1295.539551	-614.246826	106.731972	1320.622803	-597.150146	116.850235	1587.035400	-693.414246	335.048706	1047.557129	-687.799805	-132.549179	1061.672241	-577.480896	296.238892	807.675232	-575.527710	-96.861687	825.902649	-625.020630	96.130600	960.705017	403.384552	1.068780	927.374207	422.960999	182.315857
-628.967163	196.372467	861.836121	-642.509583	-1.565526	860.790955	-751.843750	238.291809	421.093964	-684.969604	-25.246466	472.486664	-735.896606	239.519867	67.257294	-737.687683	-11.108448	74.711418	-660.842712	305.696899	1283.643188	-660.362061	-84.897858	1295.534180	-614.219055	106.699417	1320.585449	-597.110535	116.843384	1587.008789	-693.380127	335.019348	1047.545898	-687.830994	-132.562958	1061.678101	-577.448792	296.174194	807.675354	-575.533447	-96.900208	825.889954	-624.993469	96.143410	960.726624	403.392761	1.049364	927.347961	422.975830	182.341064
-628.960938	196.333755	861.791504	-642.529968	-1.609965	860.780151	-751.815186	238.252853	421.043457	-684.983276	-25.286587	472.503113	-735.877319	239.544067	67.248505	-737.735474	-11.098254	74.724930	-660.776550	305.668152	1283.638916	-660.303162	-84.920364	1295.520508	-614.417603	106.778786	1320.515137	-597.086304	116.830383	1586.999023	-693.383850	335.021271	1047.515137	-687.867432	-132.573807	1061.665527	-577.397217	296.158875	807.650513	-575.559204	-96.921265	825.894409	-624.990479	96.116699	960.697998	403.398468	1.050683	927.346619	422.967896	182.337128
-628.959534	196.249588	861.758789	-642.489868	-1.666136	860.768799	-751.775574	238.243118	421.066528	-684.960022	-25.307941	472.460297	-735.833984	239.547226	67.258896	-737.690674	-11.094533	74.701965	-660.739197	305.662811	1283.638916	-660.342712	-84.936760	1295.488281	-614.423096	106.749748	1320.489502	-597.050293	116.802795	1586.987427	-693.346741	334.999817	1047.508545	-687.918579	-132.633072	1061.647095	-577.428467	296.169891	807.622375	-575.615417	-96.981377	825.856689	-624.964722	96.058891	960.675598	403.373474	1.017869	927.332764	422.954895	182.318619
-628.976990	196.260300	861.745422	-642.501282	-1.675505	860.753174	-751.783386	238.261948	421.099396	-684.912292	-25.302479	472.471802	-735.867493	239.551102	67.304863	-737.682861	-11.102853	74.690125	-660.671448	305.655487	1283.636475	-660.300659	-84.967751	1295.496948	-614.600098	106.819992	1320.184937	-597.089050	116.754654	1586.989258	-693.299866	334.987976	1047.496094	-687.953064	-132.613022	1061.649170	-577.372803	296.126526	807.608948	-575.643677	-97.001312	825.853333	-624.976257	96.058662	960.660767	403.348053	1.015513	927.344360	422.939545	182.327850
-628.968689	196.192230	861.732971	-642.494324	-1.703111	860.774231	-751.761536	238.248550	421.081726	-683.389771	-24.348339	472.260162	-735.847839	239.529236	67.281990	-736.967346	-11.100755	74.509872	-660.615295	305.651306	1283.630249	-660.340027	-84.978333	1295.482178	-614.595093	106.819946	1320.173828	-597.026611	116.774696	1586.969727	-693.228455	334.952637	1047.530151	-687.984497	-132.601303	1061.631836	-577.366455	296.126526	807.629517	-575.672363	-97.030151	825.830078	-624.962830	96.026939	960.664612	403.344849	1.050914	927.339050	422.930969	182.342957
-628.920593	196.151703	861.765503	-642.481750	-1.685502	860.765808	-751.738220	238.233063	421.099518	-683.337463	-24.335386	472.229797	-735.844910	239.520966	67.296204	-736.967651	-11.086144	74.537491	-660.608704	305.652557	1283.628662	-660.402344	-84.979027	1295.457764	-614.326538	106.700050	1320.505249	-597.041382	116.716499	1586.986572	-693.177612	334.932220	1047.508179	-688.013184	-132.609192	1061.625366	-577.320007	296.105225	807.631836	-575.710938	-97.048523	825.841980	-624.940613	95.993164	960.677246	403.303497	1.074255	927.325806	422.912903	182.356842
-628.866028	196.192230	861.789429	-642.462402	-1.702334	860.778809	-751.728638	238.184891	421.089050	-683.309814	-24.368343	472.246429	-735.855225	239.507065	67.280373	-737.010315	-11.079446	74.562637	-660.563477	305.643890	1283.630005	-660.395020	-84.971344	1295.459839	-614.308777	106.701614	1320.505127	-596.963318	116.726486	1586.997681	-693.129639	334.920746	1047.531006	-688.046631	-132.612595	1061.607056	-577.552429	296.113800	807.591064	-575.733398	-97.077713	825.837097	-624.918762	95.999008	960.697327	403.296112	1.085747	927.334045	422.879700	182.368576
-628.880432	196.195358	861.779846	-642.463318	-1.723525	860.774170	-751.756348	238.202911	421.085510	-683.254395	-24.335413	472.243744	-735.862732	239.511719	67.279915	-736.956787	-11.087885	74.541794	-660.525513	305.632202	1283.627930	-660.390686	-84.982292	1295.469604	-614.291504	106.684464	1320.504761	-596.941589	116.700539	1586.999756	-693.083984	334.894745	1047.471558	-688.061646	-132.625320	1061.638550	-577.271301	296.036469	807.637756	-575.764221	-97.065880	825.836792	-624.920532	95.992928	960.689636	403.276886	1.050522	927.320374	422.889832	182.367844
-628.800964	196.208740	861.819092	-642.417725	-1.714968	860.763489	-751.749390	238.208969	421.085388	-683.209106	-24.382025	472.252106	-735.867615	239.517792	67.242569	-736.964966	-11.089032	74.522942	-660.553345	305.622070	1283.601563	-660.443787	-84.985916	1295.480835	-614.097473	106.609543	1320.541016	-596.939331	116.675835	1586.994507	-693.093567	334.962921	1047.463989	-688.106689	-132.616852	1061.632690	-577.496033	296.070404	807.588867	-575.812683	-97.110786	825.821655	-624.884705	95.978798	960.706421	403.257751	1.051605	927.315796	422.856781	182.359650
-628.836975	196.172485	861.803162	-642.469360	-1.727768	860.775146	-751.735107	238.199646	421.074585	-683.350098	-24.486395	472.254425	-735.877991	239.504959	67.247047	-737.023560	-11.086395	74.503464	-660.493896	305.620056	1283.622192	-660.453003	-84.991936	1295.450928	-614.059448	106.573990	1320.546021	-596.939697	116.634857	1586.997192	-693.031677	334.927521	1047.462280	-688.157654	-132.606689	1061.616089	-577.227722	295.981171	807.611450	-575.841431	-97.122368	825.820251	-624.909668	95.965866	960.702393	403.259949	1.057108	927.296875	422.844818	182.365982
-628.832642	196.166290	861.786560	-642.446899	-1.765454	860.762451	-751.734131	238.198944	421.073944	-683.384399	-24.520844	472.263550	-735.892578	239.516586	67.269928	-737.027344	-11.091985	74.516113	-660.452698	305.588257	1283.610229	-660.477112	-85.012375	1295.496582	-614.044861	106.547638	1320.537476	-596.923157	116.606529	1587.005981	-692.960083	334.918457	1047.475342	-688.177551	-132.616501	1061.628540	-577.187744	295.991730	807.617554	-575.890930	-97.166229	825.822632	-624.889282	95.946609	960.687012	403.241272	1.070833	927.266541	422.824280	182.380783
-628.818115	196.100739	861.760925	-642.453003	-1.781232	860.760864	-751.737671	238.210556	421.103943	-684.759216	-25.398176	472.449432	-735.847229	239.516052	67.284348	-737.650330	-11.113254	74.709686	-660.417480	305.580536	1283.628296	-660.486572	-85.024643	1295.472168	-614.007385	106.526917	1320.549927	-596.923767	116.575539	1587.006348	-692.920532	334.903137	1047.477661	-688.211121	-132.602737	1061.632080	-577.153198	295.940796	807.600342	-575.919373	-97.169220	825.818176	-624.874512	95.915855	960.672424	403.211426	1.056022	927.273560	422.791443	182.385208
-628.654602	195.904007	861.762939	-642.005676	-2.369159	860.888550	-751.649719	238.114197	421.049927	-684.844788	-25.484423	472.584381	-735.822083	239.505142	67.256645	-737.703308	-11.108596	74.737480	-660.378174	305.554199	1283.620728	-660.494751	-85.046783	1295.509521	-613.996765	106.503929	1320.563599	-596.900635	116.559784	1587.031982	-692.908569	334.926361	1047.483521	-688.243958	-132.620422	1061.671631	-577.380615	295.949768	807.552856	-575.975586	-97.197304	825.822510	-624.620056	95.607788	960.743835	403.209534	1.059520	927.274536	422.782593	182.391983
-628.757690	196.042145	861.776306	-642.400757	-1.867433	860.808411	-751.710205	238.149338	421.093170	-684.831238	-25.497021	472.496307	-735.874634	239.537292	67.295723	-737.705627	-11.107035	74.764412	-660.331543	305.559021	1283.622681	-660.506836	-85.062904	1295.505981	-613.999207	106.483688	1320.581543	-596.894165	116.545280	1587.031006	-692.857910	334.882965	1047.474976	-688.263000	-132.590759	1061.655151	-577.367676	295.954895	807.559692	-575.976929	-97.176567	825.823730	-624.819580	95.859428	960.704224	403.204498	1.071041	927.275085	422.751038	182.399368
-628.581726	195.899963	861.778137	-641.969666	-2.433888	860.885681	-751.650208	238.104553	421.019501	-684.823547	-25.467949	472.596100	-735.804443	239.519226	67.264153	-737.677185	-11.100517	74.741066	-660.293030	305.512177	1283.598022	-660.504578	-85.076492	1295.533325	-613.999390	106.471588	1320.563599	-596.979553	116.455963	1587.015625	-692.802673	334.841370	1047.461182	-688.279053	-132.593948	1061.675293	-577.329102	295.904663	807.553040	-575.987915	-97.173523	825.832703	-624.564270	95.562622	960.749695	403.185699	1.079089	927.270142	422.739441	182.391541
-628.536560	195.924011	861.791199	-641.907166	-2.441555	860.881226	-751.655518	238.107803	421.025482	-684.732544	-25.391348	472.571350	-735.787292	239.511078	67.239136	-737.671448	-11.106182	74.716949	-660.290527	305.485321	1283.579834	-660.547607	-85.113609	1295.520142	-613.982117	106.439331	1320.556885	-596.901672	116.473404	1587.041260	-692.812927	334.867798	1047.436768	-688.292542	-132.623428	1061.667480	-577.331177	295.903534	807.515442	-575.964294	-97.173279	825.837524	-624.533447	95.564705	960.756409	403.167114	1.063286	927.247681	422.707092	182.400894
-628.491882	195.905472	861.791870	-641.877686	-2.485211	860.868469	-751.653442	238.107178	421.028687	-684.726257	-25.402899	472.580322	-735.839966	239.537643	67.245705	-737.629517	-11.104665	74.736526	-660.246399	305.459290	1283.580566	-660.515991	-85.140419	1295.523560	-613.968506	106.413071	1320.552368	-596.915039	116.450066	1587.030762	-692.771606	334.839020	1047.435669	-688.293335	-132.630737	1061.670166	-577.299622	295.861023	807.494751	-575.944702	-97.169266	825.848450	-624.497314	95.526299	960.750366	403.121399	1.085686	927.247986	422.652710	182.404999
-628.473572	195.911621	861.786987	-641.881409	-2.500733	860.850159	-751.647827	238.061295	421.015869	-684.738831	-25.421324	472.584198	-735.775024	239.518234	67.259857	-737.624146	-11.099798	74.697060	-660.211426	305.434540	1283.575195	-660.566711	-85.161003	1295.473877	-613.946289	106.368187	1320.552246	-596.920227	116.432518	1587.034424	-692.743958	334.847015	1047.436646	-688.309509	-132.627823	1061.596191	-577.252136	295.873230	807.513916	-575.935303	-97.185402	825.824280	-624.489502	95.513771	960.738647	403.083740	1.062979	927.234131	422.637360	182.401535
-628.483704	195.860275	861.772278	-641.886536	-2.547146	860.849121	-751.640808	238.052292	421.044434	-684.829285	-25.462103	472.540131	-735.779175	239.547989	67.276764	-737.675903	-11.107698	74.698059	-660.180176	305.421722	1283.585815	-660.547729	-85.171028	1295.454834	-613.948059	106.352242	1320.544312	-596.905884	116.411819	1587.030762	-692.605957	334.703094	1047.443604	-688.309448	-132.686172	1061.584473	-576.953125	295.825195	807.574036	-575.955872	-97.249397	825.770691	-624.487305	95.471336	960.729797	403.072113	1.043883	927.236084	422.614624	182.388977
-628.463013	195.842270	861.779907	-641.885315	-2.547981	860.832031	-751.635132	238.063995	421.041840	-684.838135	-25.467072	472.540558	-735.780029	239.549026	67.278847	-737.651917	-11.108299	74.703873	-660.140259	305.392578	1283.590454	-660.569580	-85.214722	1295.446533	-613.936646	106.326637	1320.530762	-596.931213	116.374413	1587.019043	-692.595215	334.718323	1047.448486	-688.299805	-132.688461	1061.549316	-576.925110	295.801575	807.585999	-575.960083	-97.264832	825.752075	-624.451477	95.446709	960.722168	403.060669	1.055416	927.218994	422.598694	182.396500
-628.686035	195.828720	861.591614	-641.966309	-2.667199	860.835449	-751.713257	238.095505	421.066620	-684.894714	-25.504913	472.570892	-735.896057	239.546280	67.267502	-737.643433	-11.108323	74.706390	-660.093384	305.361206	1283.595825	-660.566101	-85.254196	1295.416260	-613.964478	106.309753	1320.509277	-596.924072	116.357353	1587.029175	-692.579712	334.720947	1047.468018	-688.297546	-132.684799	1061.552979	-577.189270	295.811646	807.508118	-575.938782	-97.271461	825.747925	-624.526733	95.479530	960.622620	403.055206	1.061530	927.214172	422.602173	182.396301
-628.651245	195.794281	861.585205	-641.956421	-2.696522	860.840576	-751.690430	238.053223	421.043610	-684.896240	-25.506182	472.575623	-735.877808	239.515381	67.245117	-737.694397	-11.118464	74.733398	-660.097046	305.355469	1283.586182	-660.595215	-85.236977	1295.423950	-613.939941	106.253685	1320.529175	-596.928406	116.319534	1587.028564	-692.563110	334.719818	1047.468994	-688.295288	-132.726578	1061.517212	-577.143311	295.791626	807.503723	-575.903381	-97.284042	825.749146	-624.500916	95.451805	960.621643	403.027405	1.049840	927.222229	422.593567	182.404999
-628.614075	195.835220	861.609497	-641.911865	-2.721084	860.835388	-751.689331	238.046127	421.025604	-684.917725	-25.464497	472.607574	-735.841797	239.507462	67.221146	-737.674500	-11.104881	74.718559	-660.089905	305.297699	1283.573364	-660.617615	-85.279137	1295.410522	-613.951599	106.246284	1320.519653	-596.949158	116.291542	1587.032227	-692.528748	334.698761	1047.426514	-688.293701	-132.724960	1061.517700	-577.099670	295.785675	807.491882	-575.887024	-97.295326	825.750793	-624.476868	95.447136	960.632813	403.003265	1.077559	927.215393	422.553986	182.402252
-628.543213	195.912827	861.649902	-641.858459	-2.691967	860.827942	-751.698792	238.049561	421.056061	-684.927307	-25.462864	472.614746	-735.866699	239.507904	67.220062	-737.679993	-11.103287	74.742493	-660.089539	305.273773	1283.566162	-660.620605	-85.309906	1295.408325	-613.949341	106.201881	1320.530396	-596.963867	116.255714	1587.024902	-692.479980	334.664215	1047.433228	-688.283752	-132.716125	1061.508057	-577.098755	295.785034	807.485535	-575.887817	-97.319107	825.745789	-624.433777	95.477127	960.651123	402.955017	1.114057	927.199768	422.510010	182.448929
-628.535339	195.883453	861.653442	-641.837646	-2.713510	860.822754	-751.699097	238.046280	421.094147	-684.971313	-25.446030	472.609772	-735.796509	239.547852	67.263954	-737.667480	-11.091645	74.719940	-660.066772	305.261414	1283.581421	-660.620911	-85.325569	1295.406738	-613.967651	106.176208	1320.520386	-596.973999	116.220497	1587.030762	-692.446472	334.646515	1047.466431	-688.293213	-132.750824	1061.488525	-577.027588	295.721466	807.503540	-575.847351	-97.334305	825.741272	-624.405334	95.447029	960.648743	402.938477	1.091511	927.196533	422.497833	182.448441
-628.525024	195.866943	861.646423	-641.816040	-2.742968	860.796326	-751.692383	238.001617	421.077332	-684.938782	-25.418184	472.564514	-735.830383	239.550003	67.259666	-737.656860	-11.120646	74.683990	-660.038757	305.230957	1283.564331	-660.646667	-85.363304	1295.390747	-613.969543	106.149757	1320.502930	-596.963989	116.147697	1587.039551	-692.436096	334.631104	1047.445923	-688.282532	-132.786316	1061.478394	-576.997253	295.724457	807.503601	-575.839661	-97.333649	825.727905	-624.386169	95.414780	960.631531	402.903900	1.059898	927.199768	422.483063	182.439072
-628.512756	195.788925	861.629517	-641.842285	-2.778326	860.780579	-751.706116	238.002625	421.122223	-684.971191	-25.450109	472.575348	-735.825012	239.532669	67.275444	-737.676758	-11.111501	74.673592	-660.023682	305.198273	1283.592285	-660.624023	-85.403427	1295.388184	-613.993591	106.116867	1320.511597	-596.977417	116.099037	1587.048584	-692.410889	334.617859	1047.453125	-688.268860	-132.793289	1061.481567	-576.944336	295.669922	807.522644	-575.828613	-97.381104	825.714233	-624.378479	95.355362	960.613586	402.904480	1.080003	927.170105	422.480865	182.449066
-628.509644	195.780655	861.602783	-641.798218	-2.789418	860.787231	-751.716492	237.997665	421.116425	-684.167114	-24.952139	472.471069	-735.857178	239.528595	67.264603	-737.286133	-11.096627	74.570328	-660.004028	305.178528	1283.599854	-660.641052	-85.420288	1295.381592	-614.004822	106.073593	1320.496948	-597.001709	116.049767	1587.065308	-692.385437	334.572388	1047.470215	-688.265137	-132.829712	1061.484497	-576.900574	295.664673	807.545044	-575.804077	-97.389229	825.733521	-624.344238	95.363937	960.602600	402.902588	1.079255	927.173340	422.487274	182.456223
-628.483948	195.783066	861.602478	-641.792358	-2.783709	860.787964	-751.745911	238.009277	421.112640	-684.063354	-24.889606	472.471619	-735.899170	239.520416	67.265228	-737.280212	-11.085647	74.552086	-660.013794	305.175446	1283.599487	-660.677734	-85.452095	1295.360840	-613.984497	106.052856	1320.516968	-597.046997	116.034729	1587.051758	-692.376953	334.549011	1047.467651	-688.274353	-132.839005	1061.456299	-576.392944	295.191803	807.536011	-575.770447	-97.372047	825.736145	-624.328247	95.367393	960.602783	402.879852	1.072769	927.174255	422.481201	182.450989
-628.442261	195.764755	861.599487	-641.734802	-2.823595	860.792542	-751.716614	237.974411	421.073761	-684.069153	-24.910074	472.473053	-735.818726	239.518875	67.265373	-737.304810	-11.089293	74.589462	-660.000549	305.139832	1283.595703	-660.655029	-85.464325	1295.357178	-613.978577	106.033401	1320.515015	-597.050781	115.998955	1587.065308	-692.361511	334.569366	1047.457275	-688.266174	-132.850983	1061.452881	-576.343933	295.129669	807.545288	-575.755066	-97.396431	825.724976	-624.282654	95.343338	960.604065	402.824097	1.076004	927.174500	422.439301	182.458893
-628.453308	195.773361	861.603271	-641.729309	-2.820337	860.768250	-751.698792	237.961731	421.062683	-684.909729	-25.456608	472.596985	-735.808167	239.518753	67.264458	-737.680298	-11.106398	74.707016	-660.012329	305.114624	1283.580566	-660.668640	-85.495232	1295.349243	-613.969177	106.000381	1320.525269	-597.067810	115.944336	1587.068481	-692.354126	334.514069	1047.447876	-688.262146	-132.899963	1061.449097	-576.323608	295.129272	807.531433	-575.710266	-97.396652	825.719543	-624.269470	95.335106	960.591919	402.811127	1.077483	927.168884	422.413666	182.451035
-628.395996	195.802231	861.625977	-641.723450	-2.850964	860.749817	-751.703064	237.949860	421.082336	-684.910461	-25.537851	472.612640	-735.838623	239.526932	67.249794	-737.698364	-11.112735	74.719841	-660.003418	305.084717	1283.587280	-660.648560	-85.512337	1295.357422	-613.959534	105.952148	1320.525879	-597.099365	115.892891	1587.064087	-692.395325	334.579376	1047.479736	-688.249390	-132.920471	1061.422363	-576.577454	295.152222	807.449524	-575.693237	-97.422348	825.722412	-624.240723	95.311371	960.594055	402.732483	1.056515	927.169006	422.365662	182.448807
-628.359863	195.793701	861.624512	-641.682800	-2.875242	860.753540	-751.690918	237.952454	421.117859	-684.886169	-25.523228	472.615540	-735.743835	239.505402	67.263321	-737.652466	-11.105831	74.695190	-659.991760	305.066528	1283.610962	-660.648865	-85.536400	1295.340088	-613.974548	105.945549	1320.509766	-597.104858	115.851044	1587.081055	-692.345947	334.534119	1047.515381	-688.228271	-132.961807	1061.415161	-576.553406	295.119690	807.473145	-575.652344	-97.416527	825.726868	-624.206604	95.298172	960.595764	402.719635	1.063324	927.164001	422.352844	182.460922
-628.359558	195.789078	861.625671	-641.668091	-2.895874	860.754333	-751.672729	237.921722	421.121704	-684.894165	-25.528061	472.587433	-735.762573	239.493179	67.273163	-737.650757	-11.121004	74.693275	-659.963867	305.060883	1283.621582	-660.651489	-85.561836	1295.317871	-613.992798	105.912254	1320.517822	-597.155396	115.782074	1587.071411	-692.319702	334.519348	1047.552246	-688.231873	-132.968765	1061.379639	-576.507629	295.109192	807.489258	-575.644226	-97.446091	825.706970	-624.196289	95.286079	960.596436	402.727264	1.052009	927.164368	422.372345	182.421478
-628.366211	195.725113	861.594299	-641.638367	-2.932828	860.767456	-751.633667	237.883011	421.109009	-684.864990	-25.566860	472.615540	-735.749268	239.493088	67.269974	-737.670593	-11.129124	74.692680	-659.895630	304.973175	1283.643311	-660.564270	-85.634766	1295.293945	-613.993103	105.899742	1320.520508	-597.172668	115.745483	1587.086182	-692.255859	334.444214	1047.535645	-688.209717	-132.968475	1061.377319	-576.203430	295.041626	807.582703	-575.612122	-97.462929	825.709290	-624.188782	95.259964	960.588013	402.706055	1.011047	927.162476	422.380127	182.427109
-628.345032	195.687912	861.587097	-641.609436	-2.961529	860.762817	-751.628479	237.882004	421.096100	-684.854980	-25.590036	472.634857	-735.745605	239.493057	67.269936	-737.665527	-11.136473	74.706161	-659.872803	304.945160	1283.639160	-660.552307	-85.647835	1295.274292	-613.973572	105.866562	1320.525269	-597.197754	115.673500	1587.093750	-692.313965	334.516541	1047.539185	-688.193298	-133.001602	1061.402222	-576.451904	295.090454	807.535522	-575.608215	-97.507462	825.689819	-624.167175	95.228889	960.582458	402.702423	1.000052	927.156433	422.382324	182.399872
-628.344666	195.686234	861.588867	-641.585693	-2.919412	860.753418	-751.627625	237.892319	421.108093	-683.970215	-25.027496	472.495819	-735.792114	239.506027	67.255104	-737.224731	-11.096711	74.604172	-659.864929	304.931793	1283.621338	-660.552734	-85.673744	1295.259521	-613.993835	105.839088	1320.503540	-597.212463	115.623749	1587.088135	-692.333557	334.539703	1047.521484	-688.178162	-133.007263	1061.344727	-576.453918	295.088531	807.510376	-575.566406	-97.509468	825.677429	-624.151001	95.244247	960.578186	402.669128	1.020178	927.164612	422.371246	182.395599
-628.085571	195.700760	861.765442	-641.442566	-2.818611	860.750610	-751.579712	237.848633	421.077789	-683.767090	-24.946363	472.455231	-735.761902	239.522766	67.226799	-737.214722	-11.122370	74.608665	-659.805359	304.885254	1283.607666	-660.464478	-85.732399	1295.265137	-614.218445	105.930717	1320.415771	-597.223877	115.569405	1587.091309	-692.314697	334.513428	1047.525146	-688.141846	-133.007843	1061.360840	-576.441406	295.053467	807.512024	-575.535400	-97.499977	825.649841	-624.024109	95.210266	960.671997	402.626953	1.004898	927.171204	422.339783	182.404160
-628.075378	195.701538	861.777771	-641.429688	-2.790875	860.720276	-751.555176	237.833023	421.049438	-684.573608	-25.489082	472.560181	-735.774902	239.505661	67.231956	-737.626587	-11.140431	74.710213	-659.851013	304.879883	1283.628662	-660.500183	-85.727692	1295.247070	-613.937073	105.785675	1320.488770	-597.215942	115.553024	1587.102905	-692.328613	334.537354	1047.523804	-688.121643	-132.970001	1061.318848	-576.410034	295.045502	807.534058	-575.508545	-97.512093	825.642334	-624.014893	95.203285	960.662964	402.583435	1.003142	927.161743	422.326874	182.385223
-628.312134	195.725998	861.617310	-641.510925	-2.927271	860.739624	-751.592896	237.853943	421.093140	-684.705444	-25.642035	472.591553	-735.768982	239.523788	67.261650	-737.655334	-11.129592	74.717728	-659.849182	304.836914	1283.620117	-660.494751	-85.756065	1295.228882	-613.925049	105.777550	1320.494141	-597.232117	115.491562	1587.121216	-692.304260	334.501373	1047.551880	-688.119995	-133.032410	1061.303589	-576.428223	295.032196	807.515747	-575.483582	-97.527412	825.635803	-624.101807	95.241943	960.585754	402.580109	1.007969	927.161255	422.329468	182.412369
-628.052429	195.709091	861.795715	-641.393372	-2.821661	860.725159	-751.517029	237.804825	421.090698	-683.797607	-25.067217	472.424438	-735.695251	239.494278	67.300110	-737.242981	-11.155316	74.606537	-659.851563	304.842224	1283.640869	-660.517700	-85.769524	1295.210083	-613.953186	105.741837	1320.487061	-597.260864	115.424896	1587.122681	-692.279541	334.466187	1047.587402	-688.098816	-133.044189	1061.294434	-576.429932	295.024078	807.523743	-575.483643	-97.541145	825.621765	-623.998047	95.186928	960.675720	402.566376	0.993284	927.161316	422.336365	182.367401
-627.982605	195.664902	861.806641	-641.339539	-2.880621	860.725586	-751.489014	237.784988	421.121338	-684.557434	-25.595335	472.577301	-735.677673	239.493530	67.299118	-737.588562	-11.162498	74.677811	-659.813354	304.809631	1283.665405	-660.482361	-85.807343	1295.193726	-614.187317	105.794510	1320.439453	-597.299011	115.367279	1587.102661	-692.262451	334.426025	1047.630127	-688.094788	-133.084320	1061.268311	-576.417175	295.007874	807.547241	-575.481812	-97.547287	825.628845	-623.954712	95.130577	960.683350	402.583466	0.979005	927.172302	422.364227	182.356125
-628.005249	195.637253	861.787842	-641.323730	-2.887418	860.736206	-751.478027	237.741730	421.077576	-684.605164	-25.650784	472.583923	-735.712830	239.500946	67.302116	-737.606323	-11.154988	74.708992	-659.847778	304.796692	1283.680420	-660.489319	-85.829117	1295.203613	-613.942139	105.673500	1320.493408	-597.293701	115.317741	1587.110229	-692.270203	334.437439	1047.631714	-688.066895	-133.083160	1061.252808	-576.402710	295.010803	807.580200	-575.466797	-97.538017	825.606995	-623.957825	95.129997	960.679443	402.576324	0.973916	927.164978	422.378540	182.359131
-627.988342	195.610641	861.783569	-641.293518	-2.855859	860.718689	-751.474854	237.741379	421.062256	-684.610413	-25.645468	472.555420	-735.688477	239.500870	67.303535	-737.624023	-11.149401	74.708275	-659.860107	304.769867	1283.666992	-660.455383	-85.848595	1295.173950	-613.877502	105.641975	1320.480835	-597.294800	115.290329	1587.095947	-692.280579	334.439484	1047.603760	-688.028931	-133.115311	1061.209717	-576.406799	295.028625	807.570190	-575.425964	-97.518448	825.589905	-623.932556	95.126068	960.668274	402.554688	0.988911	927.169495	422.371094	182.352661
-627.999390	195.620667	861.776550	-641.282593	-2.874335	860.716431	-751.464233	237.752304	421.093353	-683.757996	-25.077019	472.444366	-735.663696	239.492264	67.260849	-737.243225	-11.142171	74.629242	-659.874878	304.744629	1283.657349	-660.453491	-85.849670	1295.157349	-613.894897	105.635223	1320.472534	-597.288940	115.249641	1587.093018	-692.260437	334.392731	1047.586426	-688.001160	-133.105087	1061.181519	-576.416809	295.055664	807.550049	-575.370361	-97.505180	825.588623	-623.918030	95.124626	960.662048	402.549652	0.976845	927.156006	422.374481	182.379227
-628.005066	195.619995	861.780701	-641.247009	-2.869047	860.698975	-751.499146	237.721481	421.079987	-683.707825	-25.041479	472.460236	-735.769897	239.497803	67.270920	-737.201843	-11.145807	74.652985	-659.884827	304.735046	1283.660645	-660.435669	-85.866127	1295.157593	-613.892395	105.609215	1320.479004	-597.268738	115.216438	1587.098755	-692.272522	334.368256	1047.611694	-687.967102	-133.135742	1061.179688	-576.437927	295.083160	807.552063	-575.338379	-97.490433	825.569824	-623.888306	95.117348	960.653748	402.512787	0.929237	927.174805	422.381989	182.336624
-627.952087	195.638794	861.802246	-641.228699	-2.876707	860.709167	-751.470520	237.707870	421.090057	-683.773743	-25.038908	472.466553	-735.746765	239.500366	67.287292	-737.282227	-11.150008	74.606705	-659.851563	304.716888	1283.686401	-660.346680	-85.891006	1295.140869	-613.876831	105.577232	1320.480957	-597.264038	115.185608	1587.115479	-692.285950	334.370697	1047.615356	-687.934631	-133.124725	1061.170654	-576.432190	295.074951	807.563782	-575.312927	-97.474190	825.571777	-623.853394	95.115562	960.669556	402.482391	0.948255	927.173401	422.385223	182.321915
-627.926331	195.654739	861.814270	-641.198975	-2.879752	860.691711	-751.498291	237.673584	421.118286	-683.759277	-25.034674	472.464813	-735.753845	239.488388	67.297905	-737.261597	-11.149419	74.602066	-659.930115	304.706573	1283.700684	-660.432678	-85.913895	1295.150269	-613.425354	105.428169	1320.642456	-597.236755	115.144417	1587.122070	-692.296875	334.353180	1047.639160	-687.910522	-133.129181	1061.114502	-576.432617	295.073669	807.559509	-575.272522	-97.479645	825.569031	-623.829529	95.107864	960.667114	402.486908	0.937437	927.177673	422.391663	182.345657
-627.902466	195.587402	861.788574	-641.183533	-2.909477	860.690613	-751.487610	237.676895	421.125916	-683.814331	-25.047094	472.478821	-735.701721	239.491226	67.325531	-737.260193	-11.155755	74.607315	-659.853638	304.645264	1283.698975	-660.338379	-85.974632	1295.094849	-613.882996	105.545242	1320.500732	-597.274414	115.099617	1587.107422	-692.261536	334.327637	1047.643433	-687.887146	-133.181259	1061.126465	-576.431763	295.079224	807.569824	-575.250366	-97.485794	825.566040	-623.807922	95.070816	960.653625	402.490417	0.928824	927.168335	422.421631	182.288803
-627.852539	195.633728	861.803711	-641.131775	-2.950881	860.701538	-751.476440	237.630585	421.116028	-683.802795	-25.075600	472.486053	-735.708496	239.485107	67.295921	-737.253235	-11.163162	74.601768	-659.933655	304.664551	1283.704468	-660.395752	-85.975647	1295.101929	-613.396301	105.375954	1320.664063	-597.235291	115.059944	1587.113281	-692.286377	334.362396	1047.641235	-687.859070	-133.181503	1061.075073	-576.417664	295.078430	807.581360	-575.242676	-97.475716	825.534241	-623.762207	95.072159	960.667175	402.483978	0.928193	927.163391	422.434143	182.317017
-627.845337	195.584274	861.779846	-641.142090	-2.911984	860.671570	-751.486877	237.657425	421.110535	-683.784302	-25.059177	472.466095	-735.735657	239.489502	67.288795	-737.252197	-11.164551	74.588257	-659.832275	304.608643	1283.704956	-660.279968	-86.015129	1295.091431	-613.828674	105.465790	1320.480469	-597.221130	115.042526	1587.063843	-692.276428	334.306244	1047.634277	-687.815857	-133.187408	1061.057373	-576.418152	295.056152	807.576599	-575.223083	-97.468277	825.487671	-623.744751	95.061043	960.638123	402.478302	0.908128	927.157471	422.447052	182.272690
-627.846680	195.568695	861.776062	-641.114929	-2.945574	860.661133	-751.487366	237.659576	421.109924	-683.770264	-25.044048	472.457642	-735.724304	239.499252	67.287720	-737.237732	-11.165327	74.614868	-659.899231	304.593842	1283.689575	-660.316711	-86.024689	1295.067017	-613.380066	105.347130	1320.627808	-597.179077	115.010689	1587.097534	-692.295776	334.311066	1047.618164	-687.771057	-133.203659	1061.040649	-576.391357	295.044861	807.566223	-575.156250	-97.430016	825.474670	-623.722839	95.034195	960.630066	402.476807	0.917538	927.154480	422.453888	182.289536
-627.807861	195.537674	861.766602	-641.095459	-2.949925	860.675110	-751.480652	237.653931	421.106293	-683.758118	-25.039865	472.456085	-735.679504	239.492996	67.300354	-737.227173	-11.142428	74.623901	-659.820190	304.559509	1283.703613	-660.228882	-86.058838	1295.048584	-613.782043	105.436531	1320.452148	-597.159302	114.990791	1587.091309	-692.299683	334.324493	1047.625244	-687.714172	-133.202133	1061.037354	-576.395142	295.021851	807.571777	-575.108093	-97.445564	825.483459	-623.681641	95.026222	960.631165	402.467499	0.877757	927.168457	422.450226	182.272079
-627.770752	195.605942	861.793579	-641.084229	-2.932763	860.677490	-751.500854	237.657654	421.127411	-683.784363	-25.042440	472.469574	-735.707458	239.505646	67.313293	-737.246948	-11.152550	74.622864	-659.809570	304.519440	1283.710083	-660.178894	-86.085052	1295.065186	-613.800476	105.432083	1320.460693	-597.127319	114.963417	1587.108643	-692.291260	334.316345	1047.664063	-687.680969	-133.167023	1061.012695	-576.398193	294.999542	807.587402	-575.085754	-97.432877	825.480347	-623.663940	95.055977	960.646362	402.470917	0.868066	927.170776	422.485138	182.255005
-627.715210	195.564209	861.804749	-641.037781	-2.916220	860.682739	-751.456116	237.614120	421.133301	-684.579224	-25.583788	472.568970	-735.670776	239.442352	67.295349	-737.653809	-11.162261	74.723267	-659.811584	304.506531	1283.707520	-660.137634	-86.109268	1295.061035	-613.788086	105.412270	1320.475586	-597.100281	114.936111	1587.123413	-692.277771	334.296814	1047.667114	-687.643677	-133.196777	1061.012207	-576.361511	294.976685	807.593384	-575.064941	-97.416611	825.454285	-623.622559	95.040192	960.655579	402.464874	0.838575	927.191650	422.484009	182.235977
-627.674866	195.572006	861.815125	-641.000427	-2.918976	860.667969	-751.447815	237.581650	421.120300	-684.609314	-25.608509	472.561188	-735.686096	239.431000	67.291283	-737.653748	-11.157059	74.739914	-659.793701	304.507538	1283.716919	-660.110413	-86.119431	1295.052246	-613.749207	105.401878	1320.484009	-597.043579	114.927292	1587.127808	-692.279053	334.301910	1047.661621	-687.621277	-133.211761	1060.992554	-576.344360	294.953888	807.601074	-575.055176	-97.429649	825.446594	-623.586487	95.030220	960.653503	402.474091	0.836480	927.198242	422.494171	182.234634
-627.685852	195.573456	861.790710	-640.996704	-2.956625	860.673340	-751.456360	237.623184	421.131165	-684.564514	-25.604462	472.578033	-735.681091	239.478149	67.309456	-737.635193	-11.148291	74.714302	-659.769531	304.486481	1283.703125	-660.099426	-86.126610	1295.022705	-613.731628	105.393509	1320.459106	-597.029053	114.901291	1587.112183	-692.245850	334.249756	1047.660767	-687.570496	-133.228973	1060.975952	-576.338440	294.961121	807.572021	-574.987915	-97.396233	825.445129	-623.586914	95.027878	960.643799	402.481018	0.809331	927.192200	422.527039	182.181290
-627.683167	195.564636	861.789124	-640.971069	-2.958226	860.668396	-751.432617	237.603775	421.106201	-684.554810	-25.596643	472.583008	-735.661804	239.461212	67.277763	-737.604431	-11.157146	74.706093	-659.744751	304.471069	1283.686768	-660.058899	-86.156960	1295.003784	-613.727417	105.375000	1320.446899	-596.996338	114.882652	1587.100708	-692.225220	334.239166	1047.655151	-687.531616	-133.227737	1060.946167	-576.322571	294.938538	807.567078	-574.939270	-97.383049	825.435303	-623.570618	95.021996	960.640320	402.502167	0.786062	927.196899	422.539459	182.176193
-627.635803	195.544159	861.799683	-640.954468	-2.936861	860.667603	-751.441040	237.608353	421.109009	-684.555298	-25.606918	472.572449	-735.712158	239.465744	67.263351	-737.643494	-11.162128	74.724236	-659.729370	304.474030	1283.692383	-660.024536	-86.162811	1295.012817	-613.683594	105.348473	1320.449219	-596.977661	114.855095	1587.091064	-692.239502	334.272247	1047.652100	-687.518738	-133.254822	1060.955078	-576.314148	294.919830	807.564819	-574.925415	-97.385490	825.408081	-623.536743	95.014694	960.644897	402.507996	0.779995	927.192566	422.550415	182.190964
-627.649902	195.549637	861.807495	-640.968689	-2.910735	860.664856	-751.428101	237.596603	421.123840	-684.510071	-25.625443	472.571594	-735.678528	239.453552	67.277710	-737.608398	-11.171469	74.719307	-659.698547	304.443909	1283.714722	-659.964294	-86.160057	1295.025879	-613.672668	105.324112	1320.446167	-596.960083	114.825569	1587.086426	-692.220642	334.277191	1047.636841	-687.488586	-133.257690	1060.940552	-576.287781	294.879120	807.578308	-574.912415	-97.403709	825.390442	-623.534729	95.024025	960.645569	402.509918	0.730972	927.192627	422.588989	182.123596
-627.621582	195.555283	861.805969	-640.932800	-2.936188	860.662842	-751.400208	237.577621	421.156738	-684.484619	-25.628101	472.571716	-735.649475	239.448166	67.274048	-737.566467	-11.155262	74.715164	-659.677795	304.441986	1283.723755	-659.979919	-86.187996	1295.005737	-613.642883	105.310440	1320.457764	-596.949951	114.803268	1587.073242	-692.136230	334.178467	1047.652222	-687.483215	-133.264587	1060.941162	-576.182190	295.233917	807.699097	-574.872925	-97.384293	825.407776	-623.501892	95.014427	960.643738	402.509827	0.731952	927.207092	422.595001	182.145050
-627.607178	195.541443	861.802917	-640.887817	-2.956259	860.669373	-751.421448	237.592941	421.171173	-684.512024	-25.646301	472.581573	-735.637878	239.444305	67.301979	-737.593628	-11.163416	74.726967	-659.648926	304.430481	1283.725220	-659.945557	-86.173759	1294.996948	-613.636230	105.305084	1320.466431	-596.911682	114.772987	1587.067627	-692.110718	334.182892	1047.660889	-687.452515	-133.259888	1060.941406	-575.966492	294.820068	807.656677	-574.860229	-97.385506	825.394043	-623.480774	95.004532	960.646484	402.546143	0.753305	927.210510	422.607666	182.145615
-627.582581	195.547333	861.803528	-640.876038	-2.944115	860.662292	-751.425293	237.573944	421.178040	-682.880981	-24.627211	472.333313	-735.648621	239.436035	67.302208	-736.894104	-11.156572	74.538322	-659.626953	304.403320	1283.720337	-659.931030	-86.185150	1294.991821	-613.614929	105.303391	1320.449341	-596.849854	114.765991	1587.073364	-692.032410	334.107361	1047.644287	-687.437683	-133.250504	1060.915649	-576.151184	295.209564	807.714233	-574.836670	-97.374794	825.388184	-623.461121	95.008865	960.643005	402.552063	0.735071	927.209595	422.651642	182.110245
-627.555420	195.593033	861.823608	-640.849609	-2.921256	860.642578	-751.397766	237.554825	421.167969	-682.771912	-24.581514	472.305145	-735.599854	239.443878	67.300064	-736.837524	-11.149098	74.479019	-659.593750	304.390015	1283.710571	-659.918579	-86.215897	1294.978149	-613.607178	105.285736	1320.449463	-596.769043	114.756737	1587.077637	-691.972839	334.081421	1047.632324	-687.404663	-133.281937	1060.916016	-576.114380	295.234619	807.710938	-574.786865	-97.351311	825.381348	-623.443848	95.023994	960.643982	402.553711	0.708803	927.216309	422.667603	182.092499
-627.519531	195.589294	861.827209	-640.796021	-2.923804	860.649292	-751.380676	237.544113	421.163605	-682.760315	-24.603058	472.324860	-735.660828	239.443939	67.302887	-736.886963	-11.147489	74.510933	-659.574341	304.395203	1283.682861	-659.899780	-86.208656	1294.981445	-613.566345	105.277313	1320.450317	-596.729126	114.749954	1587.071167	-691.947327	334.090729	1047.635620	-687.383362	-133.260208	1060.892334	-575.895813	294.774231	807.635498	-574.750122	-97.370834	825.375671	-623.403259	95.023582	960.649658	402.524506	0.688691	927.240906	422.675140	182.113571
-627.526917	195.573441	861.805603	-640.790039	-2.893409	860.644714	-751.352295	237.525391	421.121704	-682.736755	-24.613941	472.303284	-735.609253	239.439835	67.288048	-736.880371	-11.141304	74.527832	-659.560486	304.384491	1283.671997	-659.890564	-86.223099	1294.949707	-613.563049	105.276512	1320.447144	-596.690979	114.736008	1587.065674	-691.945129	334.115753	1047.620361	-687.358582	-133.282761	1060.908325	-575.867004	294.734741	807.626404	-574.745667	-97.358810	825.371216	-623.394043	95.039169	960.635620	402.561462	0.658062	927.230896	422.725677	182.100555
-627.500732	195.540863	861.810486	-640.754822	-2.929452	860.643799	-751.340271	237.517303	421.114899	-682.754211	-24.624832	472.326355	-735.653992	239.443527	67.299950	-736.867126	-11.156400	74.555153	-659.531799	304.393372	1283.675537	-659.844482	-86.201843	1294.971558	-613.562561	105.283806	1320.443237	-596.645752	114.709259	1587.066040	-691.888794	334.071014	1047.610107	-687.346924	-133.286972	1060.901978	-575.865051	294.774567	807.619751	-574.752441	-97.365776	825.350830	-623.365479	95.002632	960.637817	402.579071	0.678008	927.233398	422.736481	182.110916
-627.495605	195.527817	861.798157	-640.711670	-2.915005	860.645447	-751.383972	237.558029	421.176331	-682.711426	-24.621258	472.327423	-735.648193	239.457108	67.312233	-736.845764	-11.146291	74.540970	-659.503357	304.382599	1283.693359	-659.853149	-86.224228	1294.957031	-613.557373	105.293228	1320.447388	-596.589478	114.699310	1587.068848	-691.859375	334.078308	1047.632324	-687.343994	-133.283218	1060.901733	-575.848267	294.753662	807.593811	-574.728943	-97.384232	825.346741	-623.331055	95.011497	960.631409	402.605438	0.651998	927.242676	422.781891	182.077621
-627.454529	195.541061	861.799805	-640.705933	-2.916016	860.633179	-751.332520	237.525848	421.143219	-683.411255	-25.060593	472.425751	-735.605347	239.456787	67.310913	-737.182068	-11.141870	74.619469	-659.499329	304.406586	1283.702881	-659.860046	-86.188118	1294.941650	-613.509949	105.255882	1320.444946	-596.558289	114.691483	1587.057129	-691.809875	334.062012	1047.608398	-687.331177	-133.304001	1060.868408	-575.811584	294.735138	807.603027	-574.691467	-97.379318	825.344543	-623.310608	95.009010	960.626343	402.630157	0.656912	927.245300	422.816010	182.063110
-627.394226	195.537125	861.808289	-640.645874	-2.910003	860.640564	-751.318359	237.527161	421.152527	-683.446777	-25.069443	472.436066	-735.611877	239.444458	67.324440	-737.204895	-11.145733	74.655739	-659.463196	304.401367	1283.690308	-659.800171	-86.200294	1294.958740	-613.499207	105.254791	1320.448364	-596.490234	114.689659	1587.060303	-691.830933	334.151917	1047.608521	-687.286621	-133.306396	1060.887939	-576.047546	294.770966	807.550598	-574.687744	-97.374855	825.334595	-623.257568	95.009911	960.635010	402.656647	0.644995	927.257263	422.876190	182.060059
-627.346619	195.567139	861.818604	-640.604736	-2.895787	860.633606	-751.303589	237.537186	421.184692	-682.643555	-24.590126	472.313019	-735.620056	239.444427	67.298004	-736.868835	-11.134060	74.549141	-659.432800	304.374146	1283.682373	-659.743225	-86.215958	1294.947754	-613.484375	105.262428	1320.429077	-596.431763	114.677498	1587.048706	-691.792786	334.116913	1047.586548	-687.271362	-133.296371	1060.868774	-575.768127	294.706116	807.595093	-574.667847	-97.345291	825.309814	-623.220154	95.023590	960.637390	402.653687	0.600291	927.261047	422.880524	182.053055
-627.321777	195.539200	861.828003	-640.589417	-2.910749	860.642700	-751.312256	237.542725	421.186676	-682.599670	-24.565933	472.314331	-735.626404	239.444183	67.297371	-736.788574	-11.142828	74.521317	-659.417603	304.410187	1283.676270	-659.770996	-86.193398	1294.930786	-613.449890	105.266991	1320.449219	-596.374023	114.677559	1587.043701	-691.737366	334.097687	1047.603760	-687.249695	-133.297592	1060.865356	-575.734192	294.730011	807.597473	-574.634155	-97.362152	825.306519	-623.202515	95.001556	960.646851	402.677521	0.599520	927.272766	422.926514	182.040588
-627.258789	195.590439	861.840942	-640.535278	-2.918364	860.638977	-751.302124	237.536926	421.192291	-682.597656	-24.564466	472.304962	-735.618408	239.444260	67.297501	-736.788391	-11.137706	74.534569	-659.415161	304.408112	1283.670044	-659.760742	-86.193909	1294.928711	-613.436401	105.274673	1320.448120	-596.359009	114.660728	1587.012085	-691.712280	334.114166	1047.576660	-687.217468	-133.290421	1060.868774	-575.718445	294.710846	807.593811	-574.575317	-97.341171	825.331604	-623.149841	95.015320	960.651978	402.712555	0.605842	927.273132	422.947449	182.042755
-627.218079	195.566971	861.830505	-640.513306	-2.887923	860.641479	-751.313049	237.543747	421.196198	-682.596069	-24.588594	472.311737	-735.638794	239.430832	67.295815	-736.818054	-11.144314	74.525085	-659.359741	304.417206	1283.679688	-659.719727	-86.206825	1294.920776	-613.421570	105.267502	1320.458862	-596.300415	114.656357	1587.020752	-691.710327	334.143982	1047.578979	-687.205444	-133.252274	1060.867065	-575.646179	294.707855	807.590149	-574.558411	-97.347282	825.325134	-623.108398	95.023216	960.646973	402.728760	0.584551	927.281799	422.972687	182.005280
-627.214905	195.545547	861.817871	-640.496643	-2.912854	860.648254	-751.307983	237.553391	421.188568	-682.560791	-24.586695	472.318665	-735.623108	239.444000	67.298813	-736.834717	-11.140665	74.527519	-659.349182	304.409149	1283.666626	-659.697083	-86.177277	1294.923462	-613.359619	105.268860	1320.471313	-596.242432	114.661102	1587.012817	-691.662598	334.122772	1047.561768	-687.174866	-133.235809	1060.864014	-575.627319	294.724884	807.589905	-574.547058	-97.350960	825.312683	-623.091736	95.010078	960.643433	402.745880	0.591210	927.274658	422.992950	182.005249
-627.158325	195.522659	861.803162	-640.444458	-2.928296	860.646667	-751.296509	237.546341	421.185822	-682.645020	-24.666656	472.328278	-735.646240	239.465897	67.317207	-736.855164	-11.144246	74.570580	-659.322327	304.417236	1283.672852	-659.685120	-86.174210	1294.912842	-613.346313	105.281982	1320.455200	-596.212463	114.659737	1587.002930	-691.601929	334.097137	1047.559326	-687.157288	-133.274933	1060.876465	-575.594299	294.753540	807.581604	-574.526184	-97.334648	825.303589	-623.044678	94.997726	960.636230	402.773315	0.575872	927.285767	423.032104	181.985275
-627.456726	195.431198	861.559875	-640.585999	-3.057684	860.641418	-751.341980	237.580704	421.153534	-682.747681	-24.730322	472.347931	-735.652405	239.456024	67.266930	-736.942566	-11.151026	74.573090	-659.289307	304.428467	1283.656006	-659.669983	-86.172035	1294.887817	-613.321350	105.276039	1320.453857	-596.137939	114.683220	1587.000610	-691.553650	334.100708	1047.555176	-687.128235	-133.247940	1060.860107	-575.587463	294.760620	807.574097	-574.496765	-97.341087	825.307556	-623.148438	95.007607	960.500793	402.845154	0.576788	927.267700	423.084106	181.971771
-627.428467	195.415619	861.536438	-640.563843	-3.061992	860.641846	-751.316284	237.564468	421.144531	-682.635620	-24.660778	472.320068	-735.682251	239.486679	67.300339	-736.911377	-11.134035	74.560989	-659.256165	304.433075	1283.656738	-659.614685	-86.168396	1294.918823	-613.295044	105.278015	1320.464722	-596.098755	114.689186	1586.985474	-691.572205	334.177429	1047.546631	-687.102966	-133.229630	1060.865234	-575.513184	294.785156	807.554077	-574.473389	-97.340096	825.284546	-623.120361	95.009018	960.489075	402.868073	0.560237	927.287109	423.114624	181.941376
-627.345520	195.473480	861.563354	-640.499451	-3.059552	860.636719	-751.320313	237.601135	421.165894	-683.313354	-25.091013	472.420380	-735.724426	239.451675	67.309433	-737.238708	-11.149596	74.655525	-659.216064	304.438721	1283.647095	-659.596436	-86.169098	1294.917480	-613.282898	105.287880	1320.445923	-596.019653	114.692482	1586.995117	-691.557251	334.197937	1047.561523	-687.072632	-133.243530	1060.861328	-575.763306	294.832764	807.479614	-574.441406	-97.332001	825.290222	-623.060913	95.023376	960.501404	402.858704	0.532924	927.288208	423.122345	181.932556
-627.329041	195.455444	861.574402	-640.473999	-3.035307	860.641541	-751.293213	237.588501	421.170807	-683.307007	-25.110617	472.423859	-735.684937	239.484619	67.326881	-737.214050	-11.158075	74.613548	-659.186768	304.432220	1283.645508	-659.569153	-86.159805	1294.914795	-613.244629	105.302101	1320.448730	-595.928528	114.704323	1587.013916	-691.473389	334.175232	1047.558472	-687.040588	-133.245895	1060.876343	-575.487549	294.790802	807.541626	-574.453491	-97.369720	825.263306	-623.051392	95.024338	960.510559	402.863434	0.515625	927.285278	423.160278	181.907089
-627.330811	195.439697	861.565247	-640.463440	-3.087604	860.657104	-751.285889	237.581604	421.159760	-683.307251	-25.105236	472.419067	-735.683594	239.446808	67.311066	-737.202087	-11.152392	74.642365	-659.169128	304.459930	1283.642334	-659.510376	-86.160759	1294.921875	-613.229187	105.307953	1320.461426	-595.866089	114.724991	1587.014648	-691.434387	334.190460	1047.542725	-686.991699	-133.225967	1060.876953	-575.472412	294.818512	807.548096	-574.421875	-97.324760	825.266357	-623.033752	95.002731	960.512451	402.906036	0.532045	927.287659	423.195892	181.929626
-627.287476	195.414749	861.573853	-640.407532	-3.054448	860.658325	-751.251526	237.540268	421.184448	-683.231934	-25.110533	472.441223	-735.634705	239.445572	67.317795	-737.236328	-11.142560	74.632004	-659.146301	304.457001	1283.641479	-659.491394	-86.137688	1294.923828	-613.232727	105.321594	1320.445435	-595.803101	114.747192	1587.021484	-691.404602	334.191589	1047.529785	-686.982666	-133.222702	1060.855225	-575.424316	294.848480	807.548523	-574.387085	-97.317879	825.251953	-622.993286	95.004082	960.518311	402.939789	0.517819	927.294861	423.233093	181.927032
-627.275696	195.441910	861.578186	-640.407532	-3.045285	860.660400	-751.250916	237.529129	421.204437	-684.000122	-25.605610	472.515289	-735.653198	239.434296	67.330643	-737.617615	-11.148072	74.728668	-659.095764	304.455261	1283.658569	-659.447693	-86.147011	1294.893921	-613.437805	105.448563	1320.408691	-595.706299	114.761589	1587.055786	-691.323853	334.160980	1047.570801	-686.940430	-133.229111	1060.877808	-575.402649	294.835236	807.546448	-574.370483	-97.332817	825.244019	-622.983337	95.020317	960.521057	402.951508	0.499576	927.296326	423.280853	181.894501
-627.274353	195.371124	861.539368	-640.410034	-3.071147	860.640625	-751.260437	237.547668	421.201324	-684.081299	-25.684597	472.534363	-735.671875	239.423248	67.308800	-737.631165	-11.142247	74.753601	-659.142578	304.536926	1283.698120	-659.475220	-86.110779	1294.890137	-613.279297	105.375641	1320.446533	-595.615784	114.785759	1587.115967	-691.304688	334.192200	1047.550903	-686.906921	-133.223724	1060.855347	-575.376831	294.854797	807.549194	-574.333984	-97.313843	825.242249	-622.986328	94.981194	960.492126	402.976837	0.522657	927.289429	423.311401	181.896286
-627.242859	195.367981	861.533386	-640.381775	-3.047228	860.628235	-751.210205	237.544662	421.181000	-683.988159	-25.682077	472.533142	-735.597412	239.452759	67.314156	-737.619141	-11.142024	74.752121	-659.101013	304.560364	1283.726318	-659.432312	-86.106216	1294.883545	-613.483704	105.468842	1320.425781	-595.541931	114.813263	1587.187500	-691.264587	334.210632	1047.560669	-686.883789	-133.235443	1060.839966	-575.333435	294.876404	807.552246	-574.308044	-97.322128	825.231384	-622.960022	94.988274	960.483276	403.033600	0.504101	927.292969	423.365875	181.900192
-627.226257	195.354813	861.529724	-640.332764	-3.035929	860.634155	-751.212769	237.555817	421.176331	-683.981934	-25.704044	472.533691	-735.625061	239.459076	67.318497	-737.641846	-11.121148	74.722946	-659.127136	304.584717	1283.727173	-659.492493	-86.084572	1294.873047	-613.355896	105.404503	1320.488647	-595.432495	114.869186	1587.265015	-691.230103	334.231659	1047.567993	-686.849976	-133.255325	1060.842529	-575.317017	294.886169	807.544250	-574.290588	-97.316727	825.236328	-622.937927	94.994492	960.485657	403.067749	0.519042	927.282837	423.418518	181.884903
-627.171753	195.352585	861.534851	-640.273804	-3.042695	860.642334	-751.203125	237.604950	421.189728	-683.924866	-25.716343	472.531311	-735.648376	239.464920	67.311584	-737.653381	-11.114882	74.707718	-659.121155	304.592133	1283.739868	-659.503418	-86.056168	1294.892700	-613.445129	105.394547	1320.519897	-595.271057	114.873169	1587.454590	-691.158325	334.226532	1047.572021	-686.805115	-133.281067	1060.850586	-575.246704	294.873383	807.562622	-574.221191	-97.311264	825.259033	-622.893677	94.992584	960.493713	403.102417	0.545836	927.269165	423.432922	181.894669
-627.124512	195.374252	861.535400	-640.220642	-3.049515	860.631348	-751.152527	237.544388	421.160004	-683.824524	-25.704294	472.526947	-735.609741	239.464340	67.306580	-737.593506	-11.139343	74.733376	-659.152466	304.610748	1283.760132	-659.526306	-86.051018	1294.923096	-613.607483	105.401390	1320.561890	-595.095032	114.909241	1587.715698	-691.148438	334.303375	1047.589355	-686.755981	-133.261215	1060.840942	-575.224121	294.874390	807.579102	-574.154602	-97.282631	825.282715	-622.841431	94.994606	960.488220	403.127594	0.508621	927.295166	423.478241	181.870712
-627.111145	195.361816	861.532593	-640.165222	-3.029055	860.630310	-751.165222	237.552155	421.151459	-683.774780	-25.681999	472.509949	-735.648010	239.471329	67.330254	-737.670532	-11.132892	74.714996	-659.087708	304.537903	1283.747437	-659.566284	-86.059029	1294.937012	-613.876160	105.444847	1320.663818	-594.915955	114.930527	1588.019043	-691.048645	334.311981	1047.613892	-686.699463	-133.306412	1060.897705	-575.140625	294.885742	807.603821	-574.108765	-97.275230	825.291260	-622.812622	95.001968	960.486938	403.157349	0.537839	927.286560	423.492950	181.875198
-627.055176	195.331985	861.518005	-640.140869	-3.021587	860.619751	-751.178467	237.556747	421.170166	-683.780212	-25.710545	472.509918	-735.664246	239.460571	67.302971	-737.649719	-11.139261	74.762787	-659.226379	304.620544	1283.828491	-659.762878	-86.031555	1294.987183	-614.178223	105.454590	1320.786743	-594.772888	114.956444	1588.307007	-691.030945	334.387207	1047.618286	-686.698425	-133.358322	1060.925049	-575.090515	294.884247	807.640808	-574.044434	-97.246880	825.359619	-622.789917	94.992004	960.476257	403.203857	0.508798	927.292786	423.539276	181.841400
-627.029114	195.299408	861.524719	-640.078613	-3.019652	860.626465	-751.116272	237.547882	421.184967	-683.734375	-25.713762	472.522064	-735.588989	239.452988	67.315109	-737.600830	-11.144258	74.764336	-659.440186	304.594513	1283.803345	-659.976257	-86.001083	1295.038574	-614.498718	105.498215	1320.922241	-594.606567	115.016678	1588.446289	-690.969727	334.421265	1047.635498	-686.655945	-133.398819	1060.956665	-575.021057	294.870239	807.686707	-573.990051	-97.268158	825.422241	-622.762573	94.979561	960.484863	403.260132	0.511834	927.306519	423.587189	181.856094
-626.984619	195.289230	861.531982	-640.045410	-3.019128	860.648621	-751.090393	237.543701	421.209717	-683.682495	-25.761570	472.538574	-735.627808	239.451050	67.335701	-737.621155	-11.147410	74.773544	-659.696411	304.410187	1283.737671	-660.179382	-86.010124	1295.079102	-614.706787	105.493690	1321.039795	-594.470886	115.055923	1588.508423	-690.964600	334.492676	1047.620728	-686.638184	-133.389252	1060.972900	-574.931824	294.895294	807.746765	-573.869507	-97.254730	825.516968	-622.751282	94.983299	960.502625	403.309021	0.481422	927.296753	423.632019	181.846313
-626.927307	195.296051	861.565063	-639.964233	-3.034846	860.673706	-751.034851	237.551575	421.234833	-682.781555	-25.214581	472.401367	-735.632751	239.446518	67.337990	-737.248962	-11.140952	74.672592	-659.885010	304.444244	1283.784668	-660.415344	-86.034370	1295.140991	-614.859558	105.490471	1321.125244	-594.312256	115.088913	1588.492432	-690.986328	334.549530	1047.628418	-686.628479	-133.405380	1061.008667	-574.799561	294.901917	807.844971	-573.717773	-97.205864	825.608948	-622.716614	94.978531	960.535461	403.353271	0.497886	927.320984	423.644348	181.845566
-626.919312	195.283737	861.566895	-639.937683	-3.033654	860.692505	-750.970093	237.547775	421.213928	-682.700195	-25.185715	472.382172	-735.648804	239.425461	67.345985	-737.271240	-11.111734	74.645370	-660.052307	304.514191	1283.821777	-660.619629	-86.048630	1295.179321	-614.993896	105.510826	1321.185059	-594.139648	115.139206	1588.431030	-690.871338	334.435425	1047.677979	-686.664673	-133.412247	1061.045898	-574.645569	294.885529	807.920227	-573.576721	-97.221359	825.727600	-622.703918	94.982689	960.546387	403.387970	0.472396	927.321350	423.661102	181.814941
-626.878967	195.286041	861.604370	-639.910400	-2.969969	860.691040	-750.944153	237.557739	421.195679	-682.671814	-25.269880	472.420441	-735.678223	239.415848	67.347450	-737.295471	-11.103866	74.663979	-660.226624	304.513885	1283.818604	-660.743103	-86.063461	1295.219360	-615.073853	105.540710	1321.247314	-594.031799	115.224991	1588.301392	-690.975830	334.503510	1047.678101	-686.699036	-133.438843	1061.084595	-574.749634	294.943848	807.965088	-573.410400	-97.191811	825.850525	-622.677124	94.995590	960.564941	403.420654	0.519299	927.323975	423.661041	181.824051
-626.855469	195.262650	861.600220	-639.865906	-2.980164	860.722351	-750.899841	237.574738	421.224091	-682.613159	-25.273148	472.388824	-735.657715	239.420044	67.358955	-737.334595	-11.104577	74.670326	-660.320129	304.563965	1283.865845	-660.830933	-86.100510	1295.278809	-615.054626	105.560120	1321.289551	-593.948486	115.312721	1588.135864	-690.965332	334.457245	1047.709229	-686.749023	-133.438904	1061.131348	-574.790894	295.298157	808.116211	-573.239319	-97.192413	826.006531	-622.663574	94.998924	960.580933	403.448883	0.473244	927.348816	423.698486	181.785126
-626.857300	195.233231	861.579895	-639.841125	-2.967325	860.742920	-750.880249	237.586304	421.207886	-682.564331	-25.313702	472.440735	-735.677673	239.450012	67.318390	-737.338745	-11.121029	74.707619	-660.390869	304.528320	1283.864990	-660.870728	-86.147469	1295.308716	-614.975952	105.551933	1321.323486	-593.859314	115.379585	1587.971313	-691.009583	334.494690	1047.755371	-686.819275	-133.440384	1061.136719	-574.463196	294.938324	808.213501	-573.111145	-97.162239	826.141846	-622.667603	95.013367	960.583008	403.487976	0.473630	927.362549	423.723480	181.782043
-626.856323	195.232956	861.578369	-639.851929	-2.960872	860.748535	-750.889709	237.635971	421.227753	-682.511108	-25.359180	472.429626	-735.751221	239.459076	67.316399	-737.408569	-11.112408	74.706314	-660.428955	304.606934	1283.910156	-660.863647	-86.114578	1295.352173	-614.882568	105.581741	1321.292236	-593.783447	115.493248	1587.817505	-691.099121	334.560577	1047.773315	-686.862915	-133.418182	1061.145264	-574.338745	294.913757	808.354797	-572.884460	-97.067993	826.345398	-622.676697	95.019661	960.585510	403.561737	0.482928	927.370300	423.751678	181.802567
-626.846130	195.242401	861.583435	-639.862671	-2.919940	860.744019	-750.864563	237.657623	421.226593	-682.484924	-25.435205	472.418976	-735.709412	239.467239	67.319031	-737.407898	-11.117908	74.750458	-660.257202	304.572754	1283.931885	-660.683533	-86.173714	1295.350952	-614.761963	105.573761	1321.315308	-593.731995	115.590141	1587.704468	-691.192993	334.691376	1047.819336	-686.885803	-133.458450	1061.195557	-574.261536	294.877869	808.467224	-572.682861	-97.008553	826.535706	-622.701599	95.040321	960.588379	403.605835	0.484876	927.363586	423.790375	181.792953
-626.833557	195.284332	861.580872	-639.874023	-2.910244	860.715210	-750.888977	237.665527	421.218048	-682.292786	-25.380907	472.376190	-735.740784	239.461365	67.293991	-737.367737	-11.119039	74.715630	-660.072266	304.540497	1283.943970	-660.451843	-86.172897	1295.355347	-614.600281	105.563141	1321.335938	-593.681824	115.692116	1587.604980	-691.252319	334.841553	1047.869995	-686.922791	-133.532440	1061.247314	-574.330994	295.225433	808.644470	-572.477905	-96.909081	826.737610	-622.700989	95.051857	960.572510	403.654083	0.501948	927.361694	423.822601	181.815933
-626.820251	195.280792	861.559265	-639.865845	-2.872793	860.708557	-750.882385	237.706894	421.264587	-682.238953	-25.447899	472.387756	-735.722656	239.454788	67.336945	-737.364319	-11.117358	74.679665	-659.799927	304.450653	1283.947876	-660.186951	-86.179390	1295.369751	-614.380737	105.536499	1321.327393	-593.626831	115.801559	1587.544434	-691.238892	335.138580	1047.971802	-686.925537	-133.722900	1061.324219	-574.253967	295.223663	808.774170	-572.227600	-96.804642	826.968689	-622.697021	95.076263	960.559204	403.679932	0.491667	927.373108	423.835419	181.825668
-626.778137	195.251587	861.570190	-639.827026	-2.855385	860.729797	-750.878418	237.675858	421.245453	-682.179626	-25.492449	472.369354	-735.692200	239.435974	67.325256	-737.457764	-11.135628	74.690735	-659.491943	304.376465	1283.989868	-659.862305	-86.160370	1295.392456	-614.189453	105.522911	1321.375366	-593.549744	115.895325	1587.511230	-691.128418	335.487488	1048.100586	-686.909607	-134.033722	1061.467407	-574.190552	295.201172	808.919067	-572.018372	-96.765274	827.253296	-622.667603	95.075821	960.576538	403.736877	0.529231	927.362000	423.861572	181.843048
-626.780823	195.252487	861.572205	-639.832886	-2.850443	860.731628	-750.908447	237.695633	421.261871	-682.243896	-25.585922	472.383331	-735.688049	239.435165	67.326447	-737.495544	-11.143169	74.744026	-659.163147	304.264862	1284.046753	-659.519165	-86.115326	1295.498047	-613.992004	105.514282	1321.436646	-593.467651	115.991837	1587.498779	-690.989258	335.951904	1048.232422	-686.842041	-134.388870	1061.640259	-574.097351	295.252350	809.127319	-571.741943	-96.694290	827.621216	-622.669128	95.078285	960.578186	403.710297	0.527697	927.367981	423.844574	181.825531
-626.727234	195.252991	861.554199	-639.829590	-2.822520	860.719116	-750.873535	237.652985	421.229065	-682.251160	-25.607332	472.400696	-735.708069	239.423584	67.318565	-737.520203	-11.141977	74.744286	-658.826111	304.153717	1284.139038	-659.239624	-86.072083	1295.538940	-613.821594	105.482239	1321.552368	-593.317261	116.095764	1587.531006	-690.771423	336.499939	1048.377075	-686.751038	-134.875381	1061.896240	-573.755615	294.990723	809.285767	-571.445129	-96.647865	828.066040	-622.631531	95.091797	960.561951	403.786133	0.526601	927.352295	423.888214	181.866211
-626.581299	195.380829	861.607483	-639.759521	-2.752874	860.733521	-750.824219	237.621689	421.205048	-682.248901	-25.634169	472.421844	-735.574646	239.436798	67.284851	-737.551147	-11.142345	74.750458	-658.518982	304.047882	1284.203491	-658.956177	-85.980087	1295.678589	-613.660278	105.473991	1321.652954	-593.175598	116.215668	1587.539063	-690.515930	337.233673	1048.536865	-686.587219	-135.358017	1062.172852	-573.243286	295.155151	809.644836	-571.112732	-96.648659	828.554382	-622.538269	95.168236	960.597107	403.790985	0.522398	927.352478	423.902191	181.861618
-626.701294	195.211945	861.588745	-639.761108	-2.824510	860.773071	-750.808411	237.601303	421.168671	-681.584290	-25.237909	472.351013	-735.605835	239.451004	67.314804	-737.231873	-11.130374	74.685745	-658.216309	303.887848	1284.239868	-658.661621	-85.878571	1295.833130	-613.521423	105.468597	1321.796387	-593.010620	116.323730	1587.551270	-690.275330	338.102600	1048.802368	-686.376465	-135.959991	1062.505493	-573.182983	295.395355	809.953369	-570.746643	-96.693398	829.050720	-622.563660	95.080742	960.604065	403.820129	0.551604	927.363281	423.916779	181.870377
-626.656372	195.207230	861.638733	-639.709473	-2.793942	860.807434	-750.752502	237.552795	421.165222	-681.600281	-25.237860	472.370697	-735.569397	239.456451	67.316360	-737.217041	-11.106987	74.694130	-657.876709	303.672211	1284.276855	-658.401489	-85.736549	1295.997314	-613.350403	105.439560	1321.942505	-592.849976	116.432060	1587.554565	-689.965698	339.055939	1049.072510	-686.173706	-136.674713	1062.852295	-572.746460	295.705627	810.408386	-570.282654	-96.841492	829.655090	-622.507080	95.085434	960.645264	403.881927	0.576558	927.347290	423.941559	181.892914
-626.636658	195.180801	861.669373	-639.662476	-2.807170	860.832153	-750.709534	237.511261	421.149689	-682.419189	-25.705793	472.496796	-735.533752	239.442184	67.311569	-737.607361	-11.121294	74.794380	-657.499817	303.464111	1284.302612	-658.216431	-85.651909	1296.151855	-613.143738	105.414986	1322.091431	-592.648499	116.563644	1587.549072	-689.641663	340.097656	1049.358276	-685.915588	-137.381302	1063.202881	-572.068237	296.335754	811.073975	-569.765137	-97.166962	830.268372	-622.450562	95.062523	960.670410	403.913971	0.561860	927.351379	423.972229	181.888641
-626.611755	195.225723	861.729126	-639.601257	-2.763186	860.849792	-750.691772	237.500580	421.149414	-682.485962	-25.743172	472.512482	-735.492188	239.429169	67.325638	-737.677307	-11.110498	74.791306	-657.169922	303.092499	1284.190430	-658.072693	-85.571556	1296.326294	-612.932556	105.349762	1322.191162	-592.452820	116.694756	1587.515625	-689.379211	341.257721	1049.582886	-685.674194	-138.041290	1063.545410	-571.192932	296.781128	811.835449	-569.108337	-97.669952	830.938354	-622.386353	95.086380	960.706604	403.939270	0.604283	927.343872	423.976501	181.926468
-626.609314	195.258255	861.778625	-639.551636	-2.763498	860.875671	-750.682251	237.482498	421.168182	-682.504395	-25.706882	472.539551	-735.493591	239.435852	67.347656	-737.657837	-11.118535	74.769424	-656.806458	302.814728	1284.094360	-657.913513	-85.566284	1296.476685	-613.014587	105.435570	1322.216553	-592.232300	116.821129	1587.472168	-689.131897	342.428894	1049.772095	-685.605103	-138.964157	1063.852295	-570.131287	297.398315	812.571533	-568.331848	-98.284721	831.673584	-622.333374	95.091667	960.741272	403.954071	0.606048	927.357849	423.984558	181.924271
-626.586182	195.282120	861.783325	-639.482910	-2.761568	860.887512	-750.688599	237.486649	421.174622	-682.540039	-25.713589	472.579132	-735.458862	239.421921	67.332466	-737.701233	-11.112403	74.795761	-656.514587	302.574615	1284.002197	-657.935852	-85.507133	1296.606689	-612.531128	105.236755	1322.344238	-591.927368	116.984741	1587.454346	-689.055359	343.616913	1049.909546	-685.339966	-139.435257	1064.132202	-568.763184	298.305908	813.472351	-567.520264	-99.167839	832.374329	-622.254761	95.108620	960.746033	403.956451	0.602020	927.358459	424.007477	181.914658
-626.581360	195.314743	861.828552	-639.435486	-2.783731	860.906982	-750.733154	237.533188	421.198395	-682.521484	-25.699459	472.558563	-735.489441	239.420486	67.314316	-737.759460	-11.123331	74.817947	-656.215088	302.376648	1283.913086	-657.924500	-85.427483	1296.717651	-612.298279	105.170715	1322.349121	-591.652405	117.147995	1587.409302	-689.039673	344.649414	1050.092285	-685.388245	-140.148132	1064.398804	-567.113464	298.987366	814.293701	-566.477600	-100.226921	833.161194	-622.205200	95.102051	960.775696	403.971100	0.615241	927.376526	423.992920	181.950760
-626.589111	195.347549	861.818237	-639.393066	-2.782411	860.894531	-750.787720	237.556839	421.237152	-682.539551	-25.693022	472.534088	-735.548523	239.424088	67.349655	-737.770142	-11.137372	74.794884	-655.848755	302.159546	1283.823120	-657.795471	-85.471024	1296.791992	-612.134949	105.125221	1322.335693	-591.330627	117.308861	1587.353882	-689.180115	345.601685	1050.179199	-685.427551	-140.484268	1064.686523	-565.627441	300.729309	815.318787	-565.316406	-101.619415	833.978333	-622.144531	95.118195	960.759583	404.003296	0.640982	927.372437	424.013519	181.971191
-626.730042	195.519287	861.845215	-639.770508	-2.317447	860.797791	-750.848328	237.575485	421.269165	-682.370911	-25.583895	472.404297	-735.640198	239.410461	67.327141	-737.653015	-11.143453	74.789536	-655.656677	302.094482	1283.738892	-657.751404	-85.431808	1296.855103	-611.925232	105.057274	1322.280151	-591.071106	117.429665	1587.251831	-689.369202	346.347382	1050.281250	-685.632080	-140.826218	1064.860596	-563.894714	302.497223	816.381409	-563.723511	-103.058144	835.033936	-622.323181	95.354446	960.714905	404.016113	0.665356	927.372742	424.034637	181.975540
-626.620239	195.403824	861.844055	-639.324280	-2.842206	860.856140	-750.836731	237.591400	421.273926	-682.521423	-25.700430	472.510803	-735.648987	239.407059	67.349174	-737.756470	-11.173314	74.791885	-655.516907	301.960968	1283.635620	-657.608093	-85.441109	1296.916504	-611.720642	105.003326	1322.219360	-590.759216	117.582443	1587.147461	-689.599243	346.884674	1050.387451	-686.095947	-141.212250	1064.988892	-561.888306	304.607422	817.496521	-562.728577	-105.067986	835.648071	-622.069641	95.086838	960.746826	404.055573	0.681568	927.359192	424.034668	182.004547
-626.658020	195.401672	861.842712	-639.271057	-2.949157	860.854126	-750.863220	237.634811	421.278168	-682.273743	-25.590939	472.464813	-735.664856	239.382156	67.345047	-737.655029	-11.152637	74.780762	-655.398682	301.866364	1283.549561	-657.386963	-85.493637	1296.935913	-611.493286	104.963097	1322.122803	-590.393555	117.722244	1587.050659	-689.860291	347.240875	1050.436279	-686.366272	-141.107437	1065.152344	-559.582092	307.131866	818.767395	-560.843384	-106.826118	836.885803	-622.036011	95.035927	960.742310	404.052856	0.677043	927.352173	424.032867	182.007355
-626.663330	195.404068	861.833740	-639.228943	-2.994210	860.853210	-750.803894	237.621506	421.262329	-682.228943	-25.633387	472.481567	-735.666626	239.409973	67.340729	-737.626648	-11.151903	74.781090	-655.368469	301.811005	1283.486694	-657.259949	-85.500717	1296.908691	-611.226135	104.950371	1322.005493	-590.068604	117.859833	1586.973633	-690.195679	347.354309	1050.464233	-686.954285	-141.169357	1065.183350	-556.977356	309.954193	820.066711	-559.720093	-109.405632	837.509399	-622.005554	95.020767	960.736145	404.090881	0.703771	927.357300	424.044983	182.022491
-626.705688	195.362778	861.791138	-639.245178	-3.104904	860.859924	-750.809998	237.650436	421.240387	-682.234802	-25.729067	472.492340	-735.700439	239.423615	67.329109	-737.604919	-11.156888	74.779099	-655.384949	301.785522	1283.400879	-657.052856	-85.533798	1296.889771	-610.946716	104.925926	1321.890625	-589.607117	118.072990	1586.911377	-690.586609	347.275970	1050.437012	-687.509460	-141.023392	1065.269653	-554.245789	313.116669	821.476257	-557.954102	-111.722237	838.667847	-621.994934	94.968842	960.714050	404.087158	0.723027	927.358215	424.014099	182.017365
-626.766235	195.321869	861.766357	-639.249817	-3.161822	860.825500	-750.749146	237.640274	421.241577	-682.123291	-25.769356	472.459900	-735.659546	239.404785	67.297531	-737.571472	-11.156165	74.811211	-655.436584	301.793762	1283.316162	-656.903748	-85.603729	1296.812622	-610.627991	104.932220	1321.756104	-589.209900	118.218819	1586.818726	-690.937805	346.983063	1050.340820	-688.013611	-140.571945	1065.235229	-551.453491	316.600403	822.938293	-556.363342	-114.482437	839.640320	-622.001160	94.916641	960.681519	404.075562	0.731470	927.353394	423.993225	182.091156
-626.810181	195.370239	861.784668	-639.252380	-3.161038	860.824280	-750.726624	237.641266	421.235962	-682.010803	-25.789505	472.456024	-735.713196	239.388107	67.299141	-737.531921	-11.157368	74.807556	-655.525452	301.816284	1283.224243	-656.755920	-85.690529	1296.688599	-610.368042	104.953705	1321.542969	-588.789917	118.387672	1586.731445	-691.356445	346.619995	1050.223022	-688.782593	-140.191757	1065.157471	-548.535522	320.105225	824.492859	-554.640930	-117.266899	840.750977	-621.999207	94.932442	960.687134	404.080475	0.752417	927.350220	423.983063	182.084457
-627.025330	195.531128	861.811768	-639.709167	-2.640989	860.730652	-750.699036	237.636215	421.245880	-681.864807	-25.768724	472.338226	-735.698181	239.371445	67.345009	-737.542419	-11.171700	74.827415	-655.622375	301.874603	1283.158569	-656.834778	-85.597321	1296.421631	-610.066772	104.948067	1321.337524	-588.403015	118.523949	1586.582275	-691.660095	346.073334	1050.081421	-689.406311	-139.657410	1064.968140	-545.653503	324.165710	826.440247	-552.840149	-120.223137	841.890808	-622.259094	95.191971	960.644470	404.073669	0.753855	927.343262	423.971680	182.096970
-627.101990	195.447830	861.819702	-639.725891	-2.671114	860.726990	-750.632080	237.579224	421.226959	-681.859924	-25.876097	472.361298	-735.732605	239.389221	67.361259	-737.551636	-11.170125	74.825317	-655.747131	301.948029	1283.116577	-656.692932	-85.658737	1296.255127	-609.663269	104.931572	1321.196411	-588.033142	118.658272	1586.389404	-692.007202	345.438812	1049.877197	-690.121155	-139.129456	1064.757080	-542.629211	327.687988	828.190674	-550.918457	-123.104530	843.188660	-622.286316	95.131248	960.644348	404.082611	0.775371	927.340820	423.957184	182.080032
-627.206787	195.447708	861.835938	-639.770386	-2.714542	860.739441	-750.579407	237.575333	421.247681	-681.549683	-25.749941	472.287933	-735.699646	239.380539	67.385132	-737.355591	-11.178183	74.807648	-655.894592	302.054352	1283.165771	-656.544189	-85.769867	1296.046021	-609.237976	104.916809	1321.021484	-587.653015	118.816582	1586.167480	-692.348755	344.851715	1049.684326	-690.886536	-138.708160	1064.631104	-539.595337	331.180542	830.142334	-549.394165	-126.131584	844.342041	-622.336670	95.109703	960.655945	404.120300	0.828042	927.320801	423.940277	182.135147
-627.284912	195.429703	861.860413	-639.744690	-2.810045	860.772949	-750.545288	237.567932	421.239441	-681.560791	-25.786747	472.178650	-735.709717	239.379013	67.364128	-737.417358	-11.187095	74.812386	-655.946716	302.150604	1283.181030	-656.339783	-85.911858	1295.824585	-609.088196	105.050728	1320.736694	-587.277832	118.947006	1585.989136	-692.603943	344.267578	1049.505005	-691.694214	-138.363602	1064.360474	-536.621277	334.544434	832.048706	-547.474426	-128.320450	845.646790	-622.366882	95.064079	960.685547	404.117889	0.813455	927.306030	423.951416	182.137009
-627.413452	195.386490	861.866272	-639.787292	-2.838435	860.788635	-750.514587	237.548935	421.185089	-682.234802	-26.312193	472.381836	-735.692505	239.390686	67.347961	-737.759705	-11.185105	74.896095	-656.047913	302.225189	1283.185059	-656.171509	-85.998268	1295.632690	-608.506592	104.980293	1320.573364	-586.905273	119.079865	1585.754028	-692.730591	343.676453	1049.352417	-692.197021	-137.867874	1064.164917	-533.927490	337.919250	833.879028	-545.666199	-131.095154	846.980957	-622.424805	95.036201	960.693298	404.105713	0.827255	927.303345	423.917084	182.179077
-627.223755	195.465775	862.131592	-639.684998	-2.698898	860.795837	-750.450073	237.482010	421.166626	-682.640198	-26.556065	472.383423	-735.685181	239.387314	67.332558	-737.955200	-11.201988	74.940308	-656.086548	302.284332	1283.239380	-655.952576	-86.090553	1295.397827	-608.080383	104.979759	1320.368408	-586.544189	119.189644	1585.555542	-692.611267	343.037750	1049.228516	-692.547119	-137.496384	1063.919678	-531.000000	341.119812	836.115967	-543.739014	-133.980530	848.465027	-622.369019	95.016518	960.837952	404.115540	0.857454	927.308411	423.900665	182.168869
-627.372253	195.458939	862.123047	-639.741028	-2.743522	860.821106	-750.474792	237.427689	421.153992	-682.526001	-26.624546	472.460541	-735.656006	239.375916	67.362053	-737.952759	-11.187027	74.948334	-656.140076	302.375061	1283.337158	-655.802185	-86.117752	1295.228638	-607.651978	104.949142	1320.118896	-586.141418	119.275604	1585.352173	-692.345276	342.492371	1049.167114	-692.639404	-137.011536	1063.675171	-528.048645	344.049164	838.380127	-541.474060	-137.364502	850.324463	-622.442444	95.011383	960.843445	404.116486	0.869411	927.312988	423.893616	182.197067
-627.495056	195.479019	862.130859	-639.777954	-2.758630	860.821777	-750.527283	237.415710	421.169922	-682.472595	-26.626450	472.460571	-735.593628	239.340744	67.327133	-737.924805	-11.221665	74.977051	-656.083008	302.438782	1283.501099	-655.472717	-86.214478	1295.099976	-607.248962	104.934822	1319.959961	-585.812073	119.381943	1585.137695	-691.743469	341.571594	1049.159668	-692.663452	-136.587540	1063.427734	-525.137817	346.841705	840.466553	-539.286743	-140.210907	851.919617	-622.494629	95.013634	960.844543	404.117554	0.870480	927.314392	423.882446	182.210052
-627.642822	195.459915	862.110962	-639.813049	-2.783472	860.837341	-750.556702	237.412949	421.152832	-682.497375	-26.608540	472.453430	-735.643127	239.340042	67.332909	-737.916199	-11.213387	74.990768	-655.926392	302.426178	1283.674072	-655.029968	-86.375313	1294.974365	-607.063354	104.971657	1319.792969	-585.439758	119.236862	1584.862915	-691.073975	341.485168	1049.091553	-692.615173	-136.320541	1063.180786	-522.118469	349.571350	842.948425	-536.861389	-142.896011	853.705933	-622.558655	95.014168	960.839600	404.116180	0.874921	927.315063	423.871094	182.215195
-627.780518	195.475708	862.103394	-639.867065	-2.782654	860.860718	-750.602112	237.377579	421.143402	-682.507507	-26.633904	472.493561	-735.586121	239.340240	67.332550	-737.929993	-11.221442	75.008507	-655.916809	302.515381	1283.886963	-654.833252	-86.417686	1294.890991	-606.504639	104.852669	1319.671509	-585.103271	119.265808	1584.673706	-690.162720	341.138092	1049.043823	-692.306885	-136.042358	1062.965210	-519.146423	352.110748	844.943481	-534.540039	-146.049667	855.464111	-622.614075	95.040352	960.843201	404.127930	0.872864	927.325134	423.881714	182.201279
-627.936951	195.483261	862.086670	-639.906433	-2.786248	860.841003	-750.669922	237.361145	421.098846	-682.533691	-26.577854	472.497223	-735.586853	239.363678	67.323669	-737.882141	-11.226042	74.993370	-655.761169	302.536133	1284.088623	-654.566895	-86.490288	1294.812622	-606.104919	104.794693	1319.559814	-584.761719	119.255470	1584.520508	-688.946594	340.596985	1048.994995	-691.790955	-135.780273	1062.827759	-516.094482	354.657684	846.876831	-532.198853	-149.299835	857.270691	-622.659668	95.044411	960.819092	404.129456	0.872493	927.326294	423.877319	182.212265
-628.039124	195.460693	862.066162	-639.918335	-2.794617	860.881165	-750.723633	237.355850	421.067963	-682.579834	-26.578354	472.495636	-735.525940	239.374451	67.291992	-737.851318	-11.270322	75.002434	-655.533142	302.548157	1284.305786	-654.285339	-86.531807	1294.792969	-605.796326	104.775726	1319.423706	-584.437317	119.257980	1584.375854	-687.546875	340.374481	1048.916016	-691.147766	-135.651169	1062.704712	-512.942993	357.320709	848.769592	-529.793091	-152.606018	859.144531	-622.693604	95.063026	960.826721	404.122314	0.881828	927.324829	423.855103	182.231659
-628.189331	195.489624	862.055054	-639.971497	-2.739721	860.877197	-750.838501	237.359787	421.043518	-682.616577	-26.572699	472.499176	-735.568665	239.351547	67.272598	-737.849792	-11.275711	74.992584	-655.247559	302.480865	1284.481079	-653.910950	-86.649307	1294.857056	-605.465820	104.770844	1319.424561	-584.109497	119.238640	1584.267456	-685.939880	339.997955	1048.871582	-690.305115	-135.690628	1062.670532	-509.837006	360.070984	850.544067	-527.358704	-155.877701	860.970337	-622.736084	95.110367	960.812561	404.121277	0.910053	927.313843	423.849792	182.265015
-628.545410	195.551865	861.881409	-640.099976	-2.842250	860.876526	-751.008606	237.412659	421.058319	-682.628662	-26.539169	472.478241	-735.619446	239.351395	67.264732	-737.788879	-11.296971	74.997871	-654.981812	302.479706	1284.639648	-653.654114	-86.697456	1294.900879	-605.124023	104.774193	1319.379883	-583.778748	119.217155	1584.179443	-684.185669	339.710999	1048.777222	-689.312195	-135.868729	1062.633667	-506.749359	363.046783	852.201050	-524.972168	-159.335709	862.775146	-622.850098	95.183510	960.711731	404.115509	0.920450	927.310486	423.819672	182.257263
-628.680359	195.558563	861.860962	-640.155518	-2.800034	860.862915	-751.103394	237.384567	421.028656	-682.754089	-26.599768	472.489197	-735.652039	239.365143	67.254349	-737.824951	-11.332967	75.036224	-654.657227	302.517761	1284.812500	-653.394348	-86.734070	1294.969604	-604.958923	104.827637	1319.324219	-583.442139	119.192139	1584.145996	-682.258118	339.409332	1048.681274	-688.170410	-136.199554	1062.677856	-503.566681	366.325531	853.857544	-522.594116	-162.767410	864.536133	-622.893127	95.212769	960.688782	404.108398	0.916365	927.307129	423.812744	182.256134
-628.736938	195.603455	861.877075	-640.176147	-2.778247	860.875244	-751.202332	237.406952	421.017792	-682.824768	-26.622271	472.509796	-735.600769	239.383774	67.269089	-737.770508	-11.355411	75.067940	-654.420593	302.560272	1284.982300	-653.226563	-86.732086	1295.157227	-604.501343	104.746094	1319.324951	-583.082153	119.170731	1584.110718	-680.326111	339.223633	1048.651001	-686.954102	-136.723831	1062.723267	-500.597260	369.473785	855.198608	-520.149902	-166.263000	866.346497	-622.883179	95.243698	960.697327	404.115601	0.913800	927.314880	423.815063	182.263367
-628.789612	195.654449	861.872742	-640.187744	-2.713612	860.859924	-751.303711	237.429703	421.008728	-682.827881	-26.625614	472.498779	-735.624756	239.406860	67.294876	-737.731140	-11.395576	75.087395	-654.097717	302.593781	1285.099854	-653.055176	-86.732544	1295.331665	-604.216431	104.721588	1319.340576	-582.653320	119.106010	1584.192627	-678.400757	339.195648	1048.639893	-685.602722	-137.333481	1062.834839	-497.882965	372.494537	856.455933	-517.896240	-169.674408	867.848511	-622.861328	95.295250	960.681091	404.102081	0.926782	927.300842	423.816040	182.265244
-628.850342	195.728439	861.883789	-640.189880	-2.691297	860.850220	-751.404663	237.480621	421.003357	-682.869019	-26.602478	472.484344	-735.586060	239.419388	67.288940	-737.760010	-11.399499	75.078331	-653.705933	302.615356	1285.219849	-652.919067	-86.740341	1295.560059	-603.948059	104.709297	1319.391602	-582.200195	119.034081	1584.239502	-676.568542	339.394653	1048.667969	-684.198547	-138.146011	1063.002441	-495.338196	375.185059	857.621216	-515.988831	-173.325638	869.150940	-622.850098	95.334335	960.676697	404.100494	0.934494	927.302368	423.797424	182.298325
-628.924133	195.794144	861.876282	-640.219788	-2.633148	860.843384	-751.440430	237.458405	420.981659	-682.878418	-26.592421	472.473114	-735.567749	239.422058	67.249840	-737.764526	-11.401234	75.083092	-653.325684	302.606628	1285.360596	-652.790771	-86.735832	1295.779419	-603.712830	104.688843	1319.485718	-581.729980	118.972054	1584.310059	-674.734192	339.834991	1048.738770	-682.931519	-138.984863	1063.149902	-492.966187	377.826141	858.636963	-513.996643	-176.557724	870.387024	-622.828979	95.395103	960.660889	404.083099	0.947813	927.309692	423.784302	182.314041
-628.798706	195.657669	861.864563	-639.732849	-3.208632	860.961365	-751.411133	237.422653	420.948090	-682.847168	-26.534298	472.565674	-735.436890	239.419159	67.230064	-737.770691	-11.431011	75.107063	-652.892761	302.518799	1285.477905	-652.654419	-86.781120	1296.006104	-603.442566	104.649498	1319.663574	-581.229736	118.943375	1584.399170	-673.018555	340.518829	1048.859619	-681.547974	-140.000610	1063.437622	-490.749725	380.136230	859.489868	-512.192932	-179.827209	871.596436	-622.520203	95.127716	960.714722	404.083405	0.962657	927.296326	423.780304	182.316223
-628.813232	195.693237	861.874329	-639.686340	-3.223294	860.978577	-751.463989	237.414230	420.951813	-682.839661	-26.532116	472.584961	-735.399109	239.418869	67.230713	-737.728943	-11.451699	75.130287	-652.479675	302.452667	1285.624390	-652.634399	-86.772461	1296.272949	-603.200806	104.611679	1319.830933	-580.669922	118.905960	1584.475708	-671.353638	341.268921	1048.998047	-680.223328	-141.151398	1063.782593	-488.740234	382.169067	860.225647	-510.471405	-182.865860	872.630249	-622.464966	95.143631	960.723633	404.075806	0.960911	927.295349	423.764374	182.310974
-628.757446	195.727463	861.886475	-639.630615	-3.167285	860.979187	-751.486511	237.420502	420.973419	-682.843018	-26.529734	472.572174	-735.392578	239.403610	67.272049	-737.757080	-11.447729	75.124893	-652.041138	302.370453	1285.779785	-652.630066	-86.747658	1296.490356	-602.927307	104.552025	1320.010132	-580.115845	118.906387	1584.517334	-669.794678	342.294373	1049.272705	-678.888489	-142.305176	1064.152222	-486.899750	384.144226	860.919373	-508.996490	-185.839142	873.520386	-622.352905	95.179832	960.723206	404.062927	0.992709	927.275818	423.750061	182.327118
-628.697876	195.718903	861.893982	-639.522522	-3.171414	861.010193	-751.434021	237.365372	420.977509	-682.852295	-26.485735	472.574158	-735.324585	239.409836	67.300064	-737.723267	-11.445717	75.114944	-651.514587	302.234161	1285.930542	-652.647217	-86.682487	1296.691406	-602.661316	104.505760	1320.171997	-579.450562	118.843575	1584.651367	-668.290222	343.373657	1049.522217	-677.605225	-143.540802	1064.478882	-485.252197	385.858887	861.510315	-507.580414	-188.582657	874.367065	-622.228699	95.185905	960.737793	404.064362	1.001283	927.279602	423.738831	182.338181
-628.627930	195.793488	861.926331	-639.443665	-3.132031	861.007446	-751.450684	237.363831	421.003967	-682.837341	-26.465260	472.573456	-735.308472	239.387909	67.327011	-737.746460	-11.455894	75.152489	-650.988403	302.125092	1286.122925	-652.683044	-86.619400	1296.989746	-602.492371	104.510414	1320.218018	-578.806763	118.748032	1584.716797	-667.020081	344.520691	1049.893066	-676.277100	-144.865311	1064.952393	-483.758850	387.066864	862.047302	-506.490417	-191.228027	874.968567	-622.082397	95.222214	960.743713	404.049316	1.007807	927.274353	423.705292	182.332245
-628.487183	195.792389	861.902527	-639.270203	-3.103184	861.002380	-751.405701	237.298676	421.000000	-682.832092	-26.365229	472.568085	-735.227295	239.352631	67.302513	-737.730896	-11.444946	75.129707	-650.369019	301.926544	1286.314575	-652.616089	-86.588943	1297.217285	-601.969116	104.374901	1320.363525	-578.094360	118.762886	1584.757324	-665.920166	345.790100	1050.345337	-675.088318	-146.063736	1065.427002	-482.444702	387.863861	862.597595	-505.571136	-193.730377	875.469360	-621.864746	95.244003	960.722046	404.017273	0.988399	927.274353	423.686371	182.345505
-628.450867	195.522003	861.888855	-639.100159	-3.130617	861.015259	-751.382690	237.281937	420.967438	-682.858398	-26.344196	472.599304	-735.177734	239.362686	67.335152	-737.710449	-11.453963	75.135605	-649.745300	301.711487	1286.531372	-652.534302	-86.486023	1297.463745	-601.471558	104.281349	1320.456055	-577.314941	118.776489	1584.856689	-664.949890	347.044891	1050.869873	-674.067078	-147.269775	1065.865967	-481.398468	388.424591	863.058594	-504.667542	-195.846329	875.978455	-621.707520	95.112259	960.715271	403.988922	0.967451	927.281555	423.677643	182.336060
-628.352112	195.397171	861.944458	-638.923889	-3.133738	861.021118	-751.384644	237.298569	420.988464	-682.888672	-26.305328	472.619659	-735.232910	239.386307	67.371231	-737.706543	-11.445896	75.136787	-649.137939	301.498779	1286.712769	-652.448608	-86.396019	1297.687012	-600.992310	104.178040	1320.483887	-576.559814	118.768158	1584.980103	-664.140869	348.349884	1051.427734	-673.111755	-148.453522	1066.344360	-480.657349	388.845673	863.388062	-503.976074	-197.887466	876.384888	-621.531799	95.025429	960.741089	403.983978	0.975142	927.275757	423.681702	182.324539
-628.021423	195.461472	862.005798	-638.640869	-3.102913	861.017700	-751.304260	237.292358	421.054993	-682.831238	-26.220255	472.646179	-735.221558	239.381973	67.368401	-737.700745	-11.403097	75.148232	-648.466064	301.330109	1287.036621	-652.278259	-86.289787	1297.920044	-600.636047	104.174698	1320.484253	-575.943726	118.943604	1585.091919	-663.313599	349.565826	1052.047607	-672.252930	-149.636948	1066.912109	-480.442413	389.679504	863.632996	-503.506989	-199.721619	876.627319	-621.215027	95.037369	960.768494	403.979462	0.981851	927.274597	423.675812	182.335434
-627.633484	195.570801	862.040222	-638.377625	-3.035447	861.004089	-751.178528	237.244919	421.067932	-682.760803	-26.157307	472.626068	-735.191772	239.351624	67.346115	-737.698303	-11.390175	75.170631	-647.875916	301.221069	1287.340576	-652.075745	-86.166733	1298.134644	-599.901428	104.024612	1320.534546	-575.248413	118.877541	1585.244141	-662.754517	350.738007	1052.652954	-671.592163	-150.837204	1067.481689	-480.270172	389.931549	863.693665	-503.261017	-201.260559	876.977905	-620.854126	95.092506	960.774170	403.940430	0.972944	927.281982	423.640686	182.342392
-627.488525	195.998657	862.080444	-638.945679	-2.174038	860.698975	-751.135254	237.321930	421.152008	-682.654968	-26.115271	472.470917	-735.246826	239.358841	67.396103	-737.612793	-11.369477	75.170921	-647.272156	301.090912	1287.633057	-651.822937	-86.094864	1298.280640	-599.267578	103.937141	1320.559448	-574.435547	118.932449	1585.387085	-662.343933	351.838623	1053.208252	-671.087646	-151.909317	1068.008423	-480.377167	389.988464	863.597778	-503.121796	-202.611023	877.072327	-620.880188	95.507347	960.615845	403.946899	0.998359	927.240845	423.642975	182.337555
-626.984253	196.136932	861.787598	-638.742188	-2.222995	860.675720	-750.893860	237.262314	421.180450	-682.625183	-26.129757	472.476746	-735.250916	239.354782	67.402069	-737.613342	-11.368056	75.198517	-646.655823	300.959442	1287.877563	-651.499146	-86.002373	1298.444824	-598.632813	103.860825	1320.611572	-573.770325	118.934967	1585.505127	-662.141724	352.898865	1053.744751	-670.701660	-152.925735	1068.496460	-480.754028	389.926270	863.381042	-503.181549	-203.731461	877.164490	-620.350647	95.659187	960.437256	403.924377	0.967612	927.248230	423.621613	182.326035
-626.503540	196.011459	862.267761	-638.222168	-2.107647	860.687500	-750.658081	237.260361	421.184723	-682.424377	-26.046265	472.460663	-735.171204	239.335831	67.440300	-737.596313	-11.353235	75.211922	-646.094666	300.939087	1288.133057	-651.219788	-85.919273	1298.568726	-598.067810	103.822121	1320.633301	-573.067871	118.917564	1585.631958	-662.024170	353.598602	1054.182983	-670.421509	-153.893387	1069.000610	-481.342316	389.724335	862.981689	-503.424835	-204.606400	877.146729	-619.996033	95.428986	960.698303	403.893677	0.981239	927.250061	423.593811	182.328354
-626.263672	196.079132	862.228333	-638.361328	-1.467275	860.542908	-750.475891	237.290436	421.243713	-682.303589	-26.073576	472.390381	-735.234253	239.351776	67.433525	-737.520264	-11.351104	75.204086	-645.505127	300.927704	1288.373657	-650.830261	-85.845566	1298.694336	-597.468323	103.781143	1320.734985	-572.414856	118.868301	1585.710327	-662.062500	353.970276	1054.643921	-670.454407	-154.710022	1069.390869	-482.196411	389.366119	862.418884	-503.902222	-205.254135	877.009094	-619.779724	95.692108	960.584045	403.879974	1.004192	927.226685	423.585571	182.347107
-625.835327	196.119308	861.725647	-638.228333	-1.582915	860.509888	-750.237183	237.294968	421.336090	-682.325195	-26.170185	472.415619	-735.273438	239.345444	67.490013	-737.557434	-11.325140	75.265457	-644.884644	300.902008	1288.587036	-650.372559	-85.850349	1298.803345	-596.868591	103.810463	1320.852173	-571.902222	118.781555	1585.727295	-662.238464	354.277069	1055.002686	-670.523254	-155.476883	1069.803223	-483.238495	388.903839	861.701904	-504.612244	-205.769928	876.755615	-619.207886	95.854523	960.282043	403.866669	1.012553	927.216492	423.558807	182.343811
-625.475830	195.956482	862.042480	-637.908325	-1.398172	860.491516	-750.126587	237.408401	421.420929	-682.197449	-26.156857	472.395142	-735.469299	239.353287	67.536659	-737.465149	-11.326636	75.319679	-644.382751	300.903687	1288.771118	-650.035583	-85.803970	1298.859375	-596.005859	103.808327	1320.918335	-571.550293	118.741814	1585.670288	-662.555908	354.477875	1055.288452	-670.799377	-156.141785	1070.166382	-484.529602	388.319763	860.848206	-505.420776	-205.986603	876.441772	-618.883118	95.692932	960.430603	403.864777	1.000818	927.238159	423.561615	182.342438
-624.593384	196.579758	862.157898	-637.578003	-1.116203	860.423340	-749.823669	237.432419	421.548401	-682.031189	-26.157784	472.406128	-735.498840	239.326279	67.565681	-737.444946	-11.319105	75.302513	-643.947327	300.981812	1288.884644	-649.714355	-85.665970	1298.904297	-595.104065	103.823936	1320.919434	-571.305847	118.583862	1585.640137	-662.972351	354.494476	1055.515991	-671.161682	-156.693054	1070.527954	-486.009644	387.588013	859.791931	-506.490662	-206.016068	875.968750	-618.211487	96.016243	960.443604	403.836334	1.007492	927.238220	423.542236	182.328354
-623.574585	195.896393	862.089783	-635.518250	-3.300034	861.097656	-749.106628	237.219147	421.414398	-681.894836	-26.170469	472.816345	-735.154419	239.315994	67.581749	-737.455872	-11.316478	75.335739	-643.365784	300.957245	1288.921143	-649.226807	-85.673172	1298.946289	-594.129822	103.847557	1320.857422	-571.113586	118.561523	1585.638794	-663.650024	354.836517	1055.708618	-671.572937	-157.148209	1070.907959	-487.760956	386.618347	858.625549	-507.834015	-205.996460	875.490845	-616.918396	95.046967	960.785278	403.824005	1.014670	927.234985	423.528381	182.347107
-623.279602	195.901169	862.010132	-635.564026	-2.778494	861.007874	-748.745056	237.213058	421.428101	-681.776917	-26.206575	472.736786	-735.196411	239.282791	67.604454	-737.418579	-11.268158	75.353607	-642.753723	300.997589	1288.913696	-648.599609	-85.658615	1298.987549	-593.168762	103.806175	1320.703857	-571.022339	118.421310	1585.672119	-664.196289	354.382843	1055.867554	-672.161499	-157.545120	1071.209595	-489.748352	385.592682	857.169495	-509.204254	-205.414841	874.661072	-616.621399	95.269623	960.677979	403.823975	0.984590	927.247559	423.536926	182.322021
-622.725037	195.823807	861.960144	-635.203796	-2.721594	860.960632	-748.439392	237.246948	421.477417	-681.614075	-26.182360	472.724670	-735.248718	239.266464	67.635452	-737.387085	-11.249648	75.372047	-642.038574	301.025513	1288.802246	-647.926819	-85.685715	1299.013794	-592.159973	103.759789	1320.579224	-570.960999	118.281746	1585.773804	-664.904846	354.599152	1055.959839	-672.801575	-157.796295	1071.490479	-492.315704	384.812500	855.717041	-510.818634	-204.719635	873.942017	-616.089111	95.242714	960.619446	403.795044	0.975142	927.256653	423.506439	182.317657
-622.045471	195.455002	861.806641	-634.251404	-3.535424	861.067566	-748.062622	237.251709	421.522949	-681.327209	-26.118998	472.838623	-735.261169	239.259613	67.691086	-737.393494	-11.198394	75.348396	-641.206970	301.062897	1288.658936	-647.198486	-85.681496	1298.870483	-591.313477	103.811073	1320.299561	-570.979492	118.216042	1585.881226	-665.612793	354.436890	1056.057129	-673.499878	-158.064011	1071.786011	-494.912781	383.376678	853.694153	-512.644714	-203.817749	873.023010	-615.271545	94.801636	960.597778	403.765228	0.997482	927.238220	423.484528	182.351486
-621.556152	195.289581	861.570801	-633.854492	-3.709003	861.019348	-747.658875	237.249496	421.574188	-681.246948	-26.191439	472.877075	-735.203186	239.222366	67.724365	-737.431763	-11.174963	75.348099	-640.414246	301.164703	1288.495850	-646.396179	-85.626625	1298.783936	-590.156616	103.668449	1320.153687	-570.958984	118.088226	1586.063721	-666.403931	354.250214	1056.156860	-674.245667	-158.273926	1072.104614	-497.325623	381.300568	851.677734	-514.621277	-202.627151	871.939209	-614.705444	94.712135	960.440613	403.769501	0.993229	927.224854	423.498993	182.337662
-620.996704	195.239990	861.492432	-633.362122	-3.784728	860.969971	-747.266174	237.231583	421.594879	-680.940979	-26.127207	472.860687	-735.195801	239.220779	67.741707	-737.423645	-11.150990	75.379601	-639.405823	301.176422	1288.319336	-645.461121	-85.689774	1298.782104	-589.148926	103.626610	1320.008179	-570.895264	117.748856	1586.212646	-667.204163	354.230804	1056.262329	-674.997620	-158.397018	1072.365479	-500.454865	379.351837	849.543274	-516.534912	-201.296692	870.865112	-614.106384	94.655151	960.367188	403.760559	1.009267	927.224365	423.476410	182.375839
-620.441711	195.191589	861.424927	-632.934387	-3.808870	860.914490	-746.844238	237.213196	421.630524	-680.730042	-26.177980	472.854553	-735.122192	239.230240	67.763374	-737.402039	-11.149796	75.405960	-638.307007	301.079681	1288.100342	-644.414917	-85.727829	1298.668945	-588.220947	103.579330	1319.886108	-570.932373	117.606689	1586.375977	-667.974670	354.123047	1056.344604	-675.757141	-158.458084	1072.605713	-503.864075	377.338074	846.989502	-518.916809	-200.235596	869.686707	-613.546326	94.612099	960.296509	403.751129	0.984501	927.238464	423.480225	182.326889
-619.899292	195.275177	861.407959	-632.864136	-3.270954	860.799194	-746.488586	237.260208	421.714844	-680.578369	-26.306154	472.757874	-735.053101	239.187195	67.836082	-737.438293	-11.155296	75.450378	-637.185120	300.983459	1287.845459	-643.426392	-85.762817	1298.546509	-587.221558	103.495468	1319.786377	-570.917664	117.478348	1586.587769	-668.653503	353.935913	1056.481323	-676.585144	-158.482864	1072.897705	-507.710724	375.687195	844.628174	-521.592896	-198.450531	868.155029	-613.126953	94.832726	960.214355	403.726318	1.029986	927.230103	423.447327	182.329407
-619.253052	195.191345	861.344727	-632.296997	-3.352519	860.765381	-746.034058	237.245102	421.780182	-680.305298	-26.382177	472.777832	-735.024780	239.188492	67.893082	-737.395935	-11.197718	75.463387	-636.070557	300.927643	1287.743774	-642.401672	-85.769287	1298.464600	-586.320068	103.428398	1319.730713	-570.863953	117.339912	1586.762451	-669.319580	353.696045	1056.606934	-677.448242	-158.447632	1073.136108	-511.697113	373.670746	842.146057	-524.432922	-196.459290	866.453674	-612.438599	94.754044	960.154907	403.702423	1.039517	927.218567	423.439484	182.358124
-618.629761	195.136276	861.331543	-631.672363	-3.436948	860.712158	-745.679138	237.218994	421.813629	-679.981750	-26.396761	472.748291	-735.040588	239.138687	67.910660	-737.410950	-11.186691	75.495926	-634.978760	300.849579	1287.566528	-641.499634	-85.758202	1298.406372	-585.369202	103.306190	1319.650879	-570.773987	117.225548	1586.945557	-670.140930	353.441315	1056.780396	-678.238037	-158.389801	1073.389771	-515.454529	370.481995	839.409302	-527.762756	-194.534027	864.621826	-611.731384	94.659157	960.110168	403.706696	1.050601	927.196167	423.429016	182.381470
-617.957947	195.066635	861.317017	-631.060730	-3.435525	860.699341	-745.095215	237.079483	421.835266	-679.693665	-26.467451	472.746582	-734.929749	239.144928	67.981277	-737.409302	-11.250490	75.512970	-633.763428	300.731934	1287.459229	-640.513367	-85.828659	1298.363647	-584.532349	103.224159	1319.620850	-570.650330	117.063622	1587.114624	-670.886169	353.079254	1056.942871	-678.972107	-158.285828	1073.663330	-519.794250	368.057098	836.830872	-530.736206	-192.326294	862.837341	-611.010742	94.616234	960.085693	403.687317	1.055255	927.183777	423.426544	182.357697
-617.118896	194.751953	861.278931	-629.982788	-4.117058	860.849792	-744.393555	236.827438	421.768433	-679.378113	-26.496826	472.861450	-734.659790	239.135483	68.007347	-737.401367	-11.255610	75.568405	-632.560486	300.680817	1287.357544	-639.659973	-85.895355	1298.309204	-583.788513	103.165489	1319.598511	-570.393982	116.989250	1587.338623	-671.674194	352.632263	1057.140137	-679.761169	-158.047104	1073.868774	-524.386292	365.551300	834.157898	-533.851379	-189.850708	860.899292	-610.054749	94.230659	960.143494	403.642822	1.058464	927.177246	423.406281	182.361511
-616.368652	194.652298	861.255920	-629.279236	-4.249410	860.841980	-743.988953	236.826324	421.810211	-679.140381	-26.582258	472.921692	-734.710083	239.137527	68.035431	-737.356873	-11.307547	75.625328	-631.503418	300.660034	1287.298950	-638.918396	-85.978752	1298.333130	-582.737305	102.994820	1319.657715	-570.091675	116.907562	1587.497925	-672.402222	352.026123	1057.286011	-680.249939	-157.699402	1074.234863	-529.131531	363.057037	831.572510	-537.214417	-187.369797	858.860229	-609.259766	94.114845	960.118774	403.597198	1.008349	927.182800	423.374573	182.356232
-615.829529	194.778687	861.224121	-629.056519	-3.714898	860.696899	-743.728638	236.930130	421.950836	-678.888184	-26.623789	472.884766	-734.793945	239.104233	68.087067	-737.347473	-11.306222	75.665108	-630.450378	300.666534	1287.221191	-638.256287	-85.991112	1298.352173	-581.882385	102.913979	1319.635620	-569.708618	116.776169	1587.747559	-673.235596	351.353210	1057.470703	-680.958618	-157.357346	1074.426880	-533.905273	360.399231	829.037231	-540.809875	-184.978058	856.717041	-608.749695	94.356346	960.011536	403.596863	1.051395	927.179871	423.382446	182.356232
-615.514954	195.340393	861.249695	-629.490173	-2.197958	859.873413	-743.509033	237.059052	422.206970	-678.615417	-26.668844	472.672363	-734.895264	239.102676	68.206894	-737.318542	-11.318466	75.743896	-629.317322	300.627441	1287.117188	-637.511047	-86.082474	1298.288574	-581.093018	102.834457	1319.752441	-569.289795	116.704689	1587.898071	-674.013794	350.129791	1057.701782	-681.599731	-156.799179	1074.593750	-538.902649	357.851776	826.530151	-544.231506	-182.592316	854.706726	-608.393677	94.883377	959.546875	403.574554	1.053437	927.183228	423.380768	182.348343
-614.181519	194.369476	861.142456	-627.228516	-4.426990	860.797729	-742.657959	236.732635	422.074677	-678.271667	-26.747849	473.071991	-734.485291	239.089279	68.225128	-737.282471	-11.371276	75.777885	-628.271667	300.628784	1286.981689	-636.813782	-86.172272	1298.197876	-580.358398	102.764984	1319.806763	-568.753906	116.628395	1588.134155	-674.972900	349.771729	1057.818604	-682.332825	-156.125961	1074.637817	-544.008362	355.353424	824.194641	-547.896118	-180.392014	852.531921	-606.935181	93.895775	960.011658	403.552032	1.022582	927.186584	423.380066	182.340942
-613.934387	195.098160	861.172485	-627.975830	-2.449565	859.909790	-742.487366	236.832809	422.314270	-677.879883	-26.732073	472.713440	-734.612732	239.046814	68.282486	-737.195984	-11.374042	75.838913	-627.272827	300.628143	1286.895752	-636.133362	-86.255486	1298.136108	-579.371704	102.582375	1319.902588	-568.203247	116.514153	1588.314941	-675.893188	348.739044	1058.010010	-683.144409	-155.235718	1074.641235	-549.125000	352.865540	821.926208	-551.919556	-178.417877	850.305115	-606.751648	94.682098	959.513672	403.538086	1.069065	927.160828	423.373322	182.366592
-612.799133	194.587555	861.119568	-626.241638	-3.915070	860.395752	-741.882019	236.750290	422.303741	-677.474609	-26.862572	472.957184	-734.468140	239.034103	68.335503	-737.244202	-11.423288	75.909630	-626.262451	300.684265	1286.816895	-635.384338	-86.368118	1298.100220	-578.474121	102.452400	1319.922607	-567.475281	116.501747	1588.490234	-676.822083	347.614594	1058.161255	-684.009949	-154.257111	1074.549805	-554.487427	350.930939	819.849609	-555.726746	-176.600143	848.255981	-605.504639	94.026070	959.761902	403.504425	1.067412	927.169006	423.356628	182.355820
-611.824707	194.139847	861.030518	-624.999939	-4.713686	860.727295	-741.200256	236.552658	422.253876	-677.011414	-26.953711	473.070374	-734.265869	238.974869	68.345955	-737.169983	-11.455119	75.964859	-625.261475	300.688629	1286.667603	-634.557434	-86.538918	1297.931885	-577.729675	102.397675	1319.834106	-566.798279	116.448799	1588.585938	-677.886230	346.404449	1058.286865	-684.924377	-153.031113	1074.364258	-559.488708	348.323456	817.803711	-559.525818	-174.797119	846.285522	-604.485901	93.639359	959.898621	403.449524	1.048652	927.134583	423.350830	182.374527
-611.031311	194.038620	860.961731	-624.281128	-4.841307	860.647949	-740.568237	236.400803	422.219025	-676.577332	-26.997587	473.048035	-734.043091	238.995895	68.377136	-737.120056	-11.474856	75.999191	-624.284912	300.691376	1286.506348	-633.850281	-86.703339	1297.757568	-576.603333	102.244972	1319.768677	-566.058228	116.401299	1588.635254	-678.944519	345.078094	1058.456909	-685.875061	-151.575806	1074.180054	-564.394226	346.063721	816.049438	-563.373962	-173.171585	844.377686	-603.653320	93.509537	959.813538	403.416687	1.045869	927.130249	423.346313	182.363617
-610.369202	194.168091	860.931641	-624.027527	-4.279976	860.494568	-739.947388	236.297668	422.274078	-676.053711	-27.057528	472.943970	-733.924011	238.955307	68.412216	-737.044067	-11.508570	76.073219	-623.209656	300.428192	1286.352661	-632.932556	-87.192184	1297.540405	-575.563721	102.167282	1319.770996	-565.316223	116.382339	1588.624756	-680.061584	343.755676	1058.544312	-686.832703	-150.033691	1074.033691	-569.361755	343.979309	814.452148	-567.213074	-171.683258	842.531311	-603.105713	93.756088	959.707947	403.365417	1.049077	927.121521	423.318604	182.346634
-609.583801	194.127167	860.877075	-623.345764	-4.271561	860.493835	-739.470947	236.325577	422.412231	-675.578003	-27.160103	472.984131	-733.918091	238.909882	68.470566	-736.974854	-11.518932	76.145798	-622.104675	300.347412	1286.187378	-632.051086	-87.573593	1297.370239	-574.524231	102.043755	1319.719604	-564.550171	116.362839	1588.596558	-681.204895	342.432526	1058.785889	-688.095520	-148.537643	1073.776001	-574.643677	341.919861	812.773865	-571.146973	-170.344116	840.704468	-602.347900	93.757362	959.677124	403.336578	1.026667	927.132080	423.294769	182.346924
-605.324097	200.102768	863.520996	-621.103027	-2.845402	860.414917	-739.362488	236.613113	423.444366	-674.320557	-26.713804	472.813904	-734.227356	238.854584	68.544312	-736.562134	-11.565840	76.097473	-621.197144	300.636780	1286.000122	-631.402161	-87.403824	1297.075317	-573.584900	101.977127	1319.563599	-563.794312	116.344521	1588.556030	-682.303406	341.046417	1059.031006	-689.172180	-147.081940	1073.517334	-579.686951	340.003510	811.417725	-575.006592	-169.050690	838.980469	-600.271667	96.105354	961.094849	403.331543	1.044925	927.116577	423.301971	182.350739
-604.735962	199.545975	863.397156	-619.999634	-3.728270	860.482056	-738.590149	236.411621	423.332428	-673.867126	-26.854057	472.955811	-733.929443	238.862350	68.584831	-736.603088	-11.590965	76.177681	-620.053284	300.547302	1285.819092	-630.457886	-87.744133	1296.831299	-572.348877	101.806084	1319.698853	-563.073853	116.313484	1588.445435	-683.470520	339.664185	1059.252563	-690.176575	-145.604126	1073.463379	-584.623291	337.844391	810.046387	-578.973206	-167.817368	837.334778	-599.429077	95.515694	961.070129	403.289825	1.051194	927.119629	423.264587	182.320007
-604.281311	199.054886	863.188538	-619.408997	-3.855595	860.455933	-737.909851	236.198212	423.218872	-673.381348	-26.963961	472.935883	-733.697876	238.829041	68.576988	-736.579590	-11.641645	76.226089	-618.957825	300.472778	1285.651855	-629.550354	-87.951729	1296.692139	-571.283813	101.756134	1319.694214	-562.438354	116.256638	1588.227661	-684.580688	338.345093	1059.473389	-691.165588	-144.176208	1073.411377	-589.563660	335.746582	808.811218	-583.051392	-166.649078	835.678589	-598.807800	95.292809	960.941895	403.273956	1.045653	927.109131	423.260223	182.320358
-603.440125	198.686890	863.028076	-618.387756	-3.919801	860.686951	-737.158630	236.049759	423.143188	-672.824768	-27.052704	472.936707	-733.396912	238.828186	68.586433	-736.550842	-11.657134	76.306946	-617.852905	300.794495	1285.421387	-628.636292	-87.735107	1296.559570	-570.230469	101.648308	1319.911865	-561.689575	116.288895	1587.989502	-685.710083	337.171356	1059.746704	-692.277649	-142.886490	1073.346436	-594.378906	333.572571	807.572876	-587.273804	-165.543716	834.094177	-597.906921	95.278526	960.985657	403.244049	1.023863	927.090698	423.244873	182.329742
-602.784424	198.735825	862.979309	-618.014221	-3.647917	860.512939	-736.925232	236.213348	423.280273	-672.333374	-27.082182	472.870850	-733.569580	238.787552	68.639946	-736.524414	-11.686881	76.320816	-616.789429	301.148743	1285.342407	-627.455505	-87.801224	1296.568359	-569.106201	101.516937	1320.133911	-561.042236	116.275276	1587.708130	-686.838013	336.079529	1060.108643	-693.284058	-141.671173	1073.383301	-599.131592	331.408997	806.537598	-591.324890	-164.507156	832.597961	-597.283203	95.349091	960.857971	403.198608	0.999186	927.091797	423.208923	182.330414
-602.049683	198.830627	862.934998	-617.480042	-3.758154	860.304688	-736.328674	236.083557	423.245514	-672.095337	-27.355337	472.942047	-733.489258	238.785355	68.698753	-736.607483	-11.696809	76.419456	-615.691284	301.371460	1285.144409	-626.554993	-87.707481	1296.464111	-567.999084	101.416153	1320.301636	-560.427002	116.241318	1587.523193	-687.898621	335.154755	1060.491333	-694.362061	-140.557480	1073.470093	-604.166565	329.612152	805.647766	-595.133911	-163.344604	831.585449	-596.547729	95.242920	960.716003	403.189911	1.001791	927.083740	423.197144	182.320740
-601.438416	199.080124	862.937683	-617.445129	-3.000463	860.052673	-735.692017	235.855179	423.202881	-673.177673	-28.569002	473.099426	-733.303772	238.740723	68.711296	-737.277466	-11.738219	76.711700	-614.653870	301.673431	1285.104126	-625.563965	-87.613472	1296.491333	-566.967407	101.286125	1320.494385	-559.690430	116.288872	1587.462891	-688.947998	334.280212	1060.895630	-695.468567	-139.639206	1073.691162	-608.885437	327.551239	804.782959	-599.366577	-162.357727	830.410645	-596.064026	95.565804	960.565430	403.189209	0.978903	927.090942	423.195679	182.298859
-600.108948	199.743530	863.222839	-616.617920	-2.685303	859.934082	-734.091675	235.042557	422.910034	-673.008179	-28.941015	473.156219	-732.287903	238.712173	68.700661	-737.396973	-11.753713	76.899940	-613.585754	301.868561	1285.069336	-624.630737	-87.568962	1296.608643	-566.058044	101.163414	1320.675415	-559.065735	116.309113	1587.456787	-689.868225	332.923798	1061.322998	-696.597839	-138.996185	1074.058105	-613.363342	325.423340	804.054016	-603.557861	-161.320480	829.545166	-595.090759	95.836975	960.657166	403.124603	0.952298	927.116638	423.154297	182.291473
-599.908142	198.945236	863.001221	-616.004333	-3.018345	859.958191	-731.181580	233.544952	421.995453	-672.144226	-28.790491	473.189697	-730.389954	238.805801	68.630287	-737.153442	-11.797541	76.971153	-612.457336	302.017303	1285.172241	-623.751282	-87.655464	1296.664307	-565.225281	101.097069	1320.802612	-558.499023	116.396461	1587.494019	-690.888123	332.595001	1061.661377	-697.665405	-138.507278	1074.521973	-617.650635	323.408936	803.462097	-607.580017	-160.335693	828.846313	-594.582092	95.404846	960.548279	403.124512	0.962043	927.104614	423.153351	182.266602
-599.165955	198.513687	862.823425	-614.976807	-3.783139	860.134644	-730.636414	233.295837	421.981964	-671.061462	-28.447824	473.249756	-730.138672	238.716034	68.655029	-736.842529	-11.816596	77.029579	-611.529846	301.892059	1285.129639	-622.743652	-87.852608	1296.773438	-564.346863	100.968857	1320.835449	-558.048645	116.381630	1587.399658	-691.745117	331.726105	1062.012085	-698.597107	-138.148712	1075.010986	-621.198975	321.531921	803.076355	-611.398010	-159.473236	828.197327	-593.720581	95.004959	960.555664	403.118011	0.969631	927.101746	423.130096	182.268433
-598.473633	198.429276	862.809509	-614.287598	-3.770903	860.169189	-730.469116	233.226654	422.144989	-670.421082	-28.438183	473.313843	-730.125183	238.664520	68.763023	-736.726563	-11.845598	77.157593	-610.476013	301.974335	1285.147827	-621.863647	-87.952873	1296.828003	-563.392212	100.890480	1320.902344	-557.589111	116.394630	1587.314819	-692.477539	330.664001	1062.382324	-699.572754	-138.042191	1075.603516	-623.994141	319.620270	802.773315	-615.110840	-158.585922	827.710022	-593.011169	94.989868	960.564026	403.132538	0.969470	927.079834	423.137421	182.290741
-597.764709	198.399048	862.830872	-613.588074	-3.912160	860.239563	-730.401794	233.209305	422.388031	-669.750977	-28.439573	473.431702	-730.224548	238.614807	68.879425	-736.614075	-11.878716	77.334496	-609.841919	300.978882	1285.209595	-621.369873	-89.178993	1296.948364	-562.379517	100.951561	1320.389282	-557.198120	116.428017	1587.238403	-693.094666	329.193878	1062.552856	-700.366760	-138.100922	1076.348999	-626.087830	318.648468	802.677063	-618.712830	-157.778275	827.175537	-592.302185	94.928421	960.609802	403.114014	0.903039	927.076416	423.123596	182.255081
-597.266846	198.479431	862.881042	-613.382141	-3.336289	860.193298	-730.244080	233.188766	422.594788	-669.226807	-28.574587	473.453705	-730.291626	238.539551	69.010841	-736.472656	-11.905909	77.488029	-608.064148	301.186157	1285.049438	-619.696716	-89.213539	1296.912354	-561.663513	100.872559	1320.148071	-556.873047	116.479843	1587.167969	-693.532349	327.804626	1063.007446	-701.183167	-138.271667	1077.003418	-627.913513	317.990417	802.577026	-622.010071	-156.817963	826.909119	-591.820435	95.174049	960.592163	403.088959	0.925608	927.080200	423.089020	182.253601
-596.748901	198.607422	862.999939	-612.975037	-2.921576	860.068481	-729.337708	232.802612	422.535919	-668.828491	-28.770523	473.562195	-729.843140	238.501465	69.109016	-736.443420	-11.958670	77.734161	-607.080200	301.304077	1285.065308	-618.856506	-89.344719	1296.947266	-560.485046	100.756775	1320.117676	-556.560791	116.519699	1587.111450	-693.914551	326.453491	1063.338623	-702.009155	-138.564743	1077.692261	-629.133545	317.437927	802.673340	-625.171997	-156.046280	826.754211	-591.245544	95.306023	960.570313	403.080414	0.914286	927.094727	423.081543	182.227280
-595.916443	198.194656	863.021729	-611.704956	-4.040513	860.818176	-728.527039	232.439056	422.413544	-668.013550	-28.651834	473.860168	-729.404846	238.455658	69.180115	-736.201538	-11.979712	77.906532	-606.083740	301.394379	1285.037720	-617.947021	-89.528778	1297.081787	-559.474121	100.701508	1320.036011	-556.266479	116.573189	1587.094727	-694.071411	325.106262	1063.702637	-702.866211	-138.836731	1078.403442	-629.843140	316.980347	802.875549	-628.059204	-155.348740	826.686829	-590.400757	94.950638	960.993896	403.034515	0.859484	927.105408	423.069214	182.212006
-595.438416	198.239349	863.065552	-611.388550	-4.088854	860.992126	-728.231079	232.375885	422.465210	-667.641052	-28.784491	474.053162	-729.339478	238.370285	69.271248	-736.175110	-12.021297	78.154808	-605.264954	301.483246	1285.058228	-617.137390	-89.727249	1297.199463	-558.459717	100.650101	1319.973755	-555.966309	116.637375	1587.129150	-694.108887	324.098328	1064.028076	-703.615540	-139.219360	1079.177002	-630.177246	316.597412	803.094360	-630.832336	-154.555786	826.793091	-589.976807	95.000748	961.100281	403.048737	0.855726	927.103821	423.071320	182.219162
-595.096375	198.271027	863.110291	-611.291077	-3.546175	860.974548	-728.060425	232.401245	422.598907	-667.281372	-28.904087	474.185608	-729.355530	238.337585	69.336571	-736.080688	-12.041979	78.379700	-604.359924	301.533539	1285.121948	-616.236877	-89.862396	1297.338379	-557.657837	100.737930	1319.893433	-555.669617	116.723969	1587.214111	-693.921448	323.275604	1064.282349	-704.397949	-139.640060	1080.115112	-629.989319	316.355804	803.272034	-633.265015	-153.883118	827.174194	-589.602600	95.223602	961.091431	403.057281	0.849401	927.106506	423.079803	182.207932
-594.732788	198.248779	863.109497	-610.990173	-3.362591	860.997986	-727.953979	232.431808	422.748627	-666.988220	-29.064854	474.395020	-729.451538	238.295547	69.445908	-735.970581	-12.107183	78.625458	-603.597229	301.707092	1285.271729	-615.400574	-89.959778	1297.487793	-556.658447	100.669807	1319.903442	-555.361389	116.861160	1587.301270	-693.542908	322.715851	1064.497681	-705.056152	-140.048691	1081.012573	-629.421570	316.204346	803.439392	-635.690552	-153.474762	827.538757	-589.152344	95.300438	961.086365	403.040955	0.836457	927.094177	423.059174	182.199539
-594.326782	198.248230	863.187500	-610.573730	-3.302184	861.124268	-728.601624	232.833084	423.166504	-666.691711	-29.156582	474.592560	-729.949707	238.201843	69.621536	-735.866699	-12.134568	78.863777	-602.947388	301.770355	1285.447510	-614.469788	-90.082100	1297.780029	-555.709106	100.666298	1319.949341	-555.028015	117.006378	1587.416504	-692.982849	322.380035	1064.665649	-705.740662	-140.441101	1082.010010	-628.391968	315.968292	803.684570	-637.879761	-152.971909	828.073120	-588.637939	95.345993	961.174561	403.009857	0.846960	927.087830	423.049469	182.177780
-593.954712	198.163803	863.248474	-610.107727	-3.350775	861.320862	-728.823486	233.031479	423.408356	-666.435913	-29.297731	474.855133	-730.211121	238.144638	69.739418	-735.846497	-12.236113	79.127586	-602.415894	301.779449	1285.644653	-613.575623	-90.183411	1298.086304	-554.803040	100.676575	1320.038208	-554.686646	117.176613	1587.590942	-692.223267	322.308777	1064.772827	-706.357117	-140.935272	1083.013306	-627.216003	316.018311	803.867737	-639.943420	-152.337860	828.655823	-588.160645	95.347565	961.296631	403.009369	0.812845	927.073669	423.050201	182.175873
-593.632813	198.134613	863.340515	-609.713501	-3.379899	861.504517	-727.879944	232.627777	423.283905	-666.252258	-29.362297	475.118530	-729.706421	238.121399	69.830788	-735.720398	-12.281379	79.360001	-602.325684	302.097656	1285.931274	-613.090820	-89.981194	1298.461304	-554.149597	100.752174	1320.395874	-554.317261	117.381042	1587.800171	-691.170105	322.499115	1064.868652	-707.027588	-141.403778	1083.965210	-625.716187	316.224792	804.045776	-641.865295	-151.704102	829.241089	-587.728821	95.362572	961.425049	403.006744	0.819361	927.074524	423.031311	182.173798
-593.409607	198.331238	863.515320	-609.432495	-3.065621	861.550964	-728.199951	232.793961	423.592346	-666.157959	-29.327980	475.310486	-730.097717	238.046600	69.966919	-735.632507	-12.380422	79.614174	-602.232544	301.376099	1286.252563	-612.600342	-90.825371	1298.930420	-553.362732	100.898972	1320.414307	-553.936829	117.558792	1588.017822	-690.009399	322.983124	1064.712402	-707.450623	-141.758774	1084.984497	-623.893127	316.515625	804.214600	-643.629211	-151.010178	829.858826	-587.350891	95.547951	961.516418	402.985870	0.836300	927.077637	423.004211	182.147186
-592.989380	198.201065	863.633850	-608.743774	-3.710777	862.027649	-728.079041	232.729630	423.699341	-666.246826	-29.415590	475.738525	-730.062378	237.969681	70.071106	-735.623108	-12.496205	79.883781	-602.112610	300.953827	1286.592896	-612.246887	-91.309647	1299.353760	-552.452942	100.929588	1320.571411	-553.511292	117.739052	1588.258911	-688.597046	323.672668	1064.480713	-707.888428	-142.239761	1086.066650	-621.917419	317.077881	804.319519	-645.255676	-150.343521	830.524170	-586.809021	95.360809	961.819824	402.954651	0.803365	927.079590	422.990173	182.129547
-592.798462	198.312103	863.771301	-608.566040	-3.339144	862.197937	-728.169312	232.733047	423.871368	-666.502563	-29.568060	476.016907	-730.211731	237.910812	70.204643	-735.588623	-12.595124	80.196564	-601.851990	300.491638	1286.833252	-611.674988	-91.871811	1299.910278	-551.740295	101.051476	1320.670166	-553.092041	117.938835	1588.482178	-686.944458	324.538208	1064.176270	-708.134094	-142.660934	1086.997803	-619.550781	317.670990	804.338135	-646.541260	-149.719620	831.212830	-586.492371	95.604721	961.954834	402.956573	0.803259	927.084412	422.992065	182.136581
-592.564087	198.328094	863.881287	-608.229248	-3.292267	862.394409	-728.293701	232.720367	424.058533	-666.379272	-29.382008	476.221832	-730.316895	237.859894	70.328468	-735.311646	-12.675977	80.393639	-601.340515	300.251007	1286.987061	-610.951172	-92.132217	1300.281982	-551.153198	101.173355	1320.757202	-552.728943	118.058548	1588.689697	-685.033569	325.551727	1063.898193	-708.290283	-142.961609	1087.972900	-616.973450	318.465546	804.298889	-647.576965	-149.105057	831.887390	-586.110046	95.678146	962.094971	402.949249	0.792519	927.090698	422.998627	182.119827
-592.399536	198.308167	864.003235	-607.944031	-3.276423	862.571838	-728.632629	232.777634	424.293060	-666.485901	-29.362787	476.505157	-730.574768	237.778137	70.423943	-735.223633	-12.729377	80.602013	-600.596985	300.306915	1287.038452	-610.064331	-92.109428	1300.606934	-550.798096	101.300179	1320.793579	-552.214844	118.307182	1588.914551	-682.917175	326.656342	1063.575562	-708.504211	-143.208160	1088.766113	-614.091003	319.099152	804.245728	-648.397034	-148.560135	832.592407	-585.770447	95.702820	962.228516	402.932495	0.771936	927.105164	422.989777	182.134003
-592.162476	198.299530	864.119629	-607.612793	-3.289980	862.774963	-728.785217	232.737335	424.486298	-666.716003	-29.437035	476.822723	-730.659424	237.698105	70.559723	-735.221985	-12.718107	80.783669	-599.778992	300.613953	1287.065796	-609.191162	-91.760422	1300.915405	-550.183594	101.265579	1320.949829	-551.731934	118.492928	1589.110718	-680.629822	327.889069	1063.230225	-708.664673	-143.407303	1089.404419	-611.066650	319.685699	804.212708	-649.011902	-148.109436	833.203186	-585.401062	95.734604	962.376587	402.938812	0.776851	927.112122	422.976349	182.092285
-591.632874	198.706726	864.385254	-607.238403	-3.206663	862.963196	-726.938232	231.727676	424.008545	-666.828918	-29.307001	477.021301	-729.299377	237.740875	70.572601	-735.125488	-12.710639	80.926117	-598.880981	301.082245	1287.000366	-608.285156	-91.340065	1301.140747	-549.732849	101.280823	1321.013916	-551.420654	118.825653	1589.271729	-678.171143	329.153595	1062.876099	-708.737915	-143.443390	1090.074951	-607.685852	320.213959	804.119385	-649.475830	-147.722931	833.787476	-584.921204	95.931519	962.598572	402.941223	0.768222	927.103760	422.971069	182.077545
-590.864197	199.224838	864.604187	-606.698059	-3.425448	863.184265	-728.449768	232.382141	424.740204	-666.968201	-29.210005	477.252197	-730.341125	237.612656	70.732597	-735.059021	-12.653851	81.041855	-597.941345	301.527893	1286.904663	-607.422974	-90.852272	1301.369141	-549.423218	101.397087	1321.026978	-550.902954	119.010696	1589.432495	-675.618469	330.744080	1062.442139	-708.826477	-143.436310	1090.608521	-604.173279	320.915588	804.101746	-649.780762	-147.237183	834.259888	-584.276978	96.073296	962.819946	402.927979	0.777617	927.098145	422.957825	182.094589
-591.604553	198.433029	864.253784	-607.040955	-3.325736	863.208252	-729.144958	232.656281	424.924286	-667.269958	-29.161459	477.329010	-730.767883	237.549850	70.864388	-735.053772	-12.566119	81.113380	-597.110046	301.929596	1286.820068	-606.692322	-90.405334	1301.599609	-548.982544	101.433907	1321.066284	-550.293335	119.281479	1589.575928	-672.842346	331.853577	1061.978271	-708.860779	-143.375336	1091.146118	-600.513062	321.809235	803.945251	-650.043884	-146.806824	834.740601	-584.468445	95.904770	962.607910	402.909302	0.732585	927.118896	422.936310	182.062271
-591.539795	198.412994	864.261230	-606.923828	-3.292765	863.276245	-730.852722	233.527512	425.539246	-667.449219	-28.992353	477.393890	-732.067200	237.542236	70.985519	-734.992065	-12.460097	81.117989	-596.388855	302.209534	1286.648682	-606.143982	-90.063293	1301.823486	-548.378296	101.442657	1321.139648	-549.752380	119.480553	1589.671143	-670.139099	333.704529	1061.338867	-708.794617	-143.153107	1091.595581	-596.679626	322.428101	803.752441	-649.897095	-146.479507	835.200684	-584.279846	95.936966	962.631287	402.923767	0.734843	927.131226	422.921234	182.044235
-591.285706	198.465256	864.281189	-606.624634	-3.619613	863.373047	-731.586487	233.858170	425.794342	-667.569214	-28.797129	477.479248	-732.531555	237.526352	71.035858	-735.026550	-12.285635	81.135757	-595.778992	302.304413	1286.547729	-605.749939	-89.890190	1302.028442	-547.966492	101.565048	1321.118042	-549.145569	119.673706	1589.695068	-667.321106	335.173370	1060.647217	-708.661377	-142.863297	1091.941406	-592.697632	322.931458	803.466370	-649.445251	-146.241241	835.602112	-583.993652	95.842911	962.688904	402.941467	0.715287	927.141479	422.939148	182.002579
-590.874512	198.938721	864.361450	-606.498535	-3.424523	863.317444	-732.018677	234.055542	425.992798	-667.618958	-28.591969	477.358734	-732.746582	237.534195	71.056564	-735.097351	-12.110509	81.051292	-595.089966	302.374420	1286.405029	-605.408081	-89.731651	1302.216675	-547.572937	101.691406	1321.028931	-548.534180	119.893036	1589.688599	-664.424316	336.644409	1059.939453	-708.529785	-142.548752	1092.192627	-588.604614	323.325592	803.240906	-649.109558	-146.002411	835.932861	-583.688110	96.089088	962.694214	402.961456	0.747169	927.111816	422.938599	182.000168
-590.339294	199.503143	864.435181	-606.353821	-3.190348	863.208435	-732.131042	234.052368	426.051422	-667.351074	-28.261671	477.120880	-732.771362	237.543839	71.031914	-734.961670	-11.860031	80.813324	-594.421814	302.453247	1286.186279	-605.170654	-89.555428	1302.373657	-547.196716	101.845032	1320.868042	-547.924316	120.053970	1589.601685	-661.450012	337.938416	1059.239868	-708.247009	-142.205612	1092.359131	-584.509888	323.541840	802.931458	-648.499084	-145.784485	836.168091	-583.353760	96.373550	962.675415	402.936096	0.711878	927.115601	422.914246	181.961990
-590.130371	199.612839	864.466553	-606.341614	-3.035917	863.060547	-732.262756	234.064728	426.005798	-667.179443	-28.038296	476.834381	-732.746338	237.572250	70.991844	-734.903809	-11.639683	80.598145	-593.745911	302.587952	1285.949951	-604.955078	-89.392616	1302.528198	-546.773743	101.989914	1320.721802	-547.275513	120.231682	1589.450073	-658.425842	339.241455	1058.455444	-707.906433	-141.862396	1092.416504	-579.923889	323.612518	802.662170	-647.688965	-145.631119	836.323792	-583.240356	96.403015	962.614807	402.928314	0.698080	927.120361	422.886108	181.920105
-590.679443	198.958557	864.258423	-606.555420	-3.097357	862.863464	-731.336792	233.454071	425.459656	-667.384277	-28.145981	476.593842	-731.838806	237.610504	70.886787	-734.968933	-11.406024	80.417801	-592.959656	302.715546	1285.677490	-604.824158	-89.167152	1302.574341	-546.515930	102.200867	1320.470825	-546.546692	120.423622	1589.239624	-655.288757	340.333923	1057.634521	-707.475403	-141.500275	1092.338135	-575.474182	324.009216	802.441528	-646.553589	-145.413055	836.362854	-583.509949	96.061218	962.395508	402.883057	0.655757	927.119507	422.848450	181.873291
-590.853333	199.163834	864.106812	-606.953247	-2.376511	862.399841	-732.077759	233.883072	425.581573	-667.123962	-27.951283	476.113861	-732.243225	237.652023	70.816338	-734.881653	-11.153458	80.173882	-592.671143	303.755341	1285.398193	-605.236755	-88.044548	1302.641724	-546.143799	102.236778	1320.325195	-545.857849	120.605347	1588.941895	-652.238831	341.443207	1056.801758	-707.113708	-141.264481	1092.055176	-570.846313	323.897430	801.839783	-645.544434	-145.236618	836.280396	-583.646606	96.338028	962.061279	402.882172	0.598055	927.104309	422.864227	181.819229
-590.768433	199.200867	863.949585	-606.926636	-2.587003	862.313599	-732.711975	234.244293	425.688171	-666.934875	-27.802074	475.814087	-732.540466	237.676224	70.767723	-734.853394	-10.924908	79.944801	-592.085388	303.902618	1284.910278	-605.341980	-87.613716	1302.573975	-545.816589	102.416931	1319.991089	-545.029358	120.625198	1588.601685	-649.113098	342.364288	1055.868652	-706.587769	-141.037918	1091.738159	-566.086487	323.635498	801.444702	-644.281250	-145.030457	836.193970	-583.628845	96.287163	961.946106	402.859863	0.563347	927.105835	422.874023	181.782913
-590.864929	199.451447	863.803833	-607.246094	-2.011365	861.848022	-733.308655	234.642776	425.716858	-666.726013	-27.587992	475.385101	-732.967957	237.761032	70.720390	-734.780457	-10.694233	79.671173	-591.165344	304.005035	1284.498779	-605.329224	-87.449356	1302.407593	-545.608276	102.634575	1319.639038	-544.306763	120.836540	1588.241699	-646.039673	343.239960	1054.871094	-705.903442	-140.735352	1091.370972	-561.476074	323.970856	801.314575	-642.979065	-144.904022	835.997559	-583.738464	96.515480	961.621277	402.815247	0.531612	927.102173	422.843689	181.759216
-590.750061	199.383408	863.580444	-607.129211	-2.433199	861.817017	-732.951904	234.418365	425.404907	-666.696228	-27.390699	475.209564	-732.643677	237.889343	70.606621	-734.732910	-10.522419	79.490982	-590.350037	304.163635	1284.016724	-605.396667	-87.125526	1302.246460	-545.378357	102.801323	1319.279663	-543.529846	121.113449	1587.858154	-642.997620	343.917847	1053.876099	-705.271484	-140.398895	1090.904419	-556.489990	323.117584	800.775269	-641.510132	-144.766220	835.739685	-583.710754	96.375748	961.510010	402.783905	0.512602	927.092102	422.841187	181.708588
-590.768250	199.473389	863.401306	-607.244995	-2.335664	861.588318	-733.166748	234.568161	425.307312	-666.740479	-27.184092	474.985962	-732.670166	237.935394	70.567482	-734.663879	-10.363762	79.299850	-589.244080	304.322540	1283.418579	-605.139221	-86.791435	1302.046265	-545.129822	103.017975	1319.360352	-542.976501	121.013329	1587.239014	-639.954285	344.446625	1052.915894	-704.497375	-140.083176	1090.421509	-551.807373	323.085907	800.608582	-639.947510	-144.663315	835.456543	-583.761841	96.436546	961.302917	402.728851	0.456027	927.098145	422.823181	181.700317
-590.806824	199.493561	863.229553	-607.350098	-2.251690	861.417358	-733.505615	234.792328	425.321381	-666.820190	-27.007181	474.837860	-732.806335	237.965439	70.508682	-734.650269	-10.266883	79.152504	-588.751221	304.218842	1282.938354	-605.459045	-86.570984	1301.894531	-545.271912	103.286636	1318.395142	-542.242676	120.971275	1586.566284	-637.024902	344.900787	1051.824951	-703.732178	-139.806473	1089.792725	-547.231140	322.801514	800.395752	-638.174377	-144.588257	835.174438	-583.831177	96.483086	961.131104	402.701050	0.428227	927.111694	422.841522	181.668594
-590.835693	199.567184	863.067627	-607.452759	-2.127924	861.271912	-733.955383	235.079575	425.377197	-666.960693	-26.806648	474.708313	-733.036926	238.011307	70.438927	-734.679199	-10.198277	79.042557	-587.732422	304.320465	1282.455322	-605.527832	-86.414314	1301.715210	-545.128601	103.474060	1318.128662	-541.366821	121.719818	1586.666260	-634.101074	345.153320	1050.849854	-702.958740	-139.475891	1089.211060	-542.529053	322.270569	800.190552	-636.255676	-144.494461	834.907593	-583.881653	96.582497	960.975098	402.659912	0.412561	927.129700	422.847595	181.638412
-590.877991	199.648331	862.935486	-607.569031	-2.015508	861.184509	-734.109741	235.181824	425.353638	-667.087036	-26.625898	474.619995	-733.072815	238.035370	70.427765	-734.674133	-10.158878	78.949837	-586.877747	304.307526	1281.992920	-605.613892	-86.212181	1301.530762	-544.992126	103.709465	1317.780273	-540.605469	121.994461	1586.406494	-631.271545	345.262390	1049.813843	-702.049988	-139.126434	1088.610229	-537.424805	321.527679	800.182068	-634.307922	-144.434570	834.597656	-583.940735	96.693626	960.862488	402.609161	0.375920	927.156311	422.855042	181.615753
-590.937866	199.796616	862.853882	-607.693542	-1.878416	861.143311	-734.252380	235.261536	425.321686	-667.183289	-26.394766	474.561157	-733.122986	238.065277	70.370140	-734.679749	-10.146705	78.889458	-586.282654	304.253082	1281.494141	-605.780701	-85.928177	1301.346191	-544.541016	103.808723	1317.601807	-539.829529	122.278610	1586.144775	-628.588745	345.312073	1048.831055	-701.205078	-138.793228	1087.986572	-532.909302	320.658539	799.941162	-632.072632	-144.226349	834.459473	-584.002197	96.848824	960.796570	402.540863	0.420085	927.166504	422.772186	181.600204
-590.975586	199.925949	862.781982	-607.835938	-1.755787	861.154541	-734.403870	235.329147	425.290466	-667.366211	-26.317688	474.568481	-733.371399	238.088409	70.373108	-734.707947	-10.144797	78.847946	-585.158875	304.431488	1281.151245	-605.667114	-85.673668	1301.159302	-544.372009	104.049393	1317.549438	-539.185242	122.503769	1585.829224	-625.902039	345.101654	1048.034058	-700.246948	-138.373077	1087.414063	-528.539734	319.702545	799.766479	-629.931213	-144.108978	834.202393	-584.073547	97.006126	960.764038	402.592285	0.144038	927.196167	423.069458	181.436523
-590.949158	199.935104	862.765930	-607.780273	-2.084864	861.333557	-734.478455	235.400116	425.252716	-667.673706	-26.377913	474.671173	-733.362854	238.117569	70.348091	-734.832886	-10.138779	78.867912	-584.101379	304.604736	1280.793457	-605.532471	-85.240822	1300.932251	-544.251282	104.267143	1317.639771	-538.364868	122.894539	1585.731201	-623.404663	344.764343	1047.308350	-699.397461	-137.943161	1086.809570	-524.179993	318.602295	799.788635	-627.882935	-144.048035	833.888916	-584.041016	96.947929	960.848938	402.420532	0.094491	927.298401	422.995392	181.321228
-590.893066	200.040268	862.772217	-607.796997	-2.162371	861.498352	-734.577393	235.448944	425.273773	-668.021179	-26.426645	474.751129	-733.399292	238.129120	70.360359	-734.860779	-10.128959	78.916893	-583.031677	304.980316	1280.450317	-605.334473	-84.649475	1300.750000	-544.134216	104.486214	1317.833496	-537.632202	123.206810	1585.632568	-620.901001	344.232819	1046.709717	-698.416687	-137.503860	1086.321289	-519.728943	317.366791	799.958862	-625.509094	-143.793015	833.845520	-584.022827	97.035583	960.936157	402.470428	0.564383	927.088928	422.463013	181.410187
-590.832947	200.099243	862.774475	-607.782166	-2.283381	861.684570	-734.622009	235.533752	425.291595	-668.310608	-26.462576	474.846283	-733.472229	238.162338	70.401817	-734.909729	-10.113017	78.940338	-581.970337	305.568604	1280.235962	-605.315063	-83.737206	1300.574097	-544.055420	104.659622	1318.139526	-536.930786	123.509293	1585.562622	-618.541504	343.484528	1046.210571	-697.554810	-137.103226	1085.749146	-515.325134	316.099091	800.287476	-623.312500	-143.692596	833.662903	-583.989929	97.093010	961.032715	402.256165	0.879735	927.122742	421.975220	181.087097
-590.861084	200.196136	862.786255	-608.036987	-2.017349	861.802734	-734.640442	235.627777	425.322937	-667.087402	-25.527912	474.618103	-733.373169	238.134644	70.422409	-734.237244	-10.088249	78.766006	-580.971069	306.373383	1280.040894	-604.929321	-82.940308	1300.565063	-543.990051	104.796387	1318.453613	-536.240234	123.853355	1585.547363	-616.273987	342.741669	1045.837036	-696.541992	-136.658676	1085.260498	-510.965851	314.746735	800.748779	-620.785950	-143.386200	833.744019	-584.084106	97.303787	961.090942	402.243164	0.760143	927.202576	422.216736	180.621323
-590.868103	200.294434	862.822876	-608.273560	-2.016140	861.939941	-734.618347	235.709335	425.338501	-665.979065	-24.711657	474.422729	-733.378113	238.128601	70.449219	-733.607178	-10.088986	78.631500	-579.984680	307.356232	1279.955444	-604.715393	-81.857201	1300.504028	-543.986511	104.949348	1318.763550	-535.438538	124.287697	1585.645752	-614.125916	341.868561	1045.526245	-695.641602	-136.247864	1084.713623	-506.692719	313.234772	801.303589	-618.397095	-143.066360	833.680298	-584.173523	97.383316	961.173340	401.430237	0.596936	927.397766	421.962311	180.296005
-591.115295	200.779800	862.889221	-609.306763	-0.994517	861.710449	-734.788208	235.919846	425.460358	-669.785583	-26.973377	475.039703	-733.551575	238.180145	70.475685	-735.211609	-10.021099	79.171242	-579.117371	308.391785	1279.921387	-604.591553	-80.671333	1300.461792	-543.975098	105.058136	1319.103271	-534.845459	124.591080	1585.632813	-612.069092	340.834503	1045.303955	-694.609009	-135.794266	1084.168701	-502.409271	311.595978	801.980469	-615.878906	-142.783829	833.670715	-584.608582	97.909042	961.055237	401.089294	0.578389	927.587891	421.826874	180.119110
-591.180969	200.846313	862.912048	-609.692627	-0.862742	861.813965	-734.761597	236.055450	425.489197	-671.872070	-28.204519	475.458771	-733.559875	238.221191	70.531845	-736.043335	-9.975168	79.448250	-578.408569	309.482056	1279.907104	-604.502380	-79.509964	1300.501831	-543.885315	105.180199	1319.434326	-534.262817	124.912308	1585.659790	-610.155762	339.789429	1045.183228	-693.512451	-135.296844	1083.697510	-498.296356	309.905884	802.690857	-613.346252	-142.466568	833.641663	-584.769897	98.016411	961.108398	398.826782	0.352975	928.632507	420.137085	179.011566
-591.039246	200.740402	862.938721	-609.659363	-1.495543	862.189209	-734.690125	236.112686	425.498383	-672.130981	-28.136005	475.655457	-733.524780	238.281158	70.573730	-736.064941	-9.901345	79.507324	-577.775208	310.552979	1279.961914	-604.471436	-78.403259	1300.572632	-543.835815	105.305420	1319.742310	-533.699341	125.245811	1585.703613	-608.401245	338.813324	1045.034058	-692.462585	-134.867615	1083.175171	-494.211792	308.162537	803.528015	-610.929504	-142.182526	833.709106	-584.739990	97.819229	961.321716	400.030426	0.169660	927.936707	421.873474	179.891464
-591.185547	201.057648	863.016968	-610.448608	-0.567361	862.060181	-734.710693	236.269394	425.599884	-672.203918	-27.875025	475.581329	-733.570740	238.268524	70.641983	-735.983521	-9.842456	79.502396	-577.282837	311.481262	1280.054688	-604.527222	-77.425011	1300.677002	-543.813599	105.463943	1319.947388	-533.215271	125.544678	1585.777344	-606.678528	337.765076	1044.863892	-691.365051	-134.389389	1082.767090	-490.141510	306.318146	804.483337	-608.472839	-141.905975	833.801941	-585.055054	98.270744	961.268799	402.836548	1.410235	925.537659	423.264313	181.566910
-591.178955	201.207611	863.070618	-610.835205	-0.351905	862.122925	-734.708252	236.395950	425.675171	-671.513306	-27.001301	475.431854	-733.650330	238.319763	70.695526	-735.440552	-9.728894	79.411476	-576.947998	312.220398	1280.172729	-604.716553	-76.568169	1300.827515	-543.767395	105.599495	1320.087402	-532.716431	125.840385	1585.874634	-605.147400	336.757538	1044.686890	-690.228699	-133.960663	1082.414307	-486.229034	304.375580	805.468262	-606.223633	-141.748947	833.769287	-585.195496	98.421738	961.318481	399.952393	0.100120	927.626465	421.899872	180.167465
-591.143555	201.318268	863.140625	-611.158997	-0.212363	862.198547	-734.702576	236.528061	425.718781	-670.238708	-25.746098	475.175751	-733.733398	238.424850	70.773773	-734.724426	-9.668991	79.218613	-576.785156	312.732758	1280.307129	-605.058960	-75.971542	1301.066406	-543.749329	105.763039	1320.124268	-532.291260	126.167244	1585.943359	-603.670166	335.836517	1044.520996	-689.134705	-133.525848	1082.072388	-482.421143	302.432892	806.496033	-603.802734	-141.438187	834.052002	-585.313110	98.518494	961.386414	399.065277	-0.208620	928.702698	421.575470	179.282104
-591.050049	201.405991	863.210388	-611.460510	-0.093439	862.318909	-734.643188	236.615479	425.738708	-669.722778	-25.165112	475.061401	-733.475891	238.429703	70.824814	-734.385071	-9.614630	79.174026	-576.761292	312.977936	1280.410278	-605.514038	-75.644104	1301.222900	-543.766052	105.978424	1320.033325	-531.895264	126.452263	1585.992798	-602.298218	334.947083	1044.329224	-687.976013	-133.189850	1081.769165	-478.657410	300.400635	807.555359	-601.500305	-141.187241	834.227722	-585.407837	98.614296	961.479858	400.151825	0.205980	927.806946	421.947021	179.829636
-590.686096	201.479523	863.322327	-611.555847	-0.045054	862.461914	-734.547485	236.697296	425.726349	-669.687500	-24.951807	475.084198	-733.706360	238.501022	70.851112	-734.317200	-9.539116	79.148804	-576.924316	312.875580	1280.512329	-606.085571	-75.646584	1301.391846	-543.740051	106.251869	1319.853760	-531.569031	126.707718	1586.012085	-600.837097	333.972839	1044.046631	-686.889160	-132.950943	1081.528687	-475.015137	298.337799	808.655396	-599.177124	-140.864655	834.395630	-585.350708	98.662544	961.619385	400.832550	-0.433794	927.745117	422.564514	179.704025
-590.046570	201.714417	863.420532	-611.514465	0.025760	862.622437	-734.369934	236.749496	425.745056	-668.464478	-24.045065	474.864136	-733.586914	238.533936	70.861832	-733.660034	-9.505033	78.981422	-577.234192	312.476715	1280.553345	-606.744385	-75.921616	1301.510498	-543.695435	106.577690	1319.578369	-531.246582	126.969864	1586.028809	-599.214355	332.830902	1043.830566	-685.757690	-132.638748	1081.215454	-471.558441	296.283447	809.767273	-597.005066	-140.609253	834.481628	-585.115540	98.811943	961.765442	400.553192	-0.196652	927.726563	422.194489	181.339874
-589.854614	201.602097	863.414307	-611.309570	-0.666710	862.927734	-734.293518	236.887009	425.695099	-667.419067	-23.307428	474.773193	-733.608704	238.572662	70.857483	-733.137512	-9.481606	78.818123	-577.662476	311.811432	1280.625488	-607.495789	-76.506538	1301.675171	-543.694214	106.931252	1319.236206	-531.000122	127.207039	1586.016968	-598.062683	332.228088	1043.437012	-684.628052	-132.396317	1081.004883	-468.220428	294.168518	810.895386	-594.662476	-140.102188	834.770630	-584.996643	98.576950	961.930969	400.804230	-0.778056	927.799133	422.371277	181.689285
-589.762573	201.615112	863.412964	-611.345093	-0.752810	863.058777	-734.238831	237.030472	425.684570	-667.647888	-23.329397	474.835388	-733.626404	238.603195	70.857483	-733.159912	-9.463724	78.859230	-578.088623	310.901520	1280.716553	-608.329468	-77.294777	1301.830811	-543.695679	107.309349	1318.865356	-530.789429	127.454826	1586.015381	-596.947510	331.557312	1042.978394	-683.634277	-132.122055	1080.723511	-465.023071	292.073151	811.955078	-592.426270	-139.648819	834.894775	-584.992004	98.598633	962.000610	400.678284	-0.690310	927.853638	422.575256	180.429413
-589.661987	201.616226	863.408752	-611.320923	-0.916900	863.187561	-734.179138	237.133408	425.657654	-667.656067	-23.245190	474.893158	-733.574646	238.595215	70.862564	-733.028076	-9.426338	78.846718	-578.551880	309.895660	1280.824829	-609.185669	-78.178398	1301.942871	-543.683777	107.683350	1318.544800	-530.664612	127.673309	1585.975830	-595.884094	331.231354	1042.528809	-682.627747	-131.901321	1080.412231	-462.068695	289.911804	813.077576	-590.128845	-139.199020	835.055725	-584.969727	98.581894	962.070374	400.768646	-0.960279	927.684631	422.686737	180.412796
-589.742371	201.866547	863.388916	-611.875366	-0.644836	863.130859	-734.275574	237.361954	425.683563	-667.905701	-23.305954	474.866028	-733.692261	238.657211	70.897163	-733.231384	-9.377115	78.901443	-578.912964	308.954895	1280.903687	-609.883118	-79.004616	1302.117920	-543.650330	108.018501	1318.247559	-530.568115	127.886810	1585.953247	-594.888977	330.778809	1042.064819	-681.716614	-131.615631	1080.095703	-459.243469	287.711548	814.157043	-587.990173	-138.734329	835.169861	-585.230530	98.782417	962.022095	400.719879	-0.897552	927.925720	422.577698	180.232986
-589.600586	201.952957	863.420837	-612.046021	-0.439992	863.173462	-734.270752	237.460526	425.670898	-668.123596	-23.410259	474.918243	-733.770325	238.686340	70.845543	-733.308594	-9.343593	78.950302	-579.234802	308.059845	1280.998413	-610.425049	-79.815529	1302.266968	-543.665588	108.314201	1318.029785	-530.518372	128.099121	1585.914307	-593.913452	330.550385	1041.698364	-680.821838	-131.340561	1079.846069	-456.638916	285.618896	815.225525	-585.803833	-138.198273	835.325134	-585.269958	98.910896	962.062927	400.797333	-1.054677	927.781921	422.595245	180.279663
-589.399231	202.202393	863.536865	-612.543823	0.500882	862.914856	-734.254578	237.569321	425.685852	-668.169800	-23.332642	474.772034	-733.715820	238.740784	70.823952	-733.236389	-9.293233	78.927032	-579.188354	307.822479	1280.982178	-610.723083	-79.866943	1302.231812	-543.683716	108.497116	1317.851440	-530.487488	128.285492	1585.899170	-592.929321	330.210724	1041.383179	-680.018738	-131.127090	1079.473267	-454.214081	283.430634	816.283142	-583.589844	-137.676834	835.509827	-585.390442	99.259201	961.982361	401.070587	-0.778617	927.736633	422.754272	180.305115
-589.008240	201.967545	863.606140	-612.281860	0.004008	863.210205	-734.083496	237.587555	425.593231	-668.252930	-23.307175	474.923462	-733.588196	238.753250	70.793022	-733.264771	-9.282456	78.913307	-578.959656	308.031097	1280.881958	-610.745239	-79.562050	1302.152710	-543.725403	108.654465	1317.826782	-530.533203	128.450546	1585.844727	-592.074219	330.082489	1041.258179	-679.285339	-130.875732	1079.078247	-452.042297	281.331116	817.253906	-581.413391	-137.031036	835.737305	-585.249023	99.017921	962.196228	401.156128	-0.666811	927.774231	422.797821	179.922668
-589.719727	202.037476	863.061829	-613.225891	0.773788	863.027893	-734.255554	237.765701	425.583405	-668.521484	-23.344671	474.848053	-733.794250	238.814041	70.786201	-733.340149	-9.245345	78.910561	-578.695374	308.451843	1280.764038	-610.714355	-79.011139	1302.071045	-543.721863	108.765541	1317.917725	-530.641418	128.574768	1585.783691	-591.216980	329.807983	1041.090088	-678.646545	-130.632217	1078.693359	-450.072113	279.200470	818.235962	-579.242554	-136.459625	835.924744	-585.750854	99.552773	961.783875	400.986725	-1.186095	927.866211	422.731354	179.787476
-589.631531	201.977234	863.121399	-613.340698	1.033370	862.998047	-734.211243	237.824341	425.545685	-668.619995	-22.724976	474.792725	-733.755188	238.821518	70.780899	-733.389709	-9.200496	78.817688	-578.430664	308.923706	1280.640991	-610.697754	-78.441780	1301.951904	-543.715027	108.853737	1318.074219	-530.739258	128.736313	1585.726196	-590.472107	329.761078	1041.039551	-677.973816	-130.351593	1078.307495	-448.335846	277.163086	819.217285	-577.151855	-135.790451	836.200500	-585.817993	99.596016	961.806152	400.880157	-1.296516	927.899902	422.537018	179.910248
-589.381531	201.963699	863.303711	-613.363708	1.268352	862.971863	-734.144836	237.874069	425.492889	-668.597473	-22.568275	474.751617	-733.723145	238.782425	70.720161	-733.362122	-9.195539	78.748695	-578.170837	309.347198	1280.529663	-610.670532	-77.870758	1301.809937	-543.732178	108.933189	1318.210693	-530.806091	128.929977	1585.673096	-589.828369	329.564148	1040.980713	-677.297485	-130.100143	1077.932739	-446.778412	275.214172	820.114380	-575.063538	-135.110443	836.349731	-585.829529	99.595383	961.901794	400.799469	-1.358656	927.927185	422.612518	179.892303
-588.922791	201.985977	863.689026	-613.216187	1.605268	862.927246	-734.028442	237.855865	425.417358	-668.471741	-22.390326	474.699768	-733.614258	238.822723	70.713661	-733.305969	-9.153786	78.705765	-577.958862	309.681519	1280.445923	-610.663879	-77.443291	1301.730469	-543.792175	109.023346	1318.303467	-530.938965	129.084534	1585.612061	-589.276794	329.461426	1040.908569	-676.574158	-129.787567	1077.598755	-445.403748	273.248474	821.058594	-573.016296	-134.301971	836.644348	-585.742920	99.561905	962.101440	400.818695	-1.517230	927.980835	422.646820	179.539261
-588.319946	202.046890	864.211670	-612.977783	2.027936	862.897217	-733.848328	237.812973	425.396149	-668.352661	-22.239408	474.647339	-733.487183	238.818771	70.671745	-733.290466	-9.160471	78.672523	-577.804443	309.891876	1280.391113	-610.674988	-77.133209	1301.656372	-543.889648	109.103485	1318.327515	-531.073364	129.212860	1585.574463	-588.804504	329.425385	1040.885132	-676.023071	-129.569534	1077.277954	-444.269714	271.394531	821.934387	-571.231323	-133.395554	836.833801	-585.598389	99.532578	962.383667	400.764923	-1.629752	928.021240	422.653259	179.477097
-587.685730	202.144302	864.765564	-612.715515	2.472610	862.835754	-733.637756	237.736404	425.319000	-668.163757	-22.016502	474.549164	-733.347290	238.828094	70.624359	-733.191650	-9.175259	78.629837	-577.680237	309.984741	1280.336060	-610.711121	-76.936623	1301.594971	-543.971802	109.204628	1318.316528	-531.226868	129.350433	1585.560913	-588.498047	329.379272	1040.841675	-675.382385	-129.271729	1076.981934	-443.306122	269.631744	822.727234	-569.543091	-132.612671	837.077026	-585.444824	99.503220	962.666199	400.722290	-1.725347	928.085693	422.684814	179.383820
-586.926636	201.985794	865.271790	-611.970398	1.923691	863.016663	-733.386047	237.612732	425.203552	-668.012024	-21.932295	474.637482	-733.161865	238.870453	70.608894	-733.118713	-9.108426	78.568390	-577.619141	310.011047	1280.341064	-610.814148	-76.807846	1301.536499	-544.093567	109.277657	1318.265747	-531.416687	129.473083	1585.544189	-588.230042	329.258636	1040.804077	-674.754822	-128.950211	1076.663940	-442.577148	267.954620	823.454346	-567.799011	-131.753891	837.301208	-585.076721	99.040657	963.063171	400.706909	-1.775145	928.125061	422.718811	179.349426
-586.424316	202.067932	865.737061	-611.721252	2.269480	862.996094	-733.254761	237.557983	425.186981	-667.850403	-21.793779	474.583038	-733.006897	238.800522	70.554947	-733.002441	-9.120624	78.505867	-577.595642	309.966431	1280.331299	-610.899658	-76.740646	1301.460571	-544.273560	109.365776	1318.187744	-531.594666	129.588699	1585.549194	-588.067200	329.191193	1040.779785	-674.147827	-128.711761	1076.452393	-442.023438	266.397034	824.184570	-566.180176	-130.852142	837.579773	-584.941467	99.022079	963.313049	400.657684	-1.839305	928.158264	422.726044	179.307343
-586.061157	202.161591	866.102722	-611.583740	2.576459	862.966614	-733.176208	237.543839	425.161957	-667.729065	-21.693649	474.550812	-732.887512	238.794479	70.551430	-733.002808	-9.128757	78.521454	-577.669617	309.948792	1280.348999	-611.030518	-76.700523	1301.432739	-544.431946	109.414421	1318.127686	-531.798706	129.699188	1585.552979	-588.011841	329.167664	1040.748657	-673.614380	-128.502487	1076.273438	-441.664703	264.922668	824.768982	-564.663452	-130.126190	837.714722	-584.875305	99.030426	963.500977	400.621155	-1.866390	928.183228	422.744934	179.276886
-585.829651	202.231476	866.343933	-611.485474	2.800500	862.941101	-733.146301	237.507263	425.136658	-667.658447	-21.624767	474.510712	-732.645447	238.773743	70.541306	-732.967773	-9.150920	78.489998	-577.822205	309.952393	1280.386963	-611.143921	-76.650185	1301.411011	-544.585999	109.467178	1318.091187	-531.982544	129.787674	1585.564697	-588.045227	329.124146	1040.744629	-673.061890	-128.209320	1076.039795	-441.543274	263.601349	825.312134	-563.244019	-129.121246	838.073730	-584.847168	99.050461	963.623657	400.589691	-1.946534	928.220154	422.771698	179.265854
-585.913757	202.521454	866.495239	-611.823669	3.680685	862.652161	-733.209290	237.553192	425.154419	-667.645508	-21.631201	474.422821	-732.631348	238.770142	70.520096	-732.938110	-9.188753	78.510246	-577.987183	309.966766	1280.420532	-611.269348	-76.573257	1301.380615	-544.762512	109.507202	1318.077881	-532.284790	129.789383	1585.527222	-588.184387	329.122223	1040.762939	-672.576660	-127.933029	1075.763428	-441.573151	262.370911	825.711731	-561.828125	-128.156967	838.313599	-585.000244	99.381226	963.537476	400.613434	-1.957240	928.259705	422.792084	179.272034
-585.995056	202.575668	866.499817	-611.910461	3.856041	862.623474	-733.258728	237.566833	425.146545	-667.613342	-21.651424	474.430420	-732.641174	238.806244	70.527252	-732.953308	-9.200174	78.540802	-578.188354	310.008881	1280.473145	-611.398376	-76.490547	1301.337524	-544.953430	109.549934	1318.122681	-532.448730	129.854294	1585.584473	-588.445862	329.108734	1040.805420	-672.070801	-127.650940	1075.557617	-441.831787	261.199127	826.109131	-560.478699	-127.248199	838.540833	-585.083740	99.476707	963.524597	400.577393	-1.978733	928.273010	422.820526	179.274506
-586.626709	203.272110	866.468140	-613.218323	5.720330	861.932861	-733.560547	237.736496	425.292725	-667.473572	-21.145926	473.804413	-732.799500	238.781677	70.520355	-732.877258	-9.200748	78.480576	-578.418335	310.022919	1280.516357	-611.424927	-76.491943	1301.336548	-545.168396	109.610703	1318.197021	-532.621826	129.948105	1585.620850	-588.768799	329.080719	1040.864014	-671.601746	-127.396622	1075.355957	-442.268860	260.276703	826.358765	-559.321838	-126.336823	838.717834	-585.701416	100.311607	963.095642	400.619598	-1.979809	928.299683	422.847260	179.261673
-586.933655	203.298996	866.266785	-613.400574	5.763836	861.877441	-733.606873	237.784454	425.298767	-667.489624	-21.139589	473.763489	-732.768250	238.775299	70.527504	-732.911865	-9.214853	78.478920	-578.696838	310.005951	1280.572998	-611.538513	-76.450584	1301.298706	-545.416565	109.697472	1318.254517	-532.801086	130.011124	1585.663208	-589.180420	329.042450	1040.930908	-671.220337	-127.211975	1075.137085	-442.931427	259.408173	826.588745	-558.163086	-125.434624	838.858215	-585.852905	100.416237	962.956787	400.633606	-1.936823	928.303650	422.779510	179.365768
-587.292236	203.258667	865.996460	-613.543945	5.627233	861.898743	-733.705017	237.821152	425.318848	-667.598328	-21.293184	473.835663	-732.822021	238.757401	70.544525	-732.996765	-9.213547	78.508621	-579.001404	310.007813	1280.583984	-611.642273	-76.437462	1301.225952	-545.668335	109.736656	1318.306274	-532.967896	130.064209	1585.706543	-589.701233	329.043152	1040.987549	-670.879028	-127.066483	1074.965210	-443.672333	258.744507	826.688904	-557.104187	-124.483284	838.975342	-585.996399	100.477211	962.822693	400.633240	-1.892098	928.282654	422.647217	179.439987
-587.698486	203.212967	865.678284	-613.686035	5.463568	861.904663	-733.767151	237.841476	425.302490	-667.575806	-21.147718	473.762634	-732.843811	238.737473	70.543945	-733.013794	-9.232471	78.486465	-579.296082	309.871704	1280.610840	-611.699341	-76.539185	1301.178345	-545.913086	109.783730	1318.355713	-533.136841	130.125198	1585.731323	-590.378601	329.106445	1041.064209	-670.555725	-126.936279	1074.765381	-444.662750	258.225830	826.703247	-556.168823	-123.599869	839.055847	-586.142029	100.539566	962.654297	400.614258	-1.805682	928.255920	422.623718	179.144333
-587.696411	202.512283	865.262268	-612.682007	3.504983	862.580200	-733.571106	237.756699	425.143036	-667.561279	-21.163317	474.045624	-732.654968	238.698792	70.520851	-733.008240	-9.246935	78.459244	-579.489624	309.594696	1280.627441	-611.629761	-76.840881	1301.053101	-546.173706	109.832664	1318.410522	-533.302734	130.164551	1585.749634	-591.116516	329.181793	1041.143799	-670.241821	-126.763268	1074.593994	-445.727661	257.773529	826.598694	-555.309937	-122.741676	839.159302	-585.812866	99.870613	962.832703	400.639435	-1.858358	928.179321	422.677399	179.216583
-588.109070	202.456482	864.918030	-612.790405	3.164690	862.601563	-733.610474	237.745010	425.122467	-667.734619	-21.290678	474.116089	-732.769470	238.712112	70.511406	-733.130188	-9.273648	78.470772	-579.558899	309.085052	1280.607788	-611.508667	-77.278870	1300.862061	-546.495850	109.911705	1318.435547	-533.443970	130.183563	1585.764038	-591.889282	329.137329	1041.199097	-669.931274	-126.557182	1074.401001	-447.033600	257.502838	826.406006	-554.561890	-121.882957	839.151917	-585.951477	99.865494	962.659363	400.535645	-1.972255	928.122192	422.686218	179.247589
-588.536438	202.471436	864.595215	-612.987122	3.049795	862.576599	-733.688660	237.789032	425.131134	-668.114075	-21.938238	474.464111	-732.790161	238.703781	70.508423	-733.368103	-9.265811	78.549637	-579.538208	308.403442	1280.544067	-611.150330	-77.971794	1300.749756	-546.825745	110.025108	1318.460693	-533.619019	130.217255	1585.759277	-592.799866	329.221436	1041.236938	-669.592529	-126.345657	1074.353516	-448.444489	257.517792	826.161316	-553.876587	-121.042679	839.185425	-586.134766	99.966309	962.470886	400.686890	-2.374621	928.313843	422.721893	179.208084
-588.931152	202.506393	864.300781	-613.138794	2.890394	862.539368	-733.779480	237.814896	425.139160	-668.126831	-21.925465	474.477600	-732.779785	238.675400	70.486343	-733.234070	-9.295811	78.484947	-579.486267	307.651550	1280.520752	-610.714600	-78.765724	1300.601929	-547.159973	110.149704	1318.485352	-533.789001	130.208603	1585.735718	-593.735901	329.283203	1041.313110	-669.305359	-126.140541	1074.325439	-449.992737	257.533691	825.820679	-553.283875	-120.305794	839.155701	-586.297119	100.038681	962.292297	400.749298	-2.420514	928.285950	422.762939	179.182938
-589.302734	202.570236	864.046692	-613.261597	2.754031	862.508484	-733.841125	237.829468	425.142456	-668.569153	-22.163157	474.531799	-732.869995	238.642593	70.504166	-733.517456	-9.270456	78.510048	-579.474915	306.904236	1280.483154	-610.287720	-79.541000	1300.504028	-547.518066	110.257408	1318.471924	-533.982178	130.202911	1585.705078	-594.765930	329.346741	1041.310913	-668.995422	-125.901520	1074.296021	-451.714691	257.768890	825.382629	-552.705261	-119.546059	839.109619	-586.446167	100.122200	962.138306	400.827393	-2.383749	928.256165	422.849121	179.184677
-589.653015	202.687973	863.814453	-613.377747	2.645258	862.446838	-733.969727	237.868378	425.163483	-668.631042	-22.181744	474.500885	-732.980286	238.627075	70.514374	-733.634705	-9.286153	78.520279	-579.638428	306.313324	1280.406982	-609.950134	-80.173500	1300.414429	-547.885254	110.362961	1318.390991	-534.227600	130.182785	1585.643799	-595.931396	329.418488	1041.305298	-668.761169	-125.683533	1074.227051	-453.609772	258.158875	824.841858	-552.269958	-118.853485	839.089478	-586.609192	100.222931	961.983215	401.036377	-2.015133	928.400940	422.931030	179.100922
-589.871033	202.606598	863.564026	-613.111938	1.761950	862.715027	-734.057617	237.883255	425.168274	-668.746826	-22.236906	474.587006	-732.943848	238.585770	70.476128	-733.712463	-9.287771	78.478638	-580.007813	306.022888	1280.392456	-609.846741	-80.567238	1300.289551	-548.133911	110.405190	1318.321289	-534.446533	130.163147	1585.602539	-597.167236	329.620453	1041.337158	-668.542114	-125.487518	1074.114868	-455.597900	258.669922	824.176453	-551.962402	-118.223381	839.041016	-586.648987	100.048843	962.008850	401.188049	-1.954536	928.378601	423.033966	179.123627
-590.241150	202.777313	863.367493	-613.227783	1.606625	862.644775	-734.191162	237.907806	425.173981	-668.848083	-22.272026	474.584412	-733.017700	238.594452	70.459808	-733.742920	-9.301216	78.439697	-580.642761	306.043304	1280.372925	-609.896667	-80.662354	1300.215942	-548.455139	110.411575	1318.131470	-534.672119	130.122910	1585.566040	-598.410767	329.771667	1041.389404	-668.498291	-125.400558	1073.958984	-457.749725	259.270844	823.474365	-551.850647	-117.678513	838.918518	-586.830811	100.133827	961.867859	401.275696	-1.935659	928.391785	423.204346	179.210358
-590.892212	203.347137	863.156921	-613.753479	2.055131	862.307312	-734.506897	238.047012	425.286591	-668.956604	-22.348320	474.467682	-733.255554	238.560745	70.424004	-733.828857	-9.304210	78.422119	-581.546875	306.419830	1280.339355	-610.208740	-80.369240	1300.103760	-548.725586	110.339966	1317.923584	-534.905457	130.087982	1585.535400	-599.833374	329.998505	1041.424561	-668.514099	-125.347580	1073.707275	-460.094513	260.071808	822.705994	-551.761841	-117.126648	838.801880	-587.229614	100.569824	961.563538	401.424255	-1.952543	928.394592	423.273560	179.338348
-591.113281	203.274841	862.967651	-613.494995	1.221269	862.543884	-734.588440	238.052994	425.273895	-669.092163	-22.440308	474.573303	-733.215820	238.558029	70.423042	-733.842896	-9.312734	78.401802	-582.661621	307.097534	1280.314819	-610.754700	-79.759644	1300.027832	-548.961792	110.206970	1317.707520	-535.168518	130.024017	1585.501709	-601.246033	330.161835	1041.498779	-668.615784	-125.354713	1073.396851	-462.513092	261.036682	821.840515	-551.779968	-116.657333	838.667419	-587.280579	100.376587	961.603088	401.997772	-0.508521	928.336670	423.336945	179.487701
-591.476135	203.412949	862.832458	-613.569153	1.063019	862.490295	-734.720764	238.057449	425.300385	-669.202637	-22.438702	474.546509	-733.343262	238.541870	70.452362	-733.881592	-9.374216	78.359093	-583.892395	308.013184	1280.326172	-611.462463	-78.916077	1299.938843	-549.169495	110.053986	1317.549072	-535.532166	129.878830	1585.425659	-602.700806	330.332306	1041.592773	-668.784180	-125.424652	1073.054199	-465.103760	262.111420	820.938293	-551.895752	-116.269066	838.493652	-587.463989	100.426697	961.504456	402.062408	-0.544200	928.309814	423.443909	179.556168
-591.059509	203.934387	863.405579	-613.621826	2.070676	862.095520	-734.763062	238.012695	425.369324	-669.082092	-22.287388	474.333801	-733.327881	238.549622	70.408745	-733.761353	-9.358590	78.269142	-585.141235	309.006470	1280.360474	-612.132385	-78.038467	1299.880493	-549.338501	109.909882	1317.560181	-535.767090	129.865601	1585.415649	-604.240112	330.567200	1041.705688	-668.993591	-125.487968	1072.682495	-467.778717	263.277740	820.003906	-552.097168	-115.906914	838.242371	-587.451904	100.696854	961.609070	402.079620	-0.671451	928.363953	423.526093	179.559570
-591.277283	203.783051	863.238159	-613.319031	1.258682	862.341736	-734.806274	237.961319	425.320099	-669.176147	-22.271988	474.421051	-733.328857	238.547318	70.395317	-733.844849	-9.362500	78.253723	-586.102600	309.725250	1280.364868	-612.504639	-77.461182	1299.774780	-549.521179	109.803726	1317.754028	-536.032898	129.796371	1585.396240	-605.789063	330.729828	1041.816895	-669.109192	-125.571930	1072.444946	-470.616730	264.627380	818.980591	-552.438049	-115.714241	837.856506	-587.491089	100.471672	961.666382	402.200745	-0.748761	928.416809	423.636261	179.595200
-591.608826	203.786652	863.136169	-613.366394	1.161059	862.319153	-734.942383	237.954605	425.319733	-669.293640	-22.251848	474.397766	-733.393616	238.549072	70.380791	-733.851440	-9.356131	78.224724	-586.727539	309.941772	1280.312012	-612.535522	-77.362785	1299.659180	-549.805237	109.795387	1317.997803	-536.350952	129.690521	1585.373169	-607.405579	331.041687	1041.951416	-669.244629	-125.655167	1072.261719	-473.593658	266.117340	817.912109	-552.802612	-115.369598	837.627747	-587.664307	100.483482	961.602844	402.285492	-0.868761	928.491760	423.731232	179.604843
-591.758423	203.787872	863.117981	-613.363464	1.055395	862.262085	-735.027710	237.908188	425.298981	-669.353577	-22.244022	474.400177	-733.377319	238.468567	70.329376	-733.886841	-9.336707	78.201935	-587.317932	309.908722	1280.276855	-612.572510	-77.500328	1299.526855	-550.116638	109.772453	1317.983032	-536.764343	129.516602	1585.301147	-609.057617	331.300385	1042.056519	-669.330994	-125.737671	1072.154297	-476.583740	267.683075	816.808289	-553.251709	-115.143913	837.325012	-587.761536	100.427025	961.568726	402.422272	-0.918706	928.573059	423.855255	179.624466
-591.843872	203.798035	863.132568	-613.357605	1.063713	862.221130	-735.138184	237.877731	425.306000	-669.375793	-22.239269	474.338867	-733.420471	238.492813	70.305222	-733.680542	-9.361571	78.095367	-587.846924	309.631500	1280.248779	-612.531433	-77.908386	1299.427734	-550.866455	109.899086	1317.487549	-537.021851	129.497345	1585.351685	-610.747498	331.565796	1042.140625	-669.421753	-125.836800	1072.060547	-479.773682	269.407227	815.661194	-553.755371	-115.048775	837.026001	-587.834839	100.419395	961.560242	402.556061	-0.920276	928.653687	423.930267	179.656784
-592.854065	203.516541	862.979187	-613.644531	0.777876	862.161743	-735.435608	237.939331	425.294373	-669.571533	-22.333633	474.343689	-733.541809	238.439423	70.261597	-733.812073	-9.355530	78.119827	-588.597229	309.298126	1280.273682	-612.677551	-78.372299	1299.326172	-550.868042	109.728935	1317.139038	-537.370789	129.418289	1585.332153	-612.471863	331.879303	1042.233276	-669.488159	-125.961029	1071.992798	-482.983398	271.164734	814.516052	-554.372009	-115.007263	836.652161	-588.377258	100.223442	961.439697	402.665192	-0.931099	928.741211	423.994812	179.683670
-593.094910	203.437592	862.939026	-613.700073	0.656666	862.128967	-735.569519	237.924515	425.318787	-669.600769	-22.299522	474.274811	-733.664001	238.472961	70.249290	-733.820923	-9.362131	78.056465	-589.302551	308.879242	1280.326782	-612.679443	-79.024612	1299.273926	-551.284790	109.695534	1316.502319	-537.750671	129.327423	1585.318237	-614.227478	332.210876	1042.396118	-669.557312	-126.086693	1071.906860	-486.368286	273.039856	813.376038	-554.974304	-115.028137	836.250000	-588.537903	100.142227	961.405457	402.846588	-0.899725	928.806152	424.094543	179.715134
-593.242432	203.361237	862.940369	-613.735413	0.634324	862.078918	-735.664551	237.869797	425.302948	-669.679321	-22.351486	474.241730	-733.614929	238.397949	70.277306	-733.709412	-9.371334	77.998070	-590.032837	308.451721	1280.351318	-612.967041	-79.510994	1299.236572	-551.765076	109.683350	1315.797241	-538.137817	129.252960	1585.319092	-615.983459	332.509857	1042.555420	-669.667297	-126.261818	1071.797363	-489.809753	275.021973	812.236877	-555.625488	-115.117485	835.842773	-588.652771	100.077911	961.384338	402.994110	-0.857725	928.879333	424.166931	179.763931
-593.389404	203.261871	862.945618	-613.756104	0.547579	862.035706	-735.769287	237.827271	425.286224	-669.712708	-22.372301	474.217987	-733.606628	238.413910	70.272057	-733.757629	-9.417527	77.956253	-590.783020	307.975983	1280.389771	-613.188721	-80.059128	1299.207153	-552.208679	109.619453	1315.160278	-538.504517	129.162781	1585.333374	-617.738892	332.833862	1042.681885	-669.735657	-126.397781	1071.740967	-493.347534	277.145844	811.005554	-556.331726	-115.286835	835.435059	-588.774902	99.974167	961.370850	403.109314	-0.797043	928.945862	424.193329	179.785385
-593.532532	203.191818	862.932312	-613.773682	0.467173	861.982849	-735.838379	237.754700	425.269196	-669.421631	-22.218664	474.142517	-733.537720	238.415649	70.260765	-733.633972	-9.415404	77.881798	-591.569275	307.615509	1280.479492	-613.223145	-80.666969	1299.245728	-552.645508	109.529091	1314.616699	-538.894592	129.054535	1585.346680	-619.516968	333.179718	1042.851563	-669.780090	-126.530830	1071.707886	-496.942932	279.269226	809.858093	-557.250366	-115.548225	834.985474	-588.887390	99.892059	961.342468	403.198792	-0.773342	928.996094	424.243500	179.821320
-593.627563	203.157379	862.944397	-613.802368	0.455239	861.931396	-735.977783	237.701462	425.271912	-669.462158	-22.239239	474.097260	-733.607117	238.387573	70.196220	-733.652588	-9.454323	77.824799	-592.402710	307.337769	1280.554932	-613.489685	-81.063477	1299.189941	-553.350586	109.558205	1313.833618	-539.301208	128.963211	1585.342773	-621.326965	333.601715	1043.067139	-669.876404	-126.739212	1071.630249	-500.586090	281.472321	808.698853	-558.056152	-115.771774	834.576599	-588.982910	99.845825	961.327332	403.267792	-0.723239	929.044800	424.273834	179.862930
-593.770447	203.088120	862.911194	-613.838196	0.345187	861.882385	-736.121216	237.599258	425.237488	-669.549377	-22.233883	474.063995	-733.574646	238.385956	70.178848	-733.591614	-9.476066	77.790215	-593.209229	307.154602	1280.626099	-613.764709	-81.389954	1299.157349	-553.787476	109.504097	1313.542603	-539.696045	128.862396	1585.349976	-623.120667	334.007172	1043.249878	-670.004028	-126.946655	1071.518311	-504.318848	283.653442	807.534485	-558.940857	-116.132202	834.090576	-589.097107	99.759087	961.290039	402.724335	-1.941467	929.059265	424.162964	179.783646
-593.902344	203.017487	862.900757	-613.879578	0.203249	861.823608	-736.269775	237.489120	425.217163	-669.637573	-22.311249	474.081360	-733.654419	238.412552	70.192932	-733.632874	-9.520213	77.753693	-594.079468	307.076111	1280.695190	-614.103760	-81.556541	1299.086182	-553.838867	109.288231	1313.803589	-540.037964	128.861450	1585.423340	-624.854187	334.351685	1043.482910	-670.089722	-127.170174	1071.398438	-508.093079	285.987030	806.392883	-559.839478	-116.506958	833.575378	-589.207947	99.638847	961.258728	402.691925	-1.997653	929.078796	424.144196	179.824600
-594.075745	202.924988	862.892822	-613.934998	0.120723	861.775391	-736.444336	237.389114	425.201324	-669.738220	-22.333334	474.002777	-733.615784	238.323395	70.155884	-733.836853	-9.529430	77.735535	-594.864563	307.035431	1280.752563	-614.372070	-81.691139	1298.992432	-554.237061	109.226311	1313.820923	-540.500732	128.743927	1585.420776	-626.586792	334.716125	1043.736206	-670.163147	-127.406998	1071.293945	-511.913513	288.307312	805.327881	-560.713074	-116.970192	833.048462	-589.347778	99.542625	961.234253	402.734314	-1.936250	929.060913	424.164825	179.872803
-594.224915	202.797363	862.879822	-613.970764	0.082743	861.719482	-736.598816	237.283737	425.182007	-669.798096	-22.351631	474.006317	-733.536682	238.315643	70.134094	-733.834473	-9.561561	77.680473	-595.583984	307.108643	1280.780762	-614.625183	-81.742889	1298.937012	-554.562988	109.126602	1313.987915	-540.936829	128.630371	1585.429932	-628.335266	335.144287	1044.065430	-670.304993	-127.653671	1071.179321	-515.784729	290.663086	804.289429	-561.582764	-117.429382	832.582458	-589.466919	99.448784	961.203491	402.714203	-1.959462	929.056458	424.144836	179.874710
-594.406860	202.699677	862.866516	-614.020020	0.001466	861.677917	-736.798401	237.192917	425.187683	-669.847168	-22.329536	473.950775	-733.560547	238.331192	70.103035	-733.611633	-9.588964	77.607719	-596.259460	307.244995	1280.828735	-614.798645	-81.732414	1298.852783	-554.856750	109.042831	1314.267456	-541.405823	128.539383	1585.456055	-630.520935	335.967468	1044.189697	-670.448853	-127.962677	1071.051636	-519.617126	292.990143	803.266113	-562.571594	-118.098900	831.929016	-589.611511	99.357704	961.180298	402.700836	-1.904320	929.033813	424.146606	179.914688
-594.536011	202.656784	862.858948	-614.061401	-0.079910	861.648132	-736.971252	237.082840	425.145172	-669.989685	-22.382072	473.950684	-733.533630	238.316376	70.056778	-733.585266	-9.585200	77.559998	-596.877258	307.417084	1280.814331	-614.877808	-81.680084	1298.790527	-555.155762	108.971703	1314.658325	-541.875549	128.421494	1585.461670	-632.321655	336.438507	1044.505005	-670.606140	-128.223801	1070.916260	-523.457642	295.347473	802.343811	-563.342285	-118.486542	831.567017	-589.727295	99.294357	961.166138	402.877991	-1.726162	928.920593	424.204010	180.006058
-594.697571	202.591675	862.839844	-614.118286	-0.180362	861.608704	-737.169189	237.011292	425.120056	-670.093445	-22.491232	473.931610	-733.535339	238.346573	69.984314	-733.691223	-9.613719	77.518570	-597.426025	307.605957	1280.815552	-614.960571	-81.579689	1298.665771	-555.467224	108.863632	1315.101074	-542.352661	128.306580	1585.467163	-634.054504	336.810364	1044.818726	-670.723816	-128.540253	1070.866943	-527.344666	297.721954	801.399841	-564.260132	-119.048409	831.115906	-589.860413	99.211784	961.140381	402.844635	-1.967258	928.811584	424.242157	180.083374
-594.845703	202.541122	862.808777	-614.202271	-0.262810	861.555481	-737.355591	236.864731	425.095825	-670.211670	-22.542465	473.887512	-733.468628	238.358658	69.935188	-733.892273	-9.604515	77.535866	-597.858887	307.769623	1280.810547	-614.954407	-81.495377	1298.511719	-555.871155	108.774918	1315.540527	-542.837646	128.238037	1585.502686	-635.706726	337.156158	1045.152954	-670.883972	-128.847794	1070.748291	-531.162109	300.025848	800.527344	-565.100098	-119.689690	830.535522	-590.004578	99.142067	961.102295	402.636475	-2.261009	928.863953	424.255310	179.832077
-595.012207	202.465378	862.765015	-614.260864	-0.397505	861.521362	-737.545288	236.706238	425.052887	-670.315552	-22.588600	473.840485	-733.345398	238.318130	69.864029	-733.918152	-9.618797	77.474518	-598.439087	307.739380	1280.641724	-614.955261	-81.442696	1298.320190	-556.233765	108.670349	1315.987793	-543.319092	128.118988	1585.485596	-637.397583	337.483704	1045.476318	-671.000977	-129.145508	1070.645264	-534.914246	302.364868	799.771301	-565.958740	-120.224197	830.096191	-590.148071	99.052765	961.068237	402.638611	-2.267272	928.814758	424.253052	179.886292
-595.150391	202.464539	862.765015	-614.349304	-0.493138	861.453247	-737.790771	236.554047	425.052094	-670.424805	-22.654562	473.794739	-733.361206	238.348419	69.818230	-733.924133	-9.660330	77.431908	-598.637817	308.003113	1280.677490	-614.919434	-81.438843	1298.125244	-556.681335	108.604980	1316.354858	-543.820923	127.978096	1585.460693	-639.026184	337.802277	1045.880371	-671.133667	-129.492432	1070.504883	-538.568542	304.649963	799.121765	-566.845886	-121.014946	829.590454	-590.294495	98.978897	961.038513	402.583801	-1.949287	928.955994	424.203247	179.804733
-595.287354	202.413132	862.711914	-614.429016	-0.589538	861.390015	-738.042664	236.413803	425.001740	-670.546204	-22.670044	473.724213	-733.373474	238.348755	69.780289	-733.913452	-9.687626	77.366768	-598.982971	308.073578	1280.632935	-614.889282	-81.456642	1297.933838	-557.100159	108.517746	1316.690674	-544.302368	127.852142	1585.442505	-640.685059	338.120026	1046.255493	-671.249390	-129.855713	1070.361572	-542.309448	306.871216	798.509216	-567.678528	-121.440819	829.145386	-590.428467	98.906944	960.984070	402.635803	-2.199452	928.776245	424.267792	179.903488
-595.493530	202.323746	862.643066	-614.530029	-0.744173	861.352234	-738.286682	236.307831	424.991058	-670.614746	-22.701267	473.715210	-733.285645	238.378906	69.724617	-733.946533	-9.700171	77.318825	-599.498352	307.917023	1280.482544	-614.855835	-81.544838	1297.802002	-557.544495	108.423027	1316.938599	-544.800476	127.633095	1585.393799	-642.418274	338.557526	1046.561890	-671.311707	-130.250793	1070.252686	-545.953003	309.003601	797.920044	-568.664185	-122.249977	828.491089	-590.605225	98.810356	960.934631	402.997803	-2.003640	928.544373	424.402069	180.116486
-595.686707	202.207779	862.592163	-614.580444	-0.827218	861.323547	-738.616638	236.240891	425.005066	-670.807617	-22.827518	473.742859	-733.379150	238.442001	69.667473	-733.974976	-9.716933	77.305107	-599.771729	308.068268	1280.557739	-614.903625	-81.634918	1297.694092	-557.944641	108.346581	1317.138550	-545.316528	127.496407	1585.374878	-644.165344	338.946075	1046.966797	-671.373596	-130.664246	1070.124878	-549.760559	311.033295	797.304016	-569.318909	-122.691116	828.220093	-590.761292	98.734634	960.900330	403.091858	-1.886735	928.454041	424.453278	180.173462
-595.891357	202.150742	862.546509	-614.684448	-0.947701	861.280518	-738.990173	236.216980	424.986786	-670.903625	-22.851055	473.722717	-733.352417	238.437134	69.614288	-734.008118	-9.723031	77.264404	-600.393372	308.040558	1280.551270	-615.171692	-81.721085	1297.569946	-558.436768	108.272591	1317.150391	-545.815857	127.377678	1585.356689	-645.896118	339.315521	1047.256592	-671.463318	-131.122040	1070.009644	-553.211182	313.010590	796.853149	-570.336243	-123.446556	827.567322	-590.931580	98.656357	960.858521	403.032501	-1.850703	928.482971	424.425537	180.134232
-596.085938	202.026199	862.507263	-614.790527	-0.962007	861.256714	-739.374634	236.147400	424.987793	-670.930115	-22.789351	473.680115	-733.482544	238.492920	69.559700	-734.001343	-9.732148	77.241608	-601.210449	307.815826	1280.469238	-615.506348	-81.871330	1297.474976	-558.978394	108.225853	1317.124268	-546.378052	127.217758	1585.339233	-647.646729	339.661194	1047.506836	-671.522095	-131.515793	1069.918457	-556.554749	314.899506	796.486572	-570.992615	-123.841057	827.257202	-591.110413	98.602234	960.831421	402.907288	-1.909111	928.549744	424.392944	180.111359
-596.252136	201.952576	862.474731	-614.883789	-1.069304	861.216797	-739.756958	236.039230	425.010284	-671.096375	-22.877972	473.684235	-733.538635	238.508469	69.518150	-733.996033	-9.759439	77.239449	-601.875977	307.699738	1280.472534	-615.916565	-82.032104	1297.342896	-559.499451	108.151978	1317.039185	-546.804626	127.108971	1585.356201	-649.359924	339.977875	1047.830566	-671.625854	-131.912247	1069.784302	-559.739319	316.679077	796.152283	-571.921143	-124.553841	826.676575	-591.285461	98.517776	960.801819	402.658295	-1.476803	928.455566	424.351135	180.097214
-596.455627	201.875824	862.441284	-614.991455	-1.224120	861.183289	-739.818787	235.765427	424.917206	-672.218567	-23.541529	473.857391	-733.385742	238.537064	69.486160	-734.479004	-9.770907	77.347519	-602.557983	307.661041	1280.505371	-616.269714	-82.165138	1297.265015	-559.987915	108.079918	1317.046021	-547.312866	127.056641	1585.377197	-651.053711	340.339294	1048.238647	-671.681030	-132.258789	1069.686157	-562.729065	318.230377	795.831360	-572.649963	-125.069687	826.288757	-591.478394	98.412796	960.773987	402.476288	-1.332071	928.449951	424.296356	180.084518
-596.616028	201.778915	862.398438	-615.087036	-1.302980	861.135803	-739.878418	235.524368	424.812683	-671.393127	-23.005009	473.659241	-733.192627	238.548660	69.457642	-734.011597	-9.780574	77.149765	-603.094727	307.639618	1280.566528	-616.495544	-82.289223	1297.134399	-560.567566	108.034111	1317.121094	-547.802490	126.905922	1585.359985	-652.712463	340.674316	1048.632446	-671.781067	-132.631714	1069.570801	-565.607910	319.611847	795.511841	-573.143005	-125.362892	826.038086	-591.651184	98.331070	960.735352	402.306519	-1.484164	928.550293	424.262726	180.046356
-596.784180	201.751938	862.377075	-615.198303	-1.422011	861.105042	-740.145996	235.371979	424.771881	-671.476013	-22.986673	473.632660	-733.199646	238.561340	69.392906	-733.989075	-9.793944	77.098053	-603.645996	307.478607	1280.736816	-616.820496	-82.607597	1297.036621	-561.096985	107.993340	1317.203369	-548.287109	126.780060	1585.338379	-654.328491	340.992310	1048.970215	-671.884460	-133.022964	1069.469116	-568.386902	321.057983	795.381775	-573.789429	-125.853867	825.679382	-591.841431	98.262878	960.716675	402.178955	-1.528619	928.604126	424.225769	180.020523
-597.096252	201.890640	862.377563	-615.750732	-0.679067	860.886230	-740.511841	235.357681	424.803497	-671.617065	-23.029087	473.521149	-733.211487	238.555359	69.342941	-733.999451	-9.770910	77.094276	-604.414978	307.652893	1280.775757	-617.228333	-82.453407	1296.962646	-561.921387	108.006706	1316.962769	-548.819336	126.659256	1585.334595	-655.906677	341.244659	1049.336792	-672.039246	-133.455261	1069.318359	-571.288696	322.974274	795.485962	-574.375671	-126.267700	825.347778	-592.230225	98.570145	960.598572	402.034302	-1.585459	928.643066	424.191589	179.988876
-597.333923	201.839844	862.354065	-615.898315	-0.746120	860.861938	-740.928040	235.356171	424.824127	-671.714111	-23.023359	473.517456	-733.358032	238.567520	69.268608	-734.016174	-9.766568	77.096390	-605.310730	307.642426	1280.942993	-617.773804	-82.552994	1296.843506	-562.138977	107.800285	1317.081543	-549.304321	126.527740	1585.343018	-657.521484	341.649689	1049.715698	-672.198914	-133.856781	1069.189941	-573.697876	323.989197	795.367310	-574.940552	-126.605400	825.031189	-592.452881	98.520020	960.579163	401.886292	-1.602164	928.672485	424.129578	179.934235
-597.578186	201.759308	862.364746	-616.045166	-0.822849	860.881104	-740.794861	235.073898	424.623535	-671.815796	-22.944071	473.524323	-733.069885	238.571457	69.256256	-734.011292	-9.766722	77.088669	-606.174072	307.455841	1280.926758	-618.058228	-82.657639	1296.783936	-562.673828	107.766159	1317.194580	-549.871826	126.464188	1585.319336	-659.076660	341.949371	1050.010864	-672.338196	-134.186752	1069.093628	-576.260986	325.430176	795.539429	-575.265991	-126.784172	824.896790	-592.697937	98.456779	960.601501	401.762238	-1.621357	928.720886	424.096619	179.921951
-597.828125	201.770187	862.374207	-616.212280	-0.875848	860.914246	-740.680664	234.810013	424.502747	-671.901489	-22.924112	473.562958	-732.881653	238.618546	69.221397	-733.812561	-9.753243	77.079613	-606.968628	307.415344	1281.052124	-618.434448	-82.738434	1296.723267	-563.295776	107.769547	1317.209106	-550.399475	126.347275	1585.358276	-660.535278	342.223572	1050.345215	-672.418213	-134.466827	1069.020630	-578.820129	326.979462	795.908691	-575.729553	-127.014893	824.661804	-592.938354	98.456543	960.627747	401.649017	-1.661584	928.759766	424.050995	179.911362
-598.142456	201.759903	862.378906	-616.426514	-0.923878	860.930603	-739.179565	233.770615	423.871368	-671.992676	-22.916281	473.546234	-731.558044	238.669983	69.090393	-733.850098	-9.775128	77.024323	-607.765503	307.385925	1281.231079	-618.731873	-82.811401	1296.695190	-563.946777	107.775223	1317.148560	-550.975464	126.150627	1585.376465	-662.088074	342.636505	1050.772339	-672.547729	-134.756073	1068.970581	-580.754578	327.439850	795.919006	-576.247437	-127.229675	824.389465	-593.236450	98.443436	960.643433	401.490845	-1.651089	928.781616	423.977570	179.900574
-598.394653	201.756012	862.436523	-616.580994	-0.922865	860.951965	-738.910095	233.473663	423.703979	-672.067322	-22.897617	473.543976	-731.293579	238.700470	69.071472	-733.948242	-9.747181	77.058044	-608.561768	307.313660	1281.379639	-619.075806	-82.938705	1296.687500	-564.748596	107.842094	1316.939941	-551.419800	126.016724	1585.408203	-663.526062	342.955261	1051.155029	-672.691528	-135.021286	1068.896729	-582.721985	328.053253	795.954895	-576.560547	-127.289757	824.229248	-593.502319	98.436531	960.691650	401.333923	-1.656602	928.796021	423.912964	179.920151
-598.706360	201.804138	862.466370	-616.825134	-0.945593	860.939453	-739.214294	233.509720	423.740875	-672.193970	-22.889292	473.544922	-731.359924	238.704361	69.061043	-733.976135	-9.746880	77.051399	-609.302002	307.105499	1281.531494	-619.397400	-83.236450	1296.626221	-565.050598	107.759186	1317.393555	-551.921448	125.778534	1585.447144	-664.842590	343.197327	1051.431396	-672.769714	-135.210464	1068.832886	-584.976685	329.414642	796.175537	-576.837830	-127.297485	824.097412	-593.820679	98.437485	960.705811	401.192322	-1.625979	928.772705	423.846466	179.957123
-598.682800	202.213348	862.568787	-616.940308	-0.861425	860.948364	-739.383728	233.443176	423.779968	-672.243042	-22.863419	473.564880	-731.383545	238.713531	69.023430	-733.955078	-9.738235	77.040520	-610.667236	308.226227	1281.759644	-620.414368	-82.204300	1296.635742	-565.478760	107.611961	1317.812500	-552.441833	125.711250	1585.511475	-666.172974	343.472656	1051.830444	-672.987854	-135.555206	1068.580444	-586.756104	329.928894	796.366333	-576.997253	-127.206963	824.002625	-593.969360	98.641373	960.774963	401.025818	-1.605996	928.756287	423.759918	179.951355
-598.715881	202.233612	862.599121	-616.692444	-1.438401	861.085938	-739.425964	233.359299	423.725739	-673.336975	-23.405403	473.838898	-731.294556	238.713211	68.991669	-734.403992	-9.724976	77.169830	-611.537048	308.202209	1281.917603	-620.774292	-82.241501	1296.564941	-566.163940	107.609398	1317.801758	-553.046448	125.735359	1585.545166	-667.444458	343.707092	1052.103271	-673.098694	-135.784729	1068.483765	-588.366211	330.363098	796.559021	-577.068115	-127.043770	823.939819	-593.994385	98.451759	960.879150	400.880615	-1.586907	928.749084	423.641052	179.976303
-599.049744	202.256363	862.627808	-616.939758	-1.471061	861.099548	-739.536560	233.255692	423.673767	-672.541138	-22.794455	473.679871	-731.190125	238.725372	68.973045	-733.982300	-9.731351	77.040314	-612.339478	308.058441	1282.068970	-621.128906	-82.413284	1296.519897	-566.766418	107.594170	1317.750000	-553.592773	125.597794	1585.591064	-668.726135	343.947021	1052.438843	-673.192627	-135.935059	1068.382202	-589.813721	330.631226	796.775330	-577.013977	-126.752159	823.901001	-594.326416	98.449440	960.906067	400.695221	-1.544514	928.723633	423.498688	179.990463
-599.354553	202.274460	862.639160	-617.152954	-1.486560	861.143494	-739.567383	233.202408	423.635620	-672.618835	-22.675724	473.714874	-731.088806	238.725357	68.940735	-733.963257	-9.737848	77.042686	-613.233887	308.080963	1282.166870	-621.576721	-82.353439	1296.494263	-567.310303	107.564766	1317.945679	-554.193726	125.412865	1585.633545	-669.872192	344.041595	1052.656128	-673.287415	-136.139755	1068.292236	-591.044312	330.757874	796.974060	-577.055969	-126.434700	823.857422	-594.655945	98.479118	960.943970	400.489655	-1.551825	928.718750	423.346039	180.044434
-599.831787	202.298630	862.663208	-617.458130	-1.503201	861.147095	-739.796204	233.224777	423.623596	-672.762878	-22.621437	473.724640	-731.136841	238.765884	68.940849	-733.957092	-9.728782	77.020576	-614.071289	308.017395	1282.298584	-621.991699	-82.397804	1296.461182	-567.941772	107.575508	1318.017944	-554.711975	125.347855	1585.689453	-671.013306	344.131989	1052.888794	-673.402771	-136.254791	1068.181152	-592.195435	330.778625	797.208740	-576.961426	-126.027153	823.840332	-595.082458	98.487816	960.962769	400.271515	-1.534979	928.703369	423.170868	180.070633
-600.350098	202.338089	862.692261	-617.778503	-1.515375	861.173584	-740.083984	233.285446	423.643616	-672.915833	-22.605791	473.741058	-731.167542	238.753860	68.941666	-733.999512	-9.735305	77.003860	-614.897766	307.885559	1282.447021	-622.401367	-82.571083	1296.377930	-568.871948	107.706917	1317.855713	-555.303772	125.136589	1585.688477	-672.077332	344.161041	1053.068481	-673.473633	-136.369659	1068.054810	-593.224121	330.748840	797.433105	-576.871155	-125.569473	823.818176	-595.552063	98.518097	960.997742	400.050415	-1.584312	928.682129	423.004089	180.070282
-600.788757	202.323257	862.677612	-618.095093	-1.495180	861.203308	-740.601074	233.471176	423.720154	-673.081360	-22.635983	473.737457	-731.428406	238.748520	68.913391	-734.042542	-9.725172	76.955315	-615.862732	308.015656	1282.558228	-622.915466	-82.467339	1296.366211	-569.316650	107.625809	1318.028320	-555.892639	125.005241	1585.741577	-673.147888	344.200836	1053.289185	-673.472412	-136.387695	1067.902100	-594.039307	330.508545	797.582520	-576.506775	-124.987923	823.817688	-595.965454	98.553131	961.010742	399.806061	-1.615255	928.662781	422.816101	180.049408
-601.257141	202.301071	862.677917	-618.439697	-1.466351	861.187134	-740.671143	233.401749	423.589569	-673.265381	-22.617750	473.712952	-731.354492	238.765045	68.845840	-734.106628	-9.721320	76.924362	-616.741211	308.044861	1282.686523	-623.373840	-82.484665	1296.340332	-569.950012	107.622414	1318.145630	-556.502808	124.864990	1585.769043	-674.120361	344.068176	1053.353516	-673.569519	-136.525208	1067.734131	-594.705872	330.165649	797.774658	-576.456787	-124.444298	823.823669	-596.409790	98.559334	961.007996	399.542694	-1.648797	928.653992	422.661407	179.999863
-601.813049	202.321121	862.687805	-618.820068	-1.393331	861.158264	-740.869568	233.456573	423.490753	-674.537903	-23.321642	473.885712	-731.288330	238.808563	68.813080	-734.660034	-9.698446	77.034203	-617.577881	307.973877	1282.759644	-623.779114	-82.594353	1296.320435	-570.629639	107.639381	1318.156128	-557.175415	124.698082	1585.775879	-675.087158	343.954285	1053.462524	-673.554077	-136.522949	1067.602417	-595.234802	329.747498	797.948792	-576.179993	-123.740768	823.825867	-596.920532	98.601601	961.004211	399.276215	-1.702513	928.662109	422.432678	179.958496
-602.364136	202.392960	862.732056	-619.187256	-1.286366	861.115173	-741.231079	233.558701	423.463959	-674.783203	-23.339705	473.825623	-731.395691	238.812958	68.783661	-734.717712	-9.689677	76.992226	-618.491821	307.993774	1282.822510	-624.233826	-82.619568	1296.270752	-571.346008	107.664619	1318.140259	-557.768860	124.614960	1585.817383	-675.917358	343.757782	1053.494629	-673.580627	-136.501724	1067.409668	-595.391968	329.117920	798.103149	-575.869751	-123.037514	823.828613	-597.421265	98.663704	961.009888	399.019714	-1.726893	928.653442	422.247559	179.897079
-603.029480	202.687180	862.795532	-620.050171	-0.549035	860.944275	-741.627563	233.714081	423.488525	-675.013123	-23.431009	473.718811	-731.505066	238.847961	68.736420	-734.772766	-9.674109	76.945992	-619.355835	307.956848	1282.978760	-624.630798	-82.763023	1296.193115	-572.206116	107.761009	1318.088013	-558.403748	124.576698	1585.890503	-676.704773	343.512421	1053.474243	-673.618164	-136.475174	1067.196533	-595.276794	328.097412	798.199097	-575.492371	-122.178825	823.824524	-598.132019	99.043709	960.946289	398.730927	-1.703907	928.642212	421.983612	179.899017
-603.554138	202.692780	862.783447	-620.406433	-0.540222	860.918518	-741.963379	233.789764	423.410797	-675.169617	-23.425085	473.694366	-731.580627	238.867584	68.724091	-734.785095	-9.662558	76.904984	-620.292175	308.017731	1283.037476	-625.200867	-82.704849	1296.121948	-572.695251	107.694168	1318.223511	-559.087524	124.438217	1585.903687	-677.372559	343.198456	1053.412231	-673.586365	-136.406723	1066.968506	-595.318665	327.475128	798.371216	-575.053040	-121.311859	823.798950	-598.625977	99.059708	960.934814	398.496857	-1.677951	928.611877	421.745392	179.941849
-604.084473	202.723587	862.777832	-620.772278	-0.483883	860.937256	-742.419678	233.975052	423.376221	-674.196960	-22.684385	473.462677	-731.695190	238.878662	68.688301	-734.265564	-9.651541	76.660431	-621.266052	308.237579	1283.000122	-625.793762	-82.455261	1296.019775	-573.378540	107.686539	1318.199951	-559.763428	124.304550	1585.922119	-677.969849	342.908905	1053.339478	-673.605347	-136.339340	1066.698120	-595.262634	326.794342	798.492432	-574.456421	-120.255928	823.734253	-599.121887	99.129578	960.948303	398.270233	-1.676548	928.607422	421.512909	179.970856
-604.427551	202.630859	862.812012	-620.671509	-0.992560	861.062134	-742.785583	234.111557	423.288452	-674.354553	-22.599802	473.516418	-731.829773	238.906998	68.647263	-734.273438	-9.649022	76.595543	-622.132568	307.915436	1283.006592	-626.195129	-82.779404	1295.949463	-574.132141	107.754112	1318.240112	-560.457764	124.175461	1585.945557	-678.504883	342.621094	1053.191406	-673.497375	-136.176895	1066.506470	-595.030457	325.898804	798.577637	-574.024292	-119.291992	823.680725	-599.389343	98.917557	961.049072	397.997253	-1.679776	928.585388	421.246185	179.979645
-605.091187	202.911530	862.859497	-621.480408	-0.239775	860.899414	-743.219116	234.281357	423.287109	-675.756958	-23.174252	473.549866	-731.941956	238.913940	68.605064	-734.817688	-9.633885	76.671257	-623.028259	307.849274	1283.009766	-626.618896	-82.863434	1295.890747	-574.879456	107.755760	1318.274658	-561.195740	124.054161	1585.980225	-678.922974	342.296509	1053.041626	-673.394958	-135.981186	1066.232300	-594.755188	325.195038	798.655884	-573.596558	-118.256165	823.621582	-600.126404	99.318008	960.989258	397.711639	-1.741863	928.594666	420.972687	179.923996
-605.651123	203.019394	862.861328	-621.905640	-0.051558	860.799561	-743.469116	234.326355	423.217377	-676.285828	-23.250265	473.571320	-731.943726	238.968246	68.590034	-735.026794	-9.611333	76.625122	-623.949402	307.861084	1283.079956	-627.142883	-82.851936	1295.781738	-575.590149	107.777611	1318.302734	-561.943420	123.950356	1586.008057	-679.199524	342.000275	1052.889404	-673.254028	-135.744263	1065.930908	-594.434753	324.470673	798.760742	-573.127563	-117.208870	823.592285	-600.643127	99.426254	960.942688	397.427338	-1.788210	928.558105	420.729431	179.887436
-606.616272	203.748627	862.943237	-623.368774	1.528310	859.972107	-744.018738	234.592026	423.286804	-675.357971	-22.374599	473.037659	-732.179504	239.001358	68.593735	-734.442993	-9.603629	76.364944	-624.852173	307.811523	1283.067139	-627.682617	-82.896568	1295.694824	-576.408081	107.777863	1318.297119	-562.670654	123.749397	1586.038086	-679.442322	341.666931	1052.697998	-673.238403	-135.575577	1065.627197	-593.942444	323.539368	798.810608	-572.621033	-116.058983	823.521362	-601.549683	100.069405	960.516724	397.155060	-1.815109	928.546143	420.509888	179.802780
-606.578796	203.153976	862.907349	-622.197388	-0.364323	860.769653	-744.298645	234.689514	423.139221	-675.426208	-22.092299	473.294006	-732.226990	239.003082	68.514565	-734.446411	-9.599589	76.249146	-625.034180	306.525360	1283.044067	-627.532288	-84.199326	1295.532715	-577.260986	107.941589	1318.174561	-563.486023	123.597916	1586.071899	-679.638489	341.434204	1052.455322	-673.092163	-135.209244	1065.590820	-593.519226	322.700653	798.834778	-572.126465	-114.898018	823.481873	-601.401855	99.356956	960.970764	396.873810	-1.864552	928.528259	420.264557	179.774170
-607.155151	203.501495	863.011719	-622.909607	0.272915	860.659729	-745.065430	235.142639	423.255188	-675.851868	-22.063086	473.213013	-732.622253	239.015427	68.521019	-734.628174	-9.584032	76.172470	-626.091309	306.889893	1283.105591	-628.249146	-83.825539	1295.481201	-577.980835	107.874977	1318.223633	-564.202087	123.565216	1586.138184	-679.741577	341.173431	1052.311646	-673.077271	-134.992615	1065.229614	-592.868164	321.635620	798.948669	-571.646851	-113.789047	823.423279	-602.057861	99.734138	960.967102	396.586517	-1.853246	928.509949	420.018250	179.721069
-607.703735	203.790726	863.083374	-623.245300	0.458050	860.382874	-745.488159	235.379150	423.265991	-676.623169	-22.221060	473.207947	-732.772278	239.045471	68.504059	-734.927673	-9.558924	76.141747	-626.830933	306.497864	1283.121826	-628.622437	-84.181801	1295.428833	-578.787720	107.935455	1318.296143	-564.991333	123.471741	1586.175293	-679.791260	340.895996	1052.078125	-672.966187	-134.701004	1064.981323	-592.239563	320.801422	799.058167	-571.125305	-112.391731	823.457031	-602.491211	99.815521	960.859802	396.326447	-1.838601	928.475342	419.791443	179.708481
-608.062561	203.708496	863.129395	-623.173401	0.013686	860.695435	-746.195923	235.728546	423.402802	-677.394775	-22.388985	473.323761	-733.088196	239.061325	68.445847	-735.268921	-9.556867	76.111115	-627.605225	306.346954	1283.171143	-629.032654	-84.393219	1295.367676	-579.782837	108.019623	1318.321899	-565.805603	123.403458	1586.231689	-679.719238	340.534058	1051.876343	-672.775024	-134.317261	1064.735962	-591.493713	319.994293	799.166687	-570.568665	-111.107079	823.428650	-602.853638	99.729317	961.071533	396.108643	-1.825153	928.440674	419.576904	179.711945
-608.653076	204.143784	863.212524	-623.978577	0.797994	860.527344	-747.610352	236.520569	423.802948	-677.195313	-22.088615	473.068390	-733.980713	239.051620	68.460770	-735.081970	-9.562329	75.975243	-628.542053	306.119995	1283.266357	-629.702148	-84.591301	1295.308105	-580.591492	107.983986	1318.089966	-566.692688	123.305382	1586.270142	-679.647949	340.243988	1051.636719	-672.606812	-133.941879	1064.445557	-590.837830	319.203674	799.213745	-569.992554	-109.821060	823.444580	-603.544250	100.198997	961.025024	395.883423	-1.801906	928.387817	419.367523	179.750656
-608.972900	204.164825	863.264709	-623.929932	0.373308	860.572632	-747.677856	236.425049	423.675598	-677.274231	-21.970804	473.082794	-733.843933	239.081039	68.381561	-735.162354	-9.547551	75.891327	-629.340210	306.245636	1283.259155	-630.293579	-84.476181	1295.239380	-581.106445	107.859871	1318.490356	-567.500916	123.330025	1586.365845	-679.493835	339.913208	1051.435303	-672.500916	-133.658615	1064.119507	-590.086121	318.444855	799.304932	-569.396912	-108.480804	823.418518	-603.817383	100.031731	961.092102	395.689209	-1.778436	928.337280	419.192047	179.760056
-609.442078	204.320221	863.326843	-624.279785	0.551247	860.508911	-748.103088	236.614258	423.670410	-676.813782	-21.486408	472.901825	-734.040405	239.088455	68.335457	-734.866821	-9.545881	75.709480	-630.159607	306.168518	1283.323853	-630.811951	-84.509201	1295.228271	-582.131226	107.940979	1318.502441	-568.313416	123.288773	1586.415039	-679.320740	339.552612	1051.237671	-672.305786	-133.272003	1063.886475	-589.289551	317.765472	799.402710	-568.815796	-107.083977	823.409363	-604.312317	100.150398	961.101074	395.523376	-1.781351	928.302429	419.028595	179.775269
-610.001099	204.551880	863.422791	-624.622803	0.691748	860.475342	-748.557251	236.835236	423.714142	-677.740540	-21.889559	473.016052	-734.192444	239.123642	68.300270	-735.261047	-9.555990	75.735367	-631.011047	306.101196	1283.388794	-631.372803	-84.606407	1295.168701	-582.670959	107.808670	1318.664551	-569.174438	123.252342	1586.469482	-679.151245	339.213989	1051.034668	-672.138916	-132.898438	1063.595459	-588.473938	317.097656	799.550415	-568.187683	-105.736588	823.440186	-604.866272	100.294975	961.144287	395.399933	-1.731514	928.237610	418.887085	179.802200
-610.491760	204.705917	863.497375	-625.020752	0.815018	860.454468	-748.835388	236.913071	423.670593	-678.443359	-22.157423	473.053986	-734.202148	239.170959	68.264587	-735.554749	-9.556014	75.757774	-632.001587	306.475311	1283.467773	-632.145325	-84.214500	1295.111328	-583.443115	107.673248	1318.709595	-570.078003	123.228073	1586.524170	-678.971924	338.815430	1050.820679	-671.872986	-132.446487	1063.239258	-587.593750	316.387390	799.617676	-567.471924	-104.409393	823.436218	-605.357239	100.396431	961.176086	395.304382	-1.705751	928.177246	418.793518	179.805222
-611.039673	204.686813	863.547180	-625.384521	0.926543	860.431519	-749.096924	237.014725	423.629364	-679.156921	-22.417143	473.154388	-734.251465	239.167007	68.233589	-735.802795	-9.610523	75.798317	-633.273132	307.275757	1283.595459	-633.252441	-83.435768	1295.082886	-584.140747	107.551193	1318.963379	-570.900635	123.194252	1586.588257	-678.774902	338.379120	1050.650513	-671.735413	-132.129700	1062.794434	-586.691650	315.809357	799.757324	-566.801086	-103.018753	823.491150	-605.870667	100.420860	961.196228	395.219513	-1.708047	928.133484	418.705444	179.826477
-611.770691	204.707275	863.589722	-625.833923	0.980564	860.438782	-749.325989	237.047226	423.541443	-678.073181	-21.491194	472.883301	-734.250732	239.173264	68.178772	-735.279236	-9.634257	75.559570	-634.089233	307.303528	1283.651978	-633.850098	-83.329132	1295.049194	-584.870789	107.465149	1319.062866	-571.821777	123.184021	1586.641724	-678.620178	338.085571	1050.502808	-671.628235	-131.891006	1062.514160	-585.693787	315.113037	799.935242	-566.248230	-101.679543	823.498779	-606.501404	100.460342	961.226135	395.160706	-1.698317	928.104736	418.635010	179.811478
-612.617310	204.641953	863.656799	-626.317505	1.054571	860.445435	-749.667236	237.147888	423.437225	-678.273315	-21.446795	472.895355	-734.364075	239.201996	68.144402	-735.328796	-9.653260	75.518623	-634.847290	307.233246	1283.711304	-634.431335	-83.415146	1295.007935	-585.633484	107.441719	1319.113770	-572.688110	123.185440	1586.722412	-678.433411	337.682526	1050.344727	-671.523743	-131.566330	1062.239746	-584.621338	314.391663	800.091064	-565.594971	-100.406189	823.567871	-607.185364	100.456772	961.265198	395.149414	-1.634317	928.047668	418.611328	179.792542
-613.627380	204.202789	863.585327	-626.875000	1.088034	860.414001	-749.873718	237.154205	423.243408	-679.879883	-22.289913	473.112793	-734.359619	239.210358	68.076469	-736.018677	-9.680354	75.646225	-635.468933	306.860229	1283.739502	-634.852234	-83.728470	1294.900635	-586.632141	107.492661	1319.074219	-573.537476	123.196053	1586.770142	-678.344849	337.366058	1050.172607	-671.217896	-131.077911	1062.039673	-583.449585	313.329865	800.089172	-564.934387	-99.144196	823.642883	-607.958557	100.294594	961.213379	395.206360	-1.459379	927.929932	418.615509	179.843826
-614.380188	204.288818	863.611389	-627.729736	1.665890	860.359375	-750.090759	237.195053	423.174133	-680.180237	-22.311367	473.023071	-734.354309	239.212708	68.013435	-736.157410	-9.673807	75.606178	-635.988708	306.362854	1283.824097	-635.170044	-84.169868	1294.828369	-587.440063	107.497871	1319.067627	-574.500793	123.153046	1586.839844	-678.216614	337.059265	1050.028931	-670.998169	-130.684982	1061.842041	-582.295837	312.605103	800.334229	-564.348999	-97.898422	823.684570	-608.725769	100.572830	961.193298	395.336273	-2.170097	928.165100	418.593628	179.773056
-614.909363	204.428268	863.658081	-628.120361	1.773379	860.333374	-750.254944	237.231537	423.098694	-679.632813	-21.780483	472.838409	-734.350647	239.239243	67.985107	-735.889587	-9.672401	75.480957	-636.610535	305.928192	1283.897217	-635.595154	-84.590591	1294.768433	-588.061462	107.388603	1319.102539	-575.376343	123.164490	1586.903809	-678.116516	336.774292	1049.885132	-670.840942	-130.383606	1061.650757	-581.166931	311.918457	800.627319	-563.769836	-96.741440	823.797485	-609.224670	100.671974	961.207886	395.406647	-2.218539	928.115784	418.611938	179.772629
-615.347717	204.327866	863.669373	-628.108765	1.298178	860.423889	-750.428589	237.239487	423.021606	-680.054626	-21.933287	472.946106	-734.293518	239.252243	67.943436	-736.034363	-9.696653	75.474495	-637.195007	305.416595	1283.953247	-635.988403	-85.061569	1294.712646	-589.003845	107.474831	1319.168579	-576.178101	123.225777	1586.949463	-678.062317	336.560730	1049.782227	-670.687012	-130.076614	1061.511353	-579.890930	311.014679	800.893372	-563.122009	-95.583282	823.911865	-609.526306	100.459953	961.271545	395.508057	-2.207285	928.078613	418.665863	179.776657
-615.926147	204.428513	863.739441	-628.514343	1.458888	860.382751	-750.729431	237.317978	422.964691	-679.884705	-21.685186	472.854004	-734.388733	239.297516	67.934998	-735.933289	-9.697968	75.364166	-637.963562	305.347351	1284.101685	-636.577454	-85.156700	1294.684204	-589.735535	107.449806	1319.252930	-577.037292	123.266396	1587.042480	-677.977173	336.308350	1049.710449	-670.604736	-129.746475	1061.288574	-578.802185	310.328369	801.297241	-562.499573	-94.407990	824.055298	-610.051392	100.547974	961.289001	395.612457	-2.183242	928.040588	418.709717	179.732620
-616.414734	204.582001	863.765625	-628.923584	1.570459	860.370667	-750.974670	237.370193	422.953888	-680.125549	-21.766272	472.838959	-734.379517	239.302872	67.900208	-736.028748	-9.680351	75.363976	-638.849060	305.162445	1284.234497	-637.255432	-85.310524	1294.666382	-590.292603	107.352623	1319.395264	-577.906616	123.289574	1587.099365	-677.929810	336.134674	1049.657837	-670.520020	-129.486374	1061.107300	-577.549194	309.522552	801.640503	-562.014526	-93.403145	824.162842	-610.549255	100.669991	961.301819	395.746063	-2.200939	928.010254	418.781403	179.732681
-616.800415	204.574524	863.792114	-629.294250	1.641642	860.373230	-751.143921	237.369644	422.868134	-679.794678	-21.473711	472.735657	-734.262817	239.309616	67.826965	-735.828064	-9.679604	75.253380	-639.559570	305.177338	1284.344238	-637.773743	-85.278244	1294.607422	-591.053589	107.235176	1319.494507	-578.811035	123.333282	1587.148438	-677.886353	335.963959	1049.609375	-670.461670	-129.256531	1060.897827	-576.536133	309.076263	802.196167	-561.578735	-92.415817	824.261780	-610.973450	100.692825	961.321716	395.875519	-2.242244	928.021912	418.859924	179.733643
-617.336426	204.562195	863.825195	-629.704895	1.726300	860.373413	-751.357605	237.424576	422.807922	-680.818420	-22.074778	472.857086	-734.327209	239.337128	67.830276	-736.286987	-9.693082	75.349495	-640.360779	305.112640	1284.483276	-638.311401	-85.329056	1294.587646	-591.958130	107.261993	1319.525146	-579.737610	123.319145	1587.234253	-677.840698	335.794403	1049.557739	-670.427979	-129.066986	1060.695435	-575.338074	308.371552	802.657654	-561.028748	-91.486603	824.409607	-611.477478	100.721001	961.341858	395.985016	-2.281087	928.053955	418.949188	179.692673
-617.993591	204.551773	863.806702	-630.164673	1.772774	860.358521	-751.534607	237.397125	422.697418	-681.221252	-22.207653	472.846710	-734.314026	239.330063	67.790932	-736.409668	-9.684248	75.307411	-641.143860	304.952881	1284.607666	-638.835876	-85.487343	1294.586548	-592.495056	107.160881	1319.687134	-580.518921	123.407532	1587.284058	-677.826599	335.617981	1049.498047	-670.400574	-128.857025	1060.495972	-574.152100	307.754120	803.153931	-560.499878	-90.546951	824.545410	-612.038635	100.752014	961.325806	396.110504	-2.315081	928.074585	419.011169	179.655396
-618.568420	204.579086	863.807800	-630.569763	1.756500	860.361389	-751.803406	237.469223	422.633423	-681.426392	-22.215382	472.845367	-734.367004	239.340225	67.736702	-736.439392	-9.691113	75.283600	-641.939270	304.844116	1284.749756	-639.388733	-85.595604	1294.506104	-593.245117	107.106010	1319.784058	-581.381958	123.436172	1587.361328	-677.866943	335.463776	1049.495239	-670.396667	-128.717529	1060.317871	-572.997620	307.066437	803.670532	-560.074829	-89.751831	824.684509	-612.555054	100.770477	961.331299	396.259521	-2.299039	928.094177	419.093292	179.656677
-619.152039	204.720322	863.859985	-631.235535	2.252677	860.079773	-752.034790	237.540329	422.552704	-681.476685	-22.031738	472.725006	-734.487122	239.374725	67.726730	-736.423035	-9.706728	75.227760	-642.706482	304.759125	1284.873779	-639.967468	-85.652626	1294.403442	-593.907471	107.040138	1319.871948	-582.197144	123.506424	1587.447266	-677.969910	335.357147	1049.477905	-670.455566	-128.539871	1060.124878	-571.585022	305.853668	804.096802	-559.625244	-88.906166	824.868835	-613.100769	100.912018	961.202576	396.393005	-2.361532	928.131409	419.189178	179.600189
-619.852112	204.827225	863.845825	-631.350159	1.714529	860.461975	-752.324219	237.650467	422.509796	-681.811218	-22.074640	472.833527	-734.510376	239.386063	67.702538	-736.529236	-9.749809	75.233299	-643.467957	304.796661	1285.052612	-640.506958	-85.665993	1294.372803	-594.560913	106.961304	1319.954102	-583.071716	123.543709	1587.494873	-678.029968	335.168915	1049.487549	-670.519348	-128.402618	1059.963623	-570.502075	305.205811	804.682922	-559.308777	-88.221298	825.015991	-613.657593	100.941132	961.410767	396.545074	-2.429080	928.196045	419.284180	179.561981
-619.951477	204.360184	863.824585	-631.615234	1.841396	860.518372	-752.257751	237.569595	422.346710	-682.206238	-22.170288	472.865814	-734.307678	239.405670	67.666374	-736.620361	-9.738869	75.211975	-644.238770	304.614014	1285.157837	-641.024353	-85.718658	1294.370239	-595.340332	106.919319	1320.049194	-583.888855	123.605339	1587.594727	-678.100220	334.957184	1049.481079	-670.637024	-128.304382	1059.854004	-569.376099	304.901978	805.419312	-558.954712	-87.542999	825.186218	-613.894653	100.795563	961.435486	396.667542	-2.501934	928.246399	419.380249	179.490585
-620.794189	204.889862	863.956055	-632.051453	1.873501	860.563049	-752.617065	237.725677	422.390808	-682.475220	-22.129133	472.858490	-734.518860	239.424866	67.677383	-736.710815	-9.743492	75.194572	-645.065613	304.613983	1285.275879	-641.553223	-85.667976	1294.350586	-596.071106	106.892715	1320.084839	-584.746094	123.661942	1587.670166	-678.261230	334.813354	1049.494629	-670.730286	-128.245316	1059.712036	-568.058716	303.862701	805.970276	-558.621033	-86.830887	825.380066	-614.596680	101.066818	961.530823	396.811035	-2.561483	928.287170	419.462524	179.424500
-621.320313	205.071579	864.040649	-632.687439	2.388990	860.528625	-752.759583	237.808014	422.350006	-682.631592	-22.113667	472.797882	-734.529480	239.444458	67.661400	-736.737854	-9.765165	75.154564	-645.809814	304.557007	1285.435547	-642.052856	-85.741203	1294.300293	-596.864868	106.867821	1320.092651	-585.561340	123.730408	1587.734619	-678.453979	334.648010	1049.518188	-670.892822	-128.175903	1059.593872	-567.093018	303.540497	806.656494	-558.351929	-86.288910	825.570862	-615.188477	101.347496	961.555603	396.966492	-2.619080	928.328186	419.537079	179.361557
-621.765076	205.226089	864.099670	-633.006226	2.448515	860.538635	-752.961609	237.863785	422.322937	-682.755554	-22.107302	472.724670	-734.567627	239.446136	67.602776	-736.744446	-9.785255	75.134087	-646.546631	304.402985	1285.584473	-642.579834	-85.955284	1294.262817	-597.361572	106.777054	1320.247803	-586.385803	123.774231	1587.799805	-678.695251	334.510773	1049.546753	-671.030640	-128.128448	1059.501953	-566.085510	302.944397	807.294739	-558.054565	-85.766022	825.764954	-615.618225	101.441551	961.595459	397.034210	-2.711574	928.346313	419.562653	179.275345
-622.151489	205.279877	864.174927	-633.292358	2.447778	860.544373	-753.113525	237.883972	422.299164	-682.891052	-22.105038	472.730103	-734.587585	239.483154	67.597939	-736.789734	-9.797921	75.083076	-647.298706	304.304108	1285.690552	-643.068726	-85.990334	1294.242188	-598.024475	106.687370	1320.333374	-587.212708	123.838005	1587.858276	-678.999817	334.431580	1049.578735	-671.235168	-128.129257	1059.369751	-564.922729	301.882782	807.873962	-557.812500	-85.267578	825.932861	-616.043030	101.445198	961.645874	397.179047	-2.764626	928.342163	419.642273	179.226486
-622.501648	205.277252	864.224792	-633.593933	2.468057	860.611694	-753.251465	237.928513	422.229034	-683.042786	-22.089863	472.665741	-734.585938	239.486115	67.557251	-736.794373	-9.788412	74.991348	-648.008423	304.212921	1285.806274	-643.521912	-86.008530	1294.183838	-598.845825	106.692848	1320.314575	-588.033203	123.907005	1587.900146	-679.258972	334.281586	1049.613403	-671.435730	-128.111237	1059.256348	-564.023010	301.250885	808.534241	-557.619507	-84.834633	826.119995	-616.457275	101.469727	961.715149	397.285431	-2.849524	928.333618	419.692322	179.157715
-622.693420	204.604874	864.011292	-633.626526	2.073905	860.686646	-752.930725	237.565567	421.967743	-682.903015	-21.919899	472.665314	-734.323608	239.503189	67.481392	-736.704651	-9.801215	74.938805	-648.800598	304.306976	1285.945435	-644.101563	-85.923317	1294.115479	-599.310303	106.519325	1320.379395	-588.886902	123.921600	1587.975342	-679.541809	334.131378	1049.629517	-671.691101	-128.105240	1059.113403	-563.192688	300.604736	809.137573	-557.488586	-84.462547	826.268433	-616.582520	101.084320	961.650940	397.386261	-2.946641	928.327881	419.773407	179.073959
-623.252563	205.087402	864.223755	-633.893738	2.128932	860.721680	-753.157837	237.666458	421.986938	-682.942078	-21.885649	472.646454	-734.397705	239.502365	67.492348	-736.743713	-9.815042	74.884216	-649.652283	304.584503	1286.061768	-644.765930	-85.661659	1294.068481	-599.913391	106.400513	1320.462402	-589.616455	124.028519	1588.024658	-679.854187	333.975433	1049.670776	-671.982056	-128.170502	1058.954834	-562.397766	300.021118	809.750488	-557.414612	-84.121941	826.420166	-617.126526	101.294312	961.788513	397.482941	-3.023515	928.318054	419.839630	179.006500
-623.692261	205.144928	864.319397	-634.257813	2.228034	860.729248	-753.446472	237.972382	422.067017	-682.533997	-21.550333	472.541016	-734.526917	239.541550	67.476051	-736.512512	-9.808644	74.816681	-650.138489	304.032715	1286.146118	-645.098328	-86.189308	1294.021240	-600.538147	106.421768	1320.528564	-590.408447	124.104263	1588.071533	-680.236084	333.847534	1049.696777	-672.235229	-128.150238	1058.974487	-561.645142	299.384277	810.356445	-557.409668	-83.832314	826.527649	-617.580383	101.335907	961.845215	397.466217	-2.419895	928.094238	419.908508	178.989655
-624.091187	205.181427	864.364746	-634.582947	2.261418	860.756714	-753.532410	238.001114	421.985626	-683.346191	-21.965727	472.654999	-734.591797	239.550369	67.463387	-736.876648	-9.794340	74.899315	-650.743835	304.162262	1286.291992	-645.493774	-86.132660	1294.071655	-601.267090	106.414909	1320.498535	-591.188660	124.155350	1588.132324	-680.600037	333.721863	1049.742432	-672.535156	-128.189743	1058.936157	-560.969910	298.685638	810.938721	-557.412842	-83.566856	826.643005	-617.994934	101.368912	961.887573	397.533844	-2.444658	928.052185	420.020905	178.899200
-624.525391	205.184448	864.398438	-634.924927	2.296294	860.759766	-753.630493	238.076340	421.941925	-683.514893	-21.993467	472.659485	-734.626465	239.566147	67.413719	-736.911865	-9.808127	74.903801	-651.416748	304.054077	1286.328735	-646.002930	-86.206482	1294.040649	-601.867371	106.326706	1320.565063	-592.016052	124.148476	1588.167114	-680.920776	333.488647	1049.745728	-672.866455	-128.212677	1058.904541	-560.326477	298.123505	811.507629	-557.467468	-83.329788	826.738953	-618.422668	101.379570	961.910278	397.589691	-2.601347	928.092285	420.125488	178.787750
-625.006775	205.124191	864.409180	-635.283997	2.286000	860.788513	-753.714661	238.148651	421.847107	-683.666504	-21.997051	472.641541	-734.636353	239.597244	67.391006	-736.947449	-9.794689	74.864273	-652.104919	303.701050	1286.341553	-646.459412	-86.428345	1293.993042	-602.321045	106.220222	1320.691040	-592.695068	124.246834	1588.223877	-681.313171	333.351501	1049.709961	-673.197449	-128.221680	1058.839478	-559.719116	297.428619	812.080261	-557.577942	-83.170914	826.854675	-618.908508	101.362556	961.937866	397.646301	-2.788819	928.089050	420.258911	178.707367
-625.374573	205.072281	864.436157	-635.633240	2.336177	860.816711	-753.763611	238.232910	421.802948	-683.879211	-22.107304	472.639160	-734.699768	239.595383	67.341553	-737.030640	-9.812961	74.831161	-652.737915	303.639648	1286.422363	-646.914368	-86.515388	1293.955933	-602.874390	106.141273	1320.707153	-593.427124	124.309357	1588.264893	-681.714294	333.163177	1049.697144	-673.540283	-128.272171	1058.766602	-559.182373	296.768829	812.605286	-557.754089	-83.071968	826.936035	-619.333191	101.365356	961.973022	397.715210	-2.922555	928.103027	420.370270	178.626221
-625.723450	204.981995	864.448669	-635.933044	2.268767	860.853149	-753.767639	238.300751	421.734406	-683.989563	-22.148640	472.659515	-734.724670	239.616058	67.293922	-737.046875	-9.859265	74.790436	-653.332825	303.553436	1286.471313	-647.368164	-86.626244	1293.941650	-603.614258	106.141144	1320.668823	-594.269287	124.243378	1588.282227	-682.068604	332.934723	1049.687744	-673.897339	-128.338425	1058.703125	-558.759277	296.132874	813.064697	-558.010742	-83.014442	826.979431	-619.721130	101.303734	962.005005	397.814423	-2.992978	928.078186	420.503845	178.562119
-626.098145	205.080460	864.494873	-636.292847	2.316142	860.846985	-753.724915	238.403046	421.664154	-683.951477	-22.092514	472.603851	-734.752014	239.610703	67.258377	-737.040833	-9.887733	74.747635	-654.052368	303.593262	1286.506592	-647.971436	-86.576065	1293.925659	-604.114014	106.033890	1320.692261	-594.911438	124.360191	1588.322754	-682.481201	332.804840	1049.648804	-674.289612	-128.440811	1058.618286	-558.386353	295.504944	813.532227	-558.362793	-83.044128	826.997803	-620.162964	101.356003	962.032837	397.912445	-3.040117	928.066345	420.639496	178.541885
-626.525452	205.182571	864.580383	-636.618835	2.318962	860.837341	-753.717651	238.522324	421.582642	-684.092468	-22.140755	472.637909	-734.768372	239.660889	67.240402	-737.014282	-9.924333	74.756744	-654.524719	303.674927	1286.589355	-648.414673	-86.584175	1293.931152	-604.488525	105.869690	1320.753296	-595.621216	124.338844	1588.362183	-682.791870	332.525635	1049.706299	-674.716248	-128.532150	1058.587036	-558.061462	294.808228	813.992371	-558.718506	-83.080536	827.007446	-620.635132	101.373077	962.080505	397.980072	-3.102912	928.089783	420.778381	178.493027
-626.917664	205.319443	864.681274	-636.946411	2.351856	860.843201	-753.691650	238.694641	421.507172	-684.376648	-22.314754	472.697876	-734.917725	239.669724	67.228516	-737.116699	-10.041536	74.814941	-655.214233	303.562531	1286.582153	-648.990417	-86.635162	1293.916260	-605.000183	105.809998	1320.803345	-596.294922	124.348923	1588.415527	-683.254089	332.411346	1049.674072	-675.139160	-128.642685	1058.556396	-557.835022	294.216980	814.328308	-559.104675	-83.130608	827.002991	-621.074463	101.419899	962.141724	398.111755	-3.153914	928.112976	420.949280	178.418335
-627.262756	205.406891	864.756714	-637.272034	2.417220	860.853760	-753.568481	238.831543	421.450623	-684.311340	-22.326143	472.708771	-734.946411	239.673950	67.162010	-737.084412	-10.118111	74.819817	-655.798584	303.572937	1286.605591	-649.385498	-86.599617	1293.899658	-605.562561	105.768631	1320.779419	-596.969849	124.353043	1588.450562	-683.656250	332.208801	1049.683716	-675.558228	-128.739487	1058.564331	-557.690491	293.561768	814.675537	-559.523560	-83.192093	827.010620	-621.477966	101.469109	962.191467	398.204926	-3.208887	928.149170	421.083435	178.363556
-627.630188	205.427002	864.788269	-637.617615	2.484696	860.847290	-753.434570	238.986725	421.342987	-684.369080	-22.397928	472.751648	-734.994629	239.695740	67.167488	-737.104004	-10.214170	74.868340	-656.371948	303.595825	1286.650146	-649.744324	-86.569756	1293.969727	-606.024353	105.678970	1320.789185	-597.654724	124.341957	1588.506592	-683.981995	331.952148	1049.684692	-676.002625	-128.810104	1058.596558	-557.605835	292.896576	814.961426	-560.031250	-83.336281	826.978577	-621.899902	101.497971	962.210693	398.329041	-3.270249	928.198303	421.227783	178.305099
-628.059875	205.366440	864.821289	-638.019165	2.501378	860.885315	-753.284546	239.120178	421.285339	-684.362427	-22.453667	472.777283	-735.024231	239.729431	67.132866	-737.263672	-10.277608	74.854462	-656.857361	303.661438	1286.702393	-650.104065	-86.554054	1294.021851	-606.528748	105.604164	1320.810669	-598.322632	124.308540	1588.552612	-684.343140	331.703583	1049.687622	-676.460144	-128.951736	1058.586792	-557.623657	292.222992	815.225891	-560.577881	-83.530869	826.934875	-622.363159	101.481239	962.251465	398.429596	-3.354053	928.237549	421.381927	178.281219
-628.524597	205.343979	864.885925	-638.457520	2.511690	860.881104	-753.176758	239.243835	421.236206	-684.281067	-22.532249	472.769257	-735.097351	239.735672	67.128380	-737.487610	-10.366735	74.857262	-657.459045	303.589172	1286.688599	-650.618042	-86.533012	1293.989258	-606.984375	105.526268	1320.858521	-598.946289	124.235146	1588.579590	-684.778992	331.494232	1049.645142	-676.938354	-129.086884	1058.585083	-557.737854	291.557251	815.424866	-561.208130	-83.786476	826.853882	-622.848999	101.444069	962.284607	398.527405	-3.414285	928.280640	421.519623	178.244293
-628.851501	205.404144	864.973816	-638.824280	2.537500	860.886658	-753.036499	239.349609	421.202942	-684.124023	-22.682440	472.768951	-735.132263	239.718689	67.136215	-737.729370	-10.443181	74.851128	-657.950867	303.532715	1286.694702	-651.117371	-86.584145	1293.922485	-607.421753	105.464272	1320.891602	-599.560791	124.171127	1588.631592	-685.182312	331.249023	1049.654907	-677.438538	-129.199570	1058.606445	-557.887146	290.989075	815.558167	-561.862000	-84.102165	826.789795	-623.273621	101.448715	962.338684	398.633606	-3.506157	928.319214	421.684143	178.206955
-629.214722	205.460297	865.095093	-639.198669	2.560885	860.953674	-752.907776	239.460754	421.199677	-683.841553	-22.815821	472.776245	-735.163086	239.744675	67.097473	-737.871094	-10.532652	74.908669	-658.418945	303.489716	1286.716187	-651.498718	-86.635178	1293.945068	-607.908020	105.421738	1320.924072	-600.237549	124.045067	1588.698364	-685.402039	330.837067	1049.701416	-677.974426	-129.385849	1058.669434	-558.179749	290.436249	815.642639	-562.594604	-84.415169	826.685120	-623.708923	101.464882	962.439270	398.723816	-3.608928	928.356445	421.840027	178.131210
-629.596863	205.443161	865.129150	-639.554504	2.490072	861.034241	-752.784607	239.578781	421.150360	-682.962524	-22.631718	472.723816	-735.190735	239.756332	67.110367	-737.653992	-10.658301	74.889458	-658.882507	303.436707	1286.731079	-651.866699	-86.709503	1293.973877	-608.369385	105.387321	1320.941650	-600.766541	124.075180	1588.806519	-685.476624	330.264160	1049.776611	-678.537781	-129.524750	1058.739868	-558.548706	289.816925	815.735474	-563.343628	-84.747299	826.608215	-624.153259	101.449226	962.505188	398.792999	-3.730286	928.415771	421.988525	178.047928
-630.016296	205.424973	865.171936	-639.959778	2.474295	861.113586	-752.743347	239.660446	421.113251	-682.686462	-22.906115	472.728516	-735.230835	239.748474	67.113388	-737.799500	-10.733282	74.974144	-659.340332	303.399109	1286.726563	-652.258484	-86.753258	1294.022217	-608.946594	105.410416	1320.975342	-601.373596	124.025429	1588.884277	-685.876587	330.029297	1049.755127	-679.054504	-129.739990	1058.832520	-558.947205	289.277252	815.781494	-564.258850	-85.184341	826.467896	-624.610046	101.452950	962.571472	398.870270	-3.806332	928.461243	422.105469	177.966980
-630.351257	205.434830	865.232727	-640.374390	2.528716	861.206421	-752.729919	239.771881	421.108826	-682.244263	-23.126534	472.717896	-735.258179	239.761292	67.093620	-737.692078	-10.797460	75.020027	-659.734070	303.327057	1286.746826	-652.597778	-86.845863	1294.094849	-609.253296	105.312714	1321.098389	-601.926819	123.968643	1588.972412	-686.309509	329.816071	1049.750732	-679.554138	-129.817230	1058.880615	-559.507019	288.787354	815.763977	-565.033081	-85.535477	826.393738	-625.031372	101.498314	962.653442	398.929840	-3.857066	928.488953	422.222961	177.865845
-630.641235	205.423782	865.310242	-640.726440	2.557063	861.267883	-752.697998	239.798370	421.068085	-681.964661	-23.482534	472.741089	-735.325195	239.761230	67.092514	-737.786804	-10.847512	75.115326	-660.138611	303.268921	1286.751831	-652.971924	-86.898781	1294.206909	-609.616699	105.248711	1321.130127	-602.480225	123.901573	1589.057129	-686.768860	329.532196	1049.737427	-680.099854	-129.937927	1059.003662	-560.129089	288.324951	815.702332	-565.777039	-85.946800	826.344055	-625.404846	101.497986	962.728149	399.002502	-3.927808	928.514038	422.341125	177.803864
-630.938049	205.428452	865.405273	-641.063110	2.572354	861.320068	-752.737915	239.810760	421.077820	-681.523621	-23.733133	472.697144	-735.335876	239.763367	67.125504	-738.112488	-10.923404	75.179596	-660.564392	303.238556	1286.796265	-653.418884	-86.912773	1294.218750	-610.024170	105.194199	1321.196167	-602.988525	123.815216	1589.151367	-687.213806	329.301117	1049.765137	-680.695740	-130.133408	1059.110718	-560.794434	287.879913	815.599548	-566.662781	-86.472778	826.215637	-625.771912	101.487236	962.806396	399.058838	-3.973533	928.546631	422.366821	177.845276
-631.161438	205.478867	865.497192	-641.398987	2.593832	861.367859	-752.719116	239.822510	421.086487	-681.804993	-24.362823	472.722778	-735.382568	239.758408	67.136726	-738.596680	-11.001363	75.318169	-660.984680	303.253265	1286.871582	-653.872742	-86.898514	1294.279541	-610.462341	105.162811	1321.193115	-603.536682	123.726112	1589.206299	-687.628235	328.995117	1049.768677	-681.291687	-130.221420	1059.201416	-561.540039	287.460205	815.459106	-567.391663	-86.867851	826.214417	-626.132935	101.500168	962.884033	399.087158	-4.057715	928.563660	422.447479	177.778351
-631.386292	205.526810	865.576721	-641.687439	2.575401	861.423584	-752.739746	239.835373	421.084137	-681.413818	-24.645840	472.661896	-735.353027	239.703766	67.121307	-738.760132	-11.058070	75.367744	-661.347534	303.205231	1286.893555	-654.255615	-86.933029	1294.347412	-610.863464	105.106117	1321.231201	-604.047180	123.637482	1589.273926	-688.082031	328.767334	1049.819092	-681.853271	-130.359070	1059.279785	-562.397339	287.040344	815.278992	-568.156860	-87.276154	826.189331	-626.463684	101.504501	962.958923	399.128723	-4.099336	928.563843	422.503723	177.746674
-631.781982	205.726563	865.615051	-642.292603	2.934557	861.180237	-752.824646	239.855270	421.079163	-681.063538	-24.934971	472.563202	-735.407593	239.711823	67.127907	-738.911987	-11.123670	75.372047	-661.561768	303.190033	1286.877930	-654.612915	-87.006798	1294.362671	-611.419312	105.160904	1321.305420	-604.534119	123.527840	1589.336182	-688.573303	328.545044	1049.849854	-682.477783	-130.460938	1059.326416	-563.235413	286.737396	815.077637	-568.932129	-87.775726	826.116272	-626.889099	101.629807	962.844727	399.136017	-4.134752	928.562744	422.552032	177.687027
-631.922058	205.729614	865.678894	-642.564636	3.034198	861.413269	-752.763672	239.813492	421.051086	-680.750916	-25.127993	472.510986	-735.346985	239.704224	67.082245	-739.039307	-11.186608	75.408165	-661.858521	303.195496	1286.861328	-655.068176	-87.066101	1294.408813	-611.799194	105.114662	1321.342163	-605.007324	123.486809	1589.372437	-689.070190	328.334534	1049.857422	-683.113586	-130.633667	1059.422974	-564.147766	286.462006	814.883972	-569.611206	-88.244217	826.117981	-627.228027	101.762901	963.008789	399.137115	-4.200751	928.571533	422.582367	177.670776
-632.150146	205.817413	865.710999	-642.640015	2.925591	861.232544	-752.839539	239.803391	421.034760	-680.429749	-25.284231	472.487000	-735.415894	239.706818	67.065269	-739.210510	-11.279972	75.462814	-662.093262	303.166138	1286.859131	-655.549622	-87.158745	1294.398193	-612.169983	105.081436	1321.331299	-605.501221	123.433334	1589.397095	-689.551025	328.148254	1049.874878	-683.735107	-130.821609	1059.527588	-565.119812	286.301910	814.663269	-570.330261	-88.712791	826.044006	-627.362915	101.657471	962.930237	399.115234	-4.299289	928.581604	422.628113	177.586136
-632.378052	205.794403	865.701355	-642.839905	2.951013	861.225830	-752.847778	239.771820	421.014740	-680.245300	-25.412296	472.445740	-735.352966	239.689560	67.053871	-739.404358	-11.323224	75.457794	-662.450134	303.195190	1286.843140	-656.249634	-87.175674	1294.372192	-612.322144	104.946312	1321.351929	-605.948242	123.383293	1589.401611	-690.049988	327.916626	1049.828247	-684.380493	-130.961639	1059.516357	-566.068604	286.041077	814.400146	-571.031250	-89.179291	825.947327	-627.590454	101.661507	962.923523	399.099854	-4.348711	928.582947	422.619293	177.554764
-632.407043	205.573746	865.715515	-642.663574	2.512550	861.541687	-752.837463	239.660049	420.963684	-680.058777	-25.538551	472.464508	-735.310669	239.677094	67.056900	-739.595642	-11.348671	75.481476	-662.723938	303.206207	1286.802124	-656.713074	-87.199333	1294.401855	-612.645203	104.863861	1321.418091	-606.364685	123.323471	1589.430176	-690.579529	327.697815	1049.791626	-684.988831	-131.116013	1059.548462	-567.017944	285.819153	814.119568	-571.669922	-89.700020	825.927490	-627.652466	101.499252	963.106506	399.092529	-4.404899	928.580688	422.612518	177.485580
-632.574036	205.563889	865.733826	-642.778076	2.511558	861.576904	-752.917603	239.567139	420.920502	-679.856750	-25.621004	472.413391	-735.325745	239.660278	67.056709	-739.783325	-11.408070	75.493767	-662.952698	303.146912	1286.776001	-657.009949	-87.172920	1294.454590	-612.981689	104.808968	1321.435303	-606.781433	123.233627	1589.455811	-691.134888	327.606720	1049.778687	-685.617798	-131.236588	1059.617065	-567.996643	285.722290	813.843811	-572.265625	-90.139549	825.864929	-627.831665	101.506386	963.137451	399.044312	-4.442545	928.587036	422.576172	177.445190
-632.811707	205.508682	865.707031	-642.956482	2.461327	861.627258	-753.027771	239.537064	420.943695	-679.726868	-25.675119	472.392517	-735.171753	239.609467	67.074112	-739.940369	-11.434434	75.458290	-663.154358	303.134918	1286.757324	-657.443604	-87.229927	1294.476685	-613.346497	104.740318	1321.393677	-607.167542	123.186104	1589.489258	-691.664429	327.513855	1049.779297	-686.194519	-131.427277	1059.663208	-569.023987	285.584351	813.558472	-572.865845	-90.628777	825.792175	-628.032959	101.493912	963.149536	399.009857	-4.479807	928.580933	422.511810	177.429306
-633.001892	205.528900	865.730957	-643.107544	2.455476	861.624756	-753.136108	239.449493	420.923584	-679.607483	-25.679024	472.365265	-735.153503	239.608551	67.065361	-740.034912	-11.536393	75.446815	-663.259583	303.049591	1286.697632	-657.866821	-87.388588	1294.462158	-613.889160	104.784004	1321.413086	-607.530884	123.134636	1589.516602	-692.190613	327.442352	1049.786011	-686.761841	-131.499298	1059.669678	-569.931030	285.498688	813.300171	-573.415771	-91.068802	825.785706	-628.218323	101.491089	963.161499	398.980804	-4.537231	928.578979	422.480042	177.372406
-633.228271	205.478745	865.707458	-643.269043	2.372941	861.680298	-753.220398	239.411240	420.880768	-679.558105	-25.674589	472.371094	-735.023254	239.594818	67.046463	-740.102234	-11.567164	75.485001	-663.505005	303.066071	1286.688354	-658.407776	-87.431076	1294.449097	-614.094543	104.665230	1321.491089	-607.891479	123.079643	1589.531738	-692.714844	327.397949	1049.795288	-687.340027	-131.611969	1059.715332	-570.856812	285.456665	813.039124	-574.017090	-91.595695	825.756042	-628.408752	101.466827	963.178223	398.929138	-4.587687	928.593994	422.411499	177.350891
-633.415039	205.414902	865.694153	-643.385498	2.357450	861.725098	-753.332825	239.357193	420.825592	-679.579224	-25.665594	472.390106	-734.904480	239.584351	67.032867	-740.183411	-11.631922	75.465561	-663.737793	303.183441	1286.713989	-659.010193	-87.469872	1294.436523	-614.393799	104.597939	1321.517212	-608.195129	123.047554	1589.570435	-693.187134	327.285400	1049.798706	-687.892212	-131.775345	1059.818726	-571.728638	285.551056	812.764343	-574.622437	-92.151825	825.733093	-628.567627	101.458801	963.195435	398.888397	-4.631332	928.583923	422.322784	177.304367
-633.574158	205.412125	865.735901	-643.535767	2.334340	861.757385	-753.398438	239.288620	420.796783	-679.670288	-25.637772	472.451538	-734.800903	239.558746	67.021645	-740.292786	-11.684783	75.448456	-664.069824	303.112518	1286.697632	-659.470825	-87.485832	1294.416992	-614.656555	104.528610	1321.643066	-608.529846	123.045242	1589.593140	-693.635437	327.176636	1049.811157	-688.444031	-131.913086	1059.877686	-572.531921	285.592896	812.513550	-575.132080	-92.613899	825.712585	-628.725098	101.441986	963.232605	398.862183	-4.659693	928.601074	422.269348	177.269226
-633.743042	205.421936	865.761108	-643.668457	2.330241	861.800842	-753.488586	239.255539	420.775574	-679.779480	-25.544916	472.494629	-734.702148	239.547256	67.036278	-740.342712	-11.721955	75.414375	-664.291931	303.100739	1286.760498	-659.971375	-87.552605	1294.451050	-614.961243	104.463150	1321.719116	-608.800720	123.033760	1589.629517	-694.027283	327.129364	1049.855469	-688.937744	-132.061829	1059.915894	-573.237854	285.747131	812.396851	-575.625427	-93.125931	825.719604	-628.872620	101.455544	963.266907	398.812958	-4.674715	928.614685	422.191254	177.256607
-633.897217	205.395065	865.783875	-643.730713	2.302089	861.837463	-753.620300	239.241226	420.779144	-679.941956	-25.502012	472.504761	-734.634583	239.524399	67.070030	-740.456055	-11.778919	75.420464	-664.512695	303.089294	1286.798706	-660.198059	-87.556419	1294.568848	-615.267151	104.415039	1321.794434	-609.054810	123.031830	1589.669067	-694.437744	327.094238	1049.924194	-689.389099	-132.173065	1059.999512	-573.842468	285.946838	812.316589	-576.145752	-93.667061	825.707458	-629.007446	101.440559	963.299561	398.774353	-4.708467	928.651245	422.109985	177.218567
-634.028931	205.408218	865.823364	-643.859924	2.310251	861.839233	-753.717285	239.212967	420.748077	-680.127869	-25.400351	472.560791	-734.650452	239.525864	67.071373	-740.558533	-11.814183	75.363632	-664.674561	303.197510	1286.906982	-660.453247	-87.519722	1294.682983	-615.569336	104.343498	1321.855957	-609.270020	123.027252	1589.706787	-694.842041	327.102264	1050.039307	-689.859497	-132.340164	1060.105103	-574.361511	286.133453	812.200989	-576.679993	-94.171181	825.687988	-629.142761	101.433136	963.320251	398.743408	-4.724676	928.658020	422.036011	177.215729
-634.181152	205.390488	865.829102	-643.980286	2.323652	861.841125	-753.782654	239.233185	420.722656	-679.907410	-25.005308	472.537537	-734.639954	239.538300	67.060921	-740.391602	-11.828836	75.233620	-664.913391	303.172577	1286.944336	-660.793762	-87.570702	1294.740967	-615.898193	104.325974	1321.835815	-609.484314	123.018517	1589.714233	-695.180664	327.123840	1050.115967	-690.296753	-132.519928	1060.237061	-575.020508	286.825104	812.130798	-577.111206	-94.618454	825.703491	-629.266357	101.429672	963.322754	398.676514	-4.722218	928.671814	421.962799	177.200089
-634.372375	205.339157	865.803711	-644.116272	2.286318	861.845459	-753.805725	239.241791	420.636688	-680.277039	-24.902639	472.589478	-734.601501	239.516937	67.017670	-740.539307	-11.871655	75.191689	-665.113953	303.107910	1286.989624	-660.992004	-87.649239	1294.783936	-616.157959	104.277504	1321.920898	-609.668152	123.036530	1589.737793	-695.492371	327.193817	1050.196899	-690.673706	-132.683701	1060.331177	-575.236572	286.836884	812.058533	-577.555603	-95.132957	825.726013	-629.418945	101.401886	963.311523	398.624725	-4.702226	928.688843	421.885406	177.175262
-634.526672	205.302643	865.812866	-644.217651	2.226706	861.872986	-753.798706	239.266403	420.594757	-681.032104	-25.044100	472.708130	-734.597534	239.513794	67.010094	-740.834106	-11.946147	75.198837	-665.463318	303.148956	1287.076782	-661.368225	-87.654305	1294.830078	-616.408142	104.263695	1321.939453	-609.856812	123.058708	1589.756958	-695.749573	327.185760	1050.241577	-691.023438	-132.823395	1060.375610	-575.516907	287.142670	812.050415	-578.075317	-95.681870	825.688232	-629.530212	101.364883	963.328491	398.551666	-4.669892	928.683838	421.800964	177.191986
-634.683350	205.293625	865.872864	-644.338257	2.241744	861.878296	-753.780396	239.322189	420.604034	-682.517456	-25.688625	472.936249	-734.629578	239.517807	67.023384	-741.480774	-12.021223	75.267792	-665.703491	303.126251	1287.142700	-661.752075	-87.759705	1294.751221	-616.664978	104.211449	1322.081665	-610.002930	123.097191	1589.827271	-695.977783	327.161987	1050.298218	-691.382202	-133.012238	1060.419067	-575.973938	287.971466	812.141968	-578.512085	-96.111382	825.667908	-629.662170	101.342247	963.359863	398.502411	-4.651183	928.687927	421.735596	177.214722
-634.846985	205.310333	865.907776	-644.574402	2.332150	861.855835	-753.772156	239.343674	420.620300	-682.544128	-25.406347	472.887390	-734.622681	239.505157	67.028923	-741.427979	-12.036119	75.154465	-666.140198	302.888977	1287.125122	-661.850342	-87.803421	1294.854980	-616.906006	104.186920	1322.117188	-610.143127	123.110985	1589.869629	-696.244751	327.276917	1050.363892	-691.719910	-133.174622	1060.499268	-576.175293	288.479492	812.229736	-578.949219	-96.537125	825.642578	-629.824951	101.361618	963.361572	398.426361	-4.647861	928.688965	421.739960	177.152359
-634.952820	205.269257	865.965881	-644.674438	2.211004	861.904175	-753.761230	239.390701	420.594666	-683.332458	-25.704830	473.028992	-734.656799	239.528656	67.039955	-741.732544	-12.060905	75.159531	-666.480408	302.878021	1287.200439	-662.127991	-87.832947	1294.869873	-617.174805	104.145760	1322.176636	-610.268311	123.153175	1589.914429	-696.880127	327.878632	1050.305298	-692.042847	-133.385559	1060.608887	-576.340271	288.984894	812.296692	-579.423767	-97.036964	825.595825	-629.938293	101.277458	963.415710	398.395081	-4.617393	928.688110	421.716400	177.153183
-635.101685	205.194168	865.964539	-644.875671	2.177207	861.925354	-753.738403	239.451981	420.578949	-683.595764	-25.566509	473.019989	-734.702942	239.535599	67.069420	-741.801575	-12.062237	75.087494	-666.787170	302.817657	1287.248169	-662.344543	-87.874161	1294.892700	-617.482300	104.124733	1322.231323	-610.357361	123.164467	1589.966064	-697.039734	328.054840	1050.403931	-692.322266	-133.595200	1060.664429	-576.453125	289.513123	812.382263	-579.882996	-97.516022	825.534180	-630.076050	101.229271	963.422119	398.376709	-4.518558	928.641968	421.682709	177.182114
-635.241882	205.187668	865.997864	-645.072327	2.132123	861.948914	-753.800415	239.526779	420.587311	-682.937622	-24.945448	472.912170	-734.755493	239.597580	67.060120	-741.351074	-12.073119	74.917831	-667.094482	302.786713	1287.325928	-662.576172	-87.907265	1294.898560	-617.707397	104.120567	1322.285156	-610.474121	123.211334	1589.985596	-697.073303	328.141937	1050.534424	-692.570923	-133.848724	1060.732178	-576.551758	290.028931	812.468994	-580.292847	-97.889297	825.497192	-630.225403	101.195534	963.448425	398.388031	-4.433717	928.566589	421.671600	177.290909
-635.508545	205.377121	866.036804	-645.610901	2.491745	861.683777	-753.939575	239.649841	420.620361	-684.233643	-25.619022	473.013519	-734.867554	239.610306	67.053925	-741.882446	-12.130310	75.006104	-667.211609	302.904480	1287.497925	-662.721680	-87.960152	1294.880249	-617.929688	104.096664	1322.319092	-610.550598	123.255600	1590.008423	-697.339722	328.475067	1050.632080	-692.798950	-134.035538	1060.798950	-576.637512	290.495941	812.561890	-580.662415	-98.238464	825.430969	-630.478088	101.298538	963.315857	398.397278	-4.338252	928.460449	421.643097	177.376541
-635.649658	205.345154	866.058167	-645.869507	2.483471	861.693848	-753.999878	239.687607	420.634338	-684.803101	-25.775806	473.082520	-734.904968	239.609772	67.055481	-742.010620	-12.205614	74.968544	-667.591003	302.912292	1287.619995	-662.864258	-87.938965	1294.980957	-618.158875	104.074821	1322.351440	-610.621643	123.306168	1590.044189	-697.504333	328.738556	1050.728394	-692.966736	-134.256958	1060.875000	-576.737854	291.018616	812.665588	-581.042480	-98.620956	825.400635	-630.643799	101.265121	963.327759	398.469269	-4.205505	928.326172	421.681946	177.498291
-636.117371	205.816284	866.182068	-647.127197	3.842885	861.191345	-754.289368	239.838608	420.731720	-685.122437	-25.776077	472.879150	-735.048218	239.612534	67.037437	-742.072205	-12.266563	74.948463	-667.815552	302.836456	1287.723022	-662.965454	-87.987717	1294.979492	-618.347595	104.032372	1322.448853	-610.704834	123.334427	1590.080444	-697.674744	328.965820	1050.813599	-693.134033	-134.422165	1060.913696	-576.859558	291.666626	812.882385	-581.408020	-98.991653	825.374146	-631.261108	101.808235	963.102600	398.527557	-4.058810	928.224243	421.731781	177.608932
-635.684631	205.091309	866.156067	-646.007874	2.057996	862.028809	-754.056274	239.701874	420.634399	-685.354553	-25.694490	473.200439	-734.885864	239.593292	67.066681	-742.060181	-12.328548	74.910370	-668.143799	302.779022	1287.833618	-663.196350	-87.984482	1295.008057	-618.518982	103.996574	1322.533813	-610.759094	123.396545	1590.121582	-697.878723	329.200714	1050.931396	-693.315857	-134.618774	1060.969360	-576.752197	291.735138	812.883728	-581.828918	-99.347008	825.307373	-630.856689	101.044769	963.560059	398.617859	-3.931144	928.108582	421.811401	177.728531
-635.807983	205.204819	866.217590	-646.516785	2.434244	862.027222	-754.173157	239.757492	420.646698	-685.500793	-25.721201	473.181610	-734.930908	239.590576	67.086922	-741.976318	-12.332921	74.874428	-668.397705	302.767670	1287.948853	-663.377380	-87.987068	1295.049072	-618.705200	103.946777	1322.612183	-610.793762	123.441971	1590.166992	-698.008057	329.441895	1051.077393	-693.473267	-134.817184	1061.044678	-576.890625	292.498566	813.073608	-582.213928	-99.669174	825.268860	-631.151611	101.235344	963.586487	398.693115	-3.792692	928.032898	421.900452	177.827209
-635.797119	204.939026	866.207947	-646.374634	1.944349	862.145264	-754.174622	239.716339	420.623596	-685.718811	-25.732101	473.276398	-734.961121	239.630646	67.091072	-741.898804	-12.361458	74.811691	-668.710510	302.514648	1287.934814	-663.472046	-88.045204	1295.125854	-619.064697	103.980705	1322.606201	-610.838379	123.497787	1590.188110	-698.174377	329.728760	1051.189453	-693.616211	-134.937439	1061.104248	-576.830078	292.756744	813.104187	-582.472900	-99.922905	825.257141	-631.125793	100.931885	963.647705	398.711823	-3.907918	927.912292	421.991821	177.945923
-635.893372	204.926041	866.212463	-646.594238	1.880093	862.158752	-754.286621	239.753693	420.614471	-684.942139	-25.138285	473.107391	-734.949280	239.660522	67.091049	-741.318665	-12.328526	74.660522	-668.798950	302.663300	1288.100220	-663.668030	-88.052528	1295.154541	-619.021606	103.826889	1322.697144	-610.907471	123.558037	1590.199951	-698.229248	329.864838	1051.346191	-693.763489	-135.072830	1061.137695	-576.894409	293.315338	813.216797	-582.759766	-100.163628	825.215149	-631.288086	100.892479	963.657166	398.932098	-4.157821	928.015869	422.085052	178.022095
-635.983704	204.910538	866.202576	-646.834167	1.808583	862.167419	-754.354187	239.784805	420.606323	-685.140198	-25.179005	473.097687	-735.012329	239.657486	67.050110	-741.137756	-12.334702	74.641624	-668.923035	302.599731	1288.181030	-663.772583	-88.134895	1295.151489	-619.173706	103.776230	1322.710327	-610.949707	123.619049	1590.201294	-698.290833	330.013702	1051.435791	-693.886169	-135.161484	1061.143433	-577.104187	294.074951	813.364380	-583.022644	-100.417061	825.148132	-631.455261	100.851547	963.656799	398.939911	-4.156894	927.955200	422.138977	178.105392
-636.050964	204.843414	866.174133	-647.082031	1.709836	862.162842	-754.408813	239.802948	420.586761	-685.159790	-25.146637	473.059631	-735.033203	239.662399	67.011955	-740.875366	-12.328593	74.576897	-669.105347	302.565155	1288.241211	-663.994263	-88.156143	1295.125977	-619.297180	103.717674	1322.702881	-610.983887	123.678543	1590.190674	-698.410583	330.246216	1051.530396	-694.036133	-135.275040	1061.121582	-577.202454	294.532806	813.466064	-583.228149	-100.654526	825.084595	-631.604492	100.771400	963.639526	398.604156	-4.155374	928.175110	422.041962	177.990005
-636.114746	204.838898	866.195740	-647.286011	1.704584	862.147888	-754.513428	239.808609	420.602509	-685.526184	-25.208401	473.022522	-735.077515	239.655014	67.012337	-740.718201	-12.285839	74.568794	-669.188171	302.516632	1288.320068	-664.130554	-88.222870	1295.116821	-619.405701	103.640007	1322.712158	-611.042603	123.748497	1590.169556	-698.500671	330.419281	1051.626587	-694.174377	-135.337738	1061.091309	-577.370422	295.046753	813.536133	-583.450989	-100.850426	824.995117	-631.743835	100.742027	963.642761	399.010406	-2.689860	928.183044	422.124878	178.033066
-636.168762	204.787033	866.211548	-647.469177	1.680559	862.110718	-754.602539	239.830551	420.612335	-686.918213	-25.923140	473.177795	-735.062012	239.650284	67.026260	-741.039429	-12.181190	74.720596	-669.220032	302.430145	1288.374268	-664.265381	-88.327057	1295.019653	-619.509399	103.546021	1322.697876	-611.095825	123.786880	1590.131104	-698.621582	330.614563	1051.711182	-694.302246	-135.369461	1061.032593	-577.507446	295.478210	813.596558	-583.651917	-101.052971	824.889832	-631.873779	100.672089	963.632385	398.757690	-3.147902	928.004028	422.171509	178.065048
-636.264221	204.671585	866.181274	-647.650757	1.660445	862.082397	-754.692932	239.774689	420.597565	-687.109680	-25.855972	473.152435	-735.054321	239.652496	67.021507	-740.830627	-12.056652	74.700455	-669.278992	302.360870	1288.382813	-664.448730	-88.385040	1294.967773	-619.583252	103.483353	1322.682251	-611.153198	123.839355	1590.083496	-698.729065	330.785065	1051.770142	-694.439819	-135.383224	1060.947021	-577.659058	295.875153	813.598694	-583.823425	-101.197334	824.802246	-632.006836	100.599571	963.602417	398.674774	-3.256215	928.101868	422.259338	178.004105
-636.362976	204.602417	866.119385	-647.872314	1.610140	862.045959	-754.794800	239.746140	420.588654	-687.226563	-25.671806	473.080505	-735.088013	239.658493	66.978210	-740.590942	-11.927293	74.664307	-669.278198	302.308868	1288.399170	-664.624146	-88.448524	1294.892456	-619.698120	103.408150	1322.640869	-611.359314	123.768555	1589.955322	-698.831238	330.984497	1051.834595	-694.604553	-135.438812	1060.881836	-577.820190	296.235138	813.600464	-583.925720	-101.263344	824.738647	-632.154541	100.545334	963.552124	398.948792	-3.212789	928.035522	422.501984	178.121170
-636.445557	204.489792	866.084656	-648.056580	1.574158	862.008789	-754.911316	239.723099	420.568573	-687.230896	-25.510084	473.004059	-735.125183	239.661636	66.961548	-740.366943	-11.745262	74.653648	-669.263794	302.255463	1288.414429	-664.761169	-88.485321	1294.843872	-619.795471	103.330269	1322.585693	-611.321289	123.986519	1589.962769	-698.946838	331.167023	1051.865479	-694.774353	-135.414780	1060.798462	-578.029236	296.688538	813.552856	-584.055786	-101.346870	824.648376	-632.298645	100.464470	963.517090	399.173859	-3.091740	928.029968	422.716248	178.206787
-636.539124	204.449631	866.032471	-648.265625	1.523416	861.940796	-755.001892	239.681107	420.537354	-687.247559	-25.314642	472.920105	-735.185608	239.643814	66.926773	-740.127136	-11.571324	74.647041	-669.245544	302.179596	1288.404297	-664.960815	-88.527855	1294.704956	-619.864685	103.224251	1322.535645	-611.423401	124.025970	1589.884033	-699.003052	331.324219	1051.884644	-694.986938	-135.408096	1060.697388	-578.273682	297.076355	813.477173	-584.174316	-101.388435	824.562988	-632.449280	100.405724	963.456604	399.550079	-2.947154	927.985901	422.991333	178.350235
-636.568054	204.400543	866.011475	-648.399048	1.499551	861.876038	-755.084045	239.626556	420.543915	-687.180115	-25.180565	472.841644	-735.143860	239.603928	66.906876	-739.903137	-11.405387	74.553993	-669.168091	302.121643	1288.396606	-665.140320	-88.580238	1294.602295	-619.967163	103.149330	1322.480835	-611.525696	124.047134	1589.814453	-699.057922	331.488159	1051.944946	-695.160767	-135.421844	1060.559326	-578.536133	297.395935	813.401855	-584.299072	-101.418785	824.453430	-632.567749	100.344460	963.416809	399.783051	-2.894973	928.036621	423.185699	178.393036
-636.656494	204.302307	865.974915	-648.547974	1.454453	861.836304	-755.179932	239.552155	420.540283	-687.047485	-24.978210	472.735291	-735.194458	239.604050	66.906685	-739.690002	-11.286504	74.526314	-669.087891	302.064087	1288.394775	-665.348938	-88.632240	1294.476074	-620.026367	103.016968	1322.426147	-611.646240	124.063759	1589.734985	-699.114075	331.652222	1051.989868	-695.328979	-135.408081	1060.438721	-578.798096	297.683472	813.315002	-584.376221	-101.386330	824.356506	-632.700256	100.268364	963.379883	400.069214	-2.880023	928.071350	423.414337	178.438385
-636.730469	204.207382	865.944519	-648.647522	1.412244	861.796875	-755.310425	239.517258	420.577179	-687.041199	-24.987360	472.723969	-735.209106	239.565430	66.890709	-739.643433	-11.189960	74.464096	-668.992737	301.962952	1288.381714	-665.567993	-88.734138	1294.330688	-620.112610	102.906525	1322.359741	-611.740662	124.112610	1589.671875	-699.126648	331.745697	1052.006348	-695.511658	-135.365341	1060.304321	-579.085876	297.939148	813.147034	-584.463562	-101.331955	824.272400	-632.821533	100.195412	963.348328	400.118164	-3.019722	928.247742	423.569946	178.349167
-636.775024	204.153229	865.913635	-648.746704	1.415615	861.769287	-755.380371	239.459641	420.580658	-686.018005	-24.421213	472.608307	-735.279968	239.582062	66.902687	-739.147461	-11.140389	74.358459	-668.879211	301.887421	1288.367188	-665.676880	-88.783104	1294.268311	-620.152405	102.788147	1322.294678	-611.855530	124.149796	1589.608765	-699.123047	331.844818	1052.064209	-695.680481	-135.280899	1060.153687	-579.400024	298.224243	813.032837	-584.543884	-101.267387	824.199402	-632.915466	100.169502	963.321289	400.389099	-3.044276	928.328674	423.784637	178.351730
-636.860901	204.127106	865.925781	-648.827820	1.417756	861.781189	-755.461670	239.470322	420.607452	-685.978638	-24.391541	472.620697	-735.333984	239.600800	66.884850	-739.129822	-11.128052	74.372246	-668.744629	301.793091	1288.355469	-665.851685	-88.858231	1294.145508	-620.228638	102.688568	1322.255737	-611.995728	124.185272	1589.553345	-699.122070	331.907013	1052.060425	-695.869263	-135.217239	1060.053345	-579.721619	298.530151	812.892883	-584.639160	-101.144379	824.132751	-633.023621	100.158646	963.335754	400.620056	-3.098469	928.413025	423.955078	178.352448
-636.918213	204.154999	865.961914	-648.890625	1.458087	861.785095	-755.459717	239.404633	420.582306	-685.860535	-24.393692	472.647430	-735.356384	239.632141	66.902504	-739.067261	-11.154810	74.402512	-668.627258	301.727020	1288.354980	-666.017090	-88.939255	1294.110840	-620.262878	102.603378	1322.219971	-612.127625	124.215347	1589.504028	-699.122864	331.990570	1052.088379	-696.067810	-135.131668	1059.949463	-580.080627	298.789856	812.752258	-584.753906	-101.024559	824.092041	-633.114441	100.178307	963.358459	400.889160	-3.126414	928.481628	424.158966	178.313797
-636.969421	204.104691	865.963562	-648.955139	1.496969	861.830933	-755.444092	239.395966	420.575470	-685.828003	-24.432730	472.667084	-735.397522	239.636246	66.849159	-738.978577	-11.234045	74.443344	-668.541931	301.647278	1288.355591	-666.197510	-88.974525	1294.053467	-620.336731	102.493538	1322.212280	-612.276794	124.216049	1589.468140	-699.079834	331.991180	1052.123047	-696.271179	-135.061981	1059.886230	-580.555298	299.388397	812.866882	-584.823914	-100.854454	824.084167	-633.200012	100.194054	963.385437	401.126007	-3.182744	928.554504	424.330322	178.298004
-637.020386	204.115250	865.999878	-648.997620	1.522822	861.859314	-755.438049	239.414658	420.552277	-685.762390	-24.487633	472.687927	-735.469055	239.614655	66.818901	-738.929871	-11.330217	74.498993	-668.388672	301.541901	1288.369995	-666.366699	-89.111603	1294.021973	-620.537903	102.495728	1322.148804	-612.626831	123.957840	1589.243530	-699.070313	331.990784	1052.178223	-696.476257	-134.996552	1059.828491	-580.911316	299.464844	812.750977	-584.967407	-100.692360	824.068909	-633.281433	100.210564	963.421143	401.380615	-3.245440	928.623108	424.519318	178.265305
-637.101624	204.055908	865.993774	-649.050476	1.531541	861.870239	-755.393555	239.400162	420.526917	-685.659302	-24.506870	472.692474	-735.441040	239.616119	66.839470	-739.018250	-11.386836	74.515694	-668.273254	301.469971	1288.418579	-666.498047	-89.177612	1293.996826	-620.583252	102.374809	1322.151855	-612.569092	124.216789	1589.402344	-699.074707	331.990967	1052.265137	-696.681091	-134.963608	1059.794800	-581.316772	299.609314	812.639038	-585.099243	-100.488457	824.064392	-633.368774	100.195213	963.425781	401.661804	-3.310023	928.660095	424.706940	178.227814
-637.154297	204.065170	866.036926	-649.070190	1.537970	861.871338	-755.380493	239.376572	420.557190	-685.507813	-24.574753	472.645477	-735.458923	239.600311	66.841629	-739.083191	-11.436905	74.524200	-668.155457	301.409821	1288.468994	-666.677246	-89.270576	1293.916382	-620.597412	102.302032	1322.170288	-612.732239	124.206184	1589.401611	-699.122559	331.994720	1052.371948	-696.906555	-134.896851	1059.712769	-581.580505	299.295319	812.281860	-585.247192	-100.323074	824.033691	-633.426819	100.185280	963.449585	401.918518	-3.358419	928.721680	424.880127	178.161911
-637.183350	204.089996	866.061340	-649.104797	1.576580	861.884949	-755.305298	239.365082	420.522461	-685.359863	-24.643448	472.647034	-735.435120	239.647110	66.849159	-739.152527	-11.538760	74.530380	-668.025940	301.352722	1288.553345	-666.715698	-89.371628	1293.913452	-620.644104	102.212090	1322.182983	-612.892822	124.194382	1589.388672	-699.147339	331.968414	1052.445801	-697.082458	-134.780807	1059.646973	-581.915955	299.328491	812.160278	-585.382629	-100.113007	824.017212	-633.481079	100.212540	963.470703	402.206818	-3.359571	928.749084	425.049072	178.169891
-637.255859	204.056427	866.052795	-649.126099	1.577602	861.889282	-755.269897	239.384872	420.514465	-685.243591	-24.762959	472.621307	-735.418823	239.652863	66.852608	-739.289063	-11.630632	74.563957	-667.938538	301.302338	1288.590088	-666.790466	-89.431557	1293.885864	-620.651489	102.143906	1322.191772	-613.052490	124.194611	1589.392578	-699.129150	331.853821	1052.517578	-697.277649	-134.713699	1059.599731	-582.261475	299.431274	812.049622	-585.585266	-99.992683	823.954956	-633.524536	100.204384	963.468445	402.433411	-3.324436	928.771179	425.200195	178.192657
-637.299072	204.083527	866.063171	-649.144775	1.644592	861.907593	-755.289246	239.385056	420.480560	-685.093323	-24.903757	472.646179	-735.466003	239.682526	66.838654	-739.394470	-11.696478	74.604378	-667.853638	301.274475	1288.640381	-666.863403	-89.484299	1293.860840	-620.633118	102.094444	1322.232422	-613.385071	123.902489	1589.250000	-699.143982	331.779297	1052.553833	-697.451904	-134.657684	1059.579590	-582.716125	299.852539	812.216797	-585.776123	-99.877014	823.911987	-633.565002	100.256538	963.483887	402.670746	-3.310784	928.760376	425.367889	178.189484
-637.502502	204.303802	866.100464	-649.499146	2.093114	861.632935	-755.404114	239.442596	420.565094	-685.032349	-25.081833	472.596832	-735.562622	239.713516	66.857101	-739.542603	-11.776153	74.653267	-667.773193	301.253906	1288.708862	-666.918396	-89.517059	1293.828857	-620.653809	102.028130	1322.260620	-613.334351	124.135353	1589.453613	-699.152222	331.660278	1052.622559	-697.595459	-134.581421	1059.531250	-583.057861	299.843231	812.135254	-585.930237	-99.720001	823.903259	-633.714417	100.419983	963.347900	402.919586	-3.285039	928.771240	425.568268	178.197159
-637.336609	204.093750	866.101013	-649.139832	1.679609	861.975830	-755.289185	239.301331	420.471313	-684.941040	-25.207497	472.711578	-735.454956	239.701477	66.862167	-739.655518	-11.878447	74.696274	-667.726746	301.205200	1288.760010	-666.983826	-89.570930	1293.793823	-620.650818	101.977226	1322.273315	-613.473267	124.097198	1589.490479	-699.184021	331.534363	1052.683960	-697.732849	-134.574387	1059.509766	-583.364563	299.830872	812.103516	-586.141174	-99.586609	823.886658	-633.598877	100.296783	963.539063	403.135468	-3.226674	928.728394	425.732574	178.233109
-637.367981	204.067719	866.112061	-649.143433	1.658831	862.027832	-755.300598	239.297638	420.491180	-684.825928	-25.231833	472.695892	-735.234497	239.684341	66.887787	-739.811279	-11.987104	74.695770	-667.692200	301.170105	1288.837769	-666.985962	-89.600594	1293.783936	-620.651855	101.931702	1322.328979	-613.620239	124.049011	1589.542236	-699.271484	331.476074	1052.722168	-697.837708	-134.524643	1059.515991	-583.653687	299.744965	812.066223	-586.336670	-99.446747	823.837891	-633.604980	100.294098	963.570007	403.330597	-3.215238	928.701355	425.925964	178.221375
-637.397827	204.086639	866.136841	-649.144653	1.690732	862.040527	-755.329529	239.278275	420.490814	-684.750122	-25.239109	472.692200	-735.100769	239.629288	66.899834	-739.961548	-12.035743	74.661934	-667.673584	301.151276	1288.869995	-666.973816	-89.624191	1293.761353	-620.652283	101.887360	1322.357056	-613.748169	123.992752	1589.583496	-699.352173	331.393402	1052.785400	-697.952271	-134.524872	1059.498169	-583.893616	299.705261	812.034912	-586.501160	-99.325890	823.797119	-633.611267	100.314270	963.587708	403.481689	-3.203495	928.668091	426.111786	178.258377
-637.436340	204.070038	866.148376	-649.170227	1.724412	862.085449	-755.314026	239.268326	420.481293	-684.791931	-25.278946	472.738922	-734.929138	239.574936	66.914589	-740.071411	-12.128427	74.654800	-667.665283	301.165039	1288.940552	-666.982666	-89.667542	1293.727173	-620.657959	101.876198	1322.350464	-613.909851	123.924911	1589.610718	-699.419739	331.289337	1052.843750	-698.045776	-134.485657	1059.500366	-584.061096	299.579559	812.029175	-586.686646	-99.244568	823.748596	-633.628601	100.338341	963.614929	403.606262	-3.196521	928.659119	426.272675	178.285233
-637.447815	204.081924	866.171387	-649.158203	1.738179	862.096375	-755.282288	239.287796	420.455139	-684.854553	-25.265865	472.775818	-734.856689	239.531204	66.904228	-740.170105	-12.219671	74.682610	-667.670105	301.171967	1288.958740	-666.962646	-89.679695	1293.722900	-620.667664	101.829956	1322.394287	-614.040039	123.858337	1589.644531	-699.523315	331.260406	1052.876465	-698.100403	-134.461929	1059.460815	-584.106445	299.075256	811.763123	-586.847717	-99.147072	823.691895	-633.621155	100.345955	963.631042	403.753357	-3.205484	928.636536	426.457031	178.267380
-637.443298	204.093079	866.170532	-649.152527	1.773104	862.123962	-755.227844	239.329285	420.440857	-685.036133	-25.347918	472.877869	-734.843079	239.514114	66.908783	-740.303345	-12.243057	74.652679	-667.663391	301.161346	1289.016602	-666.962952	-89.723923	1293.682251	-620.665039	101.845421	1322.412720	-614.133667	123.765945	1589.696411	-699.568359	331.144531	1052.908691	-698.154175	-134.392426	1059.439087	-584.292358	299.291138	812.029602	-586.993347	-99.055832	823.620300	-633.596802	100.381660	963.642883	403.892059	-3.166285	928.613892	426.633636	178.331467
-637.413025	204.132858	866.208679	-649.096252	1.797348	862.158203	-755.169800	239.371628	420.414795	-685.172058	-25.384007	472.951965	-734.917603	239.544510	66.927200	-740.404175	-12.272980	74.681694	-667.674500	301.165710	1289.041992	-666.881897	-89.706085	1293.678589	-620.656738	101.837341	1322.426147	-614.219604	123.661362	1589.755371	-699.674744	331.103210	1052.921875	-698.166565	-134.370255	1059.426758	-584.254211	298.779083	811.804993	-587.071167	-98.975677	823.576721	-633.547485	100.412849	963.678467	404.008270	-3.173618	928.629578	426.792450	178.327011
-637.389343	204.130219	866.200073	-649.063843	1.814511	862.166748	-755.132507	239.421738	420.432465	-685.350525	-25.368729	473.014923	-734.956665	239.590317	66.940475	-740.501953	-12.317426	74.667877	-667.724915	301.149719	1289.048828	-666.812134	-89.686478	1293.677368	-620.636841	101.861130	1322.437134	-614.326172	123.562447	1589.787354	-699.727173	331.005951	1052.944946	-698.153381	-134.347717	1059.416626	-584.275879	298.593567	811.834900	-587.167969	-98.924042	823.507324	-633.505066	100.427917	963.677246	404.156097	-3.119209	928.630493	426.967560	178.384995
-637.347717	204.136093	866.239929	-649.037109	1.847052	862.169189	-755.088379	239.487152	420.425201	-685.509949	-25.338608	473.033417	-735.002686	239.628662	66.956673	-740.518494	-12.318678	74.628654	-667.757629	301.206879	1289.095215	-666.738525	-89.701370	1293.640137	-620.630310	101.868996	1322.467773	-614.503418	123.370438	1589.770996	-699.783508	330.954315	1052.978516	-698.120056	-134.289307	1059.404297	-584.266418	298.447266	811.896118	-587.220520	-98.871872	823.451721	-633.451294	100.426598	963.695923	404.268311	-3.113791	928.640686	427.126587	178.423264
-637.316040	204.110886	866.230896	-649.012939	1.848359	862.193848	-755.048889	239.539261	420.429138	-685.670898	-25.281179	473.031586	-734.997498	239.637878	66.960861	-740.533997	-12.368936	74.647659	-667.861694	301.212006	1289.116943	-666.750000	-89.673355	1293.569702	-620.464966	101.811317	1322.502808	-614.521118	123.342903	1589.847656	-699.837524	330.912201	1052.996826	-698.084839	-134.325958	1059.372803	-584.230774	298.269989	811.968811	-587.256775	-98.846657	823.397400	-633.419373	100.430244	963.703735	404.357361	-3.046723	928.660645	427.248230	178.444305
-637.231079	204.147293	866.237671	-648.986633	1.847278	862.180237	-754.987976	239.600037	420.437286	-685.867188	-25.248098	473.033875	-735.025269	239.645660	66.943810	-740.571411	-12.358244	74.591110	-667.939087	301.249939	1289.156982	-666.605957	-89.645935	1293.563965	-620.425537	101.834892	1322.520264	-614.588501	123.241005	1589.883179	-699.835815	330.845703	1052.996582	-698.010315	-134.307571	1059.334351	-584.250549	298.472900	812.293152	-587.325256	-98.850182	823.300476	-633.339722	100.434212	963.697571	404.465881	-2.992106	928.671936	427.377808	178.485931
-637.193787	204.136612	866.228088	-648.982422	1.855315	862.174316	-754.973816	239.678619	420.436218	-686.072083	-25.212721	473.049377	-735.084595	239.639771	66.959618	-740.549438	-12.353333	74.576927	-668.011414	301.279205	1289.169067	-666.468262	-89.644768	1293.557617	-620.440308	101.870003	1322.512695	-614.617493	123.174889	1589.945557	-699.895813	330.839935	1053.005005	-697.911560	-134.266693	1059.337524	-584.065796	297.937134	812.119263	-587.318054	-98.847099	823.217896	-633.306213	100.432144	963.688599	404.636932	-2.946715	928.674500	427.558563	178.514008
-637.145569	204.123474	866.223633	-649.000061	1.846758	862.155396	-754.980347	239.755295	420.466705	-686.290222	-25.149208	473.070953	-735.110168	239.639847	66.966805	-740.524963	-12.379529	74.551186	-668.071838	301.302612	1289.217896	-666.388977	-89.653221	1293.502319	-620.407593	101.901604	1322.498657	-614.671875	123.069115	1589.973633	-699.867310	330.798492	1053.033813	-697.813354	-134.311081	1059.317139	-584.045227	298.167114	812.456665	-587.307068	-98.869331	823.139954	-633.269592	100.409737	963.674500	404.755524	-2.917449	928.698792	427.698639	178.539322
-637.073792	204.101669	866.228760	-648.984619	1.823732	862.149414	-754.992004	239.805450	420.498230	-686.421448	-25.009010	473.066986	-735.193848	239.657883	66.997887	-740.386414	-12.331489	74.525055	-668.117065	301.320435	1289.260864	-666.235413	-89.627609	1293.470703	-620.367737	101.903893	1322.496582	-614.756287	122.933815	1589.935913	-699.854980	330.752777	1053.051270	-697.675781	-134.293243	1059.277344	-583.916260	298.113800	812.558167	-587.270447	-98.842522	823.073181	-633.222168	100.378906	963.673523	404.863129	-2.885634	928.718567	427.854736	178.553833
-637.144043	204.368896	866.279663	-649.373596	2.328013	861.809143	-755.071655	239.922516	420.584930	-686.645935	-24.945103	472.979492	-735.329773	239.691025	67.016777	-740.312866	-12.286987	74.524040	-668.157654	301.342865	1289.303589	-666.163330	-89.604424	1293.409058	-620.323853	101.921616	1322.496826	-614.781860	122.832115	1589.948120	-699.810974	330.714691	1053.078125	-697.544800	-134.317429	1059.208252	-583.785095	297.985260	812.663086	-587.216492	-98.865219	822.967896	-633.316650	100.545784	963.509460	405.117218	-2.764737	928.686890	428.072266	178.655289
-636.900696	204.113907	866.251160	-649.006165	1.890640	862.118835	-754.960754	239.904800	420.582306	-686.821106	-24.809124	473.105194	-735.227844	239.714996	67.050377	-740.050476	-12.201463	74.513252	-668.170471	301.350861	1289.331787	-666.019531	-89.591881	1293.404663	-620.293091	101.936783	1322.504028	-614.814575	122.746307	1589.944092	-699.807434	330.754486	1053.114868	-697.379822	-134.308228	1059.159302	-583.590637	297.919891	812.777771	-587.088989	-98.839439	822.919434	-633.142639	100.382118	963.668091	405.300140	-2.703842	928.665955	428.249084	178.702866
-636.801270	204.139618	866.271240	-648.977966	1.892647	862.135803	-754.980164	239.986862	420.612183	-688.192444	-25.426804	473.313538	-735.307556	239.732498	67.047195	-740.402649	-12.122251	74.627075	-668.197021	301.348358	1289.395508	-665.975586	-89.606827	1293.337402	-620.229492	101.941460	1322.500854	-614.818481	122.680496	1589.937866	-699.767090	330.773987	1053.115234	-697.221741	-134.334747	1059.128174	-583.416992	297.839569	812.891357	-587.011414	-98.854301	822.845825	-633.080383	100.391373	963.686646	405.392578	-2.652548	928.651794	428.372009	178.742355
-636.871338	204.352661	866.280090	-649.386963	2.409996	861.752747	-755.047180	240.059891	420.660370	-688.458557	-25.344542	473.219330	-735.347839	239.710403	67.027252	-740.222473	-11.951241	74.590630	-668.175598	301.344360	1289.403442	-665.858337	-89.592834	1293.293823	-620.198547	101.969116	1322.478394	-614.810181	122.610649	1589.913452	-699.731323	330.800354	1053.143799	-697.026367	-134.362701	1059.059937	-583.177795	297.799988	812.981812	-586.883911	-98.851532	822.777466	-633.164612	100.533943	963.477966	405.302185	-2.721875	928.747498	428.429932	178.681427
-636.638367	204.115723	866.229736	-649.023804	1.892294	862.029297	-754.919922	240.018494	420.611176	-688.570984	-25.124676	473.254211	-735.329712	239.702759	66.998009	-739.962158	-11.806849	74.597618	-668.160034	301.353760	1289.412964	-665.753784	-89.606178	1293.269653	-620.155823	101.971771	1322.428955	-614.791870	122.548843	1589.878174	-699.673706	330.857819	1053.136719	-696.841675	-134.403397	1059.010010	-583.010864	297.805481	813.058716	-586.722046	-98.865974	822.686340	-632.990906	100.335022	963.608398	405.553589	-2.628486	928.656128	428.625671	178.801285
-636.603394	204.108536	866.193176	-649.036682	1.879152	861.964294	-754.939880	240.091400	420.651611	-688.681946	-24.904268	473.204895	-735.276245	239.725388	66.986061	-739.782410	-11.588451	74.521049	-668.109741	301.333710	1289.427979	-665.654541	-89.588478	1293.198608	-620.081177	101.947464	1322.395264	-614.695557	122.518578	1589.873901	-699.549561	330.854126	1053.158691	-696.623535	-134.406845	1058.914063	-582.805176	297.810150	813.134399	-586.546814	-98.862373	822.592224	-632.961365	100.307518	963.555298	405.630432	-2.569885	928.637085	428.703491	178.852768
-636.485413	204.132690	866.184692	-649.018982	1.906898	861.892517	-754.963135	240.072220	420.633850	-688.692383	-24.556021	473.122681	-735.334229	239.730865	66.970573	-739.569458	-11.387316	74.467598	-668.065552	301.357086	1289.445313	-665.562073	-89.604393	1293.160645	-620.002808	101.928421	1322.343384	-614.682739	122.452812	1589.774414	-699.462769	330.901978	1053.165283	-696.418762	-134.401840	1058.832642	-582.603821	297.829346	813.181030	-586.364990	-98.877930	822.521545	-632.892456	100.297363	963.514099	405.612640	-2.533314	928.658691	428.758301	178.867920
-636.380798	204.136292	866.146301	-648.996582	1.912084	861.826050	-754.966797	240.050140	420.628387	-688.698914	-24.314789	473.091461	-735.344299	239.765472	66.993706	-739.427551	-11.174768	74.395088	-668.025940	301.351654	1289.437988	-665.518921	-89.585144	1293.127686	-619.947327	101.904198	1322.280273	-614.616699	122.419495	1589.701904	-699.328308	330.965607	1053.157715	-696.244141	-134.461319	1058.774292	-582.394470	297.845367	813.213074	-586.135986	-98.851494	822.469360	-632.830750	100.284035	963.461365	405.605896	-2.516560	928.672058	428.806305	178.896179
-636.298706	204.193375	866.111267	-648.969788	1.964435	861.767883	-755.059998	240.016785	420.687164	-687.354065	-23.305029	472.837128	-735.387329	239.753738	66.978561	-738.669250	-11.037529	74.215996	-667.936951	301.317902	1289.424561	-665.476807	-89.617767	1293.052856	-619.908142	101.878380	1322.239136	-614.486267	122.427727	1589.680664	-699.176392	331.057343	1053.141479	-696.086731	-134.478058	1058.698120	-582.179260	297.876587	813.216309	-585.887939	-98.798698	822.448730	-632.782898	100.325142	963.415039	405.575409	-2.531411	928.706543	428.863556	178.923111
-636.219421	204.162079	866.079834	-648.921387	1.930053	861.753967	-755.109558	239.961060	420.666931	-687.386047	-23.225885	472.889679	-735.372375	239.690735	66.935646	-738.583313	-10.929440	74.220413	-667.814575	301.306366	1289.427002	-665.426514	-89.656036	1293.002197	-619.849670	101.839333	1322.214844	-614.375061	122.407402	1589.614624	-699.013855	331.118958	1053.111450	-695.944153	-134.480881	1058.646484	-582.000366	297.962860	813.211060	-585.708374	-98.791191	822.390320	-632.714478	100.299202	963.392090	405.593658	-2.503297	928.719177	428.910278	178.944275
-636.170410	204.152206	866.043091	-648.899292	1.935532	861.733337	-755.211243	239.902756	420.640015	-687.305725	-23.139038	472.855927	-735.388184	239.682495	66.921547	-738.530090	-10.841643	74.208107	-667.704041	301.246216	1289.392700	-665.343384	-89.691338	1292.951538	-619.799011	101.813156	1322.189087	-614.268616	122.370087	1589.517456	-698.873047	331.227905	1053.078003	-695.790833	-134.552979	1058.598267	-581.803345	298.060394	813.199341	-585.455933	-98.726234	822.367676	-632.645203	100.301331	963.360168	405.633270	-2.458278	928.707275	428.959839	178.963577
-636.066772	204.195038	866.033875	-648.822754	1.971153	861.727051	-755.313049	239.799728	420.669342	-687.431152	-23.231468	472.851715	-735.369568	239.683426	66.923363	-738.558594	-10.802852	74.238953	-667.596741	301.218597	1289.379395	-665.322327	-89.706779	1292.900391	-619.697327	101.751480	1322.160889	-614.087891	122.396500	1589.494019	-698.680176	331.275879	1053.059937	-695.662170	-134.535095	1058.494629	-581.608093	298.150909	813.171387	-585.245361	-98.701843	822.339233	-632.563477	100.341316	963.353271	405.669617	-2.417891	928.694397	429.013123	179.012054
-635.981018	204.225296	866.064941	-648.715820	2.012946	861.721008	-755.432129	239.769226	420.702759	-687.332214	-23.249538	472.836273	-735.419983	239.670883	66.886803	-738.511047	-10.793694	74.264336	-667.478149	301.188629	1289.342896	-665.309265	-89.733841	1292.855347	-619.610596	101.686073	1322.164063	-613.920837	122.416595	1589.423828	-698.480835	331.308746	1053.045166	-695.554993	-134.520981	1058.426025	-581.419861	298.205170	813.132751	-585.019653	-98.622406	822.320129	-632.473572	100.360359	963.365967	405.655334	-2.411281	928.687134	429.035248	179.010681
-635.963257	204.299957	866.042358	-648.656921	2.043247	861.697510	-755.570984	239.750580	420.718658	-687.152832	-23.231174	472.756866	-735.494202	239.705673	66.906532	-738.466492	-10.774604	74.252243	-667.368958	301.160522	1289.346680	-665.208069	-89.746315	1292.847900	-619.538513	101.639587	1322.152100	-613.733215	122.425270	1589.367676	-698.300049	331.362762	1053.036621	-695.431885	-134.506454	1058.358398	-581.247009	298.288757	813.096619	-584.802063	-98.545845	822.323730	-632.418518	100.413971	963.341309	405.663757	-2.415004	928.688477	429.064972	179.044296
-635.924194	204.278305	866.025513	-648.544922	2.080384	861.697327	-755.636230	239.691971	420.700226	-686.985107	-23.215733	472.733093	-735.502136	239.740677	66.883881	-738.375488	-10.766338	74.232819	-667.232666	301.131622	1289.337646	-665.209167	-89.786926	1292.816650	-619.485107	101.593216	1322.116455	-613.516052	122.411377	1589.346069	-698.127075	331.445679	1053.050415	-695.333313	-134.439926	1058.294800	-581.077576	298.370392	813.099182	-584.564331	-98.432632	822.361938	-632.335815	100.432243	963.332397	405.680969	-2.370581	928.661438	429.103516	179.088943
-635.896667	204.346451	866.036194	-648.448730	2.145285	861.657959	-755.720093	239.672302	420.731049	-686.847961	-23.206261	472.703278	-735.573914	239.786530	66.897484	-738.364807	-10.739185	74.270546	-667.077637	301.067749	1289.333740	-665.154541	-89.821342	1292.814331	-619.410522	101.561905	1322.102539	-613.294800	122.424286	1589.310425	-697.986755	331.531433	1053.057861	-695.275024	-134.392242	1058.278076	-580.936523	298.510376	813.089844	-584.372253	-98.356041	822.405945	-632.262939	100.476898	963.316284	405.704834	-2.326795	928.655884	429.130554	179.115585
-635.871582	204.415970	866.030762	-648.327271	2.188594	861.657410	-755.790100	239.718231	420.719116	-686.933838	-23.320124	472.733765	-735.581055	239.789520	66.846619	-738.395691	-10.677730	74.294022	-666.993774	301.084198	1289.361816	-665.160217	-89.812523	1292.815674	-619.324951	101.513733	1322.128174	-613.161865	122.329010	1589.181030	-697.801819	331.585815	1053.093750	-695.209290	-134.378693	1058.258545	-580.813293	298.636047	813.083130	-584.199585	-98.256393	822.456238	-632.180786	100.540245	963.312622	405.698425	-2.325938	928.646179	429.169464	179.145935
-635.828491	204.453445	866.009155	-648.207764	2.229979	861.642517	-755.808289	239.671509	420.720245	-687.673096	-23.811659	472.844269	-735.574280	239.784225	66.846741	-738.724121	-10.671575	74.410965	-666.873657	301.073303	1289.387451	-665.151672	-89.831284	1292.819336	-619.256226	101.471359	1322.145386	-612.903259	122.320580	1589.148438	-697.611389	331.582245	1053.134033	-695.177612	-134.354492	1058.250854	-580.718933	298.805359	813.082397	-584.056580	-98.184929	822.508423	-632.084473	100.585815	963.293030	405.733887	-2.311443	928.613708	429.215790	179.212067
-635.833801	204.458878	865.988708	-648.084534	2.238893	861.630859	-755.816833	239.621979	420.682068	-687.694336	-23.860222	472.876556	-735.535889	239.790665	66.838356	-738.680786	-10.652556	74.453842	-666.755737	301.060120	1289.423950	-665.110535	-89.846329	1292.855591	-619.218323	101.466492	1322.157715	-612.588440	122.385529	1589.145996	-697.461975	331.620758	1053.174194	-695.140564	-134.310410	1058.256226	-580.613770	298.870575	813.029297	-583.872375	-98.088676	822.598877	-632.019653	100.603233	963.276733	405.751404	-2.313115	928.569885	429.270020	179.268326
-635.810730	204.520309	865.982910	-647.942322	2.242627	861.626038	-755.771118	239.557968	420.669586	-686.688232	-23.222239	472.714386	-735.549988	239.791229	66.841415	-738.209839	-10.629109	74.345192	-666.668579	301.035980	1289.458374	-665.123962	-89.888580	1292.831909	-619.119324	101.445969	1322.182129	-612.291138	122.327240	1589.134155	-697.271606	331.624695	1053.198608	-695.131042	-134.275177	1058.260376	-580.543091	298.968964	813.033081	-583.747803	-97.998474	822.694031	-631.923279	100.642105	963.270203	405.807312	-2.242781	928.499023	429.329590	179.347778
-635.772766	204.581207	865.994446	-647.814392	2.277318	861.597717	-755.802917	239.507599	420.687347	-687.461853	-23.708179	472.848083	-735.530884	239.826370	66.849159	-738.597839	-10.613265	74.436806	-666.569092	301.037720	1289.485840	-665.054382	-89.877975	1292.864014	-619.023010	101.410820	1322.194336	-611.969604	122.336296	1589.166016	-697.143494	331.631958	1053.261841	-695.087524	-134.259308	1058.291016	-580.455322	299.039703	813.028137	-583.622803	-97.897194	822.743164	-631.834595	100.674789	963.260803	405.754822	-2.226202	928.508362	429.348419	179.406494
-635.772156	204.566864	865.998779	-647.660522	2.296456	861.599854	-755.802917	239.484848	420.682709	-687.373840	-23.583839	472.807068	-735.555481	239.825333	66.841034	-738.534424	-10.578907	74.434830	-666.507690	301.045013	1289.479980	-664.957031	-89.857040	1292.898438	-618.943542	101.423828	1322.188721	-611.648438	122.326393	1589.142700	-697.019043	331.650421	1053.246216	-695.053528	-134.227264	1058.293091	-580.375793	299.118378	812.984314	-583.498108	-97.820236	822.812134	-631.744873	100.682503	963.262939	405.547241	-1.986967	928.800598	429.226105	179.290817
-635.768433	204.658554	865.996643	-647.549011	2.325454	861.575134	-755.826721	239.429535	420.665710	-687.411804	-23.653902	472.816803	-735.519714	239.837357	66.850014	-738.554749	-10.599455	74.475304	-666.385864	301.049683	1289.510498	-664.801453	-89.835968	1292.920288	-618.801025	101.432037	1322.182617	-611.401855	122.267403	1589.076172	-696.921021	331.689331	1053.230713	-694.975403	-134.215515	1058.292480	-580.305115	299.196320	812.993591	-583.382080	-97.707657	822.862183	-631.667053	100.736755	963.247314	405.556427	-1.930339	928.808594	429.244141	179.347580
-635.742920	204.711243	865.999878	-647.422852	2.366263	861.564453	-755.883484	239.418564	420.671722	-687.409058	-23.610529	472.844238	-735.565918	239.824738	66.840363	-738.572021	-10.596556	74.493851	-666.283752	301.045746	1289.504272	-664.674133	-89.840340	1292.942505	-618.685852	101.443382	1322.164307	-611.110962	122.230583	1589.038208	-696.828674	331.694122	1053.236572	-694.917847	-134.208344	1058.306030	-580.241028	299.255310	812.965881	-583.318115	-97.626793	822.896179	-631.563538	100.780273	963.240723	405.534210	-1.842246	928.799194	429.251007	179.383408
-635.748718	204.702866	865.993164	-647.307068	2.367551	861.551086	-755.877502	239.357834	420.673676	-687.187073	-23.469448	472.809021	-735.469727	239.817841	66.814117	-738.400024	-10.599149	74.479279	-666.225037	301.044952	1289.488037	-664.557495	-89.838745	1292.922241	-618.577393	101.467781	1322.160767	-610.908569	122.107483	1588.970215	-696.762939	331.738464	1053.216919	-694.857178	-134.207230	1058.335815	-580.175720	299.336792	812.965820	-583.226501	-97.520264	822.937134	-631.480957	100.777817	963.227966	405.500641	-1.786135	928.810913	429.273804	179.453705
-635.702820	204.746292	865.993896	-647.182556	2.431278	861.545959	-755.919861	239.296631	420.691406	-687.220337	-23.436150	472.819702	-735.437866	239.810120	66.814857	-738.389832	-10.565152	74.495102	-666.156189	301.065613	1289.498047	-664.377502	-89.822250	1292.933105	-618.463806	101.492737	1322.166504	-610.540527	122.149414	1588.987427	-696.717957	331.774902	1053.220947	-694.747498	-134.211578	1058.362183	-580.117737	299.353363	812.938293	-583.191223	-97.465439	822.952576	-631.371582	100.830841	963.223267	405.498169	-1.735976	928.803955	429.306305	179.524368
-635.664246	204.746002	865.978821	-647.041565	2.443677	861.520752	-755.983337	239.268250	420.714996	-687.467102	-23.557375	472.850647	-735.473450	239.838959	66.850723	-738.439941	-10.589811	74.531883	-666.109314	301.063721	1289.488892	-664.230164	-89.800812	1292.968384	-618.367920	101.534874	1322.170410	-610.247070	122.094727	1588.980957	-696.672791	331.783142	1053.200684	-694.646118	-134.252548	1058.388184	-580.076233	299.407532	812.959900	-583.198914	-97.410034	822.951172	-631.275330	100.836456	963.202454	405.647003	-1.606820	928.700195	429.403259	179.689484
-635.631470	204.775833	865.998718	-646.935242	2.480832	861.538086	-756.060852	239.251389	420.750763	-687.637512	-23.664846	472.891418	-735.516052	239.816925	66.875771	-738.432922	-10.602771	74.581924	-666.060547	301.072693	1289.497803	-664.021484	-89.791794	1292.986572	-618.259949	101.572701	1322.174927	-609.998352	122.058456	1588.954102	-696.640564	331.819611	1053.221191	-694.529053	-134.266098	1058.414185	-580.024780	299.418457	812.963501	-583.166626	-97.380875	822.947205	-631.186646	100.871246	963.219177	405.814117	-1.508371	928.590271	429.505798	179.812256
-635.555969	204.750549	865.971252	-646.813965	2.491316	861.506592	-756.048523	239.192673	420.754456	-687.626343	-23.601614	472.876648	-735.472351	239.808929	66.877892	-738.343811	-10.649304	74.617783	-666.020813	301.081329	1289.482544	-663.842957	-89.777420	1292.994751	-618.155090	101.603752	1322.151001	-609.744202	122.004303	1588.946777	-696.615784	331.791870	1053.222290	-694.371948	-134.312210	1058.456055	-579.984009	299.446899	812.962097	-583.171753	-97.345749	822.903076	-631.076721	100.863052	963.188477	405.817993	-1.439496	928.569946	429.545532	179.883881
-635.489075	204.778229	865.955811	-646.715393	2.528584	861.480225	-756.085083	239.159988	420.759888	-687.545227	-23.505718	472.838104	-735.490723	239.808792	66.873169	-738.351501	-10.663547	74.612419	-665.965393	301.083679	1289.477173	-663.555359	-89.768394	1292.989868	-618.207397	101.723328	1322.094238	-609.472168	121.941948	1588.923828	-696.638733	331.829285	1053.197510	-694.211975	-134.325485	1058.455933	-579.946350	299.436554	812.942932	-583.160034	-97.334503	822.846497	-630.967468	100.890198	963.164734	405.823212	-1.385927	928.550415	429.582062	179.985764
-635.389160	204.818802	865.952209	-646.596191	2.563380	861.459778	-756.088379	239.093933	420.791595	-687.676941	-24.359610	473.165985	-735.446655	239.779404	66.851044	-738.508850	-10.707491	74.735275	-665.966675	301.136414	1289.465088	-663.275879	-89.726326	1293.065796	-617.902039	101.681343	1322.118896	-609.224487	121.898804	1588.898560	-696.631775	331.821747	1053.180542	-694.003601	-134.318192	1058.474487	-579.938354	299.483154	812.949463	-583.083862	-97.299583	822.801758	-630.851624	100.920326	963.151855	405.836578	-1.312871	928.500916	429.622406	180.040375
-635.282654	204.834244	865.937744	-646.478821	2.608026	861.430847	-756.108093	239.105865	420.806396	-687.197144	-23.746580	472.674805	-735.452454	239.756897	66.846039	-738.276794	-10.740920	74.685822	-665.961426	301.167267	1289.461670	-663.063171	-89.729736	1293.046387	-617.764099	101.767967	1322.093872	-608.982544	121.839493	1588.855957	-696.663086	331.815002	1053.177124	-693.827209	-134.350357	1058.487549	-579.899475	299.538208	812.977966	-583.041016	-97.320976	822.738159	-630.752075	100.944023	963.131226	405.847992	-1.233745	928.457153	429.654022	180.129929
-635.207825	204.807205	865.890808	-646.384338	2.601943	861.405823	-756.057739	239.051880	420.832184	-687.041626	-23.691307	472.609833	-735.430481	239.748383	66.843781	-738.242126	-10.801638	74.699066	-665.919922	301.171204	1289.435791	-662.774597	-89.736336	1293.036377	-617.784424	101.909386	1322.056274	-608.763428	121.808075	1588.812866	-696.684448	331.808868	1053.164307	-693.625061	-134.378616	1058.558716	-579.921265	299.488037	812.976318	-583.013306	-97.340164	822.684082	-630.653442	100.938225	963.094177	405.848480	-1.154157	928.417114	429.687561	180.172729
-635.058105	204.772568	865.882263	-646.302429	2.592970	861.405090	-756.047241	239.006119	420.834656	-685.636902	-22.884956	472.378754	-735.428223	239.746002	66.854782	-737.633545	-10.807131	74.557663	-665.933777	301.233368	1289.465942	-662.580017	-89.688553	1292.992920	-617.469666	101.907295	1322.072998	-608.547791	121.772629	1588.788574	-696.708679	331.793060	1053.187622	-693.425110	-134.410751	1058.539185	-579.907959	299.512695	812.996948	-582.915894	-97.370216	822.625916	-630.550720	100.917175	963.090881	405.837494	-1.081302	928.390015	429.740509	180.282669
-634.942566	204.733078	865.852722	-646.196960	2.636023	861.398010	-756.016968	239.019623	420.844604	-685.527527	-23.003830	472.351898	-735.506226	239.776886	66.876152	-737.661011	-10.861296	74.567856	-665.890686	301.297852	1289.456421	-662.313416	-89.645134	1292.990234	-617.462158	102.032608	1322.063721	-608.308167	121.718834	1588.767578	-696.759216	331.804932	1053.164429	-693.197449	-134.470886	1058.548584	-579.926086	299.499908	813.001892	-582.808105	-97.393234	822.568298	-630.440002	100.928398	963.072815	405.861511	-1.090107	928.370728	429.847473	180.240784
-634.820618	204.745697	865.824402	-646.119446	2.623633	861.363098	-756.011292	239.003387	420.903320	-685.446716	-23.108961	472.320831	-735.494507	239.777969	66.876099	-737.687561	-10.933537	74.584160	-665.906799	301.329865	1289.478638	-662.118225	-89.589333	1292.954956	-617.122620	102.016090	1322.065430	-608.157654	121.585312	1588.701050	-696.791992	331.772156	1053.155151	-692.952820	-134.515579	1058.554932	-579.977905	299.559631	813.024780	-582.706726	-97.465179	822.477478	-630.343933	100.923592	963.041443	405.820801	-0.954343	928.341492	429.828125	180.324692
-634.654724	204.749466	865.802002	-646.005920	2.621196	861.342712	-755.949646	238.979950	420.920776	-685.323181	-23.186922	472.260620	-735.437927	239.754349	66.880882	-737.099060	-10.951355	74.510521	-665.983887	301.190613	1289.353027	-661.902588	-89.550026	1292.863159	-616.951172	102.057640	1322.052246	-607.951782	121.532043	1588.663574	-696.898987	331.833130	1053.125488	-692.711792	-134.564194	1058.549316	-580.039124	299.595551	813.024780	-582.541809	-97.512337	822.431641	-630.219482	100.923492	963.021545	406.669739	0.232153	927.284851	430.264099	181.109604
-634.529968	204.692673	865.755127	-645.952148	2.624194	861.310669	-755.885925	238.957779	420.915710	-685.220276	-23.250248	472.186798	-735.410828	239.730148	66.885475	-737.468567	-10.953801	74.556152	-665.872437	301.451385	1289.480469	-661.744751	-89.468597	1292.831177	-616.318542	101.978523	1322.187256	-607.654175	121.578903	1588.666138	-696.895325	331.799072	1053.135376	-692.452576	-134.592453	1058.502686	-580.062134	299.599670	813.018860	-582.402344	-97.581894	822.364380	-630.123596	100.899170	962.981506	406.143677	-0.151584	927.862976	429.956665	180.831528
-634.382446	204.621170	865.732056	-645.836975	2.604300	861.282227	-755.831970	238.966553	420.955444	-685.086853	-23.238155	472.163025	-735.419067	239.731934	66.907410	-737.575867	-10.953032	74.568977	-665.733093	301.486023	1289.459106	-661.393616	-89.441742	1292.841553	-616.615845	102.153534	1321.978516	-607.463074	121.537674	1588.607422	-696.932312	331.804474	1053.130737	-692.167358	-134.599411	1058.473755	-580.151184	299.623749	813.026184	-582.222473	-97.606758	822.294556	-630.007874	100.849365	962.957214	406.051392	-0.058162	927.887512	429.910614	180.910019
-634.313354	204.752029	865.754028	-646.109070	3.098988	861.175964	-755.797913	238.947800	421.039612	-686.112183	-23.920233	472.209717	-735.493469	239.720047	66.915283	-738.032043	-10.968032	74.715988	-665.701904	301.544525	1289.442139	-661.159485	-89.373543	1292.847412	-616.466919	102.196182	1321.938965	-607.256226	121.493019	1588.567749	-696.947388	331.783722	1053.107788	-691.910461	-134.603378	1058.438477	-580.185120	299.650940	813.026245	-581.985779	-97.654610	822.266541	-630.074646	101.074928	962.909058	405.925171	0.021321	927.872253	429.829987	180.988174
-634.157349	204.736877	865.724121	-645.989258	3.093364	861.142212	-755.752319	238.924423	421.063141	-686.129395	-23.918945	472.216705	-735.470337	239.714081	66.951538	-738.012634	-10.956959	74.707458	-665.623413	301.597900	1289.442383	-660.879883	-89.332458	1292.879761	-616.342896	102.255280	1321.895264	-607.074585	121.447777	1588.544189	-696.978149	331.830231	1053.095947	-691.636475	-134.561813	1058.432007	-580.233154	299.658386	813.013916	-581.755432	-97.684288	822.218811	-629.952820	101.061569	962.878784	405.820526	0.116872	927.874451	429.760101	181.083618
-634.033447	204.663635	865.665222	-645.865112	3.040462	861.122009	-755.705872	238.923111	421.100067	-686.254944	-23.915346	472.269745	-735.489258	239.713379	66.971100	-738.060852	-10.890289	74.714966	-665.505859	301.605011	1289.386230	-660.664246	-89.314354	1292.839111	-616.164734	102.325768	1321.869019	-606.855591	121.399155	1588.522461	-697.007507	331.865265	1053.081421	-691.349426	-134.582321	1058.402344	-580.269592	299.646912	812.981995	-581.517090	-97.739044	822.189636	-629.837646	101.017792	962.840698	405.798187	0.264069	927.792480	429.681580	181.268127
-633.756409	204.515060	865.625305	-645.366150	2.582388	861.177124	-755.607788	238.879593	421.108887	-686.212646	-23.870560	472.372894	-735.512878	239.713333	66.965210	-737.934875	-10.835037	74.709724	-665.419678	301.649109	1289.350830	-660.405945	-89.292740	1292.869507	-616.042908	102.358711	1321.837402	-606.658569	121.360321	1588.468750	-697.009399	331.878815	1053.036377	-691.093018	-134.594543	1058.419067	-580.298523	299.680756	812.941650	-581.249268	-97.793716	822.180115	-629.512390	100.780167	962.856506	406.458588	0.721759	927.049561	429.992584	181.871277
-633.563110	204.416000	865.553833	-645.178772	2.499472	861.178772	-755.488403	238.843567	421.101746	-685.766907	-23.560852	472.342041	-735.452515	239.684555	66.981689	-737.628845	-10.795075	74.622864	-665.312439	301.690552	1289.292603	-660.218872	-89.275398	1292.865601	-615.949036	102.422646	1321.794312	-606.447021	121.322662	1588.427734	-697.019958	331.937378	1052.987549	-690.837585	-134.698654	1058.444702	-580.304810	299.695221	812.908203	-581.045654	-97.860451	822.162537	-629.339233	100.725639	962.824341	406.199310	0.779985	926.988770	430.143341	181.959671
-633.483032	204.536423	865.571045	-645.439941	2.953695	861.086060	-755.516663	238.863708	421.168427	-685.755798	-23.478077	472.258636	-735.543274	239.673859	66.976608	-737.526978	-10.699692	74.617393	-665.199768	301.709167	1289.252319	-660.016052	-89.264778	1292.860107	-615.820679	102.459778	1321.755127	-606.244385	121.295975	1588.391602	-697.034973	331.997345	1052.956665	-690.598389	-134.729355	1058.483398	-580.301025	299.684448	812.837158	-580.741821	-97.877174	822.200195	-629.406311	100.935905	962.782104	405.821442	1.305209	926.944641	429.321045	181.891907
-633.186523	204.406662	865.554321	-644.894714	2.464570	861.159180	-755.390930	238.831009	421.212189	-686.185791	-23.657534	472.416443	-735.541992	239.661743	66.986458	-737.677673	-10.648764	74.656532	-665.147278	301.747223	1289.203857	-659.910156	-89.202896	1292.875366	-615.721558	102.495125	1321.686890	-606.031250	121.262680	1588.355957	-696.978149	332.002655	1052.926147	-690.374268	-134.800858	1058.479004	-580.285400	299.679352	812.777222	-580.450928	-97.895187	822.228577	-629.046936	100.691490	962.818298	405.794067	1.472834	926.845947	429.188690	182.059128
-632.976685	204.388123	865.565796	-644.738708	2.447413	861.128784	-755.301025	238.804321	421.227753	-686.258789	-23.630953	472.462189	-735.550232	239.638123	66.988998	-737.639465	-10.575582	74.673820	-665.069885	301.808899	1289.162842	-659.791199	-89.163872	1292.887085	-615.597107	102.522354	1321.714722	-605.797668	121.282608	1588.348022	-696.974854	332.097504	1052.908569	-690.128357	-134.836685	1058.456665	-580.563293	299.709137	812.656128	-580.180542	-97.919502	822.256775	-628.885193	100.651520	962.810303	405.112000	0.728100	927.663940	428.818787	181.639984
-632.743347	204.397400	865.541260	-644.573120	2.422470	861.099487	-755.187073	238.777222	421.268280	-686.249451	-23.499279	472.450989	-735.484131	239.618866	67.033813	-737.582642	-10.476514	74.613632	-664.952148	301.833801	1289.111572	-659.673828	-89.167641	1292.885864	-615.486084	102.533936	1321.714355	-605.619507	121.230698	1588.266846	-696.936218	332.138611	1052.876221	-689.892517	-134.862991	1058.451782	-580.396057	299.358948	812.368652	-579.885803	-97.915497	822.303406	-628.704285	100.639503	962.785156	403.603485	0.636089	928.407471	428.151917	181.041626
-632.516785	204.355743	865.535767	-644.411133	2.400724	861.062927	-755.078674	238.807022	421.329956	-686.258301	-23.371704	472.428467	-735.498352	239.613632	67.044205	-737.535950	-10.381858	74.584099	-664.807312	301.841370	1289.042969	-659.522339	-89.188835	1292.870117	-615.346680	102.562622	1321.702637	-605.411865	121.171417	1588.227051	-696.817993	332.101379	1052.813721	-689.639160	-134.896164	1058.457153	-580.305359	299.367737	812.318909	-579.603149	-97.932640	822.317871	-628.524292	100.589897	962.765076	405.162964	1.064870	927.405579	428.459045	182.148743
-632.355347	204.334457	865.485046	-644.254028	2.391104	861.018372	-754.912903	238.777420	421.319855	-686.270752	-23.240112	472.422699	-735.481140	239.618011	67.050591	-737.529724	-10.296513	74.547287	-664.692261	301.842773	1288.982056	-659.409546	-89.185287	1292.848145	-615.239319	102.608231	1321.681641	-605.219299	121.180321	1588.170166	-696.712585	332.141602	1052.755005	-689.409912	-134.930313	1058.459717	-580.235168	299.412476	812.259766	-579.343994	-97.924423	822.351379	-628.347656	100.576103	962.715759	406.735687	2.408237	925.890442	429.345123	183.022736
-632.120056	204.272888	865.426636	-644.080750	2.337919	861.001160	-754.747314	238.774673	421.335663	-686.238037	-23.151608	472.418030	-735.472900	239.612732	67.062103	-737.510437	-10.231234	74.505653	-664.570740	301.863831	1288.936157	-659.275513	-89.154160	1292.848145	-615.258545	102.693756	1321.623169	-604.995178	121.130730	1588.116821	-696.581970	332.138367	1052.695190	-689.189697	-134.956161	1058.460571	-580.134766	299.441986	812.201721	-579.103394	-97.939880	822.369873	-628.154358	100.536476	962.679504	407.304688	2.886139	925.397461	429.481506	183.469543
-631.907227	204.244629	865.401550	-643.904053	2.298159	860.959778	-754.586304	238.763901	421.343292	-686.212585	-23.096001	472.377441	-735.440613	239.612717	67.062775	-737.485291	-10.187177	74.489319	-664.449951	301.916016	1288.919189	-659.109863	-89.106041	1292.897461	-614.974548	102.640587	1321.628540	-604.793335	121.119873	1588.070679	-696.390381	332.076202	1052.626343	-688.982056	-135.001465	1058.451294	-579.666748	299.418701	812.247314	-578.842102	-97.907112	822.410645	-627.964417	100.493111	962.646545	407.833466	3.381098	925.042725	429.547211	183.872803
-631.626709	204.222336	865.392090	-643.687805	2.272490	860.933716	-754.447571	238.718216	421.354828	-686.159851	-23.045931	472.357239	-735.417786	239.621368	67.056770	-737.470276	-10.157451	74.471931	-664.273254	301.865204	1288.855347	-658.872864	-89.136467	1292.917358	-614.988281	102.737801	1321.607300	-604.600098	121.102051	1588.022339	-696.195862	331.571472	1052.735596	-688.787048	-135.011139	1058.471558	-579.495911	299.433746	812.167175	-578.624268	-97.927605	822.436218	-627.733459	100.458839	962.630188	402.156433	1.494601	928.602295	426.959351	181.151901
-631.411865	204.208069	865.386169	-643.549988	2.274343	860.880188	-754.363586	238.769119	421.389496	-685.807861	-22.878893	472.276611	-735.469238	239.619247	67.085678	-737.365906	-10.143268	74.448044	-664.162415	301.910461	1288.825195	-658.755493	-89.129051	1292.930176	-614.680115	102.657455	1321.627808	-604.473022	121.009018	1587.930786	-696.074585	332.079285	1052.557983	-688.595337	-135.035156	1058.458130	-579.339294	299.432617	812.111572	-578.366333	-97.929153	822.476135	-627.563171	100.425552	962.600342	401.799408	1.610965	928.747314	426.639679	181.152573
-631.172119	204.191620	865.378357	-643.381409	2.269428	860.842773	-754.290344	238.800980	421.436462	-684.495789	-22.114046	472.082428	-735.464417	239.598038	67.099190	-736.748840	-10.135470	74.282875	-663.996643	301.909088	1288.781738	-658.617981	-89.127922	1292.952637	-614.555176	102.671883	1321.609497	-604.207275	121.104630	1587.939819	-695.876465	332.062958	1052.489624	-688.424377	-135.079422	1058.439209	-579.103027	299.443207	812.066772	-578.145874	-97.961716	822.489746	-627.379700	100.397827	962.579224	402.238800	1.674556	928.411926	426.685120	181.596786
-630.960999	204.160812	865.363403	-643.224976	2.239478	860.813477	-754.142761	238.822037	421.424683	-685.498596	-22.790176	472.187897	-735.453125	239.594589	67.140945	-737.229675	-10.093012	74.382179	-663.842957	301.910339	1288.728394	-658.537292	-89.139862	1292.925415	-614.424133	102.648918	1321.569336	-604.015015	121.100792	1587.895020	-695.717712	332.110840	1052.444214	-688.247803	-135.058716	1058.412720	-579.180603	299.489990	811.909851	-577.867371	-97.897781	822.547546	-627.196472	100.357727	962.556946	402.567627	1.808258	928.179993	426.444946	181.736725
-630.752197	204.150574	865.320923	-643.034851	2.225698	860.789429	-754.058350	238.878616	421.455322	-685.505371	-22.832346	472.211823	-735.546631	239.613129	67.142334	-737.190735	-10.068710	74.366959	-663.659424	301.883728	1288.669067	-658.443726	-89.143417	1292.913818	-614.278137	102.648163	1321.556519	-603.817993	121.098999	1587.878540	-695.506409	332.113403	1052.361328	-688.102173	-135.046875	1058.393066	-578.923462	299.512695	811.856750	-577.631531	-97.884178	822.570313	-627.013611	100.354881	962.525574	402.940430	1.782185	928.046570	426.502594	182.066406
-630.594666	204.125687	865.271362	-642.936523	2.243614	860.757690	-753.898926	238.916931	421.456299	-685.418518	-22.752806	472.183350	-735.584900	239.583298	67.125961	-737.165894	-10.041070	74.373573	-663.472290	301.849030	1288.593018	-658.336060	-89.153191	1292.907959	-614.132080	102.643921	1321.525513	-603.621948	121.113052	1587.840332	-695.246094	332.120911	1052.292725	-687.964478	-135.064178	1058.400757	-578.653320	299.548828	811.833984	-577.442078	-97.826828	822.585388	-626.863342	100.355377	962.482788	403.055695	1.750951	927.982544	426.598816	182.422134
-630.393311	204.170044	865.307922	-642.755188	2.244773	860.738647	-753.751587	238.946854	421.487549	-685.771851	-22.948111	472.272186	-735.572937	239.588516	67.143211	-737.276001	-10.014300	74.436600	-663.296448	301.829834	1288.552490	-658.278625	-89.125343	1292.920776	-613.983093	102.614288	1321.508179	-603.433289	121.121002	1587.823242	-694.979492	332.104797	1052.263428	-687.832336	-135.081146	1058.400635	-578.374023	299.489838	811.795654	-577.201843	-97.764618	822.629028	-626.694641	100.351746	962.493103	403.012878	1.793854	927.943176	426.559082	182.692352
-630.187012	204.141495	865.312195	-642.591248	2.258584	860.734680	-753.574829	238.998077	421.532379	-685.760437	-22.867197	472.275757	-735.559875	239.575882	67.183167	-737.271667	-9.976048	74.450478	-663.085571	301.753601	1288.493042	-658.132446	-89.170380	1292.946045	-613.818481	102.593170	1321.521606	-603.264648	121.111290	1587.800781	-694.695740	332.078094	1052.228882	-687.713928	-135.063873	1058.410400	-578.073425	299.438110	811.779419	-577.048950	-97.752403	822.646362	-626.516357	100.338005	962.493713	402.918091	1.943277	927.897217	426.520050	182.949509
-629.976990	204.182205	865.352600	-642.424500	2.275367	860.724915	-753.380005	239.034958	421.526825	-684.085632	-21.824196	472.042114	-735.641296	239.554428	67.194931	-736.530762	-9.956199	74.242767	-662.870667	301.731232	1288.452148	-658.030518	-89.162170	1292.980591	-613.688110	102.570107	1321.531372	-603.090698	121.130226	1587.788086	-694.426025	332.057617	1052.185791	-687.586975	-135.040405	1058.433960	-577.747070	299.388306	811.775879	-576.908936	-97.735931	822.692444	-626.345459	100.341339	962.510071	402.150909	2.062355	928.131836	426.077026	182.890701
-629.773865	204.166183	865.355530	-642.247437	2.220431	860.714600	-753.144287	239.074890	421.541840	-685.070007	-22.443361	472.220795	-735.669067	239.564987	67.200630	-737.033081	-9.940455	74.372131	-662.629883	301.701477	1288.436890	-657.900696	-89.183220	1292.981445	-613.721802	102.619255	1321.497559	-602.942566	121.137871	1587.786865	-694.158386	332.039948	1052.131348	-687.470825	-135.062912	1058.457153	-577.439941	299.346039	811.773987	-576.823608	-97.747749	822.702759	-626.155823	100.298676	962.506165	402.596863	2.133672	927.892456	426.072296	183.274902
-629.621033	204.169525	865.359680	-642.125732	2.225050	860.697571	-752.663574	238.887650	421.405060	-685.164551	-22.545153	472.231110	-735.486572	239.531540	67.170860	-737.110291	-9.900239	74.385277	-662.405640	301.722473	1288.458618	-657.783203	-89.184731	1292.992798	-613.575317	102.615746	1321.493286	-602.777893	121.164764	1587.792358	-693.851013	332.028961	1052.125244	-687.379456	-135.034729	1058.474365	-577.151489	299.383301	811.769958	-576.698914	-97.763283	822.698303	-626.010376	100.290199	962.498535	402.613037	2.240364	927.794067	425.932434	183.461945
-629.439819	204.141205	865.393066	-641.940735	2.202436	860.700867	-752.440613	239.065704	421.406189	-683.543701	-21.635368	472.013123	-735.565674	239.547867	67.223007	-736.348022	-9.915612	74.217873	-662.175354	301.693481	1288.454834	-657.710876	-89.247780	1292.990723	-613.423157	102.591515	1321.482422	-602.615417	121.198647	1587.781738	-693.525635	332.002136	1052.092041	-687.281372	-135.031845	1058.480347	-576.572632	299.313324	811.830139	-576.561401	-97.733498	822.721680	-625.845642	100.251099	962.518311	402.524170	2.359035	927.761108	425.750336	183.592529
-629.334106	204.071152	865.365051	-641.801636	2.134197	860.674561	-752.193726	239.294785	421.388580	-683.419556	-21.643312	471.997040	-735.577332	239.527008	67.223396	-736.286316	-9.861834	74.236435	-661.975098	301.723969	1288.484131	-657.593262	-89.232452	1293.063110	-613.061157	102.477821	1321.559448	-602.541809	121.114235	1587.757813	-693.203491	332.039764	1052.098877	-687.211670	-134.994202	1058.510376	-576.243713	299.229126	811.820618	-576.483521	-97.766823	822.738281	-625.712402	100.183731	962.490173	402.304626	2.704567	927.709351	425.158051	183.467743
-629.165771	204.046570	865.400635	-641.641663	2.118425	860.675171	-751.831360	239.329742	421.393250	-683.290222	-21.642912	472.005463	-735.546875	239.509659	67.267166	-736.264465	-9.860044	74.286339	-661.807556	301.761292	1288.509155	-657.625061	-89.204697	1293.045166	-612.902100	102.444038	1321.601929	-602.377502	121.117752	1587.788330	-692.907593	332.024170	1052.086914	-687.132080	-135.003891	1058.521973	-575.859253	298.959229	811.768066	-576.416748	-97.772934	822.758362	-625.556946	100.146339	962.508606	402.337891	2.636259	927.681274	425.343536	183.880066
-629.042908	204.049866	865.428833	-641.528076	2.054575	860.697266	-751.506836	239.376465	421.406403	-683.652710	-21.945526	472.099304	-735.500427	239.519775	67.315582	-736.416992	-9.852480	74.364296	-661.554810	301.716400	1288.508057	-657.428650	-89.212242	1293.141846	-612.732727	102.427742	1321.646240	-602.146606	121.205727	1587.859497	-692.618774	331.986542	1052.115845	-687.062012	-134.952454	1058.590698	-575.444214	298.756104	811.747009	-576.357300	-97.817650	822.802002	-625.431152	100.113121	962.532898	402.276672	2.616906	927.658813	425.371521	183.887650
-629.081421	204.202225	865.475220	-641.793884	2.561635	860.358398	-751.252869	239.421616	421.452332	-684.637939	-22.623341	472.187927	-735.575867	239.490356	67.285751	-736.866394	-9.851777	74.513367	-661.336243	301.691925	1288.508179	-657.328979	-89.224495	1293.185181	-612.598206	102.408539	1321.662476	-601.995789	121.211998	1587.895752	-692.322571	332.001526	1052.097778	-686.991760	-134.974030	1058.643066	-575.062988	298.646484	811.787170	-576.290894	-97.834549	822.847778	-625.441956	100.228149	962.366028	402.142548	2.818470	927.615906	424.868683	184.404587
-628.759094	203.928940	865.494629	-641.235962	1.970496	860.733093	-750.739075	239.351913	421.364410	-684.706970	-22.724413	472.315247	-735.429749	239.467133	67.323769	-736.841248	-9.855954	74.572174	-661.101807	301.622833	1288.470337	-657.170166	-89.270790	1293.239502	-612.708008	102.483032	1321.381714	-601.856201	121.206131	1587.912964	-692.001404	331.990326	1052.096436	-686.925537	-134.934875	1058.736084	-574.756592	298.574860	811.803833	-576.230042	-97.868942	822.897888	-625.153748	99.996376	962.584351	401.529938	2.745686	927.719421	424.511353	184.264999
-628.734009	204.048294	865.550842	-641.506958	2.451779	860.658691	-750.457214	239.424011	421.402954	-684.697266	-22.730150	472.257141	-735.474121	239.433411	67.304390	-736.818115	-9.888658	74.607170	-660.936218	301.613922	1288.468628	-657.049500	-89.287552	1293.310913	-612.313782	102.385002	1321.729248	-601.721619	121.209190	1587.947510	-691.662170	331.942444	1052.086182	-686.854797	-134.985306	1058.787842	-574.408203	298.483643	811.827698	-576.180359	-97.903793	822.942993	-625.221436	100.209175	962.567139	401.809448	2.864362	927.543823	424.451538	184.443970
-628.483337	203.806580	865.552246	-640.936340	1.843318	860.769043	-750.144714	239.451248	421.419037	-684.602295	-22.643677	472.348755	-735.530945	239.441162	67.358772	-736.788818	-9.920608	74.608559	-660.740295	301.567108	1288.447998	-656.996155	-89.320480	1293.290283	-612.149902	102.351028	1321.761841	-601.583008	121.205002	1587.972412	-691.367432	331.959412	1052.079590	-686.795654	-134.962433	1058.817749	-574.102478	298.442932	811.853027	-576.108276	-97.938599	822.974670	-624.865173	99.862122	962.630798	402.125397	3.041446	927.422058	424.361816	184.619659
-628.515686	203.990677	865.574890	-641.189575	2.263086	860.444946	-750.021301	239.554901	421.522980	-684.261414	-22.399912	472.227386	-735.690552	239.408813	67.401543	-736.554443	-9.960702	74.584259	-660.532227	301.556366	1288.464722	-656.828735	-89.340897	1293.376465	-612.012695	102.309967	1321.796509	-601.457275	121.203850	1588.000366	-691.076538	331.906281	1052.082520	-686.734741	-134.985703	1058.888184	-573.852966	298.691742	811.966431	-576.063171	-97.972626	823.012878	-624.856567	99.969872	962.458984	402.279938	3.172263	927.328857	424.242188	184.716721
-628.180603	203.734528	865.616089	-640.674377	1.699389	860.763123	-749.637451	239.500259	421.549164	-684.721802	-22.671667	472.431732	-735.622986	239.386414	67.435768	-736.619324	-10.071048	74.711212	-660.368774	301.536743	1288.468506	-656.711670	-89.347237	1293.448853	-611.874634	102.281380	1321.818848	-601.328003	121.213005	1588.026367	-690.850037	331.889313	1052.063110	-686.660217	-135.025681	1058.946045	-573.502686	298.667084	812.000488	-575.998291	-98.028473	823.072449	-624.569275	99.718063	962.657288	402.185913	3.271122	927.301086	423.943573	184.787216
-628.046082	203.625092	865.601257	-640.543640	1.615444	860.787415	-749.363708	239.524231	421.579803	-684.412659	-22.429100	472.440369	-735.669250	239.394821	67.502640	-736.397339	-10.146352	74.686737	-660.155334	301.470367	1288.428223	-656.651123	-89.417618	1293.454590	-611.724792	102.226082	1321.852051	-601.215393	121.208305	1588.055542	-690.582397	331.838226	1052.040405	-686.620667	-135.086136	1058.989258	-573.167358	298.647186	812.040100	-575.961365	-98.094910	823.098206	-624.419617	99.639030	962.660889	402.012848	3.437172	927.255127	423.334717	184.962723
-627.960815	203.542831	865.603516	-640.434509	1.586651	860.812622	-749.044373	239.520126	421.546753	-684.809692	-22.707710	472.539368	-735.603699	239.368576	67.506355	-736.699341	-10.210404	74.791313	-660.007141	301.429169	1288.420166	-656.562378	-89.439278	1293.483643	-611.578308	102.195572	1321.876465	-601.117859	121.224632	1588.064941	-690.287781	331.778900	1052.022217	-686.543884	-135.093338	1059.038208	-572.769409	298.508484	812.022522	-575.912292	-98.156174	823.135803	-624.301880	99.593987	962.672852	402.068787	3.218414	927.258606	423.621796	184.962677
-627.823608	203.535309	865.595154	-640.309265	1.492751	860.818909	-748.764404	239.476578	421.524933	-684.587341	-22.618944	472.540283	-735.513245	239.364502	67.542534	-736.718140	-10.285221	74.783119	-659.870117	301.404907	1288.385254	-656.430725	-89.467354	1293.533936	-611.494934	102.164520	1321.876587	-601.001465	121.217041	1588.080322	-690.070618	331.744720	1051.967285	-686.463318	-135.133408	1059.084717	-572.283142	298.070831	811.956299	-575.866882	-98.248398	823.134460	-624.152893	99.550102	962.670288	402.084442	3.078895	927.230408	423.769714	184.939789
-627.646179	203.537201	865.623047	-640.206360	1.513390	860.816528	-748.523315	239.489716	421.517639	-684.437561	-22.653540	472.547699	-735.455811	239.332748	67.518066	-736.744507	-10.383447	74.810326	-659.841553	301.390961	1288.342285	-656.407104	-89.456436	1293.553467	-610.862427	101.998619	1322.087646	-600.888062	121.203300	1588.105225	-689.896057	331.718781	1051.918457	-686.355225	-135.196884	1059.091187	-571.948242	297.935974	811.941284	-575.800293	-98.332611	823.170288	-624.004883	99.542091	962.681641	402.028168	3.063435	927.214783	423.624634	184.928635
-627.617615	203.579193	865.635071	-640.476440	1.965542	860.742371	-748.382874	239.486465	421.514496	-684.533447	-22.864285	472.481110	-735.518860	239.334930	67.566246	-736.918823	-10.484148	74.862984	-659.645752	301.323059	1288.294678	-656.159546	-89.515244	1293.606567	-611.229492	102.101074	1321.884888	-600.777039	121.219872	1588.099365	-689.675781	331.666412	1051.888550	-686.263550	-135.268646	1059.154053	-571.657959	297.859314	811.923401	-575.693604	-98.427849	823.188110	-624.067322	99.722343	962.642700	401.937164	3.059319	927.216553	423.419769	184.936615
-627.480774	203.469620	865.612244	-640.342834	1.883385	860.751953	-748.203308	239.476135	421.530396	-684.517090	-23.036539	472.479889	-735.467590	239.328064	67.596512	-737.025696	-10.594751	74.896248	-659.532288	301.295898	1288.280029	-656.045044	-89.564560	1293.643433	-611.136108	102.081192	1321.864502	-600.666077	121.204269	1588.118530	-689.437744	331.533081	1051.840210	-686.150391	-135.356064	1059.170410	-571.623474	298.468903	812.154846	-575.654724	-98.580994	823.169922	-623.920898	99.641212	962.635437	401.864532	3.061257	927.181702	423.250580	184.903549
-627.278809	203.442062	865.632568	-640.197937	1.797490	860.781799	-748.068237	239.456360	421.534698	-684.619690	-23.320099	472.532745	-735.502258	239.304382	67.621185	-737.221130	-10.677628	74.952118	-659.415161	301.246582	1288.261719	-655.898376	-89.588051	1293.653198	-611.026245	102.033028	1321.861206	-600.566223	121.170570	1588.147583	-689.289734	331.490326	1051.808472	-686.052795	-135.446335	1059.209839	-571.297668	298.254364	812.051453	-575.587585	-98.747055	823.169067	-623.762634	99.588165	962.662170	401.725525	3.129766	927.178406	422.986053	184.616257
-627.061768	203.190750	865.635681	-639.706055	1.262283	860.879028	-747.874268	239.397202	421.514313	-684.569641	-23.473736	472.693024	-735.389893	239.315186	67.657967	-737.311646	-10.793188	74.987770	-659.315796	301.211761	1288.249146	-655.838196	-89.652847	1293.610718	-610.914246	101.984024	1321.858398	-600.486328	121.155098	1588.146729	-689.130066	331.421967	1051.771362	-685.934143	-135.566681	1059.231689	-571.055176	298.172974	812.013062	-575.477417	-98.859360	823.188416	-623.450439	99.261612	962.718567	401.708252	3.049642	927.162964	422.894226	184.860184
-626.944153	203.074539	865.615784	-639.575378	1.116714	860.905579	-747.848694	239.416824	421.551758	-684.595032	-23.593590	472.745636	-735.494934	239.298630	67.677116	-737.327637	-10.872869	74.999825	-659.218567	301.172852	1288.219727	-655.741211	-89.712517	1293.623291	-610.840454	101.959160	1321.848633	-600.368042	121.136086	1588.158081	-688.930054	331.335785	1051.707153	-685.838501	-135.632980	1059.260498	-570.839233	298.106415	811.996033	-575.394897	-99.001549	823.186584	-623.313843	99.153854	962.721375	401.645172	3.042399	927.124390	422.728424	184.849243
-626.806763	202.968857	865.592346	-639.474060	1.002151	860.927124	-747.791016	239.382248	421.584625	-684.611511	-23.676584	472.784790	-735.440308	239.268448	67.651787	-737.417053	-10.939173	75.005249	-659.127502	301.128540	1288.205200	-655.605530	-89.737236	1293.642212	-610.753784	101.930450	1321.826538	-600.273682	121.109711	1588.157471	-688.756470	331.247986	1051.666626	-685.699890	-135.735779	1059.262817	-570.631714	298.025024	811.982239	-575.258240	-99.170776	823.191162	-623.189453	99.063957	962.720520	401.594177	3.021579	927.111023	422.588654	184.800964
-626.746765	203.071045	865.617432	-639.721130	1.442631	860.843872	-747.834900	239.401550	421.617065	-684.640381	-23.670864	472.713409	-735.490417	239.264664	67.669342	-737.435364	-10.997962	75.016747	-658.997742	301.039642	1288.139771	-655.437805	-89.812286	1293.674194	-610.841675	101.954529	1321.781006	-600.159302	121.091591	1588.174316	-688.637939	331.208435	1051.617310	-685.597290	-135.784683	1059.282715	-570.452515	297.909760	811.960083	-575.122681	-99.298149	823.202942	-623.253601	99.259995	962.686218	401.556366	2.989079	927.100464	422.445892	184.774170
-626.651489	203.002274	865.612610	-639.631653	1.408750	860.821472	-747.776917	239.328629	421.625031	-684.657776	-23.699696	472.769501	-735.503296	239.265671	67.662331	-737.484985	-11.016790	75.066925	-658.916992	300.983734	1288.121460	-655.353516	-89.870361	1293.640015	-610.764954	101.906845	1321.744873	-600.072632	121.044807	1588.152222	-688.521729	331.126312	1051.587158	-685.501648	-135.876892	1059.258545	-570.333801	297.841583	811.930115	-574.996460	-99.431122	823.209045	-623.141357	99.197975	962.670288	401.516144	2.951565	927.088745	422.286743	184.748322
-626.418030	202.756088	865.583374	-639.075378	0.733844	860.909668	-747.676819	239.202942	421.599243	-684.627319	-23.625319	472.891266	-735.439453	239.239639	67.670586	-737.498657	-11.046643	75.020248	-658.802429	300.908966	1288.053101	-655.202698	-89.873192	1293.659790	-610.667542	101.876503	1321.718994	-599.981689	121.003464	1588.149658	-688.423340	331.047119	1051.520752	-685.390564	-135.920929	1059.271118	-570.186768	297.721344	811.897766	-574.853943	-99.580902	823.212158	-622.804810	98.821068	962.708069	401.449982	2.870432	927.095581	422.139648	184.651749
-626.292908	202.658615	865.566528	-638.930786	0.606376	860.909912	-747.670471	239.153656	421.594727	-684.689514	-23.629408	472.903412	-735.435669	239.209671	67.648354	-737.456421	-11.053609	75.030960	-658.721924	300.842194	1288.004517	-655.119324	-89.928970	1293.644409	-610.572937	101.820724	1321.700317	-599.892822	120.959824	1588.120850	-688.336304	330.973541	1051.480103	-685.289612	-135.965881	1059.243042	-570.067261	297.584442	811.898682	-574.715881	-99.711082	823.209473	-622.677856	98.718903	962.700928	401.433594	2.837163	927.077332	422.003479	184.620377
-626.203003	202.607315	865.534241	-638.788635	0.510417	860.878296	-747.691101	239.068863	421.617157	-684.721008	-23.668787	472.938721	-735.438843	239.215942	67.642838	-737.381958	-11.030472	75.005302	-658.612244	300.760681	1287.936401	-655.025085	-89.977188	1293.626831	-610.485107	101.761871	1321.660278	-599.800415	120.917793	1588.107666	-688.261780	330.884491	1051.423828	-685.174377	-136.036896	1059.232666	-569.997192	297.483643	811.856018	-574.565369	-99.831573	823.192078	-622.551147	98.648148	962.667969	401.382294	2.787503	927.068237	421.871155	184.567749
-626.255432	202.631165	865.494507	-639.107544	0.976899	860.762390	-747.792358	239.050751	421.653931	-684.995483	-23.894554	472.881744	-735.480347	239.222275	67.648674	-737.470886	-10.984810	75.050171	-658.536987	300.713104	1287.873535	-654.985474	-90.028900	1293.573486	-610.221191	101.657440	1321.666992	-599.695557	120.872192	1588.081787	-688.216003	330.852936	1051.373047	-685.078613	-136.126831	1059.214111	-569.949097	297.351501	811.809326	-574.426086	-99.910568	823.178101	-622.657532	98.831398	962.580383	401.349731	2.691025	927.047974	421.745209	184.495880
-626.140076	202.600525	865.509949	-638.994141	0.936087	860.733765	-747.824280	238.977905	421.653412	-684.955811	-23.920383	472.884888	-735.464783	239.207001	67.642723	-737.387634	-10.952757	75.050262	-658.446960	300.647278	1287.810791	-654.914734	-90.070847	1293.541016	-610.099365	101.592163	1321.618408	-599.605957	120.818268	1588.068481	-688.175537	330.768372	1051.334351	-684.974182	-136.179016	1059.183594	-569.925110	297.251160	811.755493	-574.314453	-100.039474	823.150330	-622.555542	98.774750	962.574402	401.327209	2.657114	927.030823	421.599457	184.480850
-625.899170	202.353790	865.466064	-638.441895	0.177405	860.865906	-747.831177	238.823105	421.635162	-684.520813	-23.682562	472.888733	-735.411377	239.207535	67.623726	-737.122131	-10.858542	74.983093	-658.359192	300.600189	1287.778564	-654.855042	-90.105064	1293.480835	-609.997986	101.538673	1321.587891	-599.503784	120.774490	1588.045166	-688.145386	330.632538	1051.278320	-684.871094	-136.302048	1059.166504	-569.887512	297.140808	811.703918	-574.176453	-100.146957	823.119751	-622.231995	98.385925	962.629211	401.314972	2.599185	927.033630	421.491333	184.404587
-625.842468	202.216568	865.409424	-638.342041	0.058179	860.833374	-747.933105	238.758224	421.647675	-684.382263	-23.604614	472.827148	-735.410217	239.196136	67.629669	-736.934631	-10.797809	74.956924	-658.272034	300.544556	1287.715088	-654.758545	-90.171753	1293.439209	-609.903259	101.479462	1321.556763	-599.434509	120.732468	1588.007690	-688.151794	330.575775	1051.241821	-684.760681	-136.356522	1059.125732	-569.928345	297.018280	811.640503	-574.041199	-100.223282	823.096680	-622.126038	98.269768	962.582214	401.313080	2.581663	927.000977	421.375275	184.364792
-625.928711	202.301041	865.399536	-638.711060	0.524352	860.686401	-748.106567	238.714676	421.692017	-684.415710	-23.656900	472.706146	-735.443054	239.208679	67.636673	-736.812439	-10.640571	74.904953	-658.229187	300.498108	1287.671265	-654.709229	-90.213280	1293.442993	-609.795776	101.398735	1321.525269	-599.413757	120.574593	1587.947998	-688.159302	330.470367	1051.172485	-684.639282	-136.492477	1059.108398	-569.986328	296.888733	811.561035	-573.919434	-100.339088	823.079407	-622.277710	98.453552	962.493469	401.332031	2.504720	926.985229	421.309998	184.295975
-625.848755	202.217239	865.347412	-638.619263	0.372027	860.645996	-748.214417	238.644455	421.665771	-684.351501	-23.601217	472.676453	-735.427612	239.209106	67.610992	-736.719116	-10.552346	74.850525	-658.112366	300.384766	1287.598145	-654.582581	-90.294868	1293.409912	-609.693054	101.339577	1321.488892	-599.250977	120.617493	1587.998291	-688.167114	330.354034	1051.123657	-684.520020	-136.536194	1059.061646	-570.062988	296.771149	811.474792	-573.782898	-100.400734	823.061157	-622.179993	98.342148	962.446167	401.336487	2.411680	926.974915	421.225891	184.234085
-625.812866	202.122269	865.328857	-638.566895	0.269854	860.593445	-748.353210	238.580963	421.677490	-684.287354	-23.552259	472.633759	-735.471130	239.179611	67.579491	-736.620728	-10.394398	74.811493	-658.054199	300.314850	1287.524902	-654.451538	-90.375534	1293.368652	-609.586426	101.277641	1321.428101	-599.136536	120.526405	1587.929321	-688.163452	330.241791	1051.081055	-684.418762	-136.623108	1059.074463	-570.152710	296.617065	811.375427	-573.688721	-100.461983	823.021179	-622.106812	98.225967	962.407166	401.314026	2.289146	926.967285	421.168274	184.131073
-625.800720	202.009293	865.275452	-638.517456	0.112059	860.584167	-748.479919	238.481186	421.682526	-684.231262	-23.496971	472.595642	-735.427246	239.196915	67.560127	-736.568420	-10.287039	74.786842	-657.955505	300.244446	1287.478638	-654.293518	-90.473511	1293.373291	-609.496277	101.188812	1321.388550	-599.060547	120.452087	1587.891968	-688.171692	330.127472	1051.026611	-684.281982	-136.704590	1059.045776	-570.246887	296.510895	811.281738	-573.578369	-100.498932	822.992493	-622.046753	98.113068	962.373535	401.362335	2.245119	926.953369	421.119843	184.077728
-625.796936	201.928741	865.232178	-638.482361	0.020312	860.512512	-748.643372	238.366806	421.678589	-684.232666	-23.459604	472.553619	-735.484741	239.196609	67.541466	-736.539734	-10.175351	74.762421	-657.843628	300.123657	1287.419434	-654.122559	-90.568039	1293.323486	-609.625061	101.230637	1321.281982	-598.967163	120.373161	1587.869629	-688.199585	330.018188	1050.963501	-684.178162	-136.772980	1059.045776	-570.347046	296.375031	811.193298	-573.520264	-100.549629	822.936584	-621.998779	98.012962	962.312744	401.394348	2.153703	926.959656	421.057098	184.001129
-625.764832	201.895279	865.206848	-638.449097	-0.042603	860.481567	-748.766846	238.251129	421.663605	-684.015076	-23.304993	472.506439	-735.436523	239.216751	67.546051	-736.411987	-10.110404	74.738548	-657.777039	300.055115	1287.378784	-654.016541	-90.684990	1293.314453	-609.512024	101.137032	1321.243774	-598.879822	120.293533	1587.845215	-688.232849	329.881592	1050.946899	-684.069763	-136.805862	1059.008423	-570.474670	296.258087	811.098450	-573.443115	-100.573143	822.915588	-621.934570	97.960587	962.281311	401.422821	2.102340	926.973938	421.005127	183.930191
-625.765198	201.758636	865.187439	-638.372437	-0.200369	860.482666	-748.943542	238.150757	421.666931	-683.982849	-23.294268	472.509918	-735.473999	239.185181	67.547005	-736.419922	-10.070587	74.714218	-657.732788	299.950745	1287.338257	-653.879822	-90.786987	1293.285889	-609.409241	101.064423	1321.220337	-598.786255	120.192543	1587.833008	-688.248230	329.725830	1050.897949	-683.980347	-136.880508	1058.994141	-570.617493	296.142426	811.020874	-573.419373	-100.577682	822.890381	-621.875610	97.826416	962.270325	401.482269	2.081958	926.965637	420.955200	183.862305
-625.679810	201.518402	865.136414	-637.920532	-0.820699	860.547546	-749.110657	238.003952	421.669434	-684.043274	-23.344444	472.598145	-735.406433	239.191803	67.557693	-736.441345	-10.013392	74.702408	-657.678528	299.858795	1287.290161	-653.730164	-90.890541	1293.298828	-609.304626	100.974159	1321.171875	-598.721313	120.100136	1587.816162	-688.326294	329.616455	1050.857666	-683.885254	-136.916016	1058.954102	-570.764282	296.017456	810.893372	-573.367310	-100.605148	822.866821	-621.625305	97.478111	962.281555	401.545776	1.983610	926.992126	420.922974	183.780212
-625.632324	201.247940	865.059509	-637.843811	-0.953254	860.531311	-749.322510	237.865372	421.665070	-684.110352	-23.397562	472.607727	-735.374634	239.164398	67.518318	-736.477844	-9.985556	74.680923	-657.652832	299.798431	1287.231201	-653.615540	-90.982376	1293.241211	-609.202881	100.871109	1321.130249	-598.651001	120.004471	1587.805542	-688.381958	329.468018	1050.822510	-683.820679	-136.969559	1058.939819	-570.708008	295.433380	810.718994	-573.337830	-100.610809	822.818665	-621.527344	97.303864	962.232117	401.597412	1.943767	926.997192	420.897827	183.723694
-625.631592	201.158371	865.022522	-637.803772	-1.012999	860.525696	-749.567200	237.742416	421.685791	-684.193726	-23.511688	472.571838	-735.377319	239.172028	67.511566	-736.546875	-9.978186	74.716713	-657.591919	299.685699	1287.184814	-653.400085	-91.108643	1293.222656	-609.118347	100.794952	1321.073975	-598.569580	119.891922	1587.776978	-688.408081	329.304016	1050.781006	-683.721008	-137.039307	1058.917969	-571.047485	295.773193	810.707947	-573.311279	-100.589317	822.773315	-621.460388	97.243492	962.206421	401.693359	1.888986	926.993042	420.891968	183.664307
-625.643799	200.998901	864.935852	-637.746582	-1.133300	860.493164	-749.811523	237.616135	421.697632	-684.355591	-23.616230	472.562897	-735.299622	239.176407	67.502129	-736.573181	-9.979089	74.690331	-657.542114	299.582001	1287.096191	-653.305298	-91.206253	1293.158936	-609.022888	100.705597	1321.039307	-598.488159	119.775826	1587.769653	-688.482971	329.117645	1050.733521	-683.661194	-137.113235	1058.873901	-571.183960	295.712982	810.615845	-573.309814	-100.591736	822.722900	-621.380920	97.129890	962.141663	401.777283	1.839818	926.996643	420.897797	183.563568
-625.664368	200.859253	864.885010	-637.662659	-1.256621	860.492493	-749.998108	237.451065	421.726501	-684.457642	-23.772377	472.556305	-735.246826	239.150162	67.480591	-736.682922	-9.984506	74.715759	-657.652832	299.261902	1286.893433	-653.177246	-91.309967	1293.099854	-608.905396	100.603157	1320.990234	-598.505493	119.577049	1587.701294	-688.551025	329.029724	1050.674438	-683.553467	-137.187744	1058.840210	-571.333618	295.631500	810.535889	-573.281616	-100.583710	822.677246	-621.320374	97.026520	962.113708	401.879303	1.738605	926.999634	420.893402	183.515701
-625.659363	200.697754	864.827087	-637.595703	-1.364279	860.469116	-750.148010	237.282578	421.724152	-684.483826	-23.817699	472.541382	-735.109375	239.158249	67.480606	-736.650024	-9.941762	74.698692	-657.512146	299.358673	1286.982910	-653.092285	-91.390244	1293.069214	-608.605774	100.438789	1321.025513	-598.343628	119.559807	1587.737427	-688.599548	328.860565	1050.665405	-683.485046	-137.239487	1058.809814	-571.484741	295.504822	810.471863	-573.265015	-100.570930	822.654053	-621.231689	96.908386	962.067993	401.941406	1.651936	927.015442	420.888214	183.435455
-625.648499	200.647995	864.818359	-637.476624	-1.471486	860.467468	-750.377625	237.131271	421.720367	-684.355469	-23.767590	472.496582	-735.142395	239.156998	67.434624	-736.571350	-9.883502	74.683220	-657.491516	299.252777	1286.938232	-652.920349	-91.494263	1293.039307	-608.522339	100.341507	1320.980713	-598.365601	119.359375	1587.687012	-688.672607	328.711456	1050.628296	-683.401917	-137.340271	1058.817383	-571.636414	295.389984	810.411499	-573.249268	-100.574615	822.616333	-621.144592	96.838478	962.060730	402.073151	1.585144	927.021179	420.911621	183.390366
-625.705872	200.522842	864.782715	-637.415100	-1.577688	860.458191	-750.572754	237.016342	421.689728	-684.499390	-23.900015	472.533356	-735.016724	239.178223	67.450546	-736.668396	-9.874824	74.716698	-657.503601	299.138153	1286.910522	-652.738770	-91.607742	1293.036011	-608.411194	100.266663	1320.994629	-598.306641	119.239189	1587.694580	-688.720642	328.555908	1050.582275	-683.288574	-137.397232	1058.808960	-571.808411	295.242737	810.326233	-573.216919	-100.571106	822.601807	-621.103333	96.739464	962.034607	402.170258	1.514421	927.028076	420.896912	183.344620
-625.747925	200.480209	864.735107	-637.342224	-1.673122	860.438843	-750.762573	236.876404	421.697540	-684.644592	-23.966955	472.506042	-734.961792	239.167862	67.452301	-736.670410	-9.846532	74.727936	-657.528992	299.061340	1286.878052	-652.590393	-91.694969	1293.053467	-608.306458	100.166756	1320.971313	-598.165100	119.199615	1587.756348	-688.840576	328.403870	1050.554443	-683.192322	-137.484360	1058.813232	-571.764343	294.646973	810.178467	-573.204285	-100.595024	822.571167	-621.047791	96.688759	961.997437	402.275421	1.416224	927.036682	420.916138	183.283707
-625.855225	200.318008	864.675354	-637.316650	-1.776633	860.432068	-750.972168	236.734116	421.679230	-684.818298	-24.090830	472.537598	-734.972229	239.183212	67.439720	-736.739685	-9.821195	74.743980	-657.500427	298.934113	1286.848877	-652.344421	-91.826973	1293.067505	-608.228882	100.099220	1320.940674	-598.179626	119.000290	1587.723511	-688.894043	328.216370	1050.519531	-683.057251	-137.607773	1058.812866	-572.096008	294.990692	810.185669	-573.184265	-100.649597	822.536133	-621.023499	96.584503	961.958069	402.378448	1.321469	927.058289	420.928101	183.235275
-625.915710	200.272873	864.661194	-637.230225	-1.892033	860.392395	-751.148376	236.655685	421.759216	-684.898560	-24.068678	472.544037	-735.003235	239.165421	67.432953	-736.751953	-9.831200	74.760368	-657.515991	298.829468	1286.837158	-652.112976	-91.924873	1293.074097	-608.182373	100.031273	1320.901489	-598.113953	118.943306	1587.790894	-688.949341	328.000122	1050.508301	-682.931091	-137.679596	1058.777466	-572.256958	294.879272	810.142578	-573.181702	-100.677437	822.476257	-620.974060	96.498367	961.927063	402.470673	1.219816	927.063782	420.943695	183.142029
-625.984253	200.188370	864.679993	-637.164063	-1.946741	860.364990	-751.246338	236.545013	421.742981	-684.941162	-24.088425	472.547455	-734.958313	239.157516	67.429153	-736.710510	-9.823996	74.727165	-657.542175	298.703522	1286.833984	-651.946716	-92.069977	1293.045044	-608.065674	99.927399	1320.881714	-597.969666	118.877922	1587.806885	-689.022278	327.827087	1050.498901	-682.806885	-137.805923	1058.789673	-572.404114	294.777222	810.077332	-573.117493	-100.704201	822.443420	-620.937866	96.410698	961.918274	402.577148	1.214226	927.044861	420.965546	183.114777
-626.095032	200.052582	864.643127	-637.114319	-2.073811	860.343201	-751.339355	236.416672	421.711975	-685.003235	-24.079329	472.547882	-734.889526	239.143234	67.429039	-736.707153	-9.797073	74.713585	-657.559509	298.538971	1286.810303	-651.712341	-92.178093	1293.017090	-608.178528	99.961021	1320.816162	-597.914551	118.754059	1587.809326	-689.121155	327.661499	1050.494507	-682.659424	-137.926559	1058.773804	-572.518616	294.687836	810.047180	-573.081604	-100.749611	822.395142	-620.923096	96.292656	961.884460	402.646057	1.149420	927.039978	420.976654	183.034225
-626.234497	200.022873	864.670898	-637.099365	-2.105442	860.311951	-751.421814	236.318146	421.691162	-685.114197	-24.100662	472.565674	-734.924500	239.148926	67.452354	-736.648254	-9.814718	74.737106	-657.560791	298.403015	1286.818481	-651.497192	-92.313683	1292.998779	-608.103699	99.886223	1320.788330	-597.851868	118.635246	1587.824707	-689.187317	327.498383	1050.491699	-682.496582	-138.029434	1058.785522	-572.682129	294.602661	810.011414	-572.991394	-100.801857	822.359741	-620.935669	96.238617	961.876709	402.723114	1.131405	927.048889	421.025696	182.990005
-626.326843	199.954269	864.694702	-637.044067	-2.189820	860.303894	-751.498901	236.237289	421.668274	-685.168579	-24.046741	472.571594	-734.825134	239.120209	67.431885	-736.619629	-9.829738	74.753075	-657.671204	298.334320	1286.832886	-651.389221	-92.358078	1293.002686	-607.992310	99.790581	1320.771851	-597.782532	118.493752	1587.840210	-689.290161	327.389160	1050.513184	-682.348083	-138.184631	1058.785034	-572.818481	294.499207	809.984619	-572.894287	-100.812401	822.349426	-620.922058	96.152908	961.880859	402.783844	1.089069	927.057617	421.053711	182.958084
-626.477844	199.879028	864.722961	-637.020142	-2.268026	860.302551	-751.553162	236.119278	421.633789	-685.271057	-24.080502	472.565155	-734.872192	239.111481	67.421844	-736.533325	-9.911539	74.826004	-657.726318	298.216370	1286.835205	-651.229248	-92.462059	1292.968018	-607.923096	99.739372	1320.775146	-597.720825	118.368706	1587.860596	-689.409851	327.265076	1050.546021	-682.178772	-138.291931	1058.785400	-572.961670	294.423004	809.980835	-572.779907	-100.838272	822.336121	-620.963684	96.069862	961.891785	402.855408	1.042914	927.060669	421.088684	182.947266
-626.612610	199.866348	864.747192	-636.975769	-2.361701	860.283630	-751.601563	236.069183	421.635254	-685.349243	-24.096376	472.618591	-734.856567	239.111923	67.417770	-736.491638	-10.010406	74.859573	-657.804932	298.121216	1286.860107	-651.020691	-92.538307	1292.998413	-607.862366	99.647057	1320.802856	-597.635498	118.206062	1587.895630	-689.510315	327.093842	1050.553345	-681.994629	-138.408707	1058.815796	-573.086304	294.370239	809.991516	-572.686523	-100.879036	822.310425	-620.974060	96.004433	961.890320	402.884033	0.998800	927.066406	421.105255	182.897217
-626.766907	199.741882	864.749573	-636.958923	-2.475474	860.282715	-751.653381	236.000443	421.617279	-685.490356	-24.168867	472.660217	-734.854309	239.098389	67.422508	-736.533081	-10.099803	74.907959	-657.897522	298.014343	1286.890991	-650.835449	-92.680603	1292.988037	-607.803650	99.563789	1320.808960	-597.568542	118.059700	1587.897461	-689.636230	326.936584	1050.561279	-681.798340	-138.528580	1058.826172	-573.209229	294.282654	809.998474	-572.563904	-100.920601	822.297668	-621.018005	95.891548	961.888550	402.950195	0.955078	927.090759	421.152069	182.823761
-626.897217	199.617737	864.740906	-636.961548	-2.552149	860.276550	-751.634827	235.881485	421.582275	-685.223755	-24.041460	472.620605	-734.829285	239.051483	67.397621	-736.459106	-10.187898	74.909729	-657.997803	297.880737	1286.927734	-650.587708	-92.833031	1293.010132	-607.579834	99.393623	1320.860474	-597.482666	117.917809	1587.937134	-689.778137	326.799255	1050.590210	-681.598999	-138.617844	1058.832764	-573.329468	294.222076	810.028076	-572.445740	-100.939171	822.297119	-621.053589	95.797081	961.877869	403.035370	0.912865	927.100952	421.223419	182.788589
-627.037292	199.588821	864.816895	-636.960449	-2.679354	860.317444	-751.690674	235.848846	421.581207	-685.151733	-24.092558	472.592346	-734.902710	239.064667	67.431862	-736.563110	-10.314964	74.932884	-658.127930	297.718292	1286.907715	-650.265259	-92.967613	1293.081421	-607.550476	99.326859	1320.860596	-597.417480	117.714859	1587.894531	-689.922852	326.644806	1050.620850	-681.374146	-138.732819	1058.868408	-573.443298	294.180542	810.065491	-572.308472	-100.959602	822.298096	-621.119202	95.710541	961.935730	403.080811	0.868624	927.123108	421.273956	182.702240
-627.140015	199.549530	864.835022	-636.964722	-2.753234	860.336853	-751.677856	235.786499	421.572266	-685.064087	-24.197142	472.600098	-734.843018	239.040909	67.421120	-736.734802	-10.421575	74.888962	-658.341858	297.446747	1286.847900	-650.077332	-93.083504	1293.063232	-607.497620	99.250717	1320.859253	-597.308472	117.643028	1587.949097	-690.111511	326.519592	1050.625854	-681.144287	-138.856491	1058.878662	-573.841553	294.210358	810.027893	-572.161804	-100.980240	822.300842	-621.163452	95.659935	961.953613	403.113831	0.818596	927.142273	421.297455	182.670090
-627.275696	199.479935	864.861145	-636.937500	-2.863141	860.354187	-751.665405	235.734985	421.553436	-685.024902	-24.353827	472.586884	-734.836731	239.046570	67.440262	-736.936829	-10.555174	74.943565	-658.478088	297.282471	1286.871948	-649.858887	-93.211769	1293.056763	-607.465271	99.140755	1320.841919	-597.200073	117.514809	1587.974731	-690.255249	326.402649	1050.627930	-680.933167	-138.973129	1058.873779	-573.959595	294.174438	810.064575	-571.997620	-100.967468	822.300781	-621.218750	95.575218	961.975586	403.201569	0.749911	927.164795	421.359772	182.631180
-627.413147	199.456665	864.927795	-636.959412	-2.980239	860.407959	-751.725586	235.692932	421.554962	-684.925476	-24.539036	472.577545	-734.835693	239.047379	67.436943	-737.147888	-10.680691	74.950096	-658.654297	297.167908	1286.875366	-649.663574	-93.316132	1293.089355	-607.408691	99.064445	1320.864502	-597.099304	117.360245	1587.975830	-690.387878	326.202515	1050.661011	-680.671082	-139.079147	1058.879639	-573.792786	294.132446	810.171448	-571.850220	-101.005173	822.303467	-621.281006	95.505394	962.033936	403.216461	0.731084	927.167908	421.400513	182.587906
-627.491333	199.540207	865.020447	-636.922852	-3.042411	860.439331	-751.749939	235.641876	421.540558	-684.799377	-24.665697	472.568085	-734.914917	239.035187	67.424561	-737.284363	-10.776103	74.946045	-658.789673	297.000122	1286.874390	-649.447388	-93.436752	1293.072998	-607.432739	98.978493	1320.838867	-596.987671	117.231567	1587.976318	-690.561707	326.055145	1050.685303	-680.461487	-139.223923	1058.876221	-573.891174	294.086487	810.210632	-571.708740	-101.022392	822.297546	-621.331238	95.495476	962.098572	403.247620	0.680074	927.176758	421.445892	182.505127
-627.565125	199.502121	865.073181	-636.905823	-3.174253	860.461731	-751.777344	235.601593	421.558899	-685.271362	-25.255976	472.677582	-734.909241	239.026642	67.442886	-737.689697	-10.920554	75.076355	-658.979431	296.882813	1286.902222	-649.231201	-93.488907	1293.111816	-607.399597	98.883698	1320.857788	-596.863770	117.094994	1587.977783	-690.781006	325.950287	1050.724487	-680.209473	-139.381104	1058.879150	-574.053955	294.087006	810.252380	-571.555847	-101.047760	822.305969	-621.382324	95.402802	962.138428	403.290894	0.656727	927.160217	421.504059	182.491150
-627.651123	199.407471	865.104736	-636.893677	-3.275238	860.504456	-751.822327	235.539536	421.552979	-685.356812	-25.473772	472.734436	-734.911255	239.021545	67.446541	-737.794922	-11.044315	75.108612	-659.175659	296.750336	1286.910034	-649.071899	-93.623932	1293.118774	-607.424805	98.781029	1320.788940	-596.817444	116.829590	1587.862671	-691.026001	325.848206	1050.758179	-679.987427	-139.561462	1058.901489	-574.424927	294.100433	810.232361	-571.405579	-101.103104	822.289673	-621.409180	95.315346	962.174744	403.289734	0.632851	927.142090	421.543304	182.417618
-627.743347	199.272491	865.104370	-636.904846	-3.402611	860.518921	-751.843811	235.451218	421.571350	-685.398743	-25.583641	472.772003	-734.854919	239.021866	67.439888	-737.945679	-11.099848	75.132767	-659.327148	296.635193	1286.979370	-648.976135	-93.766678	1293.057007	-607.443054	98.676437	1320.793579	-596.616821	116.777046	1587.883423	-691.274841	325.734039	1050.774170	-679.801331	-139.770309	1058.891235	-574.604492	294.071411	810.276672	-571.242737	-101.159706	822.281311	-621.451355	95.195267	962.181030	403.303589	0.565609	927.134888	421.585815	182.358673
-627.809753	199.167007	865.088684	-636.860168	-3.545065	860.543762	-751.884277	235.370178	421.540100	-685.299194	-25.527439	472.804413	-734.822388	239.022125	67.432755	-737.956177	-11.145357	75.057289	-659.551941	296.493164	1286.988281	-648.831909	-93.898705	1293.034668	-607.447021	98.575752	1320.824585	-596.504883	116.655693	1587.866089	-691.477417	325.605011	1050.793701	-679.593018	-139.970825	1058.917969	-574.482483	294.033966	810.390747	-571.087463	-101.222755	822.245300	-621.467163	95.097801	962.186890	403.347687	0.508270	927.122864	421.650330	182.326202
-627.853760	199.083267	865.111206	-636.820190	-3.675706	860.565674	-751.966309	235.284348	421.564575	-685.371460	-25.521729	472.845551	-734.888000	239.006393	67.436432	-737.998718	-11.189518	75.094193	-659.741211	296.339630	1287.038452	-648.693542	-94.046860	1293.011719	-607.471497	98.461708	1320.822998	-596.367981	116.524345	1587.843994	-691.700623	325.488220	1050.822021	-679.379944	-140.143448	1058.854004	-574.679688	294.056396	810.445557	-570.885254	-101.292709	822.223877	-621.477905	94.995811	962.210205	403.339020	0.447701	927.128906	421.697235	182.229279
-627.937439	199.014191	865.130676	-636.780945	-3.814719	860.581787	-752.007080	235.160385	421.559753	-685.057007	-25.249863	472.816864	-734.868774	238.993134	67.449280	-737.892212	-11.209399	75.044632	-659.937134	296.212555	1287.081665	-648.574585	-94.168114	1292.977783	-607.502930	98.353622	1320.824219	-596.245850	116.408607	1587.808838	-691.978882	325.407898	1050.866577	-679.188782	-140.309143	1058.814697	-575.131897	294.088409	810.406738	-570.687256	-101.357368	822.221619	-621.505371	94.897835	962.228699	403.300354	0.387184	927.127136	421.724396	182.173492
-627.943176	198.908936	865.139771	-636.719604	-3.902674	860.566467	-752.058167	235.046310	421.554810	-685.615112	-25.605858	472.921387	-734.855469	238.993500	67.438301	-738.127502	-11.249856	75.111229	-660.136658	296.046112	1287.093628	-648.443909	-94.311966	1292.966064	-607.507751	98.226730	1320.812012	-596.125122	116.281952	1587.785767	-692.220581	325.270508	1050.862915	-678.986694	-140.442581	1058.775879	-575.088623	294.065857	810.499573	-570.494141	-101.404312	822.207703	-621.473877	94.792488	962.224976	403.304657	0.335273	927.122314	421.745819	182.164001
-628.017517	198.747879	865.118713	-636.682800	-4.043045	860.568970	-752.102905	234.933090	421.526825	-685.786987	-25.677588	472.984528	-734.848633	238.965286	67.448112	-738.184875	-11.271350	75.114792	-660.354187	295.910248	1287.102905	-648.328491	-94.473381	1292.955566	-607.525452	98.121300	1320.777588	-595.999695	116.175995	1587.736206	-692.489746	325.159698	1050.914551	-678.802368	-140.606445	1058.722778	-575.537659	294.065460	810.472961	-570.330322	-101.529549	822.184082	-621.484558	94.658669	962.215271	403.285278	0.293062	927.125610	421.782501	182.087997
-628.063782	198.668228	865.136414	-636.625549	-4.138319	860.559326	-752.143799	234.825897	421.529297	-685.950684	-25.702612	473.017090	-734.821777	238.932922	67.432076	-738.180786	-11.317259	75.145218	-660.503357	295.739319	1287.136963	-648.252502	-94.636101	1292.862061	-607.579224	98.020874	1320.779541	-595.868042	116.076462	1587.726074	-692.705017	324.993622	1050.938965	-678.633484	-140.792145	1058.645264	-575.482666	294.004364	810.561890	-570.171936	-101.586746	822.158875	-621.483337	94.563728	962.219604	403.264679	0.239516	927.138123	421.822540	182.039246
-628.147400	198.538376	865.095520	-636.600403	-4.249013	860.529480	-752.209900	234.729660	421.546722	-686.061279	-25.728752	473.049408	-734.841248	238.924835	67.426155	-738.127319	-11.318598	75.130867	-660.684998	295.605743	1287.194702	-648.104797	-94.778389	1292.857544	-607.617249	97.898880	1320.757202	-595.783325	115.923813	1587.666016	-692.937012	324.847321	1050.974487	-678.468018	-140.889465	1058.612549	-575.665955	293.963684	810.557556	-569.981201	-101.631561	822.113647	-621.501404	94.454010	962.183289	403.253357	0.210398	927.125854	421.859436	181.985718
-628.349792	198.529099	865.070801	-637.002441	-3.831146	860.424377	-752.341492	234.715714	421.591644	-686.197266	-25.762499	473.003204	-734.942871	238.928665	67.435692	-738.087463	-11.321408	75.107864	-660.862732	295.465973	1287.203735	-648.021057	-94.925461	1292.818237	-607.703308	97.799820	1320.729980	-595.703369	115.759842	1587.650513	-693.231628	324.754974	1051.002441	-678.309814	-141.059250	1058.556030	-576.131409	293.970642	810.500061	-569.827148	-101.689720	822.081116	-621.721741	94.599144	962.107788	403.225067	0.121970	927.122437	421.919739	181.936371
-628.295410	198.313126	865.081360	-636.586182	-4.474553	860.520508	-752.291809	234.561920	421.562714	-686.335205	-25.768923	473.095398	-734.845825	238.874771	67.436493	-737.964539	-11.315359	75.107941	-661.047546	295.319122	1287.207764	-647.918701	-95.039429	1292.806274	-607.737244	97.680031	1320.712646	-595.646301	115.616867	1587.612671	-693.450012	324.605316	1050.998901	-678.183533	-141.185120	1058.519653	-576.191956	293.939087	810.569214	-569.686401	-101.736732	822.044983	-621.539917	94.238754	962.168884	403.196869	0.082534	927.121948	421.948761	181.859894
-628.362854	198.149109	865.063660	-636.567200	-4.609262	860.499023	-752.309875	234.457809	421.562317	-686.498962	-25.731728	473.071136	-734.819214	238.880951	67.436348	-737.793213	-11.333575	75.061066	-661.207031	295.149506	1287.202637	-647.822449	-95.169212	1292.790527	-607.819763	97.543510	1320.692505	-595.603027	115.468262	1587.585449	-693.652466	324.438690	1051.003784	-678.048767	-141.299606	1058.471924	-576.452881	293.919464	810.568115	-569.566467	-101.807961	821.997620	-621.548950	94.091209	962.147644	403.164673	0.055317	927.126160	421.968384	181.825119
-628.397461	198.089096	865.068848	-636.577942	-4.698954	860.492737	-752.386658	234.403641	421.598724	-686.622559	-25.764791	473.071411	-734.815430	238.881851	67.431480	-737.683472	-11.270361	75.057114	-661.400452	294.991302	1287.183594	-647.801697	-95.313606	1292.716064	-607.875977	97.406136	1320.698730	-595.544983	115.336823	1587.578613	-693.869995	324.292297	1051.015137	-677.949402	-141.400574	1058.417847	-576.700500	293.909210	810.570679	-569.455933	-101.867104	821.955872	-621.566528	94.012199	962.146423	403.099304	-0.021187	927.133972	422.019348	181.755157
-628.480347	197.932968	865.057434	-636.590454	-4.842148	860.470459	-752.415283	234.308304	421.595734	-686.812622	-25.772074	473.091095	-734.848083	238.861557	67.418884	-737.518860	-11.221039	75.031906	-661.582214	294.829498	1287.162964	-647.697327	-95.429413	1292.707886	-607.937256	97.258865	1320.654785	-595.601929	115.112030	1587.499268	-694.132446	324.170563	1051.017944	-677.855225	-141.517929	1058.378296	-577.075012	293.885010	810.520264	-569.365540	-101.912323	821.941284	-621.585144	93.859795	962.126282	403.071350	-0.065006	927.122620	422.032959	181.719696
-628.234863	198.123962	865.175964	-636.526611	-4.822179	860.452148	-752.447815	234.253494	421.654388	-686.196594	-25.249865	472.961731	-734.807312	238.861664	67.414940	-737.042297	-11.116886	74.887695	-661.744019	294.680206	1287.157593	-647.648193	-95.571587	1292.662109	-607.993408	97.128075	1320.633057	-595.553894	114.995613	1587.519409	-694.352478	324.016235	1051.008179	-677.766113	-141.629791	1058.336304	-577.297607	293.800079	810.516357	-569.265625	-101.932068	821.903137	-621.466980	93.892159	962.178467	403.019135	-0.112588	927.126526	422.034424	181.642792
-628.157288	198.117630	865.219360	-636.501282	-4.875549	860.380188	-752.445496	234.164444	421.646240	-686.136414	-25.139614	472.895813	-734.766296	238.870941	67.453331	-736.813110	-11.013801	74.846992	-661.895203	294.559082	1287.142090	-647.624084	-95.730339	1292.627930	-608.032837	96.987793	1320.631836	-595.601501	114.804817	1587.450562	-694.553650	323.847656	1051.006226	-677.683228	-141.774658	1058.305420	-577.492065	293.737152	810.508911	-569.159729	-101.962601	821.882690	-621.440674	93.804695	962.165283	402.967255	-0.169336	927.125610	422.020782	181.604279
-628.116028	198.131226	865.225830	-636.537048	-4.959903	860.324951	-752.482849	234.093643	421.674744	-686.203308	-25.077103	472.831757	-734.720276	238.854446	67.472977	-736.637878	-10.888304	74.779823	-662.028381	294.452728	1287.164673	-647.591248	-95.888931	1292.590698	-608.116272	96.855217	1320.597656	-595.551514	114.709572	1587.461548	-694.740784	323.674866	1051.015259	-677.646179	-141.890121	1058.272339	-577.674561	293.654724	810.473511	-569.077454	-101.970612	821.853516	-621.431763	93.736122	962.139282	402.903656	-0.206252	927.141907	422.014801	181.552124
-628.584595	197.598358	865.061768	-636.733704	-5.197300	860.254456	-752.569031	234.052826	421.676544	-686.930176	-25.498526	472.921722	-734.828918	238.857971	67.482216	-736.884705	-10.754739	74.871574	-662.183350	294.288574	1287.131226	-647.600769	-96.048950	1292.578735	-608.157043	96.713936	1320.583862	-595.588440	114.544380	1587.441040	-694.947815	323.483154	1051.029297	-677.610718	-142.071854	1058.257813	-577.868958	293.585144	810.459106	-569.014038	-101.983208	821.838379	-621.689819	93.404427	962.015320	402.887970	-0.240563	927.135376	422.029205	181.470901
-627.969177	198.087555	865.301819	-636.576355	-5.099138	860.202515	-752.515747	233.977570	421.758606	-686.875854	-25.423016	472.873199	-734.761047	238.846680	67.491592	-736.702087	-10.609468	74.826378	-662.310242	294.131683	1287.118896	-647.636292	-96.193970	1292.516113	-608.219543	96.583824	1320.574707	-595.654663	114.380798	1587.428223	-695.088562	323.310059	1051.003784	-677.588623	-142.153595	1058.176636	-578.011719	293.543976	810.457886	-568.955505	-101.981209	821.815735	-621.413391	93.540466	962.116882	402.826660	-0.293446	927.149597	422.007111	181.424698
-627.932007	198.127396	865.339783	-636.637451	-5.153478	860.168152	-752.472290	233.918503	421.770081	-686.045349	-24.875906	472.712158	-734.731628	238.846848	67.486687	-736.251221	-10.467416	74.642845	-662.440857	293.972626	1287.101440	-647.689270	-96.352226	1292.512329	-608.285522	96.433578	1320.564453	-595.741577	114.192772	1587.421753	-695.229919	323.112762	1051.015869	-677.607178	-142.335312	1058.143188	-578.123840	293.423645	810.478027	-569.273621	-102.253387	821.619141	-621.456177	93.495247	962.120911	402.819031	-0.353412	927.150391	422.018982	181.375214
-627.946411	198.030472	865.349731	-636.687073	-5.235566	860.153076	-752.474243	233.896622	421.799500	-685.948120	-24.813372	472.664429	-734.818481	238.845810	67.479942	-736.181091	-10.373949	74.627632	-662.537842	293.820740	1287.091797	-647.729553	-96.519531	1292.472168	-608.341919	96.284302	1320.551636	-595.809021	114.046951	1587.426636	-695.377258	322.938354	1051.002808	-677.589783	-142.466431	1058.113037	-578.270691	293.304810	810.437927	-568.923279	-102.015160	821.782532	-621.507507	93.392204	962.120056	402.775085	-0.395910	927.146606	422.008148	181.329544
-627.949097	197.964920	865.350525	-636.728271	-5.321565	860.127808	-752.416321	233.855438	421.774445	-685.926819	-24.826786	472.675476	-734.763184	238.816788	67.460991	-736.175598	-10.311186	74.607651	-662.613892	293.643799	1287.062256	-647.790955	-96.664017	1292.439453	-608.422913	96.134132	1320.528809	-595.925415	113.876305	1587.421631	-695.490234	322.787201	1050.964600	-677.594788	-142.588196	1058.063477	-578.370300	293.146210	810.421692	-568.885315	-102.038300	821.769226	-621.544250	93.302559	962.109009	402.722534	-0.433527	927.154297	421.988556	181.285294
-627.919373	198.001251	865.408630	-636.759705	-5.390070	860.122437	-752.406677	233.835037	421.802948	-686.049866	-24.931011	472.681458	-734.789185	238.799530	67.466492	-736.269897	-10.258554	74.607353	-662.670105	293.456635	1287.035034	-647.824402	-96.838531	1292.388306	-608.501953	95.985085	1320.489746	-596.017212	113.741371	1587.429565	-695.578979	322.615204	1050.963013	-677.606201	-142.688995	1058.028442	-578.454712	293.031555	810.405823	-568.891418	-102.053413	821.751648	-621.581787	93.255287	962.138428	402.678864	-0.500782	927.148499	421.993256	181.245148
-627.945007	197.917297	865.432861	-636.811218	-5.426563	860.122620	-752.358398	233.806717	421.818909	-685.927917	-24.907269	472.689270	-734.756897	238.797821	67.496521	-736.209473	-10.272152	74.594627	-662.742371	293.325409	1287.048218	-647.955933	-96.988052	1292.337402	-608.591614	95.819046	1320.467896	-596.180481	113.563522	1587.394531	-695.654114	322.473083	1050.936157	-677.675171	-142.762192	1057.967896	-578.511902	292.890228	810.416077	-568.896423	-102.028328	821.730469	-621.645386	93.182251	962.152954	402.607574	-0.547790	927.133179	421.948059	181.175537
-628.004150	197.890854	865.492981	-636.853088	-5.427829	860.124573	-752.294922	233.805206	421.833893	-685.910278	-24.891657	472.672028	-734.767395	238.763138	67.488914	-736.302856	-10.265736	74.566780	-662.783142	293.186188	1287.069824	-648.038940	-97.105774	1292.341919	-608.687195	95.638695	1320.482056	-596.335449	113.371506	1587.392212	-695.680481	322.305328	1050.968506	-677.705383	-142.844238	1057.932251	-578.566650	292.749207	810.421814	-568.913208	-102.057220	821.714844	-621.720703	93.141556	962.185791	402.533844	-0.629071	927.153625	421.929413	181.108978
-628.021545	197.893829	865.544373	-636.856201	-5.480533	860.140137	-752.254822	233.805725	421.826294	-685.919617	-24.907345	472.669647	-734.791687	238.770187	67.484558	-736.307556	-10.265261	74.568039	-662.821838	293.060730	1287.119019	-648.162842	-97.268883	1292.306763	-608.782227	95.494957	1320.489258	-596.476929	113.203560	1587.406372	-695.716370	322.175140	1050.983276	-677.778931	-142.938812	1057.894409	-578.642456	292.556335	810.406982	-568.917358	-102.047516	821.717102	-621.776062	93.102608	962.223694	402.477966	-0.636008	927.140930	421.913635	181.058609
-628.108398	197.832581	865.571838	-636.908813	-5.492543	860.133972	-752.254333	233.848053	421.858398	-685.948547	-24.956539	472.651520	-734.824402	238.757629	67.501282	-736.303406	-10.265650	74.572639	-662.908936	292.936646	1287.124512	-648.262268	-97.396301	1292.325195	-608.898010	95.336967	1320.510132	-596.643005	113.004860	1587.427002	-695.725037	322.029907	1051.007813	-677.878296	-142.957596	1057.863281	-578.653015	292.380188	810.437317	-568.963379	-102.076324	821.720886	-621.863953	93.051331	962.235840	402.446259	-0.634615	927.137146	421.893127	181.039917
-628.124084	197.841476	865.599731	-636.920471	-5.519401	860.144348	-752.215698	233.849152	421.836792	-685.943787	-25.031252	472.675201	-734.875854	238.767807	67.465302	-736.280701	-10.273326	74.588799	-662.921082	292.764709	1287.180420	-648.436829	-97.547890	1292.248535	-609.007751	95.165520	1320.512817	-596.787476	112.812714	1587.446289	-695.734802	321.871826	1051.011230	-677.997742	-143.064941	1057.811890	-578.644409	292.233856	810.440308	-569.028687	-102.122086	821.715881	-621.905701	93.035683	962.257751	402.384552	-0.705047	927.155640	421.894287	180.983124
-628.995117	197.071823	865.343445	-637.228027	-5.802265	860.145325	-752.296875	233.918106	421.718414	-686.104919	-25.150454	472.700104	-734.950684	238.778671	67.470749	-736.377563	-10.265630	74.576630	-662.971436	292.621674	1287.206909	-648.598328	-97.695137	1292.256104	-609.111633	95.021271	1320.532349	-596.961914	112.658379	1587.450439	-695.720398	321.759521	1051.050171	-678.108948	-143.107620	1057.769165	-578.623840	292.045166	810.455933	-569.082703	-102.136917	821.723877	-622.371643	92.652672	962.121216	402.325623	-0.753780	927.157959	421.880859	180.931763
-629.057861	197.075104	865.363159	-637.284607	-5.834545	860.132019	-752.285095	233.927994	421.693451	-686.133972	-25.220259	472.698547	-734.956787	238.815399	67.514862	-736.339233	-10.276638	74.572945	-663.050415	292.520538	1287.242065	-648.768494	-97.821510	1292.266479	-609.262207	94.885391	1320.530273	-597.209229	112.366356	1587.449219	-695.695862	321.598724	1051.118774	-678.274414	-143.158905	1057.696411	-578.613281	291.871216	810.478333	-569.206726	-102.210007	821.698059	-622.451782	92.623619	962.126221	402.243317	-0.782296	927.160522	421.867065	180.887772
-629.111755	197.038712	865.361023	-637.353210	-5.837547	860.093811	-752.245605	233.932144	421.700806	-686.863220	-25.683769	472.784271	-734.950195	238.816681	67.517258	-736.623596	-10.258449	74.656731	-663.092468	292.436493	1287.335327	-649.042908	-97.965767	1292.166504	-609.374390	94.749474	1320.547607	-597.342529	112.247398	1587.509277	-695.680725	321.514771	1051.164795	-678.457275	-143.274521	1057.631592	-578.561768	291.701141	810.515503	-569.307068	-102.254501	821.691406	-622.535950	92.585884	962.107971	402.170135	-0.840455	927.157837	421.854370	180.876984
-628.489441	197.693832	865.633667	-637.198364	-5.661859	860.084412	-752.096252	233.864975	421.767731	-686.863098	-25.666981	472.762268	-734.832703	238.817017	67.515060	-736.590393	-10.269005	74.643089	-663.110046	292.310822	1287.397705	-649.226257	-98.125687	1292.116089	-609.513611	94.617607	1320.579712	-597.518005	112.046913	1587.556885	-695.651245	321.417267	1051.228271	-678.643921	-143.296249	1057.571777	-578.509277	291.531525	810.590576	-569.386230	-102.315483	821.676086	-622.273132	92.851120	962.248413	402.112915	-0.843212	927.131592	421.855225	180.875412
-628.550171	197.653305	865.657959	-637.259705	-5.693852	860.085693	-752.129761	233.912720	421.773834	-686.886597	-25.685307	472.755585	-734.909363	238.816299	67.516335	-736.596252	-10.263570	74.606812	-663.209412	292.248260	1287.483765	-649.436157	-98.235916	1292.076172	-609.616211	94.467453	1320.612061	-597.727661	111.820587	1587.586548	-695.634216	321.325806	1051.296265	-678.824524	-143.348175	1057.490112	-578.279602	290.954315	810.542725	-569.510742	-102.382919	821.633667	-622.372681	92.804985	962.264954	402.066711	-0.833744	927.129517	421.878448	180.832352
-628.701599	197.550903	865.654419	-637.362244	-5.728174	860.087891	-752.136108	233.913162	421.772827	-686.915527	-25.687956	472.736847	-734.943359	238.816086	67.514748	-736.639038	-10.279828	74.581383	-663.227112	292.129333	1287.506592	-649.632019	-98.348991	1291.998901	-609.758484	94.315468	1320.630005	-597.985168	111.537056	1587.577515	-695.600708	321.261169	1051.338745	-679.022766	-143.404297	1057.410645	-578.180725	290.777466	810.619873	-569.677551	-102.465332	821.607361	-622.506348	92.741142	962.265137	401.986877	-0.851989	927.109558	421.871552	180.839020
-628.958618	197.594345	865.615784	-637.874084	-5.270547	859.989624	-752.181458	233.971786	421.735443	-687.006348	-25.721329	472.634888	-734.953796	238.815933	67.520424	-736.639832	-10.280217	74.585037	-663.268311	292.024109	1287.562256	-649.837219	-98.427223	1291.933472	-609.877136	94.205444	1320.626709	-598.127380	111.421425	1587.629883	-695.479065	321.152283	1051.360718	-679.247253	-143.479492	1057.334229	-578.213684	291.338287	810.926208	-569.847290	-102.575012	821.567688	-622.835876	92.940567	962.189209	401.931702	-0.817900	927.087219	421.908936	180.831726
-629.522034	197.107956	865.448181	-638.150879	-5.407140	859.957581	-752.253845	234.023941	421.637939	-687.149597	-25.825476	472.676605	-735.007874	238.817245	67.495583	-736.724060	-10.313301	74.633171	-663.307434	291.954193	1287.612427	-650.007507	-98.497482	1291.890015	-610.022339	94.098770	1320.619263	-598.342773	111.199631	1587.636108	-695.416992	321.116119	1051.391113	-679.477966	-143.498611	1057.251709	-577.991211	291.089600	810.926819	-570.026245	-102.688301	821.510376	-623.189209	92.702301	962.084595	401.841339	-0.819843	927.081238	421.919464	180.863129
-629.320313	197.353897	865.575989	-638.156799	-5.352852	859.975220	-752.238098	234.038055	421.651245	-687.127625	-25.777840	472.633423	-734.983398	238.835464	67.458282	-736.555054	-10.319239	74.572311	-663.315063	291.885620	1287.664551	-650.238281	-98.589851	1291.817993	-610.159485	93.954353	1320.615601	-598.536987	110.958427	1587.661377	-695.370117	321.089630	1051.431396	-679.706116	-143.597916	1057.202759	-577.833679	290.981964	811.018372	-570.221985	-102.810738	821.460022	-623.155640	92.793144	962.162292	401.790039	-0.798800	927.064636	421.987793	180.842117
-629.638489	197.071411	865.480957	-638.361877	-5.449101	859.992981	-752.314697	234.111450	421.599945	-687.220215	-25.882711	472.662292	-735.055176	238.865097	67.479530	-736.523254	-10.398878	74.657883	-663.326477	291.772644	1287.712524	-650.416809	-98.657272	1291.769165	-610.437927	93.919075	1320.602539	-598.726746	110.731133	1587.685303	-695.278870	321.054871	1051.477661	-679.943848	-143.669800	1057.178833	-577.714539	290.955872	811.126648	-570.445435	-102.908234	821.397461	-623.385742	92.660774	962.122131	401.714966	-0.792793	927.046326	422.002563	180.855865
-629.649109	196.882385	865.471313	-638.083069	-6.017385	860.085754	-752.254944	234.104355	421.580597	-687.237793	-25.894840	472.740265	-735.016724	238.871521	67.472206	-736.429382	-10.488508	74.679657	-663.346497	291.721649	1287.806274	-650.613831	-98.713921	1291.748291	-610.439331	93.704506	1320.629517	-598.917297	110.513489	1587.717529	-695.219666	321.090912	1051.562500	-680.208496	-143.664444	1057.105225	-577.862427	290.937897	811.124756	-570.661499	-102.985466	821.356323	-623.314453	92.355682	962.172668	401.652405	-0.753180	927.032593	422.033325	180.885590
-629.734192	196.844864	865.468262	-638.213135	-6.095319	860.146118	-752.239502	234.145401	421.516998	-686.612915	-25.498146	472.615692	-734.989258	238.878601	67.471169	-736.177673	-10.568035	74.623901	-663.336121	291.678802	1287.893555	-650.909058	-98.802216	1291.677490	-610.553223	93.621918	1320.626221	-599.097473	110.306396	1587.748413	-695.166992	321.127625	1051.633423	-680.482727	-143.692871	1057.062256	-577.776550	290.919098	811.207031	-570.899231	-103.095802	821.306458	-623.425964	92.327431	962.202637	401.567261	-0.709534	927.012451	422.053864	180.912476
-629.898376	196.847260	865.472595	-638.412231	-6.098261	860.142334	-752.321228	234.219025	421.490417	-687.207397	-25.939587	472.693451	-735.053101	238.871597	67.450195	-736.552429	-10.611747	74.697136	-663.362366	291.576660	1287.963623	-651.150330	-98.866821	1291.626221	-610.709717	93.533737	1320.622559	-599.300415	110.077156	1587.777100	-695.085815	321.133331	1051.685791	-680.775574	-143.706879	1057.010498	-577.757874	291.087799	811.355408	-571.167786	-103.176224	821.244934	-623.595703	92.320969	962.201477	401.530304	-0.677725	927.000916	422.128265	180.917480
-630.033997	196.843857	865.464233	-638.569214	-6.126204	860.175842	-752.376770	234.328522	421.450531	-687.217590	-26.068384	472.677826	-735.077637	238.912445	67.424721	-736.717163	-10.722410	74.709930	-663.347656	291.528625	1288.028931	-651.414612	-98.934174	1291.572144	-610.843994	93.456322	1320.623291	-599.495544	109.850807	1587.794800	-695.012878	321.197357	1051.750977	-681.057434	-143.743668	1056.963013	-577.698730	291.200470	811.482056	-571.416504	-103.240280	821.181702	-623.736572	92.324814	962.214050	401.461914	-0.625954	926.959167	422.194427	180.983749
-630.228882	196.782959	865.437012	-638.730225	-6.163135	860.196655	-752.424500	234.420532	421.403320	-687.175476	-26.201771	472.646667	-735.062439	238.936630	67.386108	-736.859802	-10.825799	74.708420	-663.370422	291.521881	1288.125488	-651.675842	-98.973473	1291.522583	-610.938416	93.362770	1320.626221	-599.721680	109.568466	1587.797119	-694.902954	321.206879	1051.808716	-681.336609	-143.712799	1056.934204	-577.358704	291.247894	811.640747	-571.695374	-103.324806	821.132935	-623.908264	92.300560	962.210938	401.398163	-0.582708	926.954712	422.250061	180.979813
-630.377075	196.774582	865.450989	-638.902283	-6.158105	860.216187	-752.457275	234.500504	421.310455	-686.266235	-25.827070	472.481903	-735.114624	238.970062	67.349525	-736.665833	-10.951539	74.603989	-663.330688	291.428802	1288.190186	-651.898132	-99.069847	1291.488159	-611.046936	93.284012	1320.672363	-599.838928	109.500885	1587.903809	-694.883911	321.302948	1051.890747	-681.621826	-143.694046	1056.916504	-577.086243	290.669403	811.509644	-572.002441	-103.426552	821.081177	-624.045654	92.299309	962.225281	401.280731	-0.579607	926.946777	422.295166	181.001144
-630.555969	196.775833	865.466370	-639.109497	-6.152650	860.223633	-752.496704	234.550323	421.266510	-686.980164	-26.563026	472.575531	-735.165405	238.971313	67.333481	-737.193665	-11.052019	74.755157	-663.363403	291.419769	1288.279175	-652.178955	-99.098061	1291.447021	-611.145264	93.193451	1320.682983	-600.013428	109.275871	1587.960205	-694.857117	321.374268	1052.008057	-681.924377	-143.738892	1056.882446	-577.064758	290.684235	811.596191	-572.308411	-103.478165	821.032776	-624.209106	92.296059	962.233337	401.231384	-0.529475	926.926270	422.341583	181.046677
-630.744507	196.679428	865.467346	-639.297302	-6.154313	860.269226	-752.563538	234.626770	421.238251	-686.687073	-26.599310	472.499939	-735.102966	239.025085	67.321014	-737.262390	-11.186332	74.717751	-663.253784	291.526306	1288.505371	-652.359924	-99.160812	1291.458496	-611.267334	93.137161	1320.743408	-600.255737	108.972473	1588.005859	-694.745789	321.378632	1052.148926	-682.207458	-143.714035	1056.830933	-577.205627	291.064392	811.792053	-572.660950	-103.588371	820.980103	-624.380493	92.266869	962.255432	401.143585	-0.486287	926.916626	422.384003	181.065399
-630.936646	196.666840	865.490479	-639.497803	-6.130513	860.296387	-752.645020	234.667923	421.175079	-686.436340	-26.660507	472.466339	-735.148865	239.026001	67.323349	-737.268616	-11.333545	74.744347	-663.231140	291.517517	1288.605469	-652.537231	-99.198738	1291.458130	-611.382446	93.066223	1320.792114	-600.420044	108.791069	1588.082764	-694.711548	321.413269	1052.285400	-682.506653	-143.696075	1056.829834	-577.243469	291.160034	811.890259	-573.013062	-103.634193	820.926453	-624.531677	92.271667	962.275696	401.042816	-0.458523	926.924011	422.393524	181.077393
-631.166382	196.696701	865.508789	-639.675720	-6.083337	860.328369	-752.764160	234.717209	421.148529	-686.905762	-27.163820	472.531616	-735.201233	239.056885	67.295372	-737.619995	-11.452252	74.841469	-663.204285	291.480377	1288.693604	-652.679321	-99.231667	1291.475586	-611.486450	92.988503	1320.843628	-600.469604	108.683609	1588.181519	-694.732422	321.535583	1052.409668	-682.832214	-143.665100	1056.819946	-577.564392	291.230469	811.888855	-573.359924	-103.649124	820.922302	-624.698364	92.317894	962.297058	400.957672	-0.403170	926.911255	422.449158	181.091644
-631.395874	196.752563	865.530762	-639.867432	-6.061401	860.373047	-752.817749	234.741684	421.099152	-687.057129	-27.338310	472.558228	-735.135254	239.068146	67.267372	-737.718994	-11.519011	74.852921	-663.226563	291.512756	1288.832031	-652.899780	-99.223183	1291.489014	-611.579224	92.936005	1320.877686	-600.605408	108.508118	1588.257813	-694.779053	321.631378	1052.551392	-683.163330	-143.626663	1056.837646	-577.536804	291.051270	811.893860	-573.740601	-103.683983	820.895752	-624.869080	92.368866	962.326477	400.902344	-0.350770	926.905334	422.505585	181.139954
-631.626160	196.721710	865.483215	-640.060181	-6.046247	860.405945	-752.916260	234.738724	421.080811	-687.255493	-27.490458	472.591827	-735.055908	239.125397	67.266472	-737.867188	-11.598207	74.872032	-663.197754	291.472717	1288.953247	-653.075439	-99.282967	1291.452515	-611.708191	92.886574	1320.937500	-600.756470	108.257843	1588.265991	-694.760132	321.659210	1052.650146	-683.478943	-143.627609	1056.856445	-577.708313	291.403717	812.082764	-574.126343	-103.703896	820.865356	-625.047791	92.400421	962.316772	400.817719	-0.274312	926.872681	422.510834	181.193863
-631.787231	196.804718	865.537842	-640.220276	-5.977084	860.431519	-753.007263	234.701904	421.036407	-687.468750	-27.529928	472.613434	-734.992188	239.097137	67.249214	-737.879333	-11.657639	74.889778	-663.200439	291.479492	1289.055664	-653.276489	-99.303200	1291.467285	-611.791382	92.821518	1320.978027	-600.872375	108.154999	1588.357788	-694.779907	321.728912	1052.755981	-683.816711	-143.636139	1056.883179	-577.792053	291.542664	812.185913	-574.490295	-103.700768	820.834778	-625.192322	92.461937	962.354736	400.749512	-0.245977	926.869080	422.553192	181.231506
-632.025391	196.842484	865.537659	-640.394104	-5.989496	860.450195	-753.178589	234.674637	421.079834	-687.359558	-27.308714	472.577942	-734.934570	239.078018	67.268745	-737.837280	-11.666307	74.872749	-663.200134	291.438751	1289.163086	-653.408142	-99.344696	1291.468140	-612.022095	92.857758	1320.996094	-601.006836	107.980133	1588.401733	-694.778259	321.743530	1052.891968	-684.119263	-143.603943	1056.916016	-577.488708	291.263031	812.268127	-574.836121	-103.718086	820.801147	-625.358521	92.486473	962.359924	400.685181	-0.195139	926.838501	422.593018	181.264252
-632.238159	196.882263	865.568604	-640.564636	-5.917677	860.488342	-753.334900	234.598785	421.107971	-687.534973	-27.229431	472.607666	-734.837952	239.079010	67.266602	-737.822571	-11.657516	74.840469	-663.210938	291.436493	1289.291016	-653.624817	-99.359810	1291.399414	-612.114990	92.820114	1321.020386	-601.112549	107.830620	1588.441406	-694.858704	321.852905	1053.020142	-684.439087	-143.563263	1056.878784	-577.905640	291.391785	812.267883	-575.169006	-103.752922	820.766235	-625.522644	92.546516	962.391602	400.623566	-0.155097	926.831177	422.598358	181.292801
-632.399963	196.965302	865.608032	-640.722351	-5.867611	860.474426	-753.453613	234.542694	421.121063	-688.155090	-27.421534	472.665619	-734.724792	239.036469	67.281029	-737.977051	-11.633073	74.866142	-663.276489	291.437897	1289.359131	-653.789001	-99.362206	1291.403564	-612.082275	92.701118	1321.072632	-601.222107	107.706497	1588.462524	-694.901306	321.900909	1053.119995	-684.718079	-143.502457	1056.868042	-577.752136	291.471771	812.409912	-575.474915	-103.787102	820.725220	-625.653687	92.586571	962.400452	400.601227	-0.118686	926.806824	422.640289	181.332687
-632.595276	197.002640	865.623779	-640.878052	-5.869556	860.494141	-753.579651	234.466537	421.124329	-688.282288	-27.322618	472.673431	-734.625916	239.017822	67.277382	-737.968933	-11.583627	74.829308	-663.284729	291.400024	1289.414063	-653.957886	-99.402809	1291.343018	-612.194580	92.673706	1321.054932	-601.319580	107.579620	1588.485596	-694.955750	321.950806	1053.213623	-684.964600	-143.476181	1056.852417	-577.846252	291.548187	812.494202	-575.760864	-103.784378	820.695862	-625.801392	92.607864	962.415222	400.515381	-0.031888	926.800049	422.637024	181.406845
-632.747253	197.076248	865.624084	-641.007080	-5.811650	860.505493	-753.704956	234.380402	421.081482	-688.379395	-27.134504	472.688660	-734.518127	238.989441	67.256477	-737.907104	-11.519301	74.805008	-663.333923	291.417175	1289.466309	-654.062683	-99.397552	1291.357178	-612.339050	92.650528	1321.054688	-601.419678	107.443306	1588.506348	-695.053467	322.048340	1053.255615	-685.207153	-143.424301	1056.807861	-578.107117	291.967804	812.637268	-576.054077	-103.795090	820.645874	-625.918823	92.679611	962.418640	400.473633	-0.000620	926.794434	422.665833	181.429260
-632.906494	197.100037	865.601196	-641.164795	-5.830014	860.523621	-753.889832	234.357162	421.074799	-688.589294	-27.035973	472.692810	-734.510925	238.958939	67.236443	-737.800964	-11.428818	74.779594	-663.415771	291.431671	1289.537598	-654.216248	-99.405136	1291.337524	-612.446167	92.636032	1321.054810	-601.513794	107.332458	1588.528809	-695.170776	322.136810	1053.325562	-685.445862	-143.382019	1056.806885	-578.243164	292.078400	812.682251	-576.289001	-103.753746	820.608521	-626.051392	92.702095	962.414063	400.445648	0.048950	926.770630	422.675385	181.455017
-633.055542	197.107620	865.611755	-641.346008	-5.825383	860.512146	-754.026123	234.375992	421.059357	-688.737549	-26.839985	472.651489	-734.438721	238.995087	67.249908	-737.666687	-11.323383	74.722244	-663.681580	291.249054	1289.413330	-654.479675	-99.358696	1291.267700	-612.567871	92.611656	1321.042603	-601.682922	107.151787	1588.501709	-695.323853	322.277161	1053.348022	-685.698425	-143.347244	1056.758911	-578.393738	292.157349	812.709412	-576.539490	-103.734558	820.562500	-626.192566	92.694824	962.410522	400.383698	0.037629	926.782471	422.689362	181.470093
-633.167236	197.170166	865.632446	-641.499268	-5.774758	860.503296	-754.156494	234.372513	421.022522	-688.994629	-26.794641	472.633759	-734.428101	238.989975	67.225883	-737.534119	-11.195980	74.679680	-663.713257	291.225677	1289.454346	-654.648071	-99.401978	1291.192505	-612.696228	92.589699	1321.054199	-601.764709	107.064049	1588.509033	-695.452393	322.364380	1053.389893	-685.938721	-143.330261	1056.707275	-578.574097	292.244598	812.734131	-576.808289	-103.719666	820.492676	-626.302246	92.733994	962.413391	400.372131	0.075099	926.776367	422.708527	181.518066
-633.292236	197.202621	865.644348	-641.702087	-5.732633	860.475647	-754.310913	234.424255	421.061401	-689.085815	-26.578491	472.561768	-734.429382	238.998764	67.232780	-737.426025	-11.097665	74.583099	-663.876709	291.299530	1289.505493	-654.930298	-99.359314	1291.104858	-612.812988	92.570915	1321.038086	-601.844727	106.935501	1588.436157	-695.576294	322.447357	1053.406616	-686.143677	-143.313873	1056.630249	-578.744995	292.360657	812.742554	-577.011047	-103.676918	820.413940	-626.445984	92.746788	962.402527	400.341583	0.091710	926.750977	422.733368	181.511948
-633.375793	197.278961	865.640137	-641.898193	-5.693305	860.428345	-754.427002	234.486221	421.045593	-689.529480	-26.636219	472.545074	-734.442078	238.994827	67.230873	-737.428467	-10.945661	74.554993	-663.970093	291.284668	1289.515991	-655.059021	-99.349167	1291.048340	-613.071350	92.637253	1321.005249	-601.844727	106.937340	1588.446655	-695.739380	322.527435	1053.426880	-686.295044	-143.260284	1056.541382	-578.934326	292.434235	812.730774	-577.238281	-103.617752	820.314758	-626.570190	92.777359	962.374207	400.317596	0.139355	926.739868	422.746277	181.518051
-633.488098	197.296021	865.637268	-642.083191	-5.653576	860.405029	-754.542969	234.565948	421.006775	-689.326416	-26.265932	472.447784	-734.465332	239.041916	67.231956	-737.260498	-10.788068	74.446030	-664.102600	291.269836	1289.493286	-655.220154	-99.350517	1291.000854	-613.063599	92.548027	1320.985962	-601.977356	106.884697	1588.443359	-695.873108	322.563660	1053.434814	-686.440491	-143.218704	1056.496826	-579.093628	292.528107	812.719116	-577.458008	-103.571098	820.230652	-626.696777	92.790581	962.358215	400.317017	0.160977	926.733154	422.747284	181.542236
-633.563232	197.344589	865.642395	-642.263733	-5.623685	860.392090	-754.626282	234.628235	420.991364	-689.416992	-26.180485	472.441742	-734.471130	239.060135	67.202484	-737.169373	-10.632811	74.381256	-664.226990	291.261658	1289.458374	-655.309265	-99.328018	1290.991699	-613.188477	92.547882	1320.965820	-602.037720	106.819023	1588.353271	-696.046509	322.599365	1053.416748	-686.562317	-143.167114	1056.453003	-579.261963	292.593079	812.698181	-577.616211	-103.457535	820.198486	-626.835999	92.815956	962.355164	400.274323	0.188986	926.739624	422.761963	181.551559
-633.636719	197.441528	865.648376	-642.463928	-5.527134	860.352173	-754.697815	234.758514	421.012115	-689.644714	-26.187563	472.409058	-734.545410	239.076447	67.187759	-737.191589	-10.538012	74.399368	-664.346985	291.231323	1289.426270	-655.508911	-99.340614	1290.934204	-613.353577	92.557739	1320.925659	-602.114624	106.826622	1588.409668	-696.265747	322.693329	1053.407715	-686.671692	-143.148422	1056.429443	-579.728088	292.682465	812.572510	-577.770447	-103.417908	820.130249	-626.979431	92.883614	962.338013	400.230255	0.182241	926.740356	422.749603	181.584915
-633.869812	197.643280	865.680359	-643.010620	-5.027578	860.037109	-754.804077	234.846420	421.028534	-689.617554	-26.090176	472.329071	-734.623352	239.134903	67.219917	-737.212463	-10.468115	74.359451	-664.489990	291.237671	1289.414551	-655.666138	-99.316116	1290.923584	-613.498352	92.570290	1320.925415	-602.105103	106.888092	1588.405884	-696.379517	322.639648	1053.396362	-686.792908	-143.123428	1056.403198	-579.571838	292.692413	812.628479	-577.861572	-103.312569	820.118042	-627.258545	93.038063	962.177795	400.205078	0.220067	926.733459	422.762115	181.580429
-633.940247	197.731308	865.703430	-643.216736	-4.908411	860.023376	-754.860168	234.962616	421.066498	-689.638123	-26.042847	472.287506	-734.658020	239.122940	67.218575	-737.215210	-10.443439	74.343071	-664.520325	291.486145	1289.550415	-655.846252	-99.284271	1290.901855	-613.657654	92.555252	1320.909546	-602.191284	106.818558	1588.332031	-696.483032	322.574554	1053.415894	-686.908142	-143.049805	1056.356079	-579.718567	292.724457	812.644714	-578.007874	-103.241020	820.048950	-627.417542	93.116554	962.183960	400.209991	0.248379	926.732727	422.796906	181.593063
-634.010498	197.789200	865.722351	-643.354858	-4.842519	860.036926	-754.859558	235.029022	421.061676	-689.640869	-26.067734	472.292084	-734.711670	239.139816	67.195976	-737.151001	-10.429690	74.320274	-664.807495	291.285156	1289.447388	-655.973572	-99.304634	1290.890747	-613.815857	92.575249	1320.867798	-602.273193	106.823608	1588.297852	-696.665283	322.547882	1053.372803	-687.033508	-143.017380	1056.296631	-579.864807	292.736511	812.629639	-578.085999	-103.159241	820.027039	-627.556519	93.173409	962.203918	400.237427	0.272915	926.727173	422.843781	181.624725
-633.899597	197.663086	865.739014	-643.150513	-5.247299	860.351990	-754.796021	235.086517	421.060730	-689.594116	-26.049658	472.339111	-734.680359	239.132965	67.180237	-737.189575	-10.443527	74.273277	-664.791809	291.523102	1289.560425	-656.188721	-99.280556	1290.819946	-614.176819	92.642570	1320.562012	-602.366150	106.843979	1588.252686	-696.787476	322.499817	1053.401367	-687.187256	-143.002258	1056.250610	-579.997498	292.688416	812.620911	-578.519470	-103.303062	819.820251	-627.574829	93.071075	962.394653	400.221680	0.300353	926.720642	422.869690	181.649109
-633.919556	197.778564	865.775024	-643.236084	-5.143362	860.348694	-754.765381	235.143921	421.064972	-689.395996	-25.968590	472.298157	-734.732422	239.144623	67.196335	-737.109741	-10.444133	74.255196	-664.965698	291.577148	1289.590210	-656.375244	-99.253021	1290.799316	-614.139160	92.598251	1320.872314	-602.463379	106.868301	1588.218262	-696.920532	322.446960	1053.385986	-687.268677	-142.916260	1056.171875	-580.160583	292.683990	812.616821	-578.206970	-102.946457	819.980286	-627.683960	93.160599	962.416565	400.272156	0.329804	926.721008	422.921844	181.659225
-633.986816	197.837296	865.774109	-643.361328	-5.044004	860.346497	-754.759705	235.207581	421.073822	-689.056274	-25.773834	472.222443	-734.753723	239.143646	67.169853	-736.994446	-10.445174	74.223343	-665.275818	291.409973	1289.434082	-656.548645	-99.226601	1290.811401	-614.310425	92.649414	1320.857666	-602.558044	106.906151	1588.177979	-697.131165	322.469971	1053.326294	-687.431396	-142.890961	1056.156860	-580.293640	292.639404	812.622253	-578.612854	-103.093887	819.799316	-627.808289	93.236496	962.417969	400.243195	0.322965	926.726440	422.938019	181.663025
-634.157837	198.031815	865.782654	-643.864929	-4.497466	860.280884	-754.785583	235.286957	421.082062	-689.473999	-26.068001	472.190857	-734.856506	239.147003	67.164795	-737.228271	-10.433022	74.267853	-665.261475	291.664520	1289.589844	-656.764771	-99.179367	1290.782715	-614.471619	92.664055	1320.865601	-602.647217	106.953232	1588.156982	-697.227905	322.418915	1053.328369	-687.526917	-142.786438	1056.114014	-580.431641	292.575439	812.616760	-578.325989	-102.800209	820.001282	-628.137878	93.547028	962.386658	400.262665	0.382166	926.741943	422.950989	181.720612
-634.237366	198.127182	865.808289	-643.965515	-4.365614	860.271729	-754.831360	235.357880	421.097168	-689.437012	-26.066938	472.198883	-734.905212	239.140686	67.141045	-737.236206	-10.430517	74.262306	-665.425049	291.708038	1289.575562	-656.985474	-99.139282	1290.779907	-614.659119	92.707977	1320.872681	-602.756897	106.990761	1588.120850	-697.360718	322.419708	1053.312866	-687.668030	-142.735550	1056.079834	-580.556519	292.521362	812.629150	-578.308044	-102.684402	820.037354	-628.273254	93.643898	962.399353	400.275574	0.397220	926.751099	422.986572	181.718781
-634.210815	198.022293	865.783936	-643.636841	-4.775024	860.368835	-754.769531	235.362610	421.080353	-689.361267	-26.024874	472.288971	-734.858704	239.140610	67.143250	-737.235962	-10.415890	74.307426	-665.696289	291.492188	1289.431519	-657.116150	-99.104881	1290.778687	-614.990662	92.817688	1320.847412	-602.839294	107.046761	1588.124756	-697.529724	322.475281	1053.291748	-687.819702	-142.614700	1056.041992	-580.678833	292.432770	812.628784	-578.348877	-102.612106	820.063904	-628.194458	93.471466	962.449158	400.290527	0.392621	926.767639	423.044586	181.740875
-634.264526	198.178619	865.804749	-643.711182	-4.704470	860.368225	-754.774475	235.389984	421.108704	-689.328491	-26.018532	472.306610	-735.001526	239.133911	67.171936	-737.218323	-10.357010	74.293663	-665.869263	291.553070	1289.423584	-657.449646	-99.077232	1290.723633	-615.028564	92.768631	1320.863892	-602.945557	107.093315	1588.110596	-697.669128	322.480164	1053.270630	-687.975586	-142.612381	1056.026001	-580.802551	292.359680	812.649475	-578.396484	-102.547348	820.097168	-628.297424	93.576401	962.463196	400.329163	0.447007	926.769165	423.080566	181.783859
-634.327942	198.242752	865.816223	-643.797607	-4.618404	860.393738	-754.778564	235.435867	421.115295	-689.327698	-25.959698	472.301422	-735.000916	239.133179	67.142494	-737.176880	-10.380444	74.300529	-666.035461	291.616943	1289.448608	-657.727295	-99.051971	1290.674072	-615.231995	92.828690	1320.869263	-603.060852	107.141342	1588.094727	-697.794983	322.519318	1053.262207	-688.169006	-142.556290	1056.002441	-580.908142	292.336884	812.659424	-578.445313	-102.483971	820.139038	-628.423706	93.659035	962.487427	400.361542	0.456529	926.754883	423.154144	181.788498
-634.445984	198.312439	865.791870	-643.876465	-4.540854	860.395935	-754.764404	235.440643	421.111938	-689.264404	-25.897242	472.302612	-734.995667	239.132553	67.141823	-737.135864	-10.401230	74.323738	-666.171692	291.682373	1289.418701	-657.943542	-98.993477	1290.652100	-615.570435	92.951965	1320.833008	-603.188477	107.210190	1588.075684	-697.933777	322.549927	1053.229980	-688.328613	-142.492996	1056.000000	-581.004517	292.288422	812.665222	-578.500488	-102.387535	820.172485	-628.550049	93.748817	962.479858	400.415131	0.501381	926.752136	423.200958	181.824402
-634.484802	198.433762	865.814270	-643.890503	-4.481044	860.410034	-754.762939	235.472275	421.094116	-689.262024	-25.803072	472.337830	-735.047974	239.137619	67.125107	-737.137573	-10.410950	74.338356	-666.315125	291.742798	1289.389038	-658.090515	-98.921356	1290.686768	-615.756897	93.010315	1320.832275	-603.325684	107.263603	1588.061646	-698.059814	322.620361	1053.228394	-688.479065	-142.428116	1055.991943	-581.081787	292.242096	812.684814	-578.554260	-102.353638	820.210999	-628.621216	93.839516	962.502869	400.450317	0.528102	926.748413	423.271423	181.843216
-634.550903	198.512741	865.806519	-643.940308	-4.406580	860.403564	-754.775757	235.511673	421.090088	-689.208069	-25.745052	472.339081	-735.045166	239.141449	67.097321	-737.119141	-10.460138	74.355156	-666.499146	291.830170	1289.382446	-658.320374	-98.871284	1290.684082	-615.921509	93.072029	1320.843262	-603.476746	107.312370	1588.046875	-698.160339	322.646545	1053.217163	-688.643127	-142.354477	1055.963867	-581.138184	292.228241	812.700867	-578.618652	-102.285843	820.260193	-628.724426	93.919716	962.500671	400.495331	0.547288	926.748718	423.324890	181.878754
-634.609497	198.581818	865.810181	-643.974426	-4.281075	860.411804	-754.759521	235.547699	421.087250	-689.152161	-25.692007	472.366760	-735.130188	239.140289	67.102531	-737.092102	-10.513824	74.385757	-666.672302	291.885223	1289.338013	-658.560608	-98.800659	1290.670288	-615.951660	93.045662	1320.856567	-603.633057	107.362167	1588.031128	-698.310059	322.728455	1053.189697	-688.787598	-142.285995	1055.960083	-581.209106	292.197144	812.699097	-578.705994	-102.238754	820.287354	-628.821472	94.021858	962.512085	400.540558	0.569023	926.748108	423.391235	181.883469
-634.812927	198.936768	865.828613	-644.394409	-3.697427	860.096375	-754.867859	235.682190	421.142426	-689.124329	-25.693876	472.313538	-735.203003	239.168549	67.100624	-737.075806	-10.551166	74.422684	-666.637146	292.194519	1289.477173	-658.695068	-98.723503	1290.690430	-616.280396	93.186501	1320.803955	-603.795166	107.430084	1588.023560	-698.423828	322.814728	1053.249878	-688.963623	-142.192596	1055.945557	-581.576904	292.243378	812.621033	-578.790771	-102.172806	820.323181	-629.042542	94.308830	962.348145	400.605316	0.611406	926.756287	423.458923	181.909912
-634.681396	198.779388	865.786255	-644.057129	-4.072714	860.407288	-754.754517	235.675888	421.059784	-689.017700	-25.681887	472.413666	-735.148987	239.175156	67.064529	-737.118652	-10.586013	74.455986	-666.751160	292.238617	1289.464966	-658.854553	-98.614883	1290.682983	-616.441467	93.270973	1320.803345	-603.946167	107.517487	1588.023071	-698.538696	322.883240	1053.236206	-689.146362	-142.112167	1055.919800	-581.649475	292.265076	812.642273	-578.898560	-102.142799	820.342285	-628.989868	94.237541	962.507813	400.659912	0.644212	926.755981	423.513031	181.919113
-634.843750	198.963730	865.771362	-644.471741	-3.504413	860.357788	-754.793762	235.768677	421.111481	-688.575317	-25.430971	472.235168	-735.195068	239.179245	67.074379	-736.897522	-10.623479	74.416023	-666.982910	292.367340	1289.425659	-659.084167	-98.510117	1290.723145	-616.615295	93.339333	1320.825439	-604.114624	107.622635	1588.017822	-698.668640	322.971161	1053.225464	-689.302002	-142.051163	1055.902832	-581.665039	292.314697	812.649719	-578.995056	-102.097954	820.364441	-629.275574	94.577965	962.474243	400.714996	0.657236	926.760376	423.601501	181.942032
-634.777710	198.987900	865.805969	-644.142334	-3.845079	860.408081	-754.752991	235.808945	421.065613	-688.758484	-25.687160	472.369049	-735.222595	239.195892	67.054619	-737.113647	-10.710187	74.476135	-667.291260	292.231354	1289.277466	-659.338074	-98.407967	1290.684082	-616.675171	93.359543	1320.838745	-604.299805	107.709099	1588.007568	-698.780823	323.091736	1053.151367	-689.452881	-141.981689	1055.882568	-581.445618	292.367920	812.727600	-579.086487	-102.028847	820.372192	-629.184387	94.451141	962.528687	400.819519	0.719686	926.767029	423.673340	181.988312
-634.793335	199.042435	865.800964	-644.151733	-3.767939	860.408936	-754.720764	235.857559	421.046509	-688.643494	-25.742968	472.351563	-735.240051	239.233444	67.053650	-737.203369	-10.760785	74.487015	-667.450195	292.301514	1289.242798	-659.501587	-98.328629	1290.684937	-616.817749	93.426384	1320.824585	-604.477051	107.820213	1588.018921	-698.870544	323.159821	1053.139160	-689.613159	-141.920181	1055.884399	-581.476624	292.445343	812.728638	-579.209961	-102.020714	820.365662	-629.249939	94.522125	962.532288	400.879272	0.745155	926.775452	423.743134	181.989944
-634.847717	199.100952	865.793274	-644.207214	-3.686564	860.429932	-754.752747	235.948822	421.040985	-688.439392	-25.769754	472.340240	-735.260132	239.239395	67.052299	-737.314575	-10.818613	74.504356	-667.418274	292.600616	1289.403564	-659.661316	-98.253044	1290.668335	-616.999329	93.502853	1320.827637	-604.702698	107.899353	1588.004761	-698.926392	323.218140	1053.179321	-689.766235	-141.823120	1055.851196	-581.522278	292.539398	812.734558	-579.310303	-101.960045	820.367249	-629.350037	94.607658	962.544067	400.938782	0.768354	926.795959	423.816376	182.006790
-634.970032	199.344376	865.806152	-644.668335	-3.153378	860.369385	-754.814819	236.043900	421.063690	-688.318848	-25.897501	472.266632	-735.348206	239.290726	67.063591	-737.427185	-10.902575	74.550629	-667.570190	292.677429	1289.414795	-659.842651	-98.176346	1290.622437	-617.144836	93.581482	1320.814209	-604.936157	107.979179	1587.988647	-699.019226	323.316162	1053.158325	-689.933533	-141.788864	1055.854614	-581.563171	292.677399	812.705994	-579.455933	-101.937866	820.335266	-629.647034	94.938744	962.518921	401.043945	0.813530	926.790466	423.909393	182.063782
-634.916687	199.270157	865.785217	-644.330139	-3.498181	860.439331	-754.568115	235.855743	420.916840	-688.110718	-25.920660	472.323914	-735.192993	239.301117	66.982864	-737.587830	-10.977442	74.572266	-667.652222	292.754211	1289.421509	-659.978943	-98.105453	1290.599976	-617.308044	93.679222	1320.811157	-605.136108	108.068550	1587.991943	-699.089539	323.412750	1053.139282	-690.065674	-141.691513	1055.842896	-581.630554	292.788727	812.715088	-579.552429	-101.912437	820.330688	-629.547729	94.796463	962.555420	401.122925	0.817756	926.798218	423.987762	182.065674
-635.021729	199.348480	865.796875	-644.398376	-3.437946	860.459473	-754.615112	235.970551	420.889923	-687.991272	-26.012728	472.349152	-735.234802	239.304703	66.979362	-737.747620	-11.067219	74.599098	-667.794006	292.846802	1289.408936	-660.108887	-98.024818	1290.590942	-617.417419	93.749985	1320.813110	-605.310608	108.179939	1588.006714	-699.169434	323.541412	1053.119263	-690.194580	-141.573990	1055.797363	-581.679382	292.921875	812.724609	-579.642456	-101.852699	820.319763	-629.674988	94.873779	962.575684	401.184906	0.821928	926.804749	424.075256	182.087173
-635.046875	199.465424	865.796631	-644.435181	-3.326972	860.497620	-754.561035	235.971634	420.834595	-687.855713	-26.082039	472.348785	-735.223999	239.310776	66.942856	-737.827942	-11.122433	74.613518	-667.923767	292.905975	1289.387085	-660.271240	-97.921600	1290.531250	-617.558838	93.866310	1320.792480	-605.494629	108.259270	1588.026245	-699.236084	323.615082	1053.125000	-690.333191	-141.430481	1055.769775	-581.722839	293.097473	812.735657	-579.728394	-101.790520	820.306152	-629.765015	95.008621	962.601196	401.278229	0.871446	926.814819	424.164154	182.106003
-635.115234	199.516830	865.802917	-644.508057	-3.226672	860.525146	-754.528320	236.024384	420.810425	-687.709717	-26.106255	472.356354	-735.223938	239.340347	66.965500	-737.916809	-11.207512	74.644997	-668.035156	292.993317	1289.395630	-660.380798	-97.845924	1290.548584	-617.676208	93.960869	1320.801514	-605.682678	108.428001	1588.092896	-699.313293	323.729523	1053.121216	-690.453491	-141.321945	1055.807251	-581.772827	293.255920	812.769104	-579.848755	-101.740341	820.287354	-629.864136	95.095161	962.621277	401.383301	0.892547	926.829651	424.253632	182.143219
-635.219971	199.590210	865.817444	-644.558777	-3.174893	860.547363	-754.705078	236.319138	420.871429	-687.628235	-26.121738	472.368866	-735.439392	239.345627	66.975822	-738.065613	-11.233675	74.670898	-668.217346	293.097504	1289.397949	-660.529846	-97.707092	1290.556885	-617.786560	94.036072	1320.833008	-605.896362	108.532959	1588.093018	-699.412781	323.867950	1053.152954	-690.589050	-141.210861	1055.804443	-581.853027	293.406128	812.800476	-579.968933	-101.677010	820.294067	-629.977600	95.166054	962.643494	401.453644	0.886884	926.849670	424.332764	182.160965
-635.268311	199.703125	865.848938	-644.625183	-3.116370	860.581421	-754.658508	236.374039	420.860901	-687.537964	-26.081703	472.377747	-735.466553	239.367447	66.995064	-738.094360	-11.281602	74.690491	-668.345459	293.217682	1289.438232	-660.644653	-97.628838	1290.593140	-617.940552	94.137825	1320.839844	-606.110474	108.542343	1588.059082	-699.531128	324.025909	1053.161255	-690.710815	-141.110825	1055.793213	-581.911377	293.539063	812.835815	-580.073486	-101.580147	820.327698	-630.063965	95.254242	962.679199	401.531921	0.897607	926.858704	424.391602	182.196335
-635.335327	199.785461	865.859009	-644.697449	-3.059428	860.597473	-754.580627	236.409592	420.809937	-687.592041	-26.156534	472.418671	-735.395020	239.374222	66.949600	-738.170959	-11.329640	74.691086	-668.410339	293.319977	1289.459229	-660.751709	-97.533737	1290.611816	-618.098694	94.236641	1320.855835	-606.300598	108.638153	1588.075073	-699.619019	324.171600	1053.189697	-690.838867	-141.036942	1055.839966	-581.994446	293.713715	812.872375	-580.204834	-101.531868	820.337646	-630.152893	95.327736	962.694336	401.618866	0.899034	926.887939	424.496643	182.222961
[truncated: 246 more rows]
[truncated: 40 more columns]
