# Supplementary material for: A dyadic stimulus set of audiovisual affective displays for the study of multisensory, emotional, social interactions
Source: Behav Res Methods. 2015 Nov 5;48(4):1285–95. doi: 10.3758/s13428-015-0654-4 (PMC5101291; doi:10.3758/s13428-015-0654-4)
Supplement: Supplementary file 1 — (ZIP 270 MB) [file 13428_2015_654_MOESM1_ESM.zip › supplementary_material_2_stimuli_set_files/A/A23.txt]

-574.848877	201.371613	869.080261	-582.330994	3.582872	860.127014	-687.103699	246.240555	416.207214	-632.418396	-18.541645	470.371979	-666.722656	245.954315	64.828613	-692.332336	-2.975094	74.195030	-605.852722	307.279633	1288.743652	-595.369324	-84.753380	1295.286499	-560.320496	107.763191	1324.278931	-555.913452	106.561905	1589.617432	-634.686462	339.923065	1052.873413	-618.703796	-137.314255	1063.398438	-516.093933	297.669922	815.128052	-507.190033	-90.435013	830.304260	-569.174866	97.619881	964.040894	347.780273	-54.403770	923.859985	366.051880	127.462799
-574.814026	201.360321	869.078857	-582.308289	3.561842	860.145752	-687.111694	246.272995	416.212524	-632.409668	-18.536236	470.389313	-666.768494	245.949875	64.815292	-692.219666	-2.957351	74.180283	-605.796997	307.272583	1288.722778	-595.375366	-84.798584	1295.278687	-560.382935	107.835281	1324.279907	-555.871155	106.560310	1589.602051	-634.656372	339.903107	1052.856689	-618.671204	-137.324097	1063.400024	-516.038452	297.687469	815.134583	-507.139374	-90.400406	830.326416	-569.154114	97.613754	964.050781	347.745270	-54.411160	923.859436	366.029602	127.510109
-574.781738	201.443146	869.107788	-582.302307	3.611556	860.131409	-687.064636	246.285202	416.222107	-632.400757	-18.503332	470.374084	-666.761597	245.949295	64.817123	-692.231323	-2.963198	74.197357	-605.801941	307.254730	1288.712036	-595.354797	-84.785378	1295.260376	-560.361450	107.839592	1324.264648	-555.837891	106.573013	1589.603516	-634.597473	339.873199	1052.833618	-618.638306	-137.311279	1063.393921	-515.989136	297.645996	815.121094	-507.089081	-90.345490	830.331177	-569.139526	97.658035	964.057434	347.741455	-54.380894	923.853943	366.022247	127.537926
-574.777649	201.437958	869.110168	-582.279114	3.607990	860.137939	-687.013733	246.301575	416.242401	-632.372986	-18.478823	470.379333	-666.730530	245.949478	64.854279	-692.502686	-2.973361	74.236885	-605.798218	307.259613	1288.687500	-595.391113	-84.783302	1295.275269	-560.254028	107.754143	1324.315796	-555.805847	106.572998	1589.603027	-634.578064	339.867889	1052.823975	-618.617371	-137.275101	1063.384644	-515.962036	297.649597	815.123291	-507.049011	-90.327568	830.343628	-569.125366	97.656616	964.061951	347.731506	-54.366859	923.869629	366.021576	127.537125
-574.699097	201.497177	869.144470	-582.246338	3.635902	860.134644	-687.002075	246.289749	416.263641	-632.363647	-18.460348	470.379120	-666.769775	245.923752	64.841438	-692.478760	-2.955254	74.224426	-605.771362	307.255280	1288.690918	-595.345093	-84.779846	1295.279907	-560.343262	107.821274	1324.264771	-555.776062	106.609451	1589.586182	-634.554138	339.836365	1052.807617	-618.579651	-137.285538	1063.374023	-515.913269	297.632202	815.114746	-507.000031	-90.287590	830.340637	-569.093689	97.680733	964.078796	347.755341	-54.330101	923.855774	366.064240	127.567528
-574.708618	201.465912	869.144836	-582.238647	3.640994	860.148010	-686.956116	246.291260	416.243225	-632.358765	-18.456732	470.365662	-666.780273	245.917511	64.847313	-692.475403	-2.955513	74.221474	-605.782227	307.268158	1288.681274	-595.366882	-84.760483	1295.243164	-560.221313	107.757225	1324.301025	-555.745789	106.614853	1589.584961	-634.492981	339.770508	1052.796509	-618.563599	-137.277512	1063.364746	-515.892212	297.563019	815.102234	-506.934052	-90.241928	830.356567	-569.097412	97.674149	964.086243	347.759705	-54.299664	923.855591	366.062134	127.585152
-574.696533	201.490021	869.146362	-582.237610	3.643742	860.149231	-686.923035	246.323349	416.265289	-632.338745	-18.413370	470.339996	-666.765686	245.910156	64.838066	-692.298889	-2.957088	74.195511	-605.764343	307.265717	1288.650635	-595.364746	-84.746086	1295.239868	-560.208130	107.755699	1324.290649	-555.702942	106.645142	1589.571899	-634.499146	339.792786	1052.782227	-618.538330	-137.233490	1063.354858	-515.865662	297.532990	815.095642	-506.872894	-90.197601	830.354126	-569.089172	97.687363	964.087463	347.770416	-54.287563	923.849976	366.070221	127.620178
-574.664551	201.449234	869.137390	-582.208618	3.621143	860.163025	-686.860474	246.312546	416.239655	-632.331543	-18.398693	470.351685	-666.789001	245.918091	64.849625	-692.247498	-2.927904	74.194450	-605.744751	307.241425	1288.643188	-595.368164	-84.757362	1295.223511	-560.304565	107.822876	1324.275024	-555.677612	106.646431	1589.564819	-634.500732	339.803497	1052.735474	-618.522217	-137.244934	1063.332397	-515.856628	297.585968	815.039368	-506.864410	-90.053986	830.331787	-569.074768	97.667053	964.091919	347.796082	-54.253788	923.847229	366.083588	127.651176
-574.666565	201.453903	869.125122	-582.201538	3.621274	860.176147	-686.812744	246.326233	416.263184	-632.309021	-18.413324	470.403290	-666.714600	245.902802	64.866508	-692.250061	-2.927422	74.195862	-605.752502	307.249451	1288.624634	-595.359802	-84.759483	1295.251709	-560.307007	107.831612	1324.267334	-555.651245	106.661140	1589.567505	-634.505432	339.817413	1052.711792	-618.510681	-137.217682	1063.341919	-515.836975	297.504517	815.042786	-506.783844	-90.109703	830.389038	-569.071716	97.682709	964.092957	347.764557	-54.240753	923.875000	366.061218	127.661110
-574.640869	201.467102	869.119995	-582.192139	3.639416	860.144836	-686.802429	246.329987	416.266510	-632.279785	-18.398451	470.397552	-666.789429	245.904236	64.856941	-692.342957	-2.921875	74.224907	-605.736511	307.246552	1288.609985	-595.359131	-84.743744	1295.254639	-560.309937	107.833038	1324.265137	-555.622681	106.678459	1589.547974	-634.498901	339.752808	1052.704834	-618.502319	-137.227463	1063.331177	-515.799927	297.441315	815.033264	-506.799316	-90.006264	830.357605	-569.053833	97.684357	964.074036	347.770416	-54.244827	923.877502	366.081268	127.689919
-574.601501	201.493439	869.156616	-582.160828	3.667986	860.155762	-686.752991	246.337128	416.263611	-632.272217	-18.425482	470.385834	-666.735413	245.915115	64.860016	-692.258667	-2.925934	74.233551	-605.783081	307.245178	1288.590332	-595.383484	-84.750877	1295.234253	-560.327698	107.848206	1324.243164	-555.608398	106.692177	1589.546509	-634.481384	339.747742	1052.697632	-618.515076	-137.208908	1063.351318	-515.812256	297.472961	815.027161	-506.772095	-89.961937	830.363281	-569.041138	97.699272	964.099304	347.797394	-54.220432	923.876099	366.086761	127.715538
-574.586487	201.491669	869.150024	-582.154846	3.658736	860.159790	-686.718628	246.364410	416.278625	-632.241516	-18.432949	470.382538	-666.792480	245.928894	64.857491	-692.350952	-2.928768	74.249359	-605.806946	307.255219	1288.569702	-595.413269	-84.753700	1295.224487	-560.328918	107.848412	1324.244019	-555.592957	106.703430	1589.549805	-634.508240	339.743561	1052.671631	-618.504089	-137.182632	1063.314453	-515.794312	297.395264	815.028992	-506.776398	-89.948914	830.350647	-569.048340	97.699425	964.099976	347.797852	-54.186207	923.878906	366.082184	127.730629
-574.579285	201.481262	869.148621	-582.129272	3.642258	860.167725	-686.700439	246.343567	416.294403	-632.217529	-18.431709	470.378876	-666.741821	245.915894	64.850487	-692.473206	-2.933544	74.232010	-605.832764	307.256042	1288.559692	-595.452515	-84.720924	1295.219604	-560.221985	107.793282	1324.247192	-555.578796	106.727348	1589.537964	-634.484680	339.698212	1052.647827	-618.517212	-137.168930	1063.282959	-515.803467	297.451324	815.009827	-506.743835	-89.923500	830.346741	-569.036011	97.691833	964.103882	347.820557	-54.163353	923.857666	366.119141	127.760788
-574.575684	201.480881	869.146484	-582.125122	3.641798	860.165894	-686.659729	246.358963	416.265930	-632.168945	-18.448959	470.377502	-666.794495	245.922501	64.863869	-692.256897	-2.940142	74.219933	-605.836182	307.250427	1288.524048	-595.479797	-84.719818	1295.179932	-560.332153	107.861313	1324.218506	-555.564941	106.729401	1589.529541	-634.498718	339.689301	1052.652588	-618.520020	-137.167892	1063.288574	-515.813110	297.456268	815.004700	-506.715271	-89.879303	830.352783	-569.035950	97.691719	964.102295	347.847015	-54.139183	923.874512	366.127411	127.770020
-574.557617	201.477966	869.136597	-582.116211	3.632489	860.166870	-686.642212	246.360428	416.295013	-632.165100	-18.443724	470.365448	-666.721863	245.911423	64.866493	-692.228333	-2.940083	74.216660	-605.870850	307.263916	1288.529785	-595.469482	-84.693268	1295.203857	-560.228394	107.807457	1324.216553	-555.550354	106.755241	1589.524292	-634.521790	339.681305	1052.640503	-618.531250	-137.175247	1063.280273	-515.819275	297.317413	814.993286	-506.726837	-89.874565	830.352295	-569.043945	97.691498	964.100159	347.861450	-54.118343	923.867737	366.135681	127.776672
-574.555176	201.477875	869.135132	-582.113831	3.632158	860.165588	-686.653503	246.384842	416.325989	-632.108398	-18.463276	470.370544	-666.741455	245.921204	64.881828	-692.237000	-2.940219	74.219673	-605.871521	307.276001	1288.504761	-595.533691	-84.693497	1295.164063	-560.324951	107.873451	1324.202393	-555.554199	106.772118	1589.510986	-634.519348	339.659790	1052.636719	-618.563049	-137.170792	1063.248657	-515.844177	297.356262	814.992065	-506.741028	-89.872345	830.342957	-569.044189	97.691467	964.098999	347.857544	-54.082504	923.863098	366.133636	127.818497
-574.560181	201.483749	869.135925	-582.144409	3.631987	860.169128	-686.663940	246.396240	416.308594	-632.057373	-18.476364	470.353241	-666.789917	245.924835	64.880646	-692.167603	-2.936816	74.230705	-605.880127	307.279388	1288.496826	-595.543518	-84.673248	1295.172363	-560.326721	107.890450	1324.170776	-555.555603	106.777748	1589.508301	-634.562256	339.676880	1052.595215	-618.579163	-137.105881	1063.227661	-515.874451	297.374878	814.963379	-506.743042	-89.842598	830.322449	-569.062134	97.694641	964.101196	347.880859	-54.091042	923.873413	366.167786	127.825760
-574.541992	201.483765	869.124878	-582.126770	3.631868	860.157898	-686.616272	246.361923	416.306580	-632.043213	-18.467354	470.338104	-666.774902	245.920807	64.872429	-692.246460	-2.938763	74.242882	-605.944885	307.301575	1288.464355	-595.604065	-84.658699	1295.101196	-560.258240	107.842415	1324.177734	-555.554443	106.785545	1589.501465	-634.599609	339.679596	1052.589355	-618.600708	-137.123398	1063.222168	-515.885315	297.417450	814.952637	-506.787842	-89.831161	830.321106	-569.063965	97.695160	964.091919	347.882721	-54.091648	923.874573	366.169800	127.825378
-574.539368	201.483627	869.123291	-582.123840	3.631797	860.156433	-686.658203	246.392197	416.310181	-631.992493	-18.486441	470.364380	-666.809326	245.925919	64.878845	-692.198059	-2.905401	74.246529	-605.940857	307.275421	1288.451538	-595.594421	-84.661842	1295.130981	-560.380920	107.929077	1324.152344	-555.557434	106.803459	1589.495361	-634.640015	339.670044	1052.577148	-618.639648	-137.096680	1063.214844	-515.894714	297.388214	814.934692	-506.807922	-89.808472	830.314941	-569.064026	97.695206	964.090698	347.899139	-54.087830	923.895325	366.191589	127.839706
-574.524597	201.474670	869.143555	-582.131531	3.605949	860.162659	-686.651001	246.387909	416.307648	-631.975464	-18.503756	470.353394	-666.827209	245.924316	64.872047	-692.219116	-2.919096	74.227127	-605.964539	307.300262	1288.411865	-595.593811	-84.632080	1295.128662	-560.401489	107.929543	1324.145630	-555.563782	106.809731	1589.494263	-634.670959	339.693970	1052.538208	-618.676331	-137.092834	1063.215332	-515.922363	297.394867	814.920044	-506.851013	-89.799187	830.295044	-569.086548	97.671028	964.106018	347.906311	-54.044258	923.888855	366.210022	127.844017
-574.550293	201.478119	869.127258	-582.159363	3.613626	860.135193	-686.668884	246.386536	416.299591	-631.969482	-18.558598	470.333374	-666.828796	245.915314	64.857292	-692.175232	-2.914887	74.223732	-606.017883	307.272125	1288.358276	-595.633362	-84.639137	1295.116089	-560.449097	107.947693	1324.119873	-555.578857	106.824638	1589.485474	-634.700806	339.662689	1052.512939	-618.736084	-137.029602	1063.212891	-515.976013	297.401825	814.889465	-506.915497	-89.797958	830.270142	-569.107727	97.670593	964.083313	347.910583	-54.029076	923.880188	366.212646	127.848694
-574.552002	201.474823	869.128479	-582.160522	3.583560	860.140808	-686.677307	246.379745	416.300964	-631.959595	-18.540447	470.337158	-666.836487	245.915039	64.834625	-692.257263	-2.919761	74.235008	-606.049927	307.270050	1288.337891	-595.674866	-84.655983	1295.107788	-560.461426	107.967018	1324.119141	-555.604492	106.838638	1589.489746	-634.785706	339.719940	1052.489014	-618.797302	-137.020309	1063.208130	-516.014587	297.416382	814.856262	-506.960114	-89.784760	830.266541	-569.107483	97.656761	964.086731	347.917511	-54.032421	923.883789	366.238373	127.864075
-574.523315	201.456635	869.129028	-582.144714	3.568856	860.144043	-686.654663	246.348251	416.289825	-631.939636	-18.566036	470.333893	-666.802795	245.916153	64.880783	-692.213440	-2.934086	74.228218	-606.089233	307.245636	1288.285156	-595.711182	-84.642845	1295.105103	-560.509399	107.964172	1324.095825	-555.623718	106.851273	1589.495117	-634.837463	339.702301	1052.468140	-618.849609	-137.012711	1063.210693	-516.049011	297.395538	814.839783	-507.055450	-89.769005	830.228027	-569.115234	97.641991	964.091492	347.911072	-54.037830	923.893799	366.248016	127.891151
-574.525391	201.460907	869.128723	-582.159058	3.554977	860.140015	-686.626831	246.349197	416.285614	-631.892761	-18.585539	470.341431	-666.804504	245.913910	64.855667	-692.217285	-2.962580	74.223022	-606.150208	307.271576	1288.266479	-595.766174	-84.646347	1295.100586	-560.434448	107.904800	1324.102661	-555.651611	106.878319	1589.501953	-634.850830	339.667297	1052.454956	-618.898010	-136.983597	1063.202759	-516.084595	297.394806	814.806824	-507.108154	-89.755585	830.234009	-569.123657	97.635201	964.089233	347.930481	-54.027779	923.895142	366.278107	127.907608
-574.539612	201.434799	869.126770	-582.161377	3.551786	860.139221	-686.676758	246.351440	416.284576	-631.867554	-18.565935	470.324402	-666.789124	245.912430	64.855339	-692.154236	-2.953032	74.230164	-606.187805	307.276367	1288.237915	-595.790527	-84.650009	1295.083618	-560.574036	107.984619	1324.090698	-555.683044	106.908638	1589.498779	-634.949524	339.693573	1052.413818	-618.941345	-136.954697	1063.218506	-516.143127	297.444031	814.761230	-507.151672	-89.885674	830.242371	-569.132385	97.621147	964.087952	347.926758	-54.027203	923.892090	366.286102	127.893791
-574.593506	201.393890	869.099548	-582.202759	3.537992	860.132080	-686.671265	246.347443	416.274963	-631.879822	-18.584368	470.315125	-666.745361	245.909637	64.857681	-692.206543	-2.959329	74.221207	-606.250732	307.275146	1288.186035	-595.830933	-84.631004	1295.106323	-560.516479	107.916969	1324.075317	-555.705322	106.925957	1589.502441	-635.028259	339.688690	1052.383911	-619.011230	-136.922699	1063.192993	-516.179382	297.408997	814.738953	-507.241241	-89.863258	830.217102	-569.168884	97.603416	964.070190	347.934082	-54.014153	923.890991	366.286072	127.921722
-574.593506	201.406158	869.107910	-582.232483	3.531124	860.127441	-686.692200	246.355743	416.282257	-631.937561	-18.646276	470.322693	-666.745056	245.909607	64.858459	-692.279968	-2.964320	74.238045	-606.307190	307.283264	1288.166260	-595.907654	-84.654701	1295.051270	-560.538330	107.886971	1324.078613	-555.744141	106.964973	1589.511719	-635.106873	339.675171	1052.337280	-619.095825	-136.947540	1063.196777	-516.233337	297.423035	814.715942	-507.309601	-89.821281	830.199951	-569.200012	97.599213	964.073242	347.964203	-54.011814	923.894287	366.314240	127.932724
-574.630066	201.384232	869.104431	-582.242676	3.484254	860.115723	-686.737915	246.361816	416.286560	-631.849915	-18.588663	470.300171	-666.755188	245.916458	64.851303	-692.245605	-2.970974	74.217621	-606.366333	307.247986	1288.128662	-595.905457	-84.650566	1295.081055	-560.576965	107.898170	1324.070801	-555.790710	106.986206	1589.510132	-635.169678	339.657867	1052.297119	-619.150146	-136.930817	1063.191406	-516.292419	297.446136	814.673035	-507.380341	-89.810379	830.198120	-569.227417	97.562668	964.065918	347.973969	-54.016335	923.899292	366.335266	127.906158
-574.646301	201.415390	869.107239	-582.280701	3.470779	860.129578	-686.749573	246.357880	416.268311	-631.837646	-18.589025	470.280731	-666.760315	245.916885	64.850418	-692.229492	-2.959978	74.224823	-606.424377	307.221008	1288.081299	-595.999146	-84.667534	1295.056519	-560.635132	107.901596	1324.057739	-555.831909	107.031364	1589.523560	-635.229126	339.651306	1052.272217	-619.228455	-136.948181	1063.185425	-516.348022	297.489319	814.655090	-507.444458	-89.801506	830.164063	-569.261047	97.577339	964.075134	347.977844	-54.012684	923.902771	366.347107	127.910988
-574.650635	201.420578	869.109131	-582.292664	3.463030	860.126892	-686.775757	246.311325	416.265839	-631.838989	-18.616690	470.289490	-666.773926	245.914963	64.817757	-692.254944	-2.963573	74.231995	-606.503174	307.222412	1288.034546	-596.002502	-84.647186	1295.052002	-560.666443	107.884918	1324.044556	-555.867432	107.083344	1589.524170	-635.300354	339.620117	1052.262329	-619.294189	-136.909012	1063.163696	-516.422852	297.469055	814.606873	-507.510529	-89.781738	830.166626	-569.265808	97.573647	964.074280	348.004150	-54.015568	923.915344	366.361359	127.900307
-574.685852	201.445786	869.105408	-582.348267	3.512385	860.093384	-686.820068	246.334442	416.278809	-631.925598	-18.674448	470.275330	-666.747559	245.922714	64.828682	-692.226074	-2.965112	74.212097	-606.538818	307.202271	1288.012451	-596.052551	-84.654488	1295.002808	-560.713257	107.878998	1324.017456	-555.916321	107.115349	1589.520020	-635.336365	339.546173	1052.211548	-619.347534	-136.924118	1063.135010	-516.470093	297.501038	814.573730	-507.579010	-89.790428	830.129822	-569.309753	97.594391	964.054749	348.011658	-54.035301	923.931519	366.365784	127.902939
-574.719299	201.371033	869.084595	-582.386353	3.471196	860.073975	-686.840942	246.346359	416.252167	-631.941528	-18.690434	470.257111	-666.733398	245.922256	64.831161	-692.229370	-2.973971	74.225372	-606.594299	307.190948	1287.951538	-596.120972	-84.660667	1294.969238	-560.761963	107.877968	1323.988892	-555.972412	107.160019	1589.517822	-635.423523	339.572540	1052.155518	-619.415527	-136.935898	1063.109131	-516.532776	297.511078	814.536865	-507.641052	-89.818932	830.105164	-569.343140	97.536003	964.034363	348.011536	-54.051437	923.926941	366.383240	127.895332
-574.746216	201.371567	869.097595	-582.398376	3.454845	860.078674	-686.871277	246.333588	416.225983	-631.944214	-18.688581	470.242584	-666.764282	245.965363	64.845230	-692.306763	-2.979246	74.238152	-606.647034	307.189728	1287.937012	-596.122375	-84.664665	1294.959351	-560.819641	107.866714	1323.982178	-556.026733	107.209259	1589.518555	-635.460693	339.524200	1052.126831	-619.479553	-136.937393	1063.101440	-516.569519	297.437286	814.512878	-507.709778	-89.800346	830.078613	-569.371887	97.525360	964.043945	348.005890	-54.042130	923.926453	366.367920	127.876724
-574.796631	201.379364	869.097168	-582.422180	3.415483	860.075195	-686.866943	246.311462	416.213562	-631.898621	-18.666933	470.236450	-666.752502	245.978821	64.827415	-692.250000	-2.985376	74.217484	-606.650391	307.146515	1287.869629	-596.154114	-84.712761	1294.950562	-561.020813	107.951324	1323.918457	-556.075500	107.251312	1589.518799	-635.508728	339.484375	1052.100220	-619.543396	-136.917114	1063.085815	-516.642517	297.475647	814.469421	-507.751831	-89.839157	830.058289	-569.417358	97.510742	964.042847	348.039734	-54.059910	923.938232	366.390839	127.857430
-574.823608	201.345428	869.081604	-582.448914	3.421847	860.063538	-686.915283	246.313644	416.211121	-631.988037	-18.735935	470.252838	-666.777954	245.968338	64.784164	-692.244202	-2.985848	74.223442	-606.743286	307.150848	1287.844849	-596.201538	-84.687637	1294.947510	-560.940735	107.835541	1323.932739	-556.144653	107.306870	1589.521851	-635.512695	339.414795	1052.065186	-619.590027	-136.929001	1063.084717	-516.718018	297.501160	814.433838	-507.846924	-89.859749	830.038879	-569.442444	97.497864	964.029114	348.044464	-54.065502	923.936401	366.399933	127.869804
-574.851501	201.351700	869.079346	-582.476318	3.423213	860.054688	-686.974243	246.323196	416.224213	-632.004944	-18.721012	470.233887	-666.770569	245.967178	64.784309	-692.324280	-3.021990	74.198074	-606.791748	307.142883	1287.817139	-596.249939	-84.708725	1294.927734	-560.968811	107.818092	1323.911255	-556.202332	107.327904	1589.526123	-635.585022	339.399902	1052.006592	-619.657166	-136.934738	1063.072876	-516.768921	297.459808	814.406738	-507.869507	-89.870476	830.046082	-569.472046	97.498573	964.023560	348.082916	-54.044956	923.951111	366.415039	127.874161
-575.301941	201.882309	869.125061	-583.460022	4.600712	859.388000	-687.228821	246.459625	416.297668	-631.991882	-18.700001	470.004120	-666.940369	245.988419	64.795685	-692.313110	-3.022049	74.194824	-606.833679	307.150360	1287.799194	-596.328918	-84.715302	1294.910889	-561.037354	107.820503	1323.902344	-556.267456	107.370392	1589.515381	-635.635193	339.345551	1051.958496	-619.719788	-136.957733	1063.057373	-516.838867	297.442871	814.365662	-507.954163	-89.856361	830.021545	-569.892822	97.942757	963.664307	348.068237	-54.066257	923.947449	366.402954	127.873268
-574.977051	201.424866	869.083191	-582.462402	3.308927	859.849365	-687.042908	246.329712	416.199768	-631.923828	-18.673101	470.217560	-666.780579	245.978180	64.792656	-692.337402	-3.012434	74.181984	-606.896301	307.104767	1287.733765	-596.326782	-84.738922	1294.928833	-561.116394	107.829651	1323.871216	-556.320251	107.419174	1589.512085	-635.695679	339.290924	1051.927490	-619.809631	-136.981659	1063.092163	-516.909668	297.403992	814.326721	-508.296478	-90.129929	829.786926	-569.461975	97.382133	963.911987	348.086639	-54.081982	923.964233	366.421356	127.848000
-575.005432	201.383331	869.095459	-582.447021	3.254060	859.882141	-687.099976	246.328110	416.199097	-631.936340	-18.654757	470.214752	-666.778748	245.981094	64.779594	-692.406189	-3.025670	74.183090	-606.977966	307.117188	1287.685059	-596.426208	-84.716225	1294.913574	-561.121765	107.816559	1323.875000	-556.370361	107.436119	1589.521973	-635.746704	339.244141	1051.887451	-619.888489	-136.993744	1063.104736	-516.967285	297.403503	814.298096	-508.382660	-90.119141	829.761780	-569.487122	97.347176	963.936890	348.098389	-54.088303	923.956177	366.421875	127.850494
-575.043274	201.385010	869.096924	-582.519958	3.290522	859.854126	-687.160339	246.352066	416.207794	-631.934204	-18.626053	470.197815	-666.842102	245.980774	64.798660	-692.504150	-3.024232	74.199425	-607.022217	307.087067	1287.672241	-596.428955	-84.749321	1294.919800	-561.205322	107.828148	1323.844604	-556.425476	107.489395	1589.519653	-635.795654	339.150146	1051.863525	-619.923950	-136.978165	1063.084839	-517.029358	297.340393	814.267578	-508.431702	-90.165825	829.764648	-569.528259	97.348518	963.921448	348.133270	-54.103432	923.981384	366.448364	127.801384
-575.092957	201.353683	869.084900	-582.521240	3.208516	859.881897	-687.177368	246.326691	416.169922	-631.968628	-18.644938	470.213531	-666.794128	245.974976	64.772316	-692.505310	-3.018866	74.198036	-607.081116	307.093933	1287.641357	-596.499451	-84.734016	1294.908691	-561.268799	107.832184	1323.870605	-556.484741	107.514198	1589.520142	-635.841614	339.065399	1051.835449	-619.965210	-136.945770	1063.093262	-517.098328	297.339722	814.232483	-508.205872	-89.915855	829.994934	-569.566101	97.315712	963.931641	348.147278	-54.105621	923.976746	366.457458	127.816208
-575.146851	201.346024	869.083740	-582.572205	3.206087	859.857117	-687.265564	246.340744	416.171326	-631.991638	-18.669222	470.196045	-666.837219	246.005768	64.779953	-692.496704	-3.012480	74.180222	-607.159851	307.112366	1287.617920	-596.504822	-84.735535	1294.929321	-561.347656	107.839027	1323.846558	-556.548279	107.537704	1589.527222	-635.903564	339.034546	1051.816772	-620.007751	-136.934738	1063.082275	-517.184143	297.294159	814.205383	-508.240967	-89.913795	829.996521	-569.611084	97.298607	963.917358	348.168518	-54.097023	923.974792	366.456482	127.816559
-575.203308	201.391693	869.106262	-582.638916	3.207798	859.862488	-687.292114	246.310104	416.143036	-632.020203	-18.684435	470.185303	-666.834473	246.007370	64.771049	-692.504028	-3.015362	74.179375	-607.231445	307.099152	1287.588013	-596.580811	-84.726860	1294.906372	-561.388733	107.851639	1323.829834	-556.597839	107.565887	1589.529663	-635.934021	338.935425	1051.805420	-620.101196	-137.043900	1063.102295	-517.268555	297.224457	814.161011	-508.584625	-90.203842	829.813110	-569.673340	97.314339	963.930969	348.189087	-54.129536	923.976807	366.472565	127.796516
-575.271606	201.322723	869.080322	-582.665283	3.146873	859.853271	-687.321228	246.324600	416.150452	-632.040405	-18.687588	470.198639	-666.811218	246.005569	64.773445	-692.365295	-3.027683	74.137222	-607.297119	307.084778	1287.552124	-596.626404	-84.731773	1294.906494	-561.463196	107.848396	1323.821655	-556.639404	107.593033	1589.525513	-636.010315	338.902649	1051.783203	-620.141968	-137.001434	1063.091064	-517.338318	297.145050	814.135620	-508.353424	-89.959312	830.009338	-569.705566	97.259033	963.912476	348.206909	-54.147156	924.009705	366.476257	127.779037
-575.328125	201.374802	869.097229	-582.733582	3.167264	859.836304	-687.376892	246.336761	416.158569	-632.040649	-18.717607	470.158691	-666.781555	246.006699	64.742859	-692.484375	-3.042485	74.153381	-607.360535	307.120544	1287.527100	-596.701416	-84.713142	1294.907104	-561.522522	107.873024	1323.807251	-556.697266	107.622986	1589.534546	-636.078003	338.851654	1051.775757	-620.173950	-136.999527	1063.095093	-517.421997	297.109192	814.119080	-508.370514	-89.944801	830.045715	-569.769775	97.278610	963.911804	348.221191	-54.155880	924.001831	366.484406	127.767654
-575.399353	201.311447	869.071411	-582.794006	3.127726	859.836487	-687.418274	246.321533	416.124664	-632.090515	-18.730379	470.138641	-666.814758	246.014954	64.729660	-692.504639	-3.052501	74.151222	-607.398926	307.085327	1287.502441	-596.687988	-84.733078	1294.906372	-561.747864	107.985558	1323.766846	-556.750732	107.636726	1589.546509	-636.188904	338.857544	1051.733887	-620.234924	-137.044388	1063.132080	-517.497742	297.074799	814.080994	-508.743927	-90.272011	829.842468	-569.824402	97.239738	963.898560	348.225159	-54.160755	923.998779	366.489594	127.753456
-575.300110	201.176468	869.065186	-582.554138	2.753050	860.075867	-687.405273	246.263260	416.092926	-632.079224	-18.700201	470.198883	-666.712036	246.006012	64.724007	-692.509521	-3.057587	74.125443	-607.478577	307.124878	1287.491089	-596.736389	-84.706459	1294.911011	-561.645386	107.891678	1323.771362	-556.791382	107.654396	1589.549561	-636.332214	338.908752	1051.686401	-620.292419	-137.062943	1063.151123	-517.566284	297.039825	814.063232	-508.801514	-90.280586	829.835022	-569.749390	97.123329	964.030701	348.270172	-54.174042	923.997009	366.510651	127.753616
-575.516846	201.293228	869.050415	-582.857056	3.046557	859.854065	-687.520386	246.293671	416.124054	-632.132446	-18.772379	470.171082	-666.838501	246.045181	64.748413	-692.524353	-3.062611	74.119484	-607.533813	307.139374	1287.463379	-596.766541	-84.700706	1294.937744	-561.707397	107.924240	1323.773071	-556.835571	107.680191	1589.564087	-636.449402	338.922882	1051.670044	-620.311279	-137.000015	1063.154663	-517.645203	296.992126	814.022095	-508.541443	-90.022682	830.085266	-569.913025	97.213387	963.897827	348.306366	-54.162960	923.996155	366.520477	127.763901
-575.455322	201.120636	869.054688	-582.652100	2.710551	860.081604	-687.475647	246.282303	416.061035	-632.117188	-18.761124	470.224609	-666.744690	246.041138	64.737671	-692.365662	-3.085914	74.129219	-607.616760	307.155945	1287.417480	-596.792175	-84.662506	1294.954346	-561.747375	107.946976	1323.780396	-556.887695	107.700638	1589.574097	-636.483093	338.846436	1051.657593	-620.339172	-137.000977	1063.156860	-517.718262	296.948486	814.019043	-508.560486	-90.054344	830.092346	-569.874939	97.084579	964.028748	348.309357	-54.166752	923.996338	366.532227	127.758865
-575.526672	201.105865	869.035828	-582.704712	2.666414	860.089783	-687.538635	246.282913	416.052521	-632.160767	-18.759798	470.196991	-666.740540	246.059357	64.749420	-692.346436	-3.083222	74.126900	-607.668762	307.167084	1287.401978	-596.776428	-84.657387	1294.993652	-561.814087	107.960831	1323.789063	-556.934631	107.722183	1589.578125	-636.631348	338.891571	1051.596436	-620.370972	-136.955765	1063.173584	-517.813538	296.914459	813.973877	-508.601868	-90.062172	830.128479	-569.923584	97.069763	964.022888	348.343201	-54.187675	924.020813	366.538696	127.742249
-575.575439	201.082840	869.051941	-582.724548	2.658547	860.098328	-687.557922	246.283203	416.060211	-632.178040	-18.786871	470.209412	-666.736450	246.056931	64.723122	-692.512085	-3.087337	74.153809	-607.711731	307.142853	1287.360474	-596.831970	-84.655609	1294.977295	-561.882813	107.985168	1323.761597	-556.984253	107.971489	1589.585693	-636.663696	338.815552	1051.581909	-620.445251	-137.022507	1063.191650	-517.884399	296.880981	813.951965	-508.966187	-90.391815	829.895813	-569.958862	97.051537	964.035156	348.371216	-54.168156	924.007202	366.561554	127.733940
-575.760132	201.264679	869.065735	-583.066528	2.984640	859.862610	-687.671326	246.319611	416.076843	-632.224731	-18.839239	470.163849	-666.773804	246.056595	64.700981	-692.525757	-3.087970	74.160881	-607.736816	307.134430	1287.339233	-596.817688	-84.665451	1294.978882	-562.038574	108.093597	1323.732910	-557.026306	108.011002	1589.583252	-636.781372	338.845642	1051.549194	-620.445862	-136.974396	1063.204346	-517.963135	296.878326	813.921631	-508.710815	-90.136108	830.114441	-570.127197	97.166771	963.908569	348.390320	-54.176548	924.003601	366.589081	127.707573
-575.794006	201.181168	869.037903	-583.071350	2.933626	859.878967	-687.659302	246.293594	416.033203	-632.216614	-18.830906	470.152405	-666.754517	246.070694	64.704453	-692.532043	-3.088138	74.161125	-607.822205	307.172241	1287.329468	-596.886353	-84.624901	1294.976929	-561.956055	108.033363	1323.740601	-557.064636	108.030449	1589.600342	-636.893921	338.863312	1051.537231	-620.459534	-136.992416	1063.204834	-518.048218	296.853119	813.884644	-508.746765	-90.151169	830.143005	-570.140137	97.121964	963.903320	348.426483	-54.172260	924.001831	366.597015	127.717766
-575.878967	201.215622	869.049500	-583.145630	2.941206	859.893494	-687.725220	246.301773	416.052673	-632.278015	-18.862795	470.139008	-666.768677	246.088348	64.706024	-692.540039	-3.091576	74.165894	-607.863098	307.171082	1287.304443	-596.915283	-84.610428	1294.967896	-561.988281	108.037239	1323.738281	-557.099365	108.052368	1589.610840	-636.932556	338.784180	1051.503418	-620.514221	-136.967300	1063.206177	-518.135193	296.864227	813.860718	-508.760895	-90.163300	830.137390	-570.208618	97.145264	963.915527	348.431885	-54.206696	924.009155	366.624420	127.705002
-575.928101	201.206192	869.063477	-583.192871	2.918693	859.890015	-687.765503	246.281647	416.070099	-632.276184	-18.884510	470.130798	-666.732422	246.092636	64.720039	-692.513672	-3.102193	74.112572	-607.928223	307.188934	1287.277344	-596.941101	-84.597130	1294.965088	-562.061951	108.063538	1323.717285	-557.137756	107.818909	1589.638184	-637.056885	338.827606	1051.475830	-620.531494	-136.989288	1063.217285	-518.211609	296.855560	813.836853	-508.810852	-90.159477	830.127075	-570.262939	97.121178	963.920898	348.435974	-54.212395	924.012512	366.608215	127.695099
-575.974365	201.136932	869.037354	-583.229858	2.884587	859.887268	-687.778564	246.241714	416.031433	-632.345215	-18.902779	470.127411	-666.793274	246.082123	64.691841	-692.542419	-3.102802	74.117294	-607.987427	307.205841	1287.275024	-596.911560	-84.588486	1294.976440	-562.079773	108.070358	1323.710815	-557.154053	107.826630	1589.638184	-637.110046	338.776947	1051.457153	-620.559998	-136.951645	1063.211792	-518.284485	296.827332	813.779846	-508.848846	-90.188889	830.126648	-570.288696	97.080223	963.905518	348.449585	-54.211586	924.021179	366.615936	127.694984
-576.016724	201.178833	869.035522	-583.277100	2.881076	859.871033	-687.836182	246.231964	416.069916	-632.340820	-18.895826	470.107330	-666.739197	246.078430	64.692978	-692.552002	-3.126333	74.100151	-608.042908	307.176819	1287.213135	-596.943970	-84.562813	1294.952881	-562.125366	108.103348	1323.689819	-557.192017	107.848938	1589.649170	-637.194763	338.799103	1051.399658	-620.565247	-136.959320	1063.205933	-518.370422	296.865662	813.761230	-508.854584	-90.189369	830.136475	-570.339539	97.093330	963.896790	348.479431	-54.198784	924.010193	366.629456	127.707657
-576.052979	201.151749	869.049011	-583.304810	2.864361	859.901794	-687.876160	246.210876	416.065948	-632.393799	-18.926815	470.119476	-666.730896	246.066574	64.671700	-692.590454	-3.110367	74.105240	-608.118286	307.200684	1287.179688	-596.975098	-84.533485	1294.913574	-562.139160	108.103706	1323.681152	-557.218384	107.862511	1589.647705	-637.244751	338.728790	1051.384888	-620.594055	-136.992218	1063.201416	-518.460083	296.835419	813.713745	-508.912750	-90.211830	830.105408	-570.389832	97.080795	963.921021	348.493500	-54.198315	924.022339	366.650635	127.713867
-576.119568	201.126816	869.029541	-583.329224	2.806136	859.914551	-687.949219	246.195145	416.080383	-632.422668	-18.951431	470.112488	-666.782776	246.078262	64.679688	-692.605286	-3.110427	74.109627	-608.164246	307.221954	1287.136353	-596.979675	-84.531380	1294.914551	-562.177856	108.127396	1323.660034	-557.244934	107.881821	1589.657104	-637.345459	338.781982	1051.334717	-620.610291	-136.954269	1063.187744	-518.503906	296.816437	813.684265	-508.936005	-90.196075	830.081238	-570.422852	97.057724	963.917419	348.524628	-54.208981	924.016052	366.673065	127.703575
-576.162231	201.112701	869.023560	-583.386780	2.827826	859.910889	-687.964783	246.157532	416.063995	-632.450134	-18.949940	470.123596	-666.711487	246.065582	64.666771	-692.572754	-3.109575	74.104576	-608.227905	307.224823	1287.093018	-596.978088	-84.499153	1294.897583	-562.221741	108.145416	1323.640625	-557.255615	107.899292	1589.661255	-637.410889	338.754974	1051.313721	-620.632324	-136.934875	1063.191528	-518.596741	296.807007	813.633606	-508.949158	-90.158165	830.086792	-570.481567	97.061363	963.913391	348.535797	-54.230553	924.017334	366.694550	127.654762
-576.178650	201.071976	868.978210	-583.395752	2.769843	859.919189	-687.982422	246.160172	416.050079	-632.469971	-18.932510	470.114380	-666.738037	246.076477	64.673042	-692.557556	-3.109064	74.100647	-608.299072	307.244446	1287.066528	-596.981567	-84.474609	1294.907104	-562.231873	108.154427	1323.616943	-557.278870	107.933235	1589.665771	-637.503601	338.776642	1051.246948	-620.653259	-136.920059	1063.192993	-518.648560	296.877350	813.615784	-508.983856	-90.161781	830.058411	-570.496216	97.039688	963.896423	348.576996	-54.211235	924.014648	366.711121	127.657867
-576.106689	200.884979	868.979309	-583.185852	2.445999	860.138306	-687.976074	246.143692	416.041046	-632.476685	-18.934464	470.152374	-666.702820	246.074951	64.673889	-692.564941	-3.131850	74.112213	-608.374084	307.255371	1287.015259	-597.011902	-84.463715	1294.894043	-562.247314	108.181244	1323.611450	-557.286438	107.941269	1589.663818	-637.563660	338.773712	1051.216431	-620.664551	-136.937546	1063.191895	-518.733398	296.881134	813.572632	-509.041107	-90.157051	830.022339	-570.448792	96.906052	964.021179	348.573853	-54.231701	924.034790	366.715088	127.655022
-576.149597	200.922531	868.996948	-583.209045	2.437597	860.137451	-687.993652	246.160217	416.053223	-632.478760	-18.913891	470.145203	-666.684021	246.070908	64.672287	-692.564026	-3.132490	74.111313	-608.386719	307.234436	1286.993286	-597.026978	-84.477699	1294.850586	-562.298706	108.188271	1323.570801	-557.302734	107.967720	1589.665527	-637.639282	338.770691	1051.180176	-620.697449	-136.913483	1063.170044	-518.803589	296.869843	813.555359	-509.086365	-90.140480	829.995422	-570.490967	96.913673	964.030029	348.588135	-54.226265	924.030579	366.729309	127.636292
-576.165955	200.910889	868.992188	-583.246033	2.409711	860.123596	-687.986145	246.148514	416.040527	-632.517151	-18.957096	470.141571	-666.680847	246.099579	64.681404	-692.592773	-3.140621	74.108704	-608.442566	307.231689	1286.939453	-597.054382	-84.484505	1294.843994	-562.324646	108.181984	1323.536743	-557.319824	107.988762	1589.668701	-637.652832	338.704895	1051.175659	-620.723267	-136.881439	1063.127441	-518.860107	296.876434	813.524109	-509.107513	-90.098526	829.977417	-570.522827	96.888977	964.020996	348.593658	-54.224300	924.034668	366.741608	127.649300
-576.325195	201.015305	868.973022	-583.538452	2.690137	859.914734	-688.064209	246.196304	416.059448	-632.555603	-19.007927	470.102356	-666.742371	246.102829	64.683090	-692.592651	-3.138038	74.106773	-608.455994	307.241272	1286.933594	-597.033081	-84.481445	1294.830566	-562.453125	108.281212	1323.484375	-557.316162	108.006577	1589.665283	-637.758240	338.732025	1051.141113	-620.730103	-136.891052	1063.132935	-518.919800	296.840332	813.495667	-509.143890	-90.091454	829.958557	-570.656494	96.973129	963.893188	348.594879	-54.230614	924.029663	366.757507	127.650024
-576.403625	201.045670	868.977539	-583.631287	2.719458	859.891357	-688.090149	246.205017	416.043640	-632.577942	-19.022766	470.095825	-666.747681	246.110794	64.674644	-692.601440	-3.138252	74.109406	-608.517883	307.230560	1286.897949	-597.050598	-84.477768	1294.784058	-562.481201	108.285744	1323.467163	-557.319641	108.047874	1589.662598	-637.806396	338.651062	1051.108887	-620.766724	-136.866272	1063.123901	-518.968628	296.845551	813.467590	-509.179199	-90.065727	829.937012	-570.730408	96.987999	963.881897	348.607361	-54.234211	924.037170	366.771423	127.629837
-576.396912	201.009354	868.982361	-583.604614	2.687817	859.912720	-688.057922	246.189240	416.044525	-632.567688	-19.011681	470.086853	-666.717102	246.109146	64.674889	-692.612122	-3.138804	74.110764	-608.552368	307.256531	1286.881592	-597.088928	-84.465141	1294.760620	-562.370239	108.201790	1323.439575	-557.317383	108.059372	1589.665161	-637.898315	338.684875	1051.075928	-620.799744	-136.824051	1063.086914	-519.046387	296.838562	813.460571	-509.211670	-90.053062	829.921326	-570.744263	96.964058	963.898315	348.618958	-54.246536	924.044189	366.774414	127.630333
-576.424622	201.010483	868.994324	-583.645691	2.695823	859.896057	-688.070435	246.188446	416.031281	-632.540955	-19.045830	470.106781	-666.731689	246.109924	64.673889	-692.601685	-3.138645	74.112427	-608.616089	307.232147	1286.827393	-597.076965	-84.460587	1294.765137	-562.394409	108.195450	1323.438354	-557.310791	108.097771	1589.674561	-637.949158	338.651276	1051.056763	-620.820679	-136.789261	1063.078491	-519.104126	296.848450	813.443542	-509.249542	-90.042061	829.918518	-570.779968	96.953575	963.895325	348.615448	-54.284054	924.040955	366.788452	127.610329
-576.453064	200.973145	868.989929	-583.651978	2.648994	859.917725	-688.088074	246.206543	416.028595	-632.535278	-19.047897	470.124481	-666.809326	246.114380	64.671005	-692.611389	-3.138713	74.113358	-608.600647	307.231445	1286.817627	-597.055420	-84.442703	1294.727539	-562.536865	108.298386	1323.380005	-557.299683	108.124405	1589.674194	-638.102051	338.703094	1051.032349	-620.870117	-136.791840	1063.072021	-519.148926	296.801361	813.436646	-509.292694	-89.989868	829.902649	-570.812134	96.926277	963.906067	348.630646	-54.254635	924.028198	366.805969	127.605095
-576.458740	200.989120	868.986206	-583.700439	2.680045	859.906006	-688.070190	246.190216	416.017700	-632.534729	-19.080496	470.106842	-666.798523	246.113754	64.670021	-692.615906	-3.131609	74.127945	-608.675232	307.244476	1286.795532	-597.119629	-84.421768	1294.702026	-562.432739	108.220848	1323.375366	-557.288391	108.156250	1589.682861	-638.082947	338.579010	1051.024414	-620.904419	-136.742172	1063.033691	-519.207458	296.889954	813.400146	-509.362122	-90.016281	829.871277	-570.843262	96.943542	963.898438	348.647766	-54.264408	924.034363	366.798798	127.613739
-576.462402	200.994019	869.002136	-583.725403	2.675561	859.923096	-688.035706	246.172943	416.019196	-632.529358	-19.081379	470.103455	-666.805176	246.113098	64.647018	-692.622559	-3.141973	74.125038	-608.699951	307.235504	1286.763794	-597.118042	-84.437782	1294.707031	-562.447571	108.212685	1323.361938	-557.274414	108.174469	1589.684814	-638.185303	338.621826	1050.978271	-620.940186	-136.743668	1063.023560	-519.259705	296.851227	813.382996	-509.405304	-89.993935	829.845520	-570.866638	96.943878	963.915833	348.645966	-54.299713	924.044067	366.830963	127.598709
-576.521973	201.001877	869.006470	-583.748291	2.656774	859.916870	-688.057556	246.192688	416.007263	-632.545288	-19.091599	470.106415	-666.783569	246.105270	64.668312	-692.640381	-3.139901	74.121956	-608.731750	307.213104	1286.715210	-597.158203	-84.441872	1294.682373	-562.468201	108.205551	1323.319580	-557.259583	108.211960	1589.689575	-638.231018	338.601105	1050.961426	-620.965698	-136.699997	1062.995483	-519.316956	296.856964	813.344666	-509.460632	-90.002510	829.832458	-570.903931	96.935371	963.914307	348.632874	-54.317230	924.044067	366.811523	127.585541
-576.524963	201.001892	869.007446	-583.750610	2.656513	859.917725	-688.043091	246.209320	415.983856	-632.536865	-19.098726	470.084381	-666.762390	246.111694	64.638466	-692.613525	-3.141987	74.125755	-608.751160	307.207733	1286.699097	-597.159546	-84.452003	1294.653320	-562.491760	108.197815	1323.286865	-557.223267	108.240814	1589.695801	-638.216003	338.507416	1050.949219	-621.013367	-136.663162	1062.959961	-519.347717	296.833862	813.334290	-509.504578	-89.996727	829.803772	-570.904297	96.935165	963.915039	348.716461	-54.455910	924.033569	367.039825	127.154243
-576.535950	201.018494	869.023010	-583.781555	2.678209	859.908997	-688.065552	246.228989	415.998291	-632.537231	-19.086542	470.081360	-666.772522	246.108704	64.659554	-692.611389	-3.143892	74.103363	-608.783020	307.203552	1286.672974	-597.217773	-84.457809	1294.593750	-562.518982	108.216423	1323.242432	-557.199097	108.269447	1589.697998	-638.263916	338.479675	1050.927612	-621.069153	-136.652344	1062.936035	-519.397278	296.813629	813.296631	-509.560577	-89.941299	829.760559	-570.926025	96.941116	963.917847	348.739685	-54.441135	924.030762	367.072083	127.131226
-576.543640	201.028152	869.024475	-583.796692	2.672056	859.893921	-688.044861	246.224152	415.989868	-632.556885	-19.099134	470.084106	-666.766479	246.108551	64.660271	-692.623840	-3.142213	74.126953	-608.803101	307.184448	1286.627441	-597.229614	-84.458260	1294.573730	-562.537476	108.200546	1323.213013	-557.180786	108.298119	1589.694580	-638.327576	338.495056	1050.913574	-621.116455	-136.609390	1062.904541	-519.411865	296.761108	813.288452	-509.592560	-89.931702	829.744507	-570.930603	96.934402	963.910034	348.728760	-54.455128	924.039063	367.063690	127.130890
-576.574890	201.039490	869.023743	-583.832458	2.683368	859.882141	-688.034363	246.219650	415.993530	-632.571960	-19.101694	470.067596	-666.703430	246.119034	64.683983	-692.616943	-3.144168	74.105759	-608.812561	307.180847	1286.613892	-597.243164	-84.463264	1294.539429	-562.531494	108.182327	1323.192505	-557.151123	108.330750	1589.691895	-638.363647	338.455261	1050.880615	-621.168274	-136.591873	1062.885498	-519.432556	296.714325	813.244263	-509.642609	-89.894279	829.701294	-570.963379	96.939995	963.903442	348.657349	-54.330048	924.039490	366.866547	127.491409
-576.424011	200.876801	869.008972	-583.546204	2.347850	860.106689	-687.953430	246.172775	415.961060	-632.571045	-19.102318	470.146332	-666.680359	246.106812	64.688004	-692.616394	-3.155540	74.116272	-608.831482	307.176575	1286.555298	-597.263611	-84.461876	1294.507324	-562.564575	108.172745	1323.147827	-557.124329	108.353455	1589.693726	-638.422180	338.479370	1050.843018	-621.216125	-136.587921	1062.861084	-519.458801	296.724640	813.216675	-509.703735	-89.852325	829.675659	-570.845520	96.824280	964.024109	348.666199	-54.330231	924.047485	366.862000	127.505028
-576.549744	201.037369	869.024597	-583.822632	2.635013	859.883179	-688.051453	246.255478	416.010651	-632.607544	-19.087662	470.077942	-666.702148	246.119003	64.688110	-692.618408	-3.155969	74.116028	-608.844666	307.156464	1286.525757	-597.330017	-84.465805	1294.461304	-562.593994	108.177307	1323.116699	-557.100830	108.377289	1589.707153	-638.430237	338.423553	1050.805664	-621.292236	-136.592285	1062.830933	-519.444824	296.664032	813.188416	-510.041870	-90.114113	829.452209	-570.943726	96.915184	963.904175	348.666931	-54.374634	924.058716	366.880829	127.477112
-576.556213	201.043289	869.011169	-583.846741	2.652568	859.870300	-688.057129	246.252167	416.002991	-632.617798	-19.085278	470.090210	-666.709534	246.119644	64.687172	-692.651489	-3.160134	74.122887	-608.863708	307.161865	1286.511353	-597.353699	-84.489319	1294.456543	-562.617493	108.166527	1323.085815	-557.084412	108.401436	1589.709961	-638.429199	338.384674	1050.784180	-621.318115	-136.521698	1062.783691	-519.474915	296.656342	813.163330	-509.828613	-89.876297	829.595886	-570.947449	96.925705	963.889893	348.677185	-54.378376	924.054626	366.884125	127.482124
-576.570862	201.062607	869.027283	-583.856445	2.711390	859.843567	-688.098511	246.253113	416.029114	-632.622986	-19.083254	470.106079	-666.713440	246.111435	64.672386	-692.659546	-3.157817	74.117241	-608.883301	307.157349	1286.481567	-597.374878	-84.504135	1294.415771	-562.622681	108.147888	1323.064087	-557.052002	108.427010	1589.713257	-638.466003	338.373657	1050.719238	-621.363831	-136.488220	1062.763306	-519.481873	296.631409	813.108337	-509.854584	-89.839684	829.577087	-570.951721	96.942352	963.882690	348.659668	-54.403355	924.056274	366.884735	127.447868
-576.556213	201.085495	869.015808	-583.859924	2.711531	859.843689	-688.122681	246.269165	416.034210	-632.651489	-19.045650	470.083160	-666.801086	246.099060	64.642334	-692.653015	-3.145488	74.100639	-608.867981	307.117462	1286.421265	-597.347290	-84.493401	1294.387207	-562.762756	108.214340	1322.994995	-557.019043	108.469246	1589.710449	-638.464478	338.340881	1050.689331	-621.398010	-136.477356	1062.729736	-519.473389	296.595123	813.079712	-509.884918	-89.799950	829.535034	-570.938843	96.959190	963.876648	348.680481	-54.385269	924.054382	366.893768	127.452362
-576.536743	201.098282	869.014587	-583.859131	2.716490	859.817139	-688.112976	246.246674	416.030273	-632.673706	-19.035357	470.086273	-666.780640	246.097534	64.640755	-692.657715	-3.135856	74.112885	-608.884949	307.108063	1286.386719	-597.399963	-84.519753	1294.348267	-562.628906	108.138687	1323.001587	-556.992004	108.494759	1589.709473	-638.456787	338.296570	1050.640869	-621.488037	-136.489029	1062.690796	-519.476074	296.529510	813.037964	-510.173279	-90.028915	829.309265	-570.921448	96.954437	963.861389	348.660767	-54.427319	924.063293	366.888245	127.430183
-576.536316	201.101608	869.013184	-583.853882	2.718158	859.804932	-688.169922	246.263565	416.044281	-632.678894	-19.034805	470.088043	-666.766968	246.116898	64.650848	-692.660583	-3.136065	74.113701	-608.886658	307.100067	1286.316284	-597.461731	-84.537857	1294.299561	-562.627197	108.104088	1322.960449	-556.966797	108.528992	1589.707031	-638.406189	338.233490	1050.635254	-621.495911	-136.441162	1062.624756	-519.463440	296.487183	812.992493	-509.957092	-89.778687	829.439331	-570.917664	96.951775	963.854248	348.676331	-54.443531	924.072754	366.902863	127.416870
-576.506226	201.171844	869.042847	-583.859375	2.766223	859.765320	-688.179504	246.262985	416.034302	-632.672791	-19.034828	470.094055	-666.744385	246.096130	64.644943	-692.676758	-3.141814	74.097061	-608.872742	307.072052	1286.280029	-597.457397	-84.533661	1294.275635	-562.639893	108.111237	1322.919312	-556.945679	108.542557	1589.701904	-638.437683	338.230896	1050.573608	-621.557129	-136.408463	1062.578735	-519.442871	296.451904	812.965942	-509.963928	-89.759583	829.411560	-570.896240	96.974876	963.846619	348.694427	-54.435680	924.059753	366.907501	127.399017
-576.480286	201.189209	869.028442	-583.843933	2.744573	859.771057	-688.199768	246.250748	416.032074	-632.692871	-19.048595	470.101349	-666.771118	246.105560	64.655563	-692.654846	-3.135931	74.113556	-608.877014	307.060883	1286.228394	-597.471619	-84.537804	1294.226196	-562.648010	108.111465	1322.864746	-556.926758	108.573013	1589.703857	-638.464844	338.236725	1050.542969	-621.585938	-136.366577	1062.531738	-519.435608	296.372192	812.924072	-509.990875	-89.762329	829.378784	-570.877380	96.983383	963.842957	348.700836	-54.435940	924.063721	366.913666	127.398193
-576.440735	201.158020	869.039551	-583.821472	2.763134	859.782166	-688.196960	246.230911	416.047119	-632.697327	-19.045931	470.089264	-666.790771	246.119843	64.687988	-692.652832	-3.145093	74.100021	-608.871460	307.054108	1286.183838	-597.455200	-84.524071	1294.209229	-562.682800	108.114517	1322.822144	-556.913269	108.614937	1589.707397	-638.381470	338.117706	1050.530762	-621.645691	-136.357071	1062.487549	-519.407593	296.321381	812.911560	-509.997681	-89.725555	829.340332	-570.851440	96.975182	963.854492	348.684784	-54.441086	924.068115	366.894592	127.373077
-576.437378	201.163925	869.020264	-583.821655	2.759123	859.750610	-688.191406	246.234314	416.068481	-632.693848	-19.051434	470.100952	-666.796326	246.117767	64.661736	-692.650513	-3.151970	74.131432	-608.859619	307.049896	1286.173462	-597.517822	-84.566498	1294.167114	-562.637085	108.101257	1322.830566	-556.903076	108.645912	1589.705078	-638.385132	338.097687	1050.514404	-621.685913	-136.330978	1062.436523	-519.416443	296.341278	812.850281	-510.013977	-89.725159	829.318298	-570.844971	96.969902	963.828308	348.704132	-54.452892	924.061768	366.905579	127.380898
-576.436340	201.194122	869.028015	-583.827576	2.763979	859.746338	-688.182312	246.264206	416.085388	-632.703125	-19.057974	470.088440	-666.748657	246.104721	64.658699	-692.676697	-3.146299	74.105247	-608.849487	307.062958	1286.184814	-597.532288	-84.580032	1294.120483	-562.640808	108.099457	1322.795532	-556.878235	108.662346	1589.708984	-638.386719	338.064148	1050.481323	-621.734802	-136.338394	1062.437744	-519.384094	296.283020	812.840576	-510.318787	-89.961159	829.092407	-570.831909	96.981247	963.828247	348.695221	-54.463253	924.063171	366.908997	127.362984
-576.420776	201.207993	869.029663	-583.836792	2.770743	859.724854	-688.203613	246.287643	416.080566	-632.713074	-19.037960	470.079437	-666.824036	246.108871	64.656456	-692.653503	-3.139758	74.117912	-608.848083	307.060242	1286.121216	-597.499817	-84.538475	1294.114380	-562.613037	108.092934	1322.775513	-556.854187	108.688332	1589.713135	-638.338806	337.998352	1050.460693	-621.729065	-136.251709	1062.369629	-519.380127	296.168304	812.811340	-510.084106	-89.713066	829.209595	-570.818420	96.978653	963.816772	348.716797	-54.477539	924.060974	366.920990	127.357529
-576.386902	201.229324	869.054321	-583.821350	2.788965	859.715698	-688.164001	246.301132	416.078308	-632.698792	-19.045177	470.102631	-666.817688	246.111450	64.664383	-692.664368	-3.143178	74.127487	-608.822876	307.060028	1286.119263	-597.541016	-84.557854	1294.061768	-562.627991	108.094002	1322.746094	-556.838013	108.713989	1589.722656	-638.325745	337.979095	1050.435059	-621.793396	-136.272766	1062.350952	-519.358826	296.192322	812.817200	-510.347595	-89.931213	829.015442	-570.797852	96.980888	963.823975	348.714966	-54.481426	924.073486	366.912537	127.344551
-576.333740	201.247025	869.052246	-583.766174	2.786008	859.712646	-688.141602	246.280441	416.076111	-632.667114	-19.069572	470.129639	-666.878540	246.112381	64.653061	-692.667358	-3.138105	74.126991	-608.821472	307.068878	1286.112061	-597.560425	-84.550652	1294.040894	-562.595825	108.090874	1322.727417	-556.813782	108.737640	1589.719482	-638.301208	337.947479	1050.420898	-621.811340	-136.297363	1062.328857	-519.333679	296.176880	812.792297	-510.384949	-89.905884	828.963562	-570.749756	96.988579	963.822021	348.710022	-54.505829	924.069580	366.927002	127.308586
-576.314087	201.263809	869.049622	-583.764038	2.820941	859.677185	-688.063599	246.282501	416.074554	-632.655762	-19.062561	470.124359	-666.778809	246.111923	64.692436	-692.661438	-3.137467	74.124588	-608.773621	307.065521	1286.066162	-597.531860	-84.528999	1294.024292	-562.607727	108.095695	1322.705566	-556.814941	108.755768	1589.731323	-638.277222	337.933441	1050.396973	-621.819336	-136.236679	1062.285156	-519.313843	296.171875	812.762146	-510.372589	-89.879135	828.928467	-570.731384	96.996490	963.801331	348.716461	-54.511608	924.086365	366.927429	127.302658
-576.309265	201.250885	869.036377	-583.745117	2.773980	859.681091	-688.051208	246.292435	416.075531	-632.645203	-19.081709	470.148865	-666.806763	246.118301	64.671875	-692.658203	-3.137493	74.125862	-608.750854	307.048431	1286.029663	-597.548950	-84.527740	1294.001221	-562.600159	108.127708	1322.671753	-556.787781	108.785225	1589.736084	-638.263550	337.947449	1050.355957	-621.845520	-136.209412	1062.274414	-519.293274	296.133484	812.753662	-510.385681	-89.796150	828.898560	-570.712585	96.976433	963.796509	348.710663	-54.535244	924.087830	366.919037	127.291748
-576.246094	201.268707	869.059265	-583.725037	2.793411	859.682983	-687.999878	246.307480	416.064850	-632.633301	-19.081749	470.161591	-666.855286	246.116562	64.690895	-692.531860	-3.108925	74.109749	-608.730713	307.076080	1286.029907	-597.562195	-84.492241	1293.958252	-562.563599	108.142845	1322.681274	-556.781250	108.800148	1589.739136	-638.250366	337.954376	1050.363770	-621.857361	-136.213715	1062.256836	-519.255737	296.025238	812.761353	-510.386475	-89.816376	828.895630	-570.680725	96.982803	963.809204	348.733215	-54.525265	924.088684	366.911713	127.286285
-576.225037	201.286682	869.062073	-583.685242	2.778931	859.684021	-687.989197	246.294571	416.063751	-632.629883	-19.103151	470.164978	-666.851990	246.115005	64.676155	-692.609436	-3.111079	74.123894	-608.688599	307.094055	1286.003784	-597.550537	-84.487076	1293.979370	-562.559875	108.154388	1322.658813	-556.760559	108.821640	1589.747559	-638.205994	337.903900	1050.346436	-621.867004	-136.158813	1062.262085	-519.243591	296.068756	812.726135	-510.400055	-89.752808	828.863525	-570.649170	96.985344	963.811096	348.707581	-54.536766	924.086426	366.917114	127.277946
-576.199768	201.294266	869.059204	-583.669983	2.801506	859.662903	-687.978882	246.328964	416.104706	-632.586365	-19.114717	470.134430	-666.857666	246.123383	64.692924	-692.684631	-3.113760	74.136612	-608.686890	307.099182	1285.990356	-597.533875	-84.473755	1293.983521	-562.545654	108.170723	1322.618896	-556.756958	108.823997	1589.755615	-638.198792	337.915924	1050.335205	-621.869385	-136.095276	1062.247314	-519.224182	296.073700	812.711182	-510.394196	-89.741501	828.861145	-570.626587	96.990402	963.798340	348.731323	-54.522022	924.088745	366.911041	127.262901
-576.159607	201.280319	869.054199	-583.624451	2.787796	859.664063	-687.904602	246.279510	416.100128	-632.549622	-19.106853	470.170898	-666.858276	246.123840	64.688622	-692.696960	-3.121656	74.127563	-608.670471	307.117981	1285.970947	-597.525879	-84.476425	1293.997437	-562.525391	108.172997	1322.620117	-556.729187	108.847122	1589.758667	-638.157471	337.872528	1050.317627	-621.886230	-136.077240	1062.246704	-519.203918	296.036194	812.704773	-510.394257	-89.733849	828.869080	-570.588745	96.980034	963.797058	348.719299	-54.541245	924.096619	366.909271	127.256226
-576.123535	201.256744	869.052551	-583.604797	2.801795	859.671509	-687.877258	246.294586	416.080566	-632.540222	-19.122528	470.190643	-666.825012	246.062225	64.677086	-692.703979	-3.114487	74.139977	-608.650085	307.113068	1285.937012	-597.515381	-84.456558	1293.985229	-562.531006	108.214363	1322.590332	-556.714600	108.862411	1589.771362	-638.179077	337.909393	1050.269897	-621.859863	-135.995605	1062.259155	-519.174866	296.021973	812.689880	-510.104431	-89.445251	829.082825	-570.558716	96.978027	963.799927	348.717316	-54.542194	924.095398	366.901459	127.256172
-576.049500	201.255798	869.076233	-583.541809	2.784630	859.692383	-687.831665	246.291672	416.083649	-632.543701	-19.151899	470.206848	-666.795654	246.058884	64.677971	-692.708923	-3.137469	74.154770	-608.636536	307.161194	1285.901367	-597.496460	-84.459167	1293.995850	-562.509644	108.232796	1322.604614	-556.702576	108.880226	1589.774170	-638.137268	337.890839	1050.220581	-621.881287	-136.021851	1062.281494	-519.126831	296.104828	812.668213	-510.377289	-89.673569	828.905884	-570.504028	96.967918	963.823425	348.719696	-54.542728	924.096680	366.903595	127.255814
-575.998840	201.286194	869.071472	-583.514709	2.799793	859.676392	-687.808838	246.297745	416.086548	-632.489746	-19.152008	470.211670	-666.847595	246.065689	64.702950	-692.682922	-3.114402	74.140297	-608.633545	307.147278	1285.855957	-597.470215	-84.434448	1294.011597	-562.493958	108.262581	1322.570557	-556.676208	108.911789	1589.773682	-638.122437	337.898132	1050.199951	-621.833435	-135.926147	1062.253662	-519.088745	296.112793	812.634644	-510.082886	-89.412819	829.080933	-570.473694	96.984642	963.813538	348.724640	-54.562775	924.095520	366.882080	127.257019
-575.818665	201.066223	869.054810	-583.147278	2.367681	859.918823	-687.661621	246.228226	416.050812	-632.452515	-19.157406	470.269379	-666.732727	246.059021	64.703957	-692.489929	-3.137655	74.135254	-608.611145	307.162872	1285.814575	-597.444519	-84.410294	1293.993896	-562.490662	108.281548	1322.543823	-556.678162	108.939117	1589.769287	-638.073120	337.856964	1050.169922	-621.834656	-135.956497	1062.275635	-519.046570	296.087921	812.622559	-510.325439	-89.652275	828.906189	-570.301147	96.805359	963.943176	348.735046	-54.574726	924.094910	366.878723	127.222755
-575.795044	201.026184	869.048523	-583.119385	2.338082	859.924133	-687.665955	246.247467	416.040619	-632.458557	-19.165058	470.289093	-666.762878	246.068192	64.718414	-692.493652	-3.111457	74.119850	-608.610535	307.167877	1285.765503	-597.430542	-84.406029	1293.975830	-562.470642	108.303947	1322.535156	-556.645325	108.992737	1589.768066	-638.081177	337.872894	1050.101807	-621.791809	-135.903366	1062.281006	-518.997864	296.087830	812.605652	-510.027283	-89.358727	829.083069	-570.281067	96.776466	963.943481	348.757385	-54.562721	924.086670	366.885620	127.248680
-575.736267	201.041824	869.026855	-583.064148	2.334292	859.908447	-687.646484	246.241440	416.042419	-632.468628	-19.172050	470.295868	-666.846008	246.066711	64.699097	-692.507080	-3.092995	74.116783	-608.613037	307.212738	1285.751465	-597.402588	-84.373947	1293.988892	-562.438232	108.319122	1322.525024	-556.630981	109.033363	1589.765625	-638.069763	337.855896	1050.083496	-621.774963	-135.873901	1062.280640	-518.973938	296.091522	812.561951	-509.964722	-89.351479	829.112793	-570.229614	96.785904	963.925537	348.761932	-54.560520	924.090332	366.877899	127.241104
-575.663086	201.047287	869.049988	-583.018188	2.302614	859.926697	-687.651306	246.258713	416.058350	-632.439392	-19.177547	470.298981	-666.860474	246.073990	64.713745	-692.669189	-3.100849	74.149071	-608.595825	307.204620	1285.692749	-597.407776	-84.349907	1293.961670	-562.430115	108.337669	1322.514160	-556.604065	109.078163	1589.768799	-638.102417	337.895508	1050.024170	-621.747131	-135.863998	1062.276367	-518.959167	296.053833	812.512817	-509.947327	-89.357376	829.124146	-570.185730	96.770531	963.947571	348.763977	-54.579769	924.105774	366.859955	127.216736
-575.595886	201.028870	869.032043	-582.978516	2.287478	859.936401	-687.590393	246.263565	416.072998	-632.430969	-19.175940	470.315948	-666.807800	246.080750	64.715813	-692.683777	-3.095640	74.143578	-608.605530	307.229736	1285.687500	-597.372742	-84.334236	1293.988037	-562.399963	108.340576	1322.513306	-556.598694	109.132484	1589.763672	-638.056030	337.878265	1049.991333	-621.694336	-135.868607	1062.275513	-518.903687	296.146576	812.488098	-509.887299	-89.345650	829.127502	-570.132324	96.766197	963.944031	348.762573	-54.566162	924.086426	366.868134	127.212563
-575.711121	201.192581	869.015503	-583.250000	2.639705	859.649658	-687.683411	246.329544	416.104309	-632.463257	-19.222395	470.268829	-666.889771	246.080200	64.723724	-692.659180	-3.107673	74.164368	-608.562073	307.247406	1285.641235	-597.357422	-84.344246	1293.987549	-562.418396	108.373230	1322.485596	-556.580139	109.183853	1589.760132	-638.012390	337.868591	1049.963135	-621.660583	-135.831299	1062.266235	-518.881897	296.138519	812.457214	-509.848145	-89.340935	829.117981	-570.203308	96.873192	963.773499	348.770813	-54.597847	924.098450	366.870758	127.201004
-575.655334	201.185547	868.997620	-583.208374	2.633268	859.625183	-687.664124	246.303360	416.103241	-632.458740	-19.219986	470.272308	-666.892273	246.075974	64.712463	-692.678589	-3.110131	74.189629	-608.570618	307.239227	1285.596436	-597.349426	-84.324921	1293.959473	-562.418884	108.393761	1322.468628	-556.571472	109.252022	1589.754883	-638.005188	337.875458	1049.906372	-621.637329	-135.831604	1062.278931	-518.854248	296.188568	812.402161	-509.805939	-89.360588	829.108459	-570.140381	96.862022	963.750793	348.769928	-54.595898	924.099182	366.848969	127.208893
-575.401367	201.041931	869.008789	-582.800049	2.237971	859.925659	-687.537537	246.218781	416.075623	-632.412964	-19.191439	470.341431	-666.783020	246.080338	64.703850	-692.642700	-3.105658	74.180527	-608.529785	307.268585	1285.571777	-597.318237	-84.313278	1293.966919	-562.402161	108.399498	1322.459106	-556.541748	109.298653	1589.763428	-637.982727	337.855530	1049.881348	-621.573792	-135.840759	1062.275757	-518.814636	296.147034	812.373230	-509.745911	-89.418648	829.116699	-569.947449	96.755066	963.927551	348.741394	-54.589596	924.105652	366.807495	127.219589
-575.345703	200.994308	868.990845	-582.730042	2.198520	859.928284	-687.566284	246.237793	416.090668	-632.404602	-19.189865	470.349457	-666.864929	246.065491	64.693443	-692.673523	-3.111521	74.169014	-608.523376	307.280792	1285.538330	-597.263794	-84.279022	1293.967163	-562.380432	108.428932	1322.457520	-556.544067	109.381454	1589.746704	-637.946289	337.825623	1049.832397	-621.528503	-135.798004	1062.287354	-518.776672	296.163330	812.346069	-509.662659	-89.459946	829.144104	-569.880615	96.722145	963.920044	348.735718	-54.579857	924.103943	366.816772	127.217438
-575.306091	200.974976	868.985840	-582.674866	2.157479	859.929260	-687.525330	246.200836	416.111542	-632.395203	-19.207430	470.356415	-666.870789	246.048325	64.717209	-692.645630	-3.108677	74.182320	-608.507385	307.280518	1285.493408	-597.267517	-84.293610	1293.951172	-562.405212	108.461365	1322.416626	-556.516846	109.422623	1589.765625	-637.936768	337.846558	1049.790039	-621.496826	-135.822266	1062.279663	-518.729980	296.117523	812.330322	-509.585754	-89.488693	829.173889	-569.835999	96.696281	963.918457	348.735535	-54.595970	924.094910	366.826904	127.198265
-575.280151	200.975876	868.985535	-582.651306	2.132606	859.917053	-687.486816	246.203796	416.124115	-632.417542	-19.199240	470.352692	-666.829895	246.048691	64.747841	-692.662109	-3.118786	74.180237	-608.487610	307.292114	1285.478882	-597.238892	-84.273567	1293.973267	-562.379700	108.471695	1322.423340	-556.506470	109.502007	1589.764404	-637.900574	337.821289	1049.782593	-621.440857	-135.811523	1062.287109	-518.719238	296.147491	812.297302	-509.547516	-89.524757	829.179138	-569.807129	96.678719	963.911560	348.742859	-54.599720	924.096863	366.827545	127.200912
-575.182739	201.006546	868.988892	-582.584900	2.138509	859.913696	-687.474060	246.209198	416.126923	-632.394897	-19.207174	470.365295	-666.849243	246.076035	64.733826	-692.640320	-3.103913	74.201752	-608.485229	307.311066	1285.430176	-597.240906	-84.274483	1293.954712	-562.389221	108.486885	1322.397949	-556.499695	109.571716	1589.762573	-637.901672	337.846252	1049.735229	-621.412537	-135.787460	1062.270142	-518.664673	296.111023	812.254944	-509.496185	-89.537590	829.162476	-569.741821	96.693382	963.912903	348.735535	-54.612713	924.107361	366.817200	127.185181
-575.138550	200.970673	868.971802	-582.545654	2.139162	859.902649	-687.477051	246.207001	416.120270	-632.389282	-19.230579	470.374603	-666.902283	246.079727	64.730072	-692.659973	-3.093942	74.192642	-608.470825	307.318024	1285.391113	-597.215454	-84.262970	1293.968506	-562.379883	108.493469	1322.390625	-556.516174	109.673042	1589.741333	-637.936951	337.901154	1049.672241	-621.379395	-135.809341	1062.307495	-518.642883	296.061798	812.242493	-509.426025	-89.541000	829.206421	-569.687927	96.677284	963.897827	348.705078	-54.606884	924.096802	366.800415	127.197296
-575.078552	200.975967	868.967224	-582.479248	2.115854	859.916016	-687.428833	246.181778	416.118591	-632.356445	-19.216440	470.392120	-666.847900	246.087433	64.724350	-692.625427	-3.097151	74.193161	-608.466309	307.329071	1285.357666	-597.193359	-84.243095	1293.958618	-562.370972	108.498764	1322.377075	-556.511963	109.767387	1589.743774	-637.853821	337.800964	1049.645142	-621.356567	-135.768127	1062.297607	-518.598083	296.091766	812.216797	-509.378052	-89.568436	829.216980	-569.638123	96.678658	963.903931	348.690002	-54.594944	924.073853	366.767059	127.188545
-575.024597	200.945343	868.956726	-582.442078	2.089498	859.904419	-687.391418	246.197266	416.103455	-632.322449	-19.178078	470.381165	-666.869385	246.043091	64.727974	-692.606506	-3.099198	74.193062	-608.460632	307.323547	1285.341797	-597.158142	-84.232674	1293.984375	-562.344604	108.544037	1322.369385	-556.496643	109.837646	1589.757813	-637.836914	337.787720	1049.629761	-621.316345	-135.750473	1062.334351	-518.566467	296.097076	812.178162	-509.322449	-89.564308	829.245605	-569.603149	96.649109	963.893860	348.641785	-54.608910	924.083313	366.742249	127.173401
-574.984070	200.915817	868.968506	-582.384644	2.098270	859.914490	-687.369568	246.195084	416.127441	-632.289917	-19.212950	470.410614	-666.915222	246.040512	64.729797	-692.607666	-3.099647	74.197220	-608.454346	307.354431	1285.333740	-597.137207	-84.205048	1293.989014	-562.336487	108.545280	1322.367676	-556.492981	109.902679	1589.754761	-637.872681	337.825226	1049.576782	-621.293579	-135.782089	1062.344116	-518.538269	296.077209	812.184692	-509.287872	-89.575470	829.261658	-569.558716	96.637863	963.905151	348.646820	-54.624020	924.082031	366.750488	127.135460
-574.960022	200.931259	868.953796	-582.349731	2.091602	859.908875	-687.318665	246.177383	416.139343	-632.285767	-19.212118	470.403748	-666.873718	246.031097	64.716866	-692.625916	-3.106157	74.204193	-608.431458	307.347260	1285.270508	-597.150452	-84.214630	1293.986694	-562.346313	108.554527	1322.360962	-556.539124	109.950912	1589.770508	-637.817200	337.788025	1049.568481	-621.271179	-135.778000	1062.353516	-518.498047	296.061829	812.167969	-509.266327	-89.591782	829.260864	-569.525452	96.647667	963.894897	348.640503	-54.616699	924.080566	366.731720	127.164963
-574.904236	200.900284	868.941101	-582.315308	2.083664	859.898926	-687.299622	246.182343	416.146545	-632.257996	-19.269766	470.410461	-666.875916	246.024170	64.725204	-692.653809	-3.093983	74.219864	-608.404846	307.385437	1285.308472	-597.136169	-84.201973	1293.983032	-562.334717	108.568687	1322.363159	-556.486450	110.048004	1589.776489	-637.789673	337.748108	1049.549927	-621.237488	-135.825516	1062.345337	-518.457520	295.918457	812.161194	-509.206940	-89.581383	829.291931	-569.494507	96.628540	963.884888	348.639740	-54.615917	924.080444	366.729218	127.179054
-574.877502	200.895844	868.941345	-582.279297	2.045089	859.887756	-687.247009	246.173401	416.137695	-632.229309	-19.229383	470.404663	-666.828735	246.021133	64.716866	-692.629578	-3.095482	74.219101	-608.401428	307.389587	1285.251953	-597.086060	-84.196609	1294.015991	-562.317627	108.589943	1322.352051	-556.473938	110.115768	1589.778320	-637.814819	337.763611	1049.521484	-621.191650	-135.831787	1062.357910	-518.426147	295.952789	812.128601	-509.160706	-89.581276	829.303894	-569.457275	96.602379	963.878662	348.634094	-54.607861	924.083923	366.713654	127.165131
-574.824341	200.940613	868.966248	-582.261597	2.063696	859.888123	-687.213379	246.152237	416.152893	-632.229126	-19.254833	470.398956	-666.782837	246.020950	64.743973	-692.432373	-3.089791	74.191933	-608.413330	307.414886	1285.219604	-597.079346	-84.151405	1294.010620	-562.296021	108.583603	1322.352783	-556.464294	110.187996	1589.774902	-637.766174	337.703125	1049.488892	-621.179932	-135.811020	1062.355103	-518.381775	295.994293	812.112122	-509.129578	-89.576210	829.302917	-569.432190	96.621193	963.891602	348.604401	-54.645031	924.086426	366.703400	127.156792
-574.784973	200.926178	868.950195	-582.201477	2.032034	859.882813	-687.180908	246.153061	416.156708	-632.199036	-19.282455	470.388855	-666.790039	246.021729	64.744576	-692.361572	-3.093654	74.174896	-608.387512	307.422150	1285.179199	-597.072266	-84.144333	1293.968750	-562.302979	108.629135	1322.312622	-556.456848	110.257408	1589.770752	-637.742004	337.684753	1049.476807	-621.153137	-135.850616	1062.365723	-518.356689	295.907837	812.083801	-509.123962	-89.592026	829.301025	-569.378479	96.604736	963.880859	348.592133	-54.662880	924.087769	366.670929	127.171974
-574.790222	200.931488	868.950195	-582.198242	2.056130	859.866089	-687.185059	246.182114	416.165100	-632.155701	-19.270565	470.385620	-666.854919	246.028748	64.764435	-692.431885	-3.090823	74.174149	-608.394409	307.426208	1285.151245	-597.058411	-84.145348	1293.973145	-562.304871	108.627266	1322.313721	-556.453796	110.313087	1589.775879	-637.732666	337.665710	1049.416016	-621.139954	-135.845428	1062.379517	-518.320618	295.870880	812.055725	-509.095947	-89.576515	829.305542	-569.372131	96.610786	963.871460	348.584534	-54.665863	924.077271	366.675018	127.160667
-574.753235	200.920670	868.947144	-582.154541	2.023568	859.870178	-687.096008	246.146576	416.145386	-632.156982	-19.285496	470.414612	-666.845764	246.028412	64.762245	-692.612366	-3.096206	74.202576	-608.385803	307.433380	1285.136475	-597.017578	-84.130135	1293.997192	-562.279114	108.633179	1322.306763	-556.454773	110.365700	1589.783569	-637.731628	337.657623	1049.378540	-621.104797	-135.799057	1062.396973	-518.287537	295.798615	812.032410	-509.046509	-89.575111	829.327942	-569.338379	96.593712	963.872742	348.584290	-54.664280	924.077515	366.654388	127.131691
-574.708801	200.895050	868.940002	-582.138245	2.002199	859.872253	-687.087219	246.143524	416.193390	-632.126465	-19.264277	470.399780	-666.863892	246.029465	64.760735	-692.604675	-3.105968	74.213020	-608.381165	307.428589	1285.113281	-596.969849	-84.145943	1294.004395	-562.271851	108.646286	1322.309082	-556.458740	110.417740	1589.790283	-637.716858	337.649231	1049.373413	-621.072571	-135.782318	1062.403320	-518.257080	295.827820	812.020874	-509.056824	-89.606270	829.319031	-569.312134	96.573578	963.870728	348.554443	-54.659641	924.086609	366.614014	127.131943
-574.684265	200.895844	868.939758	-582.095093	2.005383	859.847778	-687.053833	246.132446	416.179901	-632.094299	-19.257528	470.392120	-666.867493	246.029709	64.759560	-692.623169	-3.099304	74.225937	-608.375122	307.431366	1285.067139	-596.969177	-84.142403	1294.003906	-562.250977	108.653778	1322.312866	-556.443176	110.473160	1589.798462	-637.674622	337.631561	1049.355469	-621.061096	-135.804855	1062.416138	-518.228516	295.808594	812.003906	-509.036865	-89.586739	829.319763	-569.268250	96.563934	963.856934	348.556519	-54.633236	924.067139	366.606140	127.151802
-574.653870	200.894608	868.937622	-582.086670	1.986259	859.850586	-687.041565	246.126266	416.180267	-632.087097	-19.282450	470.413086	-666.853455	245.994644	64.761818	-692.605530	-3.093546	74.244522	-608.376221	307.457306	1285.064575	-596.926880	-84.116432	1294.026489	-562.234619	108.659019	1322.328613	-556.438843	110.515953	1589.798462	-637.663696	337.598724	1049.324341	-621.008850	-135.778671	1062.424438	-518.199158	295.764893	811.979797	-509.017242	-89.630043	829.311829	-569.254089	96.555809	963.857849	348.537018	-54.658775	924.068848	366.595062	127.119987
-574.611816	200.881256	868.931519	-582.031860	1.974485	859.844727	-686.998779	246.140121	416.210602	-632.065735	-19.269424	470.415405	-666.853943	246.022186	64.752724	-692.622681	-3.099219	74.227234	-608.372803	307.444061	1285.035034	-596.892578	-84.126259	1294.042114	-562.225220	108.653679	1322.328003	-556.427979	110.553551	1589.795654	-637.674561	337.599030	1049.299927	-620.993591	-135.794678	1062.442505	-518.155823	295.702820	811.960815	-509.006195	-89.635292	829.318176	-569.211243	96.544121	963.852417	348.528900	-54.655224	924.065186	366.577759	127.125557
-574.575195	200.877625	868.926086	-581.997620	1.957415	859.836792	-686.975037	246.120361	416.201447	-632.055847	-19.293051	470.429657	-666.836792	246.030655	64.766167	-692.386169	-3.092141	74.193062	-608.366577	307.450714	1285.001709	-596.899536	-84.128883	1294.030762	-562.222961	108.686111	1322.311279	-556.429993	110.580917	1589.794312	-637.674316	337.616425	1049.249390	-620.980652	-135.790665	1062.439331	-518.117126	295.688507	811.946777	-508.966736	-89.625938	829.324280	-569.183411	96.532997	963.846375	348.527954	-54.653099	924.065857	366.569916	127.139969
-574.504761	200.886612	868.948547	-581.949646	1.962193	859.844666	-686.968323	246.139984	416.198761	-632.016968	-19.326748	470.418030	-666.849182	246.002991	64.757881	-692.376953	-3.086873	74.214149	-608.354309	307.475647	1284.992554	-596.867554	-84.118774	1294.019897	-562.228760	108.691093	1322.306763	-556.426575	110.616615	1589.803223	-637.672363	337.631897	1049.241699	-620.963928	-135.808136	1062.446289	-518.089294	295.650970	811.941284	-508.971893	-89.483040	829.298645	-569.136902	96.532066	963.862366	348.495392	-54.634697	924.064087	366.517303	127.136124
-574.485779	200.865173	868.957581	-581.921631	1.903038	859.848083	-686.924133	246.128357	416.188080	-632.012207	-19.328186	470.425842	-666.802063	245.992462	64.777885	-692.618225	-3.077302	74.274857	-608.329407	307.459961	1284.994141	-596.825623	-84.136055	1294.026123	-562.227539	108.691093	1322.298218	-556.419434	110.632538	1589.796753	-637.599915	337.529175	1049.255981	-620.948059	-135.809723	1062.448486	-518.055908	295.689484	811.935608	-508.924988	-89.489700	829.302368	-569.126953	96.490776	963.869751	348.482666	-54.641308	924.063660	366.509705	127.133408
-574.462830	200.866379	868.957581	-581.904114	1.924790	859.838745	-686.905090	246.105881	416.204529	-631.986206	-19.336695	470.439880	-666.870300	245.975510	64.751030	-692.448425	-3.086972	74.247383	-608.328247	307.454285	1284.980103	-596.803589	-84.117447	1294.019409	-562.209290	108.673447	1322.276001	-556.421875	110.659805	1589.782959	-637.606689	337.514496	1049.228027	-620.908569	-135.771927	1062.420532	-518.021973	295.607117	811.922913	-508.893738	-89.458084	829.298645	-569.101440	96.496666	963.864319	348.485229	-54.664154	924.078064	366.501953	127.116173
-574.465088	200.862396	868.945557	-581.884399	1.910704	859.823364	-686.896606	246.104935	416.216064	-631.986450	-19.334246	470.429962	-666.861877	245.993240	64.745056	-692.391541	-3.085710	74.238449	-608.298706	307.464905	1284.947144	-596.784363	-84.120483	1294.037598	-562.221436	108.691208	1322.267944	-556.416382	110.672333	1589.789551	-637.572083	337.515839	1049.205322	-620.904053	-135.781967	1062.435913	-517.989197	295.578186	811.908447	-508.850342	-89.465424	829.295715	-569.076111	96.486664	963.849060	348.463074	-54.656364	924.045532	366.452728	127.117218
-574.426636	200.899796	868.932373	-581.862854	1.909973	859.820007	-686.888306	246.123383	416.230286	-631.960815	-19.320862	470.413483	-666.879456	245.992126	64.740707	-692.391479	-3.087375	74.216393	-608.306152	307.476746	1284.936157	-596.792664	-84.095703	1294.022705	-562.207947	108.700974	1322.263550	-556.412476	110.688652	1589.782959	-637.554138	337.519257	1049.190308	-620.863037	-135.813599	1062.413696	-517.979187	295.600555	811.888123	-508.810760	-89.595329	829.329651	-569.044800	96.510002	963.840881	348.461609	-54.636044	924.036499	366.447510	127.129662
-574.395569	200.851074	868.911926	-581.822876	1.856539	859.832214	-686.866089	246.140015	416.208923	-631.969666	-19.350754	470.423584	-666.840088	245.986237	64.778442	-692.328308	-3.083781	74.229919	-608.295166	307.474823	1284.899170	-596.793701	-84.082207	1294.008667	-562.189636	108.699295	1322.261353	-556.410889	110.696960	1589.782959	-637.613159	337.582611	1049.138916	-620.849548	-135.795273	1062.406250	-517.951233	295.553589	811.865967	-508.768372	-89.606094	829.323975	-569.012268	96.475822	963.837891	348.466888	-54.659927	924.046814	366.450806	127.127312
-574.362915	200.842102	868.909302	-581.777710	1.856677	859.827820	-686.837830	246.131866	416.224182	-631.959290	-19.370110	470.445435	-666.782654	245.978378	64.773201	-692.649597	-3.078711	74.283928	-608.269043	307.455719	1284.909302	-596.808411	-84.118980	1293.990234	-562.195862	108.709450	1322.259277	-556.409790	110.700058	1589.780518	-637.540222	337.538940	1049.130371	-620.828186	-135.781281	1062.392212	-517.944458	295.561371	811.863647	-508.719330	-89.584465	829.360107	-568.974243	96.470947	963.834412	348.462280	-54.654144	924.043640	366.425385	127.153313
-574.323303	200.831558	868.905334	-581.740417	1.842670	859.837891	-686.796265	246.132065	416.238953	-631.946533	-19.362427	470.428894	-666.817993	245.980377	64.770943	-692.645203	-3.096022	74.286400	-608.255127	307.459839	1284.889038	-596.796753	-84.108978	1293.986084	-562.192566	108.707870	1322.265259	-556.404602	110.690941	1589.783569	-637.554321	337.578461	1049.123901	-620.821533	-135.740677	1062.400024	-517.923035	295.632385	811.853027	-508.713898	-89.595360	829.357788	-568.946716	96.465988	963.838867	348.456329	-54.615963	924.035095	366.410583	127.133560
-574.308167	200.848969	868.920898	-581.740112	1.869571	859.831482	-686.803162	246.141144	416.259766	-631.943542	-19.360315	470.424561	-666.892456	245.975357	64.772369	-692.367859	-3.088041	74.244484	-608.227356	307.473572	1284.915649	-596.806152	-84.101791	1293.994141	-562.215454	108.696381	1322.256714	-556.404846	110.675537	1589.777466	-637.504883	337.518616	1049.151855	-620.805176	-135.726532	1062.367798	-517.887390	295.466217	811.855591	-508.675842	-89.618164	829.339539	-568.936462	96.476212	963.842590	348.457275	-54.615143	924.036377	366.410339	127.146530
-574.265869	200.814682	868.918030	-581.706970	1.833098	859.828430	-686.778809	246.094193	416.245331	-631.958069	-19.369810	470.434174	-666.876892	245.968277	64.774994	-692.320068	-3.068524	74.240135	-608.210022	307.461121	1284.895142	-596.805908	-84.095985	1293.975586	-562.210449	108.696495	1322.256592	-556.401306	110.657097	1589.787109	-637.458862	337.494659	1049.140015	-620.803711	-135.724411	1062.366333	-517.870300	295.521149	811.852295	-508.657959	-89.616478	829.335632	-568.895508	96.440254	963.839294	348.451477	-54.613529	924.027893	366.397400	127.142151
-574.237732	200.818207	868.914185	-581.700867	1.836051	859.817566	-686.786560	246.108368	416.282471	-631.930359	-19.348526	470.415924	-666.881836	245.968582	64.776268	-692.326904	-3.086361	74.236931	-608.206299	307.482300	1284.898682	-596.837891	-84.097878	1293.965332	-562.205139	108.692917	1322.263428	-556.408813	110.644966	1589.779663	-637.455017	337.513733	1049.111084	-620.809204	-135.738571	1062.354858	-517.843872	295.536011	811.841187	-508.642365	-89.597603	829.314514	-568.881104	96.439079	963.831970	348.430115	-54.629890	924.027405	366.378906	127.143738
-574.197998	200.885315	868.944641	-581.648010	1.825922	859.811462	-686.789246	246.110764	416.293121	-631.910522	-19.338789	470.433289	-666.876160	245.968262	64.776787	-692.434387	-3.089786	74.252495	-608.179688	307.476501	1284.886475	-596.856262	-84.099892	1293.946045	-562.201233	108.691124	1322.263062	-556.410522	110.634369	1589.777710	-637.402283	337.505615	1049.134033	-620.800415	-135.729385	1062.338989	-517.830811	295.512482	811.839722	-508.621643	-89.622475	829.314209	-568.838440	96.451950	963.843750	348.398895	-54.642895	924.020569	366.346313	127.171104
-574.177307	200.893982	868.931763	-581.660889	1.843903	859.797668	-686.765137	246.137497	416.286835	-631.908569	-19.337648	470.430267	-666.859131	245.967102	64.780762	-692.399536	-3.073640	74.249763	-608.176758	307.441223	1284.854370	-596.841248	-84.101089	1293.948730	-562.200928	108.679291	1322.244263	-556.427002	110.610504	1589.773926	-637.436279	337.542206	1049.112793	-620.805237	-135.732498	1062.352539	-517.808777	295.496826	811.840271	-508.599670	-89.603790	829.328918	-568.822754	96.462685	963.829163	348.384552	-54.650352	924.035583	366.341034	127.161537
-574.162415	200.858215	868.928650	-581.648926	1.810453	859.801086	-686.737671	246.099548	416.284912	-631.888611	-19.312080	470.420990	-666.835632	245.965561	64.778244	-692.622803	-3.080151	74.281204	-608.150879	307.442352	1284.860718	-596.854187	-84.120689	1293.952271	-562.202332	108.674934	1322.258423	-556.447510	110.583778	1589.782593	-637.372437	337.533539	1049.125977	-620.802734	-135.723373	1062.360718	-517.783447	295.506744	811.854736	-508.575226	-89.591316	829.319580	-568.807251	96.431076	963.829346	348.362518	-54.649593	924.034912	366.323364	127.149643
-574.101685	200.867813	868.923279	-581.615723	1.775073	859.825073	-686.749207	246.100784	416.289459	-631.895569	-19.361523	470.459229	-666.847534	245.969254	64.804337	-692.636414	-3.080955	74.287811	-608.138550	307.437164	1284.875244	-596.860168	-84.125595	1293.958496	-562.219055	108.655289	1322.248291	-556.455627	110.552902	1589.790894	-637.386597	337.561157	1049.125488	-620.804260	-135.731186	1062.352051	-517.770691	295.545227	811.847107	-508.568298	-89.591415	829.310974	-568.781433	96.433380	963.841309	348.354218	-54.623920	924.018250	366.306732	127.140488
-574.076233	200.822861	868.930969	-581.594421	1.770889	859.823608	-686.718079	246.090668	416.339478	-631.865723	-19.354799	470.458771	-666.864563	245.979568	64.817551	-692.443115	-3.074803	74.257896	-608.131104	307.432739	1284.877808	-596.871338	-84.143059	1293.953247	-562.222046	108.655861	1322.257202	-556.482178	110.540054	1589.788452	-637.373291	337.554199	1049.142700	-620.813965	-135.730789	1062.352661	-517.749756	295.503906	811.855286	-508.559967	-89.598320	829.330566	-568.763672	96.403244	963.844666	348.366882	-54.612255	924.004761	366.300659	127.169624
-574.047241	200.826340	868.926270	-581.594910	1.760825	859.814453	-686.713013	246.082382	416.334106	-631.853516	-19.343079	470.443848	-666.975403	245.987335	64.810570	-692.360779	-3.079480	74.257729	-608.107178	307.424713	1284.900757	-596.902771	-84.145729	1293.928101	-562.236694	108.655128	1322.259399	-556.503784	110.510910	1589.789185	-637.321228	337.525024	1049.161865	-620.845642	-135.728958	1062.320923	-517.716431	295.530731	811.852600	-508.551544	-89.600082	829.316406	-568.755066	96.396942	963.838074	348.358765	-54.610085	923.994324	366.285034	127.165771
-574.052856	200.831375	868.928284	-581.602112	1.785151	859.809448	-686.699890	246.094788	416.332123	-631.842468	-19.344797	470.410400	-666.955872	245.979691	64.819748	-692.400024	-3.079770	74.255493	-608.097900	307.415955	1284.895142	-596.961365	-84.153091	1293.915039	-562.209717	108.625557	1322.261353	-556.516357	110.461960	1589.784912	-637.228821	337.495483	1049.173828	-620.847961	-135.744873	1062.290283	-517.667480	295.459991	811.890930	-508.545319	-89.582466	829.306396	-568.755554	96.407333	963.835876	348.359070	-54.610477	923.994568	366.281128	127.197586
-574.023560	200.849899	868.907898	-581.587585	1.755918	859.788513	-686.696960	246.108093	416.330841	-631.833984	-19.352598	470.428040	-666.919434	245.977341	64.807724	-692.352234	-3.079382	74.257477	-608.072754	307.395111	1284.886841	-596.966553	-84.161774	1293.912598	-562.224060	108.605064	1322.238770	-556.538330	110.448257	1589.790161	-637.229004	337.499268	1049.154297	-620.866699	-135.719986	1062.263428	-517.643860	295.482819	811.876526	-508.533905	-89.596352	829.291748	-568.740051	96.402435	963.815796	348.355560	-54.615891	923.991760	366.261444	127.197624
-574.008667	200.906540	868.937073	-581.592957	1.771160	859.777344	-686.713745	246.130386	416.342834	-631.807190	-19.338518	470.408569	-666.959290	245.976944	64.801651	-692.330994	-3.071748	74.239914	-608.046631	307.419220	1284.903442	-596.971252	-84.148224	1293.909302	-562.235657	108.581726	1322.245605	-556.564697	110.405792	1589.784424	-637.197693	337.524231	1049.169067	-620.892700	-135.721603	1062.262451	-517.618652	295.395935	811.864624	-508.543182	-89.606087	829.280151	-568.737549	96.418457	963.824036	348.334381	-54.621323	924.000244	366.243317	127.189102
-573.981750	200.864807	868.943054	-581.580505	1.780768	859.774475	-686.710938	246.128632	416.339294	-631.812317	-19.341410	470.428131	-666.931458	245.978027	64.808777	-692.335449	-3.078706	74.253723	-608.028137	307.358978	1284.866455	-596.988342	-84.191589	1293.867188	-562.239868	108.581688	1322.237793	-556.579102	110.371170	1589.781982	-637.156921	337.487305	1049.156982	-620.928101	-135.706375	1062.241333	-517.583557	295.445618	811.869141	-508.563232	-89.608986	829.249756	-568.727722	96.396370	963.826172	348.315643	-54.609764	923.989441	366.238556	127.187965
-573.973145	200.853043	868.940735	-581.564514	1.763209	859.787720	-686.679138	246.146606	416.349060	-631.786072	-19.351086	470.427887	-666.923706	245.980316	64.832771	-692.311768	-3.073558	74.271614	-607.997681	307.352509	1284.904785	-596.997192	-84.183929	1293.872314	-562.252686	108.555756	1322.227539	-556.607300	110.329247	1589.782227	-637.079224	337.425690	1049.184204	-620.941162	-135.686188	1062.226196	-517.564514	295.457062	811.889709	-508.579163	-89.614891	829.236206	-568.723145	96.390228	963.832764	348.292542	-54.582428	923.982849	366.216522	127.204903
-573.958191	200.880020	868.942139	-581.562073	1.765140	859.787720	-686.671082	246.149979	416.372681	-631.754272	-19.357033	470.437653	-666.952148	245.954193	64.821915	-692.262695	-3.077135	74.245003	-607.957825	307.333252	1284.914551	-597.036011	-84.222305	1293.847046	-562.252075	108.524902	1322.230591	-556.633057	110.296051	1589.779785	-637.055786	337.457733	1049.180420	-621.003235	-135.760010	1062.216064	-517.511963	295.473236	811.898804	-508.885284	-89.869133	829.018372	-568.715027	96.404060	963.833496	348.261597	-54.607540	923.992310	366.197205	127.194626
-573.948730	200.879486	868.937561	-581.561218	1.758645	859.790588	-686.679871	246.149582	416.369324	-631.748047	-19.393337	470.436798	-667.019470	245.958130	64.817345	-692.285217	-3.063222	74.248009	-607.954590	307.320343	1284.921265	-597.078613	-84.231781	1293.823730	-562.250488	108.485260	1322.232788	-556.646667	110.251366	1589.781982	-637.071960	337.495148	1049.172974	-621.017151	-135.742157	1062.197998	-517.479797	295.424561	811.896545	-508.900665	-89.904457	829.011047	-568.721497	96.404388	963.833862	348.257751	-54.595402	923.995178	366.175079	127.205696
-573.924622	200.893097	868.932495	-581.581055	1.754923	859.770874	-686.664246	246.180740	416.369537	-631.746948	-19.418930	470.455475	-667.051208	245.988968	64.829315	-692.363098	-3.069578	74.251534	-607.924683	307.283600	1284.913940	-597.111206	-84.233261	1293.804688	-562.257141	108.484772	1322.235474	-556.683838	110.208786	1589.776367	-637.016846	337.493622	1049.186523	-621.049561	-135.708450	1062.148438	-517.456726	295.427856	811.901001	-508.644318	-89.624756	829.193726	-568.723083	96.400574	963.821411	348.241943	-54.593601	923.976685	366.183868	127.230255
-573.915039	200.897842	868.925293	-581.580383	1.743788	859.757385	-686.636292	246.168015	416.365875	-631.731140	-19.405806	470.421600	-666.993469	245.950577	64.807739	-692.286987	-3.072573	74.271965	-607.904236	307.274811	1284.937866	-597.111572	-84.276314	1293.806641	-562.302979	108.456512	1322.194824	-556.707520	110.162506	1589.778687	-636.980103	337.473694	1049.183105	-621.065491	-135.678238	1062.124268	-517.419434	295.398376	811.908081	-508.630554	-89.640594	829.191589	-568.729553	96.394676	963.811951	348.229767	-54.596600	923.979248	366.190186	127.216705
-573.907593	200.897690	868.920654	-581.572693	1.743503	859.752808	-686.634399	246.180756	416.395752	-631.717163	-19.395721	470.406494	-666.965759	245.937531	64.801521	-692.292053	-3.055189	74.242035	-607.873291	307.245422	1284.949463	-597.182190	-84.281021	1293.770142	-562.305237	108.430016	1322.199097	-556.732178	110.118385	1589.760376	-636.983521	337.539612	1049.157104	-621.120544	-135.702499	1062.084106	-517.376404	295.474243	811.914124	-508.674683	-89.623665	829.155762	-568.730286	96.394775	963.808167	348.214630	-54.579811	923.976746	366.151093	127.240158
-573.915405	200.900513	868.924316	-581.577576	1.720520	859.747131	-686.611694	246.191116	416.380798	-631.714478	-19.394005	470.408417	-666.923645	245.953354	64.812851	-692.321655	-3.055214	74.245064	-607.876221	307.240509	1284.938232	-597.361755	-84.261192	1293.467896	-562.293457	108.413795	1322.223877	-556.747559	110.065857	1589.766113	-636.897278	337.486450	1049.184937	-621.187439	-135.734512	1062.046997	-517.365417	295.420380	811.932007	-508.706177	-89.635651	829.127319	-568.727356	96.380493	963.806091	348.209991	-54.576668	923.984680	366.159180	127.224380
-573.916443	200.907333	868.922363	-581.596436	1.721942	859.740967	-686.597168	246.182968	416.391449	-631.706116	-19.385565	470.391724	-666.941040	245.955185	64.811584	-692.321960	-3.078424	74.256233	-607.839722	307.218842	1284.967285	-597.287231	-84.328110	1293.728394	-562.288452	108.359703	1322.196533	-556.765564	110.026382	1589.758911	-636.875183	337.481506	1049.185669	-621.203735	-135.707611	1062.033569	-517.307678	295.389679	811.930115	-508.725006	-89.628242	829.123840	-568.739990	96.381943	963.802124	348.200836	-54.563267	923.987122	366.130402	127.216209
-573.914246	200.927368	868.963196	-581.613464	1.753295	859.729248	-686.556213	246.186615	416.393494	-631.718628	-19.396402	470.402405	-666.959290	245.993896	64.829163	-692.325500	-3.056170	74.246857	-607.836426	307.155914	1284.951538	-597.329346	-84.338257	1293.729858	-562.305908	108.321808	1322.200439	-556.794312	110.213669	1589.736694	-636.782593	337.423187	1049.211426	-621.258362	-135.705215	1062.036987	-517.288391	295.377869	811.948914	-508.746246	-89.628212	829.134155	-568.751160	96.380409	963.815674	348.206726	-54.558693	923.976624	366.149353	127.242859
-573.907715	200.929855	868.959534	-581.624451	1.738278	859.730103	-686.592896	246.197723	416.396393	-631.725769	-19.401623	470.404907	-667.009827	245.998474	64.827965	-692.375183	-3.067009	74.294907	-607.812988	307.138672	1284.953247	-597.384888	-84.363525	1293.708984	-562.335754	108.298096	1322.207397	-556.866516	110.133682	1589.749756	-636.813293	337.456726	1049.207886	-621.304443	-135.709320	1062.008057	-517.252625	295.421753	811.962646	-508.815521	-89.649948	829.115356	-568.763855	96.376396	963.815308	348.171997	-54.533108	923.970764	366.128235	127.253120
-573.890747	200.918442	868.953003	-581.608459	1.713141	859.746765	-686.548767	246.189880	416.390350	-631.726379	-19.401989	470.408997	-666.938049	245.992935	64.831123	-692.387024	-3.052799	74.276634	-607.803345	307.108856	1284.965210	-597.447937	-84.406357	1293.702026	-562.352600	108.261154	1322.213989	-556.832092	109.878487	1589.755859	-636.748352	337.437927	1049.222412	-621.356445	-135.697311	1061.980225	-517.251038	295.468872	811.962341	-508.837463	-89.639236	829.108704	-568.765930	96.370621	963.822693	348.166168	-54.540649	923.966614	366.126648	127.262840
-573.930786	200.946381	868.955750	-581.633301	1.682655	859.729126	-686.567261	246.233597	416.377655	-631.739929	-19.411072	470.412933	-667.025269	245.989517	64.822731	-692.406372	-3.057710	74.259811	-607.801880	307.073181	1284.971313	-597.491272	-84.423233	1293.689819	-562.358337	108.230858	1322.201538	-556.836975	109.822540	1589.746826	-636.773743	337.447540	1049.210693	-621.410828	-135.732330	1061.964966	-517.209290	295.462280	811.968506	-508.898529	-89.655243	829.076599	-568.795715	96.361229	963.814636	348.156097	-54.556419	923.970642	366.118530	127.263557
-573.924194	200.949585	868.961487	-581.654297	1.707733	859.703674	-686.588501	246.241119	416.386047	-631.745544	-19.414694	470.409393	-667.032104	245.989685	64.822731	-692.389954	-3.047309	74.243881	-607.796753	307.058960	1284.976685	-597.537598	-84.455460	1293.656372	-562.362976	108.169632	1322.217285	-556.855713	109.769012	1589.743652	-636.717224	337.418488	1049.227539	-621.472778	-135.727661	1061.917358	-517.195801	295.450806	811.977112	-508.916901	-89.645325	829.069580	-568.813171	96.358406	963.804810	348.149963	-54.553890	923.967529	366.105286	127.278183
-573.929016	200.957077	868.961609	-581.657166	1.703844	859.684387	-686.568420	246.236496	416.368347	-631.740601	-19.411856	470.408630	-666.962036	245.956802	64.816383	-692.396545	-3.047255	74.244453	-607.790710	307.006378	1284.999512	-597.579041	-84.497070	1293.624390	-562.367554	108.140167	1322.185181	-556.873901	109.709572	1589.734253	-636.708801	337.376953	1049.235840	-621.531311	-135.710602	1061.877563	-517.188904	295.407074	812.004333	-508.963379	-89.650169	829.041504	-568.810852	96.350716	963.794189	348.137726	-54.560650	923.966858	366.098694	127.275955
-573.954224	200.953720	868.962830	-581.671631	1.682733	859.695740	-686.555237	246.242264	416.387512	-631.718506	-19.393351	470.392944	-666.931335	245.945618	64.803940	-692.350830	-3.046053	74.236061	-607.783020	306.994354	1285.019531	-597.620972	-84.521477	1293.590332	-562.381897	108.118027	1322.184937	-556.879517	109.649086	1589.737793	-636.663940	337.321106	1049.279785	-621.584290	-135.705292	1061.842041	-517.181396	295.417145	812.013916	-508.972290	-89.636192	829.025269	-568.833069	96.344505	963.801025	348.123444	-54.552555	923.954224	366.096832	127.276581
-573.966187	200.917664	868.973755	-581.684021	1.706938	859.695496	-686.570740	246.233246	416.364777	-631.732666	-19.402327	470.389252	-666.936951	245.988388	64.820099	-692.350586	-3.046090	74.236870	-607.758362	306.971802	1285.044067	-597.768372	-84.493256	1293.289063	-562.388367	108.083931	1322.181030	-556.883057	109.584038	1589.738037	-636.711609	337.373108	1049.296753	-621.652893	-135.750992	1061.793945	-517.155762	295.398102	812.041321	-509.020538	-89.659607	829.003235	-568.847900	96.331612	963.806213	348.101166	-54.533222	923.955872	366.090515	127.269348
-573.972473	200.930344	868.987366	-581.720398	1.681984	859.693298	-686.601318	246.239151	416.367126	-631.747314	-19.411966	470.411163	-666.968079	245.983261	64.805359	-692.360657	-3.046397	74.239189	-607.762512	306.961761	1285.043091	-597.873901	-84.514694	1293.260742	-562.396729	108.018745	1322.190796	-556.897827	109.509460	1589.738525	-636.641174	337.308899	1049.310669	-621.714111	-135.781616	1061.761597	-517.164490	295.373505	812.054443	-509.063812	-89.679649	828.985352	-568.877563	96.317459	963.812317	348.087860	-54.539391	923.971558	366.086090	127.273613
-573.970703	200.936218	868.984863	-581.743652	1.655717	859.692566	-686.628662	246.251190	416.376404	-631.768066	-19.426384	470.409668	-666.955505	245.978592	64.779594	-692.408936	-3.047795	74.247849	-607.748108	306.920563	1285.073486	-597.805969	-84.590843	1293.511841	-562.418518	107.996071	1322.197754	-556.906006	109.427208	1589.752808	-636.739746	337.394012	1049.302856	-621.757446	-135.802612	1061.761475	-517.180237	295.366486	812.076233	-509.127075	-89.722954	828.975891	-568.895325	96.308075	963.811340	348.078278	-54.535206	923.965942	366.074036	127.280190
-574.019287	200.920837	868.984192	-581.777466	1.668162	859.679077	-686.627502	246.261032	416.356018	-631.761719	-19.428749	470.433441	-666.923401	245.976196	64.782005	-692.424561	-3.065876	74.280388	-607.731506	306.897827	1285.103394	-597.850464	-84.604927	1293.503906	-562.450867	107.950027	1322.195313	-556.908752	109.352135	1589.743408	-636.698486	337.345764	1049.342407	-621.814758	-135.801941	1061.731689	-517.196594	295.349152	812.069702	-509.169159	-89.720970	828.945496	-568.931458	96.300041	963.803467	348.069885	-54.557198	923.966553	366.068390	127.278618
-574.016968	200.914734	868.983826	-581.773865	1.649868	859.688477	-686.632629	246.265137	416.353149	-631.798828	-19.423750	470.423431	-666.934448	245.977081	64.782082	-692.414307	-3.071433	74.260391	-607.711182	306.883118	1285.109741	-597.890625	-84.630241	1293.469849	-562.458862	107.913902	1322.187866	-556.912415	109.271202	1589.741821	-636.746216	337.379700	1049.343506	-621.873047	-135.790497	1061.681274	-517.190002	295.362244	812.101318	-509.202850	-89.740608	828.906250	-568.931580	96.293167	963.808533	348.054535	-54.522190	923.968262	366.045227	127.276260
-574.061646	200.952072	868.988281	-581.804932	1.647544	859.682495	-686.648132	246.258453	416.353851	-631.834412	-19.455528	470.409088	-666.965271	246.004593	64.776344	-692.349548	-3.074363	74.232216	-607.701843	306.853973	1285.140869	-597.930847	-84.674568	1293.448853	-562.454956	107.870956	1322.185547	-556.919434	109.182419	1589.743896	-636.738403	337.376221	1049.395142	-621.925293	-135.759430	1061.659546	-517.205933	295.318054	812.139587	-509.223358	-89.732697	828.892456	-568.968079	96.306999	963.807495	348.042023	-54.515312	923.948303	366.038971	127.281754
-574.059937	200.960297	868.984436	-581.836243	1.599364	859.679138	-686.672058	246.267517	416.358612	-631.847351	-19.464680	470.414490	-667.006287	246.005157	64.769287	-692.393066	-3.072373	74.238754	-607.697632	306.848907	1285.157959	-597.967163	-84.694496	1293.423584	-562.486511	107.853142	1322.172607	-556.907288	109.095749	1589.738159	-636.696838	337.332550	1049.449951	-621.973083	-135.772141	1061.623047	-517.232605	295.304382	812.164246	-509.267273	-89.765900	828.869629	-568.992126	96.287521	963.804749	348.041321	-54.516819	923.941711	366.038025	127.284241
-574.064026	200.964142	868.985352	-581.842285	1.623651	859.673584	-686.663147	246.233765	416.351776	-631.796631	-19.430317	470.422211	-667.012878	245.993759	64.771774	-692.380859	-3.071854	74.233902	-607.673584	306.839661	1285.205933	-598.017883	-84.721611	1293.395386	-562.517151	107.809807	1322.169067	-556.900879	108.997955	1589.745361	-636.701355	337.323517	1049.465210	-622.052002	-135.783569	1061.594238	-517.260742	295.309570	812.181213	-509.319000	-89.616043	828.819092	-568.993103	96.297646	963.801819	348.016296	-54.524910	923.949280	366.033508	127.302612
-574.071716	200.968246	869.003601	-581.868530	1.606149	859.691040	-686.657227	246.218201	416.327515	-631.850830	-19.436436	470.425018	-666.996338	245.992477	64.771202	-692.412048	-3.071013	74.260239	-607.702637	306.805176	1285.181152	-598.070862	-84.758530	1293.367310	-562.489502	107.753967	1322.168335	-556.905945	108.909950	1589.742432	-636.780273	337.394989	1049.459961	-622.109802	-135.778641	1061.569702	-517.285339	295.253693	812.185059	-509.357635	-89.682869	828.817322	-569.014282	96.290375	963.820068	348.012207	-54.531860	923.940674	366.026123	127.287422
-574.077576	200.977081	869.004211	-581.892334	1.598685	859.682983	-686.654785	246.215729	416.308838	-631.854919	-19.411798	470.409454	-666.937927	245.988495	64.774208	-692.425537	-3.074595	74.261070	-607.696594	306.791840	1285.241211	-598.121765	-84.801041	1293.350098	-562.499695	107.738129	1322.162354	-556.898682	108.789734	1589.747314	-636.751953	337.342987	1049.517090	-622.167053	-135.796875	1061.555786	-517.332825	295.299652	812.201843	-509.391083	-89.623573	828.786072	-569.026611	96.286263	963.815857	348.018982	-54.530228	923.949402	366.025574	127.288437
-574.103699	200.960861	869.005493	-581.940979	1.577987	859.683044	-686.663147	246.170151	416.317474	-631.886353	-19.474564	470.433075	-666.876526	245.995834	64.766144	-692.315735	-3.065908	74.242760	-607.673645	306.753845	1285.252075	-598.184692	-84.823715	1293.332886	-562.533508	107.691200	1322.178223	-556.886047	108.709206	1589.745972	-636.769958	337.359009	1049.532349	-622.213745	-135.785873	1061.546387	-517.360291	295.256927	812.201599	-509.433655	-89.627640	828.785583	-569.058899	96.266129	963.816040	348.018372	-54.530087	923.949036	366.024933	127.288696
-574.145203	200.956665	869.026917	-581.992798	1.602925	859.686829	-686.692627	246.166321	416.318726	-631.908752	-19.460966	470.430817	-666.924316	246.009521	64.743332	-692.334229	-3.072056	74.251190	-607.692444	306.734680	1285.259155	-598.229065	-84.867569	1293.331909	-562.550903	107.660782	1322.171265	-556.874634	108.611969	1589.756836	-636.778015	337.308441	1049.585938	-622.260498	-135.850296	1061.552368	-517.394897	295.257690	812.247375	-509.498627	-89.691086	828.780212	-569.091919	96.266060	963.826843	348.033691	-54.515270	923.931946	366.045349	127.310524
-574.133545	200.929077	869.039429	-582.017883	1.585112	859.710205	-686.692688	246.133896	416.304718	-631.907043	-19.458368	470.443207	-666.864380	245.986954	64.735336	-692.347839	-3.071634	74.225586	-607.676331	306.690796	1285.298218	-598.273865	-84.920120	1293.303467	-562.582153	107.636726	1322.167480	-556.871765	108.529213	1589.755493	-636.863770	337.348389	1049.596069	-622.299255	-135.828964	1061.545654	-517.465881	295.277740	812.257019	-509.540039	-89.634048	828.751343	-569.109680	96.247261	963.845947	348.030609	-54.514591	923.929321	366.042267	127.311272
-574.131775	200.931320	869.037415	-582.035034	1.551455	859.710938	-686.731262	246.117920	416.285217	-631.946899	-19.459267	470.447113	-666.871338	245.967865	64.738503	-692.480713	-3.075042	74.244911	-607.686584	306.656708	1285.318726	-598.313843	-84.960686	1293.275024	-562.595886	107.606384	1322.196899	-556.867249	108.422920	1589.754883	-636.827515	337.276489	1049.653076	-622.358398	-135.844284	1061.498901	-517.498718	295.235413	812.253906	-509.597260	-89.658714	828.737427	-569.122681	96.233147	963.845886	348.028473	-54.528698	923.939209	366.054321	127.303146
-574.151245	200.906860	869.038269	-582.058960	1.531058	859.718994	-686.761658	246.102539	416.286377	-631.966736	-19.457668	470.442566	-666.937195	245.985565	64.738441	-692.615601	-3.079463	74.265480	-607.669067	306.628510	1285.331177	-598.332275	-85.007614	1293.280518	-562.621704	107.552856	1322.183960	-556.869690	108.336311	1589.751953	-636.891724	337.324036	1049.677246	-622.387573	-135.866074	1061.477173	-517.530029	295.266754	812.254639	-509.593872	-89.650375	828.723816	-569.142517	96.213936	963.850342	348.027435	-54.518005	923.949707	366.047394	127.322891
-574.165833	200.926163	869.039001	-582.125061	1.511867	859.705505	-686.773376	246.102936	416.299835	-631.973328	-19.466980	470.423584	-666.911316	245.994186	64.737610	-692.622925	-3.094826	74.264877	-607.677063	306.599365	1285.359375	-598.392517	-85.056129	1293.225464	-562.628540	107.520882	1322.167603	-556.851135	108.251747	1589.746704	-636.889709	337.317413	1049.704346	-622.447266	-135.884140	1061.428589	-517.586182	295.340240	812.268250	-509.632813	-89.641365	828.727112	-569.178284	96.205437	963.843140	348.024414	-54.501995	923.929321	366.044525	127.321236
-574.126343	200.902588	869.033447	-582.152283	1.485131	859.711670	-686.748474	246.059753	416.287872	-631.991089	-19.477375	470.413391	-666.892700	246.002457	64.742081	-692.636353	-3.098740	74.269470	-607.674988	306.592072	1285.393677	-598.445862	-85.099869	1293.193726	-562.621460	107.474709	1322.163208	-556.855042	108.173050	1589.732178	-636.897278	337.279419	1049.732056	-622.486877	-135.936951	1061.413940	-517.593689	295.336365	812.275818	-509.672241	-89.640984	828.675781	-569.178345	96.183388	963.844177	348.019073	-54.495876	923.929260	366.031586	127.352051
-574.142151	200.840927	869.017456	-582.182129	1.431680	859.720032	-686.755188	246.023972	416.248444	-632.020752	-19.498716	470.436249	-666.845276	245.989807	64.743607	-692.434143	-3.096944	74.229141	-607.660278	306.550629	1285.424561	-598.463013	-85.129478	1293.183105	-562.674561	107.446312	1322.150269	-556.848633	108.086243	1589.729370	-636.923096	337.301697	1049.744385	-622.530273	-135.943634	1061.380005	-517.654785	295.341705	812.286743	-509.692932	-89.657120	828.659973	-569.200256	96.137093	963.840820	348.000153	-54.487240	923.932068	366.026520	127.349335
-574.166321	200.820389	869.017578	-582.226196	1.432266	859.725647	-686.790955	246.005844	416.246246	-632.023376	-19.518488	470.423401	-666.820923	245.987930	64.742668	-692.328003	-3.089693	74.226257	-607.679443	306.531464	1285.446045	-598.529602	-85.146477	1293.150635	-562.693848	107.398636	1322.144287	-556.854614	108.001404	1589.718750	-636.937622	337.300690	1049.788208	-622.616699	-135.974457	1061.338013	-517.664246	295.389160	812.297546	-510.050079	-89.947052	828.399231	-569.231750	96.128349	963.843506	348.012665	-54.494076	923.937378	366.045502	127.351067
-574.153625	200.791824	869.040466	-582.257263	1.385286	859.720398	-686.816040	245.988495	416.262177	-632.020813	-19.491377	470.419067	-666.807678	245.987152	64.741402	-692.414185	-3.089519	74.213615	-607.661377	306.468079	1285.464233	-598.587036	-85.212097	1293.122192	-562.705261	107.328766	1322.170044	-556.865479	107.924469	1589.721680	-636.879456	337.215790	1049.806763	-622.635864	-135.975662	1061.322388	-517.693115	295.429596	812.303650	-509.791473	-89.673256	828.579651	-569.250488	96.075401	963.852417	348.034760	-54.471336	923.942261	366.054352	127.363838
-574.156494	200.793381	869.041870	-582.302185	1.331646	859.738159	-686.863098	246.006943	416.280945	-632.080750	-19.565279	470.436584	-666.819885	245.972000	64.753693	-692.450684	-3.084997	74.214806	-607.632446	306.414703	1285.485718	-598.587769	-85.271820	1293.103271	-562.845886	107.342667	1322.146729	-556.869385	108.084328	1589.701416	-636.885071	337.233032	1049.840942	-622.672058	-135.959976	1061.292725	-517.714050	295.401276	812.319519	-509.829865	-89.682220	828.573242	-569.279541	96.057205	963.862854	348.051239	-54.470531	923.939514	366.059204	127.381844
-574.185303	200.743607	869.029846	-582.349792	1.300754	859.732300	-686.837219	245.929871	416.261169	-632.110229	-19.556639	470.422852	-666.804016	245.987732	64.763313	-692.383423	-3.071879	74.218231	-607.652527	306.373413	1285.510498	-598.638794	-85.300865	1293.110962	-562.776367	107.229973	1322.144897	-556.864746	107.776024	1589.711426	-636.867371	337.219818	1049.881470	-622.693359	-135.973785	1061.257080	-517.730286	295.386505	812.334412	-509.824707	-89.712776	828.560669	-569.304626	96.018135	963.852783	348.062805	-54.487713	923.941040	366.084717	127.329613
-574.193237	200.688156	869.026733	-582.398010	1.257814	859.750488	-686.843567	245.913681	416.247864	-632.125793	-19.594049	470.447083	-666.802856	245.981796	64.734123	-692.601379	-3.078539	74.254951	-607.628357	306.341736	1285.501099	-598.669250	-85.341942	1293.083618	-562.819702	107.189308	1322.150391	-556.869629	107.706879	1589.705078	-636.900391	337.256134	1049.886475	-622.776184	-136.051056	1061.259033	-517.752197	295.383942	812.331909	-510.203369	-90.011597	828.304199	-569.333069	95.977440	963.860779	348.075378	-54.471664	923.932129	366.076721	127.324409
-574.203430	200.701660	869.027283	-582.448425	1.209180	859.740356	-686.877441	245.883713	416.256836	-632.149841	-19.614578	470.436737	-666.879333	245.974655	64.732063	-692.628235	-3.094290	74.248650	-607.623413	306.313599	1285.529053	-598.734802	-85.403580	1293.073975	-562.802429	107.118866	1322.147339	-556.896301	107.854782	1589.690918	-636.868896	337.213043	1049.916138	-622.850159	-136.017059	1061.221558	-517.728638	295.417053	812.347229	-510.251556	-90.042145	828.272644	-569.360535	95.954224	963.855469	348.077911	-54.475090	923.932800	366.088013	127.341476
-574.223755	200.583313	869.010193	-582.476990	1.148715	859.754883	-686.875671	245.872391	416.266388	-632.168640	-19.622730	470.414215	-666.858704	245.967468	64.738968	-692.607971	-3.093910	74.246307	-607.616272	306.263702	1285.557617	-598.802734	-85.424896	1293.042969	-562.848999	107.043701	1322.149170	-556.915039	107.554741	1589.697388	-636.877014	337.243439	1049.918945	-622.893616	-136.037918	1061.181152	-517.713074	295.380798	812.375183	-510.291138	-90.018616	828.253418	-569.378357	95.878471	963.854309	348.089569	-54.452629	923.932495	366.086090	127.361893
-574.221985	200.581848	869.021118	-582.507996	1.068920	859.773804	-686.927551	245.846527	416.264679	-632.217224	-19.655371	470.435913	-666.938416	245.986572	64.747879	-692.634644	-3.095870	74.234169	-607.605957	306.228760	1285.590088	-598.854065	-85.493416	1293.055786	-562.890442	107.002632	1322.126465	-556.921509	107.462540	1589.702881	-636.861755	337.210205	1049.950562	-622.975586	-136.057266	1061.171143	-517.730774	295.321320	812.389160	-510.339447	-90.068932	828.255127	-569.410889	95.842979	963.871094	348.086945	-54.458488	923.921021	366.090973	127.366608
-574.248413	200.482224	869.001770	-582.565979	1.017566	859.761169	-686.914063	245.799377	416.267853	-632.218323	-19.697826	470.424316	-666.898254	245.984558	64.745689	-692.634216	-3.113513	74.231888	-607.591553	306.142853	1285.599121	-598.902832	-85.541107	1293.028931	-562.931030	106.947815	1322.132813	-556.937561	107.393654	1589.710571	-636.801941	337.144623	1049.973877	-623.028748	-136.069229	1061.156128	-517.711914	295.324310	812.409546	-510.371582	-90.086830	828.269531	-569.444702	95.767883	963.854309	348.099030	-54.450592	923.914856	366.100616	127.371544
-574.248291	200.458023	869.001038	-582.626221	0.948194	859.768860	-686.942932	245.795288	416.264343	-632.278992	-19.735977	470.425049	-666.875305	245.985672	64.751839	-692.629639	-3.107610	74.229675	-607.587402	306.127991	1285.615112	-598.987061	-85.558662	1293.036987	-562.909302	106.856903	1322.148315	-556.951111	107.318199	1589.713379	-636.772156	337.143860	1050.014648	-623.094116	-136.121460	1061.147583	-517.697449	295.300110	812.425293	-510.411865	-90.120125	828.251526	-569.469482	95.723526	963.857483	348.099243	-54.445988	923.914490	366.102020	127.374062
-574.278687	200.366974	868.985901	-582.646606	0.851218	859.779480	-686.938293	245.752701	416.267975	-632.303467	-19.766758	470.414917	-666.861511	245.984848	64.748245	-692.626038	-3.107533	74.232468	-607.557312	306.097382	1285.642822	-599.046936	-85.616776	1293.014038	-562.952454	106.811844	1322.152100	-557.013367	107.213470	1589.727295	-636.750793	337.118011	1050.002563	-623.156738	-136.119080	1061.136108	-517.676208	295.239532	812.440674	-510.480377	-90.137848	828.260559	-569.491272	95.642776	963.855530	348.109894	-54.468231	923.915344	366.137329	127.329971
-574.279785	200.344147	869.001404	-582.685303	0.789471	859.789429	-686.959473	245.737595	416.274963	-632.314575	-19.804441	470.442963	-666.838196	245.973969	64.739799	-692.599121	-3.103646	74.230125	-607.552490	306.018250	1285.629272	-599.094482	-85.663612	1292.998169	-563.002625	106.755302	1322.145630	-557.027466	107.136581	1589.723022	-636.711731	337.038971	1050.015381	-623.214722	-136.166351	1061.119263	-517.662354	295.225281	812.471008	-510.520935	-90.192940	828.238770	-569.508911	95.596901	963.867859	348.099426	-54.424896	923.906067	366.136810	127.359131
-574.286316	200.311417	869.009460	-582.707581	0.758513	859.784241	-686.999207	245.704422	416.270508	-632.288208	-19.800060	470.420441	-666.920105	245.988297	64.739014	-692.566040	-3.105850	74.226097	-607.547241	305.969391	1285.651123	-599.123962	-85.715973	1293.024902	-563.013000	106.712631	1322.149170	-557.001343	107.097275	1589.717041	-636.672241	337.008331	1050.040649	-623.296936	-136.226868	1061.126099	-517.637146	295.140472	812.459900	-510.583862	-90.231644	828.241272	-569.533569	95.558144	963.869873	348.098480	-54.424114	923.914917	366.142975	127.348831
-574.299500	200.188828	868.987976	-582.731628	0.651915	859.797546	-687.000427	245.675705	416.269165	-632.321411	-19.841446	470.442169	-666.878784	245.970444	64.749870	-692.611084	-3.150365	74.225624	-607.547607	305.936371	1285.671753	-599.190613	-85.740555	1293.009033	-563.028870	106.625488	1322.161621	-557.024658	107.017784	1589.719238	-636.625427	336.946747	1050.063110	-623.361084	-136.230499	1061.110474	-517.622192	295.094055	812.480347	-510.651093	-90.255173	828.234131	-569.553955	95.460030	963.866821	348.091919	-54.434116	923.934998	366.165100	127.337921
-574.293274	200.156586	868.997864	-582.780334	0.605022	859.789368	-687.001648	245.630447	416.324738	-632.364075	-19.892635	470.429962	-666.845459	245.961533	64.765587	-692.588379	-3.151290	74.235008	-607.514465	305.898712	1285.690674	-599.244690	-85.787399	1292.997192	-563.066650	106.561859	1322.166992	-557.039307	106.940727	1589.719360	-636.556213	336.863068	1050.082031	-623.403381	-136.240799	1061.108643	-517.569946	295.019165	812.507629	-510.400970	-90.025337	828.458313	-569.571960	95.409233	963.866760	348.090546	-54.431805	923.936035	366.169189	127.347504
-574.322144	200.078812	868.992004	-582.817200	0.517772	859.789185	-687.014587	245.584488	416.307281	-632.412048	-19.920973	470.443329	-666.895020	245.966782	64.752068	-692.615417	-3.145395	74.226494	-607.500000	305.845093	1285.672852	-599.315674	-85.850449	1292.999146	-563.084045	106.510948	1322.156250	-557.078247	106.867561	1589.724121	-636.495056	336.785095	1050.094971	-623.490906	-136.301758	1061.092407	-517.543396	294.901611	812.518860	-510.464722	-90.115318	828.449646	-569.615417	95.329849	963.864929	348.103607	-54.431259	923.923279	366.188904	127.367310
-574.325012	200.023392	868.986023	-582.844543	0.441897	859.793579	-687.027893	245.561920	416.298187	-632.411194	-19.965336	470.432251	-666.892517	245.960770	64.756126	-692.629150	-3.146176	74.208969	-607.490356	305.788574	1285.662231	-599.360840	-85.902710	1292.993652	-563.114075	106.441864	1322.137085	-557.101440	106.803070	1589.711914	-636.485107	336.757507	1050.078613	-623.574219	-136.310349	1061.101318	-517.524780	294.820221	812.496704	-510.528046	-90.172935	828.443970	-569.633179	95.268852	963.864563	348.097382	-54.437107	923.915161	366.186493	127.369583
-574.343262	199.912415	868.963562	-582.884033	0.360540	859.789246	-687.060669	245.526367	416.315277	-632.429688	-19.994471	470.422272	-666.872986	245.958420	64.759605	-692.623596	-3.146087	74.210541	-607.450439	305.743103	1285.673462	-599.398926	-85.945305	1292.984009	-563.140259	106.382156	1322.125732	-557.124756	106.739571	1589.709717	-636.511597	336.752014	1050.033691	-623.628479	-136.346344	1061.093750	-517.494446	294.733612	812.483093	-510.576630	-90.241287	828.438782	-569.660095	95.179924	963.851379	348.069366	-54.433418	923.919189	366.191345	127.375603
-574.300354	199.873993	868.969238	-582.908325	0.292465	859.786072	-687.067200	245.495331	416.318848	-632.452820	-20.002266	470.385437	-666.888367	245.959457	64.755455	-692.616089	-3.148733	74.217339	-607.419739	305.683075	1285.658569	-599.470459	-86.002235	1292.961182	-563.268921	106.384903	1322.085327	-557.150330	106.685730	1589.695557	-636.525330	336.748718	1049.986084	-623.717773	-136.406189	1061.104248	-517.466675	294.601868	812.471680	-510.655365	-90.336517	828.427917	-569.657532	95.120308	963.852905	348.059113	-54.405739	923.921692	366.191040	127.371002
-574.292175	199.813431	868.988037	-582.932495	0.252817	859.792053	-687.101929	245.465607	416.333221	-632.459412	-20.067471	470.401550	-666.955200	245.971268	64.762375	-692.615967	-3.146104	74.216072	-607.431946	305.649231	1285.640015	-599.537659	-86.042313	1292.957153	-563.153625	106.260658	1322.121704	-557.165649	106.618202	1589.704834	-636.476379	336.685883	1049.989990	-623.778442	-136.470490	1061.118652	-517.452393	294.478027	812.472961	-510.722260	-90.446831	828.435913	-569.684998	95.062599	963.866638	348.058136	-54.405224	923.920959	366.189972	127.370987
-574.329895	199.730545	868.972473	-582.990967	0.174069	859.800415	-687.111633	245.437286	416.344513	-632.475708	-20.115173	470.382111	-666.989136	245.972504	64.736832	-692.622375	-3.146595	74.221962	-607.414490	305.574310	1285.611572	-599.596985	-86.098442	1292.965210	-563.170166	106.193504	1322.138672	-557.195251	106.572166	1589.713379	-636.500183	336.653412	1049.991699	-623.837830	-136.490753	1061.110474	-517.433350	294.303284	812.467712	-510.804199	-90.541817	828.447510	-569.729248	94.992493	963.863281	348.067963	-54.409096	923.927979	366.210602	127.342392
-574.326355	199.660187	868.978760	-583.005066	0.080640	859.799805	-687.088318	245.397720	416.323090	-632.487305	-20.162199	470.413208	-666.977356	245.974197	64.759773	-692.612183	-3.159728	74.198769	-607.395386	305.519165	1285.611816	-599.623779	-86.154831	1292.994507	-563.219360	106.148247	1322.120239	-557.212524	106.519531	1589.712402	-636.433655	336.548584	1049.987305	-623.919983	-136.517563	1061.132690	-517.430786	294.243927	812.462769	-510.858032	-90.647041	828.445618	-569.738525	94.907112	963.866272	348.066010	-54.432762	923.933044	366.211578	127.339439
-574.334167	199.583771	868.972595	-583.058044	0.044704	859.800476	-687.080139	245.353943	416.324585	-632.505554	-20.194536	470.391541	-666.924988	245.971039	64.758980	-692.595154	-3.171861	74.190277	-607.388794	305.460449	1285.601929	-599.684998	-86.221268	1292.981323	-563.228455	106.079720	1322.112427	-557.231873	106.466988	1589.706055	-636.430115	336.495758	1049.940430	-623.975769	-136.611694	1061.153442	-517.415710	294.170746	812.433105	-510.948792	-90.755280	828.438660	-569.774231	94.851532	963.864014	348.103394	-54.435783	923.919250	366.236847	127.340546
-574.331970	199.517899	868.978760	-583.092102	-0.020267	859.803284	-687.092407	245.316025	416.347992	-632.542175	-20.267473	470.397705	-666.927429	245.936966	64.750999	-692.613342	-3.195610	74.211098	-607.366272	305.395874	1285.569458	-599.744080	-86.263748	1292.981934	-563.252197	106.021736	1322.120483	-557.245911	106.415359	1589.696777	-636.425415	336.461853	1049.912231	-624.063538	-136.693695	1061.142212	-517.406616	294.069611	812.401001	-511.010468	-90.876465	828.432922	-569.796570	94.783073	963.868958	348.112579	-54.446510	923.924316	366.234711	127.351555
-574.354370	199.415344	868.944519	-583.118469	-0.133747	859.799744	-687.123413	245.335815	416.353546	-632.567627	-20.349627	470.412170	-666.965881	245.928818	64.752846	-692.618347	-3.201756	74.201111	-607.306641	305.340271	1285.583618	-599.770325	-86.339905	1292.993164	-563.395142	106.009178	1322.059448	-557.269714	106.369865	1589.691040	-636.389160	336.367584	1049.906128	-624.129639	-136.773972	1061.158325	-517.389526	293.990540	812.376160	-511.054077	-90.962990	828.470337	-569.814026	94.690155	963.850159	348.084045	-54.451050	923.944397	366.232513	127.321915
-574.354675	199.357925	868.947876	-583.175415	-0.221552	859.790710	-687.147461	245.319489	416.354767	-632.620728	-20.404377	470.389526	-666.975647	245.939621	64.747978	-692.621033	-3.215402	74.189346	-607.287109	305.268341	1285.541260	-599.883179	-86.428329	1292.960083	-563.396790	105.958168	1322.063965	-557.285767	106.322914	1589.685059	-636.431885	336.351410	1049.858154	-624.203369	-136.862915	1061.156982	-517.389587	293.840973	812.347961	-511.124176	-91.061310	828.470947	-569.850708	94.609901	963.847656	348.115631	-54.461811	923.919495	366.248749	127.313889
-574.446350	199.423492	868.955078	-583.629883	0.200309	859.710205	-687.196411	245.304871	416.377502	-632.649536	-20.447813	470.301697	-667.042236	245.944473	64.742317	-692.630615	-3.222005	74.214058	-607.286194	305.220428	1285.510010	-599.919861	-86.480141	1292.969604	-563.427429	105.905708	1322.065918	-557.305908	106.286644	1589.686890	-636.374146	336.221405	1049.839111	-624.268372	-136.966324	1061.201294	-517.382385	293.751984	812.337585	-511.165039	-91.181564	828.486511	-570.077698	94.782974	963.803345	348.105713	-54.468857	923.933838	366.247772	127.296753
-574.354614	199.247299	868.954773	-583.263916	-0.352228	859.792297	-687.179626	245.272339	416.361420	-632.638489	-20.461857	470.361694	-667.048035	245.980484	64.762886	-692.606934	-3.215600	74.193329	-607.249756	305.147369	1285.505005	-599.959839	-86.540825	1292.988647	-563.447449	105.826149	1322.069824	-557.318970	106.241875	1589.684814	-636.331177	336.122345	1049.814453	-624.345825	-137.053177	1061.238525	-517.373474	293.578064	812.322083	-511.227478	-91.267204	828.503418	-569.899597	94.483345	963.852051	348.102448	-54.465195	923.933777	366.244507	127.286469
-574.323853	199.142471	868.954041	-583.259338	-0.452992	859.800415	-687.160645	245.228592	416.383514	-632.646729	-20.494284	470.383575	-667.022766	245.979752	64.760643	-692.618530	-3.221628	74.216164	-607.250183	305.008240	1285.401978	-600.030212	-86.620552	1293.011353	-563.447632	105.771957	1322.065186	-557.316833	106.205467	1589.675781	-636.328308	336.057861	1049.776367	-624.392334	-137.105301	1061.222412	-517.349426	293.536438	812.289063	-511.242737	-91.342331	828.536804	-569.898254	94.384354	963.857361	348.101013	-54.459824	923.934692	366.232361	127.274315
-574.316101	199.085983	868.935791	-583.288391	-0.504539	859.795105	-687.167480	245.172958	416.360291	-632.687683	-20.563196	470.390350	-667.015259	245.971390	64.740532	-692.614136	-3.223953	74.201019	-607.200378	304.985870	1285.453369	-600.066589	-86.682472	1293.022705	-563.476868	105.710327	1322.039917	-557.334778	106.161293	1589.680298	-636.248413	335.885590	1049.786621	-624.441895	-137.213730	1061.248535	-517.337524	293.449341	812.271057	-511.279358	-91.458054	828.548401	-569.906799	94.334953	963.845642	348.104218	-54.487831	923.931396	366.230469	127.255379
-574.349976	198.985916	868.907715	-583.351196	-0.642114	859.807129	-687.188293	245.187210	416.361664	-632.666748	-20.612875	470.404297	-666.984375	245.940674	64.733192	-692.596008	-3.217645	74.198395	-607.197449	304.931335	1285.402588	-600.115540	-86.756248	1293.022461	-563.488159	105.636330	1322.061279	-557.338867	106.118103	1589.670044	-636.215088	335.811584	1049.755981	-624.505005	-137.269791	1061.280029	-517.329163	293.361786	812.235291	-511.356873	-91.555275	828.538086	-569.941345	94.235138	963.837341	348.120850	-54.509193	923.942139	366.224884	127.258926
-574.351807	198.929749	868.911682	-583.388062	-0.684191	859.786316	-687.190918	245.138672	416.347321	-632.685364	-20.661610	470.381989	-667.002441	245.941360	64.726700	-692.562195	-3.210806	74.179794	-607.170898	304.879669	1285.404785	-600.179504	-86.829811	1293.036743	-563.506165	105.584488	1322.054321	-557.346497	106.086449	1589.667847	-636.186707	335.687103	1049.743164	-624.569946	-137.379196	1061.281372	-517.298706	293.272919	812.243774	-511.378906	-91.640770	828.578186	-569.962830	94.171852	963.828430	348.116364	-54.527439	923.961304	366.219788	127.250504
-574.481079	198.955505	868.921204	-583.830566	-0.311736	859.724060	-687.280029	245.150528	416.396484	-632.764587	-20.747387	470.330750	-667.096436	245.954117	64.754356	-692.606262	-3.227640	74.192085	-607.133362	304.803406	1285.380005	-600.215515	-86.907272	1293.049194	-563.523621	105.510872	1322.022339	-557.351990	106.055855	1589.663208	-636.216370	335.655151	1049.711060	-624.625793	-137.450363	1061.310059	-517.284119	293.205658	812.222168	-511.434570	-91.714035	828.597351	-570.201660	94.310631	963.794800	348.140076	-54.509056	923.955505	366.221863	127.212540
-574.490234	198.896729	868.931213	-583.892822	-0.374683	859.724792	-687.308411	245.162659	416.418427	-632.779297	-20.777084	470.290955	-667.145142	245.948105	64.755974	-692.640259	-3.247474	74.201523	-607.133301	304.773132	1285.389893	-600.276123	-86.937920	1293.072998	-563.561035	105.460312	1322.036377	-557.355957	106.017593	1589.668213	-636.207947	335.606689	1049.702515	-624.686340	-137.490143	1061.309692	-517.290039	293.072937	812.230530	-511.484741	-91.815971	828.596924	-570.235107	94.242790	963.799622	348.131287	-54.551659	923.976318	366.215912	127.191650
-574.490234	198.805679	868.911743	-583.921265	-0.499044	859.738953	-687.324463	245.136597	416.412445	-632.799255	-20.862022	470.300751	-667.149353	245.948105	64.752472	-692.614319	-3.241444	74.201111	-607.135498	304.703979	1285.368530	-600.341431	-87.005913	1293.051270	-563.554626	105.372383	1322.063721	-557.366028	105.978477	1589.653320	-636.274231	335.614349	1049.673096	-624.740967	-137.588013	1061.328003	-517.271362	292.977631	812.207031	-511.542755	-91.931877	828.606262	-570.255066	94.151642	963.798340	348.151703	-54.563148	923.971375	366.231995	127.198822
-574.484131	198.705627	868.904175	-583.923218	-0.602252	859.761047	-687.303650	245.068069	416.401642	-632.798035	-20.894493	470.307098	-667.128601	245.949234	64.767868	-692.635132	-3.260364	74.182190	-607.091125	304.634796	1285.358765	-600.339417	-87.086639	1293.094971	-563.573669	105.314400	1322.021362	-557.373291	105.942612	1589.655640	-636.237732	335.541077	1049.658203	-624.802063	-137.630524	1061.352539	-517.259033	292.818542	812.186829	-511.597290	-92.016518	828.601990	-570.265564	94.065048	963.807434	348.144409	-54.546143	923.952515	366.184998	127.200180
-574.555420	198.643341	868.875061	-583.967346	-0.681656	859.735840	-687.349426	245.052032	416.407166	-632.789246	-20.943340	470.276337	-667.185059	245.950653	64.757378	-692.434326	-3.255152	74.156616	-607.106201	304.609497	1285.332764	-600.378357	-87.118851	1293.092041	-563.585388	105.257904	1322.012085	-557.368164	105.909248	1589.645020	-636.218262	335.465576	1049.655151	-624.853516	-137.712799	1061.351929	-517.254822	292.708496	812.184143	-511.641846	-92.124306	828.625366	-570.307800	93.997108	963.779053	348.143402	-54.546429	923.951416	366.184021	127.186134
-574.575623	198.526215	868.854126	-584.003662	-0.771362	859.742188	-687.347534	245.040985	416.411896	-632.825623	-21.020092	470.300903	-667.163452	245.951859	64.762794	-692.393738	-3.275045	74.139755	-607.095703	304.562408	1285.290161	-600.434692	-87.173470	1293.078491	-563.574768	105.190506	1322.029541	-557.365051	105.871010	1589.638672	-636.185181	335.351349	1049.634155	-624.908386	-137.746857	1061.375854	-517.238708	292.659241	812.166931	-511.692291	-92.207153	828.623291	-570.332520	93.905731	963.772034	348.152924	-54.563900	923.950989	366.176361	127.165375
-574.484131	198.351807	868.867493	-583.603760	-1.333326	859.809692	-687.305176	244.991455	416.396912	-632.810486	-21.059492	470.358765	-667.178711	245.950150	64.751457	-692.459839	-3.267009	74.139015	-607.088867	304.467529	1285.290161	-600.434814	-87.240501	1293.103027	-563.595154	105.131920	1322.010742	-557.365051	105.827209	1589.631470	-636.137512	335.270966	1049.634033	-624.949402	-137.808441	1061.380005	-517.228638	292.572845	812.154419	-511.753906	-92.316795	828.613525	-570.139038	93.590034	963.819763	348.191986	-54.597275	923.941345	366.193481	127.171379
-574.483765	198.221863	868.842468	-583.603821	-1.478890	859.829407	-687.276123	244.944366	416.384064	-632.841431	-21.093094	470.392426	-667.154846	245.948334	64.747833	-692.623596	-3.271551	74.166214	-607.089783	304.404633	1285.248779	-600.484131	-87.296951	1293.127686	-563.597290	105.051880	1322.029907	-557.342896	105.793541	1589.634277	-636.185425	335.260071	1049.618286	-625.016418	-137.925079	1061.396118	-517.235535	292.439697	812.123779	-512.135925	-92.663620	828.391785	-570.152466	93.475456	963.819458	348.199707	-54.590748	923.952881	366.191650	127.174538
-574.642639	198.283188	868.844116	-584.091370	-1.076392	859.757751	-687.386230	244.937897	416.434143	-632.920776	-21.166094	470.314301	-667.277588	245.944778	64.777039	-692.638489	-3.320497	74.198441	-607.086792	304.350464	1285.254272	-600.485718	-87.339813	1293.128052	-563.602478	104.990860	1322.030029	-557.339783	105.758499	1589.620972	-636.171753	335.173859	1049.590088	-625.043945	-137.970520	1061.411011	-517.211304	292.438049	812.129517	-512.204102	-92.777534	828.390503	-570.410400	93.645058	963.775513	348.198578	-54.593769	923.966431	366.179321	127.141815
-574.648621	198.233231	868.853943	-584.096985	-1.116604	859.753174	-687.374329	244.897858	416.435608	-632.934753	-21.167862	470.271973	-667.216858	245.943329	64.782730	-692.366211	-3.305749	74.124191	-607.079895	304.277008	1285.192505	-600.499878	-87.379883	1293.141357	-563.616333	104.945618	1322.027344	-557.338745	105.731316	1589.623535	-636.189514	335.143921	1049.567383	-625.081421	-138.034958	1061.405884	-517.200378	292.354431	812.117004	-512.246155	-92.848061	828.399170	-570.418640	93.592697	963.778015	348.192047	-54.583630	923.964417	366.163269	127.153748
-574.681274	198.125610	868.839905	-584.155823	-1.182809	859.755188	-687.359741	244.871979	416.446320	-632.990540	-21.227457	470.289398	-667.213745	245.943222	64.780083	-692.310669	-3.306644	74.120018	-607.088501	304.229614	1285.203247	-600.519165	-87.425919	1293.166504	-563.628540	104.886932	1322.024780	-557.319458	105.688385	1589.625000	-636.154419	335.032043	1049.564453	-625.102661	-138.092697	1061.416260	-517.191345	292.305786	812.125916	-512.296265	-92.929474	828.398682	-570.447998	93.510872	963.770752	348.196014	-54.581432	923.968628	366.148987	127.136215
-574.700989	198.021469	868.818970	-584.154175	-1.264529	859.775146	-687.355774	244.838455	416.425781	-632.997253	-21.258451	470.303558	-667.226685	245.915894	64.765610	-692.351074	-3.327634	74.131523	-607.106812	304.160614	1285.169067	-600.577454	-87.501770	1293.159668	-563.637024	104.839600	1322.026855	-557.303772	105.648773	1589.611816	-636.212036	335.037170	1049.535034	-625.145142	-138.128677	1061.416748	-517.203979	292.269836	812.099365	-512.346924	-92.979973	828.389771	-570.463989	93.438995	963.771973	348.198334	-54.567810	923.959595	366.134369	127.148689
-574.729187	197.928665	868.799316	-584.193237	-1.346931	859.769165	-687.369202	244.804031	416.428894	-633.052063	-21.336561	470.302307	-667.255127	245.922867	64.747253	-692.361450	-3.326193	74.138603	-607.101501	304.124512	1285.180054	-600.558044	-87.563232	1293.178833	-563.649963	104.775856	1322.023804	-557.288391	105.608246	1589.599731	-636.171204	334.924164	1049.543701	-625.138184	-138.130402	1061.409668	-517.204285	292.129211	812.101074	-512.044006	-92.752151	828.624817	-570.495972	93.357368	963.759277	348.207001	-54.615887	923.965576	366.115692	127.174271
-574.726196	197.922699	868.809021	-584.207947	-1.426326	859.749268	-687.369141	244.770691	416.459259	-633.062866	-21.348038	470.314880	-667.268616	245.898239	64.742271	-692.422119	-3.335151	74.131912	-607.128540	304.038300	1285.161499	-600.574585	-87.606239	1293.180908	-563.663391	104.718109	1322.007080	-557.271912	105.567093	1589.604248	-636.235474	334.920502	1049.514771	-625.154480	-138.155899	1061.434570	-517.197449	292.059265	812.111023	-512.056763	-92.808495	828.638000	-570.504822	93.301102	963.753784	348.202301	-54.599705	923.965393	366.120911	127.162697
-574.725464	197.824234	868.787598	-584.251221	-1.469278	859.728760	-687.353455	244.729523	416.428741	-633.095398	-21.407871	470.295380	-667.250122	245.907684	64.780167	-692.369324	-3.331603	74.122971	-607.132446	303.985229	1285.141235	-600.589783	-87.670967	1293.208496	-563.675720	104.667679	1322.013062	-557.250122	105.534714	1589.598633	-636.220947	334.817535	1049.491821	-625.178955	-138.211075	1061.422974	-517.189392	292.052582	812.098328	-512.100220	-92.871895	828.627808	-570.517761	93.227142	963.731934	348.220825	-54.607021	923.981262	366.110626	127.155685
-574.584167	197.604477	868.785767	-583.787170	-2.126562	859.845032	-687.265564	244.647095	416.406403	-633.062378	-21.438656	470.381287	-667.211121	245.905640	64.775383	-692.336060	-3.340950	74.116974	-607.147766	303.933594	1285.126831	-600.606384	-87.736748	1293.182373	-563.691833	104.607300	1322.011475	-557.232422	105.498589	1589.591431	-636.198181	334.702728	1049.487427	-625.194092	-138.290070	1061.438110	-517.193115	291.927795	812.088013	-512.142334	-92.955284	828.633911	-570.271973	92.875000	963.798523	348.214966	-54.593296	923.964355	366.083984	127.169540
-574.605408	197.511292	868.766174	-583.785339	-2.205941	859.848694	-687.258484	244.614716	416.391785	-633.052612	-21.459373	470.397766	-667.247314	245.908142	64.769478	-692.365112	-3.327585	74.083771	-607.170593	303.857513	1285.110352	-600.601868	-87.788490	1293.192871	-563.691162	104.553284	1322.009033	-557.208740	105.464134	1589.569702	-636.190735	334.601471	1049.485596	-625.190491	-138.344452	1061.429932	-517.195557	291.864319	812.085205	-512.139648	-93.001762	828.637512	-570.285339	92.801117	963.791504	348.231140	-54.592968	923.964111	366.091003	127.173927
-574.611450	197.460907	868.759888	-583.819092	-2.291887	859.842285	-687.225647	244.589325	416.399780	-633.087341	-21.492809	470.397247	-667.218628	245.905975	64.768639	-692.349976	-3.344568	74.105652	-607.193237	303.817139	1285.109497	-600.603394	-87.864868	1293.221680	-563.702209	104.515335	1321.988403	-557.193481	105.420700	1589.579102	-636.261230	334.594086	1049.441284	-625.190674	-138.367676	1061.443115	-517.189758	291.806824	812.074707	-512.158752	-93.051239	828.647034	-570.304749	92.732491	963.785095	348.221191	-54.590240	923.961670	366.067017	127.169418
-574.621582	197.375519	868.747620	-583.833313	-2.368583	859.873901	-687.195862	244.541931	416.390137	-633.135315	-21.560266	470.403595	-667.178101	245.911758	64.765106	-692.358154	-3.368835	74.125023	-607.223938	303.761810	1285.088989	-600.589661	-87.913246	1293.240967	-563.694153	104.466339	1322.013916	-557.169861	105.382301	1589.580566	-636.244629	334.487823	1049.431641	-625.190125	-138.460190	1061.467896	-517.199707	291.783356	812.076904	-512.168823	-93.110344	828.672791	-570.314209	92.672760	963.795532	348.230927	-54.591187	923.968506	366.076569	127.168274
-574.630249	197.341721	868.754578	-583.846130	-2.434001	859.856628	-687.223022	244.547287	416.414398	-633.137634	-21.615959	470.432434	-667.228821	245.909866	64.790199	-692.390198	-3.359890	74.120743	-607.249329	303.714203	1285.095337	-600.595825	-87.978920	1293.251221	-563.716675	104.413940	1322.013062	-557.158264	105.356590	1589.572266	-636.233032	334.385529	1049.440552	-625.209839	-138.485321	1061.467896	-517.216614	291.710114	812.046753	-512.182556	-93.179962	828.683960	-570.331116	92.611938	963.790405	348.215332	-54.602200	923.974304	366.064484	127.162102
-574.622070	197.268463	868.738159	-583.894592	-2.478393	859.839600	-687.170410	244.484390	416.390625	-633.152161	-21.672184	470.411011	-667.207764	245.904312	64.749977	-692.402954	-3.376159	74.106903	-607.277954	303.626984	1285.055908	-600.585754	-88.013748	1293.246338	-563.709961	104.356873	1322.008911	-557.152710	105.332413	1589.567627	-636.208496	334.254364	1049.421265	-625.194641	-138.591187	1061.492432	-517.195984	291.605286	812.068176	-512.170959	-93.201035	828.681946	-570.335571	92.548943	963.772034	348.188019	-54.614578	923.973694	366.053040	127.133125
-574.616211	197.205521	868.746887	-583.866028	-2.584332	859.867065	-687.159241	244.443619	416.385712	-633.112793	-21.669710	470.413727	-667.229187	245.914154	64.758247	-692.434387	-3.371842	74.119637	-607.293213	303.602844	1285.046997	-600.560669	-88.061348	1293.263428	-563.705383	104.304672	1322.001221	-557.138062	105.290054	1589.556274	-636.191711	334.147858	1049.432617	-625.193970	-138.627289	1061.482788	-517.213074	291.574249	812.047791	-512.179199	-93.269714	828.664368	-570.333618	92.476494	963.792114	348.155090	-54.620789	923.976074	366.020264	127.146179
-574.599060	197.167664	868.770813	-583.841980	-2.613123	859.854187	-687.158691	244.415558	416.406311	-633.101135	-21.733118	470.401733	-667.191650	245.905655	64.765335	-692.361572	-3.370042	74.078934	-607.321716	303.530579	1285.037842	-600.566040	-88.156082	1293.263184	-563.705627	104.271248	1321.998901	-557.110046	105.251877	1589.539673	-636.089844	333.927734	1049.440796	-625.173584	-138.718903	1061.489014	-517.216858	291.506531	812.048767	-512.138245	-93.299370	828.690552	-570.316956	92.425125	963.797058	348.158630	-54.627422	923.974304	366.021973	127.148773
-574.615356	197.055588	868.748474	-583.859375	-2.677493	859.841431	-687.181946	244.401001	416.389832	-633.112122	-21.750841	470.401337	-667.245789	245.897934	64.767075	-692.433411	-3.371468	74.090256	-607.320251	303.491882	1285.040649	-600.548950	-88.187828	1293.277222	-563.699341	104.215462	1321.989014	-557.103455	105.239136	1589.540771	-636.180420	333.970825	1049.413330	-625.163696	-138.802597	1061.499634	-517.224182	291.453461	812.030884	-512.132751	-93.366364	828.682190	-570.329590	92.340302	963.779297	348.156586	-54.624405	923.958313	366.022522	127.144585
-574.616638	197.003799	868.755676	-583.854004	-2.776270	859.851501	-687.117432	244.323227	416.410126	-633.125061	-21.790131	470.418060	-667.215881	245.895630	64.761024	-692.497498	-3.390474	74.117371	-607.354858	303.431213	1285.033203	-600.527466	-88.261292	1293.281738	-563.701599	104.169678	1321.996094	-557.088806	105.222290	1589.528442	-636.256470	333.957336	1049.367188	-625.139771	-138.883896	1061.516113	-517.236389	291.363373	811.994080	-512.113770	-93.421555	828.706421	-570.339783	92.268394	963.789185	348.125885	-54.619938	923.961060	365.989044	127.153702
-574.621643	196.916809	868.726868	-583.843262	-2.841033	859.862427	-687.145081	244.305084	416.404572	-633.121826	-21.848545	470.406036	-667.264771	245.914810	64.763153	-692.424622	-3.372232	74.108620	-607.366943	303.381317	1285.033325	-600.515991	-88.306389	1293.286377	-563.723755	104.114410	1321.976563	-557.076904	105.194061	1589.527710	-636.262207	333.882874	1049.362061	-625.119080	-138.947830	1061.515991	-517.238037	291.335144	811.999756	-512.099304	-93.464630	828.709839	-570.326965	92.212013	963.780334	348.142975	-54.610580	923.966736	365.985382	127.164680
-574.639893	196.878372	868.755798	-583.851501	-2.877151	859.869263	-687.142944	244.254456	416.409882	-633.109863	-21.880497	470.425232	-667.181091	245.893173	64.746544	-692.384216	-3.378354	74.101448	-607.418945	303.327942	1284.994873	-600.490784	-88.359322	1293.283203	-563.705444	104.061760	1321.957031	-557.074341	105.162216	1589.520142	-636.326721	333.862823	1049.323608	-625.092651	-139.002655	1061.524292	-517.239685	291.306610	811.990112	-512.093933	-93.543747	828.691284	-570.341919	92.164200	963.797852	348.102966	-54.631504	923.985352	365.968567	127.146645
-574.623657	196.849594	868.751465	-583.841003	-2.921834	859.859985	-687.127991	244.209808	416.388031	-633.097961	-21.922169	470.418182	-667.209656	245.913086	64.761673	-692.336487	-3.382153	74.095085	-607.413696	303.239899	1284.983521	-600.439758	-88.430702	1293.293091	-563.713196	104.016838	1321.948975	-557.065308	105.132851	1589.519897	-636.313110	333.803497	1049.341187	-625.066956	-139.083084	1061.539673	-517.260315	291.234009	811.972961	-512.059448	-93.582787	828.693909	-570.328613	92.125122	963.790955	348.107666	-54.620739	923.976074	365.970245	127.166389
-574.631592	196.805130	868.763184	-583.825867	-2.981026	859.857239	-687.143677	244.167892	416.412079	-633.091919	-21.968931	470.437836	-667.169739	245.851959	64.753723	-692.404785	-3.379506	74.112846	-607.450073	303.225037	1284.972046	-600.432556	-88.467422	1293.314697	-563.700256	103.996506	1321.969604	-557.053650	105.107918	1589.506470	-636.321655	333.718597	1049.334473	-625.034729	-139.149124	1061.538574	-517.285095	291.084625	811.973328	-512.023499	-93.640778	828.727112	-570.325500	92.067558	963.795227	348.082397	-54.615929	923.974487	365.943085	127.182846
-574.665588	196.709717	868.750305	-583.817871	-3.055115	859.859741	-687.128662	244.131561	416.427673	-633.092773	-22.018246	470.423645	-667.142944	245.848343	64.750565	-692.386230	-3.384983	74.083862	-607.467957	303.176880	1284.988037	-600.370911	-88.543709	1293.321411	-563.694519	103.939316	1321.949951	-557.056641	105.088806	1589.514526	-636.309814	333.635956	1049.358154	-625.001282	-139.199310	1061.547119	-517.308960	291.088654	811.965759	-511.970703	-93.672508	828.727783	-570.325256	91.991219	963.789246	348.080933	-54.592926	923.967041	365.927490	127.165001
-574.632141	196.666504	868.737610	-583.779846	-3.106528	859.861328	-687.093323	244.057587	416.420807	-633.123840	-22.066072	470.459503	-667.159424	245.858765	64.756760	-692.408203	-3.395590	74.103989	-607.496094	303.152435	1284.984741	-600.417664	-88.558609	1293.267822	-563.579773	103.827042	1321.969727	-557.058777	105.034935	1589.505127	-636.404358	333.669617	1049.311646	-625.009949	-139.326065	1061.552368	-517.317688	290.947571	811.954712	-512.288330	-94.020439	828.498901	-570.306519	91.952133	963.785583	348.034058	-54.576229	923.975769	365.881073	127.196869
-574.659119	196.625641	868.710876	-583.787170	-3.159035	859.839966	-687.093140	244.029999	416.414337	-633.099731	-22.113752	470.452576	-667.142334	245.857895	64.755196	-692.413391	-3.416988	74.141937	-607.519104	303.097534	1284.963867	-600.393982	-88.605782	1293.293091	-563.571533	103.774284	1321.970581	-557.045166	105.013634	1589.496338	-636.439880	333.615448	1049.322388	-624.944580	-139.354691	1061.534546	-517.334656	290.948395	811.941101	-511.916504	-93.803520	828.723267	-570.307007	91.908562	963.760254	348.034424	-54.576962	923.973022	365.869476	127.204567
-574.651794	196.550262	868.706726	-583.748413	-3.225518	859.857971	-687.150208	244.055176	416.421356	-633.098450	-22.140266	470.471252	-667.187683	245.861084	64.754692	-692.458618	-3.428360	74.120872	-607.519775	303.061554	1284.964478	-600.378845	-88.656975	1293.271606	-563.580139	103.756172	1321.949463	-557.050720	104.980850	1589.497559	-636.483215	333.588318	1049.309326	-624.915405	-139.365128	1061.510376	-517.365479	290.833954	811.937866	-511.869812	-93.831223	828.739014	-570.285217	91.849892	963.767822	348.023956	-54.587605	923.969116	365.856750	127.210724
-574.639832	196.531067	868.716919	-583.702698	-3.251049	859.841980	-687.126221	243.962097	416.418671	-633.062134	-22.143774	470.451477	-667.143494	245.850861	64.776787	-692.382507	-3.421043	74.125534	-607.535400	303.025452	1284.954956	-600.324097	-88.687820	1293.268555	-563.546814	103.710640	1321.948853	-557.043274	104.943817	1589.495483	-636.464478	333.516998	1049.294556	-624.891663	-139.427307	1061.515991	-517.363525	290.825562	811.934692	-511.821808	-93.873802	828.735474	-570.258362	91.816231	963.764587	347.992981	-54.586697	923.962952	365.838470	127.212296
-574.634644	196.522141	868.717896	-583.662842	-3.284538	859.840149	-687.123230	243.959244	416.417023	-633.056274	-22.193260	470.484955	-667.132263	245.850113	64.777718	-692.355347	-3.428248	74.116562	-607.562805	302.987183	1284.970581	-600.302307	-88.722755	1293.260864	-563.516541	103.663612	1321.957764	-557.050476	104.906944	1589.494507	-636.519165	333.494690	1049.278687	-624.857788	-139.480637	1061.505005	-517.401917	290.792389	811.907593	-511.788452	-93.906586	828.726624	-570.233582	91.795700	963.763977	347.981293	-54.564415	923.965149	365.793030	127.219383
-574.669434	196.440155	868.716187	-583.661804	-3.326976	859.830383	-687.125549	243.892761	416.409271	-633.046814	-22.241760	470.480103	-667.140198	245.850739	64.769890	-692.483398	-3.426644	74.158440	-607.564453	302.940033	1284.944580	-600.261414	-88.768158	1293.269409	-563.524109	103.625740	1321.943726	-557.040100	104.862221	1589.497803	-636.539063	333.447571	1049.274414	-624.817261	-139.529465	1061.512207	-517.407959	290.609833	811.912781	-511.754730	-93.954590	828.740845	-570.246277	91.729935	963.757690	347.991638	-54.554142	923.960022	365.795258	127.243439
-574.670471	196.432739	868.717102	-583.651245	-3.350509	859.833801	-687.136292	243.859528	416.428528	-633.013123	-22.279800	470.488190	-667.176636	245.838943	64.765121	-692.460815	-3.426210	74.159149	-607.603394	302.888550	1284.939209	-600.225769	-88.790794	1293.275024	-563.509399	103.594040	1321.943115	-557.055542	104.831367	1589.501709	-636.531311	333.369293	1049.291138	-624.768372	-139.550415	1061.537842	-517.414734	290.628784	811.920715	-511.711243	-93.975960	828.781250	-570.238770	91.716492	963.759705	347.941650	-54.564125	923.970581	365.763336	127.244385
-574.644775	196.384995	868.714600	-583.602112	-3.396729	859.852539	-687.161377	243.842438	416.435547	-633.002686	-22.330103	470.524902	-667.239746	245.853073	64.767433	-692.525757	-3.437082	74.162682	-607.630188	302.847412	1284.949219	-600.186462	-88.840172	1293.322510	-563.506287	103.572395	1321.956909	-557.057495	104.783546	1589.508789	-636.594604	333.373474	1049.270020	-624.731995	-139.567566	1061.543579	-517.441589	290.663971	811.921021	-511.669586	-93.996284	828.778870	-570.204956	91.681244	963.768738	347.917267	-54.569088	923.960876	365.747894	127.219124
-574.672180	196.345261	868.710144	-583.567749	-3.431677	859.855164	-687.155640	243.805161	416.437317	-632.994202	-22.375546	470.550079	-667.224487	245.846130	64.771896	-692.507263	-3.444604	74.151588	-607.642944	302.826294	1284.934326	-600.165588	-88.885078	1293.304077	-563.506592	103.559647	1321.939697	-557.066101	104.756042	1589.508789	-636.653503	333.373566	1049.248291	-624.709595	-139.617142	1061.558716	-517.469910	290.621399	811.903320	-511.643463	-94.024124	828.799255	-570.208496	91.650337	963.768738	347.907135	-54.571880	923.974243	365.731262	127.204559
-574.670898	196.341690	868.709717	-583.554077	-3.448035	859.853394	-687.135376	243.781738	416.455017	-632.975769	-22.426355	470.529297	-667.203735	245.815857	64.760468	-692.554626	-3.451499	74.196266	-607.665710	302.788910	1284.920044	-600.125122	-88.912483	1293.314941	-563.503601	103.528061	1321.947388	-557.069641	104.713493	1589.514648	-636.665955	333.309021	1049.248291	-624.654236	-139.659988	1061.569946	-517.483154	290.540833	811.904297	-511.621613	-94.039551	828.802673	-570.200684	91.640533	963.767639	347.895233	-54.557709	923.964966	365.703033	127.250610
-574.893494	196.554321	868.717468	-584.020874	-2.858991	859.475708	-687.254639	243.819672	416.487823	-632.949341	-22.485895	470.435822	-667.310791	245.832001	64.771400	-692.502380	-3.450550	74.195488	-607.707336	302.746033	1284.908569	-600.096741	-88.942894	1293.312134	-563.478333	103.484856	1321.953979	-557.070801	104.688614	1589.519775	-636.725403	333.299011	1049.241089	-624.616699	-139.683502	1061.592285	-517.522827	290.562103	811.890259	-511.550232	-94.053535	828.820251	-570.374268	91.822487	963.556335	347.889282	-54.545841	923.961487	365.688477	127.272827
-574.670532	196.201599	868.711914	-583.498535	-3.511930	859.845642	-687.078918	243.710327	416.425446	-632.881714	-22.491060	470.526215	-667.166016	245.824631	64.775566	-692.504639	-3.447312	74.195190	-607.728088	302.683929	1284.891479	-600.077698	-88.983070	1293.306519	-563.488281	103.459869	1321.959229	-557.076416	104.660316	1589.518311	-636.755554	333.253601	1049.252686	-624.538269	-139.742447	1061.577637	-517.538147	290.533813	811.903320	-511.530884	-94.061836	828.820557	-570.180420	91.534538	963.765381	347.887726	-54.537868	923.960388	365.697845	127.259644
-574.625549	196.226227	868.734558	-583.423218	-3.551997	859.859924	-687.067139	243.704437	416.440582	-632.853882	-22.525827	470.526672	-667.154968	245.808365	64.786560	-692.691345	-3.461867	74.237053	-607.747009	302.680664	1284.927612	-600.018188	-88.991066	1293.324463	-563.479248	103.415833	1321.950684	-557.077087	104.654274	1589.528198	-636.767517	333.197693	1049.229736	-624.488464	-139.791611	1061.596313	-517.549438	290.545288	811.899475	-511.487488	-94.071815	828.820862	-570.144287	91.526527	963.785950	347.843079	-54.556881	923.977234	365.658966	127.246529
-574.646118	196.171783	868.721802	-583.424622	-3.565758	859.845947	-687.026611	243.674591	416.441101	-632.839722	-22.573330	470.574127	-667.178772	245.809830	64.782394	-692.725281	-3.457734	74.242516	-607.774048	302.616638	1284.900024	-600.012268	-89.035774	1293.304077	-563.476501	103.405533	1321.949951	-557.094604	104.633392	1589.525391	-636.819214	333.165466	1049.226074	-624.440125	-139.814484	1061.577271	-517.579590	290.578674	811.899719	-511.445465	-94.046143	828.824707	-570.142334	91.491158	963.771362	347.838531	-54.557476	923.977173	365.638763	127.244171
-574.640625	196.103088	868.714783	-583.402344	-3.608737	859.853516	-687.012146	243.663330	416.430634	-632.801941	-22.647404	470.546509	-667.179871	245.828354	64.796783	-692.738220	-3.479179	74.276779	-607.812012	302.606415	1284.903320	-599.969482	-89.068672	1293.307861	-563.492004	103.366928	1321.952515	-557.094727	104.598328	1589.525757	-636.851685	333.144318	1049.220703	-624.375977	-139.870102	1061.586304	-517.616272	290.505432	811.890808	-511.370209	-94.064171	828.831543	-570.131165	91.442825	963.772217	347.840515	-54.554016	923.980164	365.643463	127.246201
-574.637451	196.098129	868.714172	-583.380432	-3.637336	859.848450	-686.976929	243.648682	416.443939	-632.769653	-22.671398	470.574829	-667.165588	245.827835	64.796814	-692.733032	-3.458944	74.253670	-607.824219	302.565704	1284.897339	-599.935425	-89.097282	1293.297119	-563.459045	103.331459	1321.945557	-557.086060	104.590309	1589.505005	-636.901123	333.105225	1049.219971	-624.317322	-139.893097	1061.576172	-517.629028	290.494843	811.892517	-511.303284	-94.063118	828.816101	-570.117798	91.425217	963.769287	347.824860	-54.512955	923.978394	365.632965	127.255211
-574.634216	196.100800	868.711914	-583.358765	-3.648829	859.830261	-686.990662	243.657196	416.449066	-632.730103	-22.669212	470.574127	-667.154541	245.828918	64.783432	-692.517090	-3.445051	74.201881	-607.865662	302.521942	1284.903931	-599.923035	-89.131241	1293.271118	-563.481018	103.287323	1321.933838	-557.095398	104.576813	1589.495728	-636.922668	333.081390	1049.192627	-624.265320	-139.917328	1061.539795	-517.651367	290.496704	811.880432	-511.255432	-94.089806	828.787964	-570.104614	91.414001	963.758667	347.797211	-54.512287	923.988220	365.600433	127.284698
-574.619934	196.085449	868.735229	-583.316101	-3.645698	859.824524	-686.952271	243.660019	416.442871	-632.686340	-22.702429	470.560211	-667.152222	245.816910	64.790520	-692.531921	-3.487226	74.243179	-607.898071	302.472046	1284.869751	-599.898682	-89.147202	1293.268433	-563.503906	103.256508	1321.920776	-557.092834	104.556129	1589.486328	-636.981995	333.075226	1049.191040	-624.213623	-139.932755	1061.522217	-517.661621	290.398499	811.892578	-511.159576	-94.072594	828.793701	-570.090881	91.394875	963.768127	347.794220	-54.503124	923.988464	365.587921	127.293114
-574.605347	196.077377	868.729797	-583.278564	-3.684670	859.819397	-686.959351	243.634583	416.438568	-632.695007	-22.762352	470.596924	-667.232727	245.807571	64.794319	-692.754150	-3.479284	74.290916	-607.936279	302.437927	1284.866821	-599.858276	-89.187370	1293.266968	-563.516785	103.219879	1321.908203	-557.099731	104.528618	1589.482422	-636.963745	333.000122	1049.203613	-624.174255	-139.967300	1061.514648	-517.665466	290.505402	811.888489	-511.125031	-94.090683	828.768860	-570.075317	91.373650	963.763916	347.799316	-54.502823	923.992004	365.586334	127.294487
-574.574829	196.037155	868.720154	-583.236145	-3.683974	859.822083	-686.952515	243.637741	416.451019	-632.649353	-22.759619	470.580322	-667.170166	245.796539	64.805435	-692.727722	-3.456851	74.254631	-607.995911	302.387451	1284.861816	-599.861328	-89.221542	1293.242676	-563.524658	103.194794	1321.902222	-557.108521	104.510330	1589.482056	-637.018738	333.003479	1049.198242	-624.140564	-139.969147	1061.498047	-517.649475	290.492981	811.908081	-511.065552	-94.109947	828.756042	-570.050842	91.360031	963.761841	347.781647	-54.471027	923.989502	365.568451	127.307648
-574.551819	196.019150	868.712341	-583.179016	-3.728611	859.827515	-686.948425	243.643356	416.481964	-632.636169	-22.786558	470.634918	-667.186157	245.809387	64.798653	-692.743286	-3.497035	74.283264	-608.037598	302.391418	1284.868286	-599.855652	-89.234589	1293.244751	-563.561707	103.159767	1321.907837	-557.107300	104.492554	1589.473511	-637.028076	332.955963	1049.201294	-624.080505	-139.989822	1061.467407	-517.649231	290.491516	811.921570	-510.986786	-94.105103	828.769836	-570.027954	91.338127	963.762634	347.772980	-54.448208	924.002686	365.565338	127.321854
-574.557312	195.993637	868.705200	-583.164551	-3.738451	859.815247	-686.917664	243.623840	416.450562	-632.636536	-22.835066	470.612671	-667.182373	245.818039	64.811081	-692.760376	-3.491817	74.302078	-608.050476	302.330292	1284.859985	-599.810425	-89.278633	1293.235474	-563.563171	103.152237	1321.895020	-557.113831	104.478088	1589.459961	-637.074280	332.961670	1049.167236	-624.041931	-140.009506	1061.458496	-517.641235	290.488617	811.924072	-510.930054	-94.117325	828.762878	-570.031555	91.318710	963.753540	347.756775	-54.438274	923.996155	365.538208	127.367691
-574.552673	195.978745	868.707153	-583.119812	-3.779404	859.821411	-686.929993	243.637726	416.461304	-632.592590	-22.859474	470.632080	-667.189209	245.825272	64.787590	-692.735352	-3.484742	74.282211	-608.104736	302.319611	1284.849243	-599.796021	-89.318878	1293.222778	-563.571045	103.120636	1321.882080	-557.109680	104.451447	1589.449829	-637.076050	332.904022	1049.171631	-623.983215	-140.025589	1061.455078	-517.628723	290.409790	811.929077	-510.878357	-94.141396	828.740356	-570.003418	91.295158	963.757507	347.798279	-54.413769	923.981384	365.541656	127.399117
-574.538635	195.975769	868.700195	-583.073730	-3.773542	859.802551	-686.901123	243.631485	416.449554	-632.622070	-22.876808	470.640961	-667.150085	245.806931	64.799377	-692.762329	-3.480294	74.306114	-608.145264	302.272888	1284.835327	-599.786011	-89.339279	1293.226440	-563.612000	103.100441	1321.868408	-557.104614	104.428139	1589.444824	-637.104004	332.883789	1049.156860	-623.945984	-140.044647	1061.433594	-517.613708	290.444122	811.936401	-510.795563	-94.135666	828.752075	-569.981506	91.292191	963.745117	347.800079	-54.399216	924.001465	365.547272	127.375771
-574.526184	195.957336	868.710388	-583.052490	-3.832327	859.799866	-686.889771	243.603821	416.477570	-632.586731	-22.912302	470.650726	-667.193481	245.813263	64.808151	-692.779358	-3.458723	74.301300	-608.229065	302.253784	1284.819946	-599.816895	-89.366508	1293.197876	-563.620117	103.073723	1321.892334	-557.111328	104.404739	1589.435791	-637.131897	332.839661	1049.169312	-623.920776	-140.081406	1061.420288	-517.595093	290.447388	811.950745	-510.753174	-94.155922	828.736267	-569.972168	91.248810	963.749268	347.800018	-54.396099	924.001160	365.540588	127.400688
-574.514709	195.949783	868.706421	-582.989746	-3.815311	859.781677	-686.906250	243.613663	416.483093	-632.523865	-22.920874	470.669983	-667.174438	245.802521	64.830223	-692.760803	-3.487802	74.299721	-608.240540	302.215149	1284.826172	-599.760315	-89.425369	1293.213867	-563.657837	103.037666	1321.868530	-557.121826	104.371880	1589.442627	-637.144348	332.814972	1049.189941	-623.866821	-140.071304	1061.401611	-517.584351	290.248535	811.968018	-510.700256	-94.164078	828.758301	-569.936523	91.248238	963.738037	347.811035	-54.379665	923.988586	365.524048	127.442551
-574.499634	195.924530	868.715698	-582.979797	-3.806783	859.780273	-686.903870	243.612473	416.479523	-632.529297	-22.928024	470.670593	-667.196411	245.801071	64.802322	-692.776489	-3.489301	74.303299	-608.296387	302.187225	1284.842407	-599.758850	-89.425079	1293.212891	-563.689148	103.022308	1321.860596	-557.120361	104.333496	1589.433105	-637.150940	332.741333	1049.188354	-623.863770	-140.121262	1061.396729	-517.591431	290.420258	811.962280	-510.665588	-94.157906	828.763428	-569.931885	91.233818	963.742432	347.824677	-54.354847	924.016785	365.514160	127.462822
-574.491089	195.915283	868.713806	-582.944458	-3.859503	859.777161	-686.915649	243.620041	416.484100	-632.523621	-22.976591	470.698456	-667.193542	245.791397	64.788239	-692.788086	-3.500271	74.323586	-608.359009	302.187439	1284.844238	-599.797119	-89.455399	1293.215698	-563.685242	102.979385	1321.893188	-557.129761	104.296890	1589.438354	-637.172668	332.749451	1049.193359	-623.835388	-140.145279	1061.380737	-517.572021	290.455383	811.983948	-510.630676	-94.198456	828.772522	-569.912903	91.204552	963.740234	347.857941	-54.327587	924.030518	365.509796	127.478035
-574.474854	195.915573	868.703979	-582.907410	-3.861130	859.754333	-686.888184	243.596542	416.486206	-632.515198	-23.001873	470.719788	-667.145508	245.790604	64.814850	-692.795715	-3.503807	74.334068	-608.406433	302.136719	1284.843994	-599.769165	-89.495224	1293.172363	-563.719238	102.969887	1321.863647	-557.142822	104.262138	1589.440186	-637.219727	332.728790	1049.175659	-623.821045	-140.176834	1061.378784	-517.558472	290.435883	811.995667	-510.591248	-94.179726	828.755920	-569.899353	91.198906	963.724854	347.867737	-54.296261	924.037476	365.506226	127.476555
-574.663513	196.162521	868.725342	-583.329041	-3.299318	859.417542	-686.982971	243.653763	416.525177	-632.500488	-22.989599	470.600830	-667.286499	245.807892	64.801033	-692.590759	-3.496043	74.302795	-608.442749	302.124390	1284.848145	-599.778076	-89.497139	1293.164551	-563.705078	102.930328	1321.897827	-557.188538	104.225304	1589.421997	-637.201843	332.663452	1049.213257	-623.778748	-140.190781	1061.339478	-517.514832	290.243561	812.042603	-510.553314	-94.196793	828.741272	-570.053711	91.401260	963.543640	347.902283	-54.287884	924.037354	365.516968	127.504234
-574.650574	196.222504	868.754150	-583.322083	-3.279437	859.389465	-687.001343	243.662827	416.565948	-632.506531	-23.045950	470.626923	-667.239258	245.806992	64.809738	-692.639404	-3.497991	74.315163	-608.469910	302.109100	1284.886108	-599.766479	-89.560524	1293.163452	-563.726501	102.918358	1321.881226	-557.183594	104.184151	1589.427002	-637.208923	332.620514	1049.210571	-623.788330	-140.231995	1061.351074	-517.487976	290.424896	812.057617	-510.546295	-94.191528	828.739929	-570.041260	91.413551	963.542419	347.906342	-54.284046	924.041504	365.511597	127.512383
-574.611572	196.197220	868.742126	-583.237671	-3.310327	859.405579	-686.968079	243.643448	416.572815	-632.482727	-23.050999	470.654083	-667.276733	245.807114	64.800392	-692.821777	-3.497513	74.353134	-608.539429	302.102692	1284.899536	-599.746948	-89.566032	1293.163818	-563.741699	102.898300	1321.891235	-557.191101	104.146805	1589.430786	-637.229675	332.604614	1049.211670	-623.766479	-140.235474	1061.323242	-517.460938	290.429138	812.090332	-510.535736	-94.199127	828.727478	-570.011169	91.402855	963.548157	347.919983	-54.279675	924.053345	365.508057	127.507965
-574.612244	196.194824	868.742432	-583.236145	-3.313445	859.408203	-686.961426	243.639572	416.569580	-632.467041	-23.029245	470.665283	-667.241577	245.804321	64.801796	-692.829834	-3.497685	74.352470	-608.552551	302.045410	1284.911865	-599.723938	-89.610573	1293.149780	-563.774109	102.890564	1321.886475	-557.197632	104.105988	1589.447021	-637.232300	332.548889	1049.219482	-623.747498	-140.221375	1061.326050	-517.438477	290.456665	812.114929	-510.495422	-94.223465	828.735535	-570.009888	91.401329	963.549622	347.923065	-54.266865	924.055481	365.493164	127.554138
-574.608704	196.190765	868.741760	-583.200317	-3.310943	859.396973	-686.952393	243.616486	416.563416	-632.479919	-23.061623	470.687622	-667.297485	245.815018	64.810539	-692.847839	-3.498616	74.357979	-608.577942	302.029419	1284.924194	-599.706787	-89.647453	1293.147949	-563.776611	102.862679	1321.896484	-557.221313	104.074699	1589.447754	-637.226196	332.500824	1049.219727	-623.721436	-140.258316	1061.321899	-517.411926	290.460297	812.162292	-510.486572	-94.240677	828.724426	-569.987061	91.396484	963.543213	347.939240	-54.262798	924.073975	365.494751	127.560959
-574.602417	196.182541	868.741028	-583.179626	-3.341753	859.403381	-686.954468	243.617523	416.563538	-632.475098	-23.070597	470.671753	-667.260864	245.815292	64.818687	-692.584778	-3.490390	74.298004	-608.638794	302.013062	1284.923828	-599.738281	-89.643990	1293.145996	-563.752991	102.823715	1321.915405	-557.277344	104.033836	1589.430908	-637.267517	332.510803	1049.215576	-623.713501	-140.282013	1061.295410	-517.376953	290.481812	812.199951	-510.481720	-94.249329	828.718628	-569.977051	91.381844	963.546570	347.910187	-54.243420	924.066650	365.489105	127.544594
-574.602661	196.182159	868.741333	-583.179504	-3.343117	859.404236	-687.001099	243.646317	416.578033	-632.430176	-23.094130	470.698456	-667.364868	245.820450	64.809929	-692.611755	-3.497010	74.314926	-608.664185	301.988586	1284.931519	-599.695435	-89.679596	1293.134766	-563.775696	102.813683	1321.892090	-557.265381	103.982918	1589.447754	-637.311462	332.537506	1049.210449	-623.713013	-140.285995	1061.296387	-517.368530	290.525940	812.217102	-510.488403	-94.258537	828.685181	-569.976807	91.381264	963.547119	347.912994	-54.218826	924.071655	365.490601	127.555695
-574.601440	196.193481	868.736328	-583.186279	-3.311316	859.381348	-686.990234	243.639679	416.575897	-632.450500	-23.085001	470.703033	-667.280212	245.798218	64.785416	-692.629395	-3.499772	74.295975	-608.678223	301.944092	1284.937866	-599.677612	-89.726448	1293.129639	-563.775391	102.816010	1321.889282	-557.293579	103.941681	1589.453125	-637.278687	332.447693	1049.234253	-623.691772	-140.289810	1061.272461	-517.350891	290.460022	812.242432	-510.483948	-94.256737	828.683655	-569.982788	91.393188	963.533020	347.913208	-54.209206	924.076904	365.482086	127.607262
-574.423645	195.909576	868.715393	-582.731262	-3.927006	859.720764	-686.860596	243.561874	416.510498	-632.454590	-23.116858	470.795441	-667.241333	245.803940	64.793777	-692.606018	-3.496935	74.315582	-608.705139	301.964355	1284.983643	-599.637695	-89.718056	1293.114380	-563.786926	102.774239	1321.885010	-557.315552	103.901878	1589.449829	-637.337036	332.470367	1049.240234	-623.694153	-140.332367	1061.259521	-517.366882	290.502594	812.274841	-510.479767	-94.271271	828.678711	-569.813782	91.148605	963.715576	347.913605	-54.184425	924.057495	365.476349	127.634384
-574.423218	195.918854	868.727661	-582.705017	-3.932781	859.719788	-686.831543	243.545898	416.511078	-632.413635	-23.092352	470.790710	-667.202026	245.807953	64.809410	-692.605469	-3.498908	74.292809	-608.715149	301.932190	1284.998779	-599.661987	-89.752213	1293.097534	-563.795410	102.756889	1321.880859	-557.351868	103.862404	1589.452148	-637.398438	332.522003	1049.294312	-623.687988	-140.350159	1061.243652	-517.731934	290.436554	812.172058	-510.462189	-94.262070	828.644958	-569.810791	91.145638	963.721924	347.909485	-54.177811	924.069153	365.476501	127.628426
-574.605774	196.155991	868.743835	-583.158020	-3.336639	859.357056	-686.931335	243.612885	416.545166	-632.406250	-23.111334	470.705750	-667.282166	245.814102	64.811539	-692.729614	-3.500587	74.306419	-608.730896	301.865479	1284.971313	-599.602600	-89.784676	1293.079956	-563.776367	102.737228	1321.870605	-557.372620	103.826019	1589.455200	-637.373901	332.453156	1049.265259	-623.657776	-140.354065	1061.238281	-517.363220	290.628937	812.348328	-510.445404	-94.254532	828.640503	-569.973999	91.347206	963.524170	347.899689	-54.178200	924.056335	365.478546	127.629456
-574.603455	196.154785	868.741943	-583.145325	-3.326383	859.349792	-686.924866	243.602005	416.544495	-632.395020	-23.103825	470.692078	-667.291687	245.814697	64.809723	-692.597717	-3.495684	74.286064	-608.721375	301.859344	1285.005371	-599.570740	-89.818092	1293.077881	-563.822021	102.730156	1321.849976	-557.396790	103.779739	1589.444946	-637.378845	332.409180	1049.283081	-623.637390	-140.364746	1061.210815	-517.386414	290.615112	812.357666	-510.450378	-94.237381	828.628235	-569.966675	91.349243	963.519470	347.872803	-54.166054	924.067627	365.451111	127.634911
-574.612610	196.151321	868.749146	-583.137451	-3.336052	859.354614	-686.907959	243.591232	416.539276	-632.449463	-23.108530	470.689514	-667.262878	245.812500	64.810295	-692.617004	-3.496430	74.289368	-608.739014	301.837769	1285.015625	-599.588074	-89.849022	1293.035889	-563.783264	102.699768	1321.859375	-557.424072	103.742775	1589.455811	-637.402039	332.417725	1049.289307	-623.619507	-140.386627	1061.188843	-517.436584	290.654785	812.366394	-510.461517	-94.272285	828.586121	-569.953735	91.341904	963.524231	347.846985	-54.194027	924.081421	365.424500	127.644348
-574.414124	195.887726	868.728210	-582.677979	-3.928777	859.710022	-686.833069	243.523544	416.494293	-632.435608	-23.102552	470.790771	-667.171265	245.805664	64.808716	-692.598450	-3.503435	74.273293	-608.729919	301.834137	1285.034058	-599.578003	-89.861481	1293.036377	-563.785278	102.690506	1321.856812	-557.442505	103.708092	1589.453003	-637.440613	332.440948	1049.294189	-623.605774	-140.376617	1061.163208	-517.549133	290.566437	812.336182	-510.447540	-94.246696	828.593445	-569.779968	91.126404	963.715881	347.833740	-54.168655	924.081421	365.417053	127.631401
-574.405640	195.876205	868.727478	-582.652344	-3.977726	859.720520	-686.859558	243.523056	416.502014	-632.463684	-23.121775	470.816010	-667.219543	245.809265	64.805794	-692.664368	-3.498220	74.296822	-608.742371	301.804474	1285.025024	-599.557739	-89.884636	1293.037964	-563.790466	102.665291	1321.861328	-557.484619	103.662994	1589.456421	-637.455933	332.454407	1049.348999	-623.583069	-140.418915	1061.158813	-517.837524	290.567047	812.219360	-510.454407	-94.251694	828.565491	-569.768005	91.103607	963.721558	347.831879	-54.148933	924.068665	365.427551	127.644264
-574.415955	195.887375	868.729492	-582.664551	-3.979872	859.699219	-686.885925	243.538193	416.494019	-632.504639	-23.164278	470.832947	-667.195923	245.807480	64.808495	-692.704468	-3.502632	74.313469	-608.764587	301.799347	1285.018677	-599.530823	-89.880562	1293.031738	-563.792297	102.657021	1321.881470	-557.499084	103.621376	1589.466431	-637.534302	332.514740	1049.369629	-623.595947	-140.460556	1061.158203	-517.888245	290.539703	812.208313	-510.785004	-94.541252	828.318542	-569.768433	91.096375	963.710388	347.841370	-54.144737	924.074951	365.436737	127.631981
-574.422974	195.893295	868.731445	-582.672363	-3.959518	859.690308	-686.905457	243.529572	416.522736	-632.520264	-23.149221	470.824799	-667.106262	245.795181	64.803757	-692.673279	-3.515664	74.294594	-608.750488	301.809326	1285.068726	-599.536133	-89.895309	1293.013550	-563.803284	102.644432	1321.872437	-557.517700	103.579895	1589.468750	-637.533630	332.484497	1049.368042	-623.560669	-140.433044	1061.143921	-517.872437	290.570160	812.217834	-510.472076	-94.278725	828.523743	-569.768616	91.103432	963.705994	347.798676	-54.157185	924.098938	365.409363	127.623756
-574.427979	195.887878	868.736572	-582.671387	-3.979018	859.702515	-686.928589	243.527542	416.515350	-632.582642	-23.187439	470.875885	-667.146912	245.812607	64.808067	-692.903687	-3.525980	74.359840	-608.753113	301.778137	1285.068604	-599.538574	-89.918121	1293.014526	-563.800232	102.620613	1321.872681	-557.541809	103.548302	1589.474976	-637.548157	332.508881	1049.361572	-623.560547	-140.461792	1061.141968	-517.847656	290.610870	812.248474	-510.420837	-94.272018	828.546631	-569.763733	91.094872	963.714233	347.765961	-54.160839	924.117859	365.408661	127.621437
-574.401245	195.883698	868.737183	-582.640503	-3.970705	859.700317	-686.921021	243.495056	416.508636	-632.586304	-23.138260	470.863434	-667.151978	245.804550	64.806252	-692.903687	-3.514587	74.314125	-608.722534	301.750183	1285.080688	-599.506836	-89.946884	1293.005127	-563.786743	102.601318	1321.858154	-557.562744	103.512054	1589.483032	-637.531860	332.502075	1049.392944	-623.542114	-140.444504	1061.123535	-517.890259	290.599670	812.227051	-510.407379	-94.262939	828.523560	-569.731018	91.095276	963.713013	347.733856	-54.180584	924.121643	365.404633	127.613510
-574.406799	195.883682	868.740906	-582.645996	-3.970164	859.703979	-686.929138	243.492615	416.502899	-632.599426	-23.172754	470.883331	-667.157104	245.804596	64.805473	-692.897217	-3.513801	74.314842	-608.745117	301.746460	1285.093628	-599.555847	-89.960556	1292.972534	-563.785034	102.572495	1321.877319	-557.581055	103.474602	1589.489014	-637.525452	332.494781	1049.388306	-623.530396	-140.456039	1061.086426	-517.905701	290.683716	812.265076	-510.395050	-94.265396	828.512268	-569.730042	91.095253	963.716125	347.693176	-54.198624	924.129333	365.380707	127.599129
-574.393311	195.910110	868.742859	-582.644653	-3.967149	859.704590	-686.927917	243.492081	416.506012	-632.663818	-23.160761	470.861115	-667.177002	245.806122	64.804329	-692.901672	-3.512242	74.335938	-608.717102	301.708099	1285.092163	-599.515198	-90.010536	1292.984009	-563.786682	102.568069	1321.875854	-557.601440	103.443459	1589.495117	-637.538635	332.500366	1049.416138	-623.520142	-140.448395	1061.083008	-517.907654	290.613953	812.273254	-510.394379	-94.263458	828.509155	-569.721741	91.109299	963.717285	347.645050	-54.196995	924.132446	365.362335	127.602867
-574.394104	195.906403	868.745667	-582.634460	-3.988497	859.708984	-686.964355	243.507401	416.509460	-632.703064	-23.134708	470.888245	-667.160034	245.804855	64.806618	-692.900757	-3.512269	74.333649	-608.706177	301.700623	1285.102051	-599.507813	-90.019814	1292.982910	-563.797363	102.558678	1321.883789	-557.624756	103.417679	1589.501465	-637.532593	332.489868	1049.424072	-623.529724	-140.471909	1061.074219	-517.909607	290.643372	812.285217	-510.386017	-94.274109	828.482910	-569.713257	91.098343	963.720642	347.594147	-54.239418	924.147217	365.351013	127.552765
-574.407593	195.908432	868.752625	-582.641785	-3.986757	859.707581	-686.958191	243.476318	416.516022	-632.705139	-23.135994	470.888214	-667.152100	245.804306	64.803818	-692.887939	-3.511651	74.331596	-608.694580	301.679718	1285.122314	-599.506714	-90.047623	1292.977539	-563.833435	102.548035	1321.884888	-557.639587	103.366196	1589.503662	-637.504333	332.462555	1049.464233	-623.520020	-140.464157	1061.059814	-517.891174	290.557465	812.286316	-510.357025	-94.289268	828.496460	-569.707947	91.095757	963.721802	347.525604	-54.256161	924.150574	365.326080	127.511269
-574.408630	195.908447	868.753235	-582.642700	-3.986384	859.708069	-686.951599	243.482300	416.499878	-632.717896	-23.131851	470.906921	-667.164307	245.805206	64.803802	-692.901855	-3.517877	74.351387	-608.696167	301.648193	1285.126587	-599.539612	-90.047203	1292.951782	-563.829651	102.527794	1321.885498	-557.651367	103.352394	1589.510498	-637.496155	332.441284	1049.466431	-623.507324	-140.455704	1061.030273	-517.889038	290.578369	812.294739	-510.338562	-94.286278	828.479431	-569.707825	91.095848	963.722229	347.464752	-54.294540	924.154358	365.304413	127.512459
-574.407715	195.908493	868.752625	-582.641968	-3.986433	859.707458	-686.935608	243.479858	416.502380	-632.705750	-23.121962	470.894073	-667.135681	245.803101	64.805267	-692.916748	-3.519036	74.347313	-608.676331	301.648407	1285.124268	-599.528503	-90.064957	1292.960938	-563.826233	102.529259	1321.885010	-557.663513	103.314331	1589.518188	-637.456421	332.407074	1049.470215	-623.506958	-140.454819	1061.033569	-517.890564	290.569305	812.303650	-510.346954	-94.283211	828.469421	-569.708008	91.095879	963.721741	347.410309	-54.324379	924.161865	365.292877	127.495132
-574.421814	195.882141	868.750854	-582.643799	-3.989523	859.707031	-686.954468	243.483582	416.497589	-632.720947	-23.129919	470.897583	-667.150635	245.804199	64.804672	-692.913879	-3.518994	74.347832	-608.695679	301.610077	1285.106445	-599.545593	-90.074593	1292.953979	-563.815125	102.519218	1321.888550	-557.680481	103.286179	1589.524048	-637.496521	332.436981	1049.447998	-623.505310	-140.452515	1061.031250	-517.884216	290.476563	812.294128	-510.325165	-94.277664	828.484558	-569.716431	91.081833	963.720703	347.336578	-54.351402	924.181274	365.271942	127.457489
-574.407532	195.905365	868.752869	-582.647949	-3.989564	859.716370	-686.956177	243.510971	416.521301	-632.708923	-23.124031	470.894287	-667.136719	245.796616	64.827454	-692.919006	-3.533917	74.344826	-608.705994	301.633759	1285.128662	-599.538879	-90.046745	1292.961426	-563.835693	102.502663	1321.891113	-557.695801	103.260681	1589.523193	-637.463318	332.411316	1049.494019	-623.504028	-140.450806	1061.028931	-517.875305	290.582275	812.307373	-510.313568	-94.265015	828.486267	-569.712830	91.096863	963.726685	347.257874	-54.378288	924.192871	365.256561	127.436455
-574.403259	195.906601	868.751099	-582.644043	-3.989438	859.714417	-686.970398	243.520157	416.526611	-632.719116	-23.132578	470.907318	-667.183716	245.809464	64.833679	-692.924988	-3.534476	74.346497	-608.680176	301.622833	1285.153320	-599.550476	-90.081421	1292.940308	-563.843994	102.482529	1321.883545	-557.706421	103.237816	1589.528076	-637.435974	332.368500	1049.480591	-623.504883	-140.451950	1061.031006	-517.838928	290.536926	812.325012	-510.313416	-94.262253	828.488708	-569.712830	91.097595	963.725159	347.173462	-54.441433	924.220154	365.259247	127.367218
-574.421326	195.878387	868.751953	-582.657532	-3.999076	859.724243	-686.948669	243.508774	416.509674	-632.724548	-23.120872	470.893127	-667.176392	245.796921	64.798706	-692.926331	-3.534344	74.345619	-608.672058	301.595764	1285.144897	-599.591736	-90.099602	1292.926270	-563.853760	102.476166	1321.894531	-557.721924	103.217155	1589.538330	-637.417236	332.371704	1049.477783	-623.524597	-140.490997	1061.023071	-517.822388	290.405487	812.329834	-510.324005	-94.256943	828.468018	-569.726624	91.082825	963.730530	347.127289	-54.469688	924.217407	365.241547	127.402977
-574.589478	196.175217	868.811340	-583.106995	-3.377471	859.372864	-687.004944	243.571655	416.545654	-632.717773	-23.110130	470.774139	-667.242859	245.804062	64.827065	-692.925659	-3.534287	74.345131	-608.665405	301.598145	1285.162964	-599.592041	-90.107986	1292.932495	-563.850159	102.452698	1321.911743	-557.732666	103.192131	1589.530518	-637.387085	332.325043	1049.499512	-623.523987	-140.502792	1061.000977	-517.786682	290.496277	812.334839	-510.340851	-94.260048	828.456604	-569.896545	91.312126	963.560608	347.057770	-54.499294	924.253479	365.221130	127.372276
-574.408813	195.846909	868.762512	-582.677612	-3.951457	859.715820	-686.898315	243.507660	416.496521	-632.689392	-23.071257	470.859619	-667.142700	245.800049	64.833252	-692.709167	-3.510349	74.317459	-608.661865	301.598846	1285.177612	-599.597046	-90.115166	1292.948120	-563.853210	102.452751	1321.913086	-557.737183	103.167267	1589.529053	-637.374329	332.318573	1049.492188	-623.545349	-140.480423	1060.988770	-517.770325	290.382355	812.341309	-510.349762	-94.265793	828.448975	-569.728760	91.078011	963.730835	347.013397	-54.533077	924.281250	365.223694	127.342888
-574.611755	196.138199	868.793396	-583.131958	-3.377105	859.363464	-687.008667	243.586807	416.553436	-632.682617	-23.065403	470.769135	-667.227173	245.806320	64.836014	-692.614380	-3.509746	74.303726	-608.672119	301.611084	1285.180054	-599.642883	-90.100739	1292.930420	-563.890564	102.441246	1321.907349	-557.734131	103.145325	1589.523071	-637.361755	332.309326	1049.475586	-623.561401	-140.508072	1060.981323	-517.743530	290.369232	812.345276	-510.367065	-94.254211	828.436218	-569.923279	91.297066	963.547424	346.956940	-54.546154	924.289490	365.198669	127.343170
-574.617126	196.150299	868.794373	-583.154907	-3.356781	859.354614	-687.025574	243.609756	416.578003	-632.679932	-23.038607	470.756989	-667.271179	245.809647	64.835808	-692.570374	-3.499553	74.275978	-608.654724	301.569946	1285.167969	-599.670959	-90.123375	1292.914185	-563.909302	102.432159	1321.890259	-557.745117	103.132515	1589.516479	-637.367065	332.340057	1049.465820	-623.574097	-140.484009	1060.975708	-517.719055	290.317535	812.334656	-510.366425	-94.253883	828.434143	-569.935486	91.307335	963.543030	346.907623	-54.591084	924.327942	365.178680	127.315598
-574.373840	195.898575	868.794678	-582.674011	-3.940441	859.719421	-686.884399	243.549576	416.533875	-632.666138	-23.004156	470.838684	-667.163452	245.794678	64.822205	-692.598328	-3.508670	74.294685	-608.651917	301.569702	1285.162964	-599.684448	-90.129784	1292.945068	-563.882507	102.402634	1321.909058	-557.752747	103.110977	1589.518555	-637.344910	332.334595	1049.459106	-623.620911	-140.486649	1060.996460	-517.699585	290.337067	812.344604	-510.370300	-94.252289	828.443176	-569.745667	91.096146	963.751282	346.854919	-54.608208	924.356506	365.156006	127.300018
-574.582458	196.189423	868.819092	-583.153625	-3.366358	859.382263	-687.030945	243.623337	416.593964	-632.702209	-23.013224	470.749939	-667.351135	245.808853	64.818130	-692.679626	-3.512117	74.308929	-608.652527	301.565826	1285.149048	-599.746155	-90.149010	1292.907349	-563.936279	102.420891	1321.909546	-557.765808	103.094330	1589.516113	-637.272705	332.238464	1049.480103	-623.632324	-140.467316	1060.971680	-517.663696	290.275879	812.353455	-510.369904	-94.248238	828.453308	-569.943420	91.324318	963.571655	346.796234	-54.644669	924.385254	365.123627	127.281380
-574.628662	196.185822	868.842346	-583.245605	-3.329494	859.378296	-687.042847	243.642181	416.591614	-632.693054	-22.983660	470.728363	-667.387329	245.808929	64.812546	-692.746338	-3.511556	74.309448	-608.658020	301.558289	1285.140503	-599.801758	-90.145210	1292.875610	-563.940979	102.399147	1321.910889	-557.782654	103.081017	1589.511475	-637.239685	332.201752	1049.468750	-623.675781	-140.505096	1060.958984	-517.632996	290.202393	812.344910	-510.398560	-94.237358	828.442932	-569.954590	91.322083	963.575073	346.717957	-54.660492	924.413147	365.067535	127.299637
-574.368652	195.934647	868.784424	-582.674866	-3.940359	859.701233	-686.886414	243.547867	416.527222	-632.661316	-22.963724	470.838287	-667.257385	245.814209	64.800095	-692.875488	-3.516347	74.326256	-608.682434	301.570160	1285.129272	-599.840271	-90.119865	1292.907349	-563.978027	102.393196	1321.897949	-557.786926	103.068405	1589.507568	-637.258362	332.243561	1049.463745	-623.725403	-140.483047	1060.942749	-517.588257	290.229340	812.349854	-510.425079	-94.266434	828.432434	-569.768433	91.111832	963.739136	346.651062	-54.678131	924.438354	365.030426	127.299332
-574.362000	195.900085	868.773071	-582.687134	-3.973266	859.710632	-686.885132	243.572021	416.529297	-632.657654	-22.936512	470.832855	-667.222046	245.802002	64.797112	-692.877441	-3.516328	74.324097	-608.656250	301.543213	1285.113647	-599.876709	-90.147530	1292.881226	-563.983337	102.388496	1321.900391	-557.791382	103.060204	1589.498291	-637.248535	332.256531	1049.461914	-623.758728	-140.483124	1060.952637	-517.586914	290.187531	812.350525	-510.429199	-94.283272	828.440247	-569.755066	91.086952	963.737183	346.614899	-54.700005	924.454651	364.985107	127.232338
-574.366943	195.906403	868.787537	-582.691101	-3.962032	859.706726	-686.856079	243.565689	416.530487	-632.643066	-22.925993	470.828522	-667.233826	245.812210	64.803284	-692.881958	-3.497178	74.338058	-608.656250	301.547852	1285.130005	-599.912537	-90.142998	1292.888184	-563.991821	102.388672	1321.904541	-557.799438	103.048256	1589.494629	-637.240723	332.232697	1049.444092	-623.797668	-140.484055	1060.952393	-517.557983	290.272888	812.358521	-510.434692	-94.262283	828.452820	-569.762573	91.086617	963.742249	346.581696	-54.713974	924.468506	364.947571	127.265968
-574.575378	196.187759	868.808838	-583.205811	-3.330058	859.344727	-686.998352	243.653961	416.591248	-632.667480	-22.938656	470.720245	-667.350220	245.821701	64.805511	-692.887695	-3.504849	74.330681	-608.668213	301.565887	1285.135132	-599.987610	-90.136017	1292.874146	-564.049805	102.357658	1321.899780	-557.809326	103.046219	1589.491211	-637.226013	332.238922	1049.448608	-623.836304	-140.484467	1060.944336	-517.566833	290.215912	812.341919	-510.460938	-94.264282	828.457520	-569.968384	91.324524	963.547058	346.500092	-54.733669	924.485168	364.884766	127.200867
-574.550598	196.238449	868.810059	-583.238586	-3.290148	859.311096	-687.005798	243.658829	416.600250	-632.680420	-22.949236	470.726410	-667.355774	245.821991	64.805550	-692.893982	-3.505310	74.332291	-608.657959	301.595337	1285.154297	-600.014160	-90.112076	1292.867432	-564.040161	102.344345	1321.922485	-557.818665	103.033211	1589.489990	-637.213440	332.262451	1049.449951	-623.906189	-140.482910	1060.955200	-517.542175	290.244263	812.342957	-510.510498	-94.303261	828.454590	-569.961304	91.349792	963.528870	346.461456	-54.743362	924.505127	364.838348	127.219498
-574.543518	196.232681	868.809143	-583.223694	-3.307156	859.318237	-687.044434	243.684708	416.620300	-632.669678	-22.914181	470.715912	-667.364685	245.840912	64.815102	-692.869934	-3.515867	74.321426	-608.646484	301.600281	1285.162354	-600.102234	-90.133080	1292.851440	-564.074707	102.348549	1321.915894	-557.836243	103.027954	1589.491333	-637.215149	332.275848	1049.453003	-623.959106	-140.495880	1060.928467	-517.539307	290.252258	812.354675	-510.529816	-94.295609	828.441528	-569.955261	91.343246	963.532654	346.425537	-54.783325	924.505188	364.809662	127.233490
-574.326843	195.953613	868.767029	-582.757935	-3.943157	859.690186	-686.869324	243.611328	416.536133	-632.664978	-22.899906	470.816162	-667.246643	245.825592	64.801056	-692.874207	-3.516098	74.320236	-608.656982	301.594727	1285.147705	-600.151978	-90.137444	1292.844971	-564.105957	102.364326	1321.926636	-557.852051	103.017181	1589.474731	-637.172607	332.276031	1049.479004	-623.995972	-140.465607	1060.928101	-517.530701	290.216797	812.356506	-510.543579	-94.308388	828.452209	-569.782776	91.117889	963.724243	346.343628	-54.782837	924.528076	364.745026	127.188118
-574.526855	196.223007	868.786438	-583.228577	-3.327115	859.328186	-686.973755	243.670670	416.578247	-632.678223	-22.905130	470.711243	-667.327698	245.809982	64.800911	-692.899414	-3.502574	74.322762	-608.646057	301.610260	1285.143188	-600.206909	-90.123352	1292.825806	-564.142395	102.356194	1321.909668	-557.864441	103.019661	1589.476807	-637.168152	332.265289	1049.448608	-624.052002	-140.478760	1060.907349	-517.528748	290.264313	812.334351	-510.585663	-94.311241	828.438904	-569.963501	91.344505	963.528381	346.275116	-54.799240	924.538147	364.696930	127.174057
-574.332825	195.962494	868.767029	-582.773865	-3.914368	859.678528	-686.860291	243.600037	416.526855	-632.658142	-22.870457	470.802734	-667.259155	245.825729	64.798668	-692.899109	-3.502122	74.318886	-608.634338	301.574371	1285.122314	-600.229370	-90.149429	1292.818359	-564.127441	102.349152	1321.893433	-557.873108	103.022934	1589.468018	-637.167175	332.304260	1049.443726	-624.089172	-140.446243	1060.905518	-517.530518	290.281952	812.334839	-510.615845	-94.308197	828.448914	-569.789612	91.129845	963.717712	346.187836	-54.798153	924.540039	364.633392	127.182259
-574.533508	196.238892	868.784851	-583.275574	-3.295681	859.318420	-686.987122	243.689163	416.568298	-632.702698	-22.889780	470.730896	-667.416504	245.824295	64.778786	-692.914551	-3.502975	74.323311	-608.634644	301.577850	1285.107788	-600.244446	-90.123978	1292.830322	-564.138611	102.348061	1321.910522	-557.891846	103.026093	1589.479248	-637.172852	332.328339	1049.432983	-624.123962	-140.424225	1060.924927	-517.547485	290.216614	812.332336	-510.681732	-94.349213	828.424988	-569.991943	91.361984	963.522522	346.126556	-54.816933	924.569519	364.606934	127.155121
-574.547363	196.261459	868.784851	-583.317566	-3.239397	859.290039	-686.978943	243.701309	416.570557	-632.718811	-22.872465	470.716370	-667.379150	245.832397	64.774712	-692.870178	-3.508043	74.327492	-608.599182	301.606476	1285.123779	-600.304810	-90.104408	1292.811401	-564.176331	102.376846	1321.890747	-557.913574	103.013687	1589.484253	-637.201660	332.379333	1049.435669	-624.179199	-140.436554	1060.906738	-517.543091	290.220459	812.323914	-510.716705	-94.334564	828.432556	-570.011292	91.384811	963.506714	346.048340	-54.813057	924.586304	364.579376	127.164688
-574.546265	196.255219	868.786438	-583.335388	-3.262156	859.315186	-687.100464	243.783432	416.616669	-632.713806	-22.870550	470.715240	-667.465759	245.842560	64.804649	-692.867371	-3.508104	74.327248	-608.601501	301.614990	1285.113770	-600.319946	-90.105675	1292.830688	-564.163025	102.371483	1321.893311	-557.923340	103.012451	1589.479614	-637.181274	332.390656	1049.446289	-624.227783	-140.411972	1060.895996	-517.540955	290.195526	812.316101	-510.739258	-94.323395	828.435730	-570.024780	91.381813	963.521118	345.945770	-54.830585	924.620972	364.540619	127.186096
-574.547485	196.261444	868.784912	-583.347046	-3.273369	859.305359	-686.826782	243.631470	416.535553	-632.744324	-22.891424	470.732208	-667.242859	245.825058	64.803703	-692.878357	-3.496844	74.334534	-608.573853	301.621704	1285.126831	-600.386902	-90.095589	1292.809326	-564.181702	102.372276	1321.890137	-557.947632	103.013519	1589.470825	-637.223999	332.474609	1049.426147	-624.282898	-140.397842	1060.918091	-517.543335	290.120667	812.323975	-510.762634	-94.339508	828.459290	-570.031921	91.375206	963.515259	345.850067	-54.807304	924.645508	364.513702	127.173698
-574.555359	196.276627	868.783997	-583.394470	-3.244324	859.297119	-686.572693	243.494827	416.456543	-632.717285	-22.871319	470.717621	-667.049805	245.807922	64.774597	-692.883118	-3.501465	74.317398	-608.589172	301.651489	1285.128296	-600.456238	-90.070221	1292.792480	-564.186279	102.373436	1321.899170	-557.968262	103.028801	1589.466797	-637.203918	332.482147	1049.421143	-624.322815	-140.400131	1060.910034	-517.545471	290.161713	812.310974	-510.805725	-94.348351	828.440369	-570.059753	91.391571	963.510437	345.752075	-54.809204	924.673950	364.488403	127.159958
-574.556641	196.282333	868.782654	-583.408936	-3.250365	859.290710	-686.966003	243.729080	416.573914	-632.765930	-22.873135	470.719543	-667.357849	245.833603	64.805695	-692.896912	-3.502151	74.318825	-608.571777	301.655396	1285.101440	-600.463989	-90.054298	1292.801392	-564.187073	102.375946	1321.898926	-557.980408	103.031029	1589.461426	-637.198608	332.489075	1049.430664	-624.373291	-140.399872	1060.887329	-517.539063	290.118134	812.302429	-510.857086	-94.349472	828.440125	-570.068970	91.388641	963.506531	345.667358	-54.771358	924.707642	364.482422	127.166603
-574.563232	196.301331	868.794678	-583.438293	-3.219146	859.275452	-686.986389	243.741516	416.580261	-632.763550	-22.875364	470.727325	-667.329712	245.839203	64.813721	-692.870178	-3.512892	74.311127	-608.553650	301.677429	1285.122314	-600.477051	-90.043907	1292.796021	-564.192383	102.373466	1321.904053	-557.991028	103.034195	1589.470581	-637.158752	332.512512	1049.429688	-624.396545	-140.410080	1060.909302	-517.548828	290.135376	812.303833	-510.906097	-94.338692	828.442627	-570.093689	91.399139	963.504822	345.548401	-54.740147	924.728882	364.451416	127.212616
-574.609558	196.286926	868.793274	-583.498840	-3.198388	859.277405	-686.989807	243.742355	416.582306	-632.814575	-22.906006	470.728088	-667.382629	245.843491	64.798103	-692.909180	-3.500069	74.317986	-608.549316	301.687744	1285.124390	-600.509705	-90.031380	1292.792603	-564.197571	102.400909	1321.903198	-558.008850	103.038460	1589.472046	-637.148865	332.514923	1049.438599	-624.451355	-140.388992	1060.911133	-517.552429	290.127441	812.294312	-510.936462	-94.364342	828.437805	-570.150513	91.402573	963.505371	345.460510	-54.695248	924.757019	364.459808	127.232780
-574.598389	196.271454	868.790710	-583.487610	-3.237433	859.304138	-687.010925	243.751968	416.580261	-632.803345	-22.898804	470.731659	-667.413635	245.843063	64.770042	-692.893188	-3.521369	74.325928	-608.539673	301.676056	1285.129395	-600.535095	-90.050064	1292.820923	-564.206055	102.402710	1321.892334	-558.025024	103.053520	1589.469849	-637.202942	332.618713	1049.410278	-624.486694	-140.331772	1060.906494	-517.559692	290.140564	812.294128	-510.968719	-94.356544	828.460083	-570.152100	91.391014	963.519409	345.348053	-54.651134	924.798279	364.443115	127.262520
-574.633972	196.319580	868.800964	-583.553345	-3.202187	859.299133	-686.974670	243.751160	416.581970	-632.820068	-22.871754	470.712769	-667.380859	245.830750	64.757721	-692.907227	-3.512007	74.311836	-608.549500	301.714813	1285.122681	-600.576172	-89.990555	1292.783203	-564.206116	102.403206	1321.903564	-558.030518	103.074867	1589.484131	-637.176331	332.587982	1049.405273	-624.512390	-140.359024	1060.927246	-517.557129	290.414368	812.281616	-511.028900	-94.347221	828.449097	-570.188965	91.423546	963.520325	345.285645	-54.590313	924.812927	364.455566	127.318916
-574.627075	196.314224	868.799377	-583.557678	-3.213162	859.317139	-686.988525	243.760330	416.574341	-632.821289	-22.845564	470.716888	-667.376831	245.830170	64.758698	-692.898499	-3.488833	74.296150	-608.523682	301.720062	1285.123413	-600.559937	-90.022255	1292.822021	-564.201477	102.439941	1321.903809	-558.022827	103.083954	1589.480713	-637.141968	332.593475	1049.434570	-624.546753	-140.321945	1060.945679	-517.581665	290.448517	812.263855	-511.054718	-94.324005	828.460510	-570.197754	91.425179	963.529968	345.190521	-54.505302	924.812805	364.467133	127.390739
-574.440430	196.033920	868.765076	-583.063049	-3.901366	859.712219	-686.879517	243.730042	416.506805	-632.815063	-22.816977	470.813538	-667.308228	245.827896	64.769836	-692.866211	-3.524348	74.296341	-608.536804	301.748383	1285.120239	-600.603943	-89.943619	1292.791504	-564.183960	102.464783	1321.910278	-558.019592	103.116722	1589.476196	-637.153015	332.609192	1049.421021	-624.576294	-140.314377	1060.947021	-517.579651	290.464142	812.259521	-511.083374	-94.349403	828.467834	-570.024292	91.184685	963.737366	345.103333	-54.483856	924.851501	364.477539	127.416199
-574.462280	196.066910	868.771545	-583.092590	-3.914761	859.719604	-686.871582	243.719940	416.495483	-632.833923	-22.824001	470.817200	-667.267151	245.835129	64.768776	-692.850769	-3.496796	74.280006	-608.508789	301.733521	1285.098267	-600.599915	-89.940224	1292.817017	-564.172363	102.466499	1321.888794	-558.024231	103.123436	1589.480103	-637.166321	332.633087	1049.395020	-624.607788	-140.307526	1060.940552	-517.594116	290.451782	812.250793	-511.116241	-94.317299	828.467529	-570.046936	91.195625	963.744141	345.070465	-54.374481	924.841187	364.512695	127.488251
-574.490295	196.028320	868.744507	-583.135193	-3.911822	859.718140	-686.864319	243.708145	416.462189	-632.875549	-22.814695	470.812561	-667.270386	245.818481	64.755402	-692.870789	-3.518894	74.292679	-608.504944	301.770416	1285.089111	-600.622314	-89.923195	1292.797852	-564.174561	102.478432	1321.883057	-558.021240	103.142448	1589.476196	-637.168823	332.665436	1049.405151	-624.621094	-140.264893	1060.917480	-517.614258	290.337280	812.234619	-511.159210	-94.326515	828.440613	-570.072815	91.188469	963.729553	344.992706	-54.337650	924.869507	364.522675	127.543732
-574.499451	196.030930	868.746582	-583.168701	-3.915751	859.724976	-686.868225	243.710358	416.462799	-632.893982	-22.819885	470.803467	-667.273804	245.835190	64.766869	-692.878662	-3.520096	74.295151	-608.486023	301.794006	1285.109741	-600.632324	-89.896019	1292.800659	-564.164307	102.509979	1321.876221	-557.999390	103.169937	1589.475220	-637.200562	332.713867	1049.414063	-624.667908	-140.254349	1060.914795	-517.611450	290.152222	812.236877	-511.181122	-94.329437	828.445984	-570.089966	91.189087	963.733704	345.081665	-54.479053	924.891968	364.862823	126.991081
-574.546814	196.012802	868.747620	-583.206787	-3.882356	859.725464	-686.866821	243.727188	416.478119	-632.886230	-22.788584	470.765381	-667.273010	245.835770	64.769318	-692.856750	-3.524477	74.292809	-608.463806	301.814789	1285.121948	-600.653259	-89.885162	1292.816406	-564.149719	102.519402	1321.879883	-557.990356	103.175789	1589.474121	-637.150330	332.714203	1049.429443	-624.687622	-140.252274	1060.943970	-517.616577	290.144623	812.251587	-511.215759	-94.325760	828.444397	-570.129761	91.195503	963.734192	344.933716	-54.224319	924.896912	364.583130	127.630928
-574.573120	196.049622	868.754639	-583.247314	-3.858371	859.729614	-686.886658	243.740067	416.475830	-632.923279	-22.783773	470.751160	-667.245911	245.830551	64.745132	-692.872314	-3.530330	74.275787	-608.442444	301.833893	1285.118164	-600.671936	-89.867966	1292.812744	-564.170654	102.561676	1321.869873	-557.967957	103.203827	1589.480225	-637.132507	332.698364	1049.429688	-624.728149	-140.207520	1060.925903	-517.642578	290.154175	812.235168	-511.275330	-94.320862	828.435181	-570.157410	91.223969	963.739136	344.921326	-54.178070	924.916443	364.600525	127.686928
-574.587097	196.059891	868.760376	-583.284607	-3.807609	859.733459	-686.879395	243.749176	416.470093	-632.902954	-22.796492	470.750458	-667.217590	245.812347	64.761734	-692.839111	-3.529019	74.271622	-608.449646	301.853577	1285.115967	-600.679016	-89.831581	1292.813354	-564.171936	102.572708	1321.862183	-557.932190	103.226715	1589.481567	-637.145508	332.753571	1049.434448	-624.751953	-140.190460	1060.945190	-517.669373	290.148865	812.222717	-511.287018	-94.306679	828.453735	-570.173096	91.251137	963.742859	344.899963	-54.107643	924.948425	364.622833	127.729553
-574.632996	196.083939	868.769714	-583.334229	-3.807350	859.770447	-686.899658	243.765320	416.454193	-632.929016	-22.775515	470.741364	-667.257263	245.840347	64.745338	-692.855591	-3.544744	74.285301	-608.452759	301.897644	1285.114380	-600.709351	-89.810455	1292.833130	-564.159058	102.592133	1321.885132	-557.906128	103.252190	1589.475220	-637.169434	332.788849	1049.415771	-624.766663	-140.147552	1060.970825	-517.669617	290.151245	812.225647	-511.333405	-94.301697	828.470520	-570.222595	91.277512	963.766907	344.912598	-54.070030	924.977966	364.644135	127.796844
-574.640137	196.103607	868.755981	-583.363831	-3.817643	859.772278	-686.953064	243.780930	416.453308	-632.912842	-22.746677	470.716187	-667.308167	245.869141	64.747017	-692.831238	-3.527992	74.261436	-608.389893	301.996521	1285.204712	-600.734192	-89.785645	1292.830688	-564.170837	102.634262	1321.876953	-557.873047	103.268883	1589.486084	-637.153137	332.769897	1049.449951	-624.814270	-140.126236	1060.985596	-517.673889	290.164642	812.223267	-511.372589	-94.282455	828.465332	-570.242188	91.289711	963.761414	344.906647	-54.057583	925.011902	364.650269	127.858536
-574.651794	196.114517	868.758789	-583.392151	-3.764710	859.765076	-686.942749	243.786072	416.429413	-632.916931	-22.708315	470.675018	-667.257874	245.875885	64.748032	-692.835876	-3.533194	74.262138	-608.389832	302.019379	1285.182983	-600.710266	-89.756218	1292.870483	-564.155884	102.627640	1321.881592	-557.839478	103.308334	1589.486816	-637.164001	332.815460	1049.420044	-624.838745	-140.088898	1060.997437	-517.726624	290.162659	812.195801	-511.401428	-94.266518	828.505249	-570.253296	91.314552	963.758118	344.958893	-54.001892	925.020142	364.696442	127.886665
-574.689148	196.201050	868.798889	-583.447632	-3.729401	859.777039	-686.963623	243.797592	416.439728	-632.951843	-22.698307	470.665070	-667.254272	245.859879	64.760033	-692.857971	-3.525534	74.254356	-608.385010	302.026123	1285.169189	-600.722778	-89.750908	1292.885864	-564.176331	102.661369	1321.869995	-557.805786	103.334923	1589.488647	-637.159424	332.825104	1049.434937	-624.874207	-140.076126	1061.007080	-517.741455	290.183807	812.175598	-511.453766	-94.251236	828.499329	-570.296204	91.361801	963.783142	344.990936	-53.964249	925.056091	364.715912	127.965759
-574.928772	196.515091	868.828857	-584.009521	-2.992563	859.375000	-687.119446	243.917023	416.517792	-632.982605	-22.684803	470.523285	-667.401489	245.874283	64.750633	-692.806702	-3.523293	74.245628	-608.458862	301.987122	1285.068481	-600.742188	-89.719147	1292.889160	-564.178772	102.689171	1321.882935	-557.763672	103.368355	1589.494019	-637.190430	332.841064	1049.414795	-624.882874	-140.051819	1061.036743	-517.780640	290.177826	812.178528	-511.472198	-94.220291	828.536438	-570.511414	91.640228	963.568176	345.078064	-53.895775	925.072449	364.776459	128.004562
-574.704285	196.253922	868.809875	-583.533813	-3.628474	859.774109	-686.989014	243.828522	416.441254	-632.986816	-22.605623	470.614044	-667.253113	245.869537	64.725159	-692.806213	-3.522975	74.237785	-608.464966	302.003204	1285.046631	-600.704163	-89.702972	1292.941772	-564.185425	102.717216	1321.909790	-557.732056	103.411011	1589.486450	-637.162598	332.815765	1049.409180	-624.884521	-140.021469	1061.055786	-517.796509	290.198425	812.177063	-511.508453	-94.222816	828.546631	-570.328125	91.426788	963.784912	345.117950	-53.863968	925.107605	364.790680	128.033783
-574.712219	196.279785	868.800903	-583.522705	-3.692153	859.805908	-687.016235	243.865494	416.424164	-633.006165	-22.588938	470.624573	-667.273926	245.871017	64.727303	-692.786377	-3.522198	74.233177	-608.471191	302.055542	1285.055542	-600.753723	-89.653275	1292.977173	-564.192139	102.725571	1321.921753	-557.691101	103.453674	1589.473145	-637.236145	332.890564	1049.402710	-624.921631	-139.999527	1061.062988	-517.861206	290.209412	812.131958	-511.534546	-94.209656	828.546021	-570.334961	91.431465	963.798279	345.221954	-53.788570	925.126770	364.844238	128.134491
-574.725159	196.294312	868.803467	-583.551147	-3.599057	859.794983	-686.997742	243.893463	416.407288	-633.016235	-22.546776	470.615143	-667.244568	245.868774	64.732285	-692.772888	-3.509806	74.231277	-608.443726	302.061493	1285.047974	-600.760437	-89.648415	1292.964844	-564.209961	102.763115	1321.908447	-557.642334	103.506447	1589.473022	-637.247681	332.895142	1049.409424	-624.955688	-140.012146	1061.074341	-517.891296	290.240723	812.114685	-511.572052	-94.175438	828.553406	-570.346191	91.475616	963.792786	345.332123	-53.738739	925.151245	364.899780	128.201431
-574.767151	196.336990	868.792542	-583.558899	-3.610119	859.790466	-687.027222	243.930618	416.423889	-633.002808	-22.501453	470.613678	-667.269104	245.870605	64.734657	-692.762024	-3.509061	74.225441	-608.474426	302.087402	1285.037598	-600.777039	-89.613129	1292.969604	-564.224121	102.792961	1321.915405	-557.612183	103.558670	1589.472656	-637.248413	332.900421	1049.375732	-624.986633	-139.987549	1061.071777	-517.939392	290.280304	812.119507	-511.604156	-94.164375	828.529602	-570.372192	91.497482	963.785461	345.462006	-53.619579	925.156311	364.957062	128.286179
-574.768799	196.373840	868.800171	-583.600769	-3.539903	859.798584	-687.020020	243.926483	416.425537	-633.056396	-22.467144	470.598541	-667.263245	245.870163	64.734604	-692.788391	-3.512777	74.238014	-608.451172	302.110107	1285.051270	-600.818665	-89.603271	1292.934204	-564.232422	102.798126	1321.905151	-557.580261	103.601662	1589.457764	-637.252930	332.907318	1049.390015	-624.993713	-139.997910	1061.066895	-517.954651	290.259125	812.111694	-511.615692	-94.140747	828.550903	-570.383789	91.548241	963.792297	345.567383	-53.552856	925.186951	365.030334	128.356796
-574.762756	196.463242	868.829102	-583.596252	-3.505429	859.773499	-687.050232	243.958664	416.412933	-633.026550	-22.419334	470.581818	-667.289917	245.872192	64.736282	-692.755737	-3.483472	74.200043	-608.458313	302.119507	1285.031128	-600.819031	-89.585358	1292.948486	-564.274841	102.822144	1321.870972	-557.541687	103.649323	1589.443359	-637.295105	332.956329	1049.395142	-625.020508	-139.955032	1061.063965	-518.004822	290.310669	812.102966	-511.650208	-94.137726	828.532410	-570.385498	91.584930	963.793579	345.709473	-53.435966	925.183594	365.085724	128.465897
-574.758789	196.464035	868.828735	-583.598633	-3.498614	859.779785	-687.040466	243.958237	416.415436	-633.085510	-22.408857	470.583282	-667.266174	245.854691	64.748604	-692.781982	-3.483335	74.201584	-608.438660	302.162048	1285.046997	-600.841125	-89.567749	1292.943604	-564.296509	102.839226	1321.860474	-557.509277	103.695000	1589.425049	-637.264099	332.935181	1049.402222	-625.026611	-139.944046	1061.046875	-518.016235	290.345795	812.100403	-511.648926	-94.105156	828.523071	-570.390076	91.591843	963.797180	345.806213	-53.320484	925.182983	365.135223	128.532486
-574.763733	196.536926	868.818665	-583.606995	-3.445771	859.774597	-687.063538	244.006638	416.410126	-633.064575	-22.364817	470.551361	-667.267883	245.867218	64.737167	-692.754822	-3.485493	74.199799	-608.452148	302.166168	1285.010986	-600.852661	-89.543411	1292.938843	-564.285400	102.854340	1321.864136	-557.476135	103.743507	1589.410400	-637.224365	332.943237	1049.412231	-625.053467	-139.925415	1061.032959	-518.053162	290.353119	812.092834	-511.658417	-94.107155	828.525513	-570.396301	91.657440	963.789612	346.025757	-53.438107	925.205872	365.520874	128.014740
-574.775452	196.590607	868.824951	-583.608582	-3.424587	859.788696	-687.083130	244.024948	416.428009	-633.072998	-22.341326	470.573151	-667.260864	245.869965	64.744507	-692.800171	-3.482427	74.208595	-608.457947	302.200958	1285.023438	-600.836426	-89.517593	1292.963135	-564.295471	102.890495	1321.856812	-557.434570	103.794762	1589.403809	-637.281860	333.019257	1049.411255	-625.081726	-139.864288	1061.018066	-518.057495	290.400299	812.068115	-511.694305	-94.098419	828.486816	-570.397095	91.699760	963.799561	346.129578	-53.338104	925.196045	365.593811	128.090195
-574.796631	196.626236	868.831116	-583.628418	-3.394578	859.788635	-687.102905	244.090530	416.416046	-633.075073	-22.302683	470.582794	-667.221130	245.866837	64.753792	-692.804626	-3.482384	74.205620	-608.473572	302.226288	1285.023193	-600.880371	-89.469864	1292.934326	-564.305847	102.898666	1321.846680	-557.416931	103.827057	1589.402710	-637.291443	333.051636	1049.377563	-625.093567	-139.850433	1061.019531	-518.062622	290.429077	812.059509	-511.705627	-94.085182	828.477905	-570.413208	91.729507	963.802063	346.207886	-53.213161	925.183838	365.628174	128.209854
-574.796692	196.680527	868.820129	-583.661499	-3.313907	859.776917	-687.159119	244.119934	416.420746	-633.052551	-22.251293	470.567017	-667.308655	245.908203	64.754463	-692.758179	-3.483288	74.218056	-608.491882	302.281738	1285.028442	-600.913025	-89.433968	1292.963501	-564.311462	102.944862	1321.862183	-557.388000	103.868279	1589.396362	-637.348389	333.154449	1049.359985	-625.126709	-139.851410	1061.025513	-518.079407	290.485352	812.061523	-511.730499	-94.048752	828.497253	-570.422791	91.794243	963.789978	346.288483	-53.161045	925.208801	365.683014	128.303452
-574.781860	196.758209	868.847473	-583.653687	-3.255270	859.781860	-687.162476	244.148956	416.432312	-633.077881	-22.237984	470.573547	-667.317444	245.897781	64.716324	-692.770874	-3.483872	74.219177	-608.491272	302.319458	1285.033203	-600.945374	-89.384689	1292.926270	-564.357727	102.982849	1321.859375	-557.373108	103.907059	1589.396851	-637.298706	333.126678	1049.383179	-625.165710	-139.794525	1061.027832	-518.060303	290.499298	812.076721	-511.776093	-94.026100	828.489563	-570.429565	91.852180	963.807190	346.377380	-53.067535	925.223389	365.751343	128.382446
-574.784607	196.760788	868.850403	-583.650146	-3.209034	859.782776	-687.143555	244.153198	416.418274	-633.039307	-22.172777	470.577515	-667.243225	245.884796	64.727097	-692.758728	-3.446429	74.230537	-608.501831	302.315643	1285.034058	-600.947754	-89.410110	1292.967896	-564.350586	103.002548	1321.847290	-557.354980	103.935783	1589.391846	-637.364014	333.208557	1049.395874	-625.168274	-139.754013	1061.018799	-518.075806	290.549835	812.087158	-511.761505	-93.974915	828.498413	-570.425049	91.874596	963.808655	346.429169	-52.929962	925.231140	365.755341	128.489288
-574.794434	196.881165	868.869446	-583.659607	-3.172662	859.778625	-687.186523	244.191162	416.439087	-633.038452	-22.168415	470.558655	-667.321472	245.907639	64.748917	-692.756836	-3.445588	74.229393	-608.505188	302.351074	1285.050049	-600.958740	-89.371391	1292.950073	-564.385010	103.047173	1321.846191	-557.389709	103.942802	1589.385010	-637.327698	333.194336	1049.405273	-625.225159	-139.775162	1061.028320	-518.088135	290.589142	812.106018	-512.152527	-94.230789	828.242676	-570.442322	91.943871	963.816345	346.374451	-52.658298	925.228149	365.491699	129.185364
-574.781494	196.881683	868.864563	-583.627747	-3.139953	859.770813	-687.189148	244.206375	416.442596	-633.002441	-22.114429	470.529663	-667.320068	245.908188	64.751221	-692.734741	-3.439107	74.203110	-608.510864	302.389862	1285.041504	-600.947571	-89.332947	1292.961914	-564.385742	103.052818	1321.850830	-557.377869	103.954720	1589.388428	-637.302246	333.205688	1049.437622	-625.221863	-139.711182	1061.003662	-518.095215	290.654388	812.111511	-511.826721	-93.915649	828.456726	-570.429871	91.959457	963.810852	346.427338	-52.541176	925.226746	365.496185	129.307648
-574.759338	196.994385	868.882019	-583.594482	-3.058225	859.767212	-687.199341	244.241592	416.448090	-632.972290	-22.033213	470.497375	-667.269165	245.896332	64.749771	-692.749756	-3.452188	74.205414	-608.525879	302.427551	1285.049194	-600.965210	-89.281059	1292.934082	-564.428406	103.101791	1321.833618	-557.361938	103.989334	1589.379150	-637.269958	333.192322	1049.455200	-625.234253	-139.681168	1060.994873	-518.090149	290.721344	812.133972	-511.832977	-93.845016	828.451355	-570.410522	92.047798	963.818054	346.623016	-52.674805	925.249817	365.865936	128.792358
-574.811096	197.052261	868.875488	-583.623596	-3.016567	859.753357	-687.198853	244.246643	416.440674	-632.978394	-22.030293	470.514221	-667.332336	245.907791	64.732742	-692.719421	-3.434508	74.207489	-608.543640	302.440704	1285.036133	-600.989624	-89.245338	1292.918945	-564.424744	103.140083	1321.842651	-557.370239	104.000671	1589.378540	-637.371826	333.325867	1049.420288	-625.269226	-139.653824	1060.980469	-518.064880	290.748322	812.141296	-511.842865	-93.802177	828.448059	-570.443787	92.095024	963.807068	346.566589	-52.336784	925.229248	365.544952	129.561981
-574.802979	197.046249	868.870972	-583.604431	-2.959224	859.758972	-687.216187	244.286438	416.432404	-632.936218	-21.957010	470.488770	-667.266479	245.893219	64.732704	-692.720642	-3.426146	74.210800	-608.552246	302.500275	1285.063477	-600.993225	-89.202629	1292.928711	-564.441467	103.176712	1321.843628	-557.360107	104.026489	1589.379883	-637.290894	333.311890	1049.478149	-625.261841	-139.585266	1060.967163	-518.058044	290.825409	812.158813	-511.858459	-93.747116	828.450378	-570.438171	92.124954	963.808533	346.644043	-52.257988	925.237793	365.584473	129.698669
-574.809998	197.120499	868.862976	-583.620239	-2.931486	859.754822	-687.204041	244.299988	416.414978	-632.922241	-21.912468	470.467041	-667.278137	245.893738	64.733414	-692.725708	-3.426087	74.207962	-608.553833	302.540710	1285.076416	-600.981262	-89.166283	1292.924194	-564.445740	103.231026	1321.834351	-557.360107	104.044708	1589.386841	-637.301819	333.348297	1049.476685	-625.264954	-139.576981	1060.982422	-518.054504	290.883606	812.187866	-511.876801	-93.707054	828.433899	-570.447510	92.178551	963.802429	346.705597	-52.153656	925.222534	365.578217	129.832153
-574.850281	197.154861	868.855896	-583.610229	-2.907495	859.770935	-687.223511	244.342346	416.423859	-632.907410	-21.872324	470.441864	-667.316711	245.906479	64.743446	-692.731384	-3.426235	74.204819	-608.561646	302.576965	1285.072144	-601.006165	-89.120018	1292.896362	-564.471863	103.286613	1321.852783	-557.368652	104.058594	1589.378540	-637.268555	333.377289	1049.497803	-625.274414	-139.524033	1060.963989	-518.032898	290.946075	812.199951	-511.845367	-93.642387	828.424316	-570.462524	92.221680	963.807617	346.803375	-52.068905	925.252258	365.598114	129.898605
-574.811279	197.232880	868.867126	-583.607300	-2.795091	859.761536	-687.215454	244.371170	416.437805	-632.856750	-21.784182	470.395050	-667.267151	245.930359	64.771461	-692.701599	-3.424605	74.198341	-608.559448	302.648285	1285.120117	-601.002014	-89.088478	1292.895752	-564.506592	103.335167	1321.851318	-557.325745	104.102066	1589.372803	-637.224182	333.387390	1049.529053	-625.274841	-139.465729	1060.970581	-518.048401	290.995880	812.220520	-511.875854	-93.598785	828.396790	-570.448120	92.304504	963.808472	346.857086	-51.976830	925.243042	365.596954	130.029205
-574.845947	197.270554	868.856384	-583.565674	-2.766473	859.749634	-687.223206	244.381805	416.424164	-632.811035	-21.765961	470.423187	-667.299561	245.912979	64.763687	-692.676758	-3.420981	74.175499	-608.587219	302.670044	1285.096313	-601.020874	-89.046036	1292.886841	-564.491821	103.368423	1321.864502	-557.340210	104.130287	1589.376221	-637.239685	333.449921	1049.526001	-625.276917	-139.446442	1060.958862	-518.036682	291.056915	812.237976	-511.877350	-93.555756	828.376709	-570.443604	92.340591	963.797241	346.935425	-51.908947	925.273560	365.589417	130.084763
-574.823486	197.383591	868.873840	-583.553772	-2.728834	859.759644	-687.279541	244.456299	416.426086	-632.756653	-21.666759	470.377960	-667.319946	245.913620	64.769341	-692.629822	-3.409009	74.179314	-608.576721	302.717651	1285.123779	-601.001404	-88.999321	1292.883545	-564.513428	103.429199	1321.856812	-557.354919	104.133438	1589.378906	-637.247314	333.505768	1049.529907	-625.268127	-139.364395	1060.935913	-518.027344	291.120239	812.241089	-511.860168	-93.485298	828.375732	-570.440552	92.414185	963.812134	347.046082	-51.839348	925.269531	365.627563	130.150818
-574.823547	197.386917	868.875610	-583.551270	-2.644066	859.764832	-687.278992	244.474106	416.428406	-632.736755	-21.624479	470.357269	-667.355957	245.913651	64.742836	-692.632996	-3.431820	74.187790	-608.581482	302.786804	1285.136353	-600.973755	-88.952126	1292.871338	-564.507690	103.444626	1321.850708	-557.367737	104.150101	1589.376709	-637.225159	333.538483	1049.552612	-625.251465	-139.318817	1060.941895	-518.018372	291.179474	812.261414	-511.855682	-93.449593	828.352356	-570.438110	92.458008	963.815491	347.101166	-51.741867	925.269470	365.613037	130.252518
-574.824890	197.506516	868.889893	-583.545959	-2.570571	859.755371	-687.317810	244.553009	416.479858	-632.708191	-21.553593	470.333740	-667.314392	245.913116	64.758339	-692.629822	-3.394790	74.200218	-608.591309	302.808899	1285.137695	-600.997803	-88.921036	1292.863037	-564.516541	103.480141	1321.843018	-557.390015	104.181580	1589.380493	-637.271301	333.649963	1049.561890	-625.231140	-139.240448	1060.922241	-518.005127	291.223419	812.275208	-511.846008	-93.396355	828.349487	-570.452271	92.544807	963.818848	347.191559	-51.697433	925.285095	365.620422	130.292007
-574.812378	197.505386	868.885925	-583.529114	-2.549336	859.760010	-687.274353	244.538635	416.446777	-632.704468	-21.546963	470.318298	-667.272766	245.938538	64.769997	-692.414368	-3.404740	74.144180	-608.595764	302.885773	1285.174927	-600.994019	-88.858719	1292.816528	-564.517944	103.543465	1321.863770	-557.419434	104.191116	1589.403564	-637.176331	333.586273	1049.596191	-625.245667	-139.224289	1060.925049	-517.987549	291.281799	812.293396	-512.132385	-93.636215	828.118469	-570.450195	92.559273	963.820496	347.277222	-51.602509	925.289001	365.593262	130.356415
-574.828186	197.540863	868.875854	-583.507629	-2.516255	859.761292	-687.301392	244.587509	416.465546	-632.655212	-21.479219	470.305450	-667.300476	245.959000	64.760307	-692.369385	-3.401605	74.149307	-608.574463	302.952393	1285.220825	-600.962402	-88.815437	1292.808594	-564.541077	103.587234	1321.857422	-557.436584	104.204651	1589.400391	-637.124939	333.591156	1049.639160	-625.224792	-139.180908	1060.928101	-517.986084	291.366852	812.316895	-512.125183	-93.564316	828.125427	-570.444763	92.600761	963.816223	347.342346	-51.576500	925.312744	365.584839	130.383606
-574.850037	197.581726	868.879333	-583.538940	-2.434233	859.748596	-687.292236	244.625366	416.456848	-632.653015	-21.443106	470.305542	-667.291992	245.946564	64.771172	-692.415161	-3.387684	74.157906	-608.592346	302.992889	1285.209106	-600.951538	-88.785812	1292.814453	-564.487244	103.625061	1321.884033	-557.460205	104.220444	1589.406738	-637.120972	333.604492	1049.658447	-625.202332	-139.109451	1060.880127	-518.015015	291.428802	812.316956	-512.094666	-93.492249	828.090881	-570.464294	92.652466	963.810547	347.440735	-51.546970	925.337219	365.577911	130.412033
-574.842957	197.665329	868.882874	-583.524841	-2.367603	859.753540	-687.299011	244.652985	416.426544	-632.635254	-21.400713	470.274261	-667.300232	245.946869	64.773689	-692.393005	-3.379150	74.160614	-608.596558	303.013489	1285.216553	-600.935547	-88.737221	1292.786621	-564.484558	103.667725	1321.856934	-557.481995	104.246582	1589.407227	-637.152832	333.683228	1049.646118	-625.171082	-139.053879	1060.858032	-518.021179	291.490479	812.333130	-512.045837	-93.411278	828.104126	-570.455444	92.729073	963.815002	347.503021	-51.521839	925.356812	365.536377	130.418289
-574.836975	197.721451	868.887085	-583.503174	-2.297877	859.752136	-687.301575	244.696579	416.427795	-632.598450	-21.360138	470.249664	-667.284180	245.973007	64.761398	-692.607300	-3.392591	74.179184	-608.581299	303.084198	1285.235107	-600.905518	-88.678925	1292.776367	-564.506348	103.728111	1321.849609	-557.519165	104.266220	1589.410034	-636.938599	333.484802	1049.776123	-625.138855	-139.036255	1060.872803	-518.015503	291.543793	812.338806	-512.013428	-93.341637	828.083679	-570.445190	92.789726	963.816589	347.576752	-51.503326	925.384338	365.529755	130.406876
-574.813782	197.784821	868.898132	-583.497375	-2.241203	859.752747	-687.273071	244.702835	416.421021	-632.575562	-21.333967	470.266022	-667.288879	245.970901	64.756111	-692.604248	-3.384982	74.186073	-608.585999	303.117981	1285.235840	-600.870728	-88.621346	1292.772949	-564.477661	103.765709	1321.851685	-557.546692	104.287468	1589.416748	-636.871643	333.458008	1049.799072	-625.102661	-138.951553	1060.846558	-518.042480	291.603119	812.336975	-511.970612	-93.259270	828.083069	-570.445557	92.844559	963.823486	347.644836	-51.498692	925.405396	365.495819	130.432693
-574.933472	197.944305	868.911621	-583.932861	-1.627220	859.654236	-687.355652	244.793808	416.422058	-632.611755	-21.300154	470.165710	-667.341797	245.974686	64.740753	-692.589233	-3.379216	74.200165	-608.595093	303.142700	1285.235474	-600.884399	-88.591034	1292.761719	-564.498047	103.813690	1321.844849	-557.617676	104.272331	1589.423950	-636.895508	333.523499	1049.819092	-625.031616	-138.844666	1060.830688	-518.053162	291.667419	812.341370	-511.606781	-92.905624	828.305664	-570.665466	93.148254	963.771729	347.704773	-51.511158	925.432617	365.479492	130.437271
-574.977234	198.020233	868.909241	-583.979492	-1.563740	859.661438	-687.362976	244.818787	416.423248	-632.612976	-21.276773	470.165924	-667.362732	245.976089	64.763062	-692.606018	-3.379703	74.200775	-608.579773	303.216949	1285.281982	-600.864807	-88.550072	1292.771240	-564.466431	103.855347	1321.864380	-557.591064	104.332245	1589.425049	-636.957703	333.614441	1049.809570	-624.998535	-138.796722	1060.796753	-518.077393	291.739075	812.343628	-511.585510	-92.820030	828.315186	-570.700500	93.222496	963.773499	347.793365	-51.501213	925.442322	365.455688	130.464142
-574.947449	198.058945	868.936646	-583.944519	-1.511154	859.678833	-687.355652	244.865097	416.426636	-632.600586	-21.239550	470.138214	-667.343933	245.974869	64.769814	-692.594543	-3.379163	74.195518	-608.574463	303.244659	1285.283203	-600.787415	-88.504616	1292.780029	-564.584106	103.965561	1321.846924	-557.623291	104.351822	1589.435791	-637.230652	333.912689	1049.692627	-624.968323	-138.708542	1060.812378	-518.068054	291.779663	812.343994	-511.553162	-92.757774	828.292480	-570.682007	93.263626	963.796875	347.845032	-51.496632	925.464600	365.413025	130.498474
-574.959534	198.102905	868.924683	-583.927856	-1.432766	859.671814	-687.326233	244.867737	416.426910	-632.560608	-21.209044	470.165955	-667.338257	245.990845	64.739624	-692.592896	-3.378964	74.192337	-608.577332	303.253143	1285.268188	-600.784424	-88.471031	1292.771851	-564.554810	103.989380	1321.863770	-557.633301	104.377899	1589.442505	-637.320435	334.056061	1049.671387	-624.953796	-138.653580	1060.801270	-518.102722	291.935974	812.363953	-511.533752	-92.683517	828.281189	-570.682678	93.327782	963.787781	347.897034	-51.517574	925.451965	365.400146	130.503082
-574.926941	198.181885	868.954468	-583.921753	-1.385069	859.667542	-687.392090	244.913666	416.434845	-632.599731	-21.151077	470.154449	-667.381775	246.003479	64.739853	-692.608582	-3.356172	74.177933	-608.576843	303.315094	1285.290161	-600.793762	-88.424500	1292.730591	-564.542847	104.028397	1321.863770	-557.651123	104.399200	1589.455566	-637.355469	334.149811	1049.675415	-624.944275	-138.644150	1060.801392	-518.093811	292.103699	812.374512	-511.806061	-92.887810	828.086121	-570.668884	93.374016	963.800171	347.956726	-51.497787	925.442017	365.371765	130.549911
-574.955750	198.221527	868.939758	-583.941589	-1.326294	859.682617	-687.380127	244.945740	416.428101	-632.591858	-21.138790	470.149902	-667.311157	246.008026	64.744995	-692.628418	-3.342768	74.204475	-608.559692	303.364044	1285.314575	-600.786377	-88.387611	1292.709839	-564.551392	104.090431	1321.858887	-557.672791	104.427505	1589.455322	-637.284119	334.113861	1049.725830	-624.909546	-138.565796	1060.784546	-518.131409	292.153381	812.369934	-511.505615	-92.569588	828.268860	-570.672791	93.437119	963.799255	348.014618	-51.533760	925.426697	365.356171	130.547684
-574.968689	198.238495	868.940002	-583.967773	-1.284681	859.657227	-687.393127	244.977158	416.429626	-632.590576	-21.090361	470.145386	-667.352722	245.998367	64.742752	-692.382202	-3.347399	74.159531	-608.581665	303.384155	1285.317505	-600.741272	-88.336357	1292.741455	-564.539368	104.132828	1321.858276	-557.676086	104.446426	1589.466309	-637.354553	334.188599	1049.706665	-624.861511	-138.495850	1060.786743	-518.139771	292.257629	812.373230	-511.440002	-92.491280	828.277954	-570.682129	93.452049	963.785095	348.064056	-51.520641	925.412964	365.326416	130.554428
-574.970032	198.351044	868.958069	-583.923340	-1.201798	859.646729	-687.386414	244.988571	416.414978	-632.617554	-21.087437	470.157074	-667.315857	246.005203	64.743324	-692.361694	-3.347017	74.155823	-608.557434	303.427246	1285.345215	-600.738098	-88.312759	1292.734131	-564.548767	104.183975	1321.859375	-557.679138	104.476990	1589.466309	-637.265442	334.174744	1049.747681	-624.891296	-138.495438	1060.782349	-518.123169	292.309021	812.415100	-511.753296	-92.678009	828.071472	-570.667664	93.538589	963.788940	348.073029	-51.532829	925.388489	365.284668	130.592789
-574.980286	198.368500	868.950256	-583.923401	-1.163191	859.649048	-687.380737	245.005035	416.382416	-632.629883	-21.026747	470.146973	-667.313354	246.005249	64.745331	-692.379150	-3.335595	74.156975	-608.579285	303.455475	1285.318359	-600.679565	-88.247177	1292.734619	-564.530273	104.224785	1321.869751	-557.691528	104.503738	1589.478271	-637.332703	334.254669	1049.740845	-624.870300	-138.424927	1060.777832	-518.139343	292.326660	812.421265	-511.764893	-92.651878	828.035339	-570.663086	93.571190	963.785522	348.073029	-51.547279	925.384155	365.243530	130.582474
-574.980286	198.411362	868.958801	-583.901123	-1.136691	859.666626	-687.373718	245.026245	416.386993	-632.631592	-20.991114	470.145447	-667.258911	246.001022	64.750732	-692.450928	-3.337137	74.164383	-608.574829	303.498840	1285.352539	-600.695374	-88.222847	1292.724854	-564.527039	104.253891	1321.882690	-557.692383	104.532661	1589.493530	-637.371460	334.327942	1049.749634	-624.866516	-138.390259	1060.775269	-518.166565	292.407806	812.420898	-511.732330	-92.586876	828.038757	-570.647888	93.611588	963.798523	348.107208	-51.563995	925.348572	365.225189	130.592819
-574.873169	198.363205	868.967957	-583.463562	-1.536995	859.737732	-687.329285	245.019135	416.387482	-632.581360	-20.933540	470.243622	-667.175049	245.994858	64.733955	-692.475403	-3.332712	74.179146	-608.588745	303.552704	1285.366333	-600.710266	-88.179138	1292.712036	-564.420593	104.255440	1321.902954	-557.693909	104.564827	1589.495605	-637.393738	334.384705	1049.756104	-624.815491	-138.295898	1060.773193	-518.152893	292.415192	812.442078	-511.394592	-92.244370	828.272644	-570.421570	93.443237	963.845520	348.110260	-51.571110	925.320679	365.195313	130.563431
-574.900696	198.378860	868.939514	-583.473938	-1.498674	859.727356	-687.328613	245.047974	416.377319	-632.626526	-20.924841	470.284485	-667.190735	245.999771	64.744263	-692.397095	-3.330612	74.166672	-608.588135	303.593140	1285.375122	-600.647400	-88.133415	1292.733398	-564.504822	104.336060	1321.894653	-557.696167	104.600220	1589.491821	-637.352417	334.364349	1049.775269	-624.829346	-138.326538	1060.793213	-518.159119	292.518219	812.441956	-511.717285	-92.447868	828.042358	-570.433899	93.479111	963.825989	348.134613	-51.596664	925.298401	365.204742	130.541901
-574.888428	198.500336	868.958923	-583.472473	-1.428714	859.720276	-687.340820	245.053360	416.358368	-632.645020	-20.876421	470.270844	-667.220825	246.027786	64.732689	-692.330933	-3.328758	74.152077	-608.601135	303.617706	1285.372559	-600.639282	-88.095200	1292.720215	-564.494263	104.381325	1321.883789	-557.705933	104.631012	1589.505371	-637.449890	334.505554	1049.751099	-624.788757	-138.228714	1060.749268	-518.176453	292.545898	812.417480	-511.390106	-92.142639	828.239990	-570.429504	93.562607	963.831726	348.139526	-51.616982	925.282715	365.175018	130.531479
-574.907654	198.527267	868.970581	-583.448181	-1.391510	859.725952	-687.325378	245.049713	416.360046	-632.660278	-20.859745	470.278656	-667.187317	246.025696	64.734215	-692.637085	-3.334584	74.189507	-608.601379	303.658051	1285.377075	-600.629700	-88.059944	1292.709229	-564.490295	104.429047	1321.885620	-557.696777	104.657532	1589.498779	-637.427246	334.529114	1049.765137	-624.772095	-138.207443	1060.770874	-518.161377	292.585510	812.432434	-511.379211	-92.077873	828.249939	-570.415039	93.592865	963.839294	348.151672	-51.606560	925.252441	365.170105	130.516617
-575.003967	198.696594	868.973877	-583.849060	-0.876832	859.670288	-687.381287	245.094421	416.386292	-632.681885	-20.848282	470.203369	-667.216187	246.027573	64.736916	-692.645874	-3.334739	74.189857	-608.621887	303.687592	1285.356567	-600.586609	-88.007599	1292.711792	-564.493408	104.445770	1321.866577	-557.690125	104.691956	1589.499634	-637.400574	334.512451	1049.777100	-624.757690	-138.177567	1060.764771	-518.168884	292.630280	812.435669	-511.374176	-92.022186	828.241211	-570.614380	93.881653	963.806030	348.109283	-51.643936	925.232117	365.146667	130.484344
-575.018433	198.811478	869.005432	-583.901855	-0.726273	859.623840	-687.430725	245.141769	416.383179	-632.723755	-20.802641	470.177032	-667.240662	246.029327	64.740158	-692.660156	-3.333170	74.208694	-608.640320	303.662567	1285.284912	-600.577942	-87.986252	1292.689087	-564.469177	104.503174	1321.886597	-557.675598	104.735382	1589.503296	-637.386780	334.552734	1049.805420	-624.746643	-138.161331	1060.755005	-518.185364	292.689362	812.434753	-511.387512	-91.996796	828.212463	-570.641907	93.972755	963.795959	348.095795	-51.685806	925.218201	365.113434	130.458679
-574.997192	198.835052	868.995422	-583.844482	-0.698304	859.638672	-687.423950	245.125549	416.385620	-632.685791	-20.737442	470.182251	-667.198364	246.035004	64.755066	-692.629333	-3.332096	74.198524	-608.632690	303.783569	1285.398804	-600.584656	-87.926430	1292.687500	-564.362610	104.467690	1321.907837	-557.675659	104.761810	1589.498779	-637.393250	334.593964	1049.812012	-624.740723	-138.119461	1060.742920	-518.169373	292.701172	812.455750	-511.377960	-91.942062	828.201660	-570.603027	94.012367	963.799133	348.084656	-51.726547	925.209473	365.121429	130.406952
-575.006958	198.923615	869.033020	-583.852905	-0.602956	859.627136	-687.450745	245.155350	416.390625	-632.692444	-20.705873	470.171967	-667.208374	246.027252	64.743675	-692.605103	-3.305798	74.160912	-608.605774	303.798279	1285.400024	-600.519653	-87.910362	1292.705200	-564.453430	104.554710	1321.900146	-557.665283	104.795456	1589.506592	-637.411743	334.677307	1049.820190	-624.711182	-138.084961	1060.761353	-518.180786	292.794678	812.450867	-511.365631	-91.902496	828.206055	-570.602539	94.079361	963.810059	348.041138	-51.754799	925.192688	365.088501	130.369568
-575.033569	198.994476	869.024658	-583.848450	-0.550131	859.623596	-687.496460	245.162827	416.396484	-632.714661	-20.646893	470.176453	-667.218506	246.027527	64.742973	-692.615662	-3.317028	74.168304	-608.633118	303.825043	1285.374512	-600.532837	-87.866035	1292.661499	-564.467468	104.608070	1321.898682	-557.661560	104.823647	1589.500732	-637.445313	334.718262	1049.801392	-624.717285	-138.038864	1060.720459	-518.197571	292.871277	812.442017	-511.337738	-91.839294	828.209229	-570.613831	94.145470	963.804321	347.995209	-51.823383	925.193848	365.081696	130.306091
-575.017090	199.051865	869.026794	-583.839294	-0.503871	859.624756	-687.500610	245.168320	416.369171	-632.724426	-20.630796	470.197418	-667.262146	246.056320	64.737930	-692.650146	-3.322853	74.212219	-608.610107	303.877899	1285.393433	-600.510559	-87.816460	1292.666992	-564.455872	104.637085	1321.884033	-557.651672	104.859863	1589.499023	-637.498657	334.808289	1049.801514	-624.689941	-138.015869	1060.741089	-518.200867	292.910706	812.454102	-511.351044	-91.818626	828.190674	-570.598328	94.196640	963.805664	347.963043	-51.845345	925.172485	365.062225	130.318573
-575.016602	199.102539	869.034851	-583.827759	-0.454792	859.637451	-687.498657	245.198959	416.388489	-632.725464	-20.585388	470.205566	-667.206726	246.052826	64.744583	-692.617249	-3.288224	74.193382	-608.614197	303.918152	1285.394409	-600.519714	-87.779495	1292.648682	-564.460510	104.684662	1321.860352	-557.628174	104.892548	1589.503418	-637.474670	334.829010	1049.809570	-624.677612	-137.968613	1060.736084	-518.208374	292.951416	812.443726	-511.333618	-91.765968	828.181519	-570.590271	94.249268	963.816040	347.909302	-51.887691	925.173218	365.049103	130.259567
-574.877197	199.013351	869.043701	-583.374207	-0.865569	859.692993	-687.445435	245.158630	416.360626	-632.667542	-20.523037	470.287964	-667.154175	246.029953	64.727982	-692.598816	-3.280120	74.189011	-608.616577	303.948273	1285.396118	-600.487793	-87.738159	1292.646851	-564.447937	104.711655	1321.888428	-557.614502	104.923462	1589.498901	-637.493347	334.864014	1049.816162	-624.680847	-137.947922	1060.737427	-518.192932	293.004517	812.484314	-511.282410	-91.685883	828.183777	-570.356445	94.046875	963.856201	347.881805	-51.912216	925.155701	365.053436	130.229889
-574.870056	199.007553	869.042969	-583.341064	-0.808504	859.694702	-687.463989	245.181854	416.340454	-632.639343	-20.494408	470.297760	-667.115784	246.017105	64.723946	-692.587036	-3.279965	74.184937	-608.603455	303.997559	1285.417236	-600.457214	-87.707558	1292.676514	-564.430115	104.741417	1321.891846	-557.602234	104.958344	1589.496826	-637.518799	334.927490	1049.805908	-624.643433	-137.884445	1060.718140	-518.210876	293.029083	812.493591	-511.301331	-91.650642	828.170227	-570.338440	94.073380	963.856934	347.844269	-51.952171	925.150085	365.043335	130.213608
-574.890991	199.134949	869.066284	-583.355530	-0.734073	859.680054	-687.435791	245.181778	416.363922	-632.627686	-20.455105	470.285217	-667.116821	246.026657	64.732132	-692.610657	-3.278278	74.176514	-608.595825	304.026947	1285.421509	-600.471436	-87.673073	1292.647583	-564.413208	104.767593	1321.911133	-557.586304	104.973145	1589.490845	-637.477905	334.908203	1049.858032	-624.633911	-137.860306	1060.719238	-518.219910	293.035400	812.475830	-511.285889	-91.587540	828.181580	-570.350830	94.156830	963.859863	347.786987	-52.017216	925.152222	365.029572	130.145004
-574.901794	199.181625	869.053833	-583.346619	-0.712360	859.674683	-687.453430	245.210602	416.378204	-632.634338	-20.424179	470.263672	-667.132507	246.028244	64.734589	-692.603027	-3.284575	74.203270	-608.625183	304.070831	1285.420898	-600.447083	-87.622185	1292.636108	-564.426392	104.821884	1321.880859	-557.570068	105.007896	1589.495605	-637.540833	335.017517	1049.845337	-624.608032	-137.822800	1060.698730	-518.219971	293.079285	812.504089	-511.229370	-91.523956	828.184570	-570.357788	94.196281	963.851746	347.745331	-52.030750	925.123840	365.031433	130.112259
-574.903442	199.181625	869.053955	-583.338501	-0.632849	859.674194	-687.421326	245.217148	416.339813	-632.628723	-20.395344	470.283966	-667.118347	246.043030	64.724937	-692.617981	-3.273987	74.208252	-608.609253	304.105103	1285.410522	-600.458984	-87.573196	1292.624390	-564.417969	104.869942	1321.880127	-557.544373	105.038383	1589.491943	-637.516785	335.037567	1049.850830	-624.596619	-137.769501	1060.690063	-518.231873	293.172180	812.490906	-511.231323	-91.481766	828.187073	-570.351807	94.234047	963.851257	347.700226	-52.109116	925.110535	365.033356	130.034668
-574.886353	199.293060	869.076233	-583.326172	-0.601458	859.686279	-687.461548	245.273880	416.389313	-632.605774	-20.344484	470.296234	-667.195801	246.048767	64.726135	-692.592957	-3.263373	74.193550	-608.611511	304.148712	1285.424438	-600.466919	-87.549622	1292.617432	-564.430847	104.902542	1321.882568	-557.542969	105.069115	1589.489380	-637.583801	335.122589	1049.847778	-624.600769	-137.748520	1060.686157	-518.230591	293.217468	812.518616	-511.208344	-91.446861	828.169373	-570.342529	94.302399	963.868713	347.644318	-52.162750	925.109131	365.028809	129.977783
-574.879272	199.296463	869.074280	-583.318848	-0.553624	859.687561	-687.448547	245.284164	416.362701	-632.595215	-20.327261	470.307770	-667.148621	246.035660	64.722092	-692.600159	-3.263299	74.192673	-608.612244	304.179199	1285.437134	-600.446899	-87.506111	1292.604614	-564.415649	104.928719	1321.889893	-557.528809	105.081520	1589.482788	-637.564148	335.126251	1049.863647	-624.586792	-137.695084	1060.688599	-518.265320	293.253479	812.528198	-511.194214	-91.400757	828.162231	-570.342529	94.328789	963.869080	347.590027	-52.230186	925.078125	365.027740	129.882309
-574.920532	199.318390	869.080200	-583.317322	-0.501773	859.699158	-687.434692	245.292923	416.358917	-632.570557	-20.289322	470.273621	-667.183289	246.021957	64.732025	-692.600708	-3.263289	74.189499	-608.630554	304.209351	1285.445923	-600.434021	-87.482269	1292.603394	-564.414246	104.977455	1321.894897	-557.510498	105.093689	1589.481934	-637.568359	335.156555	1049.889526	-624.559143	-137.655533	1060.656372	-518.260437	293.285828	812.541382	-511.185791	-91.361580	828.156616	-570.359985	94.369530	963.877808	347.560760	-52.291267	925.070496	365.050537	129.817368
-574.900330	199.366745	869.109253	-583.294067	-0.452730	859.695374	-687.417236	245.316574	416.364685	-632.554016	-20.249626	470.282532	-667.097839	246.027237	64.733253	-692.612549	-3.246423	74.210785	-608.612732	304.240753	1285.455078	-600.433167	-87.459335	1292.603149	-564.415161	104.997345	1321.893433	-557.502563	105.115112	1589.477051	-637.518311	335.152039	1049.898926	-624.537354	-137.609497	1060.661621	-518.268188	293.285950	812.547852	-511.161194	-91.320229	828.156006	-570.342712	94.402191	963.890015	347.481171	-52.354446	925.050476	365.049011	129.746582
-574.893494	199.364975	869.107849	-583.283020	-0.386315	859.702026	-687.405701	245.338226	416.369202	-632.527100	-20.210356	470.260529	-667.107849	246.028214	64.734962	-692.624878	-3.261787	74.207512	-608.616943	304.291901	1285.470459	-600.433716	-87.391830	1292.583618	-564.403687	105.050064	1321.882080	-557.491943	105.131210	1589.480957	-637.589661	335.248810	1049.884644	-624.520020	-137.560623	1060.638794	-518.247192	293.351196	812.552490	-511.139954	-91.280777	828.149963	-570.339844	94.437225	963.893311	347.428436	-52.431274	925.012268	365.066010	129.659668
-574.904053	199.396652	869.107422	-583.286804	-0.363844	859.696533	-687.408875	245.353882	416.355743	-632.545410	-20.221987	470.278168	-667.188660	246.034012	64.731972	-692.600647	-3.256482	74.220703	-608.627625	304.304596	1285.461548	-600.422791	-87.376076	1292.584106	-564.424072	105.075256	1321.869751	-557.483643	105.139938	1589.479980	-637.540894	335.208374	1049.900879	-624.515198	-137.478394	1060.616089	-518.248779	293.369324	812.553040	-511.150696	-91.237328	828.136292	-570.353088	94.462555	963.890808	347.362946	-52.478714	924.987610	365.067963	129.602844
-574.887207	199.444244	869.089294	-583.275208	-0.283810	859.677246	-687.356140	245.353256	416.344940	-632.536194	-20.160683	470.269379	-667.147461	246.046890	64.723419	-692.588379	-3.252776	74.206650	-608.647095	304.376282	1285.508789	-600.427429	-87.357933	1292.583862	-564.414978	105.114594	1321.894043	-557.470215	105.168495	1589.474365	-637.552368	335.274323	1049.918213	-624.509033	-137.452545	1060.591431	-518.254272	293.476471	812.589172	-511.129913	-91.168930	828.124207	-570.344177	94.524918	963.872498	347.305420	-52.545940	924.945740	365.091003	129.529022
-574.892395	199.462646	869.075378	-583.296326	-0.262255	859.679260	-687.344788	245.372452	416.347839	-632.481018	-20.159260	470.279602	-667.128113	246.045761	64.726555	-692.580383	-3.228178	74.191162	-608.691406	304.394409	1285.461060	-600.468872	-87.304337	1292.572510	-564.321655	105.088493	1321.912720	-557.452515	105.158829	1589.475586	-637.631165	335.397583	1049.883179	-624.498962	-137.405624	1060.584839	-518.253662	293.453430	812.583191	-511.107422	-91.126160	828.115784	-570.358459	94.552086	963.867004	347.225769	-52.614994	924.919434	365.092102	129.494537
-574.895935	199.527588	869.102905	-583.263184	-0.219276	859.692993	-687.365051	245.396835	416.365204	-632.505798	-20.126966	470.273834	-667.147888	246.040466	64.713692	-692.588257	-3.224499	74.208214	-608.708496	304.437378	1285.494385	-600.437012	-87.264786	1292.564453	-564.351074	105.129967	1321.913574	-557.449463	105.170609	1589.473999	-637.646118	335.424652	1049.891724	-624.461914	-137.354813	1060.581299	-518.233032	293.463776	812.593018	-511.110046	-91.072945	828.091187	-570.365112	94.602158	963.889343	347.144989	-52.666481	924.907043	365.103943	129.444977
-574.879639	199.510071	869.112732	-583.232849	-0.172430	859.697144	-687.358459	245.426636	416.357361	-632.463867	-20.078665	470.290863	-667.142639	246.023590	64.728165	-692.581665	-3.224598	74.203979	-608.715942	304.465485	1285.493530	-600.446960	-87.240608	1292.540039	-564.342041	105.162834	1321.913452	-557.432190	105.192825	1589.469482	-637.577881	335.384827	1049.910889	-624.476746	-137.289581	1060.559570	-518.243103	293.534515	812.601379	-511.091095	-91.027084	828.093384	-570.353333	94.613419	963.897156	347.099548	-52.684158	924.893372	365.122040	129.390579
-574.876648	199.507217	869.110901	-583.229370	-0.133359	859.700745	-687.342407	245.433914	416.355347	-632.451050	-20.074440	470.283630	-667.140137	246.030121	64.743645	-692.575317	-3.224395	74.202553	-608.738281	304.501923	1285.494873	-600.442139	-87.213257	1292.535889	-564.360535	105.170029	1321.910034	-557.439819	105.209976	1589.467529	-637.652527	335.477539	1049.907959	-624.468506	-137.254120	1060.548706	-518.244873	293.534241	812.610535	-511.103455	-91.003319	828.063416	-570.353516	94.633324	963.898438	347.013000	-52.738224	924.871948	365.125122	129.348450
-574.872375	199.509293	869.107483	-583.217285	-0.118055	859.689331	-687.345825	245.455170	416.369812	-632.430115	-20.033939	470.273926	-667.173279	246.032944	64.744308	-692.571350	-3.208671	74.202980	-608.741638	304.525635	1285.519775	-600.454712	-87.180344	1292.531128	-564.380859	105.212662	1321.892578	-557.442017	105.218964	1589.464722	-637.621704	335.468536	1049.918823	-624.455811	-137.212051	1060.529419	-518.215088	293.606476	812.620728	-511.088531	-90.902916	828.068237	-570.348389	94.638138	963.891113	346.970673	-52.753201	924.836548	365.150482	129.291504
-574.850403	199.626282	869.125244	-583.206055	-0.028266	859.694275	-687.325684	245.502304	416.353424	-632.387268	-19.991854	470.244934	-667.173279	246.048676	64.738037	-692.560242	-3.207922	74.197517	-608.794678	304.555359	1285.497070	-600.459473	-87.167015	1292.529541	-564.365356	105.253654	1321.911255	-557.450989	105.238403	1589.448975	-637.628967	335.477875	1049.896118	-624.445557	-137.186874	1060.534180	-518.197876	293.627075	812.631775	-511.091187	-90.880310	828.052246	-570.344421	94.735870	963.903259	346.941681	-52.830135	924.846008	365.201630	129.256607
-574.844604	199.642975	869.108276	-583.206177	-0.038013	859.694702	-687.296814	245.489395	416.347839	-632.382446	-20.014833	470.264679	-667.124634	246.038849	64.725319	-692.559509	-3.226095	74.203773	-608.806396	304.609741	1285.519897	-600.481506	-87.131721	1292.513428	-564.377686	105.269012	1321.922363	-557.458618	105.263000	1589.437988	-637.716797	335.591736	1049.874756	-624.463440	-137.164429	1060.490967	-518.216553	293.623566	812.628052	-511.084045	-90.836441	828.041748	-570.351807	94.748787	963.896362	346.885132	-52.855446	924.830750	365.211578	129.225571
-574.842712	199.646179	869.104248	-583.214355	-0.008214	859.689026	-687.266113	245.527176	416.333954	-632.373840	-19.988314	470.249359	-667.124817	246.041260	64.735039	-692.567932	-3.226589	74.202881	-608.827148	304.605957	1285.517944	-600.492676	-87.114906	1292.508911	-564.410034	105.305252	1321.908936	-557.462708	105.281219	1589.423828	-637.696228	335.580353	1049.883423	-624.446655	-137.127121	1060.483398	-518.189392	293.760529	812.640503	-511.070587	-90.758316	828.034546	-570.359802	94.763550	963.891846	346.819031	-52.905441	924.810486	365.231995	129.161682
-574.831116	199.634628	869.101440	-583.187134	0.021379	859.703491	-687.243774	245.530838	416.329773	-632.362183	-19.983061	470.261505	-667.144470	246.046631	64.743210	-692.563843	-3.226278	74.201630	-608.863953	304.636261	1285.510132	-600.513916	-87.088104	1292.467896	-564.443726	105.323036	1321.895508	-557.473755	105.289986	1589.419556	-637.692566	335.589508	1049.890991	-624.448975	-137.089874	1060.458862	-518.204224	293.743958	812.653870	-511.080383	-90.755112	828.014832	-570.349915	94.781128	963.898926	346.804535	-52.933247	924.812256	365.257050	129.127655
-574.822632	199.632126	869.108215	-583.186523	0.079153	859.680603	-687.269714	245.563858	416.342224	-632.319824	-19.942209	470.236938	-667.119446	246.034882	64.748466	-692.553955	-3.219182	74.234566	-608.861389	304.664063	1285.563721	-600.535828	-87.069427	1292.458252	-564.432922	105.345268	1321.920898	-557.503296	105.326881	1589.401733	-637.733215	335.633514	1049.891235	-624.461304	-137.045090	1060.435303	-518.211609	293.768280	812.648865	-511.075500	-90.706970	827.991882	-570.353088	94.792465	963.890686	346.771820	-52.978600	924.800598	365.262695	129.073135
-574.819397	199.649017	869.106018	-583.149719	0.135438	859.692871	-687.273438	245.583145	416.340393	-632.293823	-19.914326	470.237823	-667.158936	246.050308	64.753441	-692.533020	-3.215662	74.229233	-608.905518	304.673981	1285.541382	-600.521973	-87.053604	1292.451172	-564.441040	105.367241	1321.927734	-557.514893	105.354332	1589.398926	-637.730530	335.643311	1049.891846	-624.463623	-137.016129	1060.419189	-518.198730	293.781738	812.673279	-511.070831	-90.650322	827.990112	-570.348389	94.837273	963.897461	346.742950	-53.003830	924.788696	365.302399	129.007019
-574.805176	199.711411	869.123108	-583.144348	0.143968	859.694885	-687.279785	245.598969	416.350250	-632.284973	-19.936571	470.261047	-667.172302	246.058716	64.746300	-692.565002	-3.219541	74.236084	-608.928162	304.719055	1285.563354	-600.553650	-87.015121	1292.446533	-564.457825	105.396187	1321.925659	-557.533447	105.378944	1589.392700	-637.686462	335.605957	1049.895508	-624.454651	-136.924850	1060.391602	-518.212769	293.886505	812.673462	-511.070923	-90.616920	827.968445	-570.341797	94.866333	963.906982	346.733276	-53.031250	924.756165	365.329773	128.980988
-574.773926	199.728821	869.119934	-583.109985	0.183777	859.706360	-687.236328	245.616196	416.320160	-632.261597	-19.908899	470.257599	-667.140442	246.056335	64.750046	-692.602417	-3.223533	74.236214	-608.960510	304.730347	1285.549438	-600.548645	-87.004051	1292.459961	-564.495972	105.424332	1321.935913	-557.559021	105.391167	1589.383545	-637.783508	335.691467	1049.888428	-624.455933	-136.925751	1060.391479	-518.198242	293.902191	812.679443	-511.070282	-90.602791	827.953308	-570.323303	94.902359	963.912781	346.717834	-53.040573	924.734619	365.374054	128.968079
-574.817810	199.771194	869.110535	-583.118652	0.170865	859.704407	-687.247375	245.624191	416.323212	-632.244934	-19.887152	470.251495	-667.142212	246.049820	64.736504	-692.575500	-3.201958	74.229080	-608.995850	304.747803	1285.543579	-600.559387	-86.990547	1292.448242	-564.531799	105.449883	1321.922729	-557.576477	105.417328	1589.383789	-637.807678	335.737152	1049.882080	-624.457153	-136.904984	1060.383911	-518.215881	293.891724	812.693359	-511.072815	-90.556595	827.954895	-570.348389	94.923645	963.907288	346.692169	-53.070786	924.732544	365.392303	128.950180
-574.818298	199.778656	869.107788	-583.116516	0.245360	859.691223	-687.276306	245.662033	416.318207	-632.235840	-19.894245	470.233887	-667.162292	246.048950	64.738876	-692.572998	-3.166248	74.204399	-609.023682	304.787903	1285.568848	-600.614014	-86.948372	1292.393799	-564.535583	105.465469	1321.945679	-557.601990	105.435219	1589.372925	-637.802246	335.731628	1049.903564	-624.472656	-136.889099	1060.359253	-518.227783	293.897339	812.707764	-511.040161	-90.521156	827.962646	-570.348022	94.957855	963.899048	346.648651	-53.063541	924.705688	365.398865	128.922409
-574.811584	199.776215	869.104553	-583.108337	0.243260	859.690674	-687.270996	245.667587	416.332245	-632.224915	-19.860395	470.224548	-667.181641	246.046356	64.734581	-692.569275	-3.188097	74.211243	-609.023376	304.778473	1285.580078	-600.607239	-86.940735	1292.398071	-564.579651	105.482285	1321.929932	-557.627380	105.455429	1589.368286	-637.793823	335.727631	1049.925781	-624.467285	-136.861099	1060.342651	-518.258179	293.950470	812.719971	-511.059631	-90.480400	827.936951	-570.347168	94.957237	963.897827	346.622070	-53.075241	924.695923	365.432159	128.926147
-574.807556	199.782104	869.099915	-583.104370	0.272021	859.674988	-687.243164	245.643677	416.302582	-632.171631	-19.850262	470.218750	-667.077515	246.042908	64.742081	-692.563110	-3.171967	74.203491	-609.031799	304.820313	1285.607300	-600.616089	-86.921013	1292.390503	-564.572571	105.478470	1321.935425	-557.649109	105.475052	1589.379028	-637.790833	335.724213	1049.947021	-624.493652	-136.822388	1060.315063	-518.268616	293.982361	812.718079	-511.052734	-90.481895	827.937134	-570.347717	94.968643	963.887756	346.588867	-53.091980	924.679016	365.482941	128.891815
-574.809937	199.800919	869.100403	-583.078796	0.307584	859.688538	-687.276855	245.677826	416.314667	-632.184265	-19.846390	470.220734	-667.104065	246.044891	64.744102	-692.560303	-3.193262	74.218552	-609.040222	304.819153	1285.624512	-600.654175	-86.904739	1292.364258	-564.573608	105.475052	1321.941162	-557.662048	105.504974	1589.380737	-637.819885	335.780060	1049.957031	-624.481018	-136.812958	1060.324097	-518.277344	293.975098	812.755676	-511.028381	-90.428917	827.949707	-570.346375	95.003494	963.896057	346.609894	-53.077095	924.652588	365.525696	128.899475
-574.816833	199.814011	869.089417	-583.077271	0.322716	859.690674	-687.243713	245.669540	416.310181	-632.183044	-19.838671	470.244354	-667.059021	246.041672	64.746002	-692.566284	-3.168914	74.205284	-609.052063	304.850403	1285.657593	-600.668091	-86.897865	1292.357544	-564.575073	105.514145	1321.954346	-557.686035	105.509346	1589.387695	-637.794617	335.775787	1049.986084	-624.487610	-136.786880	1060.302368	-518.318604	294.019043	812.756775	-511.019836	-90.417854	827.942810	-570.343689	95.024239	963.891479	346.612091	-53.066032	924.636719	365.574982	128.936462
-574.809204	199.808670	869.086548	-583.059570	0.381085	859.697449	-687.244507	245.674301	416.281921	-632.181946	-19.833569	470.240356	-667.062927	246.044739	64.712906	-692.572754	-3.170628	74.207886	-609.063599	304.861328	1285.664185	-600.683777	-86.868660	1292.360229	-564.607300	105.534279	1321.960815	-557.718201	105.531342	1589.385254	-637.811768	335.824158	1049.997803	-624.490173	-136.794708	1060.332764	-518.319214	294.069214	812.774963	-511.035400	-90.378174	827.942078	-570.337708	95.054634	963.894226	346.604431	-53.038864	924.634949	365.632355	128.949234
-574.864746	199.851746	869.083984	-583.079773	0.376734	859.701416	-687.267517	245.704315	416.279297	-632.140747	-19.815369	470.240326	-667.090942	246.046539	64.713638	-692.579102	-3.165655	74.204155	-609.078552	304.883789	1285.675049	-600.648926	-86.854706	1292.403320	-564.610107	105.561272	1321.984253	-557.737305	105.552269	1589.395386	-637.815063	335.839447	1050.011963	-624.488403	-136.792267	1060.336914	-518.336365	294.125244	812.786499	-511.030579	-90.345497	827.973877	-570.361938	95.079460	963.894043	346.591064	-53.024910	924.605469	365.651459	128.969437
-574.853027	199.873489	869.099976	-583.095154	0.439383	859.698608	-687.258972	245.699493	416.279419	-632.135803	-19.802044	470.226349	-667.101868	246.066147	64.725510	-692.589966	-3.165984	74.205070	-609.092163	304.887421	1285.697144	-600.648926	-86.836151	1292.420532	-564.636719	105.579948	1322.001343	-557.782166	105.565918	1589.408691	-637.877441	335.918579	1050.029297	-624.504578	-136.716049	1060.340942	-518.372742	294.085815	812.805298	-511.027100	-90.343903	827.969543	-570.361572	95.110046	963.899841	346.581848	-52.999516	924.606995	365.674866	128.988342
-574.864319	199.898239	869.104431	-583.083984	0.463899	859.705139	-687.246155	245.677597	416.260773	-632.117981	-19.803209	470.227905	-667.063232	246.073730	64.723343	-692.588318	-3.171623	74.208664	-609.127502	304.918121	1285.702637	-600.678101	-86.816078	1292.428101	-564.644775	105.577805	1322.016235	-557.801025	105.569038	1589.426636	-637.850708	335.902374	1050.039307	-624.504578	-136.747940	1060.361328	-518.366577	294.112244	812.835693	-511.035187	-90.330208	827.976746	-570.362488	95.136719	963.905518	346.617157	-52.995838	924.608398	365.735840	128.970795
-574.869141	199.896561	869.108154	-583.094727	0.460794	859.717651	-687.264038	245.694107	416.260559	-632.110291	-19.793837	470.228485	-667.048096	246.072556	64.725647	-692.583862	-3.171803	74.207901	-609.128723	304.918793	1285.721680	-600.697510	-86.833267	1292.437744	-564.672241	105.599472	1322.044556	-557.845215	105.589325	1589.457275	-637.873047	335.941772	1050.062866	-624.505127	-136.737854	1060.393677	-518.400879	294.136383	812.839722	-511.046112	-90.324432	827.989563	-570.366699	95.138329	963.913513	346.624390	-53.008427	924.608154	365.756195	128.961761
-574.917236	199.882477	869.096008	-583.114136	0.490121	859.725647	-687.285217	245.698029	416.247162	-632.114380	-19.786322	470.233582	-667.001465	246.069244	64.728569	-692.599609	-3.171622	74.208046	-609.137207	304.942596	1285.762329	-600.671997	-86.820381	1292.473755	-564.688416	105.589485	1322.053955	-557.886902	105.608307	1589.472656	-637.873230	335.929657	1050.088257	-624.511658	-136.743591	1060.408691	-518.409180	294.147247	812.854980	-511.052582	-90.312729	828.007690	-570.396362	95.155968	963.911621	346.659973	-53.017326	924.589294	365.797424	128.983353
-574.922974	199.887314	869.096375	-583.124756	0.511322	859.719299	-687.270142	245.699738	416.226410	-632.120850	-19.792063	470.235840	-667.025146	246.074265	64.713081	-692.589539	-3.171876	74.208427	-609.131042	304.942078	1285.768921	-600.681091	-86.838898	1292.490723	-564.692261	105.609703	1322.063110	-557.938049	105.648422	1589.507080	-637.973450	336.041290	1050.059082	-624.509033	-136.733994	1060.417358	-518.418579	294.216125	812.886108	-511.030090	-90.282326	828.039612	-570.400635	95.164879	963.908081	346.684998	-53.014511	924.584595	365.839417	128.972382
-574.932922	199.902740	869.086365	-583.138184	0.532580	859.722961	-687.263123	245.723923	416.220612	-632.118164	-19.781511	470.240540	-666.969543	246.083160	64.721733	-692.601318	-3.172243	74.209274	-609.139465	304.947021	1285.809692	-600.673950	-86.854668	1292.493042	-564.696838	105.604912	1322.089966	-557.994263	105.694557	1589.542603	-638.012878	336.109283	1050.100342	-624.483093	-136.758926	1060.456177	-518.469055	294.206024	812.875610	-511.030396	-90.293518	828.070007	-570.405579	95.189491	963.904602	346.742554	-52.987740	924.554138	365.880920	129.023056
-574.944580	199.931747	869.088501	-583.144287	0.566498	859.730103	-687.273315	245.718887	416.216461	-632.104675	-19.771210	470.234711	-667.033875	246.081024	64.708038	-692.605103	-3.175341	74.209396	-609.156982	304.968475	1285.870605	-600.686829	-86.854301	1292.504028	-564.692322	105.589020	1322.101807	-558.062134	105.727890	1589.572998	-637.994385	336.092377	1050.139404	-624.493652	-136.760895	1060.455933	-518.471985	294.318573	812.933289	-511.021210	-90.286629	828.075623	-570.419617	95.223732	963.909851	346.765533	-53.008400	924.565979	365.886108	129.035095
-574.945313	199.927734	869.101990	-583.143188	0.618639	859.713318	-687.252258	245.734711	416.214203	-632.087097	-19.760340	470.243439	-666.988281	246.071091	64.721138	-692.588379	-3.171225	74.203949	-609.157227	304.946198	1285.904907	-600.686584	-86.863846	1292.506104	-564.678223	105.571732	1322.116455	-558.149048	105.779251	1589.613281	-637.997925	336.093170	1050.204224	-624.451477	-136.770416	1060.453857	-518.505127	294.312683	812.953125	-511.013855	-90.292107	828.082336	-570.415100	95.231224	963.906982	346.823090	-53.026905	924.573730	365.926544	128.996765
-574.972839	199.932526	869.101440	-583.166809	0.616390	859.708191	-687.197449	245.729660	416.185791	-632.102600	-19.770741	470.244690	-666.940918	246.067856	64.723938	-692.597717	-3.169035	74.203217	-609.129944	304.945465	1285.960693	-600.675781	-86.868355	1292.520630	-564.675232	105.544075	1322.128296	-558.245789	105.827339	1589.647705	-637.954224	336.063568	1050.261353	-624.434937	-136.808243	1060.471436	-518.532654	294.373627	813.005371	-510.985626	-90.271698	828.091614	-570.441650	95.230606	963.904114	346.885498	-53.022152	924.554443	365.947266	129.010376
-574.983093	199.941772	869.118958	-583.182190	0.644309	859.709412	-687.229736	245.777908	416.199219	-632.076538	-19.748636	470.223846	-666.971130	246.064224	64.733414	-692.604431	-3.184483	74.197304	-609.118103	304.940033	1286.005737	-600.636780	-86.884781	1292.530151	-564.683289	105.541344	1322.145386	-558.339233	105.895119	1589.705566	-637.934143	336.071259	1050.314697	-624.407349	-136.810196	1060.476685	-518.557251	294.316986	813.024597	-510.960754	-90.296211	828.100403	-570.454102	95.240372	963.912964	346.938568	-53.068775	924.547852	365.987183	128.949966
-574.983154	199.942566	869.119202	-583.182312	0.652821	859.708923	-687.223816	245.782227	416.162445	-632.080994	-19.765779	470.225830	-666.856018	246.054337	64.717575	-692.616516	-3.188206	74.201233	-609.111877	304.936401	1286.061035	-600.638611	-86.892204	1292.529175	-564.699524	105.528084	1322.188232	-558.467834	105.961426	1589.763672	-638.038269	336.197845	1050.347290	-624.393250	-136.882553	1060.485474	-518.594849	294.359802	813.048645	-510.938812	-90.298485	828.099243	-570.453979	95.244446	963.912842	347.011414	-53.075016	924.535034	366.016327	128.965469
-575.002930	199.984146	869.110596	-583.196533	0.671733	859.719055	-687.187439	245.825195	416.145844	-632.123169	-19.743864	470.211517	-666.705627	246.017258	64.701263	-692.609741	-3.179031	74.193382	-609.070801	304.908081	1286.098022	-600.628052	-86.918266	1292.535034	-564.736267	105.497009	1322.178223	-558.601135	106.043922	1589.818115	-638.073975	336.296204	1050.354736	-624.362854	-136.891434	1060.458130	-518.603394	294.474731	813.083801	-510.939178	-90.303314	828.090820	-570.470581	95.284836	963.914124	347.093170	-53.091869	924.523682	366.040985	128.938019
-575.038269	199.991638	869.114563	-583.224365	0.731821	859.719971	-687.171753	245.845383	416.134277	-632.113892	-19.750669	470.208221	-666.660461	245.958969	64.671417	-692.592224	-3.165985	74.193695	-609.048218	304.893768	1286.166992	-600.625793	-86.930367	1292.524292	-564.723816	105.478493	1322.194092	-558.737671	106.115677	1589.876953	-638.013977	336.298309	1050.413818	-624.339355	-136.933212	1060.475708	-518.620911	294.467407	813.114136	-510.930634	-90.364143	828.101563	-570.495178	95.315849	963.915771	347.168213	-53.100994	924.515991	366.074402	128.930893
-575.049927	199.955185	869.114258	-583.216431	0.710822	859.735840	-687.151611	245.891113	416.133636	-632.128906	-19.737118	470.215515	-666.578186	245.946991	64.691360	-692.600708	-3.189263	74.201721	-609.024841	304.888245	1286.207275	-600.622314	-86.930145	1292.534180	-564.718201	105.440552	1322.230347	-558.896301	106.195488	1589.927002	-637.966003	336.319427	1050.501709	-624.313538	-136.997360	1060.505981	-518.657410	294.506683	813.158203	-510.916748	-90.363983	828.118408	-570.499084	95.295692	963.924194	347.271027	-53.123734	924.509399	366.131470	128.900085
-575.079102	200.004074	869.118774	-583.268860	0.792806	859.720154	-687.089844	245.893967	416.131744	-632.133301	-19.708193	470.195313	-666.502930	245.903992	64.679047	-692.620667	-3.194503	74.205139	-608.990723	304.895752	1286.270630	-600.580383	-86.959106	1292.548950	-564.669250	105.440666	1322.285278	-559.079529	106.279411	1589.989380	-637.940186	336.326691	1050.558472	-624.283936	-136.996338	1060.512207	-518.651917	294.553497	813.217163	-510.905426	-90.412910	828.130188	-570.532654	95.348938	963.917358	347.363434	-53.133751	924.502014	366.163147	128.876602
-575.100708	199.991653	869.133362	-583.272827	0.796516	859.721436	-687.060364	245.935669	416.140167	-632.133667	-19.707966	470.194336	-666.487244	245.938293	64.701408	-692.607849	-3.184578	74.197166	-608.948242	304.851257	1286.315674	-600.561646	-86.973541	1292.554565	-564.649353	105.416092	1322.300293	-559.259644	106.361588	1590.048096	-637.949402	336.345764	1050.608887	-624.270935	-137.014572	1060.519165	-518.664185	294.527405	813.249512	-510.891113	-90.426842	828.130981	-570.546570	95.338364	963.925049	347.413544	-53.178246	924.508118	366.200195	128.853653
-575.109314	199.989197	869.138855	-583.288513	0.789998	859.734619	-686.989624	245.979065	416.117493	-632.111633	-19.697468	470.189606	-666.505066	245.943481	64.733597	-692.606018	-3.181473	74.188789	-608.899109	304.833221	1286.390259	-600.492920	-87.020164	1292.567871	-564.598999	105.380814	1322.301147	-559.465820	106.421059	1590.106934	-637.917664	336.344269	1050.674561	-624.241089	-137.076340	1060.553345	-518.670410	294.595306	813.301208	-510.911285	-90.464424	828.148560	-570.551208	95.337234	963.933960	347.518341	-53.226910	924.501160	366.261932	128.799072
-575.160706	200.021362	869.146973	-583.350830	0.834285	859.734741	-686.932434	246.043472	416.093903	-632.140137	-19.711723	470.185333	-666.508484	245.981140	64.720490	-692.623108	-3.194153	74.205376	-608.834839	304.806793	1286.441650	-600.419067	-87.072113	1292.602783	-564.543518	105.341217	1322.313354	-559.672668	106.504410	1590.160767	-637.908508	336.391724	1050.728394	-624.258911	-137.113083	1060.570435	-518.662537	294.634155	813.320190	-510.903473	-90.462631	828.170105	-570.599426	95.370384	963.937012	347.610626	-53.228527	924.481323	366.341217	128.783554
-575.282959	200.174088	869.163452	-583.805054	1.362266	859.657471	-686.922546	246.137299	416.128387	-632.199585	-19.745335	470.081848	-666.545044	245.961975	64.697220	-692.638489	-3.183178	74.198975	-608.763489	304.790649	1286.504150	-600.362000	-87.109787	1292.587646	-564.468872	105.307922	1322.328491	-559.867004	106.591980	1590.220215	-637.861816	336.363464	1050.788086	-624.239868	-137.176758	1060.589355	-518.651855	294.635986	813.367371	-510.917603	-90.507202	828.162292	-570.831482	95.637840	963.898010	347.664368	-53.271595	924.471741	366.380859	128.757645
-575.340759	200.201843	869.173706	-583.871704	1.418965	859.635498	-686.887451	246.173431	416.127014	-632.166443	-19.696712	470.044983	-666.529724	245.964828	64.701607	-692.627441	-3.201615	74.194725	-608.704712	304.756561	1286.542847	-600.319214	-87.156944	1292.594116	-564.425781	105.280518	1322.367432	-560.076904	106.697662	1590.290405	-637.811096	336.339722	1050.838501	-624.231445	-137.257629	1060.611084	-518.634949	294.629395	813.399231	-510.928467	-90.525887	828.162292	-570.870117	95.661919	963.889160	347.749664	-53.262157	924.454529	366.450745	128.726410
-575.322083	200.243622	869.205933	-583.868347	1.416287	859.655151	-686.815430	246.195847	416.107758	-632.185791	-19.704752	470.049652	-666.493652	245.959641	64.721260	-692.646301	-3.168912	74.176758	-608.633118	304.731445	1286.637329	-600.220215	-87.202843	1292.608032	-564.452820	105.287941	1322.389160	-560.266479	106.791054	1590.354370	-637.804382	336.378693	1050.886108	-624.203064	-137.296997	1060.635620	-518.643738	294.713806	813.450500	-510.959778	-90.565872	828.159241	-570.865356	95.675926	963.915344	347.827393	-53.289654	924.455139	366.501648	128.707779
-575.319214	200.232819	869.221252	-583.873962	1.440903	859.660828	-686.730713	246.221649	416.103424	-632.167969	-19.697540	470.060303	-666.534363	245.989548	64.733025	-692.605042	-3.205633	74.198425	-608.563416	304.694366	1286.685547	-600.174072	-87.233414	1292.606934	-564.389893	105.253326	1322.423096	-560.475159	106.877975	1590.427734	-637.758606	336.387878	1050.969482	-624.166992	-137.347412	1060.622437	-518.645386	294.701813	813.481445	-510.985596	-90.583794	828.142273	-570.867432	95.676735	963.925598	347.886414	-53.278606	924.441101	366.564392	128.698685
-575.332214	200.237061	869.226563	-583.892822	1.454335	859.659363	-686.691833	246.251144	416.117859	-632.215515	-19.704607	470.094391	-666.549011	246.012100	64.743469	-692.631287	-3.207827	74.204277	-608.514221	304.667694	1286.772827	-600.107849	-87.247154	1292.605591	-564.337280	105.204216	1322.467041	-560.667114	106.985672	1590.491943	-637.728882	336.390717	1051.033569	-624.123413	-137.394409	1060.619629	-518.607544	294.729950	813.537842	-511.009430	-90.624763	828.122009	-570.870911	95.681229	963.926208	347.961548	-53.313118	924.431580	366.658356	128.673660
-575.334717	200.221481	869.233765	-583.885620	1.465112	859.696106	-686.672913	246.307098	416.110565	-632.228943	-19.700220	470.074707	-666.568481	246.032913	64.764214	-692.635620	-3.207310	74.203407	-608.444092	304.614899	1286.828857	-600.027527	-87.311012	1292.631592	-564.274109	105.157516	1322.529541	-560.860413	107.117233	1590.534180	-637.656189	336.359528	1051.135498	-624.056824	-137.482620	1060.663574	-518.590393	294.728455	813.593689	-511.021301	-90.626137	828.121338	-570.864014	95.693130	963.948547	348.043793	-53.301418	924.405640	366.740173	128.671204
-575.354858	200.274979	869.246277	-583.935608	1.518394	859.663025	-686.672913	246.341232	416.111847	-632.247559	-19.712780	470.063019	-666.548889	246.012146	64.747040	-692.670776	-3.199173	74.188301	-608.391052	304.574402	1286.909424	-599.954468	-87.360931	1292.652588	-564.217590	105.109032	1322.559204	-561.026855	107.225281	1590.579956	-637.574158	336.344391	1051.213867	-624.010376	-137.510193	1060.650757	-518.531555	294.832092	813.629883	-511.051605	-90.678383	828.098633	-570.865479	95.721146	963.933960	348.050385	-53.311337	924.403687	366.784515	128.620361
-575.366150	200.291061	869.237061	-583.946106	1.514882	859.662964	-686.657654	246.334152	416.101349	-632.298889	-19.721159	470.065125	-666.533997	246.021347	64.754097	-692.670593	-3.201947	74.188911	-608.327637	304.522675	1286.968628	-599.891785	-87.420532	1292.651733	-564.201660	105.034775	1322.617432	-561.190918	107.339668	1590.630615	-637.471252	336.296265	1051.265259	-623.950378	-137.558365	1060.642944	-518.466919	294.873596	813.692566	-511.039215	-90.689148	828.054932	-570.867188	95.732216	963.928772	348.125458	-53.331749	924.383911	366.873993	128.621429
-575.327087	200.317932	869.238525	-583.939758	1.522132	859.664612	-686.617920	246.329956	416.080048	-632.297607	-19.694971	470.098236	-666.457214	246.003006	64.724419	-692.651062	-3.208963	74.173317	-608.271118	304.470367	1287.001221	-599.832397	-87.474495	1292.617676	-564.165710	104.984100	1322.644043	-561.328735	107.442574	1590.672119	-637.363403	336.244446	1051.326538	-623.872192	-137.604431	1060.614136	-518.400818	294.891724	813.729736	-511.027527	-90.726013	828.032715	-570.843262	95.748360	963.930176	348.144043	-53.322720	924.366882	366.939148	128.614456
-575.281616	200.307800	869.265076	-583.886169	1.534819	859.670166	-686.591248	246.309692	416.101837	-632.309143	-19.672607	470.085114	-666.516907	246.008224	64.720268	-692.658508	-3.242123	74.201111	-608.215759	304.419403	1287.055664	-599.788513	-87.533829	1292.614258	-564.106812	104.910286	1322.692017	-561.453918	107.532074	1590.715454	-637.302124	336.268890	1051.405884	-623.820496	-137.652420	1060.590454	-518.327454	294.908966	813.793518	-510.990997	-90.730980	827.988342	-570.791870	95.738853	963.945496	348.180664	-53.325348	924.360718	367.038757	128.604599
-575.250610	200.348328	869.256226	-583.885376	1.536752	859.671875	-686.628601	246.328613	416.117035	-632.316101	-19.673077	470.069122	-666.470337	246.008789	64.730843	-692.569336	-3.287588	74.202110	-608.141785	304.346954	1287.105225	-599.737366	-87.591194	1292.599976	-564.068604	104.855133	1322.758423	-561.577087	107.632874	1590.728271	-637.191284	336.248260	1051.469849	-623.774597	-137.671432	1060.562134	-518.216370	294.866577	813.876709	-510.943481	-90.749550	827.961304	-570.768860	95.764725	963.941528	348.222168	-53.340286	924.339172	367.123444	128.578644
-575.194885	200.423004	869.289978	-583.841675	1.568449	859.662231	-686.645935	246.324387	416.138611	-632.391296	-19.685293	470.088257	-666.536926	246.006592	64.737366	-692.503052	-3.337306	74.212166	-608.074646	304.267212	1287.158691	-599.670593	-87.655960	1292.593018	-564.059814	104.772194	1322.773193	-561.678406	107.735710	1590.759521	-637.132813	336.254761	1051.532471	-623.724243	-137.707260	1060.561768	-518.130859	294.922913	813.934021	-510.898438	-90.769150	827.931641	-570.713440	95.796631	963.951965	348.245422	-53.336269	924.340515	367.202423	128.555618
-575.165894	200.462112	869.269958	-583.849365	1.566787	859.665894	-686.636536	246.322266	416.148651	-632.373901	-19.635139	470.096130	-666.502625	246.014404	64.747299	-692.400330	-3.402416	74.223488	-608.014099	304.222229	1287.229370	-599.631409	-87.725441	1292.581055	-564.034119	104.719696	1322.825439	-561.772583	107.850204	1590.786743	-637.045654	336.261292	1051.585327	-623.664063	-137.768829	1060.535767	-518.003540	294.933197	814.010620	-510.830109	-90.792145	827.917664	-570.685425	95.825951	963.942810	348.285156	-53.345642	924.317810	367.317261	128.572113
-575.114258	200.545639	869.290466	-583.814758	1.582932	859.666321	-686.681213	246.335922	416.149750	-632.366699	-19.624264	470.117401	-666.526978	246.013443	64.720306	-692.402710	-3.441625	74.255104	-607.953064	304.173065	1287.282715	-599.609131	-87.763512	1292.589600	-564.043640	104.669662	1322.877319	-561.827148	107.958359	1590.823608	-636.978821	336.305420	1051.639526	-623.612488	-137.792526	1060.510498	-517.899536	294.960815	814.070679	-510.724396	-90.773590	827.902588	-570.636963	95.866531	963.952271	348.307892	-53.318394	924.299133	367.395233	128.580933
-575.072327	200.606644	869.274902	-583.780579	1.598111	859.660400	-686.686218	246.356750	416.147400	-632.324158	-19.644402	470.110107	-666.569824	246.007660	64.713562	-692.402405	-3.504394	74.272438	-607.888977	304.135406	1287.341064	-599.589233	-87.830185	1292.590698	-563.931030	104.535294	1322.941650	-561.983643	108.011765	1590.762573	-636.870789	336.265808	1051.678711	-623.540100	-137.818466	1060.487305	-517.786072	294.936646	814.106506	-510.612518	-90.767952	827.894775	-570.570801	95.909187	963.939270	348.325623	-53.351185	924.296448	367.492676	128.546814
-574.889465	200.522141	869.275452	-583.283264	1.090896	859.728882	-686.615784	246.307632	416.106049	-632.192505	-19.624569	470.183960	-666.546204	245.992310	64.674011	-692.385803	-3.557145	74.249504	-607.788208	304.069183	1287.387451	-599.556763	-87.918930	1292.570313	-564.070007	104.547249	1322.952026	-561.866638	108.150841	1590.902710	-636.729675	336.266418	1051.753906	-623.461792	-137.850861	1060.452026	-517.687256	295.012848	814.155762	-510.500580	-90.753532	827.876892	-570.279480	95.673889	963.981323	348.326202	-53.359268	924.291809	367.580872	128.554520
-574.874939	200.575912	869.278076	-583.254517	1.061499	859.747131	-686.631348	246.311172	416.123108	-632.194458	-19.697914	470.186890	-666.604797	245.997086	64.683929	-692.446350	-3.645907	74.312698	-607.718994	304.033173	1287.477661	-599.540833	-87.953484	1292.572021	-563.964600	104.424095	1323.012573	-561.972717	108.228874	1590.877441	-636.661438	336.298065	1051.804688	-623.397522	-137.883270	1060.407227	-517.572144	294.606750	814.211792	-510.406128	-90.775078	827.857300	-570.236145	95.695763	963.990295	348.383423	-53.325008	924.272339	367.700684	128.562851
-574.814941	200.654358	869.281616	-583.201294	1.092344	859.740540	-686.662048	246.326263	416.143036	-632.086914	-19.747747	470.177185	-666.670288	246.037262	64.695183	-692.482605	-3.674577	74.315895	-607.671814	304.003296	1287.524536	-599.540466	-87.999107	1292.557373	-563.938538	104.319298	1323.062378	-561.946655	108.296829	1590.914063	-636.516174	336.249390	1051.858521	-623.321594	-137.874634	1060.387085	-517.475281	294.975403	814.258179	-510.274292	-90.791458	827.850647	-570.172546	95.746025	963.987915	348.390747	-53.333893	924.270142	367.775787	128.558655
-574.750183	200.681183	869.275391	-583.139404	1.041347	859.765686	-686.604309	246.296997	416.148163	-632.002014	-19.827585	470.189056	-666.580872	246.039169	64.711769	-692.554565	-3.742128	74.342911	-607.577332	303.968353	1287.607910	-599.521729	-88.063034	1292.571411	-563.968872	104.278069	1323.080566	-561.901306	108.355339	1590.954102	-636.459839	336.285004	1051.917847	-623.259338	-137.884293	1060.350830	-517.388672	294.986206	814.324524	-510.149445	-90.806503	827.857910	-570.100708	95.751129	963.997498	348.430176	-53.336102	924.269409	367.894135	128.554352
-574.652710	200.790817	869.318604	-583.024780	1.074329	859.782104	-686.610657	246.296570	416.165588	-631.904968	-19.902504	470.207489	-666.677063	246.046783	64.687805	-692.626221	-3.801068	74.380112	-607.510742	303.945251	1287.691772	-599.548340	-88.147430	1292.573242	-563.990845	104.234726	1323.091553	-561.822083	108.399673	1591.006714	-636.352844	336.281097	1052.007202	-623.216248	-137.898438	1060.333008	-517.255493	295.029816	814.396667	-510.000671	-90.789230	827.869995	-570.013550	95.812523	964.028503	348.465210	-53.312012	924.255798	367.986420	128.568619
-574.582581	200.917740	869.328308	-582.935181	1.063895	859.778442	-686.593750	246.303604	416.183075	-631.766541	-19.924767	470.185028	-666.731079	246.053070	64.670593	-692.644043	-3.859637	74.360840	-607.445862	303.915833	1287.750610	-599.553406	-88.196548	1292.570679	-564.003601	104.184021	1323.080566	-561.716614	108.449150	1591.046997	-636.217896	336.250763	1052.066040	-623.157349	-137.925430	1060.300659	-517.111389	295.025177	814.471008	-509.863220	-90.772171	827.875916	-569.930298	95.868355	964.031128	348.508636	-53.324120	924.255798	368.089661	128.556625
-574.522827	201.013214	869.332092	-582.840515	1.060032	859.768921	-686.586548	246.297989	416.201752	-631.628235	-19.952208	470.181976	-666.718384	246.059738	64.684250	-692.661926	-3.889373	74.381310	-607.394470	303.886688	1287.795166	-599.586426	-88.242905	1292.575195	-564.023071	104.139717	1323.091675	-561.622192	108.474731	1591.080322	-636.099670	336.275208	1052.116211	-623.103821	-137.927856	1060.263916	-516.973511	294.998291	814.547668	-509.712158	-90.805229	827.900391	-569.849609	95.911522	964.027832	348.518677	-53.300213	924.237000	368.179993	128.598007
-574.493042	201.062912	869.312378	-582.784973	1.043770	859.778259	-686.595154	246.281921	416.228271	-631.518799	-20.050892	470.182648	-666.798706	246.071106	64.681183	-692.744873	-3.955009	74.395966	-607.355469	303.854004	1287.852905	-599.628662	-88.315987	1292.570923	-564.046448	104.101089	1323.098145	-561.448120	108.528160	1591.139648	-635.978516	336.263977	1052.193359	-623.064880	-137.916931	1060.238281	-516.815430	294.931946	814.622925	-509.528320	-90.777878	827.934326	-569.795532	95.945068	964.022461	348.560760	-53.286007	924.229919	368.258789	128.631989
-574.398376	201.148926	869.311707	-582.674927	1.034327	859.781799	-686.525330	246.261520	416.224304	-631.358032	-20.095039	470.185944	-666.789917	246.114868	64.718086	-692.756714	-4.007987	74.438057	-607.277649	303.900909	1287.973511	-599.661316	-88.355186	1292.554932	-564.065857	104.053604	1323.089722	-561.129028	108.636017	1591.327148	-635.859619	336.276001	1052.263794	-623.013672	-137.909622	1060.222534	-516.670288	294.931030	814.711243	-509.328491	-90.750702	827.979614	-569.700256	95.988777	964.024780	348.573608	-53.281483	924.225708	368.332886	128.639938
-574.371765	201.162384	869.303040	-582.567871	1.018418	859.791748	-686.498108	246.235062	416.256348	-631.205444	-20.170301	470.208588	-666.806824	246.111923	64.715645	-692.794922	-4.033183	74.463768	-607.268616	303.852356	1287.988525	-599.677856	-88.383026	1292.575439	-564.081543	104.016182	1323.089478	-560.891479	108.663376	1591.405029	-635.740845	336.265503	1052.311279	-622.974487	-137.867554	1060.205078	-516.477905	294.982788	814.800781	-509.125916	-90.725937	828.037415	-569.628662	96.000923	964.025696	348.589508	-53.263092	924.226013	368.397705	128.658081
-574.298340	201.237823	869.316711	-582.474915	1.008080	859.803467	-686.492249	246.225372	416.272064	-631.079651	-20.237032	470.234100	-666.812073	246.102371	64.699730	-692.803101	-4.106718	74.510590	-607.245361	303.816345	1288.038208	-599.680481	-88.461258	1292.593262	-564.102844	103.983444	1323.089966	-560.677795	108.679710	1591.463745	-635.646912	336.286774	1052.365845	-622.934143	-137.828125	1060.202148	-516.291382	294.976471	814.901733	-508.913025	-90.702362	828.112671	-569.563232	96.036186	964.040100	348.630463	-53.235699	924.224854	368.450134	128.680710
-574.242371	201.298691	869.316528	-582.371643	1.023289	859.810913	-686.464355	246.239471	416.307129	-630.951477	-20.329760	470.267944	-666.858765	246.105240	64.708992	-692.613159	-4.100287	74.512024	-607.228577	303.840637	1288.120239	-599.758423	-88.488884	1292.598755	-564.076904	103.955345	1323.112427	-560.452271	108.657837	1591.501465	-635.507141	336.251373	1052.421875	-622.890076	-137.817749	1060.195679	-516.093079	295.012878	814.997742	-508.666321	-90.682579	828.195190	-569.491211	96.081490	964.044800	348.632813	-53.215218	924.228943	368.533966	128.677826
-574.197815	201.292282	869.297363	-582.268372	1.038935	859.807678	-686.433411	246.212250	416.297546	-630.789185	-20.366261	470.275452	-666.902893	246.124130	64.732384	-692.585205	-4.122072	74.522934	-607.205872	303.846985	1288.170044	-599.788635	-88.539650	1292.609863	-564.078003	103.915985	1323.116211	-560.190125	108.644753	1591.568237	-635.426575	336.250702	1052.465698	-622.856506	-137.781921	1060.199097	-515.901123	294.991791	815.092529	-508.459290	-90.674423	828.277771	-569.424438	96.096298	964.034729	348.636871	-53.210869	924.218811	368.556519	128.722504
-574.108032	201.337463	869.293823	-582.124939	1.030219	859.823608	-686.397705	246.211990	416.338959	-630.625244	-20.426203	470.284119	-666.894226	246.131058	64.736061	-692.637573	-4.127036	74.543976	-607.167175	303.831696	1288.225708	-599.802612	-88.552765	1292.572266	-564.057495	103.897041	1323.106689	-559.948486	108.615334	1591.597412	-635.308411	336.229706	1052.491821	-622.845947	-137.806091	1060.211914	-515.500183	294.951080	815.281433	-508.578278	-90.943985	828.129395	-569.320007	96.128349	964.042725	348.651947	-53.203186	924.207031	368.626862	128.715576
-574.147217	201.476471	869.303528	-582.427734	1.517519	859.764893	-686.408752	246.199127	416.374634	-630.585205	-20.532925	470.231445	-666.950867	246.120544	64.710709	-692.679932	-4.144723	74.578796	-607.139465	303.826843	1288.245972	-599.804871	-88.581512	1292.563232	-564.040161	103.861496	1323.100464	-559.686768	108.570061	1591.620605	-635.134033	336.129547	1052.563721	-622.762390	-137.710190	1060.156372	-515.216125	294.860779	815.391296	-508.045593	-90.633553	828.411621	-569.457336	96.385918	964.012329	348.669739	-53.207729	924.201782	368.683624	128.707932
-573.971497	201.414810	869.289185	-581.919495	1.066205	859.806152	-686.316833	246.165695	416.371277	-630.431396	-20.568605	470.309601	-666.936768	246.154221	64.732101	-692.648987	-4.146831	74.584648	-607.097900	303.836945	1288.283325	-599.751343	-88.577385	1292.574585	-564.022339	103.854134	1323.082520	-559.468384	108.504440	1591.644165	-634.990173	336.098419	1052.597778	-622.711914	-137.676117	1060.156372	-515.010925	294.865448	815.467773	-507.839111	-90.624672	828.462402	-569.156982	96.182991	964.032227	348.677094	-53.147434	924.184326	368.694122	128.746857
-573.999939	201.520355	869.296753	-582.228455	1.514571	859.758728	-686.390991	246.220367	416.418732	-630.369324	-20.571777	470.217560	-666.997864	246.169250	64.743454	-692.864990	-4.108402	74.628838	-607.066040	303.821930	1288.291016	-599.797485	-88.613411	1292.545410	-563.979431	103.827087	1323.078491	-559.251160	108.440010	1591.650635	-634.918945	336.114532	1052.638916	-622.699768	-137.690353	1060.118652	-514.812195	294.824249	815.546814	-508.023499	-90.908699	828.275757	-569.287964	96.410324	964.006470	348.699158	-53.133778	924.168091	368.758636	128.770706
-573.947083	201.543182	869.266479	-582.148865	1.527984	859.742249	-686.346130	246.225250	416.438599	-630.287842	-20.647251	470.224609	-667.001953	246.198120	64.761276	-692.847717	-4.100040	74.616333	-607.004517	303.834106	1288.322632	-599.741089	-88.640144	1292.546265	-563.934387	103.823418	1323.085938	-559.106384	108.340004	1591.695313	-634.815613	336.101471	1052.670288	-622.631714	-137.690567	1060.081787	-514.647095	294.847382	815.611084	-507.872009	-90.906464	828.291443	-569.217712	96.436554	963.983154	348.696899	-53.111435	924.162048	368.761993	128.784241
-573.820313	201.617126	869.277466	-582.025818	1.533663	859.743958	-686.331848	246.228821	416.458923	-630.187134	-20.604092	470.222412	-667.029480	246.230164	64.770561	-692.581482	-4.053394	74.572693	-606.940186	303.826141	1288.333862	-599.743958	-88.642387	1292.483032	-563.858704	103.807404	1323.080078	-558.941467	108.242722	1591.678955	-634.733704	336.113831	1052.655762	-622.532166	-137.585938	1060.032959	-514.467224	294.805145	815.634399	-507.339630	-90.580368	828.546387	-569.103149	96.473724	963.990234	348.692566	-53.087719	924.143921	368.764526	128.812561
-573.752441	201.607010	869.256775	-581.941589	1.517358	859.712463	-686.303467	246.229645	416.478790	-630.127197	-20.607590	470.243500	-666.848145	246.222092	64.811691	-692.569275	-4.004069	74.572517	-607.032104	303.644684	1288.227661	-599.659058	-88.649033	1292.482788	-563.784119	103.802711	1323.051514	-558.772827	108.175156	1591.683105	-634.635193	336.156067	1052.638428	-622.465149	-137.575424	1060.017090	-514.308838	294.788208	815.660339	-507.161469	-90.529114	828.555420	-569.016418	96.455635	963.963013	348.703461	-53.074390	924.138184	368.806854	128.827438
-573.633057	201.627014	869.264038	-581.839478	1.501363	859.712646	-686.271118	246.208618	416.499847	-630.097839	-20.609003	470.280121	-666.698914	246.169449	64.800674	-692.455383	-3.954551	74.572868	-606.907166	303.622986	1288.221802	-599.586426	-88.673790	1292.443726	-563.685730	103.812553	1323.021362	-558.637817	108.081894	1591.685547	-634.538940	336.160126	1052.643921	-622.389038	-137.529160	1059.952637	-514.472412	294.775085	815.546265	-506.987610	-90.513443	828.531616	-568.911133	96.454475	963.967041	348.705811	-53.072056	924.123535	368.819336	128.830093
-573.517456	201.638580	869.257324	-581.732056	1.502382	859.695984	-686.221741	246.228180	416.537323	-630.050293	-20.539175	470.260071	-666.662720	246.106354	64.783066	-692.425232	-3.895124	74.557510	-606.621521	303.777405	1288.275146	-599.531250	-88.713348	1292.392700	-563.570251	103.830734	1322.995972	-558.509827	108.004051	1591.696289	-634.419312	336.151276	1052.651489	-622.278259	-137.532715	1059.885864	-514.362976	294.757690	815.548462	-506.833679	-90.431427	828.547058	-568.805481	96.455956	963.955627	348.722565	-53.043545	924.124756	368.818024	128.848801
-573.398438	201.651672	869.269653	-581.612671	1.458645	859.706970	-686.186157	246.242462	416.550446	-630.030640	-20.532843	470.285095	-666.556580	246.088654	64.821472	-692.491333	-3.845960	74.571785	-606.604309	303.588989	1288.193726	-599.389465	-88.721069	1292.345703	-563.564880	103.886154	1322.930786	-558.410278	107.935806	1591.712158	-634.336182	336.184448	1052.586914	-622.178284	-137.494324	1059.855713	-514.266663	294.807281	815.502808	-506.671234	-90.375420	828.542664	-568.686157	96.441437	963.967285	348.738312	-53.022881	924.110596	368.825836	128.858414
-573.748230	202.216415	869.314148	-582.606689	2.876782	858.929321	-686.408813	246.402206	416.676086	-630.023254	-20.484467	470.018463	-666.703735	246.122223	64.847916	-692.351013	-3.751165	74.514053	-606.453857	303.605225	1288.204712	-599.275330	-88.720444	1292.315308	-563.310913	103.816132	1322.919800	-558.330078	107.832794	1591.718506	-634.257935	336.203156	1052.584595	-622.049683	-137.426819	1059.778320	-514.179932	294.772369	815.467285	-506.541779	-90.316551	828.485291	-569.011719	96.959755	963.543945	348.744324	-53.010746	924.116211	368.829712	128.870224
-573.201660	201.602325	869.239746	-581.429199	1.441366	859.668701	-686.041443	246.276611	416.588470	-629.963135	-20.449492	470.251526	-666.471558	246.154083	64.882393	-692.346436	-3.696346	74.512085	-606.113464	303.718079	1288.225952	-599.075073	-88.753738	1292.322632	-563.110352	103.834641	1322.880981	-558.254211	107.756042	1591.706421	-634.136169	336.203308	1052.589600	-621.892883	-137.404663	1059.755615	-514.135559	294.783844	815.416626	-506.432892	-90.267761	828.464233	-568.486877	96.402252	963.932129	348.727905	-52.997612	924.106384	368.821716	128.870407
-573.019287	201.594223	869.261658	-581.288879	1.387375	859.686096	-685.914734	246.266922	416.588531	-629.937622	-20.394602	470.257782	-666.474854	246.245102	64.903290	-692.392944	-3.633030	74.507622	-605.879395	303.715302	1288.223999	-598.833557	-88.757072	1292.280029	-562.988708	103.872505	1322.817139	-558.193237	107.673180	1591.711426	-633.953552	336.108612	1052.588379	-621.764038	-137.354630	1059.708374	-513.960632	294.952667	815.452087	-506.338928	-90.175941	828.388123	-568.330627	96.368484	963.952026	348.756897	-52.964558	924.085022	368.819580	128.892868
-572.800415	201.434784	869.246094	-580.822571	0.925045	859.720337	-685.744995	246.326981	416.591431	-629.931274	-20.341867	470.327667	-666.484253	246.298508	64.936478	-692.497437	-3.606554	74.502708	-605.659851	303.697601	1288.197266	-598.636108	-88.787964	1292.251831	-562.744690	103.842163	1322.790527	-558.139587	107.582054	1591.702759	-633.820923	336.117462	1052.600464	-621.614441	-137.281601	1059.665405	-513.930664	294.971375	815.407043	-506.252960	-90.104980	828.296631	-568.014404	96.101730	963.966003	348.776947	-52.947060	924.077515	368.827087	128.914825
-572.727356	201.571014	869.278870	-581.104065	1.378367	859.653259	-685.677979	246.396439	416.633698	-629.975647	-20.368824	470.260040	-666.485168	246.341583	64.933769	-692.607788	-3.583599	74.529243	-605.448669	303.665405	1288.200562	-598.454102	-88.800667	1292.212280	-562.370361	103.730553	1322.798950	-558.108215	107.484596	1591.711426	-633.729919	336.161743	1052.592163	-621.473389	-137.287430	1059.639404	-513.953613	294.946320	815.324402	-506.227753	-90.036942	828.215881	-568.076355	96.321869	963.941223	348.766357	-52.918865	924.078369	368.794617	128.949570
-572.588989	201.477264	869.250305	-581.029724	1.335918	859.683594	-685.508301	246.454453	416.628754	-629.959534	-20.299522	470.262756	-666.521973	246.369415	64.963417	-692.626099	-3.535487	74.527641	-605.157654	303.625549	1288.222290	-598.248352	-88.820396	1292.156860	-562.109314	103.686012	1322.816895	-557.989685	107.461456	1591.753174	-633.507813	336.075287	1052.616455	-621.318115	-137.252701	1059.603516	-513.754944	294.967316	815.343628	-506.172699	-89.989418	828.116638	-567.943298	96.277847	963.940979	348.777954	-52.924480	924.083862	368.800293	128.938293
-572.443298	201.511475	869.280518	-580.971069	1.339759	859.684998	-685.367188	246.514282	416.629822	-629.955566	-20.291723	470.266418	-666.523193	246.427277	64.977554	-692.422180	-3.496631	74.487846	-604.881531	303.616791	1288.230103	-598.051453	-88.831482	1292.153931	-561.971191	103.697693	1322.819458	-558.019714	107.310951	1591.762451	-633.349548	336.062103	1052.652344	-621.177917	-137.237122	1059.574951	-513.826599	294.943756	815.273376	-506.171814	-89.910370	828.032166	-567.828857	96.279053	963.954834	348.764130	-52.921638	924.105896	368.778320	128.946365
-572.293274	201.483673	869.295715	-580.879211	1.324645	859.683289	-685.210022	246.535675	416.639862	-629.959045	-20.294674	470.294678	-666.559387	246.484634	65.025063	-692.388000	-3.476002	74.499672	-604.599365	303.604340	1288.255615	-597.859497	-88.825981	1292.129639	-561.596313	103.582542	1322.875732	-557.909546	107.267189	1591.805176	-633.221375	336.058258	1052.682983	-621.029663	-137.206268	1059.546265	-514.046143	294.945679	815.136597	-506.180969	-89.826736	827.909485	-567.683960	96.245415	963.958801	348.768097	-52.881935	924.097717	368.754700	129.005295
-572.123352	201.481995	869.322205	-580.765930	1.318188	859.700195	-685.086304	246.577942	416.633911	-629.950378	-20.243391	470.264740	-666.558899	246.596680	65.053215	-692.415283	-3.421753	74.468811	-604.260925	303.537018	1288.261841	-597.672119	-88.901611	1292.074341	-561.468689	103.624039	1322.848145	-557.859863	107.171371	1591.835083	-633.073669	336.087280	1052.750977	-620.925964	-137.218109	1059.537476	-514.208740	294.852081	815.008545	-506.463623	-90.004700	827.621826	-567.536987	96.233955	963.979614	348.801239	-52.838615	924.077515	368.762207	129.022003
-571.972168	201.428436	869.322388	-580.655579	1.272797	859.712158	-684.957031	246.557465	416.662781	-629.902954	-20.235144	470.269012	-666.514160	246.608261	65.062447	-692.408752	-3.364966	74.454147	-604.143127	303.345856	1288.222778	-597.458069	-88.918686	1292.055298	-561.213623	103.567596	1322.854248	-557.804199	107.059029	1591.857056	-632.911621	336.057526	1052.755127	-620.785156	-137.175201	1059.510864	-514.238281	294.815796	814.959290	-506.495270	-89.954834	827.517273	-567.392822	96.187805	963.984680	348.761047	-52.847576	924.089111	368.729523	129.026428
-571.793030	201.446747	869.335815	-580.582764	1.272189	859.694824	-684.883728	246.544891	416.676758	-629.891113	-20.204283	470.274078	-666.515381	246.604965	65.055161	-692.435242	-3.365142	74.469650	-603.714111	303.486816	1288.306030	-597.250671	-88.933685	1292.037354	-560.822205	103.454437	1322.848633	-557.731506	106.946342	1591.886230	-632.718201	335.990814	1052.824219	-620.655029	-137.137024	1059.475952	-514.199890	294.795197	814.951233	-506.463470	-89.853394	827.442322	-567.241638	96.176147	963.979370	348.776917	-52.832699	924.085449	368.712708	129.050095
-571.658508	201.389114	869.343567	-580.490051	1.239731	859.682312	-684.824158	246.547226	416.698334	-629.849182	-20.195892	470.245605	-666.518250	246.587128	65.047745	-692.331848	-3.328436	74.446335	-603.405212	303.501465	1288.342773	-597.045227	-88.954590	1291.996704	-560.534912	103.412125	1322.809937	-557.650696	106.832237	1591.902222	-632.583740	336.011963	1052.858521	-620.532043	-137.093933	1059.431396	-514.172058	294.783630	814.903015	-506.429718	-89.763229	827.376221	-567.083740	96.116791	963.972229	348.772339	-52.831192	924.093872	368.704376	129.025543
-571.499573	201.433777	869.348328	-580.448364	1.271528	859.650391	-684.833557	246.515900	416.724121	-629.840454	-20.221043	470.275940	-666.512878	246.528503	65.060783	-692.460022	-3.273443	74.465843	-603.077881	303.476654	1288.388794	-596.832703	-88.999413	1291.968018	-560.255066	103.362686	1322.786499	-557.542542	106.707893	1591.925293	-632.404053	335.984802	1052.877319	-620.415344	-137.045303	1059.381226	-514.099243	294.752716	814.907410	-506.414459	-89.708855	827.321228	-566.942200	96.130287	963.953613	348.748169	-52.801964	924.084595	368.678772	129.050034
-571.239502	201.268341	869.314087	-579.904297	0.770868	859.704529	-684.675232	246.399399	416.703064	-629.721130	-20.155565	470.302979	-666.355164	246.473953	65.025261	-692.439697	-3.256486	74.469002	-602.713989	303.452148	1288.437866	-596.578491	-89.041328	1291.967285	-560.111389	103.386871	1322.737549	-557.441895	106.584335	1591.947388	-632.199463	335.995911	1052.900146	-620.286438	-137.034317	1059.362061	-513.995728	294.700562	814.898865	-506.381836	-89.664520	827.273132	-566.576111	95.863792	963.970337	348.738739	-52.781895	924.082214	368.673279	129.066605
-571.020447	201.316772	869.316833	-579.793030	0.770875	859.694153	-684.684570	246.321884	416.736908	-629.685242	-20.159439	470.302734	-666.372559	246.474121	65.015030	-692.347229	-3.210345	74.442245	-602.437073	303.440094	1288.443481	-596.440186	-89.073204	1291.902832	-559.690735	103.244873	1322.742920	-557.298706	106.458900	1591.935059	-632.005798	336.014923	1052.929932	-620.202026	-137.023499	1059.334595	-513.855042	294.670074	814.884033	-506.353271	-89.617073	827.188416	-566.382385	95.876854	963.963318	348.727875	-52.761265	924.076904	368.650909	129.108063
-570.861938	201.282150	869.290894	-579.719116	0.770249	859.653259	-684.687988	246.237122	416.751099	-629.614075	-20.193108	470.292542	-666.333557	246.425140	65.043648	-692.329529	-3.205378	74.439758	-602.099060	303.405487	1288.445679	-596.248840	-89.128731	1291.854736	-559.582703	103.274689	1322.698853	-557.143494	106.299530	1591.919312	-631.697449	335.931183	1052.973877	-620.042908	-136.933029	1059.267944	-513.679199	294.609222	814.892273	-505.928894	-89.295517	827.394287	-566.214172	95.845085	963.924438	348.716034	-52.727249	924.053467	368.648102	129.092804
-570.641052	201.263306	869.241638	-579.579773	0.762594	859.623291	-684.684875	246.141281	416.762054	-629.509216	-20.141102	470.310944	-666.299561	246.379257	65.023933	-692.294739	-3.193843	74.445366	-601.787476	303.408234	1288.460938	-596.133484	-89.137497	1291.801880	-559.192444	103.147697	1322.727417	-556.967041	106.093704	1591.855469	-631.361694	335.864319	1053.027832	-619.966797	-136.917145	1059.194214	-513.482239	294.549927	814.874939	-505.849670	-89.285385	827.335083	-566.004944	95.836227	963.882446	348.698517	-52.739513	924.047119	368.625488	129.120285
-570.438354	201.218216	869.204346	-579.479980	0.759178	859.592468	-684.677673	246.029572	416.765137	-629.463684	-20.182800	470.273926	-666.224365	246.306931	64.986679	-692.245483	-3.192737	74.442108	-601.420532	303.343658	1288.450806	-595.974304	-89.176193	1291.717041	-559.044250	103.170616	1322.677490	-556.741821	105.935692	1591.851929	-631.094238	335.867493	1053.007568	-619.881348	-136.932465	1059.126221	-513.131409	294.507172	814.914429	-505.768158	-89.293205	827.281250	-565.821594	95.808159	963.845215	348.663696	-52.717350	924.039124	368.598938	129.137009
-570.305969	201.352600	869.185120	-579.760803	1.204075	859.498169	-684.734558	245.955109	416.791626	-629.453552	-20.241961	470.224487	-666.327026	246.205765	64.964432	-692.292358	-3.194260	74.455193	-601.142822	303.329285	1288.432861	-595.874451	-89.188606	1291.652466	-558.665833	103.037598	1322.680298	-556.542053	105.748070	1591.811401	-630.832764	335.955139	1053.017700	-619.818970	-136.934067	1059.065308	-512.874756	294.424286	814.881836	-505.661591	-89.308426	827.225220	-565.822449	96.030609	963.778137	348.669098	-52.694279	924.039001	368.605713	129.146790
-570.000061	201.136581	869.145996	-579.185913	0.738885	859.545715	-684.682434	245.815445	416.748016	-629.303833	-20.237221	470.282349	-666.228699	246.106964	64.915627	-692.303711	-3.168467	74.444862	-600.817139	303.294891	1288.411621	-595.731567	-89.210487	1291.580688	-558.380859	102.973907	1322.662476	-556.307983	105.577904	1591.762085	-630.587036	336.074005	1052.985718	-619.739380	-136.954010	1059.016968	-512.589905	294.367401	814.853088	-505.539429	-89.339729	827.166931	-565.408020	95.752823	963.788086	348.637238	-52.674446	924.034058	368.595154	129.154861
-569.789246	201.085236	869.094849	-579.042297	0.691045	859.543823	-684.652893	245.707474	416.743164	-629.240662	-20.252302	470.305359	-666.251526	246.069962	64.925629	-692.202087	-3.149279	74.454819	-600.438171	303.240051	1288.417725	-595.617859	-89.246658	1291.524536	-558.106201	102.932854	1322.630981	-556.067749	105.379227	1591.699341	-630.213013	336.053925	1053.001465	-619.673401	-136.942261	1058.938721	-512.344971	294.274963	814.803955	-505.403076	-89.382042	827.126587	-565.206360	95.723442	963.760315	348.618042	-52.653664	924.028625	368.560486	129.203033
-569.678833	201.118210	869.039490	-579.338135	1.096490	859.449402	-684.709412	245.677383	416.802582	-629.252502	-20.324837	470.258636	-666.347290	246.061661	64.907913	-692.244568	-3.150809	74.469193	-600.050964	303.216980	1288.436523	-595.469421	-89.282570	1291.481079	-557.833435	102.854385	1322.590820	-555.792175	105.211525	1591.651489	-629.771667	336.021545	1053.020874	-619.578674	-136.924896	1058.894653	-512.111145	294.302277	814.768433	-505.299744	-89.460457	827.066406	-565.216614	95.891418	963.675110	348.599396	-52.614017	924.005310	368.565338	129.194687
-569.489502	201.076157	868.987488	-579.157043	1.007710	859.448792	-684.761414	245.643692	416.847931	-629.157349	-20.346416	470.250854	-666.420105	246.059616	64.919304	-692.204224	-3.142338	74.467148	-599.662781	303.127319	1288.398193	-595.318237	-89.348389	1291.412598	-557.690063	102.888847	1322.525269	-555.526489	105.016312	1591.586426	-629.399536	336.015350	1052.989624	-619.511108	-136.977951	1058.876709	-511.792145	294.329742	814.738708	-505.220276	-89.563736	826.993774	-565.019165	95.851768	963.648987	348.563965	-52.608994	924.009644	368.539886	129.212250
-569.164001	200.876312	868.933899	-578.584351	0.473683	859.489685	-684.668396	245.535156	416.829712	-629.057129	-20.374441	470.337769	-666.404114	246.042450	64.926674	-692.191528	-3.139478	74.493935	-599.281189	303.054504	1288.401855	-595.143311	-89.374763	1291.368286	-557.384521	102.831001	1322.524292	-555.236938	104.816414	1591.523926	-629.038635	336.087036	1052.994751	-619.434021	-136.956100	1058.833008	-511.525116	294.282318	814.685974	-505.094879	-89.666252	826.924133	-564.594543	95.552711	963.648438	348.568695	-52.610901	924.011536	368.548340	129.224686
-568.930420	200.805893	868.893555	-578.355286	0.310920	859.503174	-684.625305	245.492889	416.842407	-628.955750	-20.443077	470.373566	-666.476318	246.057831	64.959839	-692.140747	-3.147344	74.485085	-598.938904	303.028290	1288.388794	-594.989075	-89.395294	1291.339966	-556.992004	102.709900	1322.541138	-554.932922	104.606216	1591.485718	-628.542053	335.993866	1053.002686	-619.332092	-137.000504	1058.806030	-511.096741	294.201569	814.702515	-504.983185	-89.774895	826.881348	-564.361633	95.464821	963.636353	348.563263	-52.579697	924.002930	368.567444	129.256119
-568.684753	200.797424	868.908508	-578.142944	0.235755	859.486511	-684.580261	245.476517	416.857819	-628.861389	-20.464045	470.398651	-666.476501	246.058456	64.959198	-692.201294	-3.137986	74.538460	-598.516479	302.988586	1288.359741	-594.845886	-89.447769	1291.262451	-556.802979	102.687248	1322.508301	-554.613098	104.393135	1591.428955	-628.130188	336.055359	1053.015015	-619.243469	-137.011200	1058.741089	-510.769684	293.902985	814.651306	-504.879883	-89.897804	826.816467	-564.139099	95.407822	963.635315	348.565552	-52.582882	924.002319	368.578003	129.251099
-568.460266	200.712006	868.887207	-577.975037	0.145324	859.481873	-684.469604	245.448395	416.859985	-628.795776	-20.557890	470.403564	-666.511963	246.060135	64.954567	-692.211243	-3.138890	74.550056	-598.147766	302.944275	1288.361938	-594.667725	-89.451286	1291.257202	-556.380676	102.562363	1322.522217	-554.294312	104.189957	1591.366577	-627.670715	335.988556	1052.976685	-619.125000	-137.029404	1058.708984	-510.119720	293.902161	814.757996	-504.761383	-90.036270	826.779846	-563.920898	95.324677	963.620544	348.538788	-52.596123	924.008911	368.582031	129.250229
-568.269409	200.633072	868.864319	-577.808716	0.091558	859.448914	-684.380310	245.439087	416.898224	-628.705200	-20.644087	470.428680	-666.540466	246.027084	64.949440	-692.212036	-3.133397	74.539719	-597.742981	302.902191	1288.365845	-594.540466	-89.485718	1291.217407	-556.058472	102.485893	1322.514038	-553.957825	104.002533	1591.327881	-627.352600	336.072296	1052.927856	-619.009949	-137.053284	1058.657593	-509.881805	293.784882	814.670166	-504.650787	-90.194824	826.717346	-563.710144	95.250198	963.589172	348.501068	-52.586998	924.010254	368.561157	129.255066
-568.072449	200.540283	868.826782	-577.678833	-0.001138	859.431213	-684.273804	245.451660	416.915131	-628.654541	-20.718531	470.434418	-666.559753	246.041550	64.996651	-692.230835	-3.136680	74.556259	-597.329651	302.854645	1288.346069	-594.403137	-89.525093	1291.188110	-555.762207	102.395256	1322.486938	-553.608704	103.798874	1591.283081	-626.845459	336.048370	1052.947998	-618.938477	-137.132019	1058.661865	-509.545135	293.760345	814.640076	-504.894073	-90.638123	826.436218	-563.515320	95.162804	963.558899	348.518860	-52.560665	923.990906	368.576965	129.252655
-567.830933	200.415283	868.783569	-577.517700	-0.041911	859.410706	-684.121948	245.402145	416.931580	-628.538147	-20.822134	470.437073	-666.607483	246.018188	64.997154	-692.272156	-3.138309	74.572586	-596.882141	302.777039	1288.326904	-594.219971	-89.565948	1291.169678	-555.472900	102.340630	1322.499146	-553.237610	103.565079	1591.262695	-626.277344	335.853546	1052.964111	-618.806213	-137.157333	1058.648682	-508.951294	293.758789	814.734314	-504.810791	-90.796692	826.386108	-563.283081	95.083916	963.524353	348.505402	-52.563110	924.009949	368.570892	129.240662
-567.545410	200.357635	868.794556	-577.340332	-0.069817	859.395264	-683.972534	245.399765	416.952362	-628.413574	-20.842278	470.396606	-666.607605	246.027176	65.009125	-692.168701	-3.146500	74.596214	-596.457336	302.762634	1288.354248	-594.096558	-89.607010	1291.166504	-555.229126	102.284164	1322.488892	-552.879028	103.346786	1591.253662	-625.899170	335.888336	1052.983032	-618.695068	-137.202789	1058.632202	-508.502533	293.623474	814.740540	-504.679291	-90.918243	826.375549	-563.047791	95.022072	963.520752	348.485382	-52.558197	924.014038	368.579620	129.256241
-567.247192	200.307541	868.766052	-577.150513	-0.113287	859.367004	-683.751892	245.342712	416.980103	-628.248901	-20.889397	470.403351	-666.590698	245.959534	64.991661	-692.207214	-3.164546	74.583679	-596.055542	302.656860	1288.328979	-593.860107	-89.673607	1291.162598	-555.090332	102.254044	1322.448364	-552.496155	103.147614	1591.266846	-625.450562	335.879089	1052.951050	-618.536621	-137.180954	1058.643066	-508.077423	293.354004	814.723022	-504.222809	-90.758949	826.596558	-562.789795	94.969521	963.490784	348.481506	-52.557999	924.007874	368.605865	129.246552
-567.144897	200.338013	868.768433	-577.418823	0.238853	859.294250	-683.637329	245.372269	417.029419	-628.233582	-20.938745	470.304474	-666.691467	245.982086	65.040939	-692.247986	-3.188750	74.605774	-595.657227	302.614807	1288.308350	-593.715881	-89.706085	1291.179443	-554.806152	102.189171	1322.441284	-552.123657	102.914406	1591.248779	-624.961182	335.816925	1052.949463	-618.427185	-137.220337	1058.635254	-507.876770	293.249390	814.637695	-504.107971	-90.847557	826.611511	-562.810913	95.095131	963.446289	348.456451	-52.572155	924.004517	368.597900	129.253647
-566.908630	200.239700	868.741882	-577.242920	0.104860	859.302917	-683.425354	245.362411	417.030365	-628.125122	-21.040205	470.344299	-666.743286	245.938385	65.042809	-692.254761	-3.174465	74.626465	-595.229126	302.526917	1288.300781	-593.527405	-89.777626	1291.213013	-554.457031	102.042107	1322.453613	-551.763550	102.694069	1591.236816	-624.621277	335.838928	1052.872925	-618.303467	-137.268738	1058.656616	-507.497070	293.269196	814.634094	-504.004089	-90.968353	826.587769	-562.598083	94.994171	963.437500	348.452362	-52.566891	923.988586	368.600525	129.259247
-566.657288	200.173279	868.728088	-577.052307	-0.026702	859.308533	-683.157410	245.345398	417.044434	-628.027954	-21.081417	470.357391	-666.715942	245.894333	65.069572	-692.255310	-3.184368	74.644279	-594.859070	302.448547	1288.281616	-593.374512	-89.848244	1291.188110	-554.135132	101.933876	1322.456665	-551.396362	102.486290	1591.205811	-624.267273	335.861725	1052.849243	-618.186157	-137.324554	1058.700317	-507.258270	293.138336	814.573975	-503.879822	-91.067596	826.608459	-562.375305	94.903503	963.433655	348.446442	-52.593521	924.006897	368.602203	129.238312
-566.359680	200.087677	868.742126	-576.855042	-0.120624	859.307373	-682.937256	245.355179	417.084229	-627.910889	-21.114534	470.336456	-666.743469	245.890732	65.109077	-692.211975	-3.183601	74.641029	-594.496094	302.382111	1288.227661	-593.208191	-89.882240	1291.227905	-553.852722	101.828499	1322.453735	-551.020752	102.282036	1591.174072	-623.763855	335.745575	1052.876221	-618.063049	-137.338791	1058.692871	-506.844482	292.911621	814.555542	-503.746674	-91.153946	826.611023	-562.123108	94.801498	963.439026	348.402130	-52.576000	924.004944	368.588013	129.227112
-565.899048	199.814911	868.709656	-576.233215	-0.738995	859.361023	-682.556213	245.277679	417.051697	-627.774597	-21.141710	470.426208	-666.715332	245.872162	65.085182	-692.170532	-3.180610	74.657066	-594.088318	302.303223	1288.214355	-593.032837	-89.966370	1291.225464	-553.702209	101.802650	1322.420044	-550.635010	102.080811	1591.142334	-623.332642	335.645691	1052.850952	-617.941833	-137.400742	1058.716309	-506.387177	292.674164	814.556396	-503.608795	-91.272362	826.612366	-561.609558	94.416306	963.455383	348.395935	-52.566891	924.001709	368.587494	129.239059
-565.596802	199.715286	868.705994	-576.042664	-0.849899	859.350647	-682.181396	245.222321	417.056519	-627.672852	-21.156435	470.434631	-666.738342	245.806244	65.085312	-692.148499	-3.165031	74.661171	-593.691101	302.195251	1288.190918	-592.861084	-90.092079	1291.210327	-553.421509	101.719925	1322.367554	-550.287170	101.826965	1591.107910	-622.980591	335.599304	1052.812744	-617.799500	-137.456116	1058.719238	-505.941681	292.495422	814.549622	-503.473816	-91.407936	826.629517	-561.348328	94.302055	963.446472	348.410858	-52.562134	924.015076	368.608398	129.217850
-565.402283	199.788544	868.720459	-576.354919	-0.359091	859.252075	-682.003662	245.288574	417.136536	-627.635681	-21.186289	470.290741	-666.836426	245.787689	65.104561	-692.198914	-3.141062	74.652397	-593.318909	302.119720	1288.174316	-592.705933	-90.165764	1291.234985	-553.129089	101.619705	1322.341309	-549.977661	101.560509	1591.064331	-622.541443	335.495483	1052.783081	-617.680481	-137.520691	1058.730103	-505.551117	292.451691	814.543152	-503.337860	-91.518562	826.655884	-561.329224	94.489586	963.392029	348.391876	-52.550655	923.989868	368.616394	129.233856
-564.965820	199.474716	868.666260	-575.730713	-0.956023	859.320618	-681.688782	245.271729	417.181244	-627.440613	-21.197260	470.354980	-666.652405	245.767120	65.139282	-692.370422	-3.140121	74.699089	-592.962341	302.075439	1288.131226	-592.598389	-90.226112	1291.236572	-552.718506	101.459541	1322.337402	-549.461426	101.464272	1591.127441	-622.046692	335.257080	1052.744629	-617.582520	-137.588745	1058.721558	-505.126251	292.281433	814.528198	-503.172363	-91.617867	826.665344	-560.836243	94.113022	963.406921	348.375885	-52.573360	923.994385	368.619537	129.235779
-564.605164	199.378250	868.669617	-575.495911	-1.060765	859.315247	-681.524841	245.334290	417.234985	-627.321228	-21.231840	470.394409	-666.852295	245.762985	65.142029	-692.397034	-3.130266	74.712463	-592.565552	301.986542	1288.090942	-592.428894	-90.304924	1291.223022	-552.430847	101.330902	1322.310669	-549.072449	101.322739	1591.119629	-621.715698	335.271851	1052.676636	-617.449829	-137.693390	1058.710815	-504.716980	292.042542	814.482361	-503.020020	-91.786110	826.674927	-560.537354	94.002319	963.405273	348.343445	-52.584274	923.994751	368.616913	129.246048
-564.262268	199.331696	868.666016	-575.292969	-1.166778	859.318848	-681.285767	245.342606	417.252716	-627.206482	-21.244370	470.344543	-666.883118	245.770859	65.153168	-692.338928	-3.150013	74.714310	-592.178162	301.866760	1288.048462	-592.279053	-90.406296	1291.202759	-552.129028	101.221909	1322.301147	-548.708008	101.175369	1591.091187	-621.330872	335.153778	1052.685913	-617.327881	-137.801758	1058.688477	-504.342133	291.891602	814.454224	-502.840393	-91.958923	826.691406	-560.268127	93.924652	963.405518	348.331024	-52.574760	923.985229	368.608154	129.236725
-564.022461	199.310303	868.659241	-575.508606	-0.813142	859.253235	-680.972046	245.347855	417.216064	-627.132446	-21.352915	470.284851	-666.871948	245.755600	65.192139	-692.330688	-3.150750	74.723991	-591.776306	301.731964	1288.021729	-592.133057	-90.514633	1291.116699	-551.804932	101.087700	1322.280762	-548.328247	101.011047	1591.062500	-620.886169	334.983368	1052.662964	-617.205688	-137.926880	1058.690674	-503.645264	291.661438	814.562317	-502.669434	-92.102646	826.676514	-560.201721	94.027534	963.360840	348.310760	-52.580444	923.995239	368.597076	129.227417
-564.166565	199.837814	868.686035	-576.511719	0.765472	858.362915	-680.908142	245.510696	417.339966	-627.049194	-21.446983	470.020142	-666.966736	245.720795	65.173340	-692.294067	-3.149941	74.728142	-591.299438	301.623444	1287.992920	-591.906921	-90.669830	1291.069946	-551.613098	101.010689	1322.243896	-547.940796	100.878761	1591.047119	-620.436829	334.864441	1052.651001	-617.106201	-138.063873	1058.694580	-503.579163	291.456573	814.436035	-502.884308	-92.567024	826.373657	-560.392456	94.533615	962.861206	348.308014	-52.580391	923.993713	368.594452	129.227646
-563.803223	199.775757	868.689636	-576.380676	0.777841	858.280396	-680.598206	245.505112	417.367462	-626.935852	-21.526215	469.980499	-666.835815	245.607559	65.160004	-692.307678	-3.156810	74.742683	-590.868896	301.546143	1287.940552	-591.725891	-90.750160	1291.029419	-551.314636	100.835678	1322.211426	-547.579834	100.762360	1591.019531	-619.929138	334.739746	1052.620117	-616.964539	-138.147842	1058.621460	-503.149719	291.299103	814.369446	-502.414673	-92.456421	826.515991	-560.119324	94.450684	962.815796	348.292114	-52.611095	923.995239	368.598053	129.199997
-563.438416	199.622437	868.646362	-576.073364	0.581648	858.281067	-680.358215	245.495682	417.400391	-626.816101	-21.586216	469.965210	-666.931213	245.584152	65.167740	-692.131653	-3.152300	74.719971	-590.412415	301.441986	1287.924438	-591.512390	-90.865356	1291.011841	-551.030273	100.724831	1322.150146	-547.218994	100.627678	1590.975464	-619.483337	334.619781	1052.619385	-616.855225	-138.277756	1058.603027	-502.799957	291.050232	814.302307	-502.568848	-92.881699	826.249207	-559.791199	94.296623	962.796509	348.278381	-52.629684	923.996399	368.574738	129.195740
-563.066895	199.554855	868.651367	-575.867676	0.558300	858.237305	-680.113586	245.530670	417.464355	-626.677856	-21.632317	469.954803	-666.987732	245.549850	65.158424	-692.054810	-3.150538	74.711906	-589.972473	301.320068	1287.893921	-591.312256	-90.975174	1290.947754	-550.619934	100.505890	1322.140015	-546.857178	100.512001	1590.934204	-619.238770	334.647095	1052.556152	-616.684326	-138.380661	1058.539917	-502.421448	290.988800	814.261536	-502.104126	-92.755074	826.407349	-559.490723	94.216606	962.773926	348.273590	-52.637650	924.008423	368.571014	129.189728
-562.704468	199.473618	868.654236	-575.631897	0.456833	858.203064	-679.882813	245.569321	417.511566	-626.539063	-21.735435	469.957214	-667.331360	245.694717	65.273636	-692.075134	-3.149586	74.745438	-589.510010	301.217468	1287.873169	-591.124084	-91.076920	1290.913330	-550.307983	100.361214	1322.097046	-546.491638	100.373535	1590.904297	-618.685791	334.489532	1052.556885	-616.584106	-138.490601	1058.536133	-501.741455	290.764099	814.347412	-502.254364	-93.176018	826.155212	-559.191040	94.101036	962.756714	348.265839	-52.648762	923.999451	368.556213	129.159683
-562.331360	199.381821	868.628174	-575.344788	0.345865	858.179138	-679.557678	245.539932	417.563904	-626.373474	-21.812101	469.981201	-667.045105	245.482483	65.198425	-692.037781	-3.149250	74.747192	-589.025391	301.040100	1287.834961	-590.928284	-91.225220	1290.891357	-550.090393	100.270287	1322.066772	-546.138062	100.236389	1590.903564	-618.110535	334.278839	1052.536255	-616.405396	-138.526749	1058.482178	-501.346008	290.568787	814.287781	-501.752319	-93.096222	826.332397	-558.859192	93.996887	962.731384	348.243958	-52.675282	924.015076	368.540833	129.147400
-561.274292	198.369812	868.530640	-573.307617	-2.115276	859.156982	-678.774170	245.169937	417.434418	-626.138245	-21.892004	470.419250	-666.605591	245.437210	65.219917	-692.012207	-3.146167	74.774803	-588.556458	300.927734	1287.831055	-590.751221	-91.299500	1290.876709	-549.780273	100.112000	1322.083130	-545.795349	100.096291	1590.900757	-617.608582	334.116302	1052.542114	-616.240234	-138.588486	1058.443726	-500.934448	290.376129	814.224060	-501.574738	-93.256813	826.311707	-557.767395	92.907814	963.252380	348.243591	-52.672379	924.019531	368.509796	129.162933
-560.810547	198.199631	868.537354	-572.957764	-2.300365	859.169128	-678.430359	245.111618	417.444427	-625.927368	-21.976938	470.413696	-666.475708	245.372437	65.250549	-692.036743	-3.124442	74.800095	-588.059814	300.751495	1287.787720	-590.547913	-91.450142	1290.828125	-549.480286	99.950676	1322.115112	-545.406860	100.065567	1590.926636	-617.182495	334.080536	1052.526001	-616.076416	-138.671585	1058.415771	-500.565186	290.233215	814.189453	-501.458557	-93.473785	826.238281	-557.380737	92.729004	963.263672	348.225494	-52.681732	924.022156	368.484131	129.156174
-560.843323	198.531952	868.534729	-573.556213	-1.248919	858.577026	-678.349426	245.211243	417.574188	-625.748962	-22.048330	470.227020	-666.654785	245.399826	65.290695	-691.998047	-3.127697	74.814835	-587.581482	300.661743	1287.789185	-590.318359	-91.551338	1290.806641	-549.101685	99.773727	1322.132324	-545.054626	99.934540	1590.915894	-616.714111	334.007019	1052.560791	-615.900879	-138.726379	1058.368774	-500.557037	290.190430	814.037048	-501.321045	-93.694794	826.177490	-557.412659	93.066139	962.919495	348.219666	-52.691498	924.010376	368.477356	129.125504
-560.570679	198.505875	868.541870	-573.410217	-1.191235	858.493042	-678.210693	245.243454	417.641571	-625.550842	-22.138233	470.185425	-666.698242	245.405350	65.342316	-691.925903	-3.139073	74.832649	-587.139038	300.561890	1287.785156	-590.074280	-91.667267	1290.798462	-548.803711	99.626076	1322.140381	-544.693115	99.767906	1590.912354	-616.269043	333.915558	1052.517578	-615.718811	-138.825134	1058.346680	-499.818085	290.010193	814.125183	-501.161041	-93.903473	826.121887	-557.144531	93.024704	962.872009	348.220551	-52.691753	924.011292	368.472443	129.124695
-560.188782	198.403152	868.560669	-573.073486	-1.343543	858.527832	-677.952515	245.196411	417.661713	-625.311096	-22.216934	470.226074	-666.752930	245.367218	65.350410	-692.001099	-3.128525	74.907814	-586.704895	300.455017	1287.780029	-589.827576	-91.794777	1290.755005	-548.524719	99.495239	1322.140381	-544.322876	99.634018	1590.899292	-615.783813	333.816162	1052.475586	-615.553223	-138.927277	1058.304199	-499.380890	289.779633	814.096985	-500.975586	-94.081017	826.083984	-556.776245	92.903755	962.898315	348.182678	-52.674717	924.023499	368.410461	129.140396
-560.117615	198.764526	868.624023	-573.691162	-0.266008	858.092834	-677.925720	245.275238	417.793518	-625.143433	-22.330582	470.060669	-666.834595	245.328430	65.412659	-692.093506	-3.128331	74.985329	-586.257813	300.284546	1287.737183	-589.612183	-91.914055	1290.732300	-548.195190	99.300209	1322.141846	-544.008484	99.466423	1590.909180	-615.185974	333.559174	1052.495605	-615.371765	-139.043060	1058.297607	-498.938019	289.552551	814.099426	-500.799957	-94.240417	826.072754	-556.815125	93.306351	962.670532	348.171295	-52.684055	924.028259	368.398438	129.146332
-559.107056	197.763809	868.539246	-571.667664	-2.761733	859.097046	-677.270874	244.979141	417.696014	-624.846985	-22.361954	470.439697	-666.504761	245.239090	65.415237	-692.139526	-3.128074	74.996735	-585.794189	300.139465	1287.713135	-589.395325	-92.045189	1290.705933	-547.998291	99.221069	1322.133179	-543.603516	99.354683	1590.926514	-614.897949	333.624237	1052.473389	-615.231140	-139.170715	1058.284302	-498.499146	289.338959	814.105957	-500.549255	-94.358070	826.075256	-555.741272	92.216667	963.211487	348.152008	-52.690727	924.035278	368.365448	129.124680
-558.702820	197.591354	868.514038	-571.309082	-2.941041	859.156311	-676.961121	244.895645	417.690582	-624.611023	-22.487167	470.478546	-666.502869	245.178406	65.462662	-692.100952	-3.132487	75.065346	-585.362183	300.001617	1287.722656	-589.180542	-92.163216	1290.701538	-547.693054	99.060097	1322.138062	-543.245850	99.210297	1590.958252	-614.507935	333.567810	1052.472900	-615.053223	-139.327866	1058.261719	-498.358459	289.229034	813.972839	-500.331482	-94.515236	826.097351	-555.364258	92.080788	963.231018	348.154449	-52.689510	924.045227	368.355286	129.135605
-558.386169	197.428177	868.518860	-571.103027	-2.964121	859.117432	-676.671326	244.836502	417.722382	-624.304626	-22.578911	470.457184	-666.412598	245.148376	65.527275	-691.985657	-3.133075	75.110855	-584.989197	299.927399	1287.736816	-589.010986	-92.263710	1290.694214	-547.198486	98.827332	1322.174316	-542.888428	99.104774	1590.964111	-613.906311	333.302765	1052.455322	-614.863892	-139.454697	1058.246460	-497.582947	289.107513	814.096985	-500.105286	-94.677719	826.102600	-555.046509	91.953751	963.206726	348.129913	-52.721203	924.043762	368.325195	129.113373
-558.025574	197.319290	868.533630	-570.786682	-3.137815	859.144226	-676.426025	244.812332	417.774536	-623.948853	-22.720606	470.481323	-666.523438	245.140808	65.574455	-691.894409	-3.123518	75.129578	-584.586975	299.768433	1287.761719	-588.748840	-92.428520	1290.694702	-546.929871	98.711731	1322.139771	-542.505371	98.961052	1590.969360	-613.293335	333.050690	1052.495728	-614.673279	-139.571091	1058.266479	-497.127899	288.841522	814.083679	-499.896667	-94.807343	826.084839	-554.706726	91.817924	963.227661	348.128479	-52.699905	924.038208	368.301239	129.107391
-557.698364	197.265778	868.532104	-570.473755	-3.339653	859.160034	-676.184875	244.757278	417.831207	-623.631470	-22.863068	470.534607	-666.594666	245.105225	65.618950	-691.983093	-3.144846	75.216431	-584.209656	299.678772	1287.774048	-588.467896	-92.540443	1290.733521	-546.652344	98.616577	1322.163818	-542.119751	98.810730	1590.968262	-613.012817	333.067780	1052.452881	-614.469543	-139.680237	1058.303223	-496.635010	288.636780	814.099426	-499.664642	-94.977379	826.091370	-554.396790	91.702599	963.236450	348.115692	-52.714951	924.035400	368.291077	129.106506
-557.360046	197.132233	868.547729	-570.198242	-3.435173	859.170044	-675.921814	244.721237	417.874207	-623.209534	-23.014290	470.583466	-666.594788	245.072556	65.662689	-692.207214	-3.141573	75.333015	-583.840942	299.560089	1287.760254	-588.233154	-92.654221	1290.722900	-546.346191	98.506371	1322.165649	-541.758362	98.681381	1590.978760	-612.568970	332.968933	1052.476563	-614.260620	-139.768311	1058.307007	-496.131775	288.503571	814.098206	-499.458069	-95.153198	826.102844	-554.070374	91.580132	963.246948	348.132660	-52.707710	924.038452	368.288361	129.110275
-557.204895	197.183044	868.592529	-570.485291	-2.925598	859.100708	-675.701538	244.697998	417.939453	-622.923401	-23.157722	470.494080	-666.554504	245.029770	65.722595	-692.256348	-3.182653	75.417885	-583.445190	299.434845	1287.778198	-588.012207	-92.772850	1290.748901	-546.030823	98.391502	1322.176147	-541.389282	98.552528	1591.014282	-612.056213	332.820160	1052.473877	-614.042542	-139.895462	1058.343140	-495.654938	288.430511	814.158081	-499.202820	-95.313751	826.128662	-554.074890	91.766541	963.223633	348.125946	-52.693943	924.038574	368.248962	129.115112
-556.864258	197.051895	868.604248	-570.263062	-3.018684	859.130310	-675.432373	244.642914	417.991516	-622.496765	-23.298326	470.520660	-666.591064	245.002579	65.756447	-692.216064	-3.167993	75.512741	-583.059265	299.316162	1287.762573	-587.816345	-92.852264	1290.746582	-545.706970	98.277824	1322.194702	-541.024170	98.397575	1591.036499	-611.645325	332.719818	1052.466431	-613.812012	-139.969482	1058.326782	-495.207092	288.295563	814.214478	-498.873810	-95.474876	826.187378	-553.788513	91.656181	963.243896	348.116150	-52.682655	924.038025	368.220734	129.113907
-556.531189	196.889877	868.626282	-570.014587	-3.065352	859.160583	-675.169739	244.611740	418.021271	-622.056274	-23.484110	470.555450	-666.596802	244.942612	65.792770	-691.889893	-3.172388	75.531906	-582.671509	299.182861	1287.773438	-587.569824	-92.957794	1290.753906	-545.531921	98.235100	1322.154907	-540.659241	98.276047	1591.031982	-611.255432	332.612579	1052.452271	-613.591003	-140.079071	1058.359253	-494.703583	288.184753	814.261963	-498.958710	-95.946167	825.994873	-553.499023	91.548790	963.270020	348.137207	-52.669029	924.032837	368.230865	129.108536
-556.742249	197.468628	868.727112	-571.012207	-1.493850	858.278564	-675.193787	244.745636	418.204651	-621.668274	-23.685629	470.259949	-666.847412	244.932144	65.866417	-691.899841	-3.195480	75.640816	-582.348267	299.102448	1287.794800	-587.331543	-93.042297	1290.747314	-545.068542	98.030708	1322.191528	-540.271851	98.124733	1591.026855	-610.724976	332.380188	1052.497559	-613.326782	-140.133896	1058.360840	-494.230347	288.074158	814.275330	-498.657898	-96.079185	826.016357	-553.725830	92.044250	962.808533	348.141815	-52.663280	924.037109	368.223694	129.123978
-556.471313	197.395294	868.750854	-570.830566	-1.515392	858.269653	-674.956909	244.689728	418.262482	-621.282104	-23.914854	470.275879	-666.860229	244.929596	65.897049	-692.078369	-3.203551	75.752090	-581.973938	299.033081	1287.793579	-587.057068	-93.118851	1290.758057	-544.815796	97.906372	1322.148071	-539.891541	98.005379	1591.017822	-610.358276	332.387360	1052.505859	-613.002075	-140.186188	1058.354858	-493.809662	287.948944	814.290161	-497.960449	-95.904991	826.308777	-553.504944	91.974846	962.815247	348.146576	-52.674522	924.036316	368.236450	129.102234
-556.221069	197.266891	868.754883	-570.601501	-1.668640	858.307434	-674.671997	244.633514	418.287964	-620.874634	-24.079834	470.297272	-666.800049	244.900665	65.969894	-692.039856	-3.208700	75.844360	-581.576660	298.911987	1287.769409	-586.782410	-93.232704	1290.758423	-544.674500	97.899857	1322.118774	-539.525269	97.897232	1591.025269	-609.959290	332.346802	1052.502930	-612.718933	-140.349289	1058.372437	-493.385834	287.746033	814.313049	-497.671906	-96.071724	826.309448	-553.269287	91.850716	962.837524	348.170593	-52.696064	924.034119	368.239136	129.119339
-555.935181	197.179413	868.760193	-570.366089	-1.767851	858.323364	-674.437073	244.574768	418.307190	-620.430054	-24.185677	470.289886	-666.839111	244.860764	66.007599	-692.029907	-3.220130	75.929390	-581.223633	298.825684	1287.780396	-586.530212	-93.322464	1290.790649	-544.317810	97.757362	1322.112793	-539.168945	97.796501	1591.008911	-609.605225	332.282043	1052.494141	-612.468018	-140.429688	1058.378052	-492.968323	287.607452	814.301147	-497.392426	-96.251709	826.290039	-553.024536	91.761543	962.850037	348.179260	-52.693962	924.045349	368.236847	129.117752
-554.972473	196.066483	868.648315	-568.276367	-4.469646	859.386963	-673.749817	244.217499	418.151276	-619.963684	-24.270342	470.755310	-666.473572	244.768646	65.997467	-692.004089	-3.221262	76.019157	-580.913147	298.715698	1287.774780	-586.289551	-93.416466	1290.780151	-544.047852	97.652809	1322.093628	-538.793579	97.676666	1591.004150	-609.194275	332.147339	1052.453491	-612.178406	-140.545990	1058.390503	-492.578003	287.443573	814.307434	-497.073059	-96.429611	826.302612	-551.986084	90.568558	963.414551	348.179108	-52.700829	924.058594	368.236328	129.111862
-555.308533	196.830795	868.736145	-569.769226	-2.169495	858.463928	-673.914246	244.431580	418.388397	-619.615723	-24.426275	470.346771	-666.853394	244.790024	66.078064	-691.938843	-3.221378	76.081497	-580.600220	298.614136	1287.778564	-586.027771	-93.507736	1290.816040	-543.887329	97.620193	1322.064575	-538.435608	97.544785	1590.980835	-608.717529	331.982086	1052.494263	-611.928711	-140.709930	1058.414673	-492.204376	287.312164	814.339050	-497.068787	-96.878822	826.130493	-552.480713	91.472939	962.920349	348.192719	-52.669750	924.055420	368.223541	129.154175
-554.541504	196.084076	868.687805	-568.361145	-3.826783	859.247253	-673.416321	244.209259	418.352783	-619.167236	-24.560307	470.658264	-666.643860	244.733444	66.100296	-691.757568	-3.215482	76.102898	-580.320374	298.531219	1287.750610	-585.809692	-93.572990	1290.818604	-543.623535	97.502777	1322.065674	-538.086975	97.425003	1590.968994	-608.222839	331.770691	1052.520264	-611.624146	-140.851059	1058.418945	-491.827606	287.165710	814.351135	-496.718842	-97.029991	826.144409	-551.770325	90.766045	963.353210	348.222595	-52.648811	924.039612	368.236725	129.168396
-554.200806	195.878723	868.695435	-568.004517	-4.115543	859.372559	-673.140625	244.087616	418.382874	-618.793579	-24.739721	470.726257	-666.558105	244.687149	66.130386	-691.748718	-3.216598	76.202347	-580.037415	298.460083	1287.737671	-585.634949	-93.617867	1290.799561	-543.221497	97.325668	1322.053223	-537.746582	97.316681	1590.930664	-607.770081	331.570251	1052.569458	-611.318604	-140.951813	1058.420898	-491.536743	287.007202	814.345886	-496.025055	-96.895737	826.393433	-551.496582	90.585159	963.430542	348.231506	-52.657722	924.039734	368.251129	129.146744
-554.530884	196.464569	868.759216	-569.097778	-2.457812	858.534546	-673.299316	244.272247	418.585083	-618.473450	-24.895283	470.436310	-666.871826	244.676880	66.171463	-691.562256	-3.198687	76.254074	-579.748474	298.387878	1287.727295	-585.456604	-93.664253	1290.804443	-542.940247	97.215782	1322.025024	-537.419678	97.209030	1590.899658	-607.745789	331.790497	1052.417847	-611.057922	-141.047241	1058.427734	-491.105591	286.775085	814.268677	-495.677246	-97.051285	826.434814	-551.801147	91.164742	962.972839	348.245209	-52.670971	924.048157	368.256836	129.146393
-554.322083	196.369339	868.726196	-568.926636	-2.520280	858.483215	-673.095093	244.195343	418.639252	-618.184875	-24.994839	470.407501	-666.929443	244.695419	66.222183	-691.576965	-3.207487	76.314270	-579.469116	298.312866	1287.725464	-585.265686	-93.742500	1290.807861	-542.696594	97.164749	1321.983765	-537.108643	97.105820	1590.854248	-607.437378	331.687439	1052.404175	-610.816772	-141.174057	1058.459106	-490.776337	286.572540	814.251770	-495.381653	-97.248306	826.429871	-551.629089	91.075134	962.931824	348.259613	-52.676853	924.058411	368.265869	129.154755
-554.087769	196.208130	868.701660	-568.673462	-2.706265	858.540283	-672.876160	244.124008	418.664520	-617.864502	-25.169153	470.464294	-667.154846	244.810593	66.343262	-691.552063	-3.198614	76.387154	-579.230896	298.239929	1287.709717	-585.051270	-93.814758	1290.816040	-542.448914	97.090347	1321.951416	-536.812012	97.025497	1590.803467	-607.169800	331.594025	1052.380371	-610.551392	-141.234299	1058.446777	-490.553009	286.466736	814.285767	-495.072540	-97.404297	826.428955	-551.417969	90.946083	962.953979	348.288605	-52.641727	924.054871	368.270538	129.163376
-553.335144	195.394913	868.658997	-567.153076	-4.598117	859.472717	-672.350891	243.778351	418.551239	-617.518982	-25.293320	470.754089	-666.604858	244.619308	66.299179	-691.615479	-3.200621	76.443222	-579.013000	298.156433	1287.692261	-584.868591	-93.893639	1290.823608	-542.243530	97.048149	1321.891846	-536.534302	96.925293	1590.766357	-606.606812	331.137573	1052.442383	-610.306213	-141.335663	1058.460938	-490.268280	286.374237	814.255737	-494.737427	-97.535896	826.481995	-550.703735	90.173210	963.472473	348.305054	-52.642605	924.050903	368.273560	129.160309
-553.592224	195.962280	868.716797	-568.138916	-3.053020	858.653198	-672.457031	243.887543	418.703552	-617.210632	-25.397980	470.446198	-666.785645	244.583038	66.310837	-691.591003	-3.224755	76.509911	-578.757935	298.075928	1287.658325	-584.640564	-93.988503	1290.792114	-542.184631	97.047043	1321.839600	-536.248901	96.842392	1590.725342	-606.345276	331.024170	1052.428955	-610.079834	-141.426270	1058.441895	-490.054810	286.270386	814.212769	-494.431458	-97.650322	826.518494	-550.972290	90.707985	963.028320	348.321594	-52.650623	924.059082	368.295715	129.151871
-553.427856	195.884308	868.717712	-568.037476	-3.027695	858.580322	-672.309875	243.808365	418.742279	-616.874817	-25.447035	470.412598	-666.847717	244.627106	66.344917	-691.523865	-3.242575	76.567375	-578.559082	298.030487	1287.628662	-584.482178	-94.037361	1290.761719	-541.858704	96.938438	1321.849854	-535.981140	96.754784	1590.685791	-606.149414	330.922241	1052.397217	-609.844116	-141.485657	1058.421875	-489.843445	286.237762	814.205383	-494.128754	-97.763428	826.555054	-550.810913	90.636887	962.986938	348.347870	-52.644535	924.072021	368.309540	129.162506
-553.250916	195.769699	868.715942	-567.815918	-3.203795	858.617798	-672.175415	243.755035	418.773987	-616.154907	-24.917761	469.899506	-666.794678	244.570602	66.341049	-691.216003	-3.222456	76.488586	-578.331604	297.975311	1287.632935	-584.271179	-94.109833	1290.777466	-541.666321	96.861664	1321.852661	-535.740784	96.686180	1590.635254	-605.950134	330.822052	1052.353149	-609.585510	-141.550995	1058.410889	-489.641693	286.118805	814.177673	-493.850769	-97.830574	826.576050	-550.636414	90.516800	963.008728	348.361298	-52.631767	924.068359	368.327881	129.184799
-553.074768	195.659027	868.683289	-567.631226	-3.293814	858.628357	-671.997009	243.674515	418.763031	-615.912476	-24.967386	469.872711	-666.757690	244.575867	66.392113	-691.172546	-3.223075	76.526161	-578.133728	297.911682	1287.586304	-584.081726	-94.178131	1290.760742	-541.583008	96.852699	1321.819946	-535.484619	96.618286	1590.591187	-606.113586	331.087677	1052.225586	-609.363708	-141.590179	1058.394165	-489.442749	285.994232	814.127075	-493.623138	-97.909714	826.570679	-550.464661	90.438354	962.999817	348.406830	-52.649742	924.057129	368.352264	129.196960
-552.935486	195.517136	868.659058	-567.442078	-3.409064	858.602600	-671.895630	243.619125	418.773621	-615.697815	-25.043404	469.882843	-666.760193	244.581650	66.395256	-691.187744	-3.242726	76.538559	-577.986816	297.835052	1287.542969	-583.888367	-94.221199	1290.758057	-541.375671	96.806198	1321.819946	-535.299744	96.549530	1590.544922	-606.020386	331.077881	1052.117554	-609.171936	-141.626495	1058.373901	-489.264923	285.852600	814.065552	-493.413635	-98.000229	826.589294	-550.306274	90.311111	962.975464	348.419769	-52.648579	924.070862	368.359497	129.194000
-552.231567	194.662552	868.581726	-565.994995	-5.277772	859.480164	-671.482117	243.367081	418.668610	-615.501953	-25.110233	470.175934	-666.452820	244.526520	66.377785	-691.189026	-3.264366	76.563545	-577.823914	297.733795	1287.483643	-583.679199	-94.294685	1290.763062	-541.201111	96.770416	1321.810669	-535.070801	96.499367	1590.513062	-605.856750	331.016663	1052.082764	-608.973145	-141.668091	1058.382690	-489.091766	285.707703	814.044678	-493.234863	-98.076660	826.567383	-549.636597	89.514511	963.446106	348.451996	-52.622135	924.062439	368.387878	129.205994
-552.036255	194.464096	868.558533	-565.730530	-5.501376	859.550903	-671.333984	243.307861	418.633789	-615.320496	-25.159422	470.167603	-666.345581	244.484497	66.401596	-691.220459	-3.266672	76.623619	-577.683838	297.680023	1287.439209	-583.525757	-94.306076	1290.758911	-541.039368	96.716240	1321.851929	-534.794250	96.491173	1590.473022	-605.602661	330.787964	1052.078979	-608.803101	-141.751373	1058.379028	-488.963959	285.542511	813.997437	-493.075653	-98.131210	826.562805	-549.436279	89.355865	963.475464	348.466095	-52.632996	924.067810	368.409393	129.203735
-551.909851	194.395767	868.540894	-565.628784	-5.517094	859.540955	-671.275940	243.252548	418.663391	-615.192505	-25.242064	470.189453	-666.636902	244.649750	66.492035	-691.201599	-3.269089	76.635818	-577.558716	297.601654	1287.421631	-583.350403	-94.342422	1290.740967	-540.884399	96.684357	1321.843384	-534.567566	96.458992	1590.435669	-605.371094	330.564514	1052.096680	-608.629089	-141.831940	1058.386230	-488.879181	285.484283	813.955627	-492.961212	-98.208138	826.531860	-549.331177	89.315750	963.462585	348.475952	-52.638245	924.075378	368.427185	129.187714
-551.799133	194.294998	868.518127	-565.537537	-5.547630	859.516907	-671.187256	243.195847	418.667145	-615.060547	-25.340958	470.207977	-666.662781	244.631500	66.503601	-691.293152	-3.252774	76.674751	-577.445740	297.493927	1287.344971	-583.145691	-94.401756	1290.754150	-540.707947	96.621361	1321.820190	-534.376221	96.410835	1590.413940	-605.118408	330.323975	1052.090820	-608.476440	-141.936340	1058.396729	-488.812653	285.373474	813.906555	-492.847076	-98.258957	826.531250	-549.216125	89.245819	963.437622	348.504578	-52.662605	924.092834	368.455688	129.157806
-551.699341	194.196884	868.507385	-565.428040	-5.632493	859.504761	-671.111877	243.139786	418.648315	-614.970581	-25.415239	470.206787	-666.359436	244.461426	66.418663	-691.192749	-3.241825	76.682693	-577.383118	297.463196	1287.304077	-582.983887	-94.415939	1290.735107	-540.562500	96.603455	1321.820679	-534.190063	96.430534	1590.348389	-605.050842	330.240112	1052.041992	-608.325867	-141.999802	1058.417603	-488.778198	285.293701	813.834717	-492.767670	-98.305824	826.499512	-549.101990	89.153160	963.425232	348.541656	-52.652737	924.083740	368.480225	129.181274
-551.604004	194.139008	868.494934	-565.286377	-5.723844	859.490845	-671.094849	243.110748	418.664948	-614.877075	-25.467602	470.219147	-666.344482	244.437424	66.378273	-691.349304	-3.272120	76.728500	-577.323303	297.402924	1287.237061	-582.820984	-94.452362	1290.701172	-540.408081	96.578728	1321.810791	-533.999512	96.655365	1590.278809	-605.011902	330.153473	1051.984985	-608.168762	-142.061386	1058.418823	-488.764557	285.170929	813.792969	-492.670380	-98.329002	826.452820	-548.993408	89.081512	963.413147	348.552155	-52.644432	924.077759	368.479309	129.196548
-552.018433	194.784714	868.545593	-566.406433	-4.040262	858.567871	-671.338623	243.256912	418.795807	-614.826538	-25.483418	469.925262	-666.573914	244.450378	66.418022	-691.388062	-3.275275	76.739647	-577.279602	297.307892	1287.158691	-582.615356	-94.503937	1290.694824	-540.256531	96.543983	1321.776855	-533.819458	96.440155	1590.247681	-604.997559	330.055420	1051.921631	-608.030762	-142.146729	1058.448608	-488.772552	285.137634	813.737549	-492.630219	-98.362076	826.414734	-549.370728	89.674248	962.908020	348.566254	-52.649288	924.085388	368.492493	129.180420
-551.992981	194.767685	868.557434	-566.395386	-3.999780	858.505981	-671.352905	243.239151	418.811554	-614.841309	-25.542879	469.905853	-666.618042	244.471390	66.445198	-691.404480	-3.259603	76.734634	-577.265259	297.264160	1287.107422	-582.454041	-94.533760	1290.690918	-540.037231	96.442535	1321.759521	-533.642273	96.441399	1590.188965	-605.194214	330.165558	1051.787109	-607.902954	-142.187286	1058.420410	-488.732422	285.064941	813.654541	-492.597839	-98.398422	826.345581	-549.328430	89.645248	962.878235	348.572479	-52.646088	924.089050	368.492981	129.175858
-551.932434	194.702026	868.564819	-566.292542	-4.080333	858.500610	-671.343811	243.204468	418.865906	-614.806335	-25.559917	469.917114	-666.640198	244.480774	66.447342	-691.408569	-3.264606	76.754288	-577.255066	297.206055	1287.043701	-582.269653	-94.569351	1290.674438	-539.912109	96.397064	1321.732178	-533.481628	96.463600	1590.146729	-605.222656	330.061615	1051.721313	-607.769348	-142.257706	1058.395508	-488.770874	284.984406	813.600281	-492.595734	-98.409683	826.271912	-549.248596	89.568451	962.879211	348.607056	-52.660492	924.083923	368.534424	129.191635
-551.336609	193.893387	868.502808	-564.897583	-5.929256	859.415344	-671.072266	242.971924	418.717987	-614.770020	-25.619804	470.229065	-666.346436	244.428040	66.408531	-691.419189	-3.257057	76.775223	-577.262512	297.150604	1286.984985	-582.064758	-94.631119	1290.661865	-539.910156	96.443871	1321.658081	-533.323120	96.489029	1590.069336	-605.073059	329.713226	1051.740967	-607.644043	-142.265900	1058.391357	-488.820496	284.913300	813.549438	-492.565399	-98.404564	826.215942	-548.662903	88.819130	963.377197	348.632782	-52.670826	924.100342	368.543640	129.182220
-551.297852	193.753281	868.481506	-564.734131	-6.173651	859.489075	-671.024597	242.911331	418.699738	-614.796509	-25.631863	470.293213	-666.301453	244.421890	66.402527	-691.408569	-3.248369	76.740509	-577.318909	297.129730	1286.926392	-581.901917	-94.662354	1290.655396	-539.701294	96.393753	1321.639893	-533.161011	96.516930	1590.001221	-605.145935	329.589600	1051.662109	-607.557312	-142.344986	1058.380737	-488.878876	284.869598	813.473267	-492.572906	-98.356842	826.146606	-548.589355	88.684349	963.408997	348.622009	-52.692829	924.099915	368.535553	129.180588
-551.251953	193.733215	868.468811	-564.685791	-6.160282	859.438110	-671.040710	242.893143	418.697968	-614.789185	-25.626677	470.294525	-666.331909	244.420288	66.411789	-691.415222	-3.245303	76.733078	-577.319458	297.079865	1286.888184	-581.727417	-94.718330	1290.642212	-539.601257	96.366425	1321.586792	-533.011169	96.560440	1589.938599	-605.244202	329.514221	1051.612427	-607.450562	-142.342178	1058.361328	-488.947693	284.799377	813.431580	-492.612213	-98.377296	826.081055	-548.541809	88.661270	963.376099	348.623718	-52.692139	924.101563	368.534912	129.180817
-551.267517	193.683990	868.438110	-564.651794	-6.252950	859.408264	-671.065308	242.870529	418.694550	-614.815063	-25.656967	470.279358	-666.331970	244.420410	66.409378	-691.416565	-3.245685	76.736389	-577.407715	297.067169	1286.809326	-581.615234	-94.739243	1290.616943	-539.485596	96.332085	1321.562500	-532.865234	96.601059	1589.870239	-605.583191	329.646820	1051.436035	-607.380798	-142.410233	1058.330933	-489.029388	284.732849	813.372314	-492.620575	-98.334930	826.014954	-548.520935	88.593437	963.344849	348.649811	-52.674690	924.100952	368.554413	129.191269
-551.129395	193.462479	868.410767	-564.108643	-7.004776	859.502441	-670.990723	242.785721	418.656616	-614.846863	-25.671824	470.381805	-666.238525	244.380615	66.391510	-691.405701	-3.245053	76.735008	-577.456360	297.035156	1286.741943	-581.486633	-94.764091	1290.578369	-539.425049	96.314438	1321.488403	-532.724854	96.631493	1589.796997	-605.736938	329.576599	1051.366211	-607.337402	-142.462463	1058.308594	-489.180511	284.679077	813.284241	-493.010101	-98.593864	825.726074	-548.257141	88.204086	963.390564	348.677307	-52.643612	924.083862	368.580750	129.180435
-551.109192	193.447937	868.403625	-564.030762	-7.094919	859.483521	-671.036072	242.768982	418.658386	-614.828491	-25.656755	470.389435	-666.227844	244.372711	66.383392	-691.410706	-3.237357	76.664505	-577.511230	296.974884	1286.683960	-581.331055	-94.819916	1290.560913	-539.388245	96.312790	1321.392944	-532.601196	96.666481	1589.731689	-605.965332	329.575775	1051.260376	-607.240906	-142.480011	1058.260986	-489.334656	284.613373	813.213867	-492.701843	-98.276596	825.895386	-548.217041	88.151047	963.378296	348.673981	-52.642776	924.081177	368.577393	129.180557
-551.493103	193.816956	868.425720	-564.863647	-5.850159	858.934448	-671.240112	242.841415	418.728241	-614.896606	-25.662003	470.165924	-666.353088	244.383621	66.394707	-691.420410	-3.237391	76.666214	-577.598267	296.931427	1286.629395	-581.238159	-94.867439	1290.567383	-539.303101	96.269615	1321.367310	-532.455566	96.704254	1589.669556	-606.186829	329.575043	1051.188232	-607.156860	-142.484055	1058.241333	-489.479340	284.559967	813.120605	-492.727478	-98.223053	825.848877	-548.578369	88.615814	963.073364	348.673584	-52.646801	924.098755	368.560638	129.188385
-551.184998	193.374756	868.390076	-563.996216	-7.103720	859.414612	-671.102356	242.671387	418.635864	-614.898865	-25.614260	470.344971	-666.212524	244.382355	66.399841	-691.378601	-3.231914	76.629608	-577.669556	296.906006	1286.581787	-581.113708	-94.887581	1290.535767	-539.294617	96.282860	1321.303345	-532.339111	96.734673	1589.618774	-606.373657	329.559509	1051.138916	-607.093567	-142.530197	1058.229126	-489.681183	284.500977	813.054810	-492.772797	-98.171120	825.815918	-548.238953	88.086250	963.335999	348.677734	-52.661854	924.100403	368.596191	129.170547
-551.200989	193.319809	868.396912	-563.965454	-7.250865	859.421570	-671.146851	242.653870	418.633026	-614.990967	-25.672756	470.367493	-666.211121	244.351822	66.408875	-691.423401	-3.236863	76.641335	-577.750244	296.870483	1286.532593	-581.007263	-94.907181	1290.535767	-539.263123	96.245338	1321.264893	-532.200806	96.782143	1589.558228	-606.571960	329.521271	1051.091309	-607.050415	-142.564133	1058.213135	-489.869934	284.486694	812.966003	-492.817444	-98.166466	825.786926	-548.249512	87.990822	963.344849	348.687469	-52.662079	924.106262	368.600525	129.169769
-551.272034	193.248291	868.371338	-563.970032	-7.233688	859.405334	-671.173706	242.622528	418.614075	-615.463623	-26.249462	470.857178	-666.451416	244.522568	66.451866	-691.634521	-3.269565	76.727371	-577.862061	296.870544	1286.511963	-580.891785	-94.932396	1290.552490	-539.272095	96.245483	1321.203613	-532.092163	96.822937	1589.510864	-606.765686	329.482452	1051.024536	-607.009216	-142.584579	1058.228760	-490.042084	284.565002	812.904785	-492.831818	-98.128105	825.779053	-548.265259	87.967842	963.322083	348.684814	-52.630043	924.099121	368.602875	129.186752
-551.355835	193.212082	868.359436	-563.987610	-7.262623	859.386658	-671.236816	242.595947	418.583923	-615.598389	-26.324974	470.926514	-666.204651	244.401703	66.370277	-691.686157	-3.281023	76.726044	-577.994446	296.817413	1286.453979	-580.885559	-94.964104	1290.493530	-539.261230	96.233055	1321.164185	-531.983521	96.856888	1589.455078	-606.910034	329.346710	1050.997314	-606.980164	-142.678711	1058.239624	-490.264160	284.589539	812.833557	-493.217773	-98.374825	825.516479	-548.307617	87.934326	963.305969	348.673859	-52.628487	924.090454	368.601440	129.221451
-551.389343	193.180634	868.355286	-563.969666	-7.297392	859.379028	-671.273804	242.579300	418.582764	-615.676941	-26.260778	470.879608	-666.378906	244.538971	66.449181	-691.700012	-3.272033	76.664352	-578.108521	296.803802	1286.413940	-580.781555	-94.989586	1290.518311	-539.306702	96.237991	1321.109253	-531.867920	96.891930	1589.406738	-607.102417	329.307373	1050.964111	-606.892761	-142.679871	1058.238892	-490.548126	284.675110	812.819336	-492.903137	-98.074081	825.729370	-548.319336	87.902199	963.300537	348.652618	-52.611874	924.099243	368.585724	129.221283
-551.499695	193.151611	868.344604	-563.995544	-7.284404	859.351563	-671.353638	242.556885	418.579376	-615.767700	-26.247910	470.880768	-666.425781	244.549759	66.443459	-691.684021	-3.270092	76.658310	-578.250366	296.792114	1286.381104	-580.748108	-95.003052	1290.511108	-539.317932	96.232628	1321.095459	-531.764038	96.935265	1589.363892	-607.307129	329.272614	1050.943970	-606.885620	-142.698441	1058.238647	-490.657623	284.752472	812.746216	-492.865631	-98.028999	825.756287	-548.377502	87.888184	963.280212	348.671204	-52.605221	924.086670	368.613617	129.270859
-551.560852	193.113586	868.353760	-564.016479	-7.317371	859.343201	-671.383362	242.525635	418.550507	-615.864502	-26.226557	470.855316	-666.150269	244.378876	66.343704	-691.463745	-3.256806	76.589058	-578.419067	296.767334	1286.344482	-580.716919	-95.031517	1290.522583	-539.351318	96.240105	1321.078369	-531.681763	96.976387	1589.317627	-607.528748	329.222015	1050.916748	-606.843384	-142.729706	1058.257690	-490.931915	284.732056	812.703857	-492.893372	-98.019287	825.755676	-548.424133	87.846107	963.280762	348.677917	-52.562717	924.079407	368.624146	129.242065
-551.694824	193.059998	868.346008	-564.066162	-7.343744	859.320496	-671.494568	242.517059	418.544647	-616.008484	-26.209162	470.873901	-666.153320	244.361176	66.313103	-691.479126	-3.247566	76.576172	-578.550720	296.756165	1286.304077	-580.686035	-95.062653	1290.532104	-539.400452	96.225510	1321.051147	-531.605347	97.002464	1589.282227	-607.814697	329.237274	1050.888428	-606.818481	-142.747635	1058.276733	-491.159241	284.730469	812.662537	-492.897919	-98.015335	825.767761	-548.499146	87.800987	963.263733	348.676514	-52.546383	924.081421	368.605103	129.278870
-551.799072	193.016571	868.333862	-564.086182	-7.368962	859.317444	-671.552490	242.493118	418.523621	-616.112488	-26.179152	470.860504	-666.162109	244.353897	66.303787	-691.488098	-3.259418	76.579788	-578.706543	296.772003	1286.291382	-580.661072	-95.073143	1290.545532	-539.446655	96.227043	1321.037964	-531.532898	97.052391	1589.240967	-608.086609	329.268646	1050.845093	-606.801880	-142.827835	1058.305176	-491.368500	284.751923	812.597961	-492.922760	-98.012573	825.775635	-548.559937	87.774567	963.256348	348.661530	-52.564331	924.093567	368.612732	129.291199
-552.180969	193.436508	868.370972	-564.879456	-6.230440	858.826294	-671.829712	242.555145	418.589966	-616.267334	-26.167582	470.723297	-666.319519	244.398148	66.302467	-691.439575	-3.254009	76.547485	-578.840393	296.746063	1286.249390	-580.601257	-95.066040	1290.576660	-539.515747	96.242020	1321.009277	-531.484253	97.086952	1589.206787	-608.360535	329.276886	1050.840088	-606.782593	-142.879547	1058.338745	-491.955841	284.755829	812.445740	-492.908875	-98.012070	825.781616	-548.931335	88.241241	962.992371	348.689850	-52.532879	924.085144	368.632202	129.310242
-552.020386	192.985779	868.314819	-564.177551	-7.372083	859.294983	-671.746460	242.407486	418.508301	-616.417480	-26.141356	470.870514	-666.110962	244.378082	66.275642	-691.398926	-3.250242	76.508080	-578.972107	296.755951	1286.257568	-580.624390	-95.072083	1290.585815	-539.540771	96.228218	1321.005737	-531.445923	97.125381	1589.174561	-608.526550	329.212067	1050.806152	-606.757324	-142.938187	1058.358521	-492.207733	284.843262	812.386536	-492.901093	-98.043716	825.810852	-548.700867	87.760422	963.234314	348.672943	-52.544533	924.116272	368.630707	129.310944
-552.113892	193.006561	868.336426	-564.172302	-7.423922	859.311401	-671.845764	242.382263	418.497498	-616.593506	-26.153643	470.950256	-666.163208	244.395721	66.266273	-691.557800	-3.267441	76.512047	-579.115051	296.715637	1286.247070	-580.598206	-95.093803	1290.585938	-539.635559	96.253403	1320.962280	-531.426453	97.153854	1589.151733	-608.757935	329.188660	1050.763184	-606.729370	-142.970963	1058.348999	-492.431458	284.865662	812.352722	-492.915680	-98.047699	825.816650	-548.753174	87.749229	963.254333	348.697083	-52.524529	924.095581	368.638855	129.333847
-552.302673	193.003281	868.339966	-564.237427	-7.420556	859.294678	-672.015503	242.360245	418.510223	-616.742554	-26.097235	470.949829	-666.171570	244.369690	66.279312	-691.705139	-3.288857	76.538643	-579.271362	296.736694	1286.222778	-580.604553	-95.112175	1290.608398	-539.688171	96.239311	1320.975708	-531.420410	97.198593	1589.127319	-608.947632	329.131500	1050.769897	-606.711670	-143.020676	1058.368286	-492.626801	284.858124	812.329651	-492.897736	-98.021423	825.825867	-548.859192	87.743698	963.245422	348.699860	-52.514759	924.103821	368.635620	129.321381
-552.778687	193.384933	868.374329	-565.095154	-6.325079	858.818420	-672.313599	242.448975	418.576477	-616.957764	-26.073158	470.784027	-666.278076	244.366898	66.279732	-691.742493	-3.299241	76.499199	-579.463379	296.719147	1286.216919	-580.591736	-95.139900	1290.641846	-539.774414	96.236351	1320.957153	-531.428345	97.215675	1589.115723	-609.173462	329.109314	1050.762573	-606.697144	-143.095200	1058.421265	-492.900330	284.873108	812.297241	-492.936859	-98.074364	825.827271	-549.298767	88.179802	962.986938	348.714813	-52.477360	924.085999	368.651703	129.354874
-552.938477	193.454941	868.393555	-565.195435	-6.287645	858.810913	-672.411316	242.410034	418.564117	-617.145752	-26.061214	470.827179	-666.236816	244.361313	66.275711	-691.721130	-3.313582	76.486549	-579.667908	296.713379	1286.197998	-580.600769	-95.142891	1290.634155	-539.848267	96.248177	1320.949341	-531.459595	97.253090	1589.102173	-609.427368	329.064148	1050.751831	-606.691772	-143.127625	1058.431030	-493.137115	284.989716	812.294006	-492.954437	-98.076706	825.850647	-549.408813	88.222855	962.990234	348.713013	-52.483803	924.108582	368.652618	129.345230
-553.103699	193.411591	868.392456	-565.231140	-6.356337	858.825806	-672.560059	242.366058	418.566956	-617.325745	-26.010660	470.835236	-666.257446	244.373398	66.242210	-691.724121	-3.308515	76.449402	-579.857178	296.727631	1286.203369	-580.592773	-95.141151	1290.652344	-539.953308	96.281166	1320.930420	-531.503052	97.292961	1589.102661	-609.682251	329.083588	1050.743652	-606.701477	-143.180511	1058.455688	-493.478790	285.106506	812.291382	-493.000854	-98.090019	825.861816	-549.499878	88.181137	962.997009	348.718140	-52.469528	924.098999	368.654022	129.374893
-553.247314	193.471329	868.402771	-565.318176	-6.381000	858.828552	-672.696594	242.331299	418.546387	-617.508484	-25.996449	470.849640	-666.223572	244.393631	66.241707	-691.737549	-3.313574	76.459839	-580.052856	296.727509	1286.191772	-580.570618	-95.123154	1290.669189	-540.043152	96.295570	1320.923706	-531.562744	97.322365	1589.096069	-609.934082	329.087494	1050.734009	-606.681335	-143.205231	1058.469849	-493.702576	285.202820	812.276001	-493.031616	-98.112732	825.870605	-549.612976	88.199814	963.003418	348.719330	-52.470779	924.098816	368.663147	129.361343
-553.794373	193.949585	868.451477	-566.454956	-5.011274	858.320740	-673.050293	242.444031	418.624939	-617.711914	-25.972271	470.645050	-666.417786	244.411377	66.223320	-691.720337	-3.329646	76.432137	-580.249817	296.738647	1286.195435	-580.577942	-95.129356	1290.690186	-540.117004	96.324394	1320.915039	-531.644409	97.353638	1589.092041	-610.142578	329.054596	1050.732178	-606.674683	-143.269287	1058.506104	-493.914734	285.293335	812.291199	-493.093201	-98.110405	825.880615	-550.194641	88.778931	962.729004	348.761993	-52.427341	924.081848	368.699432	129.381699
-553.471558	193.284088	868.387512	-565.376404	-6.649886	859.149475	-672.920349	242.233887	418.466949	-617.867188	-25.964720	470.924805	-666.079773	244.368378	66.204391	-691.720947	-3.321223	76.413727	-580.428467	296.751251	1286.198853	-580.594666	-95.131660	1290.691528	-540.191467	96.329193	1320.922119	-531.750000	97.380798	1589.088257	-610.351746	329.002380	1050.754150	-606.678406	-143.299622	1058.505981	-494.121735	285.248169	812.309570	-493.144897	-98.090324	825.879089	-549.852600	88.154030	963.175415	348.750031	-52.422318	924.107422	368.693359	129.408112
-553.625916	193.260315	868.413818	-565.404480	-6.761023	859.222351	-673.047913	242.224503	418.443604	-618.060852	-25.877907	470.937592	-666.038269	244.365356	66.189980	-691.730408	-3.315669	76.373734	-580.637451	296.732971	1286.182861	-580.630432	-95.108398	1290.691895	-540.283264	96.375977	1320.913818	-531.864014	97.414566	1589.088867	-610.592224	328.991913	1050.744385	-606.685852	-143.370865	1058.523560	-494.305786	285.260651	812.294373	-493.226257	-98.114365	825.872314	-549.961426	88.118904	963.228333	348.769135	-52.413582	924.095276	368.708862	129.418472
-553.799805	193.302322	868.422791	-565.580627	-6.648094	859.189392	-673.245117	242.256012	418.453461	-618.263123	-25.863894	470.950256	-666.101074	244.381256	66.158188	-691.417358	-3.306166	76.276794	-580.818848	296.762482	1286.172607	-580.650452	-95.087677	1290.693237	-540.384888	96.402420	1320.927124	-531.996948	97.450226	1589.090942	-610.845703	328.995728	1050.727295	-606.704529	-143.391571	1058.540405	-494.505157	285.205994	812.283875	-493.310944	-98.111816	825.855103	-550.097778	88.171555	963.211304	348.775146	-52.424950	924.088928	368.727783	129.413712
-554.017578	193.300720	868.408752	-565.726563	-6.676930	859.188721	-673.427063	242.283127	418.432922	-618.502258	-25.810555	470.960663	-666.105225	244.403580	66.164803	-691.383789	-3.289025	76.218742	-581.002136	296.757080	1286.157837	-580.642944	-95.053146	1290.700073	-540.589661	96.480766	1320.891235	-532.135498	97.475357	1589.101807	-611.065430	329.004059	1050.725952	-606.744690	-143.394836	1058.563965	-494.714569	285.192139	812.265259	-493.426453	-98.115372	825.850647	-550.260315	88.166084	963.202637	348.794312	-52.396339	924.080872	368.753632	129.438583
-554.196106	193.310532	868.413696	-565.880981	-6.688078	859.206238	-673.612183	242.250534	418.404175	-618.722168	-25.742487	470.959198	-666.074219	244.396851	66.117882	-691.533630	-3.317726	76.228981	-581.207703	296.776581	1286.138672	-580.664490	-95.047256	1290.732910	-540.687866	96.525131	1320.885864	-532.281372	97.500732	1589.115723	-611.354919	329.055969	1050.689697	-606.779724	-143.376526	1058.580078	-494.987579	285.231415	812.238098	-493.549072	-98.117477	825.820862	-550.409119	88.172371	963.212463	348.804413	-52.403728	924.084595	368.773560	129.442337
-554.873169	194.061356	868.477722	-567.222046	-4.991292	858.340515	-674.074768	242.456528	418.548004	-618.942322	-25.656811	470.667694	-666.311157	244.436844	66.146530	-691.711365	-3.311786	76.256508	-581.391052	296.802551	1286.123169	-580.663818	-95.030624	1290.746460	-540.792114	96.553749	1320.887207	-532.439026	97.541573	1589.129028	-611.597168	329.071655	1050.683594	-606.797241	-143.400955	1058.585449	-494.971741	285.174377	812.320007	-493.672180	-98.084938	825.833374	-551.023193	88.854309	962.743103	348.775726	-52.416759	924.088623	368.771057	129.444794
-554.612061	193.388748	868.422241	-566.219482	-6.557328	859.179993	-674.000977	242.245514	418.383057	-619.139038	-25.588799	470.909851	-666.098633	244.398010	66.099632	-691.667725	-3.305999	76.214142	-581.579956	296.824860	1286.144531	-580.724792	-95.017792	1290.762573	-540.901611	96.591148	1320.889038	-532.593506	97.564636	1589.146606	-611.765991	329.008759	1050.697266	-606.898682	-143.453369	1058.627319	-495.223907	285.217804	812.337097	-494.140015	-98.368568	825.582214	-550.737061	88.259369	963.197937	348.754852	-52.365578	924.087463	368.764282	129.483704
-554.759827	193.312469	868.418518	-566.240601	-6.677258	859.253723	-674.181580	242.193878	418.350220	-619.406982	-25.497520	470.935944	-666.031799	244.429871	66.099655	-691.651794	-3.291520	76.181046	-581.780334	296.833282	1286.138062	-580.793213	-95.022293	1290.760864	-541.029236	96.634453	1320.878540	-532.745728	97.602966	1589.164063	-611.887268	328.859680	1050.739502	-606.937866	-143.381317	1058.623047	-495.471222	285.265076	812.318420	-493.948608	-98.036133	825.819458	-550.832520	88.207489	963.236450	348.779999	-52.361858	924.081726	368.814026	129.483749
-554.997681	193.331543	868.421692	-566.432007	-6.586291	859.204590	-674.367310	242.173141	418.361847	-619.707581	-25.401573	470.908234	-666.040100	244.419174	66.097610	-691.654114	-3.299730	76.152519	-581.958740	296.834259	1286.161133	-580.837158	-95.016022	1290.785278	-541.141968	96.665253	1320.890381	-532.918762	97.641663	1589.183716	-612.060608	328.809143	1050.757690	-607.050110	-143.387360	1058.649658	-495.713623	285.323303	812.317627	-494.441681	-98.265022	825.587646	-551.010437	88.235008	963.208496	348.789825	-52.359703	924.093750	368.817902	129.476013
-555.676025	194.085938	868.499573	-567.776672	-4.885605	858.359253	-674.921936	242.348801	418.489258	-620.004883	-25.321867	470.586761	-666.217529	244.437317	66.070534	-691.629028	-3.307850	76.105499	-582.154968	296.832977	1286.128418	-580.893860	-94.999443	1290.808350	-541.282654	96.699989	1320.865845	-533.084900	97.671074	1589.199097	-612.262451	328.749695	1050.759521	-607.115234	-143.325546	1058.658569	-495.934448	285.418579	812.318115	-494.283478	-97.912857	825.805969	-551.637634	88.924507	962.757202	348.806274	-52.357281	924.089355	368.858093	129.494003
-555.957825	194.200073	868.508606	-568.091125	-4.706966	858.273193	-675.162598	242.387100	418.528137	-620.294556	-25.221203	470.534790	-666.340027	244.490814	66.084595	-691.294861	-3.294193	76.013321	-582.341797	296.867126	1286.116943	-580.980896	-94.987473	1290.820068	-541.415161	96.739975	1320.872681	-533.248474	97.704849	1589.204590	-612.535278	328.763672	1050.745728	-607.250671	-143.348099	1058.693481	-496.201294	285.426453	812.290466	-494.769867	-98.125763	825.566895	-551.857727	89.015724	962.707581	348.826813	-52.347103	924.082092	368.887360	129.491669
-556.142883	194.236252	868.519165	-568.198792	-4.692513	858.280701	-675.429688	242.370102	418.506470	-620.582520	-25.117733	470.512970	-666.339783	244.509872	66.049469	-691.320190	-3.271613	75.967171	-582.534729	296.912628	1286.112671	-581.085938	-94.980804	1290.841309	-541.571594	96.775749	1320.851929	-533.422241	97.756134	1589.198975	-612.810425	328.790955	1050.740112	-607.339966	-143.260925	1058.699829	-496.476501	285.385071	812.268555	-494.598206	-97.756294	825.789917	-552.003845	89.044075	962.716675	348.808502	-52.341080	924.084961	368.882019	129.517960
-556.295898	194.321518	868.535095	-568.297668	-4.682685	858.307861	-675.701965	242.354645	418.515961	-620.883484	-25.009499	470.522125	-666.346069	244.509644	66.038643	-691.294250	-3.256544	75.930298	-582.721436	296.937225	1286.104248	-581.158203	-94.936897	1290.855225	-541.610046	96.748177	1320.882813	-533.576538	97.781502	1589.211914	-613.130859	328.857544	1050.752075	-607.464661	-143.252991	1058.716431	-497.022125	285.328094	812.143738	-494.716675	-97.637543	825.803101	-552.136963	89.102509	962.739624	348.827118	-52.340710	924.089539	368.923248	129.505508
-556.525513	194.398682	868.514099	-568.491760	-4.618568	858.279724	-675.992188	242.371445	418.502777	-621.173523	-24.882311	470.513153	-666.400208	244.513596	66.033989	-691.258484	-3.259667	75.895622	-582.903687	296.963318	1286.109375	-581.252441	-94.914413	1290.875854	-541.763794	96.783798	1320.869507	-533.751953	97.811401	1589.222778	-613.358887	328.787323	1050.767212	-607.597412	-143.173721	1058.708618	-497.327271	285.236206	812.118652	-494.908539	-97.541351	825.779175	-552.316772	89.170029	962.711609	348.840546	-52.342571	924.104980	368.946045	129.522598
-556.384888	193.961761	868.465515	-567.679932	-5.829075	858.738464	-676.034973	242.225952	418.431183	-621.367493	-24.710934	470.720520	-666.194397	244.485519	65.969696	-691.171509	-3.253292	75.832787	-583.092957	297.005646	1286.090454	-581.369812	-94.888260	1290.858398	-541.914001	96.818153	1320.894165	-533.900696	97.871765	1589.224121	-613.586792	328.771820	1050.754395	-607.730713	-143.139420	1058.705444	-497.605774	285.165741	812.098511	-495.042847	-97.428581	825.775879	-552.060120	88.665359	962.956848	348.879608	-52.343708	924.099365	368.983765	129.548340
-556.553467	193.977158	868.456970	-567.740479	-5.913292	858.783691	-676.279358	242.237885	418.422333	-621.702271	-24.624554	470.752472	-666.200378	244.526016	65.999596	-691.138428	-3.240455	75.788681	-583.287354	297.045837	1286.079956	-581.467102	-94.849403	1290.883301	-542.062561	96.858665	1320.901123	-534.074707	97.908806	1589.207764	-613.790283	328.704681	1050.757202	-607.885498	-143.118607	1058.716797	-497.872742	285.038300	812.091858	-495.234222	-97.335434	825.747131	-552.170593	88.665451	962.976624	348.892731	-52.363407	924.104004	369.007599	129.518585
-556.773743	194.078568	868.488159	-567.922913	-5.814758	858.769287	-676.567810	242.257202	418.399658	-622.047119	-24.509277	470.778809	-666.209473	244.545334	65.965363	-691.088196	-3.223823	75.722610	-583.472900	297.079712	1286.071533	-581.629761	-94.811073	1290.861328	-542.225281	96.879654	1320.893311	-534.179810	97.942749	1589.211548	-614.032532	328.667786	1050.739868	-608.043457	-143.095322	1058.720215	-498.133636	285.045990	812.054993	-495.402405	-97.199089	825.730347	-552.369080	88.744667	962.983582	348.893280	-52.356228	924.123230	369.010986	129.526016
-556.861816	193.945572	868.438904	-567.939453	-6.102261	859.097351	-676.692322	242.201706	418.318878	-622.441345	-24.349518	470.814545	-666.080933	244.542664	65.938789	-691.135071	-3.215156	75.666756	-583.654480	297.116302	1286.051636	-581.758667	-94.765167	1290.856689	-542.385986	96.909584	1320.889771	-534.295776	97.973274	1589.189941	-614.306702	328.678223	1050.713013	-608.184326	-142.990631	1058.690063	-498.385529	285.014923	812.041626	-495.609863	-97.103233	825.703369	-552.520020	88.734024	963.143494	348.887848	-52.367195	924.117493	369.036133	129.519043
-557.062134	194.002777	868.451050	-568.116577	-6.094507	859.093079	-676.901733	242.180176	418.259277	-622.822083	-24.167093	470.808868	-666.062500	244.565872	65.899010	-691.228516	-3.202981	75.612564	-583.813843	297.146149	1286.031372	-581.872925	-94.749588	1290.825562	-542.665466	96.999786	1320.848267	-534.410645	98.019127	1589.166992	-614.549622	328.627441	1050.689697	-608.347778	-142.945847	1058.664917	-498.850891	284.998566	812.006287	-495.847504	-97.017075	825.664063	-552.702942	88.760498	963.146545	348.922668	-52.362869	924.127930	369.048737	129.517426
-557.336121	194.056732	868.443909	-568.316711	-6.029337	859.062988	-677.090759	242.145706	418.221497	-623.197937	-23.987171	470.751526	-665.937622	244.554779	65.876747	-691.256714	-3.174756	75.587334	-584.012817	297.171051	1286.010254	-582.036438	-94.695564	1290.822144	-542.733887	96.987755	1320.868286	-534.505432	98.034424	1589.154419	-614.884216	328.704712	1050.656006	-608.548828	-142.871078	1058.636353	-499.204254	284.968201	811.949097	-496.094299	-96.883499	825.599365	-552.911804	88.810631	963.124634	348.942566	-52.361961	924.124634	369.088593	129.520752
-558.033020	194.750961	868.495789	-569.683594	-4.392481	858.248596	-677.628113	242.358139	418.318024	-623.548279	-23.840502	470.436035	-666.242004	244.591843	65.872009	-691.109314	-3.173483	75.502029	-584.161621	297.202545	1286.027100	-582.213379	-94.701431	1290.784668	-543.039734	97.098488	1320.814331	-534.592468	98.060814	1589.116699	-615.157959	328.723114	1050.635986	-608.729675	-142.766037	1058.599976	-499.536377	284.872192	811.908020	-496.342072	-96.763992	825.545044	-553.557373	89.466805	962.676086	348.941711	-52.357277	924.123535	369.093231	129.497131
-557.962219	194.369293	868.455444	-569.006042	-5.455597	858.632202	-677.703247	242.272919	418.247375	-623.818298	-23.678734	470.593567	-666.133362	244.587646	65.846863	-691.144592	-3.158262	75.448647	-584.386719	297.251770	1286.025269	-582.404846	-94.677544	1290.775024	-543.229980	97.135727	1320.828369	-534.678162	98.091393	1589.105225	-615.361755	328.684113	1050.643555	-608.967163	-142.736481	1058.598877	-499.830353	284.834839	811.855591	-496.911987	-96.903603	825.326233	-553.366150	89.014267	962.881653	348.948090	-52.367565	924.138184	369.119446	129.489044
-557.942810	194.089111	868.423340	-568.568115	-6.289813	859.071472	-677.819458	242.237610	418.178772	-624.142090	-23.543047	470.709442	-666.010254	244.621735	65.828758	-691.199219	-3.149355	75.377548	-584.598877	297.287415	1286.027466	-582.574707	-94.636612	1290.762085	-543.410400	97.173920	1320.813599	-534.755493	98.105164	1589.067383	-615.555847	328.625458	1050.657104	-609.148254	-142.660645	1058.574219	-500.115295	284.833832	811.827759	-496.852081	-96.511986	825.512695	-553.303955	88.734291	963.116882	348.979858	-52.386852	924.150391	369.125610	129.493134
-558.323059	194.296005	868.441589	-569.238464	-5.712112	858.993347	-678.206909	242.355728	418.202484	-624.516235	-23.424261	470.567963	-666.093262	244.644592	65.813080	-691.420288	-3.155643	75.390724	-584.823486	297.311371	1286.005249	-582.766785	-94.630257	1290.746948	-543.603271	97.213669	1320.802124	-534.817383	98.138901	1589.032715	-615.875427	328.679291	1050.635864	-609.366882	-142.576904	1058.538330	-500.372833	284.758179	811.815674	-497.085419	-96.416618	825.500000	-553.777405	89.052292	963.077820	349.014618	-52.386623	924.153381	369.170563	129.500992
-558.631775	194.404327	868.444458	-569.470947	-5.658812	858.977234	-678.469727	242.385742	418.170532	-624.878540	-23.288303	470.583252	-666.212769	244.695145	65.786507	-691.461853	-3.161009	75.353241	-585.062805	297.394012	1286.031860	-583.033142	-94.564461	1290.699951	-543.663513	97.176041	1320.807739	-534.878662	98.153397	1589.000977	-616.118103	328.652649	1050.647339	-609.545959	-142.536758	1058.493164	-500.628998	284.753448	811.795349	-497.324951	-96.266670	825.496887	-554.015198	89.127312	963.067566	349.046936	-52.393856	924.140869	369.199127	129.505264
-558.891113	194.523331	868.477173	-569.686951	-5.574289	858.933655	-678.660583	242.395081	418.184540	-625.195435	-23.122490	470.601135	-666.163818	244.675018	65.743622	-691.449036	-3.172934	75.298935	-585.294800	297.413025	1286.028320	-583.205994	-94.534988	1290.687134	-543.908630	97.233238	1320.775146	-534.916809	98.172226	1588.970215	-616.373779	328.686279	1050.677490	-609.783020	-142.452805	1058.478516	-500.915741	284.794800	811.805664	-497.561951	-96.162544	825.438049	-554.239868	89.193741	963.058960	349.048920	-52.393692	924.140930	369.215424	129.476440
-558.997803	194.461426	868.492676	-569.478638	-6.035858	859.007874	-678.800293	242.365906	418.155975	-625.484619	-22.970598	470.689240	-666.089844	244.672516	65.743408	-691.409973	-3.132236	75.240540	-585.537231	297.422150	1286.019409	-583.364624	-94.480354	1290.669922	-544.081421	97.267883	1320.774780	-534.961731	98.199722	1588.940430	-616.640259	328.716675	1050.693726	-609.990967	-142.401962	1058.446289	-501.169067	284.831787	811.824158	-497.804565	-96.037872	825.433594	-554.233398	88.989365	963.111328	349.079498	-52.384308	924.151672	369.223694	129.474884
-559.260437	194.502975	868.498230	-569.683777	-6.023603	859.030396	-679.061646	242.381927	418.148407	-625.821960	-22.893248	470.722900	-666.126831	244.713989	65.727837	-691.427490	-3.128072	75.212471	-585.765381	297.437286	1286.030640	-583.535645	-94.459686	1290.676636	-544.292053	97.303040	1320.744019	-534.971436	98.194939	1588.921631	-616.884277	328.747925	1050.704834	-610.243896	-142.363220	1058.403198	-501.401337	284.927887	811.861694	-498.112640	-95.900146	825.357605	-554.468567	89.028351	963.126160	349.092621	-52.395874	924.157471	369.247101	129.442291
-559.515808	194.562134	868.490662	-569.935364	-5.951796	859.020203	-679.224609	242.377518	418.124298	-626.071533	-22.739840	470.672150	-666.048279	244.693268	65.727089	-691.418457	-3.137418	75.167084	-586.012512	297.433197	1286.024170	-583.686951	-94.436089	1290.661011	-544.474365	97.341774	1320.737549	-535.013184	98.222328	1588.905151	-617.093506	328.753693	1050.712158	-610.497681	-142.279739	1058.400024	-501.610809	285.050446	811.916748	-498.436981	-95.788406	825.338562	-554.698730	89.091278	963.114746	349.113708	-52.422958	924.164185	369.276093	129.432144
-559.753052	194.602402	868.513611	-570.159424	-5.881902	859.033875	-679.447571	242.384598	418.092316	-626.333923	-22.650414	470.646484	-666.075623	244.735397	65.710243	-691.396423	-3.133251	75.095924	-586.253601	297.465668	1286.041016	-583.868835	-94.407257	1290.640503	-544.678162	97.366249	1320.740356	-535.043579	98.248795	1588.867432	-617.348938	328.770905	1050.703491	-610.727783	-142.238846	1058.415161	-501.857941	285.148651	811.946960	-498.758881	-95.619804	825.314087	-554.946228	89.142479	963.134583	349.170624	-52.386284	924.153381	369.323120	129.447113
-560.062195	194.663971	868.507507	-570.452332	-5.812315	859.035217	-679.692139	242.417099	418.049835	-626.642578	-22.531408	470.600311	-666.072815	244.740387	65.662453	-691.394409	-3.116326	75.057938	-586.448181	297.491150	1286.086426	-583.974243	-94.368401	1290.641602	-544.975708	97.460754	1320.695190	-535.067627	98.258629	1588.833252	-617.573059	328.805756	1050.733765	-610.973755	-142.180756	1058.442993	-502.072510	285.233643	811.955933	-499.029877	-95.516968	825.313171	-555.225769	89.211334	963.130188	349.178925	-52.426998	924.176697	369.347015	129.445541
-560.324341	194.779068	868.552612	-570.745850	-5.669241	859.015930	-679.928955	242.474365	418.056549	-626.919128	-22.441860	470.578705	-666.072021	244.743851	65.626122	-691.464478	-3.114047	75.022850	-586.680359	297.509735	1286.098755	-584.158569	-94.356316	1290.610352	-545.194519	97.508385	1320.679810	-535.100037	98.278458	1588.805298	-617.888184	328.918488	1050.782104	-611.225708	-142.151520	1058.469849	-502.323029	285.257904	811.950378	-499.337463	-95.419106	825.329407	-555.500610	89.306129	963.140991	349.223816	-52.420879	924.171997	369.366486	129.429260
-560.631226	194.830078	868.562317	-571.060120	-5.592664	859.010071	-680.125244	242.498016	418.046356	-627.156799	-22.381014	470.554901	-666.008606	244.781570	65.629242	-691.489075	-3.093099	74.977943	-586.891968	297.554016	1286.167480	-584.385498	-94.334114	1290.582031	-545.386169	97.531494	1320.672119	-535.083130	98.299362	1588.786377	-618.211060	329.097595	1050.805908	-611.476685	-142.122650	1058.482666	-502.550354	285.284698	811.998962	-499.637817	-95.320274	825.305969	-555.792175	89.360329	963.140503	349.232452	-52.435722	924.179626	369.388214	129.451447
-560.939392	194.800781	868.535400	-571.349854	-5.554756	859.010498	-680.309265	242.511780	418.059479	-627.421509	-22.328329	470.542480	-666.037109	244.768295	65.594521	-691.499695	-3.081208	74.938110	-587.126099	297.624146	1286.212158	-584.503845	-94.267838	1290.604004	-545.568481	97.564873	1320.690552	-535.114014	98.300339	1588.765869	-618.443726	329.157104	1050.874512	-611.724121	-142.035660	1058.468506	-502.795868	285.330444	812.041626	-499.951935	-95.266296	825.268799	-556.071838	89.376396	963.125916	349.272766	-52.447166	924.183533	369.431030	129.427994
-561.177490	194.925583	868.566223	-571.629822	-5.480253	859.011353	-680.502869	242.546341	418.040039	-627.605774	-22.271223	470.495880	-666.068054	244.812302	65.554428	-691.513733	-3.077739	74.893143	-587.342896	297.651825	1286.233032	-584.698486	-94.206284	1290.588501	-545.755432	97.584419	1320.677856	-535.143921	98.313675	1588.731934	-618.629517	329.190094	1050.943726	-611.974426	-142.024734	1058.448120	-503.077515	285.463440	812.066040	-500.302094	-95.202171	825.199036	-556.333557	89.460571	963.141235	349.308075	-52.430286	924.177002	369.443726	129.422760
-562.082458	195.803421	868.656006	-573.541748	-3.329218	858.134644	-681.114685	242.859070	418.204803	-627.862061	-22.214830	470.110168	-666.376709	244.855682	65.587189	-691.548218	-3.089048	74.895721	-587.543030	297.689423	1286.270020	-584.866821	-94.157364	1290.579590	-545.941711	97.619644	1320.650757	-535.160889	98.307228	1588.711060	-618.868652	329.289703	1050.980347	-612.232361	-141.965469	1058.421021	-503.362427	285.656006	812.108398	-500.653076	-95.133011	825.147766	-557.318237	90.387886	962.671021	349.334290	-52.438412	924.180237	369.477997	129.415268
-562.105896	195.474609	868.615295	-572.999695	-4.365143	858.562378	-681.177063	242.782120	418.084167	-627.986938	-22.143883	470.279846	-666.222961	244.879761	65.530914	-691.551392	-3.089484	74.872536	-587.754822	297.715851	1286.274170	-584.995789	-94.078362	1290.589600	-546.105896	97.650475	1320.653809	-535.186523	98.321648	1588.676636	-619.056274	329.346161	1051.000732	-612.460449	-141.911926	1058.414795	-503.658447	285.936218	812.124756	-500.949097	-95.031052	825.105286	-557.237061	89.996559	962.899902	349.356354	-52.436878	924.194885	369.487396	129.436462
-562.086853	195.157913	868.579346	-572.494141	-5.384578	859.041626	-681.260376	242.672119	417.936707	-628.138916	-22.130186	470.460815	-666.190613	244.910568	65.524818	-691.580566	-3.088003	74.859024	-587.945496	297.771179	1286.313232	-585.097839	-94.000458	1290.640381	-546.191162	97.620018	1320.677856	-535.221924	98.321030	1588.655518	-619.326294	329.433655	1051.027954	-612.708984	-141.832703	1058.402588	-503.936005	286.070313	812.160828	-501.275391	-95.033356	825.060181	-557.198975	89.637856	963.161438	349.415649	-52.452168	924.209595	369.533905	129.408630
-562.328064	195.233109	868.613525	-572.747925	-5.305429	859.086060	-681.485291	242.687164	417.902710	-628.280518	-22.115818	470.456329	-666.105835	244.938370	65.484879	-691.575439	-3.106524	74.835754	-588.117188	297.788513	1286.337646	-585.313965	-93.954185	1290.606934	-546.373901	97.651741	1320.661743	-535.252563	98.311035	1588.638306	-619.660339	329.645264	1051.048462	-612.967957	-141.735672	1058.384644	-504.202148	286.112305	812.165283	-501.566223	-94.991959	825.022888	-557.451843	89.719643	963.201538	349.430908	-52.456348	924.217346	369.551147	129.396805
-562.621033	195.210892	868.606934	-573.080566	-5.238512	859.109741	-681.702515	242.683304	417.882874	-628.449646	-22.145554	470.456024	-666.151611	244.967361	65.457550	-691.594421	-3.130056	74.828545	-588.261475	297.817078	1286.372681	-585.577576	-93.944214	1290.555786	-546.564148	97.702789	1320.643555	-535.362305	98.278885	1588.624512	-619.938293	329.761261	1051.114380	-613.215027	-141.712601	1058.369019	-504.495026	286.181458	812.165649	-501.875031	-94.976074	824.976318	-557.745239	89.751709	963.208618	349.489807	-52.442043	924.206665	369.587219	129.422714
-563.152161	195.631866	868.670349	-573.991211	-4.255072	858.666443	-682.058533	242.791855	417.908234	-628.591370	-22.108862	470.268036	-666.255310	244.983185	65.468315	-691.593079	-3.119888	74.774879	-588.428955	297.839111	1286.409302	-585.822388	-93.877571	1290.533325	-546.729736	97.719078	1320.640503	-535.416321	98.274918	1588.618774	-620.165955	329.886230	1051.198975	-613.500000	-141.669556	1058.352051	-504.854492	286.347290	812.183228	-502.157928	-94.945831	824.956726	-558.260071	90.158844	962.981506	349.498566	-52.480000	924.212585	369.613953	129.385361
-563.852783	196.182602	868.681458	-575.370117	-2.805727	858.126587	-682.535034	242.957413	417.945862	-628.776611	-22.123734	470.036377	-666.461731	244.989426	65.453613	-691.615540	-3.120135	74.773201	-588.549744	297.898376	1286.462402	-586.022827	-93.802681	1290.481812	-546.902893	97.753448	1320.621826	-535.486267	98.259781	1588.593384	-620.361633	329.908295	1051.274536	-613.787781	-141.590561	1058.324097	-505.190796	286.502014	812.150391	-502.419769	-94.950027	824.942993	-558.999878	90.809158	962.665405	349.560059	-52.469467	924.209595	369.651947	129.386597
-563.597534	195.564621	868.601318	-574.414368	-4.381494	858.997925	-682.457336	242.755402	417.758392	-628.864197	-22.084482	470.299194	-666.242065	245.030441	65.415337	-691.641174	-3.139352	74.751366	-588.675659	297.942078	1286.503540	-586.156799	-93.761879	1290.521973	-547.076355	97.789948	1320.602173	-535.511719	98.284668	1588.560303	-620.577881	330.000763	1051.338501	-614.048096	-141.517807	1058.341187	-505.522583	286.667969	812.182495	-502.669342	-94.901070	824.931030	-558.779846	90.267380	963.132813	349.569916	-52.484798	924.219116	369.668793	129.362640
-564.353271	196.265488	868.661255	-575.830688	-2.785852	858.201050	-683.006897	242.961502	417.870575	-629.033203	-22.049398	470.019531	-666.811584	245.193192	65.473373	-691.645325	-3.146368	74.712425	-588.807617	297.989685	1286.539551	-586.244202	-93.669945	1290.555664	-547.260742	97.828850	1320.585449	-535.604553	98.254471	1588.548950	-620.804749	330.149200	1051.359375	-614.294250	-141.451614	1058.352051	-505.827972	286.871521	812.200562	-502.918884	-94.874092	824.957397	-559.480408	90.911568	962.695618	349.617859	-52.468258	924.212952	369.671783	129.378220
-564.662415	196.380280	868.684509	-576.143738	-2.659931	858.138855	-683.352356	243.023788	417.880676	-629.161438	-22.023214	469.995667	-666.695862	245.116302	65.352005	-691.669434	-3.143960	74.706169	-588.947021	298.065216	1286.567993	-586.438660	-93.601158	1290.544434	-547.419067	97.869385	1320.596069	-535.708618	98.247742	1588.547974	-621.015381	330.206696	1051.412476	-614.549683	-141.425293	1058.349976	-506.162811	286.988678	812.168640	-503.190948	-94.868744	824.936035	-559.768005	90.987694	962.670959	349.629578	-52.468960	924.218811	369.683655	129.364532
-564.943359	196.484726	868.706421	-576.416931	-2.573101	858.157959	-683.602234	243.069839	417.895569	-629.305176	-22.039549	470.000183	-666.730774	245.121536	65.356995	-691.686523	-3.128349	74.692139	-589.052917	298.102966	1286.593140	-586.639404	-93.601387	1290.543213	-547.678650	97.950760	1320.571899	-535.836182	98.214890	1588.536255	-621.248047	330.306976	1051.458496	-614.820007	-141.388123	1058.332520	-506.494232	287.131012	812.157410	-503.492950	-94.843903	824.904297	-560.044006	91.082817	962.691345	349.673798	-52.507011	924.219727	369.720215	129.387207
-565.171936	196.512787	868.708679	-576.597473	-2.544716	858.197327	-683.792480	243.020355	417.872284	-629.430054	-21.967922	470.001648	-666.713989	245.193985	65.358025	-691.726257	-3.134211	74.665535	-589.142700	298.110687	1286.631348	-586.946899	-93.616928	1290.426147	-547.833191	97.963226	1320.547974	-535.966919	98.197212	1588.518799	-621.466064	330.407654	1051.493774	-615.100952	-141.315231	1058.328857	-506.797119	287.193878	812.130920	-503.782837	-94.815628	824.873901	-560.252869	91.132256	962.713867	349.699585	-52.484848	924.220520	369.733795	129.397476
-565.433838	196.570587	868.706360	-576.865723	-2.491824	858.199585	-683.984375	243.022034	417.846100	-629.602112	-21.956602	469.989136	-666.833923	245.282196	65.421219	-691.730042	-3.134398	74.664726	-589.281494	298.156708	1286.655762	-587.113586	-93.564804	1290.473145	-547.986572	97.991760	1320.585205	-536.092285	98.165115	1588.523804	-621.665710	330.501007	1051.524414	-615.356567	-141.204956	1058.304932	-507.086273	287.236816	812.131714	-504.068237	-94.792282	824.836731	-560.488464	91.188156	962.710693	349.746002	-52.492561	924.221130	369.756592	129.384018
-565.703979	196.613358	868.700500	-577.121155	-2.452847	858.226440	-684.184814	242.998459	417.802979	-629.737427	-21.953522	469.990906	-666.784485	245.290802	65.377014	-691.774902	-3.149707	74.624046	-589.401978	298.196747	1286.652100	-587.328674	-93.521309	1290.474731	-548.141418	98.007843	1320.578857	-536.228943	98.150429	1588.524780	-621.886536	330.598785	1051.547241	-615.631531	-141.138779	1058.295288	-507.388397	287.306580	812.134033	-504.351074	-94.805344	824.821838	-560.740967	91.245667	962.721130	349.778290	-52.484192	924.226379	369.798553	129.364120
-565.592896	196.294525	868.679382	-576.413574	-3.565075	858.681030	-684.185486	242.883606	417.676941	-629.838318	-21.862051	470.194977	-666.635986	245.320328	65.340225	-691.779602	-3.181491	74.630745	-589.485046	298.253662	1286.710693	-587.593079	-93.496361	1290.455444	-548.301636	98.060486	1320.607422	-536.384338	98.130211	1588.534302	-622.084656	330.697327	1051.585083	-615.880554	-141.130020	1058.302856	-507.705872	287.381592	812.117493	-504.634888	-94.816933	824.780579	-560.535461	90.830490	962.976685	349.808899	-52.451889	924.218994	369.799164	129.370331
-565.508789	195.882355	868.631653	-575.855042	-4.553662	859.226440	-684.217834	242.785965	417.547668	-629.945007	-21.842960	470.359436	-666.448853	245.340118	65.349953	-691.771362	-3.147205	74.598038	-589.613220	298.296051	1286.746094	-587.788757	-93.435776	1290.457397	-548.465820	98.084244	1320.599731	-536.525879	98.109718	1588.542358	-622.254028	330.767578	1051.633789	-616.131836	-141.059692	1058.326294	-507.949707	287.467163	812.106079	-504.861145	-94.790764	824.804565	-560.432190	90.473961	963.266846	349.843933	-52.488861	924.232910	369.834503	129.336166
-565.738464	195.893433	868.634094	-576.080750	-4.530629	859.253174	-684.413269	242.794037	417.479126	-630.120300	-21.798986	470.343079	-666.447754	245.370911	65.319595	-691.819092	-3.184340	74.618279	-589.753174	298.353119	1286.760986	-588.009583	-93.373871	1290.443359	-548.598877	98.154816	1320.639771	-536.683105	98.078133	1588.550171	-622.417297	330.818970	1051.681885	-616.369934	-141.027527	1058.347290	-508.220673	287.550323	812.108276	-505.104462	-94.793144	824.804199	-560.653992	90.502663	963.281494	349.848755	-52.489254	924.241577	369.846588	129.364456
-566.002319	195.979034	868.625916	-576.342102	-4.462332	859.245361	-684.629272	242.867111	417.479431	-630.274780	-21.807087	470.362000	-666.549500	245.376740	65.278358	-691.854858	-3.168003	74.616074	-589.860901	298.421112	1286.816040	-588.186951	-93.318359	1290.470581	-548.772644	98.175011	1320.653564	-536.823364	98.071777	1588.580811	-622.546753	330.830841	1051.736328	-616.590027	-140.949219	1058.358887	-508.449432	287.606903	812.118347	-505.321594	-94.762794	824.838135	-560.896851	90.579453	963.271423	349.906738	-52.471470	924.236328	369.859955	129.358643
-566.524597	196.385254	868.670654	-577.252380	-3.500201	858.796875	-684.944946	242.974899	417.493347	-630.462830	-21.771126	470.197754	-666.645630	245.416428	65.278397	-691.877075	-3.166699	74.595581	-589.995605	298.434662	1286.835815	-588.419312	-93.315575	1290.458740	-548.923950	98.182358	1320.675049	-536.979065	98.065079	1588.609009	-622.726746	330.897400	1051.771606	-616.818054	-140.921249	1058.377563	-508.652679	287.668701	812.114075	-505.565491	-94.733192	824.845642	-561.384399	90.973831	963.030090	349.942017	-52.473827	924.234253	369.899292	129.337967
-566.729370	196.493958	868.688965	-577.493042	-3.385977	858.788391	-685.046936	243.005844	417.471313	-630.573608	-21.770403	470.172913	-666.615173	245.422806	65.246643	-691.902588	-3.177497	74.562935	-590.149475	298.512756	1286.867065	-588.596863	-93.234169	1290.465942	-548.991882	98.188950	1320.737793	-537.131897	98.044220	1588.632324	-622.885986	330.968933	1051.833740	-617.025024	-140.861649	1058.397705	-508.836487	287.685150	812.144958	-505.790009	-94.696327	824.838257	-561.596497	91.069473	963.033020	349.976593	-52.471645	924.258057	369.926575	129.349930
-566.975098	196.493027	868.679321	-577.683289	-3.384372	858.816284	-685.162109	243.053787	417.422607	-630.705994	-21.791748	470.165131	-666.589844	245.484467	65.235771	-691.889709	-3.191616	74.547630	-590.294434	298.583069	1286.881592	-588.742798	-93.182747	1290.520508	-549.163147	98.222160	1320.736206	-537.315002	98.020348	1588.640625	-623.066040	331.010956	1051.835571	-617.208130	-140.821671	1058.393188	-508.999725	287.767883	812.142273	-506.039581	-94.652985	824.835938	-561.801880	91.090637	963.041931	350.001526	-52.465504	924.246948	369.940125	129.332657
-567.202942	196.629242	868.705566	-577.925720	-3.313647	858.805969	-685.256348	243.110870	417.389984	-630.836853	-21.759449	470.155304	-666.670105	245.490280	65.195679	-691.917969	-3.192185	74.548965	-590.442566	298.615234	1286.893066	-588.871582	-93.174263	1290.522461	-549.307373	98.278496	1320.741089	-537.469360	98.011742	1588.664795	-623.215820	331.046204	1051.871216	-617.406860	-140.783203	1058.406738	-509.158234	287.781067	812.171753	-506.280334	-94.598183	824.807373	-562.015991	91.175980	963.046692	350.031342	-52.458927	924.253296	369.952667	129.354019
-567.107971	196.284348	868.662231	-577.407898	-4.242657	859.284912	-685.176758	243.035950	417.285614	-630.931702	-21.721966	470.285156	-666.460632	245.494537	65.183327	-691.897217	-3.191501	74.541649	-590.562012	298.623169	1286.938965	-588.865356	-93.110313	1290.626343	-549.477173	98.287849	1320.745239	-537.635986	98.004364	1588.688965	-623.368896	331.081329	1051.855957	-617.558960	-140.730423	1058.438721	-509.287476	287.767487	812.196045	-506.485352	-94.542038	824.804993	-561.900452	90.843979	963.300903	350.046936	-52.473473	924.258057	369.994293	129.330063
-567.966492	197.162094	868.784302	-579.281494	-2.024550	858.388733	-685.666260	243.328201	417.420502	-631.096802	-21.758766	469.931152	-666.847412	245.570374	65.204430	-691.926270	-3.197083	74.511604	-590.723572	298.681793	1286.941040	-589.109253	-93.118958	1290.625488	-549.637939	98.339745	1320.774292	-537.792969	98.004532	1588.707520	-623.486328	331.077240	1051.868408	-617.743103	-140.684387	1058.434937	-509.422852	287.792297	812.225403	-506.684784	-94.484840	824.790344	-562.814331	91.775116	962.831604	350.075226	-52.431507	924.249878	370.010559	129.363480
-568.269409	197.286606	868.815491	-579.599609	-1.799210	858.313171	-685.810486	243.405914	417.428558	-631.244141	-21.715372	469.852112	-666.930359	245.574783	65.180771	-691.937561	-3.194268	74.501617	-590.882141	298.712433	1286.950439	-589.226746	-93.055351	1290.651245	-549.770630	98.371407	1320.775269	-537.942444	97.980133	1588.749756	-623.613403	331.086426	1051.872681	-617.945068	-140.672623	1058.475830	-509.526764	287.803925	812.273621	-507.198578	-94.691544	824.569702	-563.073059	91.890587	962.800232	350.104584	-52.452194	924.257874	370.029266	129.378494
-567.815002	196.451904	868.742798	-578.029236	-4.047230	859.321838	-685.542175	243.212341	417.259460	-631.266052	-21.671675	470.224121	-666.625854	245.576614	65.161255	-691.941162	-3.183965	74.482399	-591.021362	298.731720	1286.987061	-589.367920	-93.051048	1290.636108	-550.039795	98.475937	1320.792480	-538.109619	98.004044	1588.753174	-623.757141	331.123108	1051.888794	-618.041931	-140.614868	1058.489990	-509.646881	287.751038	812.306030	-507.048584	-94.369148	824.800842	-562.520020	91.005524	963.354004	350.120239	-52.441971	924.261719	370.040924	129.382568
-567.983704	196.489044	868.786682	-578.204956	-4.055963	859.356750	-685.642456	243.253906	417.244019	-631.342224	-21.668211	470.235168	-666.661377	245.599197	65.166954	-691.949463	-3.191847	74.466461	-591.193848	298.788086	1287.021851	-589.582764	-93.027130	1290.618774	-550.190796	98.489662	1320.805176	-538.247681	98.013542	1588.770874	-623.855408	331.123566	1051.918823	-618.183350	-140.595230	1058.487061	-509.751740	287.751129	812.356384	-507.199768	-94.293922	824.820740	-562.700012	91.016487	963.393982	350.146515	-52.443375	924.262573	370.085175	129.352859
-568.209351	196.501312	868.774719	-578.414612	-3.983388	859.368652	-685.729248	243.266006	417.234436	-631.495911	-21.637129	470.214996	-666.699463	245.640167	65.178101	-691.941467	-3.200077	74.450462	-591.338501	298.799988	1287.046143	-589.681030	-93.011536	1290.649536	-550.346436	98.533745	1320.809937	-538.387451	98.023293	1588.776489	-623.963379	331.140900	1051.937378	-618.321411	-140.533585	1058.503662	-509.840546	287.777374	812.414246	-507.340332	-94.233154	824.843750	-562.903625	91.069313	963.393066	350.162537	-52.457073	924.278137	370.096741	129.344147
-568.365662	196.527344	868.780640	-578.606750	-3.931779	859.386353	-685.862000	243.324524	417.241364	-631.573730	-21.640713	470.231842	-666.779602	245.639435	65.131645	-691.997009	-3.193749	74.419472	-591.517212	298.815613	1287.082397	-589.886902	-93.001961	1290.631104	-550.490540	98.546890	1320.806274	-538.560303	98.015785	1588.792725	-624.062500	331.101532	1051.973999	-618.438477	-140.529465	1058.504150	-509.928680	287.791840	812.444824	-507.442810	-94.166206	824.860596	-563.083191	91.111679	963.405579	350.195465	-52.440434	924.280823	370.125000	129.356964
-568.530090	196.565933	868.806580	-578.784790	-3.914208	859.406860	-685.913452	243.343536	417.217590	-631.668701	-21.606249	470.199036	-666.711243	245.633743	65.135536	-692.006165	-3.169340	74.407074	-591.663635	298.845673	1287.127930	-590.120300	-93.010368	1290.572510	-550.653076	98.565926	1320.796265	-538.676025	98.046089	1588.757446	-624.195435	331.117126	1052.006958	-618.586548	-140.501526	1058.481812	-510.039063	287.817719	812.459045	-507.581024	-94.112160	824.848389	-563.259094	91.137131	963.429199	350.257019	-52.415062	924.250549	370.172729	129.389725
-568.701965	196.586868	868.804626	-578.952087	-3.865590	859.410034	-685.978271	243.332779	417.205933	-631.770874	-21.587349	470.171295	-666.726990	245.635040	65.133575	-692.005005	-3.181279	74.418365	-591.823181	298.868042	1287.160156	-590.206360	-92.921928	1290.597290	-550.801147	98.582062	1320.813843	-538.778015	98.048607	1588.785889	-624.292542	331.116974	1052.013916	-618.689697	-140.442459	1058.468994	-509.998413	287.849518	812.562073	-507.673584	-94.067680	824.866272	-563.421631	91.173660	963.429138	350.254181	-52.439098	924.288086	370.183655	129.382874
-568.842896	196.612137	868.819275	-579.082397	-3.872836	859.429993	-686.034668	243.321594	417.179901	-631.854553	-21.592669	470.185242	-666.747070	245.631195	65.098129	-692.010315	-3.197869	74.419083	-592.025635	298.927612	1287.161133	-590.333130	-92.874718	1290.622192	-550.860046	98.554489	1320.840454	-538.876648	98.071411	1588.782227	-624.416504	331.150635	1052.042358	-618.770813	-140.420135	1058.480347	-510.071106	287.857544	812.613953	-507.766632	-93.998146	824.879700	-563.582703	91.187843	963.449402	350.261261	-52.416843	924.283997	370.184601	129.386917
-569.196960	196.782608	868.840576	-579.724976	-3.211930	859.320068	-686.203735	243.425110	417.200623	-631.923401	-21.581059	470.061310	-666.818542	245.628922	65.124352	-691.980713	-3.177588	74.376091	-592.190857	298.936768	1287.144287	-590.450195	-92.838188	1290.617188	-551.003601	98.559914	1320.839111	-538.988586	98.094284	1588.782593	-624.618225	331.231018	1052.066162	-618.882874	-140.402618	1058.476807	-510.308746	287.846283	812.589600	-507.842072	-93.960953	824.909424	-563.993896	91.506767	963.390808	350.297729	-52.383240	924.288574	370.214050	129.397552
-569.334473	196.843185	868.873901	-579.867859	-3.155370	859.341125	-686.287598	243.457397	417.203156	-631.968323	-21.583523	470.058960	-666.949402	245.655655	65.064140	-691.859924	-3.184970	74.351563	-592.358337	298.950104	1287.157227	-590.565125	-92.812973	1290.614746	-551.157776	98.600632	1320.864624	-539.088074	98.118309	1588.773193	-624.798035	331.255005	1052.051025	-618.992432	-140.344437	1058.487793	-510.407227	287.903656	812.582764	-507.911896	-93.877548	824.946655	-564.159058	91.560280	963.420349	350.299316	-52.384563	924.288574	370.228790	129.384064
-569.501343	196.930328	868.885620	-579.968384	-3.159617	859.361084	-686.353027	243.502640	417.180023	-632.044006	-21.605848	470.080750	-666.871460	245.679626	65.081841	-691.885376	-3.185544	74.357056	-592.511292	298.960175	1287.151123	-590.718628	-92.785866	1290.587769	-551.313477	98.614807	1320.866333	-539.186340	98.140747	1588.773682	-624.915405	331.241425	1052.067383	-619.138855	-140.392868	1058.504395	-510.304108	287.879272	812.670898	-508.321198	-94.107262	824.705139	-564.313049	91.612625	963.438965	350.361877	-52.378490	924.297913	370.286072	129.398788
-569.669678	196.937485	868.886963	-580.118103	-3.174683	859.388062	-686.402039	243.504517	417.160095	-632.070251	-21.596720	470.069977	-666.909729	245.706024	65.061714	-691.871582	-3.186876	74.333107	-592.669128	298.996704	1287.162842	-590.760986	-92.738350	1290.624146	-551.445557	98.631226	1320.857544	-539.222229	98.205757	1588.749634	-625.049133	331.248566	1052.079712	-619.200317	-140.293732	1058.483887	-510.413788	287.900940	812.689026	-508.067719	-93.789352	824.954773	-564.466125	91.622635	963.453186	350.372498	-52.371181	924.310303	370.291840	129.406509
-569.818115	196.978943	868.888489	-580.240051	-3.145568	859.393982	-686.444641	243.550308	417.151367	-632.092896	-21.581871	470.063293	-666.938049	245.699799	65.038239	-691.840515	-3.193687	74.316559	-592.818848	299.028229	1287.165771	-590.960999	-92.759758	1290.570190	-551.588867	98.630486	1320.867310	-539.326477	98.229759	1588.738525	-625.219299	331.276337	1052.065308	-619.323059	-140.282928	1058.487793	-510.562073	287.998657	812.689270	-508.145660	-93.753822	824.961609	-564.619202	91.662621	963.459045	350.378998	-52.377670	924.311340	370.308777	129.379379
-569.959351	196.990662	868.885925	-580.361816	-3.123207	859.398621	-686.485229	243.572357	417.101715	-632.140381	-21.582426	470.040802	-666.887878	245.707306	65.035561	-691.865662	-3.194504	74.321274	-592.952332	298.998169	1287.149414	-591.025330	-92.731102	1290.581055	-551.734314	98.664116	1320.855835	-539.406189	98.242508	1588.729858	-625.315491	331.255096	1052.079224	-619.444092	-140.311737	1058.514771	-510.695496	288.024597	812.687988	-508.573090	-94.022232	824.715515	-564.741089	91.683533	963.459290	350.410431	-52.333656	924.307434	370.339722	129.417313
-570.100464	197.050995	868.897400	-580.463745	-3.084008	859.416809	-686.524231	243.608200	417.094604	-632.193176	-21.592953	470.048096	-666.899658	245.732880	65.048203	-691.892700	-3.194923	74.326385	-593.103455	299.006195	1287.168091	-591.157043	-92.702461	1290.575928	-551.859009	98.694138	1320.861084	-539.503174	98.277557	1588.731201	-625.539490	331.365326	1052.054810	-619.554504	-140.287537	1058.510010	-511.067627	288.110443	812.636353	-508.661255	-93.985931	824.722717	-564.866638	91.739403	963.474854	350.449524	-52.333141	924.314636	370.348846	129.428665
-570.225952	197.048630	868.891907	-580.548584	-3.077621	859.433838	-686.574829	243.611618	417.057922	-632.204224	-21.587404	470.031677	-666.913696	245.721909	65.007423	-691.817688	-3.204906	74.309639	-593.225586	299.013702	1287.182129	-591.211548	-92.707642	1290.604736	-552.101990	98.765846	1320.841064	-539.589233	98.304794	1588.727051	-625.630798	331.324860	1052.057007	-619.626221	-140.246323	1058.511841	-511.028015	288.042969	812.706238	-508.409241	-93.671890	824.960754	-564.974915	91.754578	963.481628	350.473663	-52.299911	924.322754	370.385651	129.467041
-570.331604	197.088242	868.909668	-580.665100	-3.014163	859.412537	-686.576172	243.640701	417.025574	-632.209412	-21.563963	469.996185	-666.901855	245.733154	64.993553	-691.839783	-3.205229	74.310867	-593.366638	299.016815	1287.183105	-591.248047	-92.640938	1290.646362	-552.200256	98.790115	1320.864136	-539.681702	98.320152	1588.722046	-625.806519	331.338898	1052.061646	-619.747925	-140.215225	1058.517578	-511.189178	288.127289	812.690491	-508.782471	-93.927208	824.768616	-565.085510	91.785553	963.478760	350.493958	-52.295456	924.322876	370.389252	129.473343
-570.458008	197.128586	868.916016	-580.745422	-2.961068	859.409668	-686.597656	243.681931	416.993042	-632.248657	-21.557032	469.976379	-666.888611	245.744934	65.005394	-691.843262	-3.205185	74.310814	-593.534485	298.999634	1287.135742	-591.339966	-92.627548	1290.659546	-552.327759	98.816833	1320.865112	-539.764038	98.342278	1588.722778	-625.971863	331.360901	1052.069458	-619.844055	-140.230545	1058.536499	-511.375183	288.145538	812.692932	-508.891663	-93.926888	824.754883	-565.193359	91.829994	963.480835	350.519562	-52.279675	924.328613	370.422943	129.508041
-570.597778	197.197021	868.935608	-580.845581	-2.884293	859.379639	-686.655457	243.711868	417.006378	-632.281738	-21.582598	469.991699	-666.899109	245.733810	64.967232	-691.869202	-3.202073	74.271996	-593.677917	299.038208	1287.165039	-591.440308	-92.609810	1290.651001	-552.436707	98.830811	1320.873779	-539.862061	98.351761	1588.712158	-626.122498	331.341003	1052.081299	-619.900024	-140.208969	1058.544678	-511.544800	288.210510	812.682922	-508.631592	-93.626266	825.000000	-565.316162	91.879997	963.474731	350.561951	-52.225098	924.321167	370.444855	129.506409
-570.661011	197.258423	868.981506	-580.893616	-2.864863	859.390625	-686.650085	243.686432	416.938507	-632.317322	-21.581270	470.001160	-666.855042	245.727402	64.960205	-691.827576	-3.218236	74.241798	-593.830322	299.038605	1287.139771	-591.497131	-92.588028	1290.712646	-552.552490	98.863869	1320.874023	-539.958374	98.394638	1588.712524	-626.298340	331.378540	1052.071045	-619.969849	-140.210068	1058.543213	-511.727997	288.254944	812.686829	-508.727112	-93.612381	824.998657	-565.394104	91.906013	963.504700	350.596863	-52.246632	924.332703	370.469574	129.536636
-570.792053	197.292770	868.992371	-580.977600	-2.808138	859.399109	-686.686707	243.716339	416.945068	-632.354126	-21.560873	469.996887	-666.881226	245.768219	64.980064	-691.960510	-3.220389	74.259941	-593.951416	299.063202	1287.152466	-591.531555	-92.585152	1290.728027	-552.649353	98.882332	1320.853760	-540.056458	98.413399	1588.713989	-626.472168	331.387451	1052.088623	-620.058716	-140.196991	1058.544922	-511.910248	288.329224	812.690430	-508.815826	-93.618568	825.004944	-565.495178	91.951935	963.513733	350.641479	-52.213093	924.338623	370.505066	129.551422
-571.408691	197.997864	869.072327	-582.263977	-1.119492	858.532959	-687.029175	243.910095	417.100250	-632.391113	-21.583378	469.720093	-667.157288	245.788620	64.983658	-691.939880	-3.242908	74.271660	-594.113525	299.075897	1287.173828	-591.612671	-92.553383	1290.747803	-552.761169	98.910652	1320.845459	-540.174011	98.438797	1588.713745	-626.678955	331.430817	1052.109375	-620.122559	-140.226700	1058.566895	-512.111938	288.377808	812.682434	-508.910278	-93.609726	825.007385	-566.073853	92.599243	963.050110	350.662842	-52.215633	924.335327	370.537720	129.545319
-571.546631	198.006744	869.063843	-582.410095	-1.033893	858.487244	-687.067322	243.922775	417.089508	-632.471497	-21.581404	469.709351	-667.175964	245.766937	64.965523	-691.965454	-3.243505	74.275040	-594.252258	299.111267	1287.188599	-591.666077	-92.550087	1290.755249	-552.839661	98.943398	1320.884033	-540.273254	98.461105	1588.711670	-626.841064	331.447784	1052.117432	-620.177368	-140.227615	1058.555176	-512.352722	288.503632	812.677795	-508.991180	-93.598259	825.036255	-566.197693	92.624374	963.019775	350.723053	-52.219818	924.339294	370.580048	129.559845
-571.127014	197.329498	869.013550	-581.230347	-2.659987	859.354980	-686.816711	243.715118	416.945862	-632.464844	-21.590641	469.998016	-666.856445	245.737518	64.970009	-691.941895	-3.250768	74.261284	-594.406128	299.123474	1287.204468	-591.720032	-92.539078	1290.750244	-552.927063	98.964195	1320.865479	-540.393311	98.476830	1588.713867	-626.998962	331.445282	1052.123779	-620.247498	-140.220184	1058.582153	-512.512512	288.566711	812.667786	-509.031555	-93.575043	825.039001	-565.793457	92.013550	963.501099	350.755280	-52.172916	924.342834	370.601868	129.565399
-571.192932	197.313110	869.015076	-581.236572	-2.710042	859.393799	-686.782532	243.693359	416.927429	-632.495972	-21.535791	469.999298	-666.851746	245.727295	64.971260	-691.927368	-3.242772	74.264053	-594.553955	299.152161	1287.205200	-591.743103	-92.508690	1290.745972	-553.013428	98.988625	1320.859131	-540.484985	98.479568	1588.713501	-627.119568	331.424072	1052.159668	-620.282898	-140.219269	1058.555908	-512.674561	288.591980	812.658691	-509.118195	-93.570282	825.033936	-565.846802	92.003571	963.524292	350.804504	-52.172337	924.344727	370.621826	129.581970
-571.280701	197.337708	869.028198	-581.277954	-2.698119	859.363464	-686.858032	243.715042	416.933441	-632.475525	-21.505806	469.988159	-666.939453	245.730347	64.962448	-691.903320	-3.242001	74.257271	-594.682983	299.161163	1287.206055	-591.759460	-92.492188	1290.736572	-553.096313	99.015472	1320.845825	-540.609131	98.501869	1588.712402	-627.271179	331.427307	1052.167358	-620.319458	-140.255981	1058.566528	-512.843018	288.639587	812.651428	-509.167969	-93.547989	825.018433	-565.917297	92.003311	963.515381	350.822083	-52.155766	924.343933	370.649414	129.626450
-571.814636	198.077393	869.120972	-582.522888	-1.018712	858.508606	-687.156372	243.891556	417.042999	-632.524170	-21.486731	469.711578	-667.184021	245.760422	64.971954	-691.953003	-3.240590	74.240555	-594.848938	299.169708	1287.193359	-591.787109	-92.481529	1290.739014	-553.141296	99.039558	1320.860596	-540.732422	98.540558	1588.696899	-627.456482	331.446320	1052.157349	-620.346375	-140.231613	1058.554321	-512.963806	288.690460	812.649109	-509.218689	-93.539825	825.013977	-566.440674	92.662079	963.064392	350.850647	-52.140251	924.348877	370.672943	129.600800
-571.390381	197.445923	869.056519	-581.395508	-2.542953	859.303528	-686.889282	243.690872	416.911896	-632.550598	-21.504011	469.982605	-666.846863	245.737549	64.971832	-691.967163	-3.237945	74.235954	-594.976746	299.192230	1287.196899	-591.799805	-92.481850	1290.751465	-553.239868	99.043961	1320.837158	-540.841553	98.562271	1588.708496	-627.623840	331.442535	1052.135498	-620.365906	-140.246353	1058.543823	-513.067444	288.696320	812.658142	-509.281067	-93.539490	825.017639	-566.035522	92.089813	963.497559	350.874725	-52.155895	924.362366	370.696320	129.594070
-571.399475	197.439026	869.067871	-581.358521	-2.661461	859.368164	-686.903992	243.700684	416.920319	-632.545044	-21.488632	470.000336	-666.903137	245.779709	64.987419	-691.927551	-3.227109	74.237671	-595.122314	299.191803	1287.204834	-591.829041	-92.461136	1290.740479	-553.301331	99.073059	1320.840820	-540.953796	98.592285	1588.713257	-627.770325	331.463745	1052.124146	-620.394958	-140.271698	1058.555054	-513.161682	288.765472	812.663208	-509.319183	-93.514641	825.011414	-566.061707	92.060631	963.541565	350.901276	-52.151138	924.364807	370.735199	129.587036
-571.445740	197.421875	869.067749	-581.392029	-2.646058	859.362671	-686.956543	243.737976	416.898102	-632.550842	-21.496901	470.008789	-666.942383	245.783371	64.989517	-691.955017	-3.240267	74.240143	-595.234558	299.216431	1287.218018	-591.871277	-92.465012	1290.725220	-553.351318	99.092041	1320.851196	-541.060791	98.615051	1588.719238	-627.928955	331.515564	1052.107056	-620.405151	-140.286469	1058.553345	-513.270386	288.835388	812.665405	-509.338837	-93.490265	825.006226	-566.099548	92.056816	963.538391	350.924164	-52.101257	924.358887	370.756531	129.639709
-571.514160	197.430954	869.039917	-581.422668	-2.614306	859.343262	-686.938721	243.742523	416.925079	-632.552490	-21.510912	470.001434	-666.916321	245.781113	64.991280	-691.954224	-3.217962	74.230385	-595.353638	299.219971	1287.188721	-591.931152	-92.437653	1290.698730	-553.361511	99.098511	1320.869995	-541.153687	98.621742	1588.727051	-628.088135	331.543671	1052.102783	-620.415039	-140.301071	1058.545288	-513.380005	288.837769	812.644287	-509.341827	-93.463295	825.006531	-566.148682	92.082710	963.515015	350.940857	-52.112350	924.370667	370.776550	129.602310
-571.556274	197.403061	869.039551	-581.453125	-2.613727	859.359802	-686.949280	243.751129	416.886963	-632.555725	-21.508039	470.005768	-666.890381	245.769409	64.985733	-691.951050	-3.249519	74.253151	-595.464111	299.246979	1287.182739	-591.956482	-92.424171	1290.677368	-553.358704	99.076248	1320.870850	-541.249695	98.637558	1588.720337	-628.221680	331.581787	1052.068237	-620.410767	-140.275299	1058.523804	-513.460754	288.842926	812.631348	-509.367096	-93.446777	824.976013	-566.188354	92.077454	963.523865	350.973328	-52.112480	924.366638	370.814087	129.623474
-571.581055	197.416061	869.050354	-581.447449	-2.616843	859.355713	-686.938782	243.749100	416.881378	-632.539124	-21.484188	469.987396	-666.894470	245.766556	64.958214	-691.908752	-3.240276	74.232780	-595.546936	299.261200	1287.169922	-591.907410	-92.403542	1290.709839	-553.432556	99.102409	1320.864380	-541.340881	98.655838	1588.723267	-628.264771	331.540863	1052.067505	-620.375977	-140.240845	1058.549072	-513.536377	288.928436	812.628601	-509.362122	-93.435005	824.982666	-566.211731	92.077621	963.528442	350.997772	-52.072182	924.357971	370.829681	129.656158
-571.582458	197.378174	869.045593	-581.420044	-2.600203	859.370422	-686.928894	243.743057	416.866150	-632.530884	-21.477955	470.004059	-666.935974	245.779144	64.962662	-691.880005	-3.248769	74.240074	-595.636047	299.239655	1287.157959	-591.926453	-92.414093	1290.729614	-553.572693	99.174194	1320.852051	-541.424683	98.675613	1588.729980	-628.369995	331.541962	1052.052368	-620.380554	-140.247559	1058.549561	-513.603394	288.946381	812.631104	-509.342957	-93.406654	824.967651	-566.210144	92.077202	963.535156	350.993866	-52.068913	924.368408	370.848419	129.643753
-571.600037	197.453262	869.091797	-581.417908	-2.599150	859.383728	-686.946350	243.745224	416.892212	-632.532532	-21.505955	470.024567	-666.913513	245.768188	64.956772	-691.897095	-3.249484	74.245720	-595.746216	299.254395	1287.151245	-591.959290	-92.395073	1290.705322	-553.610840	99.170799	1320.866211	-541.498901	98.695564	1588.730957	-628.428772	331.514771	1052.055664	-620.330994	-140.221573	1058.550659	-513.656067	288.994354	812.636902	-509.302917	-93.386887	825.014282	-566.236389	92.102753	963.566101	350.993042	-52.075737	924.365784	370.873810	129.664719
-571.593628	197.461639	869.087769	-581.415222	-2.569340	859.371826	-686.883362	243.712967	416.883850	-632.536804	-21.514086	470.034424	-666.874817	245.748993	64.979988	-691.912109	-3.249990	74.249298	-595.830017	299.274780	1287.140259	-591.988342	-92.371460	1290.726563	-553.585938	99.141502	1320.900757	-541.574158	98.720413	1588.736328	-628.487732	331.499817	1052.047974	-620.331360	-140.222321	1058.544067	-513.726135	289.032227	812.645508	-509.269409	-93.364807	825.009460	-566.239868	92.117531	963.558777	351.026581	-52.048557	924.387146	370.894501	129.674728
-571.635681	197.452866	869.085449	-581.392151	-2.591475	859.374329	-686.901611	243.739838	416.901031	-632.530151	-21.514017	470.036560	-666.907959	245.735184	64.959351	-691.924316	-3.250175	74.251129	-595.900940	299.279419	1287.144165	-591.979614	-92.394157	1290.746460	-553.730774	99.213028	1320.876587	-541.655701	98.741722	1588.744019	-628.569519	331.531555	1052.016479	-620.296387	-140.171692	1058.553345	-513.753784	289.038422	812.643372	-509.215759	-93.324600	825.019897	-566.258606	92.108582	963.560181	351.023682	-52.050335	924.383911	370.897949	129.683548
-571.626587	197.452850	869.083130	-581.366455	-2.603420	859.403015	-686.893921	243.721603	416.894135	-632.505920	-21.498365	470.031586	-666.920044	245.735489	64.955933	-691.998718	-3.250937	74.260017	-596.004028	299.296692	1287.107788	-592.030334	-92.387299	1290.747925	-553.678040	99.147408	1320.909302	-541.725159	98.758888	1588.743896	-628.632813	331.509888	1052.016724	-620.287903	-140.233887	1058.562866	-513.780029	289.061493	812.631348	-509.493835	-93.597641	824.815186	-566.261230	92.119987	963.576355	351.049347	-52.045673	924.378967	370.944763	129.690811
-571.632751	197.456879	869.119995	-581.335144	-2.569594	859.397888	-686.898132	243.711548	416.892212	-632.475464	-21.462515	470.026581	-666.943542	245.759674	64.971710	-691.955444	-3.250412	74.250961	-596.083557	299.293915	1287.110229	-592.019714	-92.359413	1290.753174	-553.730957	99.179001	1320.901367	-541.781433	98.791763	1588.728149	-628.659363	331.459473	1051.986084	-620.207825	-140.187134	1058.562378	-513.793518	289.040192	812.633789	-509.094238	-93.283577	825.030945	-566.263184	92.119850	963.592651	351.074982	-52.039898	924.388306	370.947327	129.693665
-571.601501	197.435638	869.109070	-581.267639	-2.595807	859.408813	-686.836304	243.661911	416.883087	-632.453308	-21.439234	470.031738	-666.921082	245.746445	64.964333	-691.976135	-3.201884	74.252579	-596.191772	299.300842	1287.080933	-592.057861	-92.363152	1290.749268	-553.739380	99.163116	1320.900269	-541.833862	98.828705	1588.726318	-628.677551	331.416260	1051.977417	-620.169067	-140.204742	1058.536255	-513.790222	289.025787	812.643799	-508.967285	-93.235321	825.082764	-566.240112	92.110069	963.596130	351.085693	-52.029377	924.382507	370.969147	129.667877
-571.610168	197.467926	869.122375	-581.257751	-2.596151	859.405762	-686.841125	243.682175	416.890198	-632.443970	-21.460659	470.045715	-666.924438	245.729523	64.959877	-691.976685	-3.221287	74.284866	-596.249268	299.297150	1287.082642	-592.055725	-92.348122	1290.755005	-553.793274	99.154480	1320.914551	-541.887390	98.852631	1588.720947	-628.725159	331.411652	1051.950928	-620.138245	-140.187592	1058.541748	-513.787109	289.025238	812.640808	-508.914154	-93.187500	825.094788	-566.253601	92.120361	963.602417	351.097931	-52.026363	924.397888	370.991333	129.706375
-571.590149	197.454422	869.101013	-581.206543	-2.587926	859.399414	-686.814941	243.691254	416.914063	-632.441101	-21.460663	470.059143	-666.916687	245.738419	64.974876	-692.018616	-3.200643	74.281128	-596.325256	299.281982	1287.075806	-592.126831	-92.386040	1290.727417	-553.851318	99.183563	1320.921997	-541.927368	98.864777	1588.730713	-628.712463	331.336639	1051.958984	-620.092712	-140.208466	1058.559204	-513.756104	289.050018	812.655823	-508.833801	-93.172066	825.106873	-566.224609	92.126427	963.589661	351.091370	-52.019463	924.396118	370.987946	129.706879
-571.595947	197.440094	869.108154	-581.159485	-2.593939	859.411987	-686.788879	243.678741	416.914642	-632.416992	-21.448767	470.058136	-666.951904	245.741379	64.972298	-691.935059	-3.217639	74.277237	-596.381104	299.301208	1287.094238	-592.105896	-92.358185	1290.732788	-553.890808	99.196976	1320.934082	-541.979004	98.919502	1588.707886	-628.772766	331.367249	1051.930054	-620.038513	-140.201599	1058.521729	-513.747803	289.048859	812.634888	-508.776978	-93.146866	825.097168	-566.227417	92.122414	963.602234	351.139221	-51.990795	924.388855	371.011322	129.728333
[truncated: 210 more rows]
[truncated: 40 more columns]
