# Supplementary material for: A dyadic stimulus set of audiovisual affective displays for the study of multisensory, emotional, social interactions
Source: Behav Res Methods. 2015 Nov 5;48(4):1285–95. doi: 10.3758/s13428-015-0654-4 (PMC5101291; doi:10.3758/s13428-015-0654-4)
Supplement: Supplementary file 1 — (ZIP 270 MB) [file 13428_2015_654_MOESM1_ESM.zip › supplementary_material_2_stimuli_set_files/A/A24.txt]

-591.401855	190.467316	872.215942	-604.665039	-7.452341	860.577087	-684.910522	241.132294	413.611053	-640.032349	-38.631363	469.953796	-662.857666	239.505829	63.621635	-689.959717	-25.284470	74.308350	-606.195557	289.593506	1287.146851	-601.492126	-96.054070	1293.032593	-567.160828	94.320381	1321.093994	-567.054260	95.108124	1591.455811	-640.291382	320.821167	1050.873291	-631.530334	-143.321320	1059.020020	-528.488586	284.634460	807.451599	-521.361755	-98.107063	823.933228	-586.983826	84.935234	965.566589	363.454010	-52.342777	924.638733	378.272797	129.282013
-590.401550	189.209412	872.053162	-601.807922	-9.666259	862.057983	-684.333618	240.768799	413.359009	-639.573975	-38.296494	470.391052	-662.407288	239.446060	63.588593	-689.943787	-25.477980	74.600708	-606.107483	289.763733	1287.103638	-601.495544	-95.888313	1292.983765	-567.156372	94.534737	1321.082153	-567.008728	95.399796	1591.452881	-640.219177	320.943970	1050.800293	-631.396057	-143.083801	1059.023315	-528.429626	284.749908	807.382935	-521.198853	-97.704964	823.998047	-585.727966	84.185616	966.358765	363.420685	-52.350231	924.643555	378.264435	129.271042
-591.266235	190.561493	872.159058	-604.231323	-7.472064	860.765625	-684.904236	241.190201	413.549805	-639.879639	-38.425453	470.005402	-662.658813	239.469849	63.595352	-689.806519	-25.368185	74.458473	-606.016418	289.966858	1287.055786	-601.421936	-95.696770	1293.004883	-567.092529	94.707726	1321.100952	-566.967346	95.681763	1591.445679	-639.709106	320.580658	1050.624390	-631.252930	-142.784637	1058.986816	-526.151001	285.245941	809.599060	-520.973938	-97.232018	824.083191	-586.776001	85.119759	965.650635	363.400421	-52.359993	924.622925	378.263306	129.253601
-591.521057	190.986313	872.167053	-604.863953	-6.812828	860.417603	-685.151062	241.375000	413.601685	-639.895569	-38.397034	469.892212	-662.857056	239.517975	63.603867	-690.005737	-25.579622	74.774155	-605.926697	290.126099	1287.001831	-601.343018	-95.524864	1293.020874	-567.033630	94.912949	1321.072388	-566.919678	95.969788	1591.444824	-639.603760	320.678284	1050.598267	-631.125427	-142.542603	1058.983887	-526.079895	285.365204	809.563904	-520.855652	-96.866608	824.090393	-587.037659	85.444435	965.445984	363.369537	-52.345470	924.620300	378.238892	129.265625
-591.414551	191.074341	872.150330	-604.669861	-6.788439	860.466614	-685.185303	241.444016	413.601654	-639.813232	-38.319565	469.907593	-662.930176	239.548706	63.594654	-689.949707	-25.476191	74.699203	-605.853027	290.312866	1286.971680	-601.237488	-95.326355	1293.053101	-566.946899	95.097977	1321.094971	-566.860046	96.271935	1591.429443	-639.579529	320.855530	1050.551147	-631.004639	-142.360809	1059.030762	-526.064026	285.482086	809.489075	-520.696106	-96.474960	824.140991	-586.914795	85.542168	965.468018	363.349609	-52.351749	924.612366	378.240417	129.264954
-591.378418	191.147934	872.112061	-604.572998	-6.693464	860.497253	-685.209290	241.503708	413.570038	-639.733643	-38.188984	469.897736	-662.832581	239.531677	63.591702	-689.757385	-25.372122	74.564644	-605.763794	290.528046	1286.938232	-601.143066	-95.100433	1293.059448	-566.810669	95.293510	1321.106323	-566.794861	96.543434	1591.425415	-639.519897	320.985291	1050.488892	-630.850586	-142.168808	1059.053589	-526.030334	285.544617	809.424316	-520.545288	-96.134087	824.184326	-586.854248	85.663910	965.467346	363.303345	-52.371712	924.626465	378.204803	129.268478
-590.094482	189.636780	871.907654	-600.843567	-9.465034	862.138489	-684.502686	241.043839	413.257324	-639.051819	-37.719204	470.447876	-662.301575	239.521881	63.569347	-689.533691	-25.399433	74.549377	-605.695313	290.723999	1286.893066	-600.978638	-94.899307	1293.110962	-566.717407	95.496338	1321.086182	-566.733582	96.837982	1591.415527	-639.453186	321.159485	1050.452881	-630.706238	-141.926407	1059.104980	-525.976807	285.619171	809.369751	-520.363892	-95.768921	824.250183	-585.131836	84.654732	966.338989	363.290131	-52.337849	924.628601	378.191223	129.253799
-590.067688	189.709015	871.876282	-600.738647	-9.360247	862.170349	-684.594543	241.120895	413.245209	-638.952454	-37.599850	470.446472	-662.294678	239.505676	63.557907	-689.369568	-25.142864	74.248299	-605.621094	290.938660	1286.856934	-600.875671	-94.681908	1293.117310	-566.651428	95.730965	1321.088867	-566.666992	97.108055	1591.416504	-639.452942	321.376343	1050.387451	-630.553833	-141.709381	1059.113525	-525.955383	285.703979	809.313293	-520.147217	-95.385529	824.317505	-585.058289	84.777489	966.340271	363.233185	-52.351303	924.620239	378.157471	129.247849
-590.026062	189.875595	871.808289	-600.745605	-9.244769	862.117310	-684.652771	241.173615	413.251312	-638.890747	-37.517456	470.441406	-662.283447	239.502701	63.562637	-689.550049	-25.111555	74.275345	-605.577881	291.129974	1286.807617	-600.711487	-94.469337	1293.139648	-566.595215	95.966927	1321.044922	-566.606384	97.400803	1591.400269	-639.406860	321.561493	1050.337036	-630.395020	-141.412918	1059.127441	-525.934143	285.805420	809.295715	-519.925903	-95.047005	824.390076	-585.021362	84.923866	966.278015	363.218597	-52.344009	924.626953	378.149536	129.234680
-589.974426	190.033035	871.804199	-600.697144	-9.042337	862.105286	-684.695862	241.223297	413.244446	-638.846924	-37.484421	470.440094	-662.267517	239.530609	63.563831	-689.691711	-25.281162	74.510864	-605.524841	291.316284	1286.786133	-600.564026	-94.230186	1293.157715	-566.501587	96.205582	1321.042969	-566.625366	97.620300	1591.330933	-639.377930	321.758209	1050.268433	-630.252625	-141.166595	1059.138550	-525.904724	286.023010	809.239990	-519.764160	-94.751328	824.396851	-584.958313	85.097855	966.268250	363.171051	-52.343967	924.617859	378.127655	129.246948
-589.830750	190.159805	871.770935	-600.568237	-8.914687	862.103943	-684.754028	241.288589	413.235168	-638.754883	-37.408127	470.446381	-662.207886	239.510727	63.546478	-689.504395	-25.082258	74.299973	-605.460754	291.493378	1286.749268	-600.529602	-94.054306	1293.146240	-566.406189	96.395149	1321.038818	-566.454224	97.990677	1591.389404	-639.375854	321.937134	1050.215576	-630.117554	-140.944611	1059.120728	-525.900574	286.210663	809.187012	-519.611389	-94.494270	824.426025	-584.832458	85.240669	966.252869	363.166931	-52.344017	924.610107	378.104767	129.272903
-589.747192	190.313263	871.766052	-600.495911	-8.749722	862.107544	-684.826843	241.335068	413.243317	-638.704651	-37.363533	470.457642	-662.186707	239.527496	63.510296	-689.525879	-25.076385	74.294701	-605.416687	291.712585	1286.723877	-600.377014	-93.848701	1293.185425	-566.301270	96.569794	1321.028320	-566.370728	98.257004	1591.379517	-639.321228	322.044434	1050.171387	-629.948914	-140.783432	1059.157227	-525.879639	286.334900	809.155701	-519.476257	-94.289322	824.453186	-584.745972	85.402809	966.251526	363.146576	-52.364502	924.612244	378.091949	129.246262
-589.640930	190.431000	871.738342	-600.414795	-8.644623	862.088074	-684.841492	241.395096	413.223511	-638.581604	-37.290321	470.470917	-662.264038	239.599945	63.544678	-689.545471	-25.365005	74.710213	-605.350830	291.943420	1286.684692	-600.258545	-93.650665	1293.203247	-566.173157	96.764122	1321.033447	-566.280701	98.511086	1591.373291	-639.265076	322.181122	1050.128906	-629.812500	-140.638657	1059.190674	-525.851440	286.535126	809.127014	-519.308044	-94.092567	824.474121	-584.642883	85.516869	966.227051	363.130585	-52.341389	924.604431	378.096588	129.226990
-589.561462	190.598846	871.717957	-600.341431	-8.482233	862.083008	-684.939453	241.499283	413.232727	-638.485229	-37.208347	470.452393	-662.239014	239.613785	63.506241	-689.358459	-25.031960	74.346062	-605.292542	292.163849	1286.647339	-600.079407	-93.427864	1293.218872	-566.109436	97.039391	1321.022705	-566.180908	98.744774	1591.368164	-639.214539	322.316986	1050.121582	-629.658386	-140.543213	1059.218628	-525.840210	286.755280	809.081177	-519.182434	-93.933815	824.480652	-584.556274	85.688957	966.213684	363.149597	-52.333179	924.592468	378.105835	129.253220
-589.465210	190.719849	871.711670	-600.273254	-8.382105	862.079041	-685.013123	241.584549	413.228180	-638.378967	-37.121765	470.487610	-662.232300	239.617401	63.508846	-689.424011	-25.022186	74.356781	-605.245728	292.368408	1286.619019	-599.919556	-93.216103	1293.258667	-565.994934	97.267830	1321.028198	-566.179565	98.912193	1591.273193	-639.205811	322.525604	1050.078979	-629.478943	-140.368744	1059.246216	-525.809753	286.990387	809.059326	-519.003113	-93.721535	824.503235	-584.463318	85.799217	966.207397	363.087402	-52.343025	924.598083	378.070984	129.257507
-589.308594	190.856842	871.681641	-600.180359	-8.251294	862.075989	-685.050110	241.645767	413.235748	-638.256714	-37.047283	470.488922	-662.276367	239.656876	63.486492	-689.384644	-24.991274	74.380264	-605.183044	292.546539	1286.568115	-599.770386	-93.004631	1293.270508	-565.881592	97.485260	1321.025879	-566.058228	99.201111	1591.285645	-639.223083	322.751129	1050.039917	-629.330017	-140.146362	1059.246948	-525.808594	287.177002	809.015625	-518.867004	-93.580612	824.504639	-584.341064	85.943542	966.191711	363.089783	-52.306805	924.601929	378.054321	129.266129
-589.210754	190.949707	871.645264	-600.079773	-8.155723	862.061523	-685.100708	241.707809	413.260071	-638.165344	-36.962112	470.469269	-662.223755	239.642609	63.481838	-689.331360	-24.969606	74.383362	-605.133606	292.736816	1286.525024	-599.677063	-92.810539	1293.261230	-565.777771	97.715149	1320.991089	-565.957825	99.467911	1591.259277	-639.162476	322.932465	1050.003662	-629.148376	-139.980591	1059.254517	-525.776062	287.347961	808.989319	-518.713867	-93.439240	824.501770	-584.224426	86.047844	966.164978	363.067352	-52.289742	924.589722	378.034973	129.291779
-589.103027	191.056183	871.618469	-599.982117	-8.040195	862.055298	-685.136475	241.766861	413.251465	-638.080811	-36.945732	470.438721	-662.213074	239.669724	63.479141	-689.606445	-25.287634	74.839333	-605.042480	292.925140	1286.464844	-599.466858	-92.601738	1293.276489	-565.682861	97.937714	1320.988647	-565.752014	99.795944	1591.335083	-639.148315	323.143097	1049.969116	-628.974426	-139.773712	1059.289307	-525.758301	287.479553	808.941956	-518.565430	-93.330345	824.538330	-584.111389	86.167816	966.147888	363.057953	-52.282932	924.585938	378.018402	129.312592
-588.988831	191.196991	871.597961	-599.925537	-7.940886	862.059875	-685.202087	241.853989	413.272369	-638.033630	-36.933395	470.420715	-662.267761	239.697937	63.484299	-689.581604	-25.257566	74.826645	-604.976685	293.141296	1286.414551	-599.411621	-92.422661	1293.248169	-565.560486	98.113564	1320.967773	-565.644348	100.035675	1591.323975	-639.103943	323.275482	1049.945313	-628.811707	-139.634827	1059.300049	-525.727295	287.604523	808.899597	-518.427307	-93.239769	824.537415	-584.013062	86.297806	966.139099	363.060242	-52.277790	924.586304	378.010986	129.295502
-589.041565	191.566696	871.599548	-600.532349	-7.364016	861.934937	-685.342468	241.946777	413.309998	-638.035461	-36.942127	470.351990	-662.273499	239.695221	63.465427	-689.622681	-25.281187	74.886124	-604.883240	293.342926	1286.391968	-599.250916	-92.243881	1293.317749	-565.449646	98.300522	1320.922241	-565.534607	100.268150	1591.310181	-639.086792	323.458191	1049.901123	-628.663513	-139.488464	1059.314819	-525.691101	287.762024	808.867859	-518.293152	-93.169380	824.545288	-584.256714	86.669029	966.062805	363.060852	-52.281952	924.584961	378.012177	129.303528
-588.913696	191.670700	871.555481	-600.459167	-7.240412	861.915039	-685.446716	242.037918	413.354309	-637.934692	-36.896103	470.307037	-662.344788	239.696228	63.462132	-689.526367	-25.160234	74.770386	-604.848328	293.524506	1286.360107	-599.180420	-92.072327	1293.344849	-565.325989	98.506248	1320.919800	-565.418701	100.506012	1591.320313	-639.050476	323.644043	1049.849976	-628.518372	-139.327682	1059.313965	-525.658997	287.901886	808.834717	-518.172424	-93.136299	824.553528	-584.152588	86.791245	966.030884	363.056641	-52.284775	924.582458	378.015686	129.302841
-588.756287	191.803650	871.541199	-600.330261	-7.168746	861.925171	-685.440002	242.044525	413.349548	-637.831116	-36.827396	470.288269	-662.264343	239.692139	63.464211	-689.495300	-25.170918	74.813560	-604.720459	293.729736	1286.326660	-598.978516	-91.849396	1293.408325	-565.200745	98.708275	1320.922241	-565.308044	100.751129	1591.306152	-638.955872	323.801575	1049.848999	-628.362122	-139.173782	1059.357300	-525.626099	288.160095	808.791565	-518.009888	-93.089699	824.593018	-584.014771	86.906143	966.030090	363.046844	-52.297234	924.579895	378.004791	129.313614
-588.607117	191.901169	871.525879	-600.191772	-7.082507	861.932007	-685.479614	242.110352	413.364319	-637.772339	-36.784702	470.289429	-662.225159	239.702881	63.471375	-689.544312	-25.192238	74.897057	-604.581421	293.866943	1286.217896	-598.874512	-91.646454	1293.426880	-565.072754	98.924225	1320.922974	-565.187073	100.985641	1591.305054	-638.904663	323.985718	1049.825928	-628.226685	-139.073990	1059.404419	-525.600037	288.406616	808.759644	-517.885376	-93.088837	824.594360	-583.875732	87.009041	966.026917	363.039001	-52.291447	924.568237	377.998199	129.300247
-588.461609	192.045425	871.511230	-600.096497	-6.918030	861.879395	-685.482483	242.134720	413.390991	-637.672729	-36.721943	470.256989	-662.254822	239.723053	63.489857	-689.563538	-25.216345	74.965355	-604.512634	294.142395	1286.294434	-598.717285	-91.429977	1293.488647	-564.930786	99.140289	1320.940674	-565.067871	101.220482	1591.300903	-638.807129	324.145020	1049.839111	-628.090637	-138.982773	1059.443481	-525.584167	288.625214	808.711792	-517.764282	-93.066414	824.605469	-583.739502	87.140488	965.990417	363.026031	-52.275585	924.577881	377.982819	129.306290
-588.327759	192.175262	871.482910	-599.999634	-6.812322	861.887146	-685.492249	242.209213	413.396729	-637.577454	-36.672485	470.222321	-662.233093	239.709778	63.488579	-689.508606	-25.149248	74.895599	-604.389160	294.352661	1286.270752	-598.571106	-91.238823	1293.524048	-564.819519	99.314659	1320.940674	-564.944092	101.453163	1591.295532	-638.748047	324.339813	1049.818726	-627.955261	-138.879898	1059.477173	-525.567139	288.838593	808.631592	-517.612244	-93.058571	824.630371	-583.627808	87.275108	965.981384	363.022858	-52.278381	924.575684	377.991913	129.328964
-588.194214	192.276093	871.475220	-599.857849	-6.720267	861.890625	-685.546692	242.284775	413.416168	-637.428223	-36.604038	470.240997	-662.197815	239.713425	63.473827	-689.238647	-24.844313	74.535294	-604.227417	294.450836	1286.201782	-598.401672	-91.041733	1293.593384	-564.645081	99.481201	1320.939209	-564.828735	101.669586	1591.284180	-638.678162	324.520996	1049.818970	-627.833374	-138.785217	1059.540405	-525.505066	289.000610	808.580688	-517.477661	-93.082756	824.658142	-583.479614	87.377220	965.978455	363.033783	-52.278591	924.581543	378.003082	129.312698
-588.063293	192.312515	871.429199	-599.761658	-6.622749	861.902649	-685.511719	242.341049	413.409241	-637.269775	-36.496048	470.246857	-662.268860	239.705948	63.457611	-689.385071	-25.068634	74.844055	-604.131653	294.673645	1286.229736	-598.261536	-90.870399	1293.652222	-564.541016	99.664047	1320.914551	-564.703308	101.886719	1591.287354	-638.574219	324.709961	1049.769409	-627.707397	-138.699631	1059.573608	-525.434265	289.156219	808.537537	-517.338623	-93.066788	824.699646	-583.362305	87.469414	965.962402	363.055573	-52.253952	924.574158	378.008667	129.336456
-587.917358	192.403412	871.411072	-599.656067	-6.575841	861.895386	-685.501038	242.395096	413.448822	-637.136597	-36.482132	470.270386	-662.293274	239.769852	63.485928	-689.447388	-25.191700	75.024910	-604.032104	294.835724	1286.173828	-598.224548	-90.729828	1293.638306	-564.377502	99.819305	1320.942261	-564.591675	102.100052	1591.280151	-638.490845	324.881256	1049.743530	-627.613586	-138.585281	1059.616089	-525.366638	289.223572	808.477722	-517.194946	-93.070129	824.742676	-583.237061	87.542786	965.950073	363.063293	-52.223667	924.563416	378.001678	129.339233
-587.742432	192.457001	871.375305	-599.518738	-6.528467	861.930847	-685.479858	242.421173	413.436371	-636.965881	-36.391983	470.282196	-662.326050	239.776215	63.488323	-689.144409	-24.844130	74.558853	-603.884094	295.013580	1286.136230	-598.148987	-90.596848	1293.649170	-564.234558	100.007286	1320.932373	-564.463501	102.329681	1591.265991	-638.375671	325.041016	1049.681519	-627.492310	-138.505310	1059.684326	-525.266907	289.362488	808.418701	-517.046326	-93.080002	824.787659	-583.097046	87.627777	965.953430	363.048279	-52.217979	924.550842	377.997894	129.367081
-587.579834	192.529938	871.370544	-599.328613	-6.457418	861.955017	-685.503479	242.491730	413.461456	-636.804321	-36.399139	470.283417	-662.367493	239.780472	63.492104	-689.105652	-24.808075	74.564796	-603.711243	295.211151	1286.106445	-598.113647	-90.441505	1293.619873	-564.111572	100.178596	1320.923706	-564.339172	102.547844	1591.268433	-638.213379	325.231506	1049.643921	-627.398376	-138.390015	1059.739136	-525.170471	289.513977	808.379700	-516.879822	-93.102242	824.850464	-582.934875	87.716431	965.965576	363.041962	-52.212582	924.559448	377.991455	129.355011
-587.409790	192.617599	871.356934	-599.229675	-6.407851	861.965149	-685.508240	242.544067	413.471252	-636.676758	-36.407780	470.313873	-662.360657	239.785187	63.494026	-689.061157	-24.833834	74.574631	-603.567871	295.373047	1286.026611	-597.912292	-90.270142	1293.722778	-564.007324	100.352974	1320.909424	-564.209106	102.776924	1591.271362	-638.078857	325.360168	1049.566040	-627.283752	-138.305115	1059.818115	-525.043030	289.564697	808.342041	-516.728088	-93.084221	824.908508	-582.795776	87.793884	965.963806	363.045044	-52.179840	924.556702	378.001892	129.355118
-587.221436	192.739182	871.354858	-599.091370	-6.310215	861.956665	-685.470520	242.562454	413.500641	-636.561096	-36.448460	470.312531	-662.356140	239.777115	63.490669	-689.046753	-24.829741	74.593971	-603.400513	295.537994	1285.973633	-597.831909	-90.092949	1293.751221	-563.857666	100.525276	1320.929688	-564.082397	102.983543	1591.259399	-637.935364	325.501068	1049.512939	-627.177246	-138.222961	1059.896973	-524.914124	289.580872	808.298096	-516.632996	-93.128906	824.961304	-582.638855	87.898659	965.958923	363.024078	-52.197723	924.560669	377.991486	129.376282
-587.069336	192.817429	871.340576	-598.961243	-6.252999	861.967224	-685.488220	242.631378	413.517426	-636.437134	-36.453461	470.302704	-662.349792	239.776047	63.497913	-689.018982	-24.829754	74.610710	-603.257202	295.678375	1285.914307	-597.674377	-89.935356	1293.829590	-563.724304	100.704117	1320.924316	-563.951965	103.192558	1591.258545	-637.750916	325.602905	1049.453247	-627.041138	-138.100296	1059.964966	-524.763428	289.628632	808.261230	-516.502197	-93.133942	825.027588	-582.495178	87.978035	965.957458	363.031677	-52.206516	924.557739	378.011414	129.393173
-586.911194	192.827286	871.312500	-598.855042	-6.208807	861.989441	-685.494141	242.648849	413.535370	-636.405823	-36.484158	470.306854	-662.425049	239.785553	63.494736	-689.006470	-24.790642	74.660690	-603.088318	295.823181	1285.843384	-597.562561	-89.776192	1293.896851	-563.602966	100.860901	1320.924316	-563.832581	103.407883	1591.256470	-637.593872	325.700317	1049.383057	-626.920837	-138.048767	1060.038330	-524.591431	289.793152	808.205566	-516.384827	-93.140289	825.074646	-582.355286	88.025978	965.954834	363.027802	-52.194443	924.544250	378.006561	129.418182
-586.712036	192.895004	871.285034	-598.671082	-6.158862	861.987976	-685.465820	242.685120	413.543762	-636.369568	-36.449665	470.302277	-662.325012	239.783554	63.500103	-688.994385	-24.773266	74.662933	-602.945435	295.936096	1285.773438	-597.378845	-89.636871	1293.998535	-563.453064	100.985825	1320.943115	-563.691772	103.616966	1591.265869	-637.446777	325.803864	1049.301758	-626.769531	-137.937744	1060.085083	-524.404724	289.792938	808.149719	-516.227173	-93.128120	825.161926	-582.179382	88.098259	965.942688	363.017578	-52.151073	924.546387	378.012604	129.412857
-586.528198	193.021225	871.265137	-598.619202	-6.037156	861.941467	-685.468933	242.757294	413.582214	-636.348511	-36.422340	470.278259	-662.457458	239.790588	63.484463	-688.960693	-24.757624	74.658676	-602.821777	296.062469	1285.715210	-597.337646	-89.534576	1294.031738	-563.327820	101.106224	1320.921387	-563.567688	103.865387	1591.251953	-637.246826	325.804382	1049.215942	-626.663025	-137.889816	1060.150757	-524.223389	289.900177	808.091919	-516.109741	-93.156471	825.202881	-582.052673	88.201653	965.907471	363.016815	-52.152473	924.545593	377.998901	129.442474
-586.326416	193.061157	871.243896	-598.441467	-6.012030	861.947021	-685.420410	242.756058	413.579224	-636.333679	-36.317715	470.313995	-662.403320	239.792923	63.502518	-688.948364	-24.735416	74.663109	-602.698608	296.165802	1285.632324	-597.278259	-89.401268	1294.037354	-563.185852	101.243721	1320.919922	-563.527832	104.013763	1591.188599	-637.122803	325.960022	1049.134521	-626.533875	-137.853088	1060.208008	-524.026123	289.930969	808.023376	-515.982666	-93.173042	825.243469	-581.863647	88.246696	965.900391	363.018555	-52.152382	924.547668	377.999695	129.453705
-586.088623	193.125778	871.236694	-598.245728	-5.967260	861.934143	-685.407410	242.831223	413.587402	-636.328674	-36.189693	470.311127	-662.527527	239.814758	63.452675	-688.870300	-24.728907	74.659409	-602.545288	296.296539	1285.570190	-597.181030	-89.291634	1294.078613	-563.061584	101.385864	1320.908569	-563.305176	104.331322	1591.236084	-636.947388	326.055084	1049.069946	-626.415283	-137.794525	1060.267944	-523.800049	289.939667	807.983826	-515.845581	-93.181366	825.298645	-581.682800	88.298882	965.893982	363.001099	-52.102581	924.547546	377.991516	129.468124
-585.896973	193.150269	871.206726	-598.069946	-5.899639	861.914612	-685.382935	242.885208	413.609680	-636.330994	-36.017948	470.325409	-662.617432	239.873032	63.509087	-688.844604	-24.707186	74.647545	-602.436340	296.447327	1285.511108	-597.077881	-89.181786	1294.123901	-562.949951	101.505760	1320.907227	-563.185120	104.540901	1591.219727	-636.736816	326.093475	1049.013184	-626.268799	-137.735840	1060.309326	-523.572754	290.031586	807.928589	-515.706055	-93.160690	825.347229	-581.506042	88.348579	965.870178	362.986847	-52.096535	924.532227	377.999664	129.494110
-585.673828	193.209045	871.178955	-597.923462	-5.833941	861.894836	-685.321350	242.926910	413.618195	-636.387756	-35.881474	470.348541	-662.577271	239.869751	63.519344	-688.823608	-24.704681	74.652802	-602.301208	296.577759	1285.451782	-596.962585	-89.082016	1294.151733	-562.834473	101.618950	1320.900757	-563.065186	104.748650	1591.208740	-636.471069	326.099487	1048.927368	-626.146484	-137.684555	1060.347778	-523.337219	290.117950	807.872253	-515.551147	-93.145027	825.377197	-581.325195	88.410789	965.846802	362.987427	-52.075123	924.526428	378.004272	129.496124
-585.473206	193.257446	871.169434	-597.731750	-5.787808	861.883118	-685.315552	243.006409	413.641174	-636.447205	-35.745064	470.372528	-662.611877	239.879517	63.496052	-688.783630	-24.695221	74.655678	-602.179565	296.681854	1285.405029	-596.819946	-88.951027	1294.211914	-562.721741	101.714462	1320.870972	-562.936768	104.951355	1591.207153	-636.261475	326.101257	1048.850464	-626.007935	-137.613022	1060.371216	-523.065308	290.093109	807.801575	-515.367798	-93.154648	825.434692	-581.133667	88.456825	965.836609	362.992554	-52.069344	924.532837	377.997009	129.526917
-585.253296	193.251160	871.109802	-597.528503	-5.783914	861.865967	-685.204956	243.003220	413.644012	-636.502136	-35.628643	470.367371	-662.593811	239.876923	63.497799	-688.751282	-24.666254	74.660545	-602.052429	296.793030	1285.337158	-596.713867	-88.834229	1294.224609	-562.632141	101.837631	1320.869507	-562.813538	105.163330	1591.190796	-636.054504	326.170380	1048.734741	-625.859314	-137.547379	1060.415039	-522.827759	290.059631	807.724976	-515.227600	-93.158806	825.449707	-580.927856	88.475967	965.799927	362.977020	-52.052235	924.514648	378.016968	129.559341
-585.973083	194.554550	871.232117	-599.934265	-3.523023	860.461243	-685.745605	243.444839	413.905762	-636.936218	-35.727295	469.960052	-663.001709	239.930313	63.511349	-688.886169	-24.639595	74.676422	-601.927490	296.884949	1285.253418	-596.621277	-88.742645	1294.243408	-562.516663	101.952370	1320.853149	-562.679321	105.376320	1591.161499	-635.875000	326.184814	1048.647949	-625.736389	-137.492279	1060.450439	-522.574341	289.995697	807.646973	-515.046631	-93.124283	825.467346	-581.852478	89.339645	965.036499	362.976257	-52.025009	924.513367	378.017761	129.562653
-585.898743	194.751694	871.209656	-600.098755	-3.197774	860.206238	-685.785828	243.539551	413.979950	-637.064758	-35.733864	469.945465	-663.122437	239.947418	63.512520	-688.867065	-24.628870	74.676971	-601.784302	296.952789	1285.177612	-596.517456	-88.633224	1294.262085	-562.424072	102.044060	1320.832397	-562.542480	105.584808	1591.157959	-635.723877	326.283386	1048.551636	-625.616150	-137.396362	1060.481812	-522.324829	289.795471	807.600891	-514.877502	-93.112167	825.493713	-581.800781	89.461090	964.878052	362.947876	-52.018547	924.518860	377.996216	129.592560
-585.608032	194.701981	871.187744	-599.741760	-3.258749	860.284058	-685.698853	243.548767	413.969269	-637.094299	-35.637867	469.931976	-663.116699	239.971786	63.526299	-688.808472	-24.628937	74.660225	-601.660645	297.043427	1285.110229	-596.398621	-88.539742	1294.295776	-562.315063	102.142555	1320.830322	-562.408264	105.803017	1591.142212	-635.526978	326.288971	1048.461548	-625.475891	-137.346466	1060.528076	-522.076111	289.771545	807.555237	-514.763855	-93.116341	825.515930	-581.520325	89.462448	964.914490	362.898529	-52.030708	924.537048	377.968689	129.585114
-585.367065	194.697357	871.178955	-599.488770	-3.277016	860.266602	-685.602844	243.544586	413.983124	-637.125610	-35.562569	469.932404	-663.080994	239.953461	63.513775	-688.787598	-24.604317	74.654518	-601.528870	297.118042	1285.019897	-596.262451	-88.457069	1294.370117	-562.234680	102.243614	1320.806641	-562.282349	105.977043	1591.109375	-635.360901	326.349731	1048.376343	-625.339966	-137.317627	1060.574585	-521.797058	289.670654	807.507446	-514.600098	-93.113159	825.530151	-581.300110	89.449509	964.904297	362.897583	-52.026958	924.536194	377.969177	129.601822
-585.127563	194.818268	871.191284	-599.339111	-3.156314	860.189270	-685.579651	243.618225	414.051392	-637.183960	-35.472889	469.899750	-663.037231	239.970840	63.534889	-688.750122	-24.596169	74.657593	-601.400024	297.160248	1284.935547	-596.143311	-88.393333	1294.392212	-562.167542	102.355026	1320.784912	-562.149841	106.168022	1591.091187	-635.137573	326.376221	1048.280640	-625.190613	-137.239365	1060.609863	-521.547180	289.728149	807.472290	-514.400146	-93.090752	825.587402	-581.108154	89.520706	964.868958	362.893616	-51.995029	924.530640	377.966980	129.640564
-584.867676	194.839890	871.141968	-599.096802	-3.169578	860.191833	-685.536133	243.649460	414.081177	-636.706238	-35.042885	469.798767	-663.250977	239.993439	63.530853	-688.522278	-24.605137	74.558517	-601.263672	297.233368	1284.853027	-596.031799	-88.302696	1294.426025	-562.044617	102.386368	1320.786011	-562.019775	106.340149	1591.069824	-634.922607	326.344971	1048.212402	-625.057007	-137.216644	1060.646851	-521.302490	289.776459	807.422302	-514.251282	-93.116875	825.605713	-580.877441	89.552246	964.849609	362.872314	-51.973003	924.512817	377.955444	129.644287
-584.650696	194.823120	871.134216	-598.852661	-3.243919	860.196411	-685.406860	243.650757	414.100861	-636.708740	-34.929150	469.816162	-663.170349	239.970154	63.539967	-688.437622	-24.601187	74.495354	-601.135376	297.287354	1284.770508	-595.985596	-88.287094	1294.426147	-561.927551	102.481987	1320.774780	-561.924683	106.512619	1591.038208	-634.674072	326.313538	1048.156616	-624.917175	-137.187500	1060.661865	-521.052673	289.694763	807.369202	-514.066833	-93.092781	825.648499	-580.676453	89.518112	964.852051	362.876740	-51.982101	924.513184	377.959595	129.642899
-584.465332	194.853683	871.094177	-598.764526	-3.207397	860.125671	-685.387451	243.706512	414.121613	-637.323853	-35.188053	469.915710	-663.104065	239.981232	63.580467	-688.700500	-24.598557	74.554344	-600.940369	297.307098	1284.647217	-595.891663	-88.198914	1294.442871	-561.784180	102.530815	1320.788940	-561.787537	106.669258	1591.037842	-634.481262	326.319489	1048.082642	-624.776672	-137.127304	1060.684448	-520.819092	289.576172	807.323303	-513.909546	-93.090149	825.689270	-580.520996	89.529503	964.793152	362.848907	-51.957218	924.508850	377.935242	129.689697
-584.203125	194.829422	871.027710	-598.517883	-3.223804	860.123840	-685.260437	243.710953	414.134888	-637.384644	-35.110996	469.944672	-663.092163	240.005630	63.595646	-688.691528	-24.591143	74.555969	-600.854919	297.436890	1284.669189	-595.767639	-88.149895	1294.480835	-561.676880	102.597954	1320.778442	-561.649414	106.844467	1591.023071	-634.356750	326.389008	1047.959473	-624.624695	-137.112289	1060.702515	-520.566833	289.493011	807.270081	-513.692322	-93.065498	825.738403	-580.285034	89.541496	964.763123	362.820068	-51.938709	924.506165	377.926544	129.683197
-584.035461	194.834610	871.018433	-598.390259	-3.144938	860.082581	-685.130005	243.700439	414.134735	-637.414185	-35.005333	469.955780	-663.060120	239.960266	63.570045	-688.687134	-24.589075	74.566254	-600.672546	297.518829	1284.626465	-595.660889	-88.104424	1294.483521	-561.545227	102.646225	1320.781860	-561.506165	106.986244	1591.025757	-634.091797	326.301849	1047.915894	-624.475525	-137.087280	1060.733643	-520.326294	289.222534	807.207397	-513.507751	-93.078613	825.787659	-580.129333	89.562500	964.735596	362.809753	-51.952049	924.521851	377.933533	129.680069
-583.843201	194.867966	870.999451	-598.243469	-3.123560	860.056580	-685.075745	243.720871	414.171021	-637.398132	-34.978157	469.991150	-663.110352	239.973541	63.574619	-688.630493	-24.598875	74.569908	-600.550842	297.566254	1284.594482	-595.520630	-88.023300	1294.539063	-561.402710	102.703293	1320.762085	-561.385315	107.131485	1591.004150	-633.953674	326.352234	1047.818848	-624.324341	-137.076584	1060.741211	-520.068604	289.192841	807.167236	-513.291687	-93.049667	825.837341	-579.941833	89.583015	964.710693	362.771606	-51.909149	924.505371	377.884460	129.736511
-583.596680	194.833740	871.007874	-597.983643	-3.132579	860.078491	-684.939941	243.708221	414.190216	-637.420166	-34.924824	470.032257	-663.013916	239.960159	63.582294	-688.580078	-24.590878	74.582703	-600.384094	297.626587	1284.543701	-595.358948	-87.973618	1294.572388	-561.297791	102.746262	1320.745972	-561.255493	107.261841	1591.010010	-633.709229	326.303955	1047.751343	-624.149963	-137.038406	1060.769287	-519.846252	289.175690	807.112610	-513.085938	-93.033607	825.872375	-579.718506	89.570061	964.729736	362.743103	-51.891891	924.490234	377.854675	129.757141
-583.350891	194.884125	871.020325	-597.797241	-3.116545	860.078552	-684.931396	243.739395	414.248322	-637.431091	-34.927799	470.029785	-663.072144	239.964752	63.616211	-688.558228	-24.581474	74.607414	-600.246033	297.669922	1284.510620	-595.163086	-87.904694	1294.665527	-561.148865	102.786980	1320.750977	-561.234009	107.274223	1590.908691	-633.479065	326.300842	1047.679688	-624.023438	-137.013885	1060.802612	-519.616394	289.132202	807.077942	-512.945007	-93.050819	825.873840	-579.523071	89.596191	964.737854	362.718842	-51.894051	924.493652	377.845001	129.769363
-583.153870	194.927246	871.023865	-597.684143	-3.018253	860.043274	-684.896851	243.765381	414.297913	-637.503967	-34.918316	470.021667	-663.063232	239.948685	63.622021	-688.539734	-24.558804	74.592216	-600.097656	297.712738	1284.458618	-595.008606	-87.859383	1294.695313	-561.014648	102.850632	1320.741455	-561.119873	107.392181	1590.872925	-633.237488	326.251587	1047.662476	-623.857361	-136.948380	1060.815063	-519.409424	289.157867	807.034912	-512.727173	-93.013252	825.961853	-579.368286	89.641151	964.720398	362.678375	-51.851627	924.492249	377.794525	129.797638
-582.920959	194.904099	871.009827	-597.452515	-3.026629	860.062744	-684.834045	243.796371	414.322235	-637.498474	-34.850563	470.011444	-663.100830	239.958023	63.641392	-688.476013	-24.559319	74.578102	-599.931396	297.758942	1284.399780	-594.974365	-87.862915	1294.656372	-560.903748	102.900162	1320.729736	-560.864746	107.604492	1590.971313	-633.029968	326.256439	1047.631226	-623.731689	-136.930984	1060.822144	-519.229553	289.207947	807.012939	-512.512024	-92.983719	826.012390	-579.144043	89.642128	964.725037	362.644135	-51.836945	924.485535	377.771271	129.810333
-582.748169	194.871170	870.977844	-597.262085	-3.030464	860.022644	-684.801636	243.788712	414.333618	-637.455383	-34.721256	470.017303	-663.025940	239.941544	63.636024	-688.451843	-24.524002	74.560539	-599.771362	297.773834	1284.348999	-594.879089	-87.810226	1294.665771	-560.754150	102.952698	1320.723633	-560.762695	107.706856	1590.946411	-632.889526	326.281036	1047.581543	-623.569031	-136.931458	1060.849243	-519.024353	289.161530	806.978333	-512.337219	-93.006897	826.051697	-578.964661	89.619881	964.689026	362.634766	-51.811436	924.473022	377.754547	129.830399
-582.519348	194.857758	870.957275	-597.092468	-3.007904	859.993042	-684.737244	243.799835	414.354523	-637.475708	-34.661182	470.010651	-663.113464	239.946518	63.610729	-688.457275	-24.512789	74.587784	-599.596436	297.823334	1284.324219	-594.747192	-87.792313	1294.691772	-560.610229	102.980598	1320.713135	-560.601624	107.817253	1590.937988	-632.771790	326.348663	1047.523438	-623.411499	-136.932602	1060.870483	-518.845642	289.127380	806.934204	-512.129028	-92.972023	826.095764	-578.768860	89.615753	964.663757	362.602081	-51.791313	924.483704	377.720184	129.879242
-582.325562	194.867233	870.934387	-596.917053	-2.984057	859.933533	-684.668213	243.812408	414.390503	-637.454895	-34.546524	470.001404	-662.989258	239.932907	63.657223	-688.421875	-24.506046	74.582649	-599.391174	297.855377	1284.268921	-594.656738	-87.755112	1294.663818	-560.479858	103.003311	1320.695190	-560.459595	107.905510	1590.926025	-632.540161	326.289368	1047.528442	-623.248108	-136.906998	1060.896362	-518.650635	289.019073	806.902588	-511.921265	-92.963028	826.158569	-578.565430	89.611351	964.619141	362.564026	-51.783829	924.477722	377.708344	129.896027
-582.146973	194.886673	870.939331	-596.758667	-2.965864	859.911255	-684.628296	243.825500	414.459320	-637.442200	-34.484562	470.031677	-663.013062	239.955704	63.666920	-688.418640	-24.483252	74.565331	-599.212097	297.869598	1284.238281	-594.588623	-87.720779	1294.651733	-560.355103	103.052986	1320.673706	-560.336182	107.971985	1590.901978	-632.413513	326.362152	1047.428711	-623.097351	-136.936218	1060.911011	-518.485474	288.954010	806.860962	-511.721527	-92.949921	826.201782	-578.395935	89.615410	964.609375	362.534515	-51.755051	924.485413	377.666290	129.927063
-581.944946	194.821075	870.924377	-596.583191	-2.942634	859.872009	-684.560425	243.796036	414.492218	-637.455627	-34.454884	470.036835	-663.019348	239.932907	63.678448	-688.392517	-24.467859	74.560913	-599.010071	297.901733	1284.193726	-594.446899	-87.712006	1294.660767	-560.289368	103.109962	1320.647339	-560.179382	108.022621	1590.896729	-632.197021	326.336823	1047.416870	-622.951965	-136.905701	1060.942139	-518.308044	288.809204	806.822388	-511.533051	-92.952896	826.244019	-578.197083	89.577103	964.580078	362.516022	-51.753597	924.486145	377.650208	129.927628
-581.715820	194.843063	870.926758	-596.400208	-2.909767	859.832397	-684.472290	243.776413	414.494720	-637.395752	-34.404079	470.009216	-662.947266	239.916275	63.683914	-688.363831	-24.468218	74.552437	-598.858643	297.918884	1284.173340	-594.371887	-87.673843	1294.612427	-560.169189	103.118652	1320.633057	-560.076782	108.060799	1590.857056	-632.070496	326.392883	1047.351563	-622.807739	-136.912048	1060.927979	-518.127686	288.730072	806.783813	-511.327057	-92.918320	826.253052	-577.985779	89.580269	964.559326	362.484558	-51.705925	924.480835	377.598206	129.925140
-581.510437	194.829468	870.913513	-596.141052	-2.922441	859.819214	-684.427734	243.738632	414.510254	-637.323425	-34.357388	470.015167	-662.858093	239.888168	63.722492	-688.342285	-24.468666	74.545128	-598.702576	297.929016	1284.096558	-594.212341	-87.638519	1294.622559	-560.027710	103.148705	1320.607056	-559.925842	108.087891	1590.838867	-631.812866	326.345856	1047.317383	-622.671265	-136.886276	1060.896851	-517.975342	288.799133	806.736572	-511.135376	-92.943413	826.251892	-577.756348	89.570335	964.546631	362.443634	-51.690762	924.483582	377.553894	129.971512
-581.314392	194.885986	870.888550	-595.954224	-2.917886	859.779419	-684.351624	243.711609	414.521362	-637.272583	-34.351135	469.989685	-662.889099	239.868362	63.701523	-688.329651	-24.478018	74.555717	-598.524292	297.970337	1284.060181	-594.137390	-87.633965	1294.587158	-559.905640	103.189392	1320.565674	-559.792175	108.135658	1590.796143	-631.668640	326.405853	1047.265747	-622.517639	-136.904526	1060.888672	-517.798706	288.778320	806.686157	-510.892517	-92.932205	826.267212	-577.562012	89.594429	964.513489	362.408997	-51.706940	924.473999	377.521301	129.987000
-581.143494	194.846359	870.861084	-595.769470	-2.868972	859.770508	-684.303589	243.707855	414.519806	-637.234192	-34.336132	469.981293	-662.827637	239.855896	63.686813	-688.301270	-24.476994	74.571472	-598.398193	297.990051	1283.995483	-593.998291	-87.611717	1294.597656	-559.765747	103.193565	1320.553589	-559.641174	108.164886	1590.765991	-631.495056	326.380585	1047.200684	-622.354492	-136.886139	1060.869873	-517.641968	288.846527	806.642517	-510.697144	-92.958984	826.255737	-577.386292	89.606400	964.496033	362.390778	-51.659084	924.456970	377.509918	130.006104
-580.970886	194.838013	870.835571	-595.523987	-2.900380	859.775146	-684.236023	243.705002	414.543549	-637.207153	-34.288311	469.964203	-662.789185	239.850235	63.689716	-688.282288	-24.477331	74.564796	-598.257324	298.006287	1283.957764	-593.887085	-87.576660	1294.565186	-559.644043	103.227066	1320.501709	-559.475159	108.193634	1590.728027	-631.364319	326.443634	1047.133789	-622.226746	-136.841309	1060.848511	-517.501404	288.849640	806.601074	-510.511139	-92.971909	826.225037	-577.182922	89.606758	964.487549	362.378815	-51.662735	924.462158	377.477692	130.029739
-580.805054	194.790863	870.799011	-595.324280	-2.863017	859.762390	-684.106628	243.650101	414.543610	-637.192688	-34.262531	470.007324	-662.768860	239.849655	63.716015	-688.281128	-24.467575	74.591125	-598.129761	298.032593	1283.932983	-593.780029	-87.550591	1294.559326	-559.456360	103.236504	1320.510864	-559.300415	108.226318	1590.703857	-631.215820	326.459717	1047.093750	-622.074219	-136.860413	1060.838745	-517.335938	288.944580	806.583679	-510.315918	-92.993118	826.254761	-576.983704	89.611862	964.461670	362.353668	-51.629169	924.455322	377.454041	130.022232
-580.631042	194.748215	870.772034	-595.085022	-2.896992	859.781067	-684.033203	243.638809	414.535156	-637.178223	-34.211643	470.029938	-662.706970	239.822571	63.753433	-688.266663	-24.428360	74.597824	-597.936584	297.976135	1283.836304	-593.610413	-87.504326	1294.558716	-559.341125	103.244896	1320.507080	-559.111877	108.230255	1590.685791	-631.117859	326.494415	1047.050781	-621.930969	-136.843903	1060.815430	-517.155579	289.000336	806.568726	-510.132874	-93.009102	826.246155	-576.790527	89.600639	964.460754	362.349518	-51.609192	924.461548	377.430481	130.040497
-580.473511	194.769470	870.789490	-594.854736	-2.838949	859.747925	-683.958618	243.643036	414.562073	-637.133484	-34.110470	470.046204	-662.747070	239.816360	63.753822	-688.242004	-24.411310	74.615196	-597.823792	298.063446	1283.896973	-593.486145	-87.491585	1294.532715	-559.203857	103.268570	1320.507202	-558.891113	108.243202	1590.679565	-631.011414	326.569641	1047.030151	-621.774902	-136.835510	1060.797119	-517.023621	289.001495	806.564758	-509.955811	-93.027306	826.247070	-576.601501	89.618202	964.452026	362.304596	-51.597492	924.461853	377.395233	130.035294
-580.285767	194.802338	870.777832	-594.593933	-2.854408	859.728638	-683.860107	243.599442	414.595276	-637.145691	-34.040115	470.066681	-662.686279	239.782516	63.738750	-688.485229	-24.679260	74.998291	-597.681458	298.111176	1283.893433	-593.306824	-87.484474	1294.518311	-559.122681	103.282875	1320.472046	-558.692749	108.237740	1590.650146	-630.764954	326.484558	1047.031006	-621.636292	-136.806915	1060.766724	-516.863708	289.032318	806.547852	-509.819458	-93.059784	826.202515	-576.388916	89.629471	964.438049	362.280029	-51.580826	924.462830	377.364288	130.035187
-580.072205	194.801788	870.772583	-594.278503	-2.831655	859.732361	-683.701782	243.555542	414.557617	-637.089478	-33.974876	470.101318	-662.610840	239.726501	63.739017	-688.450012	-24.675392	75.004395	-597.588745	298.113647	1283.866577	-593.175110	-87.465065	1294.468140	-558.963074	103.278557	1320.443359	-558.509216	108.213936	1590.602539	-630.626892	326.502686	1047.037231	-621.482544	-136.791443	1060.723877	-516.734741	289.021515	806.530762	-509.665283	-93.078194	826.191101	-576.155212	89.652016	964.441467	362.264313	-51.600903	924.469055	377.345856	130.057495
-579.871399	194.904144	870.786865	-594.023560	-2.761158	859.674255	-683.641479	243.547882	414.594543	-637.063660	-33.896641	470.094299	-662.639954	239.740601	63.769344	-688.432922	-24.658619	74.971687	-597.471252	298.121460	1283.841064	-593.009399	-87.467400	1294.453369	-558.850220	103.304787	1320.424805	-558.347717	108.201241	1590.558838	-630.519043	326.523956	1047.025513	-621.316528	-136.776825	1060.696411	-516.594849	289.042084	806.529663	-509.511169	-93.101982	826.171570	-575.939941	89.707108	964.418945	362.258789	-51.572269	924.455994	377.330536	130.091248
-579.742126	194.903870	870.762207	-593.823608	-2.709596	859.626587	-683.525818	243.545044	414.601501	-637.025696	-33.846500	470.091034	-662.720642	239.759796	63.803493	-688.541626	-24.698536	75.073952	-597.347107	298.081635	1283.753662	-592.872864	-87.457710	1294.416504	-558.719788	103.312431	1320.402100	-558.136047	108.175102	1590.536987	-630.382385	326.536316	1047.015259	-621.151245	-136.790100	1060.660522	-516.461121	289.099030	806.517517	-509.388855	-93.127678	826.108398	-575.770508	89.723190	964.381592	362.230988	-51.549236	924.442749	377.297760	130.105469
-579.585815	194.946426	870.758728	-593.601501	-2.649626	859.576965	-683.422668	243.540512	414.636810	-636.959473	-33.797943	470.088806	-662.679626	239.723465	63.782913	-688.202393	-24.375875	74.632713	-597.266174	298.087311	1283.736450	-592.670837	-87.427895	1294.447266	-558.576660	103.317856	1320.378052	-557.933350	108.160629	1590.510132	-630.227783	326.505737	1047.012085	-620.974731	-136.782181	1060.638184	-516.330933	289.099762	806.515747	-509.244141	-93.121452	826.088745	-575.596497	89.755409	964.355469	362.196533	-51.545403	924.461548	377.274567	130.077255
-579.419250	194.964035	870.731018	-593.397034	-2.602684	859.550537	-683.289001	243.525482	414.642059	-636.859192	-33.778980	470.116455	-662.663269	239.712463	63.776543	-688.205322	-24.367832	74.635735	-597.208740	298.109589	1283.738892	-592.505737	-87.406494	1294.413940	-558.468628	103.327881	1320.366699	-557.756165	108.151398	1590.473389	-630.124390	326.526978	1047.012939	-620.830505	-136.823807	1060.619629	-516.185303	289.093353	806.533386	-509.117096	-93.128464	826.032898	-575.411926	89.789536	964.328674	362.218903	-51.506569	924.450378	377.277771	130.099152
-579.281311	195.031143	870.737122	-593.177856	-2.547150	859.509460	-683.135437	243.517776	414.620178	-636.810059	-33.735870	470.107086	-662.623840	239.664795	63.816078	-688.211304	-24.352859	74.637543	-597.168152	298.210999	1283.818237	-592.351257	-87.424446	1294.407593	-558.352112	103.369347	1320.346802	-557.511414	108.135437	1590.456787	-629.986572	326.477875	1047.043457	-620.660156	-136.840103	1060.612793	-516.054626	289.154572	806.529419	-508.978638	-93.113991	826.006531	-575.237061	89.832390	964.310364	362.189423	-51.493023	924.455811	377.244720	130.108856
-579.148743	194.998001	870.716125	-592.981506	-2.497109	859.473083	-682.974182	243.500168	414.651367	-636.725281	-33.708714	470.098633	-662.655151	239.678513	63.829037	-688.182312	-24.364437	74.650475	-597.136597	298.223053	1283.840332	-592.158081	-87.413589	1294.395508	-558.228638	103.377296	1320.334595	-557.306091	108.123917	1590.434326	-629.844910	326.432831	1047.036499	-620.490479	-136.881638	1060.609253	-515.896057	289.236115	806.538696	-508.860962	-93.125107	825.967834	-575.055298	89.832909	964.279236	362.174347	-51.508877	924.457581	377.242859	130.104523
-578.978516	195.014313	870.701843	-592.675842	-2.474478	859.456665	-682.835938	243.504730	414.638733	-636.603455	-33.679001	470.134857	-662.620728	239.677948	63.806324	-688.168701	-24.351707	74.673897	-597.084900	298.233398	1283.839722	-592.028870	-87.403275	1294.380859	-558.131409	103.394241	1320.312988	-557.015259	108.137833	1590.464722	-629.825562	326.512695	1047.023193	-620.314819	-136.886887	1060.584106	-515.764832	289.343781	806.578552	-508.716614	-93.105385	825.912292	-574.830078	89.859428	964.265808	362.129883	-51.508968	924.460815	377.229065	130.091095
-578.852661	195.012695	870.682190	-592.483826	-2.448116	859.457703	-682.702087	243.490860	414.650177	-636.526611	-33.674793	470.152252	-662.718018	239.691345	63.800316	-688.196716	-24.350388	74.676765	-597.060730	298.243164	1283.831787	-591.872314	-87.403481	1294.324219	-558.044861	103.440582	1320.276733	-556.815491	108.106361	1590.429443	-629.790344	326.540649	1047.032715	-620.145142	-136.896027	1060.590088	-515.647217	289.435608	806.590027	-508.566559	-93.069977	825.909119	-574.676697	89.885269	964.257935	362.129547	-51.503609	924.445984	377.222717	130.132965
-578.662476	194.956924	870.672729	-592.144104	-2.508392	859.498596	-682.533081	243.482422	414.656525	-636.403015	-33.618996	470.210022	-662.633362	239.636826	63.783508	-688.161255	-24.340052	74.701416	-597.037903	298.240509	1283.848633	-591.695190	-87.384064	1294.326904	-557.917114	103.442047	1320.296509	-556.631714	108.093948	1590.392334	-629.718323	326.506104	1047.035156	-619.985596	-136.908051	1060.585327	-515.547241	289.506378	806.620667	-508.415314	-93.064636	825.864258	-574.458252	89.863754	964.281189	362.118011	-51.499882	924.432739	377.221252	130.143448
-578.498169	194.976303	870.675415	-591.921875	-2.475280	859.504150	-682.384644	243.462051	414.635376	-636.318115	-33.601185	470.205475	-662.646606	239.635040	63.840240	-688.043030	-24.345526	74.715111	-597.040588	298.231567	1283.858643	-591.564392	-87.423363	1294.269287	-557.861755	103.489502	1320.269287	-556.445923	108.070122	1590.371094	-629.617310	326.452515	1047.067505	-619.812134	-136.939468	1060.569580	-515.419373	289.596954	806.669556	-508.321838	-93.086952	825.822388	-574.283508	89.895348	964.287659	362.105591	-51.464531	924.429993	377.211121	130.142227
-578.313782	195.016251	870.708313	-591.699036	-2.404449	859.487793	-682.268311	243.434006	414.674744	-636.235718	-33.574078	470.190063	-662.566956	239.615005	63.847672	-687.989685	-24.334299	74.693741	-597.055481	298.242859	1283.892334	-591.307495	-87.401772	1294.303223	-557.771667	103.528023	1320.242065	-556.258179	108.048248	1590.331543	-629.602844	326.499847	1047.088867	-619.603271	-136.944336	1060.558960	-515.321899	289.681000	806.700134	-508.184418	-93.055779	825.774048	-574.121887	89.929764	964.299255	362.085938	-51.478817	924.418213	377.200806	130.136612
-576.998535	193.428085	870.556824	-587.971619	-5.203689	861.075989	-681.467957	242.948029	414.415649	-635.519409	-33.147480	470.712646	-662.175232	239.554337	63.863811	-687.717102	-24.318914	74.629822	-597.034485	298.232391	1283.912231	-591.100220	-87.395889	1294.255249	-557.662720	103.527107	1320.245605	-556.061523	108.027939	1590.310547	-629.571350	326.498657	1047.092529	-619.408325	-136.966080	1060.541626	-515.239624	289.786316	806.731812	-508.061798	-93.029564	825.724060	-572.382263	88.812202	965.163513	362.049835	-51.475060	924.422424	377.192657	130.139175
-576.841919	193.391052	870.525757	-587.702515	-5.140104	861.071472	-681.269226	242.893066	414.393555	-635.425476	-33.125992	470.709351	-662.086914	239.516113	63.861813	-687.702698	-24.320745	74.648361	-597.022827	298.223572	1283.910767	-590.892212	-87.413948	1294.240234	-557.560364	103.561989	1320.244873	-555.979370	107.977692	1590.235474	-629.582520	326.527405	1047.103149	-619.183472	-136.962555	1060.479004	-515.158081	289.924103	806.783997	-507.923737	-93.025520	825.688416	-572.187256	88.842621	965.148376	362.051819	-51.473385	924.424988	377.188232	130.152084
-576.723083	193.432861	870.541931	-587.559998	-5.069068	861.014587	-681.169800	242.931396	414.426514	-635.294861	-33.121967	470.711609	-662.139160	239.527924	63.895832	-687.728149	-24.304258	74.684395	-597.067322	298.231079	1283.919922	-590.653442	-87.400299	1294.223022	-557.479797	103.570366	1320.227539	-555.755920	108.016708	1590.206909	-629.594727	326.578186	1047.096191	-618.961304	-136.993912	1060.449341	-515.062439	290.055878	806.806641	-507.803131	-93.000854	825.628906	-572.060913	88.863213	965.126587	362.038300	-51.492699	924.435730	377.184998	130.152344
-576.542175	193.432510	870.538330	-587.353210	-5.019583	861.020447	-681.021301	242.896667	414.450012	-635.185364	-33.098259	470.702911	-662.014587	239.507462	63.922657	-687.687744	-24.305159	74.677025	-597.063416	298.231934	1283.941650	-590.524170	-87.419922	1294.123413	-557.381165	103.588699	1320.228760	-555.599243	108.006615	1590.170166	-629.607056	326.613342	1047.100708	-618.766846	-137.005936	1060.403442	-515.017395	290.146210	806.850708	-507.650818	-92.929604	825.596985	-571.897217	88.893967	965.131104	362.040680	-51.495464	924.437561	377.184052	130.152267
-576.399719	193.452972	870.537781	-587.139587	-5.003769	861.003540	-680.895081	242.909424	414.463318	-635.073486	-33.097980	470.741791	-662.032471	239.476898	63.892731	-687.792603	-24.311033	74.702942	-597.072266	298.267975	1283.969849	-590.360535	-87.412689	1294.083618	-557.295288	103.608971	1320.211792	-555.387695	108.005112	1590.169312	-629.630737	326.673035	1047.101807	-618.548706	-137.048157	1060.361206	-514.927063	290.289703	806.884033	-507.520508	-92.899605	825.524170	-571.741638	88.908798	965.124512	362.030823	-51.497353	924.425720	377.177521	130.168289
-576.230652	193.426102	870.522522	-586.926880	-5.004848	860.978699	-680.765320	242.857513	414.480988	-634.988525	-33.097099	470.719238	-662.019165	239.462051	63.891571	-687.754028	-24.299528	74.686111	-597.078003	298.255524	1283.973145	-590.191528	-87.413177	1294.064575	-557.204163	103.603706	1320.229126	-555.230713	107.993431	1590.129639	-629.546204	326.629791	1047.162231	-618.334900	-137.078720	1060.355225	-514.883972	290.355865	806.907166	-507.375214	-92.864967	825.485840	-571.559998	88.891960	965.105225	362.025085	-51.509926	924.441101	377.167542	130.118912
-576.098511	193.404968	870.548950	-586.691467	-4.997756	860.980774	-680.612244	242.856842	414.490723	-634.883911	-33.098686	470.745422	-661.834717	239.434631	63.948578	-687.701172	-24.300932	74.736191	-597.095825	298.226440	1283.996704	-589.976929	-87.400833	1294.030640	-557.135986	103.628372	1320.219971	-555.092712	107.976196	1590.089355	-629.625183	326.716064	1047.106934	-618.139099	-137.105774	1060.328979	-514.799316	290.444489	806.951965	-507.212189	-92.809601	825.455994	-571.405518	88.878670	965.122070	362.019714	-51.502598	924.440674	377.142883	130.151291
-575.924805	193.404510	870.532959	-586.468567	-4.984892	860.932983	-680.488525	242.841095	414.519653	-634.730774	-33.036942	470.725494	-661.889343	239.441711	63.946491	-687.699707	-24.301476	74.731262	-597.096741	298.229950	1284.004150	-589.783447	-87.424156	1294.026733	-557.048462	103.611694	1320.218628	-554.969604	107.973648	1590.059082	-629.598022	326.729156	1047.137451	-617.940002	-137.122025	1060.310913	-514.749329	290.509521	806.981628	-507.038696	-92.732414	825.412720	-571.209656	88.871216	965.089722	362.006470	-51.489750	924.433167	377.137970	130.151703
-575.759521	193.414520	870.549622	-586.237793	-4.996117	860.921753	-680.368225	242.791046	414.517151	-634.611267	-32.999325	470.717773	-661.812500	239.435837	63.965286	-687.671387	-24.296932	74.739563	-597.093323	298.186676	1283.985596	-589.624207	-87.430069	1294.017334	-556.965210	103.645302	1320.210449	-554.858215	107.975853	1590.022339	-629.619385	326.737946	1047.129517	-617.758972	-137.161972	1060.302979	-514.699829	290.644867	807.009399	-506.897797	-92.664246	825.350708	-571.024536	88.861160	965.093201	361.997955	-51.521698	924.442566	377.139465	130.122452
-575.832642	193.722870	870.579041	-586.595093	-4.651493	860.554688	-680.411316	242.890671	414.602051	-634.651978	-33.057480	470.688080	-661.881226	239.406296	63.968578	-687.754944	-24.285564	74.764870	-597.113586	298.179779	1283.997925	-589.473938	-87.458214	1294.017578	-556.901184	103.635811	1320.198975	-554.715637	107.991562	1590.016357	-629.655518	326.785583	1047.130005	-617.527893	-137.169617	1060.309082	-514.673523	290.678894	807.002014	-506.703522	-92.594238	825.351501	-571.105103	88.967789	964.898682	361.992157	-51.511662	924.446533	377.125092	130.153976
-575.682617	193.717560	870.584290	-586.596558	-4.510144	860.768066	-680.351929	242.875870	414.606232	-634.641907	-33.076241	470.652344	-661.876160	239.397156	63.972736	-687.845886	-24.291912	74.791565	-597.132324	298.183655	1284.022827	-589.294128	-87.462242	1294.037109	-556.812317	103.636810	1320.222534	-554.619202	107.999107	1590.000732	-629.679626	326.838409	1047.122925	-617.330200	-137.173340	1060.290771	-514.641113	290.811005	806.992493	-506.502838	-92.513313	825.362793	-571.113220	89.132088	965.021667	361.976868	-51.513222	924.452454	377.092407	130.136429
-575.582703	193.711456	870.562744	-586.421814	-4.495256	860.746094	-680.319092	242.879135	414.623016	-634.562439	-33.068165	470.657745	-661.897034	239.391876	63.955639	-687.842834	-24.292261	74.790482	-597.144104	298.170227	1284.031006	-589.187927	-87.501457	1294.014160	-556.750671	103.641846	1320.213013	-554.486084	108.013908	1589.995850	-629.672485	326.836609	1047.135620	-617.100891	-137.198502	1060.266357	-514.599487	290.932739	807.033630	-506.329407	-92.462814	825.355957	-570.976074	89.139488	965.000122	361.977905	-51.543476	924.457214	377.091095	130.123505
-576.401306	194.991592	870.658936	-588.873474	-2.279789	859.316956	-680.820435	243.240341	414.877747	-634.903442	-33.282162	470.278961	-662.298828	239.439224	63.983902	-687.816528	-24.268894	74.817528	-597.146484	298.142975	1284.032104	-588.984985	-87.517937	1294.039795	-556.670288	103.632149	1320.243896	-554.357788	108.052635	1589.999756	-629.668091	326.833038	1047.142578	-616.872009	-137.195557	1060.276855	-514.558411	291.057983	807.014343	-506.112335	-92.390640	825.376892	-571.955627	89.975807	964.210876	361.973297	-51.547417	924.449158	377.083832	130.092850
-576.428223	195.264832	870.719177	-589.187073	-1.838787	859.037476	-680.900574	243.287033	414.953522	-634.906860	-33.337090	470.211182	-662.347229	239.424896	63.976952	-688.010437	-24.280602	74.878983	-597.154968	298.127136	1284.033203	-588.805664	-87.554886	1294.077881	-556.593872	103.627121	1320.239258	-554.268616	108.080177	1589.995728	-629.671143	326.849060	1047.126953	-616.655762	-137.220749	1060.248779	-514.544556	291.175232	807.011963	-505.917297	-92.338600	825.374329	-572.017151	90.135361	964.076599	361.966370	-51.540524	924.447083	377.075806	130.117538
-576.204956	195.179367	870.702637	-588.796692	-1.977077	859.120178	-680.786743	243.253464	414.964600	-634.783386	-33.272499	470.250641	-662.257568	239.436920	64.043121	-687.966431	-24.282164	74.867455	-597.150391	298.085022	1284.020020	-588.627625	-87.599686	1294.117310	-556.464600	103.579361	1320.288696	-554.192383	108.103104	1589.987549	-629.671082	326.840088	1047.122803	-616.415771	-137.233780	1060.271118	-514.507751	291.305786	806.988892	-505.708588	-92.300362	825.397400	-571.787048	90.088493	964.122314	361.961823	-51.541996	924.443787	377.073334	130.104111
-576.018982	195.172424	870.699951	-588.519104	-1.986192	859.152283	-680.714355	243.177490	414.956360	-634.727661	-33.202801	470.234497	-662.271667	239.418762	64.039680	-687.940674	-24.281027	74.863396	-597.161499	298.063019	1283.984985	-588.463379	-87.626648	1294.146606	-556.420410	103.589394	1320.286133	-554.153442	108.150734	1589.950684	-629.630432	326.800934	1047.113525	-616.169739	-137.276413	1060.275146	-514.478027	291.396881	806.978333	-505.498047	-92.236145	825.412354	-571.590576	90.104927	964.142395	361.929779	-51.527260	924.452637	377.053711	130.104553
-575.890808	195.188278	870.706909	-588.375610	-1.983696	859.147278	-680.679688	243.186646	414.972382	-634.705688	-33.196892	470.286072	-662.169556	239.406250	64.024780	-687.933533	-24.248064	74.861015	-597.156860	298.064514	1283.976929	-588.319885	-87.645790	1294.184082	-556.349548	103.579910	1320.302734	-554.089783	108.208664	1589.940063	-629.690979	326.862091	1047.072754	-615.965515	-137.357712	1060.324097	-514.735962	291.493195	806.886963	-505.639343	-92.469917	825.232178	-571.461365	90.109741	964.143799	361.951904	-51.539253	924.453918	377.036774	130.128571
-575.818909	195.198410	870.706421	-588.281921	-1.898657	859.079956	-680.659363	243.165970	414.977905	-634.676880	-33.140091	470.245300	-662.213989	239.381119	64.066444	-687.902710	-24.229010	74.879288	-597.166626	298.037048	1283.937622	-588.103943	-87.651222	1294.256104	-556.258667	103.565254	1320.299316	-554.012146	108.264153	1589.944458	-629.686096	326.870850	1047.047974	-615.711548	-137.302902	1060.318359	-514.685791	291.541534	806.853760	-505.018616	-92.156883	825.495056	-571.350342	90.120934	964.104492	361.939545	-51.520561	924.456299	377.014740	130.134262
-575.676086	195.209885	870.708069	-588.047058	-1.923416	859.091370	-680.608337	243.133575	414.983551	-634.674744	-33.100227	470.287201	-662.132935	239.344910	64.058479	-687.911011	-24.227194	74.897423	-597.182068	297.997528	1283.892090	-588.003784	-87.681595	1294.265381	-556.216248	103.573051	1320.317261	-553.954956	108.521881	1589.932495	-629.634644	326.817596	1047.012939	-615.472351	-137.393097	1060.337646	-514.620239	291.599548	806.835205	-504.721405	-92.056610	825.592224	-571.187134	90.126839	964.114624	361.950745	-51.520485	924.448669	377.021820	130.109940
-575.536011	195.209641	870.725037	-587.873169	-1.924514	859.078064	-680.531372	243.084930	415.000488	-634.635376	-33.066765	470.305145	-662.154480	239.354065	64.059555	-687.927246	-24.227228	74.896378	-597.159729	297.955841	1283.878052	-587.896545	-87.722000	1294.285400	-556.154968	103.573990	1320.357300	-553.948425	108.379936	1589.907471	-629.587708	326.789459	1046.986816	-615.256592	-137.413574	1060.348999	-514.579468	291.664185	806.808716	-504.428070	-92.005936	825.671631	-571.042236	90.113487	964.116882	361.931458	-51.533131	924.453491	377.007202	130.128738
-575.374573	195.195007	870.735718	-587.628174	-1.948094	859.092468	-680.499573	243.070328	415.009949	-634.617615	-33.017483	470.284149	-662.157288	239.337402	64.068321	-687.835632	-24.236813	74.907455	-597.160461	297.937622	1283.850708	-587.839172	-87.755829	1294.276367	-556.080688	103.556313	1320.379395	-553.884888	108.429115	1589.925049	-629.504211	326.687622	1046.987793	-615.034546	-137.465347	1060.362549	-514.522156	291.645660	806.788025	-504.098694	-91.940895	825.776489	-570.876038	90.103111	964.134033	361.929382	-51.534103	924.468506	376.982086	130.092239
-575.275330	195.173126	870.729919	-587.470093	-1.953936	859.058838	-680.450867	243.051987	415.015869	-634.633362	-33.020523	470.306915	-662.113464	239.312347	64.076218	-687.927246	-24.242609	74.910820	-597.168823	297.903809	1283.838135	-587.748413	-87.766174	1294.322510	-556.003784	103.543465	1320.387085	-553.822449	108.502930	1589.937744	-629.460022	326.682068	1046.968628	-614.820313	-137.504364	1060.421143	-514.471069	291.638367	806.761658	-503.800751	-91.895378	825.863403	-570.740234	90.077530	964.112732	361.922424	-51.540901	924.460327	376.977417	130.093582
-575.228821	195.204315	870.710510	-587.372437	-1.884194	858.983826	-680.444092	243.080887	415.040558	-634.613403	-32.978035	470.290833	-662.184875	239.321594	64.075432	-687.923157	-24.242283	74.904938	-597.170471	297.881134	1283.827026	-587.655640	-87.798935	1294.331787	-555.947144	103.519608	1320.404907	-553.789917	108.575623	1589.928223	-629.388062	326.588684	1046.922852	-614.586792	-137.572235	1060.462036	-514.101563	291.577148	806.830383	-503.483215	-91.849899	825.966064	-570.648376	90.100533	964.061584	361.913727	-51.578487	924.469910	376.982880	130.071365
-575.103882	195.187393	870.727966	-587.156250	-1.911519	859.017944	-680.412109	243.071198	415.051666	-634.569824	-32.993793	470.315338	-662.142578	239.316147	64.077156	-687.914734	-24.242664	74.905937	-597.191101	297.860596	1283.823486	-587.571167	-87.825981	1294.348022	-555.893494	103.521904	1320.422729	-553.753845	108.635742	1589.919922	-629.348755	326.566895	1046.884888	-614.351135	-137.596405	1060.472778	-514.043823	291.597168	806.805786	-503.173187	-91.837387	826.063843	-570.506897	90.093575	964.091492	361.930328	-51.571831	924.456177	376.989594	130.081238
-575.067017	195.178772	870.695313	-587.092102	-1.911307	858.956177	-680.351624	243.063583	415.033295	-634.540161	-32.939747	470.311523	-662.060486	239.314041	64.088844	-687.812500	-24.234381	74.879532	-597.191528	297.781158	1283.713013	-587.466919	-87.849060	1294.416138	-555.828003	103.518654	1320.454102	-553.712585	108.700905	1589.912842	-629.319214	326.521393	1046.835205	-614.165283	-137.661957	1060.524536	-513.956726	291.593353	806.795837	-503.249908	-92.117935	825.884949	-570.433105	90.074707	964.040833	361.912170	-51.552738	924.466553	376.959961	130.092606
-573.776245	193.608139	870.557373	-583.385864	-4.699385	860.564514	-679.611084	242.560806	414.747345	-633.921509	-32.592403	470.802582	-661.448059	239.243790	64.071732	-687.513184	-24.252628	74.823372	-597.245850	297.829529	1283.753052	-587.339722	-87.838356	1294.433594	-555.793213	103.524910	1320.466797	-553.779480	108.727158	1589.883789	-629.182495	326.370514	1046.845947	-613.892212	-137.657715	1060.525879	-513.866455	291.535675	806.792725	-502.532074	-91.825943	826.211487	-568.732910	88.970200	964.923584	361.921722	-51.543457	924.468445	376.948792	130.084427
-573.686584	193.523056	870.546936	-583.179382	-4.719688	860.592163	-679.554688	242.544373	414.756561	-633.849487	-32.583614	470.815338	-661.469666	239.213654	64.064079	-687.659546	-24.243246	74.846428	-597.255859	297.817841	1283.751587	-587.190491	-87.841667	1294.522217	-555.741211	103.546852	1320.463867	-553.661438	108.813126	1589.902100	-629.182373	326.337952	1046.824463	-613.659485	-137.727615	1060.566772	-513.768372	291.444397	806.800049	-502.216095	-91.811508	826.300110	-568.605286	88.941422	964.935547	361.900452	-51.559971	924.466125	376.935608	130.085464
-573.639954	193.624817	870.559204	-583.193237	-4.650793	860.529785	-679.536316	242.568604	414.777710	-633.821899	-32.582989	470.802704	-661.493042	239.219559	64.072021	-687.713684	-24.241413	74.853394	-597.307983	297.819702	1283.725586	-587.099548	-87.831429	1294.574829	-555.675781	103.539528	1320.502441	-553.662109	108.855888	1589.889038	-629.212097	326.355621	1046.789795	-613.419067	-137.811737	1060.600464	-513.931091	291.437714	806.731018	-501.919556	-91.847404	826.366455	-568.575378	88.986778	964.906982	361.926422	-51.543385	924.465332	376.952393	130.086700
-573.773804	193.853806	870.576477	-583.584351	-4.408409	860.218994	-679.627563	242.638107	414.832794	-633.865417	-32.662003	470.748138	-661.607239	239.237350	64.099091	-687.736145	-24.222580	74.866226	-597.326233	297.742035	1283.655518	-586.944519	-87.815300	1294.659424	-555.612854	103.548286	1320.517456	-553.693726	108.877243	1589.880127	-629.191040	326.313690	1046.760742	-613.202332	-137.888870	1060.639526	-513.897705	291.394073	806.716125	-501.634064	-91.898285	826.431030	-568.714966	89.040009	964.737671	361.920258	-51.540497	924.464539	376.937561	130.104095
-573.758728	193.884872	870.543762	-583.594177	-4.392575	860.158691	-679.597229	242.656342	414.840912	-633.855164	-32.733551	470.767639	-661.632629	239.240952	64.100189	-687.778198	-24.230606	74.894608	-597.353638	297.730621	1283.655762	-586.887329	-87.818047	1294.654297	-555.579712	103.556549	1320.533569	-553.703796	108.904526	1589.863892	-629.179260	326.250031	1046.740967	-613.006897	-137.915161	1060.658447	-513.785217	291.291016	806.736267	-501.354309	-91.948074	826.503113	-568.691711	89.047935	964.688171	361.928192	-51.539925	924.475891	376.941254	130.102112
-573.731750	193.879059	870.544312	-583.537354	-4.404973	860.142212	-679.479370	242.583694	414.834381	-633.787720	-32.745659	470.748077	-661.495728	239.208893	64.094681	-687.738342	-24.244303	74.891815	-597.370605	297.800507	1283.722290	-586.775208	-87.799866	1294.712891	-555.551453	103.575607	1320.536255	-553.677490	108.949814	1589.873901	-629.134521	326.192596	1046.740723	-612.784668	-137.953629	1060.692139	-513.703857	291.204559	806.746826	-501.032257	-91.983040	826.571899	-568.640259	89.031586	964.678894	361.936279	-51.547829	924.460327	376.943756	130.111160
-573.478760	193.523453	870.524292	-582.875244	-4.695606	860.512390	-679.343323	242.524231	414.773285	-633.623108	-32.675507	470.824860	-661.424622	239.198227	64.094093	-687.697021	-24.234884	74.873192	-597.370300	297.807465	1283.701172	-586.762817	-87.824394	1294.679321	-555.535400	103.606628	1320.549438	-553.633789	108.984795	1589.885254	-629.101624	326.162750	1046.733032	-612.574341	-138.047852	1060.706787	-513.614197	291.086884	806.756042	-500.728302	-92.013977	826.658875	-568.346680	88.929092	964.882751	361.923737	-51.538483	924.472168	376.929688	130.103165
-573.408569	193.520828	870.517456	-582.766541	-4.704560	860.521973	-679.250916	242.453964	414.778656	-633.500671	-32.687992	470.826141	-661.380859	239.190659	64.089691	-687.692139	-24.232332	74.866341	-597.377075	297.805389	1283.730591	-586.662720	-87.793114	1294.753662	-555.510193	103.625549	1320.554810	-553.626953	109.001160	1589.869751	-629.085754	326.115845	1046.720459	-612.364502	-138.107178	1060.746216	-513.524841	290.930969	806.773254	-500.398987	-92.063950	826.794617	-568.274597	88.934326	964.886414	361.939087	-51.547337	924.466919	376.941162	130.096558
-573.381104	193.567673	870.543579	-582.726257	-4.704415	860.509583	-679.247559	242.470215	414.793732	-633.441772	-32.698112	470.811401	-661.405579	239.181061	64.126740	-687.605103	-24.237194	74.861969	-597.393250	297.789673	1283.719727	-586.571289	-87.802292	1294.838257	-555.480957	103.631279	1320.588257	-553.612915	109.020592	1589.879272	-629.104858	326.113068	1046.703613	-612.159546	-138.122864	1060.802124	-513.465637	290.881866	806.784180	-500.043671	-92.085365	826.920471	-568.248901	88.940826	964.893127	361.941467	-51.544037	924.469360	376.946716	130.105850
-573.348694	193.551987	870.540894	-582.714111	-4.697340	860.477966	-679.213623	242.467117	414.799530	-633.407043	-32.749432	470.819916	-661.336853	239.151138	64.126305	-687.684692	-24.235428	74.877655	-597.433167	297.766266	1283.691772	-586.485901	-87.782455	1294.888550	-555.460754	103.657043	1320.600220	-553.578979	109.048141	1589.905762	-629.073669	326.084808	1046.682007	-611.954407	-138.183777	1060.861694	-513.401062	290.737762	806.812378	-499.714508	-92.156845	827.027222	-568.215210	88.919960	964.873962	361.957764	-51.564190	924.474915	376.978394	130.113083
-573.313538	193.584000	870.565308	-582.661438	-4.695971	860.486816	-679.163635	242.446167	414.806274	-633.339478	-32.782543	470.806000	-661.303223	239.148331	64.124916	-687.615112	-24.236897	74.870506	-597.444519	297.797272	1283.693970	-586.421936	-87.785103	1294.941162	-555.436951	103.661316	1320.622192	-553.589355	109.048492	1589.878052	-629.043457	326.041016	1046.677124	-611.768127	-138.226883	1060.915405	-513.355225	290.717743	806.827209	-499.417664	-92.229378	827.134827	-568.187500	88.931267	964.891907	361.970886	-51.540165	924.470520	376.981110	130.129715
-573.311584	193.584793	870.565918	-582.638672	-4.710553	860.475708	-679.187256	242.464523	414.815277	-633.156616	-32.728821	470.800354	-661.338196	239.152710	64.124931	-687.535217	-24.248171	74.866669	-597.463623	297.790558	1283.704834	-586.375366	-87.778069	1294.985107	-555.407837	103.669884	1320.658936	-553.544983	109.086708	1589.912231	-629.073914	326.041870	1046.655273	-611.598145	-138.298752	1060.988159	-513.299133	290.629761	806.857544	-499.123535	-92.279633	827.218201	-568.172424	88.919853	964.886108	361.967285	-51.546005	924.464294	376.982361	130.128067
-573.246155	193.526886	870.555969	-582.536865	-4.749982	860.486694	-679.142456	242.447708	414.789612	-633.115662	-32.740902	470.808533	-661.406860	239.160583	64.120163	-687.629395	-24.246042	74.881813	-597.498779	297.782410	1283.697388	-586.388367	-87.798378	1295.015381	-555.405090	103.677299	1320.683350	-553.544373	109.087029	1589.898193	-629.089355	326.043579	1046.647949	-611.436707	-138.320816	1061.023193	-513.286865	290.547607	806.865295	-498.890778	-92.384781	827.287537	-568.101440	88.883453	964.888550	361.968903	-51.541988	924.470642	376.988586	130.125153
-573.236877	193.503632	870.554504	-582.525696	-4.765925	860.489929	-679.155823	242.463562	414.798920	-633.090088	-32.787094	470.806946	-661.418884	239.171249	64.135117	-687.525085	-24.256636	74.856049	-597.509888	297.814331	1283.736206	-586.285583	-87.771637	1295.101318	-555.388672	103.694511	1320.712036	-553.523315	109.111359	1589.912842	-629.090332	326.027344	1046.652344	-611.277954	-138.401932	1061.066284	-513.252869	290.524292	806.875732	-498.670349	-92.499023	827.350647	-568.087585	88.865936	964.889221	361.991974	-51.509216	924.467651	377.003845	130.125977
-573.193848	193.450104	870.518433	-582.486938	-4.750339	860.475159	-679.165894	242.472748	414.807434	-633.029297	-32.763073	470.796234	-661.339600	239.172760	64.134628	-687.536438	-24.231958	74.867439	-597.524963	297.797974	1283.735840	-586.266174	-87.779800	1295.176880	-555.385437	103.701721	1320.732544	-553.536804	109.128326	1589.920044	-629.083862	325.998383	1046.670654	-611.144043	-138.482391	1061.147461	-513.229919	290.515350	806.888367	-498.466766	-92.587769	827.398132	-568.043396	88.855385	964.863953	361.987640	-51.505482	924.465637	377.015106	130.140732
-573.164917	193.436554	870.519775	-582.451416	-4.785729	860.486023	-679.140808	242.461151	414.817505	-632.986145	-32.765488	470.813812	-661.322144	239.154587	64.114326	-687.642761	-24.237793	74.895493	-597.558289	297.793762	1283.723633	-586.239563	-87.786324	1295.192749	-555.392029	103.691002	1320.752808	-553.518311	109.150597	1589.939331	-629.061218	325.961823	1046.667603	-611.002136	-138.556183	1061.176758	-513.211487	290.486023	806.898621	-498.233093	-92.673416	827.471497	-568.008545	88.836487	964.870056	361.993988	-51.500145	924.477295	377.019714	130.148880
-573.153503	193.407928	870.518860	-582.451599	-4.783914	860.488525	-679.172058	242.462555	414.802490	-632.946533	-32.800312	470.791351	-661.290955	239.157166	64.121216	-687.534668	-24.229248	74.870422	-597.552551	297.802460	1283.744995	-586.180054	-87.776688	1295.263306	-555.372620	103.706055	1320.786011	-553.519592	109.162613	1589.925903	-629.052185	325.933167	1046.671997	-610.856567	-138.584824	1061.214233	-513.186707	290.496094	806.908691	-498.021790	-92.771484	827.540344	-567.998901	88.823204	964.870483	362.019867	-51.505634	924.471619	377.046844	130.139572
-573.122681	193.413406	870.501648	-582.399963	-4.814558	860.474854	-679.156860	242.466141	414.793121	-632.900269	-32.792065	470.799164	-661.373840	239.205170	64.114265	-687.556152	-24.238602	74.862564	-597.579712	297.778748	1283.708862	-586.169189	-87.771156	1295.278931	-555.368774	103.703621	1320.783569	-553.510803	109.183418	1589.924194	-629.101746	325.972076	1046.643311	-610.727966	-138.708191	1061.236084	-513.204163	290.470215	806.888611	-497.801575	-92.838287	827.590881	-567.958008	88.814430	964.855286	362.021545	-51.510429	924.470337	377.061615	130.133987
-573.057251	193.397018	870.483459	-582.352844	-4.787648	860.479614	-679.123230	242.430237	414.777832	-632.839600	-32.789299	470.765991	-661.310913	239.200851	64.119614	-687.636841	-24.251431	74.844574	-597.599365	297.785034	1283.709839	-586.148010	-87.792572	1295.286011	-555.352417	103.699051	1320.789917	-553.506836	109.199547	1589.916748	-629.062805	325.919495	1046.590210	-610.633606	-138.760391	1061.246338	-512.925598	290.461243	806.954285	-497.625336	-92.942764	827.635254	-567.898499	88.828911	964.848755	362.018890	-51.508389	924.468262	377.070709	130.124725
-573.232361	193.648590	870.499207	-582.839661	-4.474669	860.161255	-679.233521	242.502258	414.825165	-632.905945	-32.892185	470.712738	-661.478333	239.205795	64.116539	-687.663391	-24.250872	74.857773	-597.600586	297.783508	1283.711426	-586.080994	-87.782570	1295.353882	-555.351013	103.713837	1320.796387	-553.495544	109.212006	1589.908325	-629.044739	325.923523	1046.599854	-610.538147	-138.857025	1061.294312	-512.919250	290.499908	806.941772	-497.412109	-93.013336	827.708862	-568.106506	88.921715	964.674622	362.045013	-51.528976	924.469116	377.086792	130.142914
-573.182434	193.648880	870.523254	-583.009094	-4.324592	860.358643	-679.236816	242.499847	414.827576	-632.935913	-32.906174	470.658875	-661.453369	239.211258	64.124741	-687.708130	-24.262344	74.877907	-597.596680	297.770660	1283.683716	-586.122803	-87.790764	1295.319702	-555.351624	103.711296	1320.793701	-553.526611	109.229866	1589.881348	-629.052124	325.931854	1046.601440	-610.446106	-138.909073	1061.295044	-512.932190	290.462006	806.910767	-497.272247	-93.147102	827.763489	-568.239929	89.071701	964.796936	362.062439	-51.553001	924.469666	377.108398	130.126984
-574.113831	194.856644	870.623718	-585.650696	-2.079474	858.937317	-679.797852	242.868164	415.057220	-633.265198	-33.169331	470.265381	-661.885437	239.236557	64.111183	-687.700073	-24.269312	74.884697	-597.616943	297.768738	1283.676758	-586.120972	-87.806389	1295.339233	-555.331360	103.691322	1320.800903	-553.534180	109.243774	1589.881348	-629.044739	325.923676	1046.596069	-610.376343	-138.961411	1061.329102	-512.940613	290.572662	806.886963	-497.128967	-93.248032	827.849915	-569.359985	89.883636	964.012390	362.053711	-51.542957	924.469177	377.109436	130.145599
-574.276672	195.069901	870.648376	-586.074707	-1.731941	858.687134	-679.897583	242.928650	415.075195	-633.304321	-33.231102	470.188354	-661.899902	239.257370	64.094009	-687.862427	-24.288090	74.923828	-597.612183	297.770477	1283.671509	-586.128784	-87.809418	1295.353516	-555.317383	103.718384	1320.817749	-553.535645	109.254135	1589.875000	-629.058105	325.959564	1046.604004	-610.315430	-139.020050	1061.339233	-512.942017	290.557678	806.883301	-496.997192	-93.334991	827.878174	-569.533936	90.001335	963.876099	362.060211	-51.552788	924.469788	377.131744	130.120743
-574.179688	194.985855	870.637634	-585.839966	-1.882324	858.810059	-679.891479	242.909164	415.069366	-633.243286	-33.219719	470.213470	-661.883423	239.238129	64.092400	-687.714844	-24.292093	74.902809	-597.612732	297.766815	1283.660889	-586.105042	-87.798958	1295.394043	-555.336975	103.715240	1320.814575	-553.559753	109.267082	1589.854614	-629.065735	325.956055	1046.572510	-610.260620	-139.087646	1061.394287	-512.990173	290.659149	806.863831	-496.937897	-93.433990	827.930969	-569.425110	89.963829	963.943604	362.075958	-51.555065	924.483948	377.136047	130.126083
-574.179077	194.902466	870.597473	-585.723511	-2.026603	858.843262	-679.918762	242.929947	415.040375	-633.419128	-33.382801	470.268890	-661.862671	239.270401	64.081825	-687.976379	-24.274664	74.934776	-597.603821	297.753448	1283.664673	-586.065125	-87.809174	1295.453857	-555.307556	103.698860	1320.824585	-553.489807	109.323242	1589.857910	-629.095947	326.016968	1046.560547	-610.213013	-139.118332	1061.422607	-512.984009	290.332367	806.808533	-496.826080	-93.533302	827.992920	-569.362305	89.894836	963.942627	362.088348	-51.537067	924.474670	377.151062	130.154709
-574.153259	194.900833	870.595276	-585.716248	-2.023817	858.843018	-679.951660	242.920731	415.037384	-633.404236	-33.419464	470.255829	-661.862671	239.271225	64.080505	-687.980164	-24.276779	74.944916	-597.596375	297.756866	1283.646851	-586.037903	-87.816460	1295.505371	-555.306030	103.698143	1320.824829	-553.493530	109.335754	1589.857300	-629.078369	325.999786	1046.549683	-610.165100	-139.134247	1061.454834	-513.027100	290.697418	806.797424	-496.773071	-93.634674	828.037048	-569.346741	89.895325	963.941528	362.096588	-51.558346	924.487366	377.187866	130.112289
-574.133789	194.867188	870.602783	-585.702209	-2.001599	858.819214	-679.997681	242.890366	415.063629	-633.386475	-33.436161	470.259186	-661.884705	239.278900	64.098915	-687.982727	-24.286255	74.960297	-597.572144	297.739014	1283.636230	-586.049500	-87.836571	1295.536377	-555.291626	103.681602	1320.825928	-553.546082	109.318863	1589.855957	-629.079407	326.039368	1046.551758	-610.176636	-139.192352	1061.497681	-513.056702	290.784088	806.809204	-496.727234	-93.747406	828.073669	-569.329224	89.871712	963.932129	362.089203	-51.550594	924.485413	377.179138	130.121811
-574.130310	194.868286	870.584717	-585.696411	-1.999630	858.796326	-680.033325	242.851440	415.043274	-633.368652	-33.487419	470.250793	-661.916992	239.308304	64.097679	-687.974304	-24.295902	74.934128	-597.568848	297.730591	1283.623657	-586.067749	-87.856079	1295.533325	-555.296631	103.679787	1320.842651	-553.519836	109.354370	1589.838501	-629.050781	326.039978	1046.561157	-610.187683	-139.263107	1061.523193	-513.080566	290.814697	806.800110	-497.112152	-94.115524	827.865417	-569.318787	89.870613	963.910828	362.125641	-51.520115	924.461060	377.220764	130.133926
-574.126831	194.868729	870.582153	-585.693054	-1.999573	858.793640	-680.163391	242.868103	415.073669	-633.341492	-33.474957	470.226898	-661.996826	239.306351	64.074722	-687.918091	-24.296705	74.924278	-597.563843	297.724060	1283.613892	-586.070374	-87.868912	1295.544678	-555.297180	103.671043	1320.850830	-553.520264	109.366745	1589.830444	-629.059082	326.081940	1046.560669	-610.150635	-139.261063	1061.549805	-513.104431	290.843231	806.783264	-496.724548	-93.936272	828.114929	-569.319275	89.871017	963.908630	362.137787	-51.528805	924.468201	377.245850	130.125946
-574.130920	194.872589	870.583618	-585.681396	-1.995301	858.777649	-680.230835	242.865067	415.081787	-633.301697	-33.468994	470.228607	-662.012756	239.312958	64.065491	-687.781616	-24.298002	74.925339	-597.537415	297.716034	1283.620483	-586.110840	-87.909760	1295.558105	-555.290894	103.662788	1320.854004	-553.517090	109.362595	1589.827393	-629.102905	326.097931	1046.556152	-610.166809	-139.292969	1061.560303	-513.147827	290.890045	806.758606	-496.724213	-93.992203	828.136902	-569.307678	89.866722	963.899963	362.181000	-51.519672	924.469971	377.271423	130.127014
-574.079468	194.834152	870.580750	-585.595215	-2.025523	858.823792	-680.282349	242.828568	415.059418	-633.241150	-33.481560	470.252747	-661.946655	239.319794	64.082390	-687.803833	-24.297693	74.929955	-597.538269	297.721344	1283.629395	-586.077881	-87.883308	1295.586548	-555.276855	103.667267	1320.844604	-553.504089	109.384727	1589.826782	-629.099976	326.130859	1046.560669	-610.170715	-139.350220	1061.605713	-513.142456	290.905579	806.768677	-496.756744	-94.076500	828.148132	-569.255432	89.859459	963.925171	362.166016	-51.534615	924.480591	377.282257	130.136032
-574.084595	194.845612	870.568970	-585.574768	-2.036639	858.812988	-680.371887	242.826859	415.070160	-633.263306	-33.497425	470.259705	-661.977783	239.338593	64.064575	-687.824951	-24.297159	74.934181	-597.538818	297.738037	1283.618530	-586.066284	-87.887466	1295.583862	-555.265320	103.674072	1320.866699	-553.477661	109.395897	1589.829590	-629.081970	326.120758	1046.565430	-610.196350	-139.400650	1061.615479	-513.189392	291.019745	806.768799	-496.817810	-94.135956	828.132568	-569.239685	89.861816	963.913147	362.160767	-51.536175	924.477112	377.302246	130.128067
-574.113831	194.806580	870.542053	-585.585449	-2.041832	858.792175	-680.444641	242.794220	415.093292	-633.190613	-33.480366	470.250854	-661.934387	239.333176	64.062050	-687.879272	-24.288488	74.949768	-597.526917	297.746765	1283.630737	-586.070007	-87.892281	1295.593262	-555.246826	103.679810	1320.893677	-553.514648	109.375343	1589.830078	-629.083008	326.162506	1046.599976	-610.226013	-139.436966	1061.644653	-513.218323	291.066864	806.763428	-496.868073	-94.231636	828.139038	-569.242065	89.841751	963.887573	362.202484	-51.498222	924.449646	377.324371	130.160751
-574.084351	194.798904	870.524597	-585.587036	-2.038993	858.790527	-680.528015	242.807343	415.115540	-633.197083	-33.510105	470.231995	-662.017456	239.309235	64.067047	-687.969238	-24.291668	74.948715	-597.508057	297.769287	1283.660034	-586.034058	-87.871765	1295.635986	-555.231445	103.660767	1320.877808	-553.459839	109.406448	1589.819092	-629.078735	326.158478	1046.604248	-610.241699	-139.468369	1061.656982	-513.262878	291.120636	806.759888	-496.949524	-94.298523	828.136841	-569.221069	89.844879	963.877625	362.210938	-51.503551	924.454712	377.350830	130.148972
-574.095154	194.737930	870.506165	-585.588562	-2.046424	858.787903	-680.591248	242.764008	415.097107	-633.210999	-33.530174	470.224945	-662.061096	239.312592	64.058121	-687.964172	-24.293581	74.929321	-597.498352	297.769073	1283.667114	-586.005859	-87.881325	1295.650757	-555.219666	103.660332	1320.897095	-553.430786	109.403809	1589.802856	-629.088379	326.187408	1046.603394	-610.280762	-139.529022	1061.679932	-513.291687	291.073273	806.763123	-497.043671	-94.397461	828.117065	-569.226929	89.817322	963.867493	362.221130	-51.485031	924.448486	377.372589	130.184906
-574.080750	194.754669	870.494019	-585.576477	-2.043108	858.770508	-680.647766	242.753098	415.089691	-633.174805	-33.516724	470.237457	-662.067566	239.303864	64.058212	-687.957092	-24.293520	74.926613	-597.483093	297.761688	1283.658081	-585.992065	-87.888191	1295.637939	-555.196838	103.661324	1320.892334	-553.403564	109.401917	1589.795532	-629.115479	326.222595	1046.608398	-610.295654	-139.536392	1061.685913	-513.542053	291.163391	806.682495	-497.125366	-94.459831	828.104858	-569.202087	89.824409	963.851318	362.230652	-51.509998	924.467834	377.392242	130.181076
-574.042847	194.691406	870.478882	-585.442993	-2.156335	858.827881	-680.697510	242.727859	415.108154	-633.149780	-33.532887	470.244629	-662.027466	239.298538	64.057030	-687.962402	-24.294224	74.956024	-597.456055	297.775116	1283.660645	-585.995361	-87.882813	1295.631348	-555.172974	103.677773	1320.901489	-553.368164	109.414352	1589.799805	-629.107117	326.225433	1046.634521	-610.322083	-139.594971	1061.708984	-513.557495	291.200104	806.681763	-497.236053	-94.533958	828.079590	-569.126892	89.779907	963.876404	362.254120	-51.473755	924.465210	377.421600	130.191330
-574.044189	194.680496	870.483154	-585.429993	-2.173678	858.845154	-680.716125	242.686569	415.087433	-633.166138	-33.569466	470.230499	-661.982605	239.310059	64.045410	-687.838745	-24.297102	74.943085	-597.443237	297.786438	1283.659058	-586.005920	-87.881760	1295.598389	-555.164185	103.686676	1320.918823	-553.347717	109.409599	1589.791260	-629.086792	326.219818	1046.613037	-610.362793	-139.621063	1061.713623	-513.397583	291.188202	806.728149	-497.372711	-94.620522	828.019165	-569.116516	89.773064	963.887146	362.272491	-51.454304	924.458862	377.432404	130.206238
-574.038757	194.699173	870.478149	-585.447937	-2.168306	858.847534	-680.782166	242.690811	415.105652	-633.153564	-33.587666	470.246307	-662.591797	239.752884	64.253532	-688.007935	-24.284277	74.954391	-597.421753	297.805298	1283.671997	-585.978882	-87.874130	1295.632324	-555.125977	103.687897	1320.917603	-553.319397	109.406349	1589.781372	-629.101318	326.261627	1046.647949	-610.426514	-139.651505	1061.744507	-513.618835	291.197510	806.666016	-497.537506	-94.712532	827.968262	-569.105286	89.787079	963.884094	362.273560	-51.467480	924.454224	377.458069	130.211639
-574.020996	194.668106	870.473572	-585.459595	-2.167603	858.862671	-680.816345	242.681046	415.111908	-633.095398	-33.553093	470.251801	-661.985779	239.340164	64.071831	-687.795715	-24.290190	74.901184	-597.395752	297.789185	1283.678467	-585.999084	-87.902496	1295.622437	-555.103455	103.680016	1320.924316	-553.283081	109.408028	1589.781006	-629.123718	326.286987	1046.643188	-610.490356	-139.692261	1061.754395	-513.463745	291.149139	806.706482	-497.685425	-94.816376	827.921082	-569.108948	89.779518	963.890625	362.299835	-51.484108	924.468445	377.487885	130.206268
-574.011658	194.648743	870.470154	-585.458374	-2.166390	858.863220	-680.840393	242.689102	415.113495	-633.114197	-33.569080	470.235199	-661.995056	239.321014	64.050583	-687.778381	-24.299753	74.913162	-597.376221	297.818909	1283.678833	-585.962036	-87.868690	1295.603516	-555.027466	103.651566	1320.941162	-553.250977	109.405899	1589.780273	-629.054321	326.225677	1046.679199	-610.526489	-139.690964	1061.750366	-513.477905	291.156738	806.717651	-497.860962	-94.876747	827.860229	-569.102905	89.771309	963.889160	362.336029	-51.471165	924.466675	377.496429	130.216476
-574.026794	194.633286	870.446167	-585.464478	-2.171906	858.846863	-680.885681	242.638824	415.123932	-633.059692	-33.620293	470.247955	-662.040283	239.330612	64.073624	-687.994751	-24.301847	74.932999	-597.325867	297.833008	1283.691895	-585.928223	-87.853928	1295.606689	-555.002991	103.661285	1320.936646	-553.199219	109.395660	1589.770264	-629.071594	326.271332	1046.680176	-610.580017	-139.692001	1061.756836	-513.491150	291.128601	806.723083	-497.992249	-94.953690	827.806274	-569.094421	89.763832	963.867126	362.341644	-51.456810	924.460999	377.508514	130.233398
-574.022217	194.633011	870.442322	-585.460022	-2.171555	858.842712	-680.885010	242.628387	415.106354	-633.059875	-33.622383	470.230804	-662.068176	239.328491	64.066139	-687.987000	-24.295786	74.947319	-597.290466	297.849243	1283.717896	-585.908386	-87.854462	1295.586914	-554.946167	103.660698	1320.962769	-553.115417	109.395645	1589.779175	-629.040527	326.242554	1046.679688	-610.630859	-139.690964	1061.753784	-513.504395	291.106781	806.726074	-498.161957	-95.026016	827.731445	-569.095215	89.763969	963.863708	362.354034	-51.472370	924.462219	377.542511	130.208511
-574.055542	194.599899	870.405640	-585.479431	-2.191413	858.843811	-680.903687	242.651581	415.100952	-632.869629	-33.498383	470.197357	-662.041321	239.341766	64.059814	-687.901978	-24.335466	74.932098	-597.226685	297.855042	1283.689087	-585.826294	-87.854790	1295.603516	-554.902954	103.676399	1320.955933	-553.012878	109.402657	1589.801025	-629.068237	326.294159	1046.691284	-610.648438	-139.700638	1061.770630	-513.653564	291.095459	806.683350	-498.312897	-95.084747	827.697876	-569.103577	89.755836	963.845154	362.347137	-51.472210	924.457642	377.535919	130.208511
-574.049194	194.592468	870.402161	-585.481689	-2.197290	858.859192	-680.901672	242.643280	415.078857	-632.880493	-33.505394	470.199890	-662.085754	239.344589	64.057007	-687.918762	-24.335836	74.935883	-597.188171	297.874329	1283.704834	-585.842651	-87.865005	1295.577148	-554.890198	103.680565	1320.946045	-552.947998	109.401741	1589.793457	-629.052734	326.319977	1046.694824	-610.730591	-139.716827	1061.791870	-513.675842	291.111511	806.673218	-498.465057	-95.109505	827.649841	-569.110962	89.758621	963.852783	362.348114	-51.470631	924.458984	377.547943	130.206345
-574.080017	194.632370	870.408508	-585.567383	-2.161762	858.817200	-680.921875	242.656830	415.085785	-632.896667	-33.529343	470.190094	-662.093994	239.384323	64.063431	-687.798523	-24.322393	74.923050	-597.152039	297.874329	1283.706909	-585.846497	-87.839447	1295.563965	-554.821289	103.673904	1320.962158	-552.889465	109.392448	1589.774292	-629.025452	326.334381	1046.691895	-610.807068	-139.751877	1061.786133	-513.677185	291.091705	806.667603	-498.980408	-95.408913	827.394958	-569.147156	89.768082	963.830688	362.399963	-51.477810	924.469177	377.600128	130.215881
-574.051270	194.599152	870.402100	-585.492004	-2.188042	858.851563	-680.857422	242.632614	415.088806	-632.834290	-33.520779	470.197998	-662.036621	239.344803	64.061653	-687.777344	-24.311707	74.926231	-597.079041	297.876587	1283.709839	-585.816284	-87.843346	1295.555176	-554.798645	103.684700	1320.956665	-552.818481	109.390160	1589.771240	-628.980042	326.324066	1046.699219	-610.821411	-139.698303	1061.767578	-513.462646	291.001617	806.714417	-498.749603	-95.159882	827.590332	-569.116394	89.762207	963.848572	362.415009	-51.454918	924.473267	377.609009	130.228104
-574.050476	194.677780	870.432739	-585.547119	-2.151043	858.816833	-680.860901	242.637619	415.113739	-632.877808	-33.583714	470.188629	-662.034241	239.336853	64.069344	-687.787170	-24.322514	74.926620	-597.055237	297.881866	1283.702637	-585.782959	-87.844856	1295.541382	-554.747192	103.685982	1320.942383	-552.720947	109.359978	1589.760254	-628.994019	326.365295	1046.695557	-610.873352	-139.704941	1061.757935	-513.635681	291.014282	806.680359	-498.887238	-95.134834	827.546082	-569.138428	89.785278	963.843689	362.396698	-51.452530	924.457764	377.596741	130.222992
-574.053345	194.673492	870.449280	-585.562500	-2.132961	858.812317	-680.852966	242.650681	415.107941	-632.851746	-33.571102	470.182343	-662.017578	239.313232	64.059448	-687.821289	-24.337515	74.928040	-596.989441	297.884552	1283.691895	-585.781006	-87.826836	1295.497803	-554.706116	103.675766	1320.931763	-552.644043	109.359818	1589.749023	-628.922729	326.341522	1046.713379	-610.931885	-139.684357	1061.725098	-513.642212	290.959961	806.639465	-499.030731	-95.153503	827.482727	-569.143005	89.779961	963.848450	362.427643	-51.450424	924.458313	377.634033	130.210281
-574.048279	194.662842	870.433899	-585.577026	-2.144207	858.831055	-680.862061	242.655304	415.116791	-632.841309	-33.563816	470.180542	-662.041138	239.324020	64.069794	-687.917786	-24.335701	74.940994	-596.938904	297.916687	1283.688599	-585.724609	-87.813690	1295.504639	-554.656006	103.669083	1320.927490	-552.544250	109.341202	1589.729492	-628.904724	326.349915	1046.702515	-610.984985	-139.660294	1061.730957	-513.458374	290.965210	806.667725	-499.198700	-95.164680	827.435547	-569.148621	89.785156	963.851257	362.437378	-51.459084	924.448914	377.655060	130.229233
-574.024353	194.584869	870.413391	-585.575928	-2.151385	858.846497	-680.836426	242.647293	415.089111	-632.821655	-33.555389	470.176666	-662.064697	239.327957	64.068703	-687.932861	-24.308344	74.944405	-596.888672	297.902374	1283.703857	-585.723633	-87.829536	1295.505371	-554.618286	103.673676	1320.909058	-552.453125	109.329597	1589.716064	-628.868713	326.378387	1046.697021	-611.047241	-139.645279	1061.743408	-513.594116	290.975983	806.637146	-499.316833	-95.151276	827.391113	-569.143433	89.757446	963.850464	362.438690	-51.463383	924.442688	377.676208	130.226151
-574.032043	194.591980	870.402954	-585.596558	-2.163166	858.866333	-680.817322	242.641891	415.091400	-632.809937	-33.572712	470.172882	-662.057007	239.343857	64.059204	-687.915344	-24.315163	74.956711	-596.837830	297.917053	1283.710693	-585.706421	-87.806099	1295.518311	-554.573120	103.667656	1320.921265	-552.353943	109.308090	1589.715332	-628.816956	326.386047	1046.687012	-611.115295	-139.641632	1061.716553	-513.561401	290.943756	806.625732	-499.472046	-95.139442	827.350769	-569.155396	89.770134	963.855896	362.426880	-51.481281	924.454590	377.691101	130.223419
-573.984924	194.602554	870.401672	-585.634033	-2.198056	858.865051	-680.807373	242.672638	415.104523	-632.837952	-33.619003	470.211823	-662.051453	239.343536	64.062866	-687.938293	-24.292849	74.954170	-596.781372	297.920410	1283.725830	-585.733887	-87.814377	1295.489868	-554.518555	103.660645	1320.900513	-552.278381	109.299278	1589.689575	-628.825134	326.449188	1046.701660	-611.192139	-139.633179	1061.713989	-513.550781	290.913971	806.625793	-499.612946	-95.124779	827.290039	-569.150146	89.754890	963.854370	362.409271	-51.474041	924.458252	377.701813	130.230316
-574.005615	194.539185	870.375732	-585.654175	-2.207967	858.866516	-680.818787	242.695297	415.122009	-632.868530	-33.641933	470.205444	-662.127563	239.324219	64.022781	-687.930542	-24.294882	74.961449	-596.732483	297.935089	1283.724487	-585.731079	-87.800293	1295.452271	-554.485718	103.651001	1320.888794	-552.174683	109.269058	1589.672607	-628.762817	326.430145	1046.695190	-611.242737	-139.589188	1061.694214	-513.511230	290.946838	806.619507	-499.710968	-95.081650	827.270691	-569.152039	89.729340	963.840881	362.453949	-51.431190	924.443970	377.747833	130.246277
-573.939026	194.549820	870.408264	-585.665344	-2.227772	858.864685	-680.751404	242.639694	415.118561	-632.847046	-33.658058	470.216034	-661.966797	239.297363	64.044350	-687.930725	-24.287725	74.929893	-596.645264	297.907349	1283.689575	-585.721191	-87.823532	1295.436890	-554.467407	103.640335	1320.888794	-552.058716	109.252373	1589.667358	-628.708557	326.425659	1046.698975	-611.305359	-139.591690	1061.680054	-513.312012	290.888763	806.673767	-499.838379	-95.039787	827.223267	-569.141907	89.705200	963.856812	362.452301	-51.428944	924.445801	377.759644	130.238388
-573.905212	194.524841	870.409973	-585.666565	-2.217917	858.868286	-680.747009	242.670395	415.110321	-632.849976	-33.674023	470.195801	-662.046753	239.316132	64.060860	-687.938293	-24.287165	74.931580	-596.570190	297.905975	1283.693726	-585.726074	-87.817230	1295.437134	-554.430908	103.630234	1320.854980	-551.993896	109.227524	1589.632446	-628.681091	326.480469	1046.697021	-611.369141	-139.524796	1061.653076	-513.444092	290.821625	806.617432	-499.936371	-95.005341	827.184814	-569.117798	89.695122	963.858521	362.456848	-51.417641	924.436584	377.783234	130.251526
-573.870972	194.516129	870.391602	-585.673584	-2.222065	858.883606	-680.698303	242.660889	415.110443	-632.845398	-33.688183	470.175171	-662.006104	239.311691	64.063194	-687.786011	-24.283100	74.921021	-596.517578	297.860443	1283.640869	-585.709717	-87.798019	1295.439819	-554.369812	103.604874	1320.859253	-551.843628	109.208496	1589.627808	-628.645264	326.500916	1046.694458	-611.436890	-139.481705	1061.648193	-513.394470	290.787537	806.585266	-500.020081	-94.970917	827.165833	-569.109131	89.703529	963.858459	362.469574	-51.434330	924.438416	377.824524	130.245239
-573.858398	194.527725	870.390930	-585.748596	-2.177983	858.839172	-680.708618	242.690033	415.097748	-632.831299	-33.704193	470.160370	-661.982483	239.310425	64.046165	-687.921509	-24.278540	74.962860	-596.442993	297.901123	1283.683350	-585.794373	-87.823868	1295.373169	-554.366577	103.597153	1320.844482	-551.752930	109.181244	1589.607178	-628.538391	326.447083	1046.699463	-611.526062	-139.477203	1061.640869	-513.180481	290.738129	806.646851	-500.115448	-94.927094	827.138794	-569.121887	89.702568	963.832092	362.460510	-51.454510	924.465637	377.828033	130.249969
-573.791687	194.496902	870.391052	-585.728638	-2.244586	858.898376	-680.696228	242.680435	415.103577	-632.891541	-33.754005	470.170624	-662.625244	239.747421	64.245712	-687.959595	-24.285547	74.963814	-596.365234	297.835541	1283.608398	-585.807495	-87.831223	1295.384399	-554.329407	103.584862	1320.830811	-551.620361	109.161362	1589.608887	-628.508789	326.474060	1046.684570	-611.591736	-139.434875	1061.624634	-513.115540	290.738220	806.651672	-500.213257	-94.900429	827.106873	-569.090820	89.682838	963.864929	362.462524	-51.449162	924.453918	377.844910	130.240616
-573.774536	194.425140	870.344177	-585.753723	-2.308016	858.885010	-680.624084	242.674316	415.089233	-632.926270	-33.789589	470.194580	-662.043823	239.332199	64.052292	-687.960510	-24.294802	74.979828	-596.288330	297.864349	1283.657593	-585.825439	-87.818748	1295.368896	-554.330444	103.569588	1320.824707	-551.462830	109.130920	1589.614380	-628.427185	326.495300	1046.684692	-611.693542	-139.407028	1061.615234	-513.072998	290.716583	806.623230	-500.295258	-94.867279	827.067322	-569.079102	89.628708	963.833984	362.478027	-51.482750	924.460022	377.858612	130.218719
-573.756470	194.422729	870.357910	-585.801025	-2.339970	858.883545	-680.625977	242.681152	415.088379	-632.961670	-33.843246	470.221680	-662.003418	239.306442	64.040230	-688.001404	-24.282560	74.970772	-596.194458	297.836456	1283.666016	-585.843079	-87.829094	1295.360840	-554.264709	103.542435	1320.812012	-551.343811	109.104500	1589.614136	-628.320129	326.456390	1046.690308	-611.749268	-139.339920	1061.566040	-513.048279	290.778473	806.606384	-500.344147	-94.794479	827.047913	-569.091553	89.601173	963.839233	362.498688	-51.468037	924.460876	377.879150	130.228745
-573.723450	194.403397	870.372192	-585.806274	-2.330230	858.903992	-680.586853	242.668289	415.093048	-633.007874	-33.840096	470.194153	-661.947327	239.297821	64.053818	-688.001892	-24.282232	74.970619	-596.082581	297.830383	1283.660645	-585.860901	-87.826035	1295.346680	-554.262451	103.529137	1320.803345	-551.239624	109.041611	1589.583252	-628.256592	326.480316	1046.679443	-611.837952	-139.333389	1061.561768	-512.989075	290.712769	806.608154	-500.431854	-94.742310	827.021179	-569.080505	89.596619	963.856934	362.504913	-51.471081	924.462463	377.904907	130.210617
-573.649231	194.379028	870.366333	-585.741272	-2.397929	858.929077	-680.571655	242.671249	415.105133	-632.985596	-33.837898	470.200348	-661.953796	239.296021	64.063019	-687.980774	-24.285200	74.974403	-595.960632	297.812042	1283.669678	-585.900330	-87.844276	1295.333740	-554.232422	103.497597	1320.785400	-551.121887	109.001450	1589.569336	-628.133972	326.459015	1046.700317	-611.890320	-139.257233	1061.513062	-512.936157	290.649445	806.597717	-500.451385	-94.690414	827.026184	-569.028442	89.567993	963.869507	362.538879	-51.453987	924.447021	377.921814	130.208878
-573.639404	194.382782	870.370789	-585.828857	-2.365856	858.912170	-680.566650	242.679184	415.105225	-633.026001	-33.835808	470.200256	-661.948792	239.322235	64.052292	-687.970276	-24.290377	74.952835	-595.859558	297.789032	1283.639282	-585.919800	-87.868095	1295.315918	-554.269592	103.530121	1320.754639	-551.000671	108.967331	1589.569580	-628.035217	326.458008	1046.698120	-611.976318	-139.236938	1061.491699	-512.889648	290.628815	806.578735	-500.499084	-94.617432	826.999390	-569.047241	89.567886	963.859985	362.544830	-51.463692	924.449829	377.927795	130.200729
-573.575500	194.358627	870.355164	-585.795288	-2.424595	858.933105	-680.534180	242.637329	415.074188	-633.044250	-33.823235	470.201874	-661.888489	239.315155	64.051498	-687.911316	-24.287237	74.956528	-595.756042	297.719757	1283.567627	-585.991150	-87.875168	1295.265869	-554.246826	103.511215	1320.743896	-550.847900	108.912605	1589.579102	-627.996948	326.499725	1046.648315	-612.075684	-139.232895	1061.462402	-512.825439	290.683624	806.547852	-500.565063	-94.559677	826.964844	-568.995178	89.544090	963.863403	362.550140	-51.478718	924.447083	377.946472	130.167908
-573.568848	194.383865	870.358398	-585.881287	-2.402987	858.931091	-680.565735	242.655746	415.094025	-633.069397	-33.835327	470.216400	-661.961670	239.317642	64.042969	-687.980774	-24.286003	74.967926	-595.649719	297.745667	1283.609985	-585.977051	-87.869324	1295.276611	-554.225586	103.500038	1320.709839	-550.733887	108.862526	1589.558838	-627.839783	326.448517	1046.658691	-612.114868	-139.168015	1061.450806	-512.781433	290.667938	806.523132	-500.574158	-94.497162	826.964355	-569.029175	89.559677	963.862915	362.525177	-51.482887	924.470581	377.924652	130.158707
-573.513062	194.337265	870.351135	-585.835815	-2.462465	858.948975	-680.468689	242.617935	415.091095	-633.085632	-33.813934	470.221222	-662.566284	239.753494	64.248436	-687.960999	-24.286310	74.963036	-595.559937	297.730194	1283.608643	-586.005493	-87.886093	1295.248657	-554.196960	103.472687	1320.683594	-550.628479	108.804817	1589.552734	-627.729553	326.404663	1046.664673	-612.199524	-139.146423	1061.427368	-512.723389	290.593109	806.502075	-500.631195	-94.472137	826.942078	-568.990417	89.519814	963.870361	362.523285	-51.490303	924.472717	377.922424	130.156326
-573.511047	194.361893	870.372314	-585.849548	-2.499624	858.925964	-680.498840	242.645920	415.111908	-633.102844	-33.821686	470.210999	-662.638672	239.758835	64.267479	-687.943420	-24.279119	74.971260	-595.472473	297.700104	1283.587158	-586.021362	-87.911911	1295.245972	-554.163025	103.453392	1320.689575	-550.512634	108.750237	1589.543091	-627.658508	326.417969	1046.642212	-612.301636	-139.163635	1061.413940	-512.653259	290.539581	806.466492	-501.060089	-94.699501	826.691528	-568.978394	89.491508	963.866089	362.545746	-51.497459	924.475769	377.952148	130.188919
-573.448059	194.308487	870.363647	-585.806824	-2.570247	858.963562	-680.458679	242.619141	415.093384	-633.117859	-33.800720	470.206696	-661.926819	239.309631	64.063484	-687.951233	-24.269684	74.957413	-595.367371	297.665527	1283.551025	-586.054504	-87.909225	1295.215820	-554.143738	103.427383	1320.683716	-550.424561	108.686333	1589.524536	-627.582581	326.454315	1046.614746	-612.323669	-139.063965	1061.360962	-512.590149	290.547455	806.450867	-500.709656	-94.373741	826.883850	-568.947021	89.453384	963.884399	362.572784	-51.461445	924.470825	377.959717	130.197952
-573.433411	194.365753	870.355103	-585.880737	-2.538055	858.926208	-680.462524	242.610458	415.096893	-633.148376	-33.801140	470.228943	-661.991028	239.303818	64.048615	-687.941284	-24.263498	74.950462	-595.267334	297.673126	1283.571045	-586.084656	-87.920425	1295.196655	-554.120789	103.416634	1320.656128	-550.284424	108.637352	1589.531494	-627.539612	326.482208	1046.609985	-612.412476	-139.127335	1061.360352	-512.751099	290.606232	806.376404	-501.098846	-94.585953	826.686035	-568.951233	89.478249	963.857422	362.598877	-51.468460	924.457092	377.984039	130.169464
-573.407776	194.274063	870.324585	-585.855042	-2.608605	858.945435	-680.433472	242.610321	415.072876	-633.193604	-33.823792	470.217865	-661.948059	239.306290	64.056984	-687.936829	-24.241083	74.940750	-595.166748	297.677795	1283.569946	-586.107849	-87.919174	1295.156494	-554.090576	103.397713	1320.663940	-550.219238	108.588921	1589.506348	-627.462158	326.467041	1046.582520	-612.471863	-139.057709	1061.328857	-512.678223	290.631012	806.352844	-501.121460	-94.540833	826.653809	-568.919312	89.421051	963.852661	362.612091	-51.483852	924.463440	377.996094	130.156876
-573.385132	194.268372	870.306274	-585.932678	-2.584292	858.923218	-680.397949	242.604614	415.099243	-633.196289	-33.828346	470.203888	-661.918152	239.304977	64.076530	-687.932129	-24.229650	74.945328	-595.079895	297.655914	1283.547485	-586.214417	-87.954712	1295.087891	-554.076599	103.360207	1320.621338	-550.104004	108.534821	1589.501465	-627.354309	326.439697	1046.567505	-612.525085	-139.061005	1061.308960	-512.594604	290.578522	806.353516	-501.149384	-94.482559	826.640808	-568.933533	89.421242	963.830383	362.606628	-51.484318	924.458801	378.003693	130.152481
-573.335938	194.277374	870.308472	-585.895264	-2.642818	858.945068	-680.381958	242.570541	415.079468	-633.221436	-33.838268	470.227356	-661.877563	239.301575	64.076714	-687.958679	-24.232767	74.924568	-594.979980	297.674835	1283.566162	-586.181580	-87.941261	1295.110596	-554.057556	103.352287	1320.611938	-550.041016	108.467484	1589.484497	-627.258911	326.416382	1046.561279	-612.543457	-138.967209	1061.248657	-512.527466	290.545288	806.354248	-500.763031	-94.176331	826.866699	-568.894226	89.408134	963.843567	362.584625	-51.482166	924.473511	377.977875	130.161179
-573.297302	194.245880	870.319397	-585.907654	-2.679625	858.935059	-680.319885	242.547928	415.102997	-633.234680	-33.857361	470.215057	-661.814880	239.284943	64.105736	-687.964844	-24.255486	74.914139	-594.873962	297.668884	1283.588989	-586.232056	-87.965897	1295.075073	-554.034851	103.307991	1320.604004	-549.928711	108.408310	1589.474854	-627.128906	326.354156	1046.589355	-612.585327	-138.913788	1061.217163	-512.454834	290.513580	806.338562	-500.786163	-94.128044	826.856873	-568.878540	89.360710	963.842896	362.608124	-51.488205	924.460144	377.990265	130.177582
-573.211731	194.180771	870.326477	-585.849976	-2.734165	858.961304	-680.303223	242.550110	415.108765	-633.176208	-33.824284	470.194641	-661.900085	239.286469	64.089264	-687.858032	-24.242802	74.898941	-594.796326	297.621704	1283.553101	-586.254944	-87.971214	1295.065430	-554.021423	103.294884	1320.587891	-549.870117	108.336235	1589.463623	-627.067871	326.363953	1046.552979	-612.620544	-138.885666	1061.206909	-512.357117	290.481506	806.334473	-500.826355	-94.113739	826.834717	-568.818481	89.309326	963.861328	362.630096	-51.494778	924.465210	378.011902	130.153748
-573.150269	194.170471	870.319580	-585.859863	-2.770296	858.945251	-680.264404	242.562073	415.106384	-633.178223	-33.831490	470.191345	-661.935181	239.302063	64.099579	-687.847229	-24.258053	74.895432	-594.688416	297.600616	1283.568359	-586.277161	-88.009270	1295.020020	-553.991699	103.251091	1320.584595	-549.763062	108.280884	1589.469971	-626.960693	326.334442	1046.559570	-612.671631	-138.894363	1061.194336	-512.264282	290.410309	806.335266	-500.849640	-94.105606	826.813477	-568.791382	89.278419	963.849243	362.666595	-51.503399	924.474609	378.047852	130.149170
-573.108276	194.141586	870.314697	-585.870239	-2.762485	858.958923	-680.250488	242.548767	415.103699	-633.162476	-33.845783	470.196533	-661.886230	239.310394	64.102081	-687.828613	-24.236057	74.906845	-594.599426	297.587555	1283.556030	-586.244080	-88.009148	1295.030273	-553.953369	103.233841	1320.571777	-549.668274	108.223610	1589.461060	-626.819153	326.252258	1046.544922	-612.727966	-138.848892	1061.166260	-511.881165	290.327942	806.397156	-500.866455	-94.089012	826.806213	-568.781250	89.273460	963.854614	362.675171	-51.497772	924.485229	378.054504	130.129990
-573.055664	194.170456	870.326294	-585.892090	-2.786799	858.942688	-680.217590	242.567810	415.121368	-633.205566	-33.875988	470.218079	-661.898621	239.336777	64.115723	-687.922424	-24.227463	74.941811	-594.527283	297.568085	1283.530884	-586.281250	-88.031067	1295.001953	-553.922546	103.219414	1320.577148	-549.568359	108.161209	1589.473511	-626.739136	326.242676	1046.495239	-612.754150	-138.831955	1061.151978	-511.762360	290.320282	806.401367	-500.883392	-94.078300	826.800903	-568.760498	89.259148	963.850647	362.677643	-51.485554	924.476501	378.064819	130.133728
-572.994751	194.171280	870.320496	-585.878357	-2.774028	858.937134	-680.190247	242.568985	415.113953	-633.149536	-33.839916	470.208069	-661.921265	239.327484	64.076431	-687.890137	-24.228283	74.934135	-594.432129	297.585968	1283.515015	-586.279175	-88.042854	1295.002686	-553.893494	103.181023	1320.542969	-549.471619	108.118645	1589.485718	-626.674561	326.258972	1046.494995	-612.788147	-138.827347	1061.136719	-511.696136	290.238373	806.384888	-500.901550	-94.094032	826.786194	-568.729309	89.263512	963.845459	362.682434	-51.487484	924.465210	378.060516	130.156052
-572.962463	194.156845	870.316650	-585.902283	-2.807468	858.917786	-680.201416	242.601852	415.138397	-633.119446	-33.852592	470.190338	-661.906616	239.321762	64.106491	-687.792358	-24.246183	74.918983	-594.325745	297.544434	1283.496338	-586.326660	-88.061371	1294.959717	-553.869141	103.147690	1320.517822	-549.422729	108.056412	1589.453857	-626.520691	326.182404	1046.498535	-612.834045	-138.808807	1061.102661	-511.604187	290.140503	806.358948	-500.917969	-94.084122	826.768127	-568.720276	89.229065	963.832642	362.691895	-51.476505	924.480530	378.050629	130.172470
-572.920837	194.043274	870.293701	-585.854492	-2.882853	858.940979	-680.160278	242.602463	415.123230	-633.119080	-33.863312	470.193024	-661.924255	239.309769	64.089378	-687.893555	-24.237726	74.918152	-594.215637	297.512939	1283.481445	-586.296265	-88.075264	1294.916870	-553.823425	103.113510	1320.528198	-549.308655	108.008522	1589.485718	-626.436279	326.155640	1046.498779	-612.874023	-138.809921	1061.072266	-511.508331	290.048553	806.368469	-500.924164	-94.072388	826.754700	-568.682495	89.157272	963.835022	362.685364	-51.482822	924.489807	378.044250	130.167374
-572.824768	194.016846	870.284180	-585.824707	-2.873053	858.945190	-680.121033	242.584702	415.155853	-633.064575	-33.882931	470.212494	-661.886292	239.304184	64.089165	-687.869812	-24.239592	74.925049	-594.113464	297.511414	1283.474487	-586.314026	-88.106644	1294.869629	-553.795044	103.072304	1320.505493	-549.235901	107.954407	1589.473145	-626.294128	326.076630	1046.507324	-612.896545	-138.834015	1061.059814	-511.452728	290.046387	806.353455	-500.973816	-94.117752	826.708740	-568.624573	89.151367	963.833008	362.724457	-51.491837	924.483643	378.093872	130.138901
-572.835571	194.033569	870.286865	-585.862549	-2.912073	858.925415	-680.132385	242.623657	415.172333	-633.069336	-33.887371	470.197662	-661.935303	239.299820	64.093033	-687.883545	-24.237812	74.918839	-594.054565	297.403015	1283.359863	-586.339966	-88.125023	1294.866821	-553.719604	102.995636	1320.495361	-549.210022	107.897316	1589.447510	-626.245178	326.089630	1046.471680	-612.938171	-138.787521	1061.020752	-511.366364	289.970337	806.338501	-500.979004	-94.121071	826.685669	-568.640381	89.128815	963.822876	362.751495	-51.482422	924.484192	378.098511	130.145340
-572.752136	193.984344	870.278687	-585.804077	-2.973468	858.947266	-680.135315	242.621765	415.180634	-633.066650	-33.906498	470.190552	-661.953369	239.314819	64.090790	-687.895325	-24.225298	74.908829	-593.971558	297.425385	1283.421265	-586.342590	-88.168175	1294.833984	-553.667053	102.970161	1320.480957	-549.140381	107.842819	1589.437988	-626.187012	326.091705	1046.462402	-612.973938	-138.837189	1061.019043	-511.573822	289.949677	806.252747	-501.014343	-94.147896	826.646851	-568.583008	89.088379	963.832092	362.761108	-51.475647	924.497498	378.098541	130.153137
-572.667419	194.023865	870.301636	-585.770020	-2.956872	858.952759	-680.083130	242.610153	415.155487	-633.007446	-33.924049	470.189545	-661.939331	239.311523	64.089943	-687.886963	-24.243753	74.906738	-593.869019	297.403839	1283.409302	-586.344849	-88.167549	1294.777588	-553.665833	102.949623	1320.437744	-549.076843	107.785767	1589.433716	-626.097900	326.056671	1046.450684	-613.016479	-138.819427	1060.968750	-511.539154	289.874512	806.209229	-501.040344	-94.180115	826.627136	-568.538086	89.106567	963.847290	362.762054	-51.490829	924.495117	378.106354	130.166748
-572.628540	193.984848	870.285583	-585.792175	-2.984176	858.917969	-680.093262	242.630478	415.194855	-633.008728	-33.964249	470.155762	-661.947632	239.308304	64.084106	-687.874939	-24.257626	74.935272	-593.800232	297.387085	1283.390503	-586.356323	-88.218155	1294.739258	-553.605103	102.891159	1320.431885	-549.005920	107.735870	1589.432007	-626.092163	326.124420	1046.424194	-613.039063	-138.829514	1060.952148	-511.473938	289.764435	806.200073	-501.073151	-94.225800	826.582886	-568.504517	89.058807	963.818176	362.784302	-51.482174	924.498901	378.130585	130.144638
-572.580688	193.997971	870.295837	-585.782410	-2.967206	858.914124	-680.056091	242.626755	415.186188	-632.966125	-33.967186	470.164886	-662.001648	239.315445	64.062042	-687.880859	-24.248682	74.923920	-593.728882	297.344360	1283.370361	-586.360352	-88.250404	1294.712036	-553.511902	102.840363	1320.436890	-548.940186	107.675591	1589.440308	-626.022034	326.121460	1046.386230	-613.105225	-138.877823	1060.942749	-511.403015	289.752594	806.190857	-501.504486	-94.550255	826.311157	-568.481689	89.064957	963.821411	362.773865	-51.489826	924.504150	378.127045	130.126694
-572.509521	193.948868	870.282410	-585.729553	-3.030270	858.930542	-680.010376	242.611206	415.173737	-632.949768	-34.011230	470.160767	-661.915161	239.308014	64.091705	-687.920410	-24.266052	74.930847	-593.653137	297.316833	1283.344604	-586.355042	-88.243195	1294.662964	-553.456909	102.791748	1320.409180	-548.875854	107.619576	1589.448120	-625.937012	326.041595	1046.400757	-613.099121	-138.858566	1060.890869	-511.372711	289.639435	806.172119	-501.191956	-94.336128	826.510010	-568.408203	89.022621	963.822571	362.805756	-51.470066	924.513550	378.140167	130.137543
-572.431580	193.916214	870.275330	-585.660095	-3.104596	858.960083	-679.993530	242.624374	415.196106	-632.923950	-34.022572	470.167542	-661.921692	239.309189	64.093796	-687.926941	-24.266403	74.933083	-593.565369	297.290649	1283.341431	-586.356323	-88.312180	1294.628052	-553.416992	102.773720	1320.389160	-548.823303	107.566597	1589.449585	-625.898682	326.027313	1046.384521	-613.142883	-138.888489	1060.868408	-511.321472	289.615570	806.167908	-501.209656	-94.380615	826.467590	-568.350159	88.989357	963.836853	362.818512	-51.473190	924.510193	378.141663	130.153809
-572.416016	193.838287	870.231445	-585.651428	-3.114638	858.947205	-679.992065	242.621780	415.169647	-632.854065	-34.068020	470.141571	-661.934875	239.310730	64.092567	-687.885864	-24.273376	74.900909	-593.506714	297.262970	1283.318481	-586.347534	-88.327255	1294.583374	-553.341125	102.726593	1320.343872	-548.759949	107.494720	1589.446289	-625.856628	326.015778	1046.391846	-613.161438	-138.876556	1060.820679	-511.280548	289.558075	806.169434	-501.263000	-94.429588	826.430847	-568.314331	88.956909	963.806641	362.802307	-51.474476	924.508728	378.146423	130.150162
-572.341614	193.819870	870.219421	-585.568542	-3.168083	858.929199	-679.979004	242.612991	415.167328	-632.821167	-34.068470	470.157257	-661.924866	239.309433	64.092316	-687.859497	-24.282814	74.909309	-593.393127	297.235962	1283.325806	-586.306213	-88.340561	1294.562866	-553.279358	102.687073	1320.307373	-548.718872	107.446411	1589.425415	-625.811218	326.015717	1046.348267	-613.184265	-138.885880	1060.812134	-511.218048	289.526611	806.140320	-501.288208	-94.470772	826.407104	-568.245178	88.920120	963.792603	362.836090	-51.458027	924.485657	378.167053	130.162781
-572.294189	193.820663	870.222717	-585.546326	-3.157391	858.920471	-679.981323	242.620804	415.171783	-632.801941	-34.084614	470.151550	-661.938232	239.318039	64.060165	-687.875000	-24.281115	74.933853	-593.337280	297.231323	1283.319702	-586.330444	-88.376404	1294.509277	-553.202515	102.637764	1320.267334	-548.656616	107.395248	1589.422119	-625.760620	325.994995	1046.325806	-613.200317	-138.883652	1060.737061	-511.162140	289.475983	806.120544	-501.365387	-94.553986	826.332581	-568.196594	88.917328	963.787781	362.819641	-51.448433	924.499512	378.174377	130.181213
-572.232300	193.791260	870.207092	-585.545227	-3.145201	858.922302	-679.952026	242.600891	415.164886	-632.777527	-34.114124	470.146088	-661.895508	239.316956	64.064896	-687.858521	-24.268518	74.943604	-593.217407	297.168304	1283.305786	-586.276306	-88.415565	1294.517090	-553.175537	102.611389	1320.249634	-548.626221	107.320763	1589.427734	-625.687927	325.953339	1046.364136	-613.231506	-138.907593	1060.730713	-511.136139	289.422272	806.100342	-501.403259	-94.607178	826.281921	-568.153137	88.912117	963.779846	362.838318	-51.449657	924.497070	378.175812	130.179459
-572.171753	193.760132	870.222168	-585.477173	-3.194332	858.921814	-679.929260	242.587402	415.166199	-632.760071	-34.128426	470.138397	-661.892700	239.305084	64.072708	-687.870850	-24.276106	74.954422	-593.125183	297.142883	1283.316895	-586.267334	-88.411667	1294.445679	-553.111816	102.571037	1320.223022	-548.544861	107.251770	1589.452026	-625.565735	325.849823	1046.381592	-613.251709	-138.921112	1060.732788	-511.087280	289.305389	806.097107	-501.480133	-94.703873	826.251831	-568.078857	88.864532	963.785583	362.844116	-51.466736	924.511353	378.217926	130.168304
-572.103333	193.771652	870.231079	-585.453613	-3.183999	858.926514	-679.889709	242.585327	415.185211	-632.751953	-34.153255	470.155487	-661.846191	239.288223	64.081017	-687.741699	-24.279720	74.938904	-593.046631	297.116699	1283.297974	-586.231995	-88.464050	1294.465698	-553.040344	102.528290	1320.218018	-548.492676	107.188553	1589.464844	-625.481018	325.843536	1046.366943	-613.258301	-138.940262	1060.731689	-511.038330	289.299988	806.093689	-501.528900	-94.769318	826.193481	-568.038513	88.871292	963.792725	362.859863	-51.435101	924.511047	378.220947	130.183502
-572.063904	193.785873	870.238525	-585.393921	-3.240608	858.924133	-679.902832	242.577652	415.192535	-632.723755	-34.196686	470.152618	-661.917664	239.308167	64.089783	-687.770081	-24.283939	74.929855	-592.951538	297.064636	1283.281372	-586.147461	-88.507278	1294.483276	-552.977051	102.485207	1320.206665	-548.436890	107.128456	1589.478516	-625.416321	325.827759	1046.365967	-613.276855	-138.907059	1060.705200	-511.023315	289.272461	806.080505	-501.584869	-94.818863	826.160889	-567.975403	88.847771	963.793640	362.852356	-51.410721	924.519958	378.226349	130.171860
-572.005615	193.781296	870.220459	-585.365723	-3.235321	858.908813	-679.877563	242.570328	415.202850	-632.671753	-34.215084	470.142578	-661.899353	239.306427	64.090736	-687.891846	-24.280930	74.948158	-592.857605	297.057617	1283.281738	-586.078491	-88.545303	1294.445923	-552.982300	102.485138	1320.160034	-548.371094	107.080055	1589.473999	-625.327759	325.773651	1046.369995	-613.297974	-138.956131	1060.701416	-510.989716	289.260193	806.062927	-501.640503	-94.884995	826.109253	-567.923462	88.847015	963.775940	362.880096	-51.438412	924.515747	378.245117	130.175705
-571.947998	193.782623	870.203125	-585.281799	-3.290927	858.879089	-679.894836	242.560883	415.201263	-632.628357	-34.213531	470.149475	-661.940979	239.311523	64.087105	-687.869202	-24.292435	74.939926	-592.779175	297.010315	1283.257324	-586.047241	-88.589378	1294.400879	-552.940063	102.435394	1320.145386	-548.312744	107.021057	1589.476196	-625.316101	325.787903	1046.338867	-613.296448	-138.955978	1060.674683	-510.944427	289.205597	806.042114	-501.680939	-94.938675	826.072571	-567.842712	88.816322	963.751099	362.888611	-51.424526	924.512756	378.246063	130.187775
-571.872620	193.779327	870.190186	-585.257263	-3.279638	858.869263	-679.869446	242.539810	415.196960	-632.595215	-34.251858	470.140564	-661.942932	239.326645	64.103027	-687.886353	-24.292257	74.945869	-592.693787	296.974426	1283.218750	-585.986816	-88.623344	1294.398804	-552.892822	102.390823	1320.134277	-548.255493	106.969368	1589.470825	-625.274048	325.760437	1046.332031	-613.302124	-138.978851	1060.667969	-510.915497	289.194183	806.019714	-501.721344	-94.995552	826.041565	-567.774536	88.817497	963.737549	362.884949	-51.424503	924.509888	378.242401	130.187790
-571.808228	193.839508	870.223328	-585.185059	-3.322476	858.866272	-679.912048	242.571350	415.228455	-632.550903	-34.277805	470.117798	-661.949341	239.328171	64.106064	-687.845581	-24.289736	74.968506	-592.612000	296.932129	1283.227783	-585.882996	-88.639130	1294.412842	-552.852173	102.341049	1320.168701	-548.201904	106.909645	1589.479614	-625.187378	325.703186	1046.354492	-613.299072	-139.002914	1060.680176	-510.875305	289.229492	806.017822	-501.764252	-95.058762	825.996460	-567.704102	88.811699	963.751465	362.896942	-51.426487	924.516052	378.275116	130.204025
-571.713562	193.757996	870.203247	-585.110107	-3.388791	858.881714	-679.844788	242.528320	415.244232	-632.526978	-34.291687	470.162811	-661.936157	239.328354	64.104233	-687.851929	-24.295835	74.976326	-592.530273	296.899689	1283.235596	-585.850952	-88.718552	1294.401001	-552.803833	102.311234	1320.179810	-548.164795	106.856102	1589.484741	-625.143372	325.673309	1046.338745	-613.285339	-139.021637	1060.659302	-510.862640	289.186066	806.011108	-501.812927	-95.113556	825.976318	-567.614624	88.753738	963.749695	362.908051	-51.426525	924.529053	378.298981	130.180801
-571.651978	193.775925	870.219421	-585.075928	-3.364064	858.856018	-679.866028	242.526169	415.254089	-632.453308	-34.294167	470.142029	-661.941345	239.311966	64.084152	-687.802185	-24.277252	74.989983	-592.444763	296.873566	1283.246582	-585.778503	-88.768127	1294.388916	-552.771667	102.252769	1320.197388	-548.112549	106.801659	1589.495605	-625.110046	325.646057	1046.376465	-613.274292	-139.035645	1060.653320	-510.819214	289.160126	806.005920	-501.855804	-95.171387	825.946899	-567.552429	88.751480	963.741760	362.925537	-51.409691	924.516479	378.319305	130.180573
-571.523071	193.767822	870.234253	-584.923279	-3.436845	858.899231	-679.834229	242.493774	415.289612	-632.456848	-34.321522	470.153687	-661.888794	239.296875	64.111443	-687.838196	-24.266796	74.984291	-592.376648	296.828583	1283.242188	-585.712708	-88.801895	1294.391968	-552.747803	102.212799	1320.238159	-548.030640	106.751312	1589.501343	-625.030640	325.627228	1046.379395	-613.240234	-139.088089	1060.643921	-510.762756	289.125977	806.020081	-501.843445	-95.214508	825.933533	-567.416931	88.728996	963.772583	362.941284	-51.429688	924.547241	378.330505	130.182785
-571.433655	193.772537	870.229492	-584.807556	-3.501176	858.881653	-679.818726	242.463455	415.290070	-632.408447	-34.345531	470.164703	-661.909302	239.296402	64.082207	-687.842896	-24.266609	74.986580	-592.298157	296.779785	1283.247559	-585.631531	-88.853905	1294.372803	-552.733276	102.161957	1320.271851	-547.965454	106.707710	1589.507935	-624.995117	325.585968	1046.366577	-613.222168	-139.135742	1060.612915	-510.738312	289.160858	805.988403	-501.874817	-95.281937	825.876221	-567.315857	88.696571	963.761414	362.954346	-51.433506	924.534485	378.348938	130.171967
-571.324951	193.809021	870.213562	-584.729248	-3.555687	858.875061	-679.807861	242.460449	415.292175	-632.402039	-34.346771	470.154999	-661.952515	239.302200	64.082481	-687.829712	-24.276230	74.997871	-592.218994	296.777130	1283.250000	-585.564514	-88.877708	1294.356689	-552.596130	102.055725	1320.310181	-547.862793	106.658127	1589.520996	-624.939270	325.555573	1046.387695	-613.186768	-139.197449	1060.614014	-510.713501	289.188080	805.979736	-501.895447	-95.355270	825.818665	-567.212036	88.692848	963.749329	362.953735	-51.444653	924.545044	378.349945	130.174911
-571.221497	193.868835	870.241150	-584.634827	-3.597917	858.868164	-679.775574	242.467133	415.295227	-632.350647	-34.368130	470.174896	-661.902649	239.308655	64.082123	-687.830994	-24.299694	74.988335	-592.140930	296.691315	1283.253540	-585.430054	-88.937546	1294.380981	-552.661499	102.081100	1320.270630	-547.784729	106.608261	1589.535522	-624.913269	325.565308	1046.370850	-613.124084	-139.206512	1060.595581	-510.682220	289.145447	805.955261	-501.868683	-95.395279	825.800171	-567.124939	88.687958	963.760132	362.940247	-51.434822	924.540039	378.342010	130.198868
-571.163696	193.832474	870.232910	-584.553528	-3.649151	858.837280	-679.757751	242.449814	415.305389	-632.333313	-34.345062	470.154755	-661.816223	239.238281	64.116096	-687.814880	-24.290737	74.991211	-592.068665	296.654541	1283.248169	-585.427612	-89.012993	1294.290283	-552.605530	102.024727	1320.279297	-547.702026	106.559708	1589.531860	-624.788452	325.486420	1046.371094	-613.073853	-139.259064	1060.558594	-510.366425	289.153351	806.036438	-501.859955	-95.425598	825.745056	-567.019653	88.632393	963.735901	362.941193	-51.413204	924.535950	378.352600	130.202118
-571.048157	193.793320	870.207886	-584.387268	-3.746703	858.871765	-679.712830	242.434601	415.333954	-632.277039	-34.335526	470.191315	-661.875061	239.254639	64.125221	-687.791809	-24.290956	74.986931	-591.957397	296.606110	1283.285156	-585.370544	-89.061226	1294.272583	-552.539307	101.978600	1320.283569	-547.566711	106.514404	1589.562256	-624.728210	325.458466	1046.387573	-613.025452	-139.310165	1060.540894	-510.322937	289.105286	806.028503	-501.816681	-95.472961	825.714722	-566.895996	88.599533	963.744812	362.969879	-51.380318	924.526611	378.362579	130.212067
-570.953552	193.855911	870.238281	-584.267334	-3.790627	858.842468	-679.666870	242.399109	415.338562	-632.251221	-34.348450	470.167206	-661.924194	239.251968	64.125221	-687.820923	-24.282799	75.002106	-591.913086	296.572205	1283.281616	-585.300110	-89.094345	1294.288086	-552.422302	101.910408	1320.309448	-547.450745	106.466904	1589.576904	-624.651001	325.408569	1046.390137	-612.937317	-139.335205	1060.487061	-510.241547	289.173950	806.032288	-501.733398	-95.518929	825.682800	-566.783936	88.583580	963.743164	362.971741	-51.395939	924.539063	378.380463	130.198761
-570.866760	193.845367	870.221863	-584.188171	-3.840786	858.817444	-679.688721	242.422531	415.356689	-632.286743	-34.391788	470.192780	-661.933167	239.259171	64.133369	-687.848083	-24.282215	75.010262	-591.811462	296.512024	1283.293091	-585.181274	-89.163506	1294.280518	-552.470154	101.878571	1320.301514	-547.349670	106.416664	1589.584351	-624.601685	325.454163	1046.413940	-612.863403	-139.400513	1060.505005	-510.502960	289.187012	805.951782	-501.678040	-95.567795	825.644470	-566.683960	88.548759	963.720337	362.970428	-51.383755	924.528198	378.384369	130.213379
-570.773987	193.916290	870.223328	-584.092163	-3.889308	858.792725	-679.596252	242.370041	415.385925	-632.235840	-34.436710	470.214478	-661.947571	239.272873	64.139748	-687.855652	-24.282166	75.015343	-591.724915	296.450989	1283.307495	-585.151306	-89.217819	1294.244019	-552.445435	101.837296	1320.320190	-547.233337	106.362900	1589.607666	-624.519287	325.402893	1046.416626	-612.783875	-139.455200	1060.457397	-510.457062	289.207489	805.921082	-501.574799	-95.612869	825.625793	-566.582947	88.550514	963.707336	362.983948	-51.395325	924.535828	378.401611	130.204590
-570.630615	193.929626	870.224731	-583.910645	-3.974213	858.827454	-679.539490	242.366837	415.391479	-632.166260	-34.434761	470.213593	-661.898010	239.252975	64.124886	-687.826111	-24.285259	75.017601	-591.641052	296.405426	1283.310303	-585.097595	-89.291458	1294.233032	-552.415955	101.780449	1320.333740	-547.114990	106.297615	1589.620728	-624.450623	325.416901	1046.423462	-612.713257	-139.488449	1060.445068	-510.353455	289.203522	805.939392	-501.472534	-95.656410	825.611023	-566.451111	88.538506	963.730286	362.987518	-51.401146	924.536194	378.415710	130.215607
-570.522339	193.959137	870.255432	-583.804443	-4.018523	858.817932	-679.470703	242.323212	415.427429	-632.119751	-34.448093	470.225342	-661.850647	239.218918	64.138374	-687.834351	-24.285185	75.020058	-591.541260	296.355377	1283.336426	-585.017029	-89.368568	1294.241455	-552.382446	101.722366	1320.346191	-546.981018	106.229332	1589.660034	-624.364685	325.375793	1046.451782	-612.618958	-139.527069	1060.445435	-510.272919	289.183777	805.952759	-501.353485	-95.695663	825.623901	-566.341064	88.513145	963.739441	362.992279	-51.368301	924.538147	378.410187	130.234497
-570.445374	194.019455	870.265747	-583.708374	-4.064774	858.789673	-679.445068	242.329880	415.432465	-632.084167	-34.501087	470.243530	-661.890381	239.197372	64.154915	-687.824524	-24.289816	75.013390	-591.460205	296.288055	1283.350708	-584.963745	-89.426247	1294.231934	-552.369812	101.644279	1320.329956	-546.875305	106.175537	1589.693481	-624.246582	325.323517	1046.532837	-612.524597	-139.602081	1060.452881	-510.190826	289.256195	805.979370	-501.212921	-95.734009	825.638672	-566.254333	88.505402	963.729431	362.972412	-51.366898	924.552429	378.404449	130.235504
-570.382935	194.060028	870.255066	-583.630798	-4.122697	858.766663	-679.386841	242.274994	415.434143	-632.009521	-34.502945	470.226105	-661.825317	239.179474	64.139290	-687.665283	-24.318098	75.024681	-591.382996	296.236176	1283.358154	-584.941772	-89.477364	1294.228882	-552.214111	101.511162	1320.381104	-546.759949	106.119934	1589.733887	-624.142578	325.276764	1046.552490	-612.447266	-139.699783	1060.438477	-510.081818	289.260468	806.016785	-501.054993	-95.754990	825.638550	-566.169250	88.493698	963.710754	362.996765	-51.353340	924.545837	378.413330	130.244400
-570.249207	194.063828	870.249390	-583.449768	-4.205339	858.788574	-679.281860	242.259308	415.449982	-631.888245	-34.501930	470.244690	-661.787598	239.187286	64.180717	-687.781311	-24.315941	75.041824	-591.292419	296.160736	1283.373901	-584.932373	-89.552948	1294.198608	-552.192688	101.438484	1320.393677	-546.643677	106.055901	1589.786865	-624.015625	325.205078	1046.588867	-612.343506	-139.758057	1060.437256	-509.986908	289.311798	806.040344	-500.889923	-95.789131	825.672180	-566.021240	88.473984	963.721191	362.970917	-51.361382	924.552185	378.415863	130.242126
-570.172729	194.042999	870.241638	-583.336365	-4.270324	858.768005	-679.198853	242.239456	415.463226	-631.884277	-34.549755	470.248505	-661.816040	239.191498	64.191277	-687.819641	-24.308704	75.069626	-591.196228	296.121399	1283.412354	-584.830688	-89.600121	1294.213013	-552.182434	101.374321	1320.411743	-546.508484	105.979752	1589.841797	-623.917419	325.182495	1046.630493	-612.243469	-139.781784	1060.445435	-509.882111	289.283264	806.071106	-500.688171	-95.829437	825.721680	-565.929871	88.428360	963.707214	363.001068	-51.331722	924.539917	378.431671	130.262497
-570.057983	194.069031	870.250793	-583.248596	-4.313262	858.760498	-679.083252	242.183380	415.463989	-631.835205	-34.577660	470.260803	-661.748413	239.194244	64.201439	-687.821106	-24.317343	75.084785	-591.089478	296.081299	1283.462769	-584.813904	-89.673729	1294.191895	-552.137024	101.320282	1320.461304	-546.388428	105.914719	1589.883057	-623.815430	325.165527	1046.646362	-612.147095	-139.850494	1060.408325	-509.455383	289.264038	806.181702	-500.506378	-95.834328	825.770630	-565.830383	88.412491	963.707764	363.021912	-51.314941	924.537964	378.456024	130.286438
-570.033508	194.116348	870.231018	-583.235596	-4.307698	858.730774	-679.080078	242.219330	415.490021	-631.766174	-34.572601	470.259003	-661.853027	239.167374	64.186073	-687.824768	-24.311647	75.080254	-591.027405	296.012756	1283.507446	-584.736206	-89.728310	1294.229004	-552.129089	101.283989	1320.446777	-546.266235	105.836746	1589.948975	-623.761597	325.187317	1046.687012	-612.040405	-139.894623	1060.437622	-509.291870	289.245422	806.249817	-500.296173	-95.888573	825.843018	-565.782715	88.432968	963.679443	363.005646	-51.323849	924.556946	378.458405	130.263199
-569.934631	194.119629	870.246094	-583.148010	-4.340597	858.708801	-678.968506	242.162750	415.489105	-631.665100	-34.613556	470.266296	-661.801514	239.141922	64.193222	-687.819153	-24.324961	75.121017	-590.934692	295.959045	1283.527710	-584.700684	-89.808800	1294.247314	-552.067139	101.197456	1320.492188	-546.144836	105.740974	1590.008545	-623.667603	325.205231	1046.728882	-611.951599	-139.963623	1060.439819	-509.124146	289.227020	806.319275	-500.072418	-95.896126	825.925110	-565.675415	88.399406	963.673279	363.009857	-51.321148	924.560730	378.457153	130.250015
-569.812500	194.143097	870.253601	-583.049316	-4.388914	858.703308	-678.893677	242.133148	415.518372	-631.655212	-34.671509	470.276520	-661.885925	239.170883	64.191597	-687.855286	-24.324995	75.132782	-590.843506	295.881744	1283.592529	-584.616638	-89.878868	1294.266724	-552.033020	101.139946	1320.488037	-546.046387	105.634491	1590.066772	-623.528870	325.190643	1046.774170	-611.823181	-140.024643	1060.457520	-508.970276	289.163025	806.387207	-499.851563	-95.940353	825.976868	-565.572083	88.382004	963.674744	362.994659	-51.314465	924.552368	378.450745	130.276566
-569.753479	194.124725	870.256165	-582.976563	-4.449724	858.704163	-678.779053	242.099274	415.519318	-631.577271	-34.695465	470.272064	-661.754150	239.102829	64.201706	-687.859863	-24.324682	75.135048	-590.782593	295.870667	1283.639648	-584.635803	-89.954170	1294.244507	-551.971863	101.079506	1320.512451	-545.943665	105.541725	1590.123535	-623.360535	325.105225	1046.840942	-611.729553	-140.106216	1060.450684	-508.793945	289.194366	806.488770	-499.631775	-95.994240	826.017639	-565.496033	88.343094	963.675354	362.981384	-51.285088	924.552429	378.445740	130.272202
-569.705383	194.068649	870.241394	-582.917236	-4.522491	858.721008	-678.671997	242.046860	415.534241	-631.528442	-34.727516	470.274872	-661.736389	239.076096	64.212860	-687.876465	-24.324389	75.140297	-590.690857	295.799957	1283.680542	-584.581970	-90.022751	1294.257080	-551.916138	101.004768	1320.505493	-545.895569	105.410072	1590.167969	-623.203064	325.083740	1046.882690	-611.597412	-140.121368	1060.440918	-508.581390	289.194672	806.567139	-499.354218	-96.046333	826.074463	-565.431824	88.294907	963.676331	362.982178	-51.294693	924.564026	378.447083	130.275055
-569.578796	193.988007	870.237488	-582.695618	-4.685557	858.774658	-678.578674	242.012009	415.512970	-631.436951	-34.730167	470.279938	-661.681335	239.082169	64.180840	-687.828796	-24.338875	75.135704	-590.608032	295.757416	1283.723389	-584.566345	-90.105606	1294.263184	-551.876892	100.937836	1320.518921	-545.817017	105.300262	1590.193115	-623.092407	325.100342	1046.914063	-611.476379	-140.178833	1060.449341	-508.398010	289.201630	806.622986	-499.067749	-96.083786	826.154297	-565.272888	88.210449	963.705261	362.977875	-51.282059	924.550781	378.435272	130.300797
-569.491577	193.941254	870.226563	-582.589294	-4.761338	858.777893	-678.489868	242.016586	415.526978	-631.367493	-34.738522	470.292084	-661.705688	239.068069	64.190239	-687.839600	-24.326445	75.122055	-590.509277	295.696014	1283.756958	-584.458008	-90.160744	1294.292358	-551.810974	100.872314	1320.538208	-545.715454	105.185631	1590.239746	-622.927307	325.060608	1046.955933	-611.366699	-140.223221	1060.465088	-508.220917	289.206879	806.672485	-499.100891	-96.387810	826.040100	-565.182678	88.158585	963.702759	363.003418	-51.250607	924.538147	378.447998	130.319382
-569.438721	193.929047	870.224854	-582.551575	-4.730742	858.725830	-678.398926	241.988892	415.541473	-631.293701	-34.779884	470.303650	-661.750244	239.095428	64.209709	-687.821167	-24.328154	75.175423	-590.415955	295.658875	1283.770752	-584.357422	-90.218735	1294.347412	-551.761902	100.805229	1320.537109	-545.593628	105.081528	1590.276123	-622.754028	325.034973	1047.018677	-611.174561	-140.217041	1060.442139	-508.013031	289.191284	806.729736	-498.444855	-96.181038	826.306030	-565.114990	88.139236	963.671570	362.992950	-51.266094	924.551819	378.447571	130.310715
-569.357300	193.862854	870.220093	-582.492615	-4.780680	858.735718	-678.325562	241.939529	415.537689	-631.163696	-34.796158	470.273438	-661.871704	239.095886	64.212769	-687.740295	-24.314907	75.131020	-590.342896	295.596100	1283.822266	-584.356262	-90.315887	1294.328369	-551.680115	100.742859	1320.561401	-545.517761	104.943428	1590.318481	-622.560059	324.955048	1047.052124	-611.025024	-140.282410	1060.423218	-507.843689	289.138947	806.787415	-498.107239	-96.215828	826.417236	-565.036560	88.086197	963.673523	363.000702	-51.269154	924.546753	378.461487	130.308945
-569.262024	193.862335	870.245728	-582.402283	-4.828301	858.737793	-678.295288	241.951752	415.555450	-631.081360	-34.803875	470.252441	-661.889221	239.100662	64.249840	-687.777588	-24.319511	75.119720	-590.241821	295.558472	1283.843262	-584.236572	-90.328903	1294.360840	-551.605408	100.682671	1320.555542	-545.452209	104.805801	1590.352905	-622.436340	324.956909	1047.109497	-610.835571	-140.313553	1060.417236	-507.666443	289.090271	806.839661	-497.817139	-96.255951	826.501770	-564.946228	88.051811	963.687012	363.001129	-51.243603	924.537903	378.445618	130.303528
-569.143677	193.802353	870.248535	-582.304321	-4.874273	858.731018	-678.192932	241.892197	415.558594	-631.013062	-34.836983	470.267090	-661.861023	239.070328	64.235458	-687.785828	-24.337666	75.163788	-590.156860	295.495758	1283.907349	-584.144775	-90.415131	1294.380981	-551.534302	100.629410	1320.552979	-545.387085	104.670059	1590.384033	-622.355591	324.999756	1047.081421	-610.643188	-140.348816	1060.406372	-507.480286	289.100861	806.862976	-497.522430	-96.316872	826.544373	-564.845886	87.992989	963.685486	362.973938	-51.269524	924.553345	378.430878	130.310318
-569.040710	193.749496	870.229553	-582.226501	-4.930263	858.728760	-678.139587	241.888672	415.577911	-630.994568	-34.901814	470.290375	-661.850342	239.068024	64.235397	-687.770142	-24.328728	75.163277	-590.046631	295.457092	1283.926636	-584.121094	-90.471771	1294.358154	-551.461304	100.541405	1320.546387	-545.329224	104.525078	1590.407227	-622.217285	324.966125	1047.103027	-610.480347	-140.409851	1060.379517	-507.285156	289.072327	806.890259	-497.217712	-96.371262	826.565674	-564.742065	87.944794	963.673828	362.948242	-51.252541	924.533569	378.426727	130.323288
-568.985046	193.653259	870.182190	-582.160095	-5.005574	858.722473	-678.028931	241.826691	415.555176	-630.886780	-34.921711	470.299957	-661.864197	239.070206	64.229973	-687.764587	-24.328251	75.163254	-589.957336	295.376648	1283.944092	-584.051147	-90.571732	1294.372314	-551.364441	100.462273	1320.548340	-545.276855	104.382629	1590.439941	-622.115479	324.953583	1047.113037	-610.286133	-140.475296	1060.386841	-507.095276	288.928497	806.909119	-496.951385	-96.434677	826.596497	-564.663391	87.878326	963.646301	362.942749	-51.238873	924.531616	378.424316	130.330750
-568.865662	193.587891	870.181335	-582.054443	-5.052273	858.713562	-677.953613	241.799301	415.574158	-630.793335	-34.936348	470.280243	-661.833862	239.051483	64.230164	-687.757141	-24.328543	75.163475	-589.862671	295.301208	1283.951050	-583.945862	-90.617897	1294.390625	-551.293152	100.413895	1320.537964	-545.260315	104.230377	1590.448242	-621.960205	324.887329	1047.096313	-610.092896	-140.520477	1060.348267	-506.882233	288.831146	806.910583	-496.645874	-96.517227	826.610840	-564.560120	87.817459	963.642151	362.934784	-51.203545	924.521484	378.422119	130.332184
-568.735413	193.583267	870.215210	-581.932312	-5.074350	858.675354	-677.901245	241.790894	415.598572	-630.711853	-34.968456	470.265076	-661.870361	239.059509	64.254219	-687.743103	-24.336384	75.124832	-589.766602	295.226715	1283.981201	-583.885559	-90.688332	1294.363403	-551.221191	100.359566	1320.514648	-545.244263	104.098236	1590.427002	-621.722595	324.737762	1047.125610	-609.902771	-140.559418	1060.326294	-506.688599	288.734650	806.930481	-496.324982	-96.600113	826.654480	-564.434265	87.768402	963.637634	362.935242	-51.207069	924.518921	378.436432	130.339447
-568.658752	193.536850	870.197876	-581.857544	-5.135167	858.670410	-677.852234	241.765518	415.609558	-630.610291	-34.961308	470.229279	-661.901062	239.047272	64.261055	-687.624878	-24.340532	75.115273	-589.679871	295.164368	1283.990845	-583.816895	-90.754044	1294.352539	-551.140320	100.310654	1320.504639	-545.185059	103.957687	1590.460449	-621.519714	324.624146	1047.131714	-609.690918	-140.604370	1060.299438	-506.488007	288.622437	806.963867	-496.001404	-96.681534	826.716309	-564.347839	87.720673	963.625732	362.877686	-51.224503	924.491699	378.419769	130.336670
-568.536682	193.473633	870.181152	-581.746216	-5.181303	858.641846	-677.744080	241.734238	415.628998	-630.538574	-35.013638	470.211395	-661.870667	239.037338	64.253387	-687.616028	-24.346193	75.141434	-589.657043	295.098022	1283.996704	-583.755005	-90.832947	1294.367920	-551.052063	100.260124	1320.465332	-545.102844	103.803368	1590.548462	-621.339722	324.507996	1047.161987	-609.500793	-140.676880	1060.270142	-506.319672	288.478333	806.968933	-495.615814	-96.713806	826.772949	-564.233215	87.659058	963.602844	362.852661	-51.205021	924.493225	378.414429	130.341309
-568.440979	193.436661	870.177856	-581.665894	-5.233521	858.639771	-677.663147	241.724274	415.616547	-630.674377	-35.186764	470.235535	-661.911682	239.016541	64.240028	-687.731018	-24.344164	75.175362	-589.526428	295.013580	1284.004883	-583.608521	-90.882294	1294.361816	-550.985352	100.173958	1320.455688	-545.067505	103.674149	1590.568604	-621.223389	324.449768	1047.118042	-609.298584	-140.751816	1060.247070	-506.141571	288.457367	806.989807	-495.312866	-96.782288	826.802429	-564.136658	87.614220	963.599243	362.827362	-51.179653	924.479187	378.398956	130.341614
-568.370300	193.398315	870.174683	-581.581726	-5.285707	858.618896	-677.610352	241.706146	415.616241	-630.623474	-35.239773	470.278107	-661.992615	239.040710	64.273972	-687.797424	-24.337593	75.167526	-589.458252	294.938843	1284.017456	-583.543762	-90.958366	1294.321289	-550.899353	100.118233	1320.435547	-545.039368	103.512276	1590.598755	-621.096680	324.376709	1047.110229	-609.110657	-140.831329	1060.239014	-505.966736	288.499878	807.025452	-495.009247	-96.827980	826.840393	-564.048523	87.560707	963.585510	362.810181	-51.159199	924.470093	378.377197	130.356323
-568.218994	193.314774	870.163696	-581.438110	-5.401692	858.623291	-677.451782	241.658981	415.639069	-630.524841	-35.286255	470.272369	-661.872375	239.023285	64.252319	-687.667969	-24.343502	75.126152	-589.341187	294.859314	1284.047852	-583.394165	-91.015854	1294.329590	-550.922119	100.124161	1320.396851	-544.993347	103.370941	1590.642700	-620.982361	324.325867	1047.100342	-608.928833	-140.904022	1060.243042	-505.810669	288.405762	807.082397	-494.751770	-96.907211	826.835266	-563.901062	87.469223	963.582703	362.764740	-51.196178	924.480225	378.367401	130.355301
-568.125122	193.214661	870.129089	-581.254944	-5.502406	858.631653	-677.305115	241.613205	415.627441	-630.421021	-35.330662	470.272797	-661.910767	239.027802	64.246750	-687.662109	-24.351477	75.158012	-589.268555	294.780090	1284.035889	-583.305542	-91.108299	1294.324463	-550.823853	100.075417	1320.371826	-544.948303	103.228844	1590.661987	-620.847351	324.245178	1047.131470	-608.722534	-140.985367	1060.234375	-505.656830	288.356537	807.101563	-494.472290	-96.981117	826.850220	-563.759888	87.394936	963.571045	362.729553	-51.184017	924.466553	378.358612	130.340073
-568.001648	193.210220	870.165039	-581.138062	-5.537497	858.619202	-677.196655	241.645203	415.655273	-630.434753	-35.451790	470.267731	-661.928040	239.026230	64.260025	-687.662109	-24.352226	75.170609	-589.166382	294.723846	1284.043701	-583.203369	-91.156853	1294.284668	-550.735840	100.009834	1320.364380	-544.908813	103.075119	1590.700562	-620.769287	324.205170	1047.115479	-608.521912	-141.080521	1060.221191	-505.482544	288.292145	807.149475	-494.205475	-97.060555	826.858643	-563.639771	87.351746	963.581238	362.725647	-51.171181	924.468445	378.341003	130.368378
-567.874390	193.174271	870.144836	-581.036072	-5.573717	858.575928	-677.052246	241.617294	415.633148	-630.297791	-35.475986	470.272064	-661.897705	239.011917	64.247856	-687.677612	-24.351719	75.174454	-589.074097	294.652771	1284.071289	-583.149780	-91.239082	1294.214355	-550.633057	99.940933	1320.358765	-544.864380	102.932106	1590.726318	-620.669556	324.151733	1047.143799	-608.321289	-141.143997	1060.152588	-505.292633	288.120026	807.165405	-493.928741	-97.122192	826.896790	-563.504883	87.301605	963.546387	362.688385	-51.179947	924.459106	378.316223	130.357971
-567.745789	193.118164	870.160278	-580.864502	-5.674526	858.544800	-676.880859	241.640152	415.649078	-630.202637	-35.548313	470.277710	-661.878906	239.012695	64.279015	-687.674561	-24.351934	75.180557	-588.988220	294.595978	1284.082275	-582.991516	-91.321877	1294.239014	-550.536865	99.864738	1320.368408	-544.821411	102.772255	1590.753052	-620.541382	324.080261	1047.138184	-608.098816	-141.227753	1060.142334	-505.122559	288.008301	807.187195	-493.602661	-97.171089	826.959412	-563.351379	87.203590	963.536865	362.688293	-51.177258	924.460815	378.297058	130.328201
-567.598999	193.080704	870.133667	-580.658203	-5.762946	858.545288	-676.697510	241.632874	415.620819	-630.013062	-35.579060	470.264709	-661.943420	239.025543	64.269920	-687.667603	-24.359575	75.172211	-588.885193	294.534302	1284.085815	-582.901428	-91.405678	1294.191284	-550.421570	99.769073	1320.347046	-544.774170	102.623558	1590.777954	-620.491211	324.070892	1047.118774	-607.919189	-141.251556	1060.099609	-504.929718	287.851776	807.214111	-493.330566	-97.224472	826.970215	-563.190552	87.160004	963.526794	362.653748	-51.186665	924.459045	378.287079	130.319321
-567.488953	193.016098	870.127319	-580.553589	-5.814296	858.531555	-676.539001	241.686295	415.602570	-629.942200	-35.618149	470.274750	-661.952454	239.040222	64.241455	-687.733582	-24.352413	75.204407	-588.833130	294.493256	1284.095703	-582.789978	-91.447525	1294.190430	-550.228149	99.658615	1320.356079	-544.729248	102.476891	1590.806885	-620.343506	323.946960	1047.125244	-607.729126	-141.317444	1060.063110	-504.761108	287.771973	807.223999	-493.041840	-97.240219	826.994446	-563.069702	87.096840	963.514893	362.632294	-51.175297	924.447571	378.267395	130.346054
-567.340576	193.069290	870.159729	-580.432800	-5.830324	858.488464	-676.306152	241.685944	415.604706	-629.826843	-35.660664	470.228668	-662.030212	239.050842	64.240906	-687.627808	-24.368845	75.182800	-588.767029	294.428009	1284.076416	-582.691284	-91.563736	1294.179443	-550.109314	99.572380	1320.353882	-544.653687	102.327515	1590.824951	-620.238037	323.854462	1047.119141	-607.535461	-141.410995	1060.068359	-504.575562	287.616028	807.237000	-492.808655	-97.312813	827.010071	-562.935913	87.078690	963.507263	362.606445	-51.165924	924.439575	378.215881	130.326523
-567.177185	192.979858	870.147217	-580.239746	-5.897283	858.491516	-676.052124	241.704666	415.572357	-629.707153	-35.700466	470.246307	-661.949097	239.015045	64.255089	-687.666443	-24.385418	75.212273	-588.668030	294.358276	1284.082886	-582.495239	-91.649971	1294.208862	-550.002136	99.465492	1320.355591	-544.582336	102.181244	1590.837402	-620.085693	323.741211	1047.110474	-607.365662	-141.496155	1060.055298	-504.377136	287.455017	807.276672	-492.586975	-97.342964	827.017151	-562.761902	87.009338	963.503540	362.574432	-51.219418	924.458679	378.211700	130.298004
-567.031372	192.878342	870.143250	-580.020325	-5.978312	858.499329	-675.767822	241.685654	415.576019	-629.493164	-35.742290	470.217865	-661.842285	239.009323	64.274094	-687.756348	-24.385044	75.219093	-588.602173	294.284851	1284.073608	-582.303406	-91.671730	1294.255981	-549.883728	99.398422	1320.355591	-544.485046	102.033722	1590.861572	-619.951538	323.591217	1047.091309	-607.167175	-141.573227	1060.068970	-504.224731	287.312622	807.306458	-492.378754	-97.406403	827.017944	-562.597412	86.928383	963.508179	362.531311	-51.181904	924.446045	378.146149	130.331223
-566.846619	192.895828	870.154785	-579.860962	-5.998712	858.439636	-675.428345	241.671356	415.568848	-629.268250	-35.776878	470.187408	-661.761230	239.009720	64.275955	-687.873108	-24.382587	75.238647	-588.515259	294.205200	1284.065186	-582.127502	-91.754425	1294.266235	-549.744629	99.313568	1320.365234	-544.383484	101.815613	1590.875488	-619.761597	323.408691	1047.125854	-607.002075	-141.615341	1060.070313	-504.068970	287.151367	807.345154	-492.165558	-97.467957	827.039429	-562.429688	86.891640	963.482239	362.529999	-51.163723	924.435608	378.128296	130.326187
-566.646667	192.766251	870.147095	-579.582458	-6.099020	858.497375	-675.056580	241.612274	415.530273	-629.060547	-35.838413	470.203522	-661.725342	239.023193	64.293419	-687.761597	-24.393513	75.247726	-588.434265	294.148621	1284.079102	-582.039429	-91.856438	1294.266113	-549.633362	99.236374	1320.368042	-544.274231	101.896904	1590.871094	-619.651489	323.313965	1047.092163	-606.831604	-141.737732	1060.059448	-503.910828	287.043854	807.353149	-491.923889	-97.474464	827.073303	-562.232849	86.814987	963.514465	362.480560	-51.199749	924.446899	378.082489	130.311646
-566.446228	192.709641	870.168030	-579.340759	-6.169397	858.511597	-674.787903	241.621582	415.520325	-628.819214	-35.887638	470.181396	-661.669250	239.007889	64.300034	-687.883972	-24.384426	75.280807	-588.401978	294.056244	1284.049805	-581.952148	-91.914375	1294.244141	-549.516052	99.148483	1320.332764	-544.156799	101.555267	1590.885620	-619.523438	323.191589	1047.062744	-606.685608	-141.827774	1060.049683	-503.780853	286.872375	807.332703	-491.734161	-97.520767	827.062317	-562.046082	86.752861	963.535828	362.467682	-51.178879	924.439636	378.063538	130.329666
-566.202698	192.683701	870.193726	-579.083252	-6.207934	858.489197	-674.510925	241.641830	415.528870	-628.525024	-35.928829	470.164429	-661.639282	239.023361	64.301521	-687.842590	-24.376173	75.320465	-588.292969	293.977936	1284.027710	-581.813293	-91.969963	1294.196167	-549.414001	99.092010	1320.334839	-544.030579	101.399193	1590.895020	-619.366638	323.046814	1047.067871	-606.508240	-141.913467	1060.039063	-503.632843	286.710999	807.330688	-491.562286	-97.582375	827.040833	-561.836487	86.700294	963.540649	362.456726	-51.175404	924.430725	378.042969	130.328857
-566.015869	192.632523	870.160217	-578.856689	-6.279546	858.467773	-674.298767	241.674759	415.523956	-628.259705	-35.985798	470.122833	-661.731201	239.029648	64.310188	-687.865540	-24.377958	75.332741	-588.216553	293.902252	1283.986694	-581.734253	-92.075920	1294.161255	-549.287476	99.006622	1320.334595	-543.903809	101.276489	1590.904541	-619.288086	322.956055	1047.018921	-606.335693	-141.998260	1059.996582	-503.493378	286.545593	807.318176	-491.387787	-97.681709	827.037903	-561.642029	86.648430	963.515137	362.436951	-51.186623	924.423401	378.015747	130.327988
-565.728882	192.569138	870.150391	-578.523438	-6.368862	858.502136	-674.006470	241.667191	415.550201	-628.059448	-36.038715	470.142242	-661.771606	239.031250	64.321381	-687.910522	-24.387089	75.358093	-588.091980	293.834869	1283.980469	-581.606750	-92.157471	1294.109741	-549.285461	99.017120	1320.268677	-543.766418	101.150757	1590.893555	-619.240723	322.942017	1046.995483	-606.160095	-142.031830	1059.950806	-503.320526	286.516937	807.316101	-491.199280	-97.729141	827.011292	-561.399902	86.601295	963.536682	362.400696	-51.207294	924.414734	377.969360	130.302124
-565.509888	192.547348	870.158386	-578.253479	-6.426848	858.473999	-673.722290	241.646149	415.566101	-627.720886	-36.076500	470.124969	-661.791748	239.017242	64.324425	-687.874878	-24.380440	75.365547	-588.024902	293.728516	1283.949219	-581.469177	-92.237282	1294.072876	-549.151611	98.952812	1320.270508	-543.638794	101.009331	1590.882324	-619.131165	322.835846	1046.962402	-605.990356	-142.096878	1059.913086	-503.157837	286.400330	807.295044	-491.022308	-97.785011	826.976868	-561.179382	86.548759	963.528381	362.380981	-51.191746	924.421814	377.940704	130.296921
-565.241760	192.542343	870.158630	-577.977417	-6.456648	858.412292	-673.400269	241.661789	415.567963	-627.480408	-36.141048	470.116516	-661.758179	239.001297	64.354706	-687.896301	-24.381836	75.400887	-587.908081	293.694733	1283.931152	-581.303406	-92.295349	1294.022827	-549.000854	98.885529	1320.238403	-543.492188	100.887909	1590.869629	-619.007813	322.713898	1046.934570	-605.799255	-142.140015	1059.851440	-502.985870	286.371460	807.270691	-490.845276	-97.836922	826.947571	-560.930176	86.503113	963.498291	362.324951	-51.198772	924.417725	377.893463	130.300476
-564.927917	192.504150	870.151978	-577.703796	-6.484166	858.368469	-673.060425	241.623932	415.561249	-627.216858	-36.211262	470.167969	-661.735596	238.987442	64.359642	-687.902771	-24.379774	75.422920	-587.813477	293.605438	1283.868408	-581.148376	-92.393425	1293.975342	-548.855774	98.836220	1320.214111	-543.344421	100.772041	1590.843994	-618.891541	322.642975	1046.880737	-605.614380	-142.206894	1059.796631	-502.777435	286.269073	807.250183	-490.681854	-97.889252	826.885498	-560.666565	86.451065	963.475037	362.316986	-51.194790	924.409485	377.862427	130.318329
-564.573425	192.496750	870.157837	-577.326477	-6.537571	858.354248	-672.678772	241.628189	415.556183	-626.949463	-36.238998	470.175842	-661.757019	238.982620	64.354118	-687.884277	-24.381859	75.434113	-587.717468	293.527466	1283.812500	-580.985413	-92.474709	1293.926880	-548.689819	98.784103	1320.197876	-543.196045	100.661896	1590.802246	-618.754883	322.560211	1046.838257	-605.437378	-142.251633	1059.735474	-502.594696	286.288177	807.241516	-490.492615	-97.927307	826.865967	-560.349243	86.416199	963.475769	362.259430	-51.188927	924.416321	377.826538	130.317261
-564.269958	192.457062	870.133850	-576.997559	-6.540261	858.313782	-672.319824	241.653061	415.557922	-626.652710	-36.285088	470.200745	-661.731079	238.963745	64.331512	-687.851868	-24.393002	75.479591	-587.624512	293.478394	1283.801392	-580.788513	-92.492653	1293.905151	-548.435059	98.646591	1320.210205	-543.037048	100.551308	1590.771240	-618.572021	322.400085	1046.791748	-605.267273	-142.315979	1059.700195	-502.406891	286.257233	807.222778	-490.362152	-97.985031	826.804199	-560.073975	86.389282	963.447510	362.244049	-51.197124	924.421143	377.791565	130.332047
-563.925964	192.432739	870.146851	-576.590759	-6.579612	858.257141	-671.871765	241.598404	415.557556	-626.342102	-36.304348	470.192200	-661.710632	238.961594	64.360207	-687.847961	-24.381332	75.514198	-587.487549	293.395996	1283.732788	-580.532593	-92.538872	1293.890869	-548.264587	98.598923	1320.191162	-542.874878	100.432442	1590.729126	-618.391052	322.317108	1046.752319	-605.092163	-142.408051	1059.656982	-502.217682	286.139740	807.184937	-490.206818	-98.054428	826.742798	-559.751465	86.329720	963.429443	362.230255	-51.184990	924.406494	377.779083	130.312592
-563.508057	192.384674	870.151672	-576.162720	-6.620536	858.220215	-671.413940	241.543762	415.557983	-626.000549	-36.366909	470.186310	-661.626587	238.941376	64.369446	-687.781555	-24.376085	75.537849	-587.386475	293.296417	1283.677734	-580.419922	-92.627716	1293.801025	-548.068542	98.560616	1320.184814	-542.707153	100.324387	1590.678223	-618.161682	322.183441	1046.725830	-604.918884	-142.474823	1059.605713	-502.033386	286.134430	807.146606	-490.043823	-98.138115	826.681396	-559.394287	86.268539	963.419189	362.206055	-51.159664	924.397339	377.738586	130.341431
-563.128662	192.324142	870.151245	-575.761047	-6.669983	858.193237	-670.982666	241.528732	415.588898	-625.693420	-36.421757	470.154510	-661.599182	238.932907	64.389900	-687.760193	-24.377375	75.572937	-587.267212	293.257843	1283.659668	-580.276489	-92.662773	1293.710083	-547.860596	98.495026	1320.188721	-542.541443	100.230659	1590.622314	-618.046631	322.173218	1046.673584	-604.777405	-142.564728	1059.523071	-501.783234	286.057465	807.127197	-489.894958	-98.193039	826.597900	-559.045532	86.203545	963.409241	362.168182	-51.173790	924.402710	377.699371	130.315002
-562.732178	192.279297	870.151306	-575.418091	-6.645222	858.172852	-670.576355	241.533829	415.595917	-625.290100	-36.395859	470.126984	-661.609497	238.874283	64.401306	-687.692749	-24.350620	75.612312	-587.109253	293.204712	1283.635864	-580.126160	-92.710892	1293.631104	-547.675720	98.455963	1320.165894	-542.383118	100.141891	1590.556274	-617.809814	322.086578	1046.633179	-604.600403	-142.643570	1059.481812	-501.531525	286.002991	807.119019	-489.731415	-98.256218	826.531616	-558.722412	86.180908	963.403076	362.140747	-51.140915	924.390808	377.674042	130.346466
-562.321960	192.221878	870.124573	-574.925537	-6.731088	858.171082	-670.120422	241.496536	415.582977	-624.994507	-36.482430	470.121613	-661.653625	238.946503	64.452507	-687.687744	-24.348944	75.633949	-586.965881	293.143555	1283.612793	-580.030273	-92.792404	1293.548584	-547.435303	98.415253	1320.166748	-542.219177	100.071709	1590.502197	-617.676636	322.105469	1046.592896	-604.424866	-142.731552	1059.415649	-501.251892	285.906372	807.100769	-489.566772	-98.320984	826.443848	-558.351929	86.131477	963.398804	362.109680	-51.161446	924.400696	377.634735	130.335312
-561.956848	192.205597	870.120178	-574.504395	-6.786367	858.117004	-669.743896	241.469696	415.568024	-624.500183	-36.420506	470.097931	-661.702698	238.939407	64.437073	-687.611938	-24.346275	75.662056	-586.782959	293.049652	1283.546509	-579.788696	-92.835197	1293.479614	-547.305115	98.418098	1320.100830	-542.052246	100.005692	1590.434814	-617.581482	322.170837	1046.509888	-604.218384	-142.790192	1059.369019	-500.945374	285.874084	807.088196	-489.406952	-98.400070	826.371216	-557.987793	86.076843	963.371277	362.102081	-51.137581	924.382263	377.598633	130.389023
-561.517029	192.203537	870.157532	-573.995056	-6.841455	858.109680	-669.283508	241.496506	415.602692	-624.128540	-36.444908	470.109711	-661.673889	238.893021	64.470352	-687.592773	-24.328199	75.719238	-586.634521	293.011597	1283.517822	-579.602234	-92.877037	1293.396973	-547.095825	98.359901	1320.078491	-541.883057	99.940880	1590.377930	-617.332214	322.084076	1046.472412	-603.997437	-142.822266	1059.293213	-500.653137	285.993134	807.075684	-489.242462	-98.489334	826.280457	-557.591248	86.035782	963.393433	362.034729	-51.143234	924.386230	377.545959	130.379517
-561.064148	192.167419	870.174072	-573.512024	-6.945585	858.081360	-668.809631	241.445496	415.613190	-623.983459	-36.699627	470.193451	-661.575073	238.825012	64.499466	-687.572021	-24.346626	75.764961	-586.476868	292.978180	1283.502686	-579.364197	-92.942223	1293.350586	-546.807617	98.283867	1320.032349	-541.710571	99.886581	1590.307129	-617.133789	322.080017	1046.423218	-603.803406	-142.873993	1059.217773	-500.394775	286.059662	807.071716	-489.082184	-98.548347	826.184814	-557.170471	85.949814	963.391357	362.037598	-51.134773	924.376831	377.522491	130.365234
-560.665344	192.086670	870.142944	-573.143188	-6.916827	858.006653	-668.452209	241.501007	415.693298	-623.605042	-36.808701	470.191498	-661.672241	238.845322	64.543320	-687.560730	-24.328831	75.808182	-586.299988	292.911591	1283.428711	-579.116577	-92.951965	1293.268799	-546.563904	98.227150	1319.988037	-541.530518	99.840683	1590.253174	-616.846985	321.987396	1046.393311	-603.560486	-142.918457	1059.155762	-500.079132	286.104370	807.074707	-488.866119	-98.564369	826.125427	-556.810364	85.898361	963.339111	361.970947	-51.139412	924.373474	377.484314	130.357574
-560.242615	192.063156	870.151245	-572.727905	-6.935273	857.947876	-667.970642	241.501862	415.710754	-623.142273	-36.872761	470.186249	-661.645386	238.790955	64.578209	-687.542114	-24.335741	75.842224	-586.129456	292.883301	1283.401123	-578.884521	-92.998184	1293.225586	-546.297119	98.187767	1319.921997	-541.364868	99.808952	1590.176514	-616.513855	321.943237	1046.349731	-603.343689	-142.951141	1059.068359	-499.752350	286.128479	807.067383	-488.704651	-98.592468	826.016418	-556.441589	85.846344	963.316833	361.979889	-51.134563	924.377747	377.463806	130.356018
-559.812561	191.950470	870.118408	-572.231812	-7.019422	857.942810	-667.444336	241.495636	415.705505	-622.572266	-36.832035	470.158936	-661.632019	238.801666	64.612251	-687.564270	-24.313522	75.878471	-585.976257	292.820435	1283.320679	-578.606567	-93.058144	1293.181152	-546.053467	98.183777	1319.856812	-541.203735	99.772263	1590.121948	-616.273987	321.930420	1046.285278	-603.113037	-143.026794	1059.044800	-499.346436	286.019073	807.041626	-488.580231	-98.668228	825.905273	-556.034241	85.767189	963.304810	361.914917	-51.135254	924.379578	377.410248	130.386063
-559.415161	191.912292	870.118164	-571.799866	-7.069975	857.903503	-666.825500	241.421112	415.672211	-622.172180	-36.908333	470.141357	-661.550842	238.749191	64.612762	-687.616821	-24.323856	75.959572	-585.779907	292.798523	1283.264771	-578.406921	-93.085068	1293.098389	-545.797363	98.132301	1319.815674	-541.034058	99.745049	1590.043945	-616.027771	321.923981	1046.193115	-602.910889	-143.086624	1058.998535	-498.932037	286.078156	806.998474	-488.412201	-98.718437	825.825928	-555.661499	85.707916	963.288269	361.914215	-51.140148	924.378845	377.391113	130.351227
-558.968323	191.851440	870.128845	-571.290039	-7.132328	857.898132	-666.214905	241.399948	415.666412	-621.825378	-37.019691	470.169952	-661.450867	238.732605	64.657524	-687.626770	-24.310623	76.012901	-585.593933	292.727600	1283.171875	-578.170959	-93.158913	1293.063965	-545.581482	98.117699	1319.762451	-540.862671	99.723122	1589.984375	-615.762878	321.935669	1046.088257	-602.690063	-143.183243	1058.965576	-498.526031	286.138031	806.946106	-488.294830	-98.753448	825.734619	-555.249207	85.645180	963.297424	361.854340	-51.122955	924.374146	377.339508	130.396378
-558.538513	191.808289	870.118225	-570.767212	-7.218425	857.890564	-665.719482	241.416092	415.657227	-621.438782	-37.151409	470.161499	-661.492737	238.682663	64.675163	-687.624634	-24.318079	76.099274	-585.460510	292.663330	1283.081543	-577.994019	-93.195457	1292.958618	-545.361694	98.071159	1319.683960	-540.682495	99.700676	1589.930664	-615.519836	321.966766	1045.970703	-602.445435	-143.244980	1058.937134	-498.117218	286.195862	806.916016	-488.139374	-98.789841	825.657288	-554.855652	85.592682	963.297363	361.793854	-51.147209	924.388855	377.290375	130.341400
-558.118286	191.708954	870.096558	-570.300476	-7.218343	857.844116	-665.054688	241.380066	415.643555	-620.961670	-37.312981	470.172729	-661.460571	238.643250	64.699654	-687.609436	-24.324804	76.155548	-585.254761	292.598846	1283.022949	-577.699097	-93.229637	1292.932251	-545.126160	98.053947	1319.633545	-540.492188	99.699936	1589.871460	-615.192322	321.878845	1045.906128	-602.199524	-143.256927	1058.880371	-497.651672	286.135223	806.881775	-487.963531	-98.836357	825.587891	-554.459229	85.532257	963.267212	361.753815	-51.133484	924.387878	377.237213	130.359772
-556.429382	189.960663	869.927856	-565.976318	-9.956195	859.517395	-663.681763	240.828201	415.312775	-619.825806	-36.938553	470.649994	-660.769165	238.503418	64.710999	-687.341919	-24.292580	76.127373	-585.080261	292.580780	1282.964966	-577.368896	-93.230354	1292.945313	-544.872253	98.010361	1319.586914	-540.318848	99.689392	1589.827393	-614.857178	321.831879	1045.846558	-601.947693	-143.301071	1058.842041	-497.192596	286.164978	806.861938	-487.796875	-98.872200	825.493286	-552.325378	84.399681	964.170105	361.687134	-51.157578	924.413147	377.169525	130.343613
-556.026550	189.969803	869.929321	-565.608643	-10.128515	859.463257	-663.082581	240.891022	415.326508	-619.350891	-37.056721	470.678894	-660.801453	238.528824	64.760040	-687.372375	-24.313374	76.185913	-584.927246	292.574890	1282.917725	-577.055176	-93.268700	1292.897095	-544.658997	98.019821	1319.518066	-540.133606	99.698997	1589.786865	-614.460266	321.738129	1045.782959	-601.691040	-143.310944	1058.800537	-496.727386	286.361969	806.861511	-487.608795	-98.902977	825.437134	-551.981995	84.295830	964.146240	361.646637	-51.177929	924.411621	377.146729	130.356506
-555.560791	189.872787	869.926941	-565.276978	-9.663468	859.662598	-662.386108	240.860931	415.323425	-618.710388	-37.126198	470.653076	-660.713318	238.478088	64.791122	-687.362305	-24.286716	76.257645	-584.722534	292.522797	1282.834351	-576.814575	-93.292656	1292.812744	-544.438599	97.990288	1319.470093	-539.963989	99.710587	1589.738037	-614.221680	321.728180	1045.676514	-601.419006	-143.376312	1058.768433	-496.257233	286.407104	806.872742	-487.387939	-98.920464	825.371643	-551.701599	84.563591	964.259888	361.607300	-51.171860	924.403076	377.104736	130.346664
-555.062134	189.872711	869.947998	-564.743347	-9.661267	859.674072	-661.733398	240.826614	415.344696	-618.197266	-37.233887	470.626282	-660.755371	238.457581	64.832184	-687.339355	-24.329416	76.345596	-584.575623	292.514526	1282.787598	-576.533630	-93.337143	1292.780029	-544.192322	97.949013	1319.446167	-539.806335	99.733955	1589.696411	-613.928589	321.702209	1045.589111	-601.134033	-143.428223	1058.735718	-495.747498	286.416046	806.894653	-487.163513	-98.920525	825.304871	-551.268860	84.565025	964.283447	361.569489	-51.186558	924.422546	377.072083	130.311783
-554.583618	189.766586	869.950562	-564.234558	-9.715765	859.674561	-661.041748	240.870514	415.310425	-617.500732	-37.276543	470.557281	-660.823669	238.478653	64.896164	-687.257080	-24.335236	76.371040	-584.372925	292.483459	1282.740601	-576.217651	-93.353134	1292.748413	-543.945923	97.920708	1319.433838	-539.642456	99.746094	1589.658447	-613.563232	321.618988	1045.526611	-600.868774	-143.460510	1058.713623	-495.181274	286.446625	806.903015	-486.919739	-98.923630	825.253479	-550.849915	84.486824	964.291504	361.520905	-51.187931	924.424316	377.030396	130.318451
-554.047119	189.547760	869.945251	-563.217163	-10.088791	859.688293	-660.287598	240.811874	415.276001	-616.850403	-37.391331	470.571106	-660.785034	238.441742	64.969063	-687.160339	-24.343447	76.423775	-584.195740	292.441559	1282.695557	-575.884033	-93.378708	1292.765015	-543.710327	97.888565	1319.408325	-539.469849	99.783623	1589.619629	-613.250549	321.566132	1045.437622	-600.576233	-143.481430	1058.718262	-494.699005	286.401703	806.887390	-486.675751	-98.916275	825.212341	-550.163635	84.228935	964.305603	361.485291	-51.198368	924.461548	376.994995	130.283875
-553.628540	189.511047	869.940613	-562.686707	-10.140891	859.668091	-659.634705	240.824097	415.281250	-616.220825	-37.401440	470.553314	-660.726929	238.415115	65.015358	-687.129639	-24.335623	76.496399	-584.008911	292.379486	1282.639160	-575.593994	-93.412910	1292.743286	-543.512451	97.868958	1319.395264	-539.325073	99.820129	1589.569580	-612.891235	321.462952	1045.350830	-600.280457	-143.533401	1058.687866	-494.249023	286.459564	806.866272	-486.427795	-98.928406	825.179504	-549.755920	84.184715	964.298889	361.457794	-51.231323	924.465271	376.973541	130.255173
-553.232239	189.499527	869.955872	-562.250366	-10.162590	859.658447	-659.001526	240.831985	415.281769	-615.813904	-37.574024	470.616821	-660.678406	238.384201	65.087280	-687.174866	-24.345720	76.588486	-583.841736	292.370270	1282.593994	-575.370117	-93.450455	1292.726196	-543.303040	97.840958	1319.368652	-539.070679	99.937035	1589.595459	-612.557251	321.375824	1045.299927	-599.987000	-143.609329	1058.713257	-493.716461	286.372009	806.889160	-486.123535	-98.937965	825.187622	-549.406921	84.160408	964.306946	361.398010	-51.228065	924.476868	376.910614	130.243073
-552.906311	189.554214	869.963623	-562.289307	-9.924661	859.631348	-658.330200	240.888931	415.303406	-615.330505	-37.792870	470.570587	-660.802673	238.403885	65.126045	-687.029663	-24.349260	76.656418	-583.703247	292.332916	1282.549438	-575.131897	-93.484589	1292.737549	-543.065247	97.839134	1319.321655	-538.934692	99.960846	1589.561523	-612.337769	321.390778	1045.208984	-599.656311	-143.613083	1058.690796	-493.168518	286.333862	806.913452	-485.789948	-98.918221	825.201111	-549.301697	84.270760	964.298462	361.346375	-51.255974	924.496521	376.858398	130.242905
-552.665039	189.845230	870.028076	-562.436646	-9.413628	859.294739	-657.737122	240.982758	415.335999	-614.793884	-37.946835	470.479156	-661.009949	238.449051	65.222969	-687.002441	-24.346260	76.749565	-583.530457	292.292572	1282.460083	-574.842163	-93.506622	1292.707886	-542.872375	97.815468	1319.298950	-538.708679	100.037102	1589.516113	-612.042053	321.371002	1045.089478	-599.332397	-143.677002	1058.673462	-492.633179	286.442261	806.929443	-485.492340	-98.925041	825.199951	-549.180542	84.446587	964.143372	361.277679	-51.287762	924.511169	376.800354	130.187149
-552.027954	189.520172	869.983276	-561.366516	-10.046808	859.593140	-656.862122	240.924240	415.263885	-614.115662	-37.954201	470.550995	-660.865112	238.394638	65.292519	-686.917847	-24.353216	76.809090	-583.395752	292.245117	1282.412354	-574.591675	-93.508949	1292.705566	-542.652466	97.791496	1319.245483	-538.519531	100.086792	1589.474854	-611.744324	321.389984	1044.976196	-599.016235	-143.746979	1058.655762	-492.137268	286.433716	806.935730	-485.200073	-98.906013	825.187500	-548.535828	84.173874	964.299255	361.239075	-51.315651	924.509155	376.757172	130.187149
-551.651062	189.352188	869.962585	-560.862671	-10.162538	859.609985	-656.149902	240.927475	415.262207	-613.605469	-38.081219	470.569611	-660.852966	238.382095	65.371254	-686.964966	-24.347214	76.874573	-583.198486	292.227966	1282.358765	-574.295959	-93.532654	1292.706665	-542.453247	97.772583	1319.212524	-538.349670	100.136971	1589.443359	-611.362854	321.268372	1044.930298	-598.691223	-143.758026	1058.609741	-491.579590	286.213470	806.934448	-484.863403	-98.917824	825.196899	-548.158997	84.057068	964.303894	361.178192	-51.339344	924.537476	376.712036	130.156570
-551.252380	189.292480	869.995483	-560.377258	-10.184195	859.584351	-655.516846	240.980423	415.231018	-613.067810	-38.195042	470.545288	-660.858704	238.365891	65.433784	-686.964661	-24.348217	76.957726	-583.063965	292.184448	1282.263672	-574.084778	-93.564201	1292.645020	-542.198853	97.720833	1319.191895	-538.172607	100.190933	1589.396973	-610.999268	321.164612	1044.838013	-598.363342	-143.851868	1058.600830	-491.068268	286.169830	806.945801	-484.513214	-98.920959	825.205994	-547.796448	83.993034	964.312683	361.118164	-51.376728	924.561523	376.665802	130.131668
-550.711426	189.163162	869.969543	-559.502441	-10.462711	859.587341	-654.791382	240.937363	415.214081	-612.431091	-38.255703	470.639526	-660.730225	238.356125	65.513611	-686.932678	-24.370169	77.067719	-582.906189	292.156586	1282.196411	-573.826965	-93.619408	1292.631226	-542.013306	97.726494	1319.154785	-537.990479	100.246307	1589.367920	-610.651794	321.042542	1044.745117	-598.052063	-143.865601	1058.600220	-490.293121	286.288300	807.016663	-484.099030	-98.884331	825.267517	-547.206116	83.825699	964.312622	361.068329	-51.384895	924.582703	376.651581	130.084885
-550.322266	189.097504	869.962158	-559.098694	-10.445991	859.577820	-654.210449	240.949417	415.279083	-611.831726	-38.346962	470.646393	-660.685425	238.314514	65.580528	-687.040771	-24.390957	77.193176	-582.750916	292.092133	1282.110229	-573.532043	-93.636208	1292.661377	-541.836609	97.727356	1319.125000	-537.827881	100.311142	1589.335938	-610.438843	321.039185	1044.628174	-597.719910	-143.889816	1058.593262	-489.839691	286.334412	807.019104	-483.677521	-98.886513	825.328064	-546.887878	83.801590	964.310425	361.000122	-51.400806	924.622803	376.615021	130.075653
-549.995239	189.089127	869.971985	-558.697754	-10.488761	859.570496	-653.724426	240.991791	415.321533	-611.269287	-38.391384	470.618439	-660.738281	238.314850	65.656677	-686.868835	-24.378115	77.243866	-582.603638	292.060059	1282.052246	-573.231934	-93.681877	1292.675537	-541.655823	97.698128	1319.072266	-537.656799	100.365768	1589.287476	-610.210938	321.074127	1044.534790	-597.351074	-143.937515	1058.610962	-489.370819	286.293945	807.005005	-483.252228	-98.896576	825.370911	-546.609802	83.774696	964.318298	360.929626	-51.434948	924.661987	376.594086	130.038467
-549.588013	189.024490	869.991211	-558.223145	-10.505934	859.565430	-653.151245	240.952179	415.335236	-610.775513	-38.472431	470.607971	-660.680664	238.305420	65.688133	-686.739197	-24.367229	77.292236	-582.459229	292.024811	1281.979614	-572.930908	-93.713814	1292.696533	-541.471802	97.685036	1319.031128	-537.486816	100.426422	1589.246216	-609.874146	320.970093	1044.457764	-596.998413	-143.973495	1058.609375	-488.936096	286.264130	806.971375	-482.796967	-98.934875	825.391479	-546.252869	83.726303	964.331421	360.884613	-51.447750	924.673096	376.588562	130.049728
-549.250488	189.078171	870.011780	-558.196777	-10.362077	859.565430	-652.772888	241.028702	415.448578	-610.342407	-38.603882	470.569580	-660.690796	238.288284	65.769081	-686.980530	-24.372025	77.434601	-582.336182	291.972565	1281.911133	-572.704651	-93.755402	1292.690552	-541.273315	97.666199	1319.005249	-537.315613	100.470573	1589.185547	-609.593506	320.876831	1044.372803	-596.626465	-143.945526	1058.543335	-488.548828	286.192444	806.944702	-482.335052	-98.953720	825.415527	-546.131348	83.802887	964.345093	360.825867	-51.481152	924.717651	376.591125	130.052292
-549.058655	189.299591	870.027588	-558.333801	-9.880183	859.258423	-652.479980	241.106491	415.536407	-609.889526	-38.765835	470.473450	-660.817932	238.289917	65.829872	-686.986877	-24.393850	77.530296	-582.189819	291.959991	1281.873535	-572.495972	-93.796814	1292.623535	-541.118958	97.664261	1318.978516	-537.159363	100.530670	1589.130249	-609.329956	320.757751	1044.286011	-596.256531	-143.966522	1058.493652	-488.182068	286.102020	806.915466	-481.881042	-98.992317	825.437378	-546.041504	83.971306	964.184326	360.762512	-51.467808	924.769287	376.565002	130.067352
-548.705139	189.261795	870.042358	-558.059143	-9.832199	859.161499	-652.071350	241.086212	415.576050	-609.487610	-38.849678	470.472626	-660.881714	238.291214	65.885681	-686.991211	-24.391182	77.624306	-582.060242	291.916168	1281.802734	-572.266052	-93.831879	1292.584351	-540.954163	97.615250	1318.920776	-536.985046	100.579071	1589.069946	-609.070557	320.676331	1044.226685	-595.889893	-144.057526	1058.476807	-487.821350	285.998718	806.904968	-481.419067	-99.036476	825.459595	-545.783325	83.917625	964.144165	360.681335	-51.492939	924.832947	376.548767	130.052841
-548.324341	189.215637	870.043945	-557.615479	-9.851399	859.155334	-651.611267	241.053894	415.575104	-609.099426	-38.880474	470.494415	-660.798523	238.245560	65.925385	-686.938416	-24.399067	77.706985	-581.932556	291.886017	1281.728027	-572.040161	-93.839027	1292.551758	-540.802734	97.593353	1318.878174	-536.821106	100.622772	1588.996338	-608.914063	320.664764	1044.142090	-595.533020	-144.132004	1058.453125	-487.490967	285.950378	806.898132	-480.930695	-99.026642	825.474060	-545.466736	83.886757	964.149231	360.610474	-51.501991	924.895752	376.549438	130.063110
-547.644348	188.762863	870.018738	-556.168579	-10.666221	859.455444	-651.115295	240.941650	415.511688	-608.588745	-38.876266	470.700562	-660.715454	238.221878	65.950409	-686.912598	-24.375761	77.776939	-581.834778	291.846283	1281.634033	-571.823975	-93.874619	1292.488525	-540.627625	97.546906	1318.831421	-536.688416	100.658234	1588.910767	-608.718445	320.594269	1044.064453	-595.163757	-144.199280	1058.382202	-487.170929	285.849915	806.855774	-480.388550	-99.071281	825.534241	-544.635681	83.463081	964.315918	360.536285	-51.524509	924.949707	376.564423	130.061722
-547.211182	188.661880	870.020752	-555.707886	-10.750786	859.468750	-650.777527	240.923447	415.464752	-608.238831	-38.934093	470.806793	-660.732788	238.221115	66.001274	-686.876953	-24.396112	77.824638	-581.699768	291.795654	1281.547974	-571.639771	-93.922577	1292.449951	-540.442017	97.530632	1318.753906	-536.497192	100.692871	1588.835938	-608.545410	320.569580	1043.942261	-594.816589	-144.216843	1058.312134	-486.868225	285.857269	806.805725	-479.850830	-99.096695	825.554688	-544.263306	83.379372	964.329468	360.434784	-51.556355	925.010376	376.555084	130.049072
-546.918457	188.635834	869.997803	-555.343018	-10.789037	859.454651	-650.423401	240.919632	415.468414	-607.960510	-39.087704	470.905060	-660.699463	238.185913	66.008682	-686.861206	-24.376087	77.893776	-581.574341	291.785614	1281.473267	-571.441895	-93.914024	1292.359741	-540.292053	97.493698	1318.677124	-536.344238	100.733719	1588.740112	-608.312683	320.481659	1043.843750	-594.451172	-144.293488	1058.219604	-486.550629	285.766998	806.760925	-479.363037	-99.153214	825.510620	-543.982178	83.356392	964.314880	360.289612	-51.574249	925.089417	376.538727	130.042419
-546.618286	188.592911	869.999207	-555.057312	-10.749000	859.395020	-650.122131	240.938278	415.512390	-607.760071	-39.224697	471.005737	-660.765381	238.227844	66.051933	-686.899231	-24.392294	77.968506	-581.494995	291.734802	1281.385742	-571.294067	-93.927040	1292.306396	-540.037659	97.423592	1318.624512	-536.149109	100.765083	1588.694824	-608.082825	320.387695	1043.746460	-594.082214	-144.349457	1058.111450	-486.262115	285.711151	806.710022	-478.890076	-99.206741	825.487427	-543.738403	83.323608	964.287537	360.185760	-51.632301	925.161438	376.537048	130.006378
-546.587585	188.976822	870.035950	-555.885620	-10.702106	859.028015	-649.942993	241.044159	415.600311	-607.883789	-39.626755	471.040192	-660.785156	238.176422	66.094727	-687.023438	-24.409954	78.073021	-581.340576	291.685059	1281.306396	-571.089172	-93.972549	1292.230957	-539.904053	97.413742	1318.584229	-535.995972	100.787857	1588.625000	-607.897095	320.287262	1043.691650	-593.735229	-144.402924	1058.039917	-486.010223	285.628998	806.647034	-478.437897	-99.245140	825.468933	-544.034424	83.312881	964.102112	360.091217	-51.672264	925.211853	376.548035	130.026169
-546.530823	189.241608	870.010254	-555.705017	-10.762880	858.977234	-649.731934	241.108398	415.656189	-607.771423	-39.762867	471.103943	-660.812683	238.188873	66.132080	-686.816650	-24.451927	78.078445	-581.225586	291.649445	1281.231445	-570.918274	-94.005081	1292.145386	-539.769714	97.363602	1318.519043	-535.843384	100.807938	1588.558594	-607.682800	320.187836	1043.622192	-593.400269	-144.461502	1057.992920	-485.830139	285.614319	806.605225	-477.955963	-99.296295	825.504395	-543.924805	83.416695	964.064575	359.988647	-51.713017	925.281799	376.546356	130.003281
-546.041626	188.938904	870.017822	-554.503052	-10.782430	859.348755	-649.351440	241.033432	415.612732	-607.399536	-39.703259	471.197876	-660.683594	238.154602	66.168709	-686.669128	-24.441381	78.061729	-581.106018	291.595886	1281.165039	-570.718140	-94.024910	1292.093506	-539.665222	97.365364	1318.463989	-535.703796	100.804565	1588.506836	-607.561218	320.149261	1043.576782	-593.107849	-144.548111	1057.949341	-485.678802	285.524170	806.533630	-477.478943	-99.378906	825.523743	-543.282227	83.461632	964.280396	359.869080	-51.761494	925.341919	376.535400	130.001038
-545.838989	188.898453	869.982666	-554.216980	-10.816298	859.291260	-649.093079	241.012375	415.589355	-607.307007	-39.747849	471.273285	-660.553223	238.118271	66.181450	-686.753662	-24.446297	78.158463	-581.044189	291.495453	1281.039063	-570.559875	-94.071510	1292.074829	-539.550354	97.369827	1318.399414	-535.564148	100.816513	1588.464844	-607.520203	320.143555	1043.471680	-592.794312	-144.547256	1057.907104	-485.534027	285.484253	806.507263	-477.002502	-99.402596	825.556458	-543.057190	83.416817	964.235046	359.779785	-51.818844	925.410767	376.524506	129.971832
-545.709534	188.647675	869.843445	-554.013794	-10.936320	859.271973	-648.894348	240.984131	415.581818	-606.819519	-39.155548	470.812469	-660.541016	238.122635	66.235519	-686.554138	-24.436625	78.075310	-580.943176	291.536743	1281.062378	-570.344910	-94.102211	1292.060669	-539.489441	97.399361	1318.342896	-535.459656	100.823112	1588.387451	-607.391418	320.083435	1043.438477	-592.488647	-144.582275	1057.875488	-485.420258	285.498535	806.457397	-476.594574	-99.450935	825.574402	-542.847351	83.288330	964.155945	359.691681	-51.862671	925.466553	376.516113	129.981522
-546.687134	190.132767	869.972229	-557.085632	-8.914240	857.503479	-649.402283	241.446213	415.856873	-607.764954	-40.201977	470.935242	-661.125305	238.255127	66.342003	-686.905029	-24.428776	78.280739	-580.856567	291.500610	1281.062378	-570.114563	-94.145546	1292.079956	-539.360229	97.383583	1318.341309	-535.298645	100.807961	1588.428589	-607.323669	320.048981	1043.404541	-592.173096	-144.593811	1057.880737	-485.349091	285.450165	806.430054	-476.174194	-99.438499	825.586487	-544.098572	83.971100	963.212891	359.625183	-51.888145	925.523376	376.525085	129.917038
-545.429688	188.682602	869.885376	-553.733643	-10.868493	859.162048	-648.609497	240.970673	415.605804	-607.154053	-39.839218	471.342285	-660.589600	238.127823	66.302979	-686.695068	-24.404474	78.206711	-580.790283	291.448608	1281.038330	-569.895447	-94.150368	1292.109375	-539.259521	97.360161	1318.336548	-535.164734	100.804298	1588.413574	-607.265686	319.963440	1043.390015	-591.864319	-144.583557	1057.874268	-485.266144	285.363647	806.409058	-475.790253	-99.469147	825.637268	-542.537354	83.262138	964.115417	359.535797	-51.948986	925.573425	376.474365	129.920105
-545.125854	188.452469	869.875244	-552.884277	-11.217624	859.274353	-648.426575	240.899628	415.603455	-606.532898	-39.064899	470.876587	-660.419250	238.034134	66.311676	-686.379700	-24.383888	78.092339	-580.755188	291.417450	1281.013794	-569.677307	-94.195724	1292.150513	-539.121460	97.306473	1318.345093	-535.052368	100.772705	1588.417725	-607.234131	319.901733	1043.389038	-591.565002	-144.585846	1057.875122	-485.216095	285.324829	806.420654	-475.406921	-99.445671	825.723999	-542.022400	83.058098	964.175720	359.490845	-51.984608	925.629761	376.476776	129.904984
-545.062256	188.417755	869.889832	-552.747925	-11.224072	859.247925	-648.336426	240.882660	415.602692	-606.510010	-39.008385	470.854858	-660.430237	238.039856	66.335266	-686.405762	-24.390812	78.070885	-580.708679	291.367432	1280.998413	-569.551819	-94.233505	1292.144287	-539.014893	97.273247	1318.356079	-534.944519	100.990105	1588.409668	-607.180847	319.793884	1043.392456	-591.292419	-144.641373	1057.860474	-485.209229	285.322540	806.408691	-475.049469	-99.461739	825.794250	-541.902039	83.018150	964.167236	359.384857	-52.037552	925.696472	376.434692	129.891327
-545.007324	188.428452	869.880554	-552.708862	-11.299560	859.179077	-648.270996	240.875641	415.602631	-606.595764	-39.086479	470.912048	-660.413635	238.002701	66.361992	-686.459839	-24.384411	78.129517	-580.684998	291.337280	1280.998901	-569.387512	-94.275360	1292.148071	-538.934143	97.258942	1318.372192	-534.841736	100.737732	1588.437988	-607.152649	319.706696	1043.395996	-591.049988	-144.674683	1057.859253	-485.199707	285.285248	806.393066	-474.741150	-99.485214	825.849792	-541.807983	82.956345	964.123230	359.274689	-52.112762	925.763916	376.386108	129.832138
-544.988464	188.394684	869.875183	-552.636169	-11.347114	859.135742	-648.154236	240.815994	415.579803	-606.685486	-39.083797	470.932281	-660.346313	237.973923	66.340439	-686.433228	-24.391134	78.132378	-580.699158	291.295746	1280.980469	-569.236572	-94.280693	1292.168579	-538.852783	97.230255	1318.374634	-534.747620	100.702797	1588.445801	-607.201904	319.671539	1043.386230	-590.836182	-144.718048	1057.848511	-485.187134	285.309814	806.398315	-474.426819	-99.502251	825.895447	-541.710571	82.897331	964.094177	359.214203	-52.185257	925.818665	376.359314	129.840683
-544.967163	188.401749	869.871887	-552.643860	-11.436085	859.096802	-648.110046	240.845337	415.559601	-606.778442	-39.115311	470.959442	-660.388428	237.976578	66.350510	-686.503357	-24.403694	78.161934	-580.674377	291.273010	1281.007324	-569.053162	-94.316170	1292.200684	-538.739075	97.202499	1318.398926	-534.666077	100.689430	1588.458130	-607.254578	319.617828	1043.369873	-590.595093	-144.805710	1057.917114	-485.203156	285.313446	806.396790	-474.124207	-99.474121	825.959351	-541.654724	82.838638	964.068542	359.129669	-52.236748	925.895325	376.301025	129.806595
-545.059875	188.566895	869.899536	-552.952454	-11.552905	858.919434	-648.069763	240.840271	415.575531	-607.234863	-39.518414	471.298981	-660.416138	237.998856	66.371414	-686.554504	-24.399775	78.201180	-580.685669	291.218597	1281.002686	-568.859985	-94.321838	1292.275269	-538.639832	97.187172	1318.426270	-534.603699	100.666054	1588.494019	-607.235291	319.519806	1043.380005	-590.367432	-144.845032	1057.916870	-485.239532	285.347809	806.392334	-473.878357	-99.452682	826.021790	-541.749939	82.757607	963.980042	359.057953	-52.303909	925.966736	376.276520	129.777679
-545.057495	188.563599	869.914978	-552.915833	-11.590696	858.911377	-648.019775	240.855438	415.576630	-607.261169	-39.434502	471.248901	-660.349121	237.933029	66.395210	-686.506226	-24.400202	78.157639	-580.690979	291.174133	1281.013428	-568.589661	-94.329689	1292.341431	-538.576050	97.167061	1318.463501	-534.533203	100.645470	1588.518066	-607.305725	319.472595	1043.411377	-590.141907	-144.924667	1057.989014	-485.272644	285.362885	806.412842	-473.646057	-99.433205	826.086670	-541.693481	82.726349	963.980408	358.960327	-52.348888	926.053345	376.212921	129.745560
-545.078918	188.551224	869.931702	-552.875183	-11.578329	858.919861	-647.965271	240.855713	415.586548	-607.363525	-39.420490	471.225891	-660.341614	237.897507	66.370239	-686.586609	-24.428219	78.182327	-580.709778	291.128265	1281.025024	-568.472778	-94.363396	1292.331177	-538.499756	97.149925	1318.489746	-534.479980	100.628685	1588.546997	-607.306702	319.374786	1043.450317	-589.915344	-144.976654	1058.041016	-485.324646	285.307800	806.428284	-473.463318	-99.400314	826.133301	-541.647766	82.722534	963.990112	358.893311	-52.421978	926.121582	376.175446	129.691727
-545.116455	188.539093	869.957764	-552.846863	-11.584566	858.934448	-647.966614	240.858795	415.598938	-607.409973	-39.419170	471.224670	-660.371704	237.884415	66.386978	-686.503967	-24.422850	78.159340	-580.748535	291.084351	1281.033691	-568.324097	-94.403229	1292.336304	-538.422302	97.110817	1318.512207	-534.434326	100.613251	1588.570068	-607.439575	319.381042	1043.471069	-589.728333	-145.043488	1058.065308	-485.367188	285.005280	806.440735	-473.281189	-99.393578	826.155212	-541.598328	82.708031	964.006165	358.799377	-52.504612	926.187805	376.098938	129.629486
-545.148071	188.554138	869.959900	-552.852478	-11.585500	858.932434	-647.951477	240.851135	415.603943	-607.466003	-39.381355	471.236664	-660.407898	237.884613	66.398720	-686.612244	-24.436977	78.165344	-580.756165	291.064575	1281.059326	-568.194885	-94.445282	1292.340698	-538.357910	97.096893	1318.538086	-534.399841	100.601723	1588.599609	-607.449646	319.268585	1043.472656	-589.544922	-145.082153	1058.107422	-485.464417	285.370422	806.431091	-473.106018	-99.344017	826.191345	-541.580994	82.713203	964.003418	358.704498	-52.569069	926.246582	376.008575	129.610275
-545.234131	188.538940	869.981750	-552.911011	-11.633406	858.931152	-648.017822	240.870178	415.612793	-607.601379	-39.377499	471.232422	-660.425781	237.886322	66.391380	-686.609436	-24.437048	78.164009	-580.782043	291.035339	1281.067017	-568.027954	-94.474960	1292.349121	-538.310425	97.081657	1318.562744	-534.373657	100.593109	1588.607300	-607.577209	319.262360	1043.478271	-589.367126	-145.165115	1058.132690	-485.547272	285.345184	806.438354	-472.979309	-99.290878	826.189636	-541.604431	82.670479	964.009399	358.633820	-52.671242	926.308655	375.935608	129.541565
-545.316711	188.588165	870.017212	-552.974304	-11.626065	858.924255	-648.030334	240.871048	415.615601	-607.737488	-39.412102	471.250641	-660.411377	237.883347	66.390411	-686.596802	-24.441223	78.147202	-580.834778	290.995605	1281.093506	-567.886108	-94.474953	1292.350830	-538.258850	97.066391	1318.597900	-534.354797	100.581200	1588.634644	-607.679871	319.217041	1043.525635	-589.193481	-145.189133	1058.153442	-485.657532	285.400696	806.459534	-472.823029	-99.263664	826.236633	-541.644592	82.678596	964.020081	358.517059	-52.731827	926.354614	375.803436	129.511139
-545.434875	188.505829	870.021545	-553.040710	-11.671026	858.937988	-648.092773	240.858002	415.635284	-607.880432	-39.412594	471.298737	-660.416443	237.860794	66.385635	-686.852417	-24.425735	78.198364	-580.840759	290.941376	1281.124512	-567.710022	-94.550964	1292.397949	-538.250854	97.052521	1318.634644	-534.357483	100.580429	1588.663208	-607.762878	319.126129	1043.569824	-589.047119	-145.218277	1058.213135	-485.783386	285.330811	806.480591	-472.720551	-99.226685	826.261292	-541.693848	82.619003	964.026062	358.456726	-52.800892	926.400696	375.698853	129.470505
-545.555420	188.467773	870.041809	-553.158752	-11.707600	858.947266	-648.124390	240.843002	415.651245	-608.119995	-39.515079	471.426270	-660.456177	237.849731	66.408165	-686.912781	-24.430861	78.199532	-580.891602	290.893097	1281.162231	-567.561890	-94.573936	1292.443848	-538.231445	97.003510	1318.669556	-534.358643	100.582626	1588.683105	-607.894958	319.097412	1043.619507	-588.901978	-145.275101	1058.215332	-485.921661	285.340851	806.504333	-472.647339	-99.197906	826.275146	-541.775330	82.575035	964.037598	358.350128	-52.861603	926.436768	375.557373	129.417236
-545.706055	188.446960	870.051025	-553.296326	-11.745312	858.960632	-648.195129	240.853241	415.660553	-607.981934	-39.102848	471.104431	-660.454956	237.852264	66.394409	-686.778748	-24.431366	78.153145	-580.948181	290.837524	1281.186157	-567.362488	-94.583267	1292.514771	-538.331604	97.042015	1318.676514	-534.348022	100.581902	1588.701660	-608.004211	319.045441	1043.660522	-588.770508	-145.269714	1058.257324	-486.072998	285.439240	806.549438	-472.570160	-99.159332	826.278503	-541.881531	82.547531	964.046082	358.297791	-52.921227	926.466614	375.442169	129.381927
-545.887451	188.489792	870.073608	-553.393494	-11.792599	858.949890	-648.222778	240.842407	415.649719	-608.110779	-39.010403	471.068268	-660.462830	237.836533	66.390556	-686.735718	-24.417452	78.111664	-581.077820	290.788177	1281.171021	-567.405090	-94.637024	1292.488892	-538.232788	96.972191	1318.710449	-534.339661	100.582542	1588.704834	-608.189087	319.051605	1043.675781	-588.677734	-145.288879	1058.250366	-486.211304	285.450287	806.548035	-472.510712	-99.126411	826.282104	-541.989746	82.533554	964.048950	358.214172	-52.959255	926.472168	375.307159	129.335022
-546.033264	188.507965	870.094788	-553.494385	-11.786293	858.944031	-648.269470	240.843124	415.615387	-608.251038	-38.965717	471.070984	-660.388855	237.813797	66.367180	-686.736816	-24.401421	78.058800	-581.140930	290.751709	1281.166016	-567.263489	-94.644981	1292.476929	-538.234314	96.931664	1318.724976	-534.323792	100.575127	1588.695557	-608.324402	319.032715	1043.687378	-588.551697	-145.252563	1058.221313	-486.392273	285.428925	806.524353	-472.488495	-99.118423	826.256104	-542.079224	82.533363	964.053223	358.161743	-53.000507	926.477112	375.185364	129.271530
-546.226440	188.482330	870.102600	-553.624207	-11.856662	858.965759	-648.325623	240.868713	415.604584	-608.445374	-38.974476	471.070282	-660.464722	237.831635	66.363701	-686.762268	-24.392157	78.050163	-581.255249	290.702637	1281.170532	-567.171814	-94.673218	1292.503662	-538.263184	96.894798	1318.729614	-534.315796	100.559196	1588.712646	-608.485535	319.038239	1043.690308	-588.502808	-145.293488	1058.241699	-486.552032	285.516479	806.535889	-472.768463	-99.290283	826.076233	-542.214233	82.495102	964.066589	358.101013	-53.036385	926.481689	375.046112	129.269363
-546.398438	188.552444	870.138855	-553.773926	-11.843102	858.953247	-648.392212	240.842987	415.602539	-608.992188	-39.523743	471.602417	-660.432617	237.810043	66.368736	-687.016418	-24.410809	78.129181	-581.348389	290.687347	1281.242065	-567.204834	-94.716202	1292.470215	-538.299622	96.849800	1318.747803	-534.309265	100.535629	1588.710693	-608.619995	318.986572	1043.729736	-588.468018	-145.339127	1058.220581	-486.725739	285.578491	806.561646	-472.772461	-99.248871	826.052307	-542.346924	82.514381	964.074951	358.076569	-53.091980	926.475342	374.951477	129.244461
-546.810120	188.929718	870.291809	-554.340881	-11.579822	858.649048	-648.614197	240.918747	415.662537	-609.280090	-39.610191	471.580505	-660.547607	237.809189	66.393852	-687.038818	-24.439642	78.155754	-581.455566	290.683594	1281.320190	-567.160034	-94.738731	1292.508179	-538.343384	96.816696	1318.759033	-534.305786	100.511078	1588.734619	-608.803467	318.984833	1043.767578	-588.396423	-145.301605	1058.233398	-486.913025	285.612915	806.594788	-472.457275	-98.952652	826.261536	-542.700989	82.601402	963.974731	358.027679	-53.126438	926.482910	374.830444	129.176224
-547.035767	188.885971	870.311646	-554.560974	-11.576732	858.653503	-648.692322	240.900238	415.669037	-609.429626	-39.663319	471.603577	-660.562256	237.826706	66.402832	-687.083740	-24.449816	78.164307	-581.603088	290.621155	1281.366577	-567.198547	-94.779495	1292.510620	-538.402649	96.781837	1318.774048	-534.318176	100.479675	1588.739990	-608.881775	318.852814	1043.844604	-588.393433	-145.301346	1058.226074	-487.068451	285.634857	806.656372	-472.501617	-98.912155	826.250793	-542.877441	82.570732	963.982544	358.001007	-53.149754	926.475586	374.714478	129.132248
-547.098145	188.656052	870.337036	-554.267700	-11.836873	859.011169	-648.625488	240.796005	415.600311	-609.417664	-39.511475	471.639221	-660.397644	237.785934	66.396126	-687.012390	-24.443064	78.117439	-581.713318	290.612732	1281.454590	-567.171631	-94.800140	1292.512573	-538.486328	96.768745	1318.789307	-534.302368	100.454170	1588.756348	-609.067993	318.829651	1043.909912	-588.418823	-145.313934	1058.204346	-487.285065	285.678345	806.670471	-472.554352	-98.863670	826.241455	-542.879822	82.508652	964.194397	357.997406	-53.155685	926.475159	374.589905	129.094696
-547.223633	188.388611	870.315002	-554.404907	-11.807922	859.018799	-648.654541	240.737396	415.533966	-609.672058	-39.558701	471.648712	-660.362366	237.790924	66.351936	-687.035645	-24.451433	78.086197	-581.856079	290.566162	1281.464600	-567.273132	-94.851006	1292.450806	-538.546265	96.727180	1318.791626	-534.347595	100.400291	1588.731934	-609.266052	318.799316	1043.984375	-588.474243	-145.308929	1058.203613	-487.498657	285.668427	806.711060	-472.612091	-98.765190	826.245239	-542.987976	82.394211	964.185669	357.932190	-53.197308	926.487915	374.450806	129.045456
-547.636047	188.615356	870.349304	-555.211121	-11.454078	858.979736	-648.835205	240.798843	415.530304	-609.994690	-39.667755	471.585907	-660.452087	237.836578	66.339600	-687.125916	-24.443365	78.092583	-582.020020	290.534882	1281.498657	-567.286743	-94.884445	1292.470215	-538.635376	96.680962	1318.807739	-534.311462	100.357994	1588.740479	-609.495056	318.785095	1044.013550	-588.537781	-145.311935	1058.187866	-487.752441	285.724243	806.712402	-472.735718	-98.695107	826.211304	-543.530640	82.626831	964.174622	357.907227	-53.234188	926.476807	374.324036	128.983231
-548.058777	188.711029	870.316589	-555.348938	-11.524896	858.701538	-649.011658	240.877350	415.531403	-610.116577	-39.619659	471.560547	-660.576782	237.844223	66.361763	-687.063354	-24.452814	78.049286	-582.396179	290.272308	1281.382690	-567.342957	-94.909340	1292.485229	-538.754700	96.645821	1318.778076	-534.326538	100.309608	1588.739990	-609.840210	318.868561	1044.017578	-588.639038	-145.285980	1058.176147	-488.034027	285.759552	806.727173	-472.832794	-98.628983	826.202454	-543.663025	82.529144	964.000610	357.884857	-53.255264	926.437317	374.194244	128.978607
-548.306824	188.742737	870.362183	-555.510193	-11.529532	858.734192	-649.096497	240.851593	415.529633	-610.240234	-39.545597	471.497253	-660.600159	237.846054	66.360123	-687.065613	-24.452341	77.992485	-582.402039	290.443237	1281.580933	-567.414795	-94.942360	1292.499634	-538.883789	96.598434	1318.788086	-534.330078	100.233398	1588.752930	-610.095703	318.884125	1044.101929	-588.759644	-145.313736	1058.171021	-488.300873	285.651062	806.763428	-472.993622	-98.533485	826.208191	-543.873108	82.540970	964.040100	357.850220	-53.274506	926.444580	374.069031	128.920975
-548.596252	188.801102	870.374817	-555.813110	-11.501505	858.720337	-649.158020	240.831848	415.482025	-610.433716	-39.488991	471.403748	-660.516052	237.784119	66.343315	-687.033447	-24.488089	77.984818	-582.605591	290.406158	1281.638794	-567.489929	-94.960335	1292.520386	-539.037598	96.597824	1318.770264	-534.336609	100.165947	1588.754639	-610.303528	318.823730	1044.150879	-588.893921	-145.316544	1058.167114	-488.568268	285.745850	806.794128	-473.161591	-98.438583	826.184387	-544.138733	82.570518	964.036194	357.849121	-53.277870	926.417603	373.966003	128.890961
-549.687866	189.834030	870.516296	-558.522766	-9.436805	857.722351	-649.672852	241.133072	415.657318	-610.962280	-39.658192	470.997559	-660.946350	237.849167	66.358810	-687.140320	-24.466814	77.952766	-582.796326	290.344482	1281.692505	-567.523315	-94.996513	1292.562988	-539.191406	96.571930	1318.793701	-534.417786	100.087357	1588.747437	-610.511169	318.765106	1044.199463	-589.047546	-145.331406	1058.210815	-488.853851	285.753845	806.822754	-473.413116	-98.373207	826.177429	-545.523499	83.436180	963.520630	357.838043	-53.275356	926.436890	373.833099	128.868546
-550.163452	190.037811	870.567383	-559.196594	-9.144120	857.528564	-649.820740	241.195343	415.631653	-611.278442	-39.651409	470.914368	-660.917603	237.840408	66.354851	-687.127319	-24.464737	77.946716	-583.009155	290.305206	1281.721924	-567.640808	-95.034256	1292.561035	-539.339966	96.533852	1318.807251	-534.428894	100.032440	1588.750366	-610.739258	318.714783	1044.246216	-589.239502	-145.312439	1058.210571	-489.152313	285.777435	806.860596	-473.663818	-98.286423	826.164734	-545.973022	83.546341	963.428894	357.836304	-53.275085	926.424683	373.757477	128.838287
-550.472046	190.026794	870.598389	-559.381165	-9.251979	857.618896	-649.828186	241.151535	415.537506	-611.475403	-39.556534	470.871002	-660.838806	237.836197	66.320938	-687.098938	-24.456949	77.920059	-583.221313	290.284515	1281.760620	-567.776917	-95.061111	1292.559204	-539.522278	96.506729	1318.821411	-534.465576	99.971344	1588.747437	-611.039917	318.661469	1044.274658	-589.437500	-145.319016	1058.220581	-489.462830	285.794098	806.875488	-473.942383	-98.193130	826.121460	-546.218018	83.525017	963.492065	357.841644	-53.292683	926.427246	373.677307	128.842529
-550.705627	189.945129	870.593750	-559.449707	-9.495413	857.768738	-649.876099	241.157013	415.484406	-611.734253	-39.429451	470.855103	-660.867859	237.851181	66.309013	-687.108643	-24.433239	77.849106	-583.499084	290.258087	1281.771118	-567.895813	-95.066162	1292.579102	-539.731995	96.488152	1318.851318	-534.517273	99.911110	1588.756836	-611.347046	318.640320	1044.312866	-589.651672	-145.311584	1058.228149	-489.782043	285.872864	806.895386	-474.248993	-98.112465	826.091492	-546.423462	83.453857	963.575684	357.832733	-53.294567	926.440491	373.593384	128.818192
-550.245361	188.847351	870.485962	-557.440735	-11.507677	859.029480	-649.525452	240.842514	415.244659	-611.725830	-39.131405	471.174133	-660.470398	237.784912	66.246475	-687.034973	-24.428997	77.770302	-583.738159	290.197876	1281.807739	-568.134460	-95.113838	1292.500854	-540.073425	96.517754	1318.835571	-534.572693	99.842842	1588.751221	-611.652283	318.634857	1044.360474	-589.897217	-145.322021	1058.210327	-490.089600	285.854156	806.926147	-474.565369	-98.036354	826.067566	-545.749756	82.690102	964.250122	357.871887	-53.247059	926.407898	373.538666	128.851990
-550.526367	188.761765	870.512817	-557.589600	-11.694534	859.107605	-649.589417	240.829254	415.191284	-611.947754	-39.027943	471.142273	-660.418457	237.788193	66.239227	-687.015564	-24.412844	77.712326	-584.017273	290.120514	1281.835571	-568.314514	-95.156082	1292.488403	-540.287415	96.462692	1318.862305	-534.667969	99.765816	1588.742798	-612.009644	318.654053	1044.427246	-590.165344	-145.347382	1058.157715	-490.411194	285.813721	806.969849	-474.889160	-97.966080	826.028442	-545.987122	82.588280	964.306519	357.863708	-53.278824	926.386475	373.464600	128.837967
-550.764954	188.613205	870.549072	-557.402832	-11.997852	859.082581	-649.624146	240.747894	415.113647	-612.070374	-38.872192	471.128113	-660.403259	237.800674	66.193863	-686.712708	-24.421623	77.566910	-584.282654	290.084991	1281.904053	-568.543640	-95.226753	1292.439087	-540.504700	96.402130	1318.864502	-534.770691	99.684578	1588.744629	-612.329834	318.625366	1044.480225	-590.440979	-145.354202	1058.109741	-490.704681	285.734894	807.036194	-475.216919	-97.927383	825.983215	-546.006042	82.353470	964.311035	357.887054	-53.207191	926.339844	373.412903	128.868484
-551.102356	188.654526	870.588135	-557.719421	-12.090117	859.056824	-649.732910	240.756607	415.042053	-612.362061	-38.792011	471.081360	-660.426086	237.824768	66.203667	-686.887085	-24.450129	77.524261	-584.607056	290.041656	1281.934692	-568.760010	-95.251457	1292.413940	-540.614807	96.290779	1318.874878	-534.875671	99.617508	1588.724976	-612.655212	318.537720	1044.531006	-590.752136	-145.327942	1058.054810	-491.034058	285.860016	807.054688	-475.617554	-97.857361	825.903320	-546.312256	82.300163	964.314331	357.886841	-53.200119	926.298950	373.334412	128.896530
-551.547791	188.753128	870.636658	-558.489746	-12.037860	859.096008	-649.852722	240.728638	414.974487	-612.790222	-38.756142	470.985687	-660.382263	237.828629	66.188942	-686.856262	-24.430363	77.435051	-584.949280	289.998505	1281.981079	-568.997009	-95.298027	1292.417969	-540.832825	96.227188	1318.871582	-535.006775	99.548882	1588.718262	-613.032532	318.531189	1044.559570	-591.050232	-145.341461	1058.033691	-491.445465	285.993896	807.079407	-476.004303	-97.769264	825.842529	-546.908081	82.358963	964.356201	357.910431	-53.157967	926.244812	373.271149	128.930008
-551.939148	188.836548	870.666870	-558.875122	-12.117790	859.043884	-649.983582	240.748611	414.913605	-613.125244	-38.669109	470.952576	-660.388916	237.841583	66.152519	-687.021484	-24.421288	77.426819	-585.242432	289.954987	1282.008301	-569.234863	-95.357964	1292.346313	-541.060608	96.190468	1318.883911	-535.148987	99.467690	1588.697754	-613.376892	318.542053	1044.614502	-591.346558	-145.356537	1058.028442	-491.830170	286.051300	807.111694	-476.487549	-97.717896	825.737427	-547.261719	82.324150	964.340210	357.909180	-53.144077	926.212891	373.214600	128.939713
-552.292175	188.800446	870.657166	-559.140381	-12.227286	859.055847	-650.094849	240.705063	414.856598	-613.506714	-38.593719	470.950623	-660.364990	237.845215	66.132362	-686.921387	-24.417116	77.319092	-585.520508	289.898499	1282.081787	-569.507202	-95.397949	1292.296387	-541.449646	96.211090	1318.864746	-535.297668	99.390579	1588.705566	-613.765320	318.532196	1044.634399	-591.673523	-145.390686	1058.016235	-492.196655	286.069244	807.169922	-476.904053	-97.616241	825.710022	-547.564392	82.267586	964.341797	357.915894	-53.107716	926.172302	373.146484	129.000275
-552.595520	188.772461	870.694885	-559.035156	-12.427803	858.998047	-650.199646	240.658951	414.827545	-613.789978	-38.460316	470.967133	-660.392944	237.859207	66.056885	-686.807312	-24.378183	77.242874	-585.885437	289.829437	1282.076050	-569.800598	-95.462105	1292.215332	-541.601563	96.109444	1318.912231	-535.467651	99.315643	1588.712402	-614.135742	318.499512	1044.674683	-592.037354	-145.333099	1057.974609	-492.564850	286.031555	807.215027	-477.348053	-97.561989	825.656494	-547.657166	82.127747	964.329651	357.901459	-53.074478	926.130371	373.099609	129.050522
-553.026123	188.866608	870.753357	-559.733826	-12.342562	859.051331	-650.325317	240.657791	414.798950	-614.277039	-38.486649	470.970673	-660.326355	237.838303	66.043869	-686.892029	-24.406759	77.224442	-586.192749	289.751801	1282.143311	-570.016296	-95.533539	1292.203979	-541.886292	96.063095	1318.888306	-535.664001	99.231163	1588.699219	-614.545166	318.486389	1044.745972	-592.405334	-145.348557	1057.963379	-492.964478	286.205200	807.242249	-477.764221	-97.508690	825.599609	-548.228821	82.204498	964.385315	357.934326	-53.030159	926.088989	373.070679	129.078217
-553.768433	189.301376	870.801392	-560.937927	-11.672212	858.472656	-650.760803	240.773987	414.838470	-614.749512	-38.493103	470.790192	-660.531494	237.853867	66.001381	-686.969299	-24.404552	77.125412	-586.556641	289.691132	1282.187378	-570.214600	-95.585457	1292.217285	-542.185547	96.015381	1318.867554	-535.879150	99.158432	1588.690674	-614.907898	318.421661	1044.855225	-592.792542	-145.374176	1057.923218	-493.377350	286.275055	807.301208	-478.267090	-97.475754	825.503235	-548.938171	82.414238	964.076599	357.953003	-52.968140	926.054504	373.048126	129.117889
-553.797241	188.825256	870.791565	-560.148499	-12.442445	858.931091	-650.790649	240.645157	414.737885	-614.878418	-38.317505	470.921936	-660.380005	237.834671	65.985626	-686.897888	-24.400255	77.009094	-586.920227	289.675385	1282.272095	-570.508728	-95.658813	1292.179810	-542.471863	95.948608	1318.834106	-536.111389	99.083008	1588.667969	-615.261169	318.364960	1044.894897	-593.159424	-145.403183	1057.872437	-493.786285	286.320709	807.333862	-478.821167	-97.463593	825.383606	-548.765442	82.070473	964.335815	357.954010	-52.896049	925.995972	373.026886	129.175949
-554.173096	188.768494	870.780884	-560.480042	-12.478150	858.955811	-651.078369	240.702194	414.699402	-615.239136	-38.310680	470.907043	-660.433044	237.864883	65.924332	-686.927856	-24.424583	76.939499	-587.254150	289.596283	1282.293091	-570.721313	-95.695488	1292.135498	-542.775818	95.886955	1318.821899	-536.372498	99.012657	1588.649658	-615.711365	318.393738	1044.910034	-593.503296	-145.473419	1057.860962	-494.239288	286.262451	807.363525	-479.361450	-97.449112	825.295410	-549.111145	82.042641	964.343323	357.996246	-52.818989	925.945862	373.034760	129.249130
-554.624451	188.725098	870.764587	-560.972717	-12.488842	858.925171	-651.382874	240.700409	414.695770	-615.628845	-38.358936	470.928009	-660.436584	237.906265	65.870140	-686.988647	-24.436863	76.890610	-587.571777	289.548645	1282.321289	-570.972229	-95.782738	1292.086182	-543.111633	95.851036	1318.829590	-536.696228	98.855637	1588.611328	-616.105347	318.374817	1044.953735	-593.895569	-145.461914	1057.833008	-494.676727	286.443024	807.377441	-479.919037	-97.390022	825.188782	-549.539307	82.004700	964.315491	358.016998	-52.760807	925.909668	373.061493	129.319611
-554.961914	188.706955	870.772583	-561.280273	-12.488111	858.962708	-651.609924	240.642014	414.643066	-615.951416	-38.371281	470.936188	-660.387390	237.922714	65.826111	-687.062927	-24.457537	76.848312	-587.910156	289.504913	1282.349365	-571.205688	-95.825195	1292.097778	-543.527405	95.859032	1318.783936	-536.992126	98.773666	1588.594238	-616.564575	318.379059	1045.019409	-594.263611	-145.475952	1057.821167	-495.133545	286.520782	807.372070	-480.467224	-97.383316	825.097900	-549.882019	82.011726	964.340942	358.050507	-52.689945	925.866699	373.089233	129.370728
-555.375549	188.743423	870.843445	-561.647949	-12.509309	858.979919	-651.927185	240.569351	414.600006	-616.272827	-38.363968	470.916473	-660.274719	237.927216	65.765022	-687.115662	-24.469318	76.809853	-588.240601	289.471619	1282.407593	-571.432861	-95.858452	1292.088745	-543.765320	95.734688	1318.836548	-537.282715	98.721542	1588.611572	-616.998352	318.356567	1045.066284	-594.680237	-145.491241	1057.802734	-495.580627	286.492432	807.377014	-481.046783	-97.355179	825.006958	-550.275757	81.996628	964.383850	358.067444	-52.570343	925.799255	373.097748	129.502884
-555.872009	188.801331	870.864685	-562.480469	-12.294651	859.049927	-652.355835	240.545013	414.560852	-616.722656	-38.417019	470.868988	-660.290039	237.963791	65.737320	-687.215820	-24.470678	76.760231	-588.624023	289.405762	1282.459106	-571.731140	-95.939651	1292.058472	-544.054016	95.641357	1318.858521	-537.620728	98.642342	1588.623047	-617.444031	318.360748	1045.103760	-595.102844	-145.498810	1057.790894	-496.318817	286.599213	807.320129	-481.645020	-97.356201	824.909851	-550.932495	82.138290	964.429138	358.119415	-52.441319	925.714478	373.157593	129.553513
-556.250732	188.711655	870.871582	-562.813477	-12.203506	859.077576	-652.822876	240.497559	414.533295	-617.017639	-38.382561	470.799835	-660.341919	237.977448	65.702240	-687.276550	-24.482662	76.720245	-589.081970	289.280579	1282.391846	-572.126831	-96.016144	1291.993652	-544.331726	95.543495	1318.850342	-537.949036	98.578613	1588.626831	-617.853455	318.263214	1045.149902	-595.534058	-145.594025	1057.779297	-496.782349	286.723236	807.353699	-482.266693	-97.350601	824.783203	-551.302612	82.146011	964.447998	358.138214	-52.330727	925.619507	373.184540	129.685226
-556.687683	188.697357	870.892212	-563.256836	-12.052326	859.056641	-653.372192	240.452179	414.557556	-617.235229	-38.391487	470.760040	-660.362854	237.984268	65.629387	-687.299744	-24.522966	76.663185	-589.409668	289.206390	1282.427490	-572.441833	-96.102249	1291.985718	-544.638184	95.481918	1318.815918	-538.302612	98.504387	1588.632568	-618.252197	318.164917	1045.198853	-595.999207	-145.663269	1057.736572	-497.000061	286.681152	807.459717	-482.818451	-97.337685	824.705017	-551.723755	82.188156	964.444702	358.155731	-52.216476	925.489868	373.227386	129.783066
-557.110535	188.727112	870.887329	-563.652832	-11.888556	859.034058	-653.929871	240.382813	414.550323	-617.489563	-38.389641	470.713074	-660.387512	237.993439	65.560280	-687.325745	-24.552122	76.619484	-589.697388	289.193237	1282.511963	-572.753845	-96.180153	1291.942139	-545.098145	95.482330	1318.805908	-538.665710	98.433624	1588.631958	-618.646240	318.112915	1045.257690	-596.429016	-145.729126	1057.730957	-497.450012	286.650635	807.490112	-483.425995	-97.371140	824.594482	-552.111816	82.272575	964.428406	358.198608	-52.067455	925.349304	373.280365	129.916306
-557.439087	188.735626	870.886353	-563.970215	-11.760320	859.063416	-654.488403	240.312057	414.583069	-617.715759	-38.382969	470.680084	-660.354919	237.991852	65.458527	-687.277100	-24.558199	76.557030	-590.079712	289.140656	1282.529907	-573.029358	-96.202080	1291.979004	-545.298645	95.341171	1318.833984	-539.049500	98.359085	1588.624146	-619.094055	318.086823	1045.254517	-596.854736	-145.786209	1057.711670	-497.978516	286.611420	807.459229	-484.008362	-97.407959	824.552979	-552.441101	82.352928	964.443848	358.212891	-51.930599	925.208313	373.288483	130.054840
-557.710327	188.463974	870.829651	-563.774231	-11.968286	859.116516	-655.070251	240.156250	414.558502	-617.754089	-38.236565	470.710083	-660.258362	237.962265	65.411392	-687.214478	-24.582518	76.474495	-590.412598	289.044037	1282.512085	-573.367065	-96.285698	1291.928467	-545.777039	95.342789	1318.788086	-539.429749	98.269707	1588.645264	-619.616638	318.093231	1045.271729	-597.276062	-145.827484	1057.689819	-498.770111	286.654816	807.336182	-484.607086	-97.417107	824.467651	-552.489746	82.184937	964.447388	358.259064	-51.826393	925.047363	373.354126	130.179169
-558.183105	188.553024	870.843262	-564.694153	-11.659174	859.098511	-655.736389	239.998199	414.598633	-618.113647	-38.287914	470.650421	-660.242920	237.986786	65.345284	-687.197937	-24.578764	76.468704	-590.767822	289.052521	1282.599731	-573.743408	-96.305176	1291.890991	-545.975647	95.205452	1318.843018	-539.824768	98.192154	1588.644897	-620.059448	318.085999	1045.340576	-597.719971	-145.885880	1057.660889	-499.290253	286.618591	807.293884	-485.176636	-97.393036	824.438782	-553.147705	82.342300	964.439453	358.284973	-51.664165	924.887512	373.377991	130.313004
-558.429260	188.311172	870.841125	-564.494812	-12.023371	859.131531	-656.438904	239.873932	414.704498	-618.262329	-38.272381	470.747375	-660.274170	237.983200	65.311996	-687.165955	-24.605656	76.424805	-591.101196	288.959351	1282.609619	-573.994507	-96.354485	1291.968506	-546.433838	95.229858	1318.805176	-540.213501	98.103096	1588.658203	-620.400757	317.938873	1045.367676	-598.200256	-145.845978	1057.639160	-499.541046	286.535614	807.424133	-485.758759	-97.400330	824.357605	-553.193848	82.079361	964.459229	358.285614	-51.498085	924.705139	373.388885	130.440552
-558.747253	188.236298	870.831421	-564.741638	-12.101918	859.163269	-657.370422	239.825989	414.790863	-618.657837	-38.346706	470.775848	-660.494141	238.048889	65.279663	-687.492493	-24.618399	76.440529	-591.410522	288.915497	1282.623657	-574.321960	-96.421173	1291.912109	-546.666382	95.129494	1318.852417	-540.617249	98.002876	1588.675903	-620.815918	317.872314	1045.397949	-598.687927	-145.948380	1057.686890	-500.059509	286.491669	807.373779	-486.302795	-97.442245	824.294983	-553.502319	82.026840	964.473877	358.289642	-51.372993	924.545410	373.376190	130.582062
-559.087219	188.251297	870.835083	-565.068054	-12.148252	859.166382	-658.107727	239.625168	414.834747	-618.934509	-38.387249	470.771301	-660.339294	238.065491	65.225929	-687.394165	-24.625473	76.367516	-591.766907	288.844757	1282.613892	-574.766357	-96.515472	1291.831909	-547.016418	95.083473	1318.820313	-541.040710	97.918922	1588.652588	-621.275879	317.870087	1045.424072	-599.184509	-146.038849	1057.686279	-500.637177	286.566101	807.312500	-486.897919	-97.502670	824.200073	-553.827698	82.013107	964.476746	358.280334	-51.242996	924.384705	373.373749	130.729599
-556.265747	193.663849	873.634399	-563.757019	-10.590534	859.401855	-659.230103	239.674988	415.677338	-618.207947	-37.773800	470.499725	-660.532776	238.120865	65.169891	-687.087708	-24.633337	76.219185	-592.119690	288.807129	1282.582520	-575.163086	-96.573570	1291.773315	-547.355713	95.024925	1318.779907	-541.460571	97.847336	1588.651855	-621.761658	317.899841	1045.444092	-599.648621	-146.084610	1057.666992	-501.202545	286.469910	807.266724	-487.544037	-97.630989	824.097351	-552.891296	84.343231	966.004578	358.259003	-51.122925	924.217651	373.321899	130.880402
-556.548340	194.031525	873.730103	-564.317078	-10.686459	859.248535	-660.204346	239.671097	415.859436	-618.548645	-37.855747	470.506226	-660.679016	238.172791	65.113152	-687.170898	-24.655771	76.169785	-592.427551	288.789032	1282.558716	-575.538818	-96.640770	1291.764893	-547.678955	94.974358	1318.765137	-541.877014	97.751755	1588.641235	-622.169189	317.842987	1045.457520	-600.140137	-146.124863	1057.604370	-501.983368	286.344330	807.119934	-488.104797	-97.677780	824.004517	-553.295593	84.364784	965.966248	358.223389	-51.014652	924.086426	373.269379	130.984833
-556.709900	194.170135	873.744751	-564.563904	-10.304027	859.505798	-661.278992	239.657181	416.073456	-618.688477	-37.798824	470.419800	-660.856689	238.225830	65.075348	-686.932251	-24.645285	76.064713	-592.702026	288.761169	1282.573975	-575.917908	-96.681351	1291.719482	-548.101929	94.984734	1318.736694	-542.395935	97.559242	1588.561523	-622.569641	317.784943	1045.465454	-600.628113	-146.249680	1057.595093	-502.489746	286.176056	807.063293	-489.004517	-98.009804	823.697205	-553.620422	84.735138	966.118774	358.187866	-50.868351	923.960449	373.214783	131.121811
-556.831421	194.422745	873.797791	-564.736267	-10.288112	859.580933	-662.170349	239.460495	416.118195	-618.857422	-37.798313	470.423035	-660.829041	238.217087	64.990196	-686.904541	-24.687412	76.058624	-593.068176	288.732544	1282.543579	-576.334229	-96.688271	1291.734131	-548.323303	94.863297	1318.764404	-542.714722	97.546402	1588.634155	-622.965271	317.732666	1045.460327	-601.076233	-146.189926	1057.535645	-503.047974	285.943420	806.984680	-489.154388	-97.793190	823.880615	-553.820862	84.888405	966.187988	358.174866	-50.759529	923.878357	373.170563	131.205475
-557.372375	193.926971	873.761963	-565.061951	-10.363333	859.596191	-663.197632	239.376984	416.233490	-619.122375	-37.825634	470.413147	-660.753235	238.226456	64.969688	-686.930969	-24.688288	76.021843	-593.267090	288.703583	1282.536011	-576.619507	-96.731682	1291.713867	-548.789795	94.907791	1318.766113	-543.115723	97.447334	1588.641235	-623.354187	317.700623	1045.451660	-601.549194	-146.250824	1057.546753	-503.607635	286.006439	806.928589	-489.647766	-97.866539	823.864563	-554.260925	84.620506	966.179443	358.164978	-50.650513	923.815735	373.118500	131.299225
-557.594910	193.881119	873.753357	-565.282227	-10.401313	859.617188	-664.140442	239.269974	416.341980	-619.317505	-37.845543	470.414459	-660.703857	238.220245	64.921272	-686.946411	-24.697977	75.999641	-593.579712	288.717224	1282.536499	-577.097107	-96.741585	1291.654053	-548.991455	94.800446	1318.796875	-543.524231	97.364769	1588.635498	-623.762573	317.650909	1045.442017	-602.046570	-146.314362	1057.507813	-503.951355	285.904938	806.945801	-490.113892	-97.957733	823.827393	-554.513000	84.593719	966.188843	358.152679	-50.542442	923.792969	373.060730	131.400742
-557.847778	193.858765	873.720642	-565.593689	-10.415472	859.610779	-665.104248	239.122040	416.361053	-619.524475	-37.870461	470.421051	-660.769348	238.239227	64.865982	-686.968750	-24.720011	75.993027	-593.866882	288.706299	1282.495728	-577.543701	-96.755447	1291.573975	-549.339417	94.777496	1318.781250	-543.939697	97.301285	1588.613525	-624.097046	317.573700	1045.433960	-602.509338	-146.284714	1057.461060	-504.443481	285.879089	806.874634	-490.567139	-98.113564	823.743774	-554.786865	84.585701	966.169495	358.184143	-50.450703	923.795837	373.028015	131.464325
-558.068115	193.827179	873.678772	-565.884033	-10.461887	859.584045	-666.223450	239.161972	416.488281	-619.730591	-37.897743	470.421234	-660.839478	238.222855	64.823685	-687.053772	-24.713354	75.969688	-594.118042	288.735352	1282.520874	-577.993286	-96.832878	1291.518677	-549.664124	94.768578	1318.752930	-544.343872	97.224213	1588.612305	-624.466125	317.538513	1045.450317	-602.944702	-146.324127	1057.431641	-505.015472	285.696960	806.774780	-490.993164	-98.237617	823.729309	-555.047424	84.552330	966.135925	358.230408	-50.395996	923.802734	373.035553	131.534729
-558.520325	194.088074	873.673157	-566.921082	-10.531907	859.219604	-667.460510	239.252533	416.669830	-620.222473	-38.133965	470.453644	-660.948608	238.278915	64.802567	-687.248230	-24.742689	75.985016	-594.416870	288.714294	1282.493652	-578.414368	-96.835823	1291.521362	-550.023926	94.747437	1318.657104	-544.740967	97.157516	1588.600342	-624.817383	317.500244	1045.412964	-603.381226	-146.313065	1057.409302	-505.508698	285.571930	806.680603	-491.394714	-98.325516	823.720886	-555.651917	84.460938	965.927490	358.264893	-50.322124	923.816528	373.034241	131.606400
-558.476929	193.723022	873.596252	-566.349609	-10.522552	859.591736	-668.179016	239.029572	416.640015	-620.128662	-37.995586	470.452942	-660.776611	238.256149	64.767235	-687.248840	-24.744247	75.917381	-594.631653	288.739807	1282.482666	-578.821594	-96.868027	1291.519897	-550.376831	94.716042	1318.613770	-545.140503	97.084190	1588.584961	-625.149902	317.437378	1045.414063	-603.856873	-146.325409	1057.391235	-506.038757	285.397736	806.605774	-491.799561	-98.437439	823.669006	-555.520264	84.511429	966.103943	358.323303	-50.255066	923.850952	373.032532	131.665878
-558.680481	193.528900	873.541565	-566.209229	-10.685079	859.597412	-669.183044	239.033554	416.759949	-620.168701	-37.963757	470.474213	-660.904663	238.270966	64.741440	-687.229431	-24.813818	75.890465	-594.823242	288.724426	1282.441406	-579.186829	-96.890144	1291.564453	-550.696899	94.659416	1318.646240	-545.515198	97.023140	1588.577393	-625.509827	317.421173	1045.400391	-604.307983	-146.317703	1057.380859	-506.663605	285.132538	806.444092	-492.176147	-98.591530	823.645569	-555.565552	84.373299	966.083252	358.391846	-50.242302	923.889465	373.068268	131.711090
-558.972412	193.476334	873.485718	-566.547058	-10.712185	859.587708	-670.156555	239.024460	416.808167	-620.374207	-38.015347	470.478424	-660.956482	238.318756	64.717583	-687.170837	-24.809092	75.847145	-595.096252	288.723022	1282.403687	-579.709412	-96.911049	1291.476196	-551.029480	94.635544	1318.627808	-545.893921	96.939018	1588.578003	-625.880615	317.404877	1045.364380	-604.743225	-146.343094	1057.373047	-507.161041	284.938049	806.341675	-492.526794	-98.718079	823.652832	-555.879944	84.353394	966.051880	358.456818	-50.172047	923.930176	373.100891	131.760391
-559.240295	193.391495	873.402283	-566.812256	-10.765990	859.601807	-671.077087	239.002335	416.818848	-620.519409	-38.061726	470.499207	-661.023621	238.395081	64.722458	-687.234619	-24.810648	75.841911	-595.332703	288.715118	1282.342285	-580.092224	-96.893158	1291.465576	-551.328918	94.624519	1318.622803	-546.275879	96.893059	1588.562500	-626.165222	317.338593	1045.322998	-605.123535	-146.330139	1057.357788	-507.585815	284.842590	806.284058	-492.880066	-98.842827	823.650757	-556.137634	84.330154	966.019836	358.546814	-50.142788	923.938049	373.168121	131.806503
-559.480469	193.396713	873.346741	-567.093445	-10.831198	859.637817	-671.982971	239.048981	416.909332	-620.648560	-38.094872	470.499725	-661.223450	238.476608	64.716049	-687.231873	-24.841759	75.846481	-595.571838	288.735199	1282.300171	-580.529785	-96.889549	1291.457275	-551.648804	94.622162	1318.633179	-546.658264	96.982307	1588.558228	-626.402954	317.254883	1045.284546	-605.492676	-146.344879	1057.323242	-508.016693	284.654663	806.226685	-493.155640	-98.953705	823.665771	-556.404846	84.345757	966.013733	358.627319	-50.062138	923.935669	373.214844	131.861771
-559.729980	193.374603	873.289368	-567.408752	-10.839787	859.639648	-672.831970	239.123840	416.973785	-620.841064	-38.171005	470.519714	-661.365417	238.565643	64.661438	-687.162537	-24.830496	75.821701	-595.789917	288.758728	1282.262817	-581.006531	-96.857841	1291.377197	-551.930481	94.642082	1318.637329	-546.994629	96.954498	1588.545654	-626.687317	317.235413	1045.227783	-605.862915	-146.338531	1057.270508	-508.417480	284.463623	806.150879	-493.411255	-99.046341	823.675476	-556.678833	84.356186	965.987122	358.691620	-50.005810	923.931702	373.261963	131.912888
-559.959045	193.326447	873.250183	-567.687378	-10.857645	859.660645	-673.578491	239.138062	417.013916	-620.921875	-38.101692	470.482819	-661.389465	238.606140	64.662056	-687.225159	-24.848101	75.819191	-595.926697	288.760834	1282.207642	-581.292908	-96.852905	1291.433472	-552.379578	94.735764	1318.613403	-547.324463	96.922905	1588.520020	-626.914551	317.187866	1045.190674	-606.218262	-146.295639	1057.272949	-508.841888	284.258545	806.064880	-493.646637	-99.171013	823.701904	-556.933105	84.349709	965.979919	358.700012	-49.982113	923.928894	373.272278	131.976624
-560.261719	193.310928	873.200256	-568.020569	-10.871548	859.644165	-674.235229	239.175095	417.032196	-621.139832	-38.206589	470.495911	-661.281860	238.664215	64.659904	-687.296143	-24.878302	75.815231	-596.135498	288.806458	1282.187012	-581.653137	-96.809975	1291.438599	-552.577087	94.692146	1318.617432	-547.646973	96.881393	1588.507813	-627.151001	317.114136	1045.202759	-606.591675	-146.333054	1057.274292	-509.209961	284.104309	806.013550	-493.894775	-99.267731	823.706482	-557.229797	84.349457	965.946228	358.691254	-49.927628	923.876221	373.271057	132.028641
-560.542053	193.270554	873.169983	-568.301514	-10.927779	859.675903	-674.772522	239.182724	417.012299	-621.354553	-38.263653	470.456909	-661.267395	238.659378	64.645920	-687.369995	-24.902580	75.810844	-596.273560	288.842957	1282.195801	-582.009033	-96.850586	1291.426880	-552.977051	94.771942	1318.565918	-547.953491	96.851799	1588.504883	-627.385376	317.085297	1045.188843	-606.932312	-146.363541	1057.272583	-509.578918	283.865784	805.952271	-494.152008	-99.407257	823.725464	-557.514893	84.331924	965.949402	358.710388	-49.860458	923.819336	373.285309	132.062439
-560.858459	193.246765	873.123230	-568.628235	-10.952640	859.675476	-675.313904	239.282043	417.041748	-621.469604	-38.220181	470.433716	-661.317078	238.724777	64.624451	-687.335571	-24.902744	75.757416	-596.515869	288.932343	1282.200684	-582.382935	-96.748199	1291.408081	-553.143982	94.720276	1318.555664	-548.291016	96.818726	1588.489624	-627.641907	317.058502	1045.172485	-607.234192	-146.337708	1057.268555	-509.911316	283.600952	805.907776	-494.355438	-99.495110	823.756775	-557.814697	84.329025	965.925781	358.657532	-49.824936	923.775208	373.267670	132.127930
-561.164673	193.232315	873.106018	-568.920471	-10.993183	859.714111	-675.823059	239.337967	417.020721	-621.667358	-38.253696	470.453766	-661.517700	238.811935	64.614731	-687.353455	-24.902090	75.762375	-596.714355	288.997986	1282.159668	-582.748657	-96.681107	1291.411865	-553.410278	94.767899	1318.559082	-548.582397	96.811043	1588.479858	-627.893982	317.065369	1045.125977	-607.566467	-146.347229	1057.285156	-510.194916	283.366302	805.846924	-494.555908	-99.562340	823.779785	-558.104797	84.329643	965.937805	358.625122	-49.768654	923.742432	373.243835	132.157318
-561.531982	193.376648	873.115723	-569.581116	-10.781108	859.766663	-676.150879	239.444809	416.994537	-621.905212	-38.312202	470.438751	-661.599487	238.885147	64.594505	-687.412720	-24.927177	75.756439	-596.911621	289.059753	1282.164429	-583.166504	-96.650063	1291.366333	-553.682556	94.803658	1318.526611	-548.812317	96.853340	1588.479614	-628.104187	317.077515	1045.097656	-607.848755	-146.308884	1057.276367	-510.459534	283.238190	805.802795	-494.746979	-99.644096	823.845581	-558.601257	84.515892	965.968201	358.598633	-49.758888	923.695496	373.231262	132.197968
-561.880005	193.361954	873.115417	-569.917908	-10.729735	859.817810	-676.375549	239.507980	416.922821	-622.088196	-38.306622	470.441071	-661.629700	238.930725	64.542068	-687.412354	-24.950403	75.767715	-597.092285	289.086578	1282.112915	-583.495850	-96.579140	1291.381226	-553.933838	94.847649	1318.567261	-549.081116	96.865456	1588.491821	-628.286560	317.088135	1045.084229	-608.123596	-146.249100	1057.324585	-510.729279	283.216980	805.749084	-494.925201	-99.687515	823.898499	-558.940552	84.557281	965.994995	358.546478	-49.759796	923.668823	373.221588	132.179840
-562.125488	193.302414	873.124512	-569.873596	-10.945752	859.851196	-676.451660	239.526657	416.856384	-622.252380	-38.280380	470.509644	-661.575439	238.968109	64.485497	-687.385559	-24.942892	75.725731	-597.266907	289.121521	1282.120483	-583.804138	-96.517715	1291.409302	-554.189270	94.893585	1318.580444	-549.326477	96.877129	1588.516602	-628.457397	317.084900	1045.096436	-608.371826	-146.189651	1057.337769	-510.980377	283.160095	805.729980	-495.123993	-99.771317	823.960876	-559.052795	84.446663	966.018860	358.499176	-49.705952	923.638306	373.185181	132.201248
-562.485840	193.342163	873.154175	-570.187195	-10.946960	859.872925	-676.527161	239.573227	416.834564	-622.438293	-38.282360	470.530792	-661.649963	238.987335	64.496841	-687.380615	-24.947243	75.707779	-597.452454	289.155975	1282.135864	-583.916626	-96.453941	1291.568237	-554.485596	94.958969	1318.617798	-549.560852	96.889961	1588.574707	-628.612732	317.074982	1045.123169	-608.652405	-146.125839	1057.419922	-511.187653	283.115845	805.752319	-495.358734	-99.784920	824.003784	-559.369568	84.464340	966.043091	358.453156	-49.711868	923.627014	373.155670	132.174866
-562.903076	193.345764	873.176208	-570.598633	-10.909996	859.888550	-676.609070	239.657867	416.810272	-622.807068	-38.326149	470.557648	-661.706543	239.030548	64.495583	-687.464294	-24.962769	75.687164	-597.641418	289.171570	1282.139160	-584.179382	-96.449867	1291.627686	-554.777893	95.060356	1318.645020	-549.801880	96.921318	1588.615479	-628.798950	317.113068	1045.161011	-608.920471	-146.087662	1057.517700	-511.389648	283.006317	805.777649	-495.624847	-99.845505	824.060120	-559.752625	84.479568	966.059387	358.420929	-49.709743	923.598022	373.154297	132.138062
-563.349915	193.258591	873.170837	-570.937500	-10.949489	859.933899	-676.621643	239.706848	416.722412	-622.948547	-38.240467	470.550873	-661.755737	239.058762	64.461571	-687.474243	-24.959574	75.677979	-597.827454	289.241821	1282.203369	-584.398926	-96.383621	1291.711914	-555.007690	95.118538	1318.680542	-550.022034	96.953941	1588.662964	-628.984192	317.163269	1045.189575	-609.174133	-146.111588	1057.619873	-511.547119	282.959198	805.827942	-495.908447	-99.896248	824.126953	-560.111267	84.441879	966.078674	358.360260	-49.702400	923.591553	373.133179	132.109909
-563.750854	193.216263	873.186768	-571.331543	-10.910857	859.976624	-676.575562	239.763474	416.655334	-623.192932	-38.256313	470.556061	-661.651733	239.042007	64.420525	-687.487427	-24.972879	75.653877	-598.059814	289.299927	1282.215576	-584.724487	-96.361893	1291.763184	-555.140259	95.112106	1318.731567	-550.218994	96.997612	1588.697266	-629.211609	317.234985	1045.214966	-609.439270	-146.123672	1057.728149	-511.687531	282.952454	805.884705	-496.194031	-99.929329	824.205994	-560.480469	84.449707	966.106689	358.327393	-49.757702	923.583374	373.148743	132.105148
-564.118225	193.216064	873.219360	-571.637939	-10.918722	860.062805	-676.567078	239.850739	416.587860	-623.410156	-38.195633	470.596008	-661.716187	239.104050	64.412445	-687.474854	-24.963367	75.626717	-598.330688	289.365417	1282.285522	-585.023010	-96.305580	1291.828247	-555.321777	95.161842	1318.765381	-550.408020	97.083466	1588.756348	-629.399231	317.257538	1045.189453	-609.698608	-146.085648	1057.820801	-511.707916	282.934113	805.997986	-496.499634	-99.932983	824.285339	-560.811157	84.473846	966.167480	358.122284	-49.895069	923.647949	373.086548	131.994827
-564.495605	193.233231	873.275940	-571.975830	-10.870348	860.150574	-676.534729	239.923355	416.511261	-623.693054	-38.183132	470.574524	-661.689697	239.111786	64.415237	-687.457275	-24.965927	75.622993	-598.604309	289.405121	1282.314209	-585.239319	-96.232697	1291.920410	-555.537048	95.230698	1318.820679	-550.602112	97.172180	1588.799927	-629.621826	317.345093	1045.247803	-609.921448	-146.057892	1057.911865	-511.761810	282.951996	806.099609	-496.733612	-99.887245	824.414001	-561.175293	84.522316	966.241211	358.202576	-49.833771	923.620422	373.132446	131.984879
-564.886658	193.270645	873.366150	-572.364197	-10.786895	860.203674	-676.545837	240.028046	416.486145	-623.966614	-38.101028	470.576355	-661.747681	239.139984	64.416397	-687.481567	-24.950697	75.638367	-598.871460	289.459503	1282.381226	-585.398682	-96.148819	1291.989990	-555.754639	95.268822	1318.892944	-550.780334	97.261879	1588.871216	-629.836975	317.421021	1045.325562	-610.120056	-146.011353	1058.012695	-512.003967	283.055695	806.129150	-496.984558	-99.886162	824.489807	-561.552612	84.562897	966.310608	358.154388	-49.853386	923.610046	373.147614	131.950333
-565.416565	193.570023	873.460327	-573.266479	-10.979410	859.946960	-676.620789	240.170700	416.520111	-624.549316	-38.204834	470.636017	-661.811340	239.160751	64.397209	-687.652649	-24.955406	75.608315	-599.131836	289.488129	1282.452393	-585.544739	-96.092667	1292.109741	-555.967285	95.325012	1318.964355	-550.968933	97.365814	1588.923828	-629.971863	317.437103	1045.374023	-610.344055	-146.014847	1058.117188	-512.088745	283.077545	806.252869	-497.240906	-99.840866	824.574646	-562.133240	84.445007	966.208008	357.980408	-49.980724	923.680725	373.105194	131.879578
-565.597900	193.402054	873.495178	-573.110229	-10.766344	860.243469	-676.509521	240.208481	416.446747	-624.680176	-38.059494	470.652405	-661.817261	239.187729	64.413277	-687.565918	-24.971891	75.574890	-599.392639	289.540314	1282.508667	-585.721802	-96.028397	1292.195923	-556.181458	95.366119	1319.007568	-551.138733	97.478882	1588.966431	-630.140991	317.460724	1045.420288	-610.559998	-146.057159	1058.216553	-512.177002	283.235901	806.351440	-497.533905	-99.815941	824.649048	-562.231262	84.596367	966.388611	358.047333	-49.990280	923.657715	373.186371	131.830322
-565.881165	193.424484	873.563416	-573.399353	-10.754073	860.325012	-676.481689	240.301834	416.394470	-624.991394	-38.038490	470.674866	-661.858643	239.243958	64.409500	-687.618408	-24.975361	75.562439	-599.631531	289.567566	1282.543579	-585.871094	-95.998993	1292.263184	-556.518372	95.472244	1319.024902	-551.294189	97.591805	1589.002930	-630.300964	317.536133	1045.468628	-610.764343	-146.026306	1058.306152	-512.256042	283.384735	806.449951	-497.828247	-99.754913	824.682312	-562.516663	84.620293	966.463867	357.884949	-50.141956	923.713562	373.150146	131.774521
-566.174072	193.422211	873.573547	-573.772888	-10.734219	860.363892	-676.464783	240.395248	416.364410	-625.287720	-37.990559	470.649689	-661.920471	239.283386	64.378967	-687.603821	-24.952293	75.523209	-599.867310	289.569031	1282.546509	-585.899780	-95.941216	1292.376465	-556.724548	95.552513	1319.037109	-551.437500	97.708694	1589.026489	-630.564026	317.642365	1045.499634	-610.963989	-146.035522	1058.414673	-512.358887	283.619537	806.540771	-498.143494	-99.673576	824.766052	-562.822266	84.638634	966.487061	357.779083	-50.262817	923.749634	373.160400	131.645584
-566.807007	193.767990	873.626526	-575.141357	-9.968775	860.090820	-676.627563	240.593369	416.392181	-625.781555	-38.041012	470.502350	-662.031372	239.336304	64.361061	-687.697693	-24.986526	75.527946	-600.112671	289.632660	1282.598877	-586.024353	-95.914932	1292.406860	-556.924622	95.613739	1319.085205	-551.570435	97.842789	1589.061523	-630.760132	317.704407	1045.548218	-611.175415	-146.111984	1058.511719	-512.441650	283.788605	806.606262	-498.816620	-99.891243	824.559143	-563.634460	84.989487	966.349304	357.853333	-50.235577	923.729126	373.213654	131.675491
-566.891418	193.578033	873.637817	-574.960144	-10.416207	860.364441	-676.496399	240.554886	416.278595	-625.906677	-37.918385	470.573669	-661.980591	239.331985	64.341431	-687.462097	-24.960115	75.464943	-600.350098	289.702393	1282.683838	-586.158691	-95.852219	1292.489380	-556.974060	95.611206	1319.150024	-551.700623	97.984779	1589.079102	-630.991150	317.819061	1045.569946	-611.331787	-146.051941	1058.591187	-512.536499	283.954437	806.684753	-498.776123	-99.530006	824.829651	-563.688049	84.819870	966.509460	357.614258	-50.492035	923.844604	373.174438	131.494827
-567.170105	193.587189	873.689758	-575.305969	-10.407109	860.434204	-676.526184	240.620544	416.257843	-626.131531	-37.847786	470.541870	-662.011292	239.352798	64.344116	-687.372131	-24.964464	75.434654	-600.602295	289.740845	1282.702393	-586.317200	-95.837395	1292.543579	-557.269226	95.715637	1319.142578	-551.833923	98.114037	1589.112305	-631.235107	317.959747	1045.570313	-611.490356	-146.037354	1058.637695	-512.385254	284.150696	806.852356	-499.041901	-99.435158	824.882507	-563.999329	84.835258	966.570679	357.762146	-50.420235	923.786682	373.266327	131.540298
-567.711670	193.904526	873.746399	-576.465698	-10.488005	860.112244	-676.727783	240.802917	416.293182	-626.651001	-38.024639	470.558014	-662.136780	239.378265	64.350006	-687.626282	-24.966803	75.480827	-600.869019	289.768372	1282.727417	-586.455688	-95.791969	1292.608521	-557.337891	95.709061	1319.191528	-551.955688	98.256538	1589.141724	-631.395264	318.005585	1045.600830	-611.656311	-145.981415	1058.686890	-512.514954	284.383606	806.913147	-499.301514	-99.375732	824.927429	-564.674377	84.754692	966.411377	357.745148	-50.493057	923.796814	373.311432	131.440308
-568.026428	193.995117	873.759583	-576.863831	-9.735143	860.035583	-676.855774	240.869888	416.273651	-626.757874	-37.886013	470.431976	-662.186218	239.413391	64.337914	-687.465454	-24.965286	75.406548	-601.110107	289.814209	1282.712769	-586.580811	-95.719933	1292.664673	-557.496582	95.763855	1319.202759	-552.095703	98.410591	1589.149292	-631.619324	318.103607	1045.588013	-611.852783	-145.929230	1058.696533	-512.669250	284.609985	806.933472	-499.592194	-99.318993	824.911194	-564.966187	85.104752	966.369751	357.681183	-50.576580	923.808533	373.316132	131.337997
-568.012756	193.662262	873.751831	-576.406555	-10.398168	860.479431	-676.790527	240.820938	416.164825	-626.897217	-37.819458	470.572632	-662.097961	239.443069	64.290802	-687.549316	-24.954632	75.380211	-601.307800	289.891571	1282.724365	-586.764587	-95.663773	1292.633423	-557.638733	95.807220	1319.215820	-552.211548	98.556091	1589.159180	-631.877075	318.266205	1045.578735	-612.035461	-145.846481	1058.708984	-512.839905	284.819580	806.953064	-499.849823	-99.221489	824.876831	-564.918823	84.860275	966.619324	357.615234	-50.708073	923.813660	373.336029	131.248428
-568.176697	193.563538	873.739136	-576.228699	-10.614800	860.502197	-676.852417	240.840683	416.107300	-626.974121	-37.740608	470.617981	-662.053223	239.415314	64.238457	-687.596375	-24.975597	75.307884	-601.490173	289.929047	1282.715210	-586.901428	-95.639481	1292.637695	-557.813782	95.859848	1319.190186	-552.330017	98.699570	1589.151611	-632.125488	318.364746	1045.584351	-612.243835	-145.761627	1058.702026	-513.326111	285.132324	806.892395	-500.172150	-99.172470	824.813599	-564.908630	84.735756	966.626404	357.560638	-50.819881	923.797119	373.366699	131.167679
-568.493103	193.579178	873.747375	-576.652588	-10.623857	860.413269	-677.015869	240.888199	416.086914	-627.268921	-37.782394	470.624451	-662.073914	239.440918	64.233223	-687.627625	-24.975386	75.328629	-601.666931	289.985626	1282.728638	-587.062439	-95.560028	1292.629639	-557.955383	95.904587	1319.195313	-552.419983	98.843132	1589.155029	-632.316956	318.396667	1045.615601	-612.433289	-145.716354	1058.714355	-513.312805	285.119843	806.926147	-500.471252	-99.083565	824.764648	-565.225464	84.687012	966.578613	357.567322	-50.897594	923.773560	373.404114	131.091507
-568.924194	193.767227	873.805908	-577.439270	-10.649227	860.191711	-677.310364	241.056305	416.143890	-627.664307	-37.900055	470.611267	-662.337708	239.519592	64.239586	-687.537415	-24.989666	75.298500	-601.816406	290.009338	1282.744263	-587.219299	-95.512154	1292.653564	-558.106628	95.949455	1319.213135	-552.514526	98.972015	1589.160767	-632.559204	318.483734	1045.636841	-612.635559	-145.620865	1058.731201	-513.587585	285.131256	806.895691	-500.771851	-98.992424	824.723206	-565.706787	84.622322	966.477478	357.525970	-50.985462	923.767578	373.438171	130.981934
-569.171204	193.732224	873.829041	-577.722656	-10.687287	860.241577	-677.443909	241.049881	416.130951	-627.844116	-37.888474	470.629120	-662.310913	239.523209	64.232880	-687.549194	-24.972851	75.295563	-601.930420	290.069397	1282.778198	-587.369019	-95.437637	1292.666138	-558.254333	95.995110	1319.255859	-552.590820	99.108185	1589.185547	-632.786133	318.553192	1045.713501	-612.847290	-145.506256	1058.776367	-513.899902	285.231201	806.875488	-501.011108	-98.877632	824.749817	-565.956787	84.596962	966.513611	357.532776	-51.047901	923.768494	373.497528	130.867737
-569.390686	193.659149	873.821472	-578.029785	-10.920038	860.340149	-677.569275	241.046844	416.071136	-628.056519	-37.955051	470.686951	-662.236206	239.516464	64.220573	-687.528564	-24.984261	75.286072	-602.072693	290.128326	1282.811768	-587.520447	-95.391037	1292.695190	-558.423401	96.070251	1319.289063	-552.662903	99.245567	1589.216919	-633.008545	318.638123	1045.738770	-613.056824	-145.373932	1058.794800	-514.171204	285.229401	806.869507	-501.256378	-98.805260	824.779419	-566.212097	84.497322	966.562195	357.510254	-51.155533	923.792542	373.547302	130.778091
-569.650085	193.642838	873.797180	-578.297058	-10.952535	860.372131	-677.751160	241.060516	416.057434	-628.208252	-37.950855	470.683258	-662.282532	239.544495	64.194031	-687.559814	-24.987652	75.267403	-602.176453	290.164032	1282.831909	-587.636719	-95.305473	1292.754883	-558.554260	96.126480	1319.325317	-552.736816	99.360146	1589.227051	-633.210693	318.694977	1045.754150	-613.267456	-145.308304	1058.843994	-514.739502	285.651978	806.799500	-501.491180	-98.721428	824.812195	-566.454407	84.499634	966.566284	357.518494	-51.216129	923.781433	373.620728	130.695129
-570.996216	195.011337	873.941650	-581.818176	-8.459147	858.948914	-678.686035	241.606949	416.304993	-628.878540	-38.320412	470.231476	-663.024963	239.695419	64.198074	-687.769104	-25.007456	75.316986	-602.302551	290.212891	1282.801270	-587.816284	-95.250252	1292.788818	-558.704712	96.147064	1319.328979	-552.805115	99.483727	1589.235596	-633.436890	318.750183	1045.770752	-613.472717	-145.194412	1058.866333	-515.119080	285.747894	806.737244	-501.747284	-98.663322	824.822021	-568.148376	85.515793	965.801025	357.534424	-51.275570	923.783142	373.676544	130.613846
-571.433411	195.186935	873.951660	-582.550171	-8.111331	858.743225	-678.993835	241.670364	416.330292	-628.981567	-38.343239	470.175903	-663.137939	239.729080	64.147774	-687.887268	-25.008406	75.311874	-602.390137	290.254181	1282.797852	-587.921326	-95.208664	1292.847778	-558.981445	96.295761	1319.296265	-552.868591	99.598763	1589.236328	-633.636292	318.779419	1045.761719	-613.753540	-145.175064	1058.923462	-515.478516	285.902679	806.677673	-502.392273	-98.859024	824.606689	-568.589417	85.647362	965.680908	357.563599	-51.316612	923.755066	373.729431	130.556503
-571.621216	195.038300	873.896057	-582.573792	-8.296961	858.875916	-679.124390	241.602676	416.258514	-629.057800	-38.383812	470.148804	-663.090393	239.718094	64.155914	-688.018616	-25.003422	75.301369	-602.517212	290.306671	1282.792480	-588.148315	-95.160545	1292.836548	-559.005127	96.282921	1319.327515	-552.926575	99.703796	1589.240967	-633.842834	318.842163	1045.795532	-613.983948	-145.098862	1058.910767	-515.819885	285.946777	806.656738	-502.641510	-98.782143	824.607239	-568.723267	85.581192	965.729797	357.599548	-51.368031	923.756409	373.822632	130.449142
-571.844299	195.016235	873.901978	-582.701294	-8.383562	858.962341	-679.261902	241.580978	416.231964	-629.127319	-38.379620	470.157928	-663.114807	239.718842	64.124855	-688.028137	-25.014156	75.261040	-602.578674	290.324249	1282.781372	-588.302795	-95.136848	1292.880249	-559.251709	96.408012	1319.308472	-552.965454	99.813484	1589.240845	-634.041809	318.858063	1045.798950	-614.178528	-144.977692	1058.922363	-515.906311	285.804138	806.708740	-502.542480	-98.385033	824.843567	-568.904602	85.572624	965.780090	357.615265	-51.416813	923.750977	373.894348	130.403488
-572.118958	195.127060	873.916382	-583.025085	-8.300997	858.934143	-679.443054	241.537384	416.206604	-629.241638	-38.462696	470.141846	-663.036438	239.713425	64.111824	-688.057556	-25.035393	75.276901	-602.648682	290.418915	1282.811401	-588.414917	-95.078369	1292.961548	-559.389465	96.471153	1319.331543	-552.996826	99.904663	1589.259277	-634.265442	318.909393	1045.833984	-614.413269	-144.923111	1059.000854	-516.249817	285.688202	806.674133	-502.802094	-98.297241	824.878357	-569.169800	85.646065	965.768494	357.672363	-51.454655	923.753540	373.972473	130.348358
-572.402588	195.096680	873.894287	-583.271301	-8.333241	858.984192	-679.577271	241.444962	416.154327	-629.418030	-38.525032	470.167755	-662.925720	239.701035	64.073387	-688.096497	-25.033300	75.289780	-602.779541	290.477570	1282.795898	-588.622803	-95.034698	1292.984009	-559.413025	96.479996	1319.370850	-553.017456	99.995903	1589.260986	-634.478577	318.962311	1045.869995	-614.645569	-144.858597	1059.014404	-516.575073	285.594879	806.644348	-503.082947	-98.209518	824.918762	-569.409973	85.650230	965.783142	357.738190	-51.476513	923.766174	374.045563	130.325165
-572.655396	195.133636	873.883240	-583.468811	-8.381912	859.035522	-679.764404	241.420013	416.147766	-629.456421	-38.544201	470.174347	-662.979187	239.716263	64.100777	-687.911377	-25.028574	75.287445	-602.869934	290.526550	1282.779053	-588.793823	-94.979225	1293.041870	-559.531067	96.537071	1319.400391	-553.014648	100.087364	1589.261963	-634.709229	318.985565	1045.860474	-614.874695	-144.779053	1059.092773	-516.880066	285.666748	806.622925	-503.326172	-98.156227	824.954651	-569.619080	85.679382	965.804626	357.835999	-51.475670	923.773804	374.145996	130.307831
-572.932495	195.146591	873.868408	-583.745239	-8.386208	859.019897	-679.911499	241.386887	416.090698	-629.534851	-38.559494	470.174500	-662.879456	239.696487	64.084259	-688.090271	-25.022579	75.296860	-603.018494	290.584564	1282.762817	-588.990845	-94.911552	1293.105225	-559.663574	96.601608	1319.398315	-553.017273	100.178993	1589.258057	-634.872681	318.967743	1045.847778	-615.120605	-144.737991	1059.157959	-517.221130	285.726501	806.605469	-503.561401	-98.091064	825.019714	-569.855591	85.682167	965.785828	357.919250	-51.543339	923.815247	374.260620	130.224136
-573.210815	195.076019	873.844116	-583.968811	-8.423442	859.059204	-680.036560	241.329285	416.060242	-629.708008	-38.653194	470.190887	-662.750732	239.656677	64.077461	-688.160828	-25.035231	75.327644	-603.102478	290.635132	1282.746704	-589.109009	-94.847244	1293.152222	-559.882446	96.746964	1319.380981	-553.056641	100.211182	1589.256470	-635.073486	318.960419	1045.818359	-615.366699	-144.706650	1059.225830	-517.502930	285.708649	806.612854	-503.792664	-98.050026	825.055908	-570.081604	85.658966	965.793579	358.001953	-51.588531	923.821228	374.391083	130.194885
-572.322327	193.599045	873.649475	-580.738525	-10.801003	860.546509	-679.436035	240.795074	415.759552	-629.200073	-38.315174	470.614990	-662.201233	239.597122	64.054184	-687.949768	-25.039242	75.246780	-603.226807	290.684845	1282.723511	-589.205078	-94.792114	1293.226440	-559.987305	96.798836	1319.370850	-552.968140	100.310860	1589.238525	-635.282227	318.963959	1045.815552	-615.560669	-144.669434	1059.273804	-517.799255	285.696045	806.608215	-503.996735	-98.035835	825.083252	-568.726746	84.701241	966.567810	358.127136	-51.641251	923.834167	374.503571	130.152542
-572.520996	193.477646	873.628418	-580.805847	-11.094618	860.674377	-679.551514	240.743027	415.725677	-629.283142	-38.358570	470.626160	-662.226685	239.565582	64.031418	-687.943909	-25.082470	75.226044	-603.353638	290.750824	1282.705200	-589.354736	-94.730865	1293.240723	-560.138733	96.838936	1319.352173	-552.938965	100.372887	1589.209717	-635.450928	318.939789	1045.821899	-615.762451	-144.677109	1059.331787	-518.057007	285.578766	806.579590	-504.242188	-98.045494	825.095825	-568.900513	84.577888	966.630066	358.222290	-51.684555	923.855164	374.593475	130.119370
-572.750854	193.348663	873.592346	-580.881775	-11.047800	860.767273	-679.647827	240.716278	415.693909	-629.308167	-38.317123	470.599701	-662.199097	239.571762	64.050995	-687.968933	-25.094263	75.191231	-603.527161	290.814514	1282.664063	-589.494019	-94.666542	1293.250122	-560.124878	96.843582	1319.327271	-552.884827	100.435570	1589.185547	-635.773560	319.036743	1045.822510	-615.941589	-144.636154	1059.360107	-518.914978	285.327362	806.246643	-504.445831	-98.018173	825.121460	-569.058044	84.599602	966.662964	358.296021	-51.735588	923.872131	374.705231	130.037811
-573.098694	193.463608	873.597839	-581.349854	-10.923649	860.568787	-679.813965	240.710846	415.675903	-629.413940	-38.368546	470.574951	-662.255005	239.607407	64.034035	-687.995422	-25.101570	75.189774	-603.682983	290.868561	1282.629272	-589.614624	-94.620331	1293.276733	-560.215149	96.876297	1319.327393	-552.835754	100.508621	1589.154297	-635.939697	318.967316	1045.757813	-616.099609	-144.647446	1059.407593	-518.777893	285.436737	806.444458	-504.689301	-98.039604	825.140747	-569.366760	84.611969	966.551575	358.436920	-51.765675	923.892029	374.850830	130.016815
-573.241638	193.350800	873.580383	-581.403748	-11.089961	860.726807	-679.878357	240.652435	415.653778	-629.401428	-38.350986	470.605225	-662.224854	239.618896	64.040031	-687.944336	-25.094206	75.190445	-603.856628	290.923431	1282.574707	-589.692139	-94.563148	1293.295776	-560.308777	96.966385	1319.306396	-552.766968	100.573853	1589.130371	-636.144836	318.969116	1045.709961	-616.276733	-144.600006	1059.448730	-518.967529	285.422089	806.417480	-504.894257	-98.032555	825.153748	-569.520752	84.564522	966.632324	358.535583	-51.812656	923.908203	374.991608	129.985504
-573.481628	193.279877	873.578247	-581.510498	-11.148170	860.806274	-679.945984	240.634689	415.609283	-629.477539	-38.360638	470.590057	-662.148865	239.596817	63.997746	-687.976929	-25.094099	75.196556	-604.034119	290.965179	1282.528564	-589.767395	-94.505615	1293.358887	-560.432861	97.018051	1319.293213	-552.720276	100.658066	1589.097412	-636.423889	319.001038	1045.664551	-616.417542	-144.585327	1059.495850	-519.531616	285.134155	806.094788	-505.098053	-98.046143	825.173889	-569.723267	84.545181	966.676270	358.964020	-51.517345	923.844849	375.231018	130.054031
-573.749146	193.304199	873.597229	-581.836548	-11.234845	860.774536	-680.071533	240.641174	415.629974	-629.618408	-38.429844	470.629547	-662.318848	239.578690	63.987587	-687.991150	-25.081184	75.210022	-604.193970	290.985352	1282.470703	-589.832397	-94.478943	1293.361328	-560.636902	97.151764	1319.249268	-552.672302	100.748711	1589.070190	-636.563660	318.946625	1045.589478	-616.539307	-144.585861	1059.540039	-519.255310	285.111328	806.238586	-505.315369	-98.052513	825.197388	-570.002441	84.490097	966.666931	359.082123	-51.437542	923.887024	375.349518	130.002426
-574.002869	193.275299	873.584595	-582.036926	-11.266001	860.794128	-680.162231	240.627625	415.602142	-629.725037	-38.455997	470.614349	-662.270874	239.544159	63.999432	-688.007813	-25.087624	75.177910	-604.353882	291.029755	1282.443359	-589.824463	-94.412804	1293.421875	-560.724487	97.193947	1319.225586	-552.619629	100.819931	1589.022095	-636.730652	318.896790	1045.557373	-616.650024	-144.570663	1059.578003	-519.553223	284.975800	806.117065	-505.541199	-98.094658	825.190430	-570.219421	84.477440	966.670776	359.003204	-51.602840	923.970398	375.445984	129.898056
-574.218384	193.250473	873.581360	-582.217773	-11.321484	860.818848	-680.234070	240.603500	415.598877	-629.781616	-38.474194	470.616211	-662.297302	239.547745	63.994598	-688.009827	-25.101627	75.148109	-604.504333	291.035370	1282.373901	-589.884766	-94.362755	1293.432617	-560.821838	97.229301	1319.182373	-552.582092	100.913780	1588.974365	-636.850525	318.812592	1045.528442	-616.765137	-144.593094	1059.605957	-519.718750	284.874573	806.084534	-505.715179	-98.117264	825.182739	-570.428894	84.453514	966.683472	358.820679	-51.764778	924.079285	375.453308	129.785400
-574.409302	193.234680	873.586243	-582.377747	-11.314181	860.833191	-680.280823	240.608536	415.587830	-629.874146	-38.465080	470.577576	-662.381531	239.553299	63.983948	-688.047485	-25.110821	75.145760	-604.628906	291.084259	1282.353760	-589.928467	-94.327141	1293.420776	-560.904236	97.273613	1319.130127	-552.535156	101.016052	1588.926880	-637.012146	318.766907	1045.466431	-616.854553	-144.579544	1059.618896	-520.026917	284.976807	806.105103	-505.929352	-98.181778	825.159973	-570.627441	84.455063	966.695251	358.669189	-51.940289	924.147522	375.519012	129.691803
-574.615601	193.235291	873.598145	-582.588318	-11.340060	860.849304	-680.341858	240.604584	415.583191	-629.958496	-38.517063	470.602570	-662.387268	239.553970	63.982117	-688.051880	-25.112442	75.122955	-604.783386	291.092743	1282.328369	-589.974060	-94.304970	1293.450317	-560.956299	97.325676	1319.094971	-552.530640	101.115318	1588.877319	-637.254150	318.776306	1045.395630	-616.946228	-144.656097	1059.696045	-520.307068	284.855988	805.941895	-506.105988	-98.234245	825.180176	-570.840515	84.445313	966.709778	358.648254	-52.063217	924.161255	375.635468	129.685349
-574.847778	193.180847	873.569031	-582.792725	-11.377731	860.857300	-680.388000	240.636795	415.539703	-630.037842	-38.545933	470.609711	-662.437500	239.567184	63.961529	-688.074646	-25.149441	75.157494	-604.973328	291.127350	1282.281982	-589.956238	-94.246635	1293.507690	-560.880005	97.297310	1319.100464	-552.545471	101.222092	1588.833862	-637.457458	318.749939	1045.345581	-617.021057	-144.656693	1059.727905	-520.188782	284.777283	805.971619	-506.275818	-98.288208	825.190979	-571.042358	84.417183	966.699158	358.826965	-52.072578	924.048340	375.833405	129.760513
-574.999146	193.170395	873.603394	-582.960876	-11.386940	860.871582	-680.397644	240.638031	415.554199	-630.108948	-38.541733	470.637634	-662.439697	239.563293	63.955143	-688.082336	-25.143173	75.169594	-605.091187	291.129700	1282.240967	-590.018250	-94.217682	1293.489868	-560.911560	97.338264	1319.054565	-552.564148	101.333885	1588.803711	-637.670532	318.744904	1045.315552	-617.106873	-144.684906	1059.765015	-520.641357	284.922028	805.885315	-506.453644	-98.336861	825.195313	-571.225769	84.397743	966.724670	359.080231	-51.965187	923.923218	376.038574	129.866409
-575.376953	193.440826	873.662659	-583.662109	-11.141029	860.544861	-680.511780	240.764816	415.606110	-630.288818	-38.616051	470.560455	-662.503601	239.552017	63.967434	-688.144348	-25.127594	75.167839	-605.210510	291.140839	1282.194458	-589.986267	-94.196419	1293.519775	-560.943481	97.388260	1319.041748	-552.633606	101.452187	1588.793213	-637.847839	318.731262	1045.319946	-617.161072	-144.721970	1059.842896	-520.775879	284.853119	805.858582	-506.601440	-98.395592	825.220398	-571.611267	84.452126	966.565308	359.109009	-51.981590	923.950623	376.186981	129.853836
-575.572449	193.451080	873.664795	-583.938782	-11.099735	860.483887	-680.525757	240.752487	415.587067	-630.387512	-38.650585	470.552856	-662.524902	239.564178	63.976501	-688.146973	-25.128942	75.149345	-605.316650	291.134155	1282.167358	-589.969238	-94.169365	1293.541748	-560.991272	97.422295	1319.022217	-552.707886	101.553375	1588.781494	-638.042542	318.712128	1045.278687	-617.213745	-144.773148	1059.889038	-520.938171	284.896393	805.838440	-506.764740	-98.448013	825.219849	-571.816162	84.442123	966.531006	359.152985	-51.963799	923.960999	376.295471	129.898071
-575.529297	193.142075	873.667358	-583.537048	-11.420374	860.865356	-680.326660	240.654312	415.511047	-630.477478	-38.676105	470.604370	-662.448303	239.506226	63.955887	-688.155640	-25.128418	75.115280	-605.392517	291.167847	1282.147339	-589.948303	-94.170647	1293.549438	-560.991760	97.460625	1319.004761	-552.820068	101.881454	1588.767090	-638.120117	318.612335	1045.256592	-617.248901	-144.769135	1059.936157	-520.821777	284.876831	805.880615	-506.882019	-98.471695	825.231995	-571.748840	84.330284	966.748779	359.165070	-51.970200	923.963928	376.442444	129.873062
-575.849487	193.332626	873.700500	-584.375610	-11.055858	860.795959	-680.397095	240.699524	415.511597	-630.713135	-38.792400	470.526245	-662.583435	239.521759	63.942688	-688.248230	-25.133673	75.123352	-605.486633	291.154907	1282.100464	-589.922729	-94.153374	1293.571167	-560.986145	97.479172	1319.001831	-552.955505	101.789368	1588.781982	-638.276123	318.566803	1045.252319	-617.312256	-144.860489	1059.993530	-520.984619	284.871399	805.872559	-507.041382	-98.542595	825.208557	-572.251648	84.530113	966.719543	359.194305	-51.962700	923.957764	376.554443	129.883820
-575.998962	193.336868	873.719421	-584.605469	-11.038699	860.820190	-680.320007	240.690704	415.469849	-630.841919	-38.815853	470.509491	-662.576721	239.518036	63.946377	-688.242798	-25.141226	75.114349	-605.550598	291.149658	1282.106201	-589.849060	-94.134308	1293.614502	-560.997314	97.479401	1318.984131	-553.128418	101.896004	1588.802368	-638.403198	318.553101	1045.252319	-617.350220	-144.871933	1060.036621	-521.158264	284.921387	805.865051	-507.143677	-98.575172	825.221802	-572.419556	84.539070	966.739258	359.223999	-51.989407	923.985718	376.694855	129.874512
-576.180542	193.275635	873.733215	-584.770142	-11.112896	860.840698	-680.254639	240.684753	415.437286	-630.967834	-38.811943	470.524902	-662.635986	239.535522	63.923698	-688.244873	-25.141285	75.114243	-605.598328	291.143066	1282.095581	-589.860474	-94.149605	1293.622803	-560.975098	97.496887	1318.984253	-553.349976	101.990509	1588.832764	-638.587769	318.578125	1045.244995	-617.399170	-144.909500	1060.118164	-521.341003	285.024170	805.855774	-507.276917	-98.642242	825.237488	-572.565918	84.474716	966.754517	359.243866	-51.985432	923.988586	376.797729	129.907974
-576.349365	193.232300	873.781616	-584.927795	-11.099117	860.868286	-680.199646	240.694519	415.422241	-631.067688	-38.778934	470.503723	-662.684753	239.547104	63.927525	-688.237244	-25.179358	75.107788	-605.632446	291.118317	1282.121582	-589.807800	-94.155823	1293.672974	-560.953613	97.497803	1319.011108	-553.575012	102.086342	1588.895142	-638.733276	318.579895	1045.260132	-617.428162	-144.914932	1060.178101	-521.523132	285.014709	805.855835	-507.390503	-98.717041	825.243408	-572.708984	84.447685	966.790100	359.275177	-51.987831	924.011902	376.925629	129.916931
-577.470764	194.425461	873.959595	-587.673889	-9.013597	859.490662	-680.714905	241.091568	415.637817	-631.591492	-39.000206	470.152313	-663.116272	239.598145	63.932892	-688.406128	-25.177614	75.147293	-605.652466	291.093811	1282.139404	-589.762878	-94.164795	1293.705322	-560.931885	97.504318	1319.054321	-553.796387	102.184204	1588.969482	-638.899109	318.629425	1045.333008	-617.425964	-144.967407	1060.257446	-522.009888	285.129456	805.820313	-507.511627	-98.767372	825.261353	-573.944580	85.207649	966.069641	359.282379	-51.984020	924.042542	377.035950	129.930054
-577.780945	194.616394	874.012268	-588.277649	-8.681392	859.289978	-680.757935	241.131851	415.646393	-631.807068	-39.045437	470.108368	-663.175354	239.601059	63.943314	-688.447449	-25.173950	75.112610	-605.661926	291.065918	1282.170654	-589.630859	-94.160004	1293.822510	-561.021667	97.568619	1319.076416	-554.030945	102.283478	1589.058350	-638.932800	318.548462	1045.371338	-617.417114	-144.987305	1060.350952	-521.948120	285.174133	805.852234	-507.599426	-98.803398	825.311646	-574.251770	85.321800	965.971313	359.340607	-51.962074	924.058044	377.167755	129.952072
-577.880798	194.540604	874.030212	-588.306396	-8.784979	859.390930	-680.667603	241.105576	415.616669	-631.914612	-39.009560	470.100006	-663.029724	239.555328	63.961983	-688.434387	-25.163223	75.111473	-605.682922	291.059875	1282.184570	-589.547791	-94.144150	1293.936768	-560.858093	97.499748	1319.143433	-554.295715	102.373299	1589.129639	-639.083313	318.561615	1045.402466	-617.404175	-144.994049	1060.439331	-522.095093	285.217621	805.830078	-507.718842	-98.844795	825.307983	-574.314514	85.276428	966.033997	359.323944	-51.971577	924.070740	377.260956	129.941345
-578.027588	194.540771	874.063171	-588.394043	-8.813169	859.406799	-680.684448	241.118576	415.589935	-632.074463	-38.987564	470.109314	-663.147827	239.640930	63.968216	-688.479065	-25.178892	75.083450	-605.673462	291.042419	1282.207397	-589.452881	-94.165756	1293.982300	-560.963684	97.571663	1319.160400	-554.578735	102.454720	1589.210571	-639.180054	318.611176	1045.477173	-617.401428	-145.048141	1060.488403	-522.620056	285.306427	805.739319	-507.774750	-98.864220	825.350769	-574.408936	85.256706	966.055969	359.337341	-51.991882	924.094055	377.388763	129.943954
-578.187561	194.517365	874.047363	-588.561035	-8.815207	859.405334	-680.637756	241.096420	415.538147	-632.193726	-38.947094	470.037415	-663.137817	239.653397	63.963966	-688.443176	-25.175797	75.067551	-605.678528	291.033813	1282.234619	-589.422119	-94.201042	1294.021729	-560.925598	97.568443	1319.180664	-554.865723	102.515175	1589.286743	-639.272949	318.609619	1045.502441	-617.398010	-145.075790	1060.566895	-522.793030	285.357147	805.695007	-507.856598	-98.918167	825.372864	-574.521851	85.247612	966.043091	359.342438	-51.983620	924.106018	377.466370	129.923386
-578.299683	194.552933	874.084045	-588.667969	-8.869755	859.435059	-680.659058	241.065720	415.505280	-632.293884	-38.945450	470.039978	-663.148010	239.621353	63.920078	-688.492371	-25.168121	75.030373	-605.676819	291.007202	1282.246094	-589.382568	-94.208794	1294.054810	-560.903564	97.567039	1319.197021	-555.142334	102.556976	1589.361328	-639.354492	318.575958	1045.538452	-617.380615	-145.094803	1060.607300	-522.959900	285.432709	805.680603	-507.915863	-98.958420	825.389832	-574.603394	85.237083	966.073730	359.348358	-51.972363	924.103516	377.549683	129.958817
-578.395325	194.500595	874.097961	-588.708435	-8.886133	859.453979	-680.624146	241.020599	415.497986	-632.351501	-38.907013	469.998291	-663.090637	239.581085	63.924099	-688.464722	-25.161417	75.016823	-605.694336	291.021240	1282.291870	-589.292175	-94.187492	1294.142456	-560.746826	97.479523	1319.270752	-555.391235	102.623344	1589.459961	-639.417053	318.592163	1045.574707	-617.362427	-145.145569	1060.671387	-523.110657	285.419250	805.654907	-508.322449	-99.251091	825.176575	-574.638611	85.204750	966.087402	359.381775	-51.977924	924.134033	377.652588	129.923706
-577.401978	192.992981	873.942688	-585.407837	-11.490650	861.036560	-679.952942	240.501572	415.177979	-631.903076	-38.553352	470.469025	-662.507629	239.505051	63.905411	-688.259888	-25.145315	74.974037	-605.654968	290.984680	1282.336792	-589.233276	-94.218987	1294.171875	-560.818237	97.542984	1319.286621	-555.681580	102.638786	1589.534912	-639.479980	318.579803	1045.625977	-617.322815	-145.216202	1060.740845	-523.233704	285.404938	805.673889	-508.328064	-99.265190	825.241516	-573.206055	84.153648	966.934326	359.422943	-51.997345	924.169617	377.757629	129.886459
-577.497437	192.964828	873.938354	-585.473206	-11.510860	861.066040	-679.958374	240.451630	415.174622	-631.986633	-38.588619	470.481781	-662.338867	239.472214	63.926182	-688.248413	-25.158182	74.950058	-605.654541	290.961182	1282.351196	-589.205200	-94.243057	1294.217529	-560.782227	97.532661	1319.334106	-555.946655	102.664772	1589.612793	-639.516479	318.553925	1045.656250	-617.235168	-145.186890	1060.774902	-523.352234	285.425903	805.678162	-507.964722	-98.977676	825.520691	-573.260193	84.145897	966.945801	359.483002	-51.973919	924.184204	377.860504	129.888367
-577.617126	193.034470	873.965271	-585.653870	-11.482695	861.041687	-680.086731	240.473755	415.179413	-632.108032	-38.602425	470.480133	-662.425293	239.507660	63.922516	-688.286316	-25.176659	74.962608	-605.629272	290.961090	1282.393799	-589.120239	-94.243813	1294.233887	-560.719604	97.531578	1319.389282	-556.252991	102.637680	1589.683472	-639.558350	318.560852	1045.657959	-617.176514	-145.182526	1060.816895	-523.459106	285.463348	805.654785	-507.952301	-98.983528	825.545837	-573.374329	84.167664	966.942322	359.546906	-51.955696	924.200012	377.965393	129.903244
-577.724915	193.048523	873.951172	-585.761230	-11.485160	861.024902	-680.148560	240.471863	415.141052	-632.194397	-38.609211	470.454407	-662.344604	239.501190	63.907669	-688.293945	-25.167252	74.951096	-605.619995	290.954376	1282.401489	-589.086060	-94.219849	1294.234375	-560.698059	97.538185	1319.379272	-556.515137	102.652252	1589.721558	-639.580017	318.533752	1045.659302	-617.126953	-145.215378	1060.815552	-523.579773	285.474548	805.605042	-507.898865	-98.946770	825.551392	-573.442932	84.171341	966.923523	359.599487	-51.986420	924.197327	378.055054	129.919449
-577.827332	193.021561	873.924561	-585.816101	-11.505950	861.027405	-680.243286	240.469971	415.138275	-632.204468	-38.624672	470.427368	-662.331482	239.502090	63.897446	-688.279602	-25.171005	74.895874	-605.624329	290.944672	1282.367188	-589.044861	-94.229576	1294.241455	-560.674805	97.557732	1319.378662	-556.767151	102.657356	1589.772705	-639.569580	318.481567	1045.669067	-617.054993	-145.209106	1060.805054	-523.637146	285.468079	805.563171	-507.834229	-98.927933	825.548157	-573.500000	84.162567	966.910645	359.658386	-51.985291	924.198120	378.144897	129.902084
-577.903076	193.052261	873.943115	-585.873352	-11.526465	861.033936	-680.340820	240.489273	415.164001	-632.253174	-38.629467	470.421722	-662.293701	239.479416	63.890404	-688.290894	-25.178225	74.886818	-605.630371	290.954376	1282.396118	-589.002930	-94.209129	1294.252319	-560.478088	97.463692	1319.419067	-556.931824	102.670250	1589.809448	-639.570374	318.438751	1045.667847	-616.977295	-145.204575	1060.784058	-523.671204	285.401855	805.560364	-507.754547	-98.870705	825.563293	-573.530945	84.163055	966.919922	359.716248	-51.965584	924.203003	378.210419	129.943100
-577.996643	193.037231	873.953308	-585.929749	-11.505017	861.040222	-680.437500	240.479691	415.154449	-632.280762	-38.616581	470.401154	-662.417908	239.504547	63.875633	-688.301208	-25.191057	74.878143	-605.596130	290.915466	1282.395020	-588.992249	-94.263138	1294.241089	-560.480042	97.449982	1319.436401	-557.135254	102.644691	1589.857422	-639.554504	318.393433	1045.700684	-616.905396	-145.230164	1060.767334	-523.733337	285.312714	805.577332	-507.707428	-98.884293	825.552612	-573.596313	84.164413	966.927185	359.764679	-51.952682	924.226746	378.258453	129.950974
-578.125488	192.987350	873.942200	-586.011780	-11.517309	861.037109	-680.575867	240.514542	415.177887	-632.297668	-38.626621	470.413239	-662.383118	239.503494	63.883991	-688.301941	-25.197527	74.898293	-605.589905	290.922089	1282.426758	-588.940918	-94.244217	1294.275635	-560.461243	97.419899	1319.439697	-557.319580	102.630989	1589.899048	-639.516357	318.331879	1045.718262	-616.828735	-145.193054	1060.787720	-523.773560	285.196259	805.572815	-507.625641	-98.873871	825.577209	-573.663208	84.136604	966.917053	359.877502	-51.920856	924.222534	378.350769	129.976563
-578.226868	192.973343	873.944092	-586.086914	-11.522182	861.051758	-680.686584	240.523804	415.197601	-632.343567	-38.680420	470.421570	-662.380615	239.506516	63.896511	-688.310242	-25.202450	74.891548	-605.577454	290.890289	1282.444824	-588.934387	-94.263115	1294.264771	-560.436890	97.411682	1319.442261	-557.490906	102.608574	1589.934937	-639.511108	318.296661	1045.738525	-616.764954	-145.197769	1060.785278	-523.849854	285.078247	805.556091	-507.556580	-98.833008	825.562256	-573.729980	84.133415	966.923950	359.945984	-51.906841	924.228149	378.395752	129.969589
-578.287842	193.016647	873.921631	-586.129944	-11.549962	861.036926	-680.764893	240.555618	415.181519	-632.319824	-38.716404	470.421814	-662.317810	239.527466	63.874264	-688.335876	-25.185095	74.894081	-605.556274	290.898773	1282.442505	-588.863525	-94.236519	1294.280273	-560.427307	97.425888	1319.451660	-557.657593	102.582222	1589.949463	-639.498169	318.232422	1045.713135	-616.679260	-145.147675	1060.773071	-523.931152	284.928741	805.544006	-507.468475	-98.800697	825.575012	-573.773315	84.147614	966.904968	360.016785	-51.905914	924.224915	378.428802	130.031815
-578.354797	193.037338	873.921875	-586.133606	-11.518162	861.052673	-680.876282	240.554550	415.202942	-632.323242	-38.717606	470.373169	-662.319275	239.538971	63.882893	-688.330688	-25.163830	74.891792	-605.537781	290.889160	1282.430176	-588.836731	-94.241028	1294.282837	-560.409241	97.437531	1319.456177	-557.796448	102.564545	1589.961304	-639.483154	318.152985	1045.697266	-616.614929	-145.125092	1060.775879	-524.046509	284.807159	805.493286	-507.371246	-98.743851	825.573914	-573.789917	84.182983	966.911987	360.121185	-51.894302	924.229858	378.514191	130.017685
-578.573853	193.208466	873.943481	-586.825134	-11.136166	860.987732	-681.048584	240.604156	415.223694	-632.443726	-38.843811	470.312988	-662.412048	239.534714	63.877048	-688.415466	-25.183203	74.908592	-605.529480	290.878601	1282.417480	-588.769714	-94.241631	1294.328979	-560.407410	97.427322	1319.456665	-557.914917	102.520134	1589.975708	-639.460327	318.057709	1045.678467	-616.537354	-145.054855	1060.736938	-523.922058	284.507721	805.504761	-507.270538	-98.711136	825.601868	-574.179016	84.389076	966.879944	360.194702	-51.872303	924.239319	378.533264	130.066803
-578.614868	193.210251	873.951416	-586.875854	-11.124316	860.982300	-681.125305	240.602280	415.225464	-632.429016	-38.925835	470.290802	-662.430359	239.529205	63.868069	-688.462891	-25.191574	74.913239	-605.503845	290.865112	1282.422363	-588.744080	-94.272926	1294.347168	-560.404480	97.414124	1319.481323	-558.018433	102.480888	1589.983276	-639.483582	318.010803	1045.686401	-616.490784	-145.047195	1060.732178	-524.377686	284.385712	805.397400	-507.176178	-98.659058	825.619263	-574.205078	84.388000	966.879028	360.255859	-51.835835	924.224915	378.577728	130.107666
-578.526306	192.981491	873.928162	-586.190063	-11.572020	861.060852	-681.095825	240.509811	415.193817	-632.204102	-38.810879	470.366577	-662.393311	239.523941	63.860626	-688.388123	-25.227388	74.895355	-605.493347	290.849152	1282.437378	-588.793884	-94.309105	1294.291260	-560.414795	97.394508	1319.477173	-558.107300	102.434402	1589.990479	-639.499573	317.874725	1045.695801	-616.438232	-145.073044	1060.726196	-524.630432	284.172485	805.318848	-507.107758	-98.623756	825.633606	-573.884949	84.133087	966.917969	360.353729	-51.785660	924.216248	378.622681	130.142059
-578.564758	192.986176	873.929138	-586.165405	-11.578022	861.067200	-681.103210	240.453171	415.202454	-632.165588	-38.840771	470.347748	-662.361450	239.479630	63.871494	-688.409058	-25.236835	74.912949	-605.471741	290.856384	1282.425049	-588.778137	-94.310410	1294.289917	-560.420410	97.366165	1319.493408	-558.201904	102.370842	1589.986328	-639.560059	317.729401	1045.708862	-616.385071	-145.037247	1060.686401	-524.696594	283.825745	805.280029	-507.030762	-98.533722	825.631531	-573.884644	84.137756	966.921326	360.435791	-51.765469	924.201782	378.656311	130.154388
-578.577759	193.001007	873.941406	-586.174561	-11.560535	861.056091	-681.125061	240.448578	415.187103	-632.141846	-38.912956	470.361694	-662.366760	239.512772	63.871838	-688.393311	-25.238750	74.923653	-605.442261	290.827576	1282.439331	-588.800415	-94.325844	1294.265381	-560.438782	97.363464	1319.487427	-558.236633	102.348976	1589.987549	-639.660461	317.592987	1045.717285	-616.338257	-145.003357	1060.676392	-525.047180	283.536377	805.174866	-506.958466	-98.475723	825.629517	-573.890564	84.142517	966.920715	360.512207	-51.719780	924.204529	378.697357	130.183456
-578.598511	192.919998	873.907837	-586.078064	-11.589294	861.074585	-681.078979	240.385681	415.142944	-632.067322	-38.888168	470.353485	-662.309692	239.516495	63.883034	-688.367371	-25.212397	74.934921	-605.362732	290.820099	1282.405151	-588.720093	-94.349693	1294.288574	-560.569946	97.411957	1319.469971	-558.245667	102.318634	1589.980469	-639.757080	317.419647	1045.702393	-616.288391	-144.988770	1060.672729	-525.371338	283.160156	805.102417	-506.870300	-98.372948	825.656616	-573.854858	84.116081	966.915222	360.588531	-51.707699	924.199585	378.764252	130.183746
-578.611389	192.915878	873.932251	-586.056274	-11.576584	861.074646	-681.094421	240.406754	415.125275	-632.001343	-38.873154	470.360626	-662.318298	239.537659	63.876732	-688.366882	-25.221952	74.932304	-605.368774	290.818146	1282.390869	-588.768799	-94.348434	1294.294067	-560.422791	97.343948	1319.507324	-558.229980	102.274826	1589.970581	-639.950439	317.258118	1045.675659	-616.224304	-144.934753	1060.628052	-525.890686	282.825653	804.975098	-506.784058	-98.257103	825.704285	-573.849426	84.109436	966.926697	360.661255	-51.684628	924.210754	378.803986	130.210373
-578.565613	192.969635	873.935547	-585.982422	-11.573882	861.096252	-681.085876	240.355179	415.131989	-631.994385	-38.899147	470.383057	-662.252625	239.501541	63.864403	-688.370178	-25.179672	74.942894	-605.353455	290.821045	1282.343628	-588.739685	-94.355011	1294.330688	-560.452148	97.332619	1319.511719	-558.173096	102.266052	1589.974121	-640.114197	317.065857	1045.628540	-616.208923	-144.894104	1060.637573	-526.309875	282.367157	804.827515	-506.743927	-98.165207	825.731018	-573.800232	84.149673	966.940796	360.716034	-51.659885	924.216431	378.835754	130.265015
-578.554810	192.976227	873.929199	-585.958496	-11.576853	861.072083	-681.059937	240.331543	415.156311	-631.983643	-38.943253	470.407959	-662.234131	239.460663	63.853580	-688.357849	-25.188866	74.958717	-605.372925	290.821289	1282.311768	-588.749390	-94.386917	1294.303101	-560.454346	97.306732	1319.518799	-558.147034	102.235260	1589.951660	-640.220093	316.740936	1045.609131	-616.202271	-144.851151	1060.610962	-526.657043	282.084045	804.738159	-506.721924	-98.076469	825.755554	-573.790100	84.143913	966.925659	360.784668	-51.611954	924.218933	378.890228	130.277435
-578.565674	192.977951	873.933228	-585.933899	-11.586002	861.051270	-681.049500	240.314926	415.176636	-631.966736	-38.959488	470.422638	-662.226563	239.469040	63.849571	-688.402100	-25.194366	74.932838	-605.400757	290.791870	1282.258545	-588.750366	-94.422981	1294.286621	-560.469177	97.292252	1319.493164	-558.103455	102.197876	1589.931641	-640.379761	316.473633	1045.566406	-616.181641	-144.826584	1060.580444	-526.929749	281.817047	804.660828	-506.708984	-97.950722	825.770569	-573.782227	84.129951	966.916504	360.850098	-51.572151	924.227844	378.928162	130.321167
-578.519165	192.946823	873.912720	-585.842041	-11.606977	861.053223	-681.069031	240.292648	415.180573	-631.903015	-38.970291	470.424744	-662.302124	239.450134	63.886490	-688.402344	-25.199541	74.954483	-605.455078	290.763489	1282.210571	-588.745728	-94.466934	1294.280762	-560.459534	97.261688	1319.478516	-557.987549	102.191444	1589.916748	-640.574036	316.250824	1045.496948	-616.208984	-144.808777	1060.568970	-527.122986	281.585266	804.588013	-506.735657	-97.844749	825.761230	-573.732849	84.116920	966.909790	360.884277	-51.532822	924.227478	378.981384	130.353882
-578.510681	192.920868	873.924866	-585.795959	-11.570213	861.030701	-681.057373	240.262955	415.162537	-631.874939	-38.951550	470.405701	-662.294128	239.428711	63.864658	-688.410645	-25.199942	74.954948	-605.515381	290.734680	1282.131226	-588.689270	-94.480576	1294.276611	-560.439392	97.234604	1319.459961	-557.890076	102.150681	1589.878906	-640.685486	315.956879	1045.464111	-616.227234	-144.761169	1060.546631	-527.312378	281.375671	804.523315	-506.743774	-97.684219	825.752563	-573.707397	84.105133	966.903625	360.900757	-51.533367	924.242004	379.014954	130.390060
-578.615479	193.125534	873.957092	-586.395264	-11.231960	860.941833	-681.173523	240.317963	415.222839	-631.976563	-39.005726	470.333862	-662.371826	239.448532	63.877735	-688.462524	-25.202978	74.974068	-605.556030	290.738281	1282.083984	-588.648315	-94.534729	1294.273682	-560.451416	97.229958	1319.421143	-557.770752	102.166031	1589.841553	-640.862793	315.685028	1045.378174	-616.269104	-144.762299	1060.536865	-527.408386	281.226349	804.485718	-507.220367	-97.835274	825.469421	-574.017883	84.291969	966.866150	360.953308	-51.474289	924.249878	379.072021	130.424866
-578.539490	193.168533	873.968811	-586.335754	-11.211874	860.933105	-681.162598	240.304337	415.269928	-631.962341	-39.009556	470.341034	-662.367493	239.440659	63.879414	-688.463867	-25.197786	74.970795	-605.654236	290.748749	1282.032471	-588.552673	-94.579849	1294.283325	-560.442383	97.222229	1319.400391	-557.668213	102.144997	1589.789795	-641.033142	315.492767	1045.304443	-616.291504	-144.705765	1060.515625	-527.516418	281.053711	804.429688	-507.315826	-97.723289	825.421448	-573.960632	84.313980	966.867859	360.982513	-51.463017	924.261047	379.142273	130.477524
-578.528442	193.167953	873.964844	-586.276184	-11.206571	860.904785	-681.199463	240.305359	415.287659	-631.922607	-38.990814	470.329163	-662.342041	239.430664	63.889275	-688.454285	-25.190001	74.977417	-605.780518	290.694824	1281.990479	-588.529053	-94.607033	1294.247070	-560.449341	97.223625	1319.382202	-557.515747	102.173294	1589.769043	-641.194031	315.307770	1045.245850	-616.281067	-144.583786	1060.440430	-527.611877	281.056335	804.410034	-506.968475	-97.269257	825.664673	-573.925964	84.306412	966.851135	361.005829	-51.401756	924.259705	379.214447	130.540131
-578.466797	193.107117	873.957458	-586.209839	-11.247011	860.909668	-681.168152	240.284119	415.270050	-631.851624	-38.960632	470.355927	-662.318115	239.418411	63.878166	-688.416931	-25.190763	74.996819	-605.881897	290.688568	1281.961426	-588.454651	-94.651787	1294.214355	-560.485657	97.184883	1319.350464	-557.412354	102.165352	1589.704590	-641.374207	315.221649	1045.194458	-616.313904	-144.552460	1060.434570	-527.687195	281.007751	804.383728	-507.029053	-97.181305	825.620300	-573.872803	84.261612	966.851196	360.979340	-51.359154	924.270020	379.252594	130.588837
-578.409851	193.103790	873.982422	-586.114319	-11.240629	860.879028	-681.148315	240.243118	415.279968	-631.847351	-38.963318	470.340851	-662.341064	239.385971	63.884544	-688.424561	-25.188267	74.991707	-606.053894	290.620300	1281.918945	-588.402466	-94.723686	1294.136353	-560.503784	97.167007	1319.346069	-557.243591	102.174179	1589.678833	-641.587341	315.146454	1045.155396	-616.315552	-144.512833	1060.394897	-527.713013	280.951080	804.384460	-507.076782	-97.159622	825.541199	-573.812317	84.237976	966.848022	360.989105	-51.299744	924.257446	379.297211	130.644272
-578.331970	193.096664	873.989441	-586.023743	-11.273292	860.874451	-681.109680	240.185272	415.298279	-631.858582	-38.948158	470.332031	-662.346680	239.356781	63.886658	-688.427795	-25.194431	74.953194	-606.187561	290.582123	1281.909912	-588.334595	-94.778252	1294.112061	-560.522095	97.117279	1319.311523	-557.106384	102.186447	1589.627197	-641.737305	315.117828	1045.175415	-616.303040	-144.525757	1060.346802	-527.769409	280.987091	804.396729	-507.060120	-97.122002	825.527954	-573.760620	84.214851	966.851807	360.990479	-51.245430	924.264160	379.365692	130.678299
-578.238831	193.085159	874.012024	-585.878357	-11.278094	860.864502	-681.088135	240.152481	415.313019	-631.809265	-38.901630	470.351379	-662.393860	239.372864	63.914234	-688.402649	-25.186451	74.954346	-606.302979	290.536713	1281.911499	-588.129150	-94.774208	1294.147461	-560.525513	97.080986	1319.294434	-556.943726	102.209358	1589.596313	-641.843018	315.138245	1045.188232	-616.245972	-144.473679	1060.321289	-527.768677	280.978699	804.421936	-507.020630	-97.073944	825.498718	-573.653870	84.193253	966.858215	360.979858	-51.207932	924.267334	379.424835	130.700821
-578.150818	193.044724	874.019165	-585.756775	-11.266636	860.879150	-681.012207	240.066696	415.274750	-631.796997	-38.883713	470.348328	-662.338257	239.327454	63.900349	-688.419739	-25.176561	74.941902	-606.438965	290.504883	1281.924316	-588.048828	-94.795822	1294.115356	-560.533142	97.065529	1319.277588	-556.784729	102.225182	1589.553711	-641.916382	315.189911	1045.186279	-616.203308	-144.508133	1060.275146	-527.765991	281.089172	804.436157	-506.980103	-97.089531	825.449402	-573.573792	84.182869	966.871521	361.006805	-51.155708	924.269897	379.486206	130.756912
-578.110229	193.057587	873.993164	-585.671448	-11.312350	860.862793	-680.998230	240.042847	415.317108	-631.797058	-38.887817	470.358795	-662.356873	239.345779	63.886768	-688.426270	-25.159613	74.936096	-606.492249	290.479645	1281.935181	-587.975891	-94.844109	1294.074097	-560.547791	97.026299	1319.269897	-556.692383	102.229050	1589.521606	-641.934143	315.284119	1045.230347	-616.133545	-144.569855	1060.250977	-527.728210	281.316376	804.452698	-506.914734	-97.079147	825.444702	-573.509949	84.174805	966.850769	361.014038	-51.102951	924.303223	379.565125	130.795670
-577.898804	192.896011	873.980652	-584.946594	-11.624022	860.881714	-680.892456	239.943863	415.287567	-631.616943	-38.753178	470.476746	-662.202332	239.325912	63.899166	-688.318420	-25.167505	74.976158	-606.565247	290.415985	1281.928101	-588.006226	-94.923294	1294.011597	-560.606262	97.045845	1319.241821	-556.554871	102.251022	1589.500122	-641.913391	315.376648	1045.254761	-616.080627	-144.640366	1060.263184	-527.607666	281.660645	804.508484	-506.799164	-97.149757	825.449463	-573.101013	83.980965	966.861816	361.004608	-51.073795	924.318726	379.609680	130.833389
-577.847412	192.862106	873.973267	-584.827393	-11.630079	860.878235	-680.841553	239.869400	415.284363	-631.574219	-38.711040	470.454956	-662.145874	239.263885	63.895527	-688.309875	-25.149832	74.993744	-606.655273	290.354218	1281.933350	-587.974854	-94.939430	1293.980957	-560.604614	96.989349	1319.242432	-556.407227	102.254562	1589.474365	-641.848877	315.515381	1045.283569	-615.990723	-144.734085	1060.226196	-527.425659	282.086151	804.558533	-507.086243	-97.538292	825.163757	-573.028320	83.965080	966.857727	361.022827	-50.992802	924.314941	379.659241	130.842468
-577.764465	192.864716	873.990662	-584.695007	-11.643618	860.869141	-680.851440	239.816040	415.303650	-631.572571	-38.710983	470.475586	-662.125061	239.221481	63.907330	-688.330200	-25.127678	74.979584	-606.721985	290.286499	1281.931641	-587.947327	-94.971962	1293.963745	-560.602051	96.959633	1319.247925	-556.191528	102.301147	1589.467529	-641.715820	315.599426	1045.348145	-615.813965	-144.836441	1060.217773	-527.111450	282.578094	804.686096	-506.512634	-97.352585	825.395142	-572.936401	83.949760	966.862549	361.027374	-50.952965	924.317749	379.702972	130.917252
-577.726501	192.856857	873.979553	-584.606140	-11.651110	860.851318	-680.781616	239.739380	415.313568	-631.515198	-38.687164	470.463684	-662.102051	239.232346	63.956337	-688.305176	-25.134359	74.962601	-606.757446	290.231140	1281.926636	-587.819580	-95.005119	1293.971924	-560.614441	96.905190	1319.245361	-556.043335	102.288216	1589.419189	-641.584106	315.749695	1045.380737	-615.618347	-144.870728	1060.194702	-526.782898	282.920258	804.784424	-506.220978	-97.493484	825.429321	-572.869507	83.940788	966.847717	361.064667	-50.907097	924.321716	379.764252	130.934692
-577.669067	192.832581	873.987549	-584.464905	-11.659539	860.831604	-680.798523	239.679214	415.319397	-631.461975	-38.656208	470.447174	-662.140625	239.169662	63.919769	-688.271790	-25.131079	74.954636	-606.785400	290.149719	1281.925171	-587.788269	-95.082436	1293.874756	-560.722717	96.934418	1319.207886	-555.917114	102.291420	1589.394409	-641.429504	315.913086	1045.412354	-615.419006	-144.916321	1060.170166	-526.468628	283.598206	804.854187	-505.809357	-97.700493	825.477295	-572.789001	83.914406	966.842773	361.085327	-50.848179	924.318604	379.812836	130.999756
-577.567871	192.852417	873.978333	-584.340210	-11.629471	860.833191	-680.771667	239.646896	415.370178	-631.406799	-38.659126	470.447998	-662.173767	239.176208	63.932510	-688.280334	-25.130962	74.956154	-606.865112	290.110565	1281.971069	-587.731812	-95.078300	1293.868530	-560.615967	96.829430	1319.199219	-555.806885	102.274658	1589.338867	-641.303589	316.179657	1045.446167	-615.185974	-144.983627	1060.133057	-526.135498	284.170074	804.957336	-505.208923	-97.985062	825.622253	-572.687012	83.945496	966.840271	361.124146	-50.820671	924.324646	379.883514	131.016861
-577.471680	192.889297	873.987732	-584.176880	-11.622760	860.831543	-680.422913	239.393097	415.323608	-631.331726	-38.606171	470.461182	-661.900696	239.151886	63.922256	-688.297302	-25.142467	74.976250	-606.909180	290.074310	1282.057007	-587.671204	-95.089897	1293.859863	-560.607788	96.822571	1319.197388	-555.662476	102.274940	1589.332764	-641.250671	316.597931	1045.515991	-614.923340	-145.053558	1060.118286	-525.683777	284.673920	805.156616	-504.878662	-98.593597	825.554749	-572.592163	83.966621	966.846985	361.178986	-50.767925	924.331238	379.927643	131.046738
-577.426880	192.945541	873.979309	-584.095337	-11.635852	860.801392	-680.266235	239.259491	415.265564	-631.260132	-38.579399	470.495148	-661.781555	239.112686	63.930916	-688.292480	-25.133520	75.003937	-606.932129	290.031372	1282.185425	-587.628113	-95.135735	1293.839600	-560.741516	96.849411	1319.172363	-555.554016	102.280495	1589.308472	-641.186035	316.966003	1045.571045	-614.596436	-145.118164	1060.103394	-525.389282	285.053192	805.333557	-503.719788	-98.606262	826.017822	-572.524109	83.981262	966.826843	361.188141	-50.733601	924.340820	379.949249	131.089233
-577.411316	192.905167	873.990723	-584.001282	-11.594100	860.757751	-680.296875	239.275635	415.225647	-631.177429	-38.544250	470.496735	-661.748047	239.087906	63.937336	-688.291931	-25.121162	75.031525	-606.986572	289.967804	1282.276123	-587.589294	-95.141800	1293.812378	-560.737183	96.805328	1319.194092	-555.442932	102.253151	1589.310669	-641.038269	317.216919	1045.647461	-614.285828	-145.268539	1060.114746	-525.076172	285.445679	805.461731	-502.961945	-98.995766	826.234558	-572.467590	83.955719	966.808838	361.237579	-50.681728	924.363770	379.987549	131.147598
-577.369812	192.893921	873.966614	-583.898315	-11.614079	860.741821	-680.266602	239.212860	415.237976	-631.127563	-38.553959	470.514923	-661.600647	239.010437	63.922462	-688.246338	-25.085321	75.051178	-607.061829	289.920227	1282.358154	-587.655579	-95.174690	1293.780151	-560.629272	96.741592	1319.222046	-555.338440	102.226212	1589.304932	-640.814270	317.505981	1045.723145	-613.988647	-145.588715	1060.145386	-524.626282	285.830261	805.615662	-502.579529	-99.631622	826.219788	-572.387268	83.946609	966.788574	361.280609	-50.639511	924.373291	380.013184	131.201416
-577.316895	192.837967	873.960938	-583.722961	-11.620156	860.754211	-680.171936	239.095795	415.284607	-631.005798	-38.519173	470.542175	-661.575439	239.001328	63.933369	-688.227966	-25.079742	75.042366	-607.062866	289.859650	1282.413086	-587.654785	-95.237091	1293.807251	-560.742126	96.738121	1319.214111	-555.237732	102.190315	1589.301636	-640.563049	317.831848	1045.801392	-613.637878	-145.864212	1060.149292	-524.139648	286.387115	805.823914	-501.558105	-99.612907	826.602356	-572.290710	83.928078	966.794250	361.330475	-50.608921	924.402344	380.058838	131.167831
-577.239624	192.875778	873.966797	-583.564758	-11.617756	860.758423	-680.192261	238.999329	415.341644	-630.907227	-38.479309	470.586792	-661.602051	239.010040	63.929710	-688.213867	-25.071884	75.048111	-607.098145	289.821869	1282.454102	-587.625793	-95.246666	1293.889038	-560.647400	96.673813	1319.260742	-555.164063	102.155396	1589.290771	-640.302734	318.148438	1045.836060	-613.294067	-146.218933	1060.239136	-523.443359	287.106842	806.070984	-501.087311	-99.807495	826.745667	-572.198914	83.952415	966.801697	361.399506	-50.574635	924.394775	380.079895	131.227661
-577.144409	192.898300	873.991821	-583.397766	-11.624584	860.780701	-680.304321	239.037277	415.376495	-630.844604	-38.396515	470.638062	-661.674133	239.026703	63.972843	-688.218811	-25.070774	75.043648	-607.082275	289.771912	1282.506592	-587.626831	-95.240753	1293.946289	-560.668884	96.664421	1319.265869	-555.101440	102.119682	1589.296143	-640.002502	318.430267	1045.941284	-613.005615	-146.617645	1060.305542	-523.098450	287.608459	806.212830	-500.748047	-99.947670	826.831909	-572.092346	83.963387	966.827576	361.483887	-50.546562	924.400757	380.142395	131.250732
-577.113586	192.879318	873.969727	-583.248962	-11.620193	860.792969	-680.422607	239.013077	415.418365	-630.877258	-38.366722	470.638763	-661.669861	238.965210	63.964283	-688.260681	-25.070784	75.046860	-607.050354	289.731934	1282.531128	-587.599243	-95.250526	1294.029907	-560.719421	96.669891	1319.287231	-555.044067	102.086426	1589.300537	-639.682434	318.660736	1046.002930	-612.675232	-146.990112	1060.362671	-522.530640	287.900360	806.380188	-500.412201	-100.049591	826.887207	-572.013794	83.976944	966.824951	361.554993	-50.521660	924.390442	380.148651	131.275177
-577.097046	192.856094	873.955994	-583.177002	-11.637755	860.766174	-680.540894	239.046936	415.424866	-630.767883	-38.320679	470.602142	-661.773315	238.977371	63.960155	-688.211243	-25.090870	75.046135	-607.051147	289.667603	1282.571045	-587.534668	-95.270172	1294.091309	-560.792480	96.671791	1319.288208	-554.991699	102.037010	1589.305664	-639.362061	318.758942	1046.041016	-612.307678	-147.217239	1060.384766	-521.903137	288.522461	806.591431	-499.972351	-100.182365	826.995911	-571.956238	83.951950	966.803284	361.643158	-50.486847	924.406921	380.191101	131.345490
-577.015381	192.873291	873.948303	-583.071716	-11.643023	860.762146	-680.612183	239.012802	415.448761	-630.705994	-38.408970	470.648499	-661.784302	238.914810	63.945728	-688.220825	-25.087437	75.089973	-607.208496	289.432373	1282.544312	-587.492371	-95.254280	1294.068848	-560.757446	96.631721	1319.305908	-554.963135	101.998016	1589.308105	-639.142334	318.971924	1046.022461	-611.945618	-147.378769	1060.386841	-521.341492	288.981812	806.726074	-499.385376	-100.322693	827.145569	-571.858643	83.961235	966.797363	361.712250	-50.419094	924.413391	380.192047	131.373001
-576.980591	192.847275	873.914246	-582.951050	-11.626693	860.736572	-680.638855	239.025208	415.454254	-630.690125	-38.422245	470.659485	-661.765686	238.921127	63.971752	-688.217102	-25.082882	75.108803	-607.086792	289.538788	1282.684937	-587.382935	-95.291115	1293.981079	-560.807861	96.634262	1319.332886	-554.933594	101.967995	1589.326416	-638.857544	319.126495	1046.072388	-611.550232	-147.317947	1060.373779	-520.840210	289.365356	806.831787	-498.661804	-100.513359	827.338379	-571.770874	83.962303	966.767090	361.776215	-50.400795	924.421753	380.204590	131.389145
-576.915222	192.883362	873.937805	-582.820801	-11.584459	860.720642	-680.646606	239.063400	415.460724	-630.763733	-38.388187	470.636932	-661.745483	238.908798	63.980316	-688.230591	-25.057768	75.086807	-607.332764	289.309601	1282.651001	-587.279358	-95.284050	1293.878784	-560.799988	96.631714	1319.338257	-554.906067	101.930046	1589.333008	-638.616272	319.241699	1046.012695	-611.187195	-147.245468	1060.315552	-519.971619	289.847748	807.021179	-497.890167	-100.758278	827.558289	-571.675415	83.984802	966.770020	361.874847	-50.361557	924.453918	380.226746	131.419876
-576.899780	192.896271	873.923950	-582.713562	-11.599444	860.662109	-680.584717	239.080292	415.436371	-630.864197	-38.328445	470.623230	-661.765564	238.944687	63.963337	-688.276611	-25.025099	75.093452	-607.457764	289.264404	1282.697510	-587.095703	-95.280952	1293.859131	-560.767944	96.618271	1319.347168	-554.895508	101.900665	1589.317993	-638.383484	319.363770	1046.006592	-610.863647	-147.150314	1060.281372	-519.466675	290.373688	807.088684	-497.158295	-100.919296	827.698914	-571.604492	83.966469	966.731873	361.992340	-50.315922	924.437317	380.285339	131.427460
-576.859314	192.894531	873.905823	-582.581360	-11.554244	860.631470	-680.491333	239.124054	415.391846	-630.908691	-38.273022	470.632538	-661.759766	238.968124	63.954735	-688.256836	-25.021952	75.078583	-607.388000	289.384094	1282.802734	-586.908691	-95.280205	1293.844238	-560.768616	96.585152	1319.339233	-554.880615	101.854385	1589.310669	-638.173279	319.440643	1046.036377	-610.558411	-147.065277	1060.245605	-519.088440	290.688690	807.114929	-496.441071	-101.095459	827.815308	-571.514038	83.984207	966.706848	362.086426	-50.288010	924.428833	380.291351	131.467789
-576.845032	192.905045	873.899963	-582.465271	-11.540809	860.591370	-680.278564	239.106384	415.322510	-630.960510	-38.252968	470.626465	-661.696045	238.973816	63.944916	-688.248840	-25.026730	75.058083	-607.497253	289.368805	1282.838501	-586.803833	-95.314659	1293.846680	-560.773682	96.569969	1319.330444	-554.871765	101.801506	1589.298340	-637.960693	319.420624	1046.055664	-610.278198	-146.974075	1060.203857	-518.694214	291.020630	807.203308	-495.806366	-101.231865	827.911072	-571.456726	83.983711	966.683655	362.171387	-50.262554	924.433105	380.313354	131.485718
-576.805115	192.946945	873.933594	-582.360779	-11.506686	860.566223	-680.115051	239.132675	415.316620	-630.978149	-38.303200	470.650757	-661.714417	238.961853	63.957432	-688.280090	-25.036348	75.086037	-607.563049	289.333588	1282.861572	-586.689514	-95.327888	1293.841919	-560.774963	96.560402	1319.362305	-554.864380	101.764175	1589.290894	-637.812622	319.448151	1046.055420	-610.057495	-146.991257	1060.192261	-518.322388	291.239990	807.297424	-495.651428	-101.604370	827.706177	-571.401367	83.996460	966.687561	362.282990	-50.262707	924.440247	380.337036	131.513718
-576.762878	193.005966	873.945984	-582.216919	-11.463737	860.558105	-679.903564	239.116882	415.287903	-630.919983	-38.309025	470.601837	-661.582214	238.882935	63.943848	-688.301025	-25.040041	75.121727	-607.605652	289.341003	1282.905518	-586.699951	-95.371841	1293.845459	-560.769958	96.556000	1319.369019	-554.858521	101.726746	1589.282471	-637.636658	319.388885	1046.088867	-609.815674	-146.986725	1060.150024	-517.976563	291.561523	807.377625	-494.946014	-101.346954	827.902710	-571.327332	84.042511	966.690979	362.385132	-50.213547	924.442200	380.339203	131.550385
-576.749329	192.976242	873.935608	-582.093689	-11.441691	860.542480	-679.716919	239.075882	415.233765	-630.858887	-38.367302	470.583130	-661.576477	238.907516	63.952549	-688.264282	-25.068409	75.108635	-607.636780	289.300903	1282.910767	-586.628296	-95.399727	1293.855835	-560.789612	96.543030	1319.371216	-554.863403	101.679413	1589.283569	-637.517700	319.341644	1046.077148	-609.606812	-146.972794	1060.112915	-517.718628	291.811340	807.408997	-494.619019	-101.340080	827.863770	-571.271484	84.039070	966.679016	362.479614	-50.203331	924.457642	380.367767	131.546967
-576.684143	192.969894	873.942566	-581.957214	-11.425235	860.540405	-679.620239	239.047958	415.223938	-630.742310	-38.352665	470.591583	-661.593262	238.910995	63.984772	-688.283630	-25.071253	75.115685	-607.669495	289.271027	1282.899658	-586.640259	-95.447685	1293.825195	-560.786133	96.502739	1319.381470	-554.862671	101.638321	1589.287598	-637.482483	319.316772	1046.062622	-609.396851	-146.968460	1060.063965	-517.519287	291.967560	807.438232	-494.270386	-101.284416	827.843323	-571.192139	84.042252	966.683105	362.583771	-50.176655	924.468567	380.383728	131.550003
-576.618896	192.990799	873.953735	-581.825439	-11.398529	860.550781	-679.549072	239.054779	415.231262	-630.620605	-38.338036	470.583588	-661.586365	238.883575	63.975895	-688.282837	-25.065359	75.126762	-607.690002	289.228058	1282.915039	-586.566833	-95.491997	1293.841553	-560.774719	96.481216	1319.410889	-554.859741	101.593361	1589.286865	-637.421936	319.273834	1046.042480	-609.208191	-147.021759	1060.044189	-517.347900	292.065765	807.475586	-494.340820	-101.520927	827.557678	-571.117188	84.068596	966.695984	362.706451	-50.168224	924.466980	380.428375	131.555984
-576.675537	193.195892	873.999207	-582.317261	-11.033358	860.508911	-679.619385	239.128128	415.301392	-630.652222	-38.404583	470.528259	-661.760803	238.898117	63.966705	-688.300415	-25.044207	75.156975	-607.730957	289.200409	1282.889893	-586.536438	-95.550613	1293.829346	-560.773193	96.455124	1319.411743	-554.856323	101.562988	1589.287720	-637.406433	319.224609	1046.027832	-608.942688	-146.902603	1059.955811	-517.208618	292.101746	807.505188	-493.749146	-101.181320	827.742981	-571.379333	84.288673	966.692322	362.793121	-50.152931	924.470093	380.436066	131.577942
-576.626526	193.184708	874.004700	-582.218567	-11.009232	860.500671	-679.519043	239.125946	415.275696	-630.568604	-38.372662	470.531403	-661.784180	238.901505	63.978523	-688.294617	-25.017962	75.166336	-607.758850	289.164337	1282.915894	-586.465576	-95.606232	1293.796997	-560.772644	96.505890	1319.370117	-554.857544	101.513458	1589.290649	-637.377197	319.133209	1046.038696	-608.728149	-146.867249	1059.905029	-517.145630	292.078125	807.535034	-493.493683	-101.034355	827.694397	-571.323181	84.289650	966.692078	362.882813	-50.167042	924.500916	380.447296	131.593674
-576.553101	193.190750	874.017578	-582.062195	-10.999379	860.496216	-679.511536	239.151688	415.309479	-630.494995	-38.352283	470.581085	-661.814148	238.915588	64.000328	-688.281738	-25.014879	75.188225	-607.811340	289.103271	1282.905884	-586.362305	-95.610207	1293.738281	-560.776062	96.426781	1319.416626	-554.846069	101.468422	1589.288086	-637.418762	319.069672	1046.014526	-608.482788	-146.805649	1059.848633	-517.171143	292.079407	807.523376	-493.260254	-100.910355	827.653931	-571.242981	84.293114	966.698792	362.973267	-50.165565	924.503418	380.475952	131.609131
-576.347107	193.015320	874.011780	-581.306274	-11.311996	860.523682	-679.320923	239.090454	415.296234	-630.286926	-38.256916	470.678101	-661.694763	238.839005	63.995480	-688.247681	-24.990248	75.183914	-608.051086	288.920105	1282.844604	-586.063538	-95.563072	1293.803833	-560.782532	96.404953	1319.397827	-554.851257	101.419487	1589.279541	-637.548767	319.046997	1045.973022	-608.247253	-146.691895	1059.775269	-517.242493	291.936188	807.536011	-493.058197	-100.786407	827.615967	-570.817383	84.092392	966.717041	363.079773	-50.178547	924.530273	380.513458	131.570297
-576.259583	192.990463	874.030212	-581.124573	-11.332377	860.517395	-679.245483	239.091782	415.304169	-630.196167	-38.197044	470.694702	-661.761780	238.845978	63.992237	-688.186646	-24.995159	75.236717	-608.014465	289.013794	1282.883423	-585.967041	-95.583694	1293.713379	-560.753784	96.462410	1319.338867	-554.830811	101.377869	1589.261230	-637.585571	318.888397	1045.963989	-608.035767	-146.605484	1059.700806	-517.316528	291.743347	807.523010	-492.863373	-100.612900	827.573914	-570.722168	84.062057	966.725708	363.188477	-50.152630	924.535950	380.524017	131.571426
-576.158203	192.959412	874.027100	-580.953674	-11.325431	860.479858	-679.107727	239.062531	415.278259	-630.070740	-38.131557	470.716705	-661.748047	238.844955	63.992100	-688.173889	-24.976522	75.193924	-608.059753	289.003235	1282.878662	-585.864868	-95.605377	1293.619751	-560.771240	96.380707	1319.402832	-554.820923	101.341225	1589.241943	-637.773010	318.811005	1045.956177	-607.856445	-146.551529	1059.628662	-517.448608	291.398163	807.537415	-492.698700	-100.406776	827.535767	-570.617493	84.035332	966.706970	363.285583	-50.122169	924.540344	380.554688	131.581573
-576.042419	192.987030	874.046021	-580.785645	-11.266418	860.464966	-679.023743	239.090698	415.271790	-629.980347	-38.105503	470.697021	-661.675659	238.869736	64.031532	-688.153198	-24.967939	75.196465	-608.162903	288.983734	1282.907471	-585.834534	-95.631683	1293.521484	-560.750671	96.457993	1319.312622	-554.787659	101.306129	1589.215942	-637.946411	318.671051	1045.931274	-607.745911	-146.509567	1059.540405	-517.602905	291.167358	807.551697	-492.575806	-100.178421	827.479370	-570.498840	84.063667	966.709778	363.391571	-50.110317	924.547913	380.613464	131.590622
-577.000061	194.298691	874.201782	-583.745972	-8.936160	859.073914	-679.582581	239.529053	415.545685	-630.354370	-38.418217	470.271790	-662.219727	238.963608	64.048248	-688.256775	-24.978058	75.254761	-608.303101	288.976776	1282.875244	-585.776367	-95.640930	1293.462524	-560.742493	96.465240	1319.278687	-554.749268	101.257156	1589.193237	-638.156860	318.506012	1045.916992	-607.644348	-146.473083	1059.444092	-517.808716	290.786865	807.542175	-492.502777	-99.959366	827.380676	-571.789246	85.002357	965.972412	363.468750	-50.124737	924.557068	380.619415	131.584915
-577.087646	194.470917	874.199768	-584.078186	-8.580628	858.782104	-679.568787	239.584427	415.566925	-630.358948	-38.486866	470.203278	-662.338806	238.974426	64.042038	-688.389954	-24.986988	75.271935	-608.424927	288.980316	1282.882690	-585.652771	-95.682632	1293.419067	-560.767517	96.452072	1319.240112	-554.720215	101.211731	1589.152100	-638.412476	318.345154	1045.912476	-607.571106	-146.467651	1059.396973	-518.063232	290.468719	807.504517	-492.525360	-99.784439	827.300171	-571.896851	85.105309	965.804016	363.609192	-50.087692	924.557190	380.679626	131.621307
-576.937927	194.449783	874.203552	-583.812622	-8.630117	858.830811	-679.467346	239.594833	415.556763	-630.234131	-38.471687	470.219635	-662.199463	238.953644	64.031593	-688.359924	-24.988216	75.290962	-608.513489	288.939789	1282.861328	-585.571228	-95.723137	1293.332397	-560.782349	96.453896	1319.245605	-554.672607	101.157539	1589.129395	-638.655518	318.157715	1045.884033	-607.522339	-146.484909	1059.331421	-518.345764	290.125885	807.456299	-492.541992	-99.585472	827.198303	-571.737061	85.099113	965.836731	363.730011	-50.063274	924.556702	380.736084	131.611649
-575.644653	192.953659	874.021790	-580.183960	-11.179664	860.409668	-678.663452	239.086288	415.268768	-629.596558	-38.146442	470.686066	-661.616699	238.846680	64.033310	-688.017029	-24.999949	75.211586	-608.621094	288.968842	1282.837280	-585.509583	-95.734596	1293.264160	-560.843506	96.338562	1319.295410	-554.616821	101.112221	1589.079834	-639.031189	318.119354	1045.906616	-607.492554	-146.463486	1059.261963	-519.043396	289.613983	807.305237	-492.580078	-99.362015	827.125977	-570.101379	84.080894	966.677429	363.826996	-50.077900	924.572205	380.780121	131.590988
-575.490234	192.935089	874.011597	-579.944580	-11.150955	860.406860	-678.584412	239.070007	415.298340	-629.473816	-38.111595	470.688232	-661.672607	238.873978	64.039627	-687.930054	-24.997646	75.188637	-608.733337	288.924927	1282.831909	-585.469177	-95.788139	1293.213013	-560.816162	96.444817	1319.194336	-554.556946	101.050110	1589.049927	-639.287048	317.939911	1045.906494	-607.494507	-146.505783	1059.187866	-519.403992	289.165100	807.262146	-493.003571	-99.421234	826.781433	-569.941284	84.091835	966.674255	363.942871	-50.081589	924.583252	380.829651	131.594116
-575.396179	192.907486	874.006592	-579.829285	-11.125254	860.350952	-678.569275	239.100342	415.302429	-629.410278	-38.149540	470.709625	-661.647095	238.878204	64.039108	-687.996643	-24.982109	75.205582	-608.858154	288.934875	1282.800659	-585.440491	-95.785530	1293.132568	-560.892029	96.308563	1319.249390	-554.529175	100.969032	1589.000488	-639.580750	317.717926	1045.884888	-607.441895	-146.446259	1059.111938	-519.792725	288.816467	807.220154	-492.725677	-98.875038	826.894714	-569.866089	84.065674	966.644348	364.067505	-50.076729	924.590881	380.888092	131.570709
-575.272949	192.937759	874.005432	-579.681519	-11.070845	860.293091	-678.569275	239.116135	415.290100	-629.340027	-38.110451	470.706024	-661.626892	238.875870	64.022430	-687.917542	-24.966604	75.215546	-608.977905	288.915314	1282.764404	-585.375061	-95.816673	1293.066040	-560.918396	96.292915	1319.219971	-554.434998	100.924561	1588.962158	-639.795593	317.407135	1045.843140	-607.407715	-146.406906	1059.023071	-520.005737	288.518341	807.198730	-492.842194	-98.581612	826.773499	-569.756775	84.081070	966.614990	364.222809	-50.077507	924.605103	380.948242	131.583115
-575.331116	193.121811	873.996582	-579.965332	-10.818507	859.921631	-678.655457	239.195343	415.349121	-629.328064	-38.156384	470.692719	-661.697449	238.901245	64.045395	-687.839783	-24.992357	75.204063	-609.126587	288.878326	1282.739502	-585.364868	-95.874893	1293.014404	-560.906738	96.409286	1319.120728	-554.323975	100.898155	1588.916016	-640.137634	317.219604	1045.822021	-607.385681	-146.359039	1058.932861	-520.753784	287.976471	806.984009	-492.981720	-98.341873	826.648804	-569.814148	84.110512	966.402771	364.344635	-50.067913	924.609314	381.000519	131.601257
-575.035706	192.936249	874.007080	-579.361084	-11.009568	860.233582	-678.533386	239.132904	415.355591	-629.158264	-38.065247	470.730835	-661.614807	238.891251	64.045349	-687.907898	-24.967735	75.230804	-609.266602	288.844177	1282.695801	-585.275513	-95.871841	1292.954102	-560.959351	96.401161	1319.112793	-554.204712	100.852989	1588.867188	-640.441895	317.015381	1045.803467	-607.375061	-146.302200	1058.856934	-521.205139	287.588348	806.889954	-493.142700	-98.051430	826.532776	-569.535339	84.083237	966.588623	364.483643	-50.079800	924.627258	381.065094	131.565170
-574.820007	192.936462	874.018311	-579.081299	-10.948781	860.244812	-678.519470	239.142136	415.393341	-629.012268	-38.040363	470.715454	-661.620422	238.871964	64.075882	-687.873474	-24.969732	75.247627	-609.404053	288.814270	1282.663086	-585.232544	-95.896408	1292.930542	-560.994873	96.412003	1319.089111	-553.994629	100.862503	1588.811768	-640.752441	316.826904	1045.745361	-607.392151	-146.262878	1058.763794	-521.671936	287.310181	806.827881	-493.384247	-97.806427	826.422424	-569.365723	84.115311	966.605957	364.616272	-50.098839	924.636780	381.137421	131.546738
-574.714478	192.928299	874.014038	-578.928345	-10.919366	860.223816	-678.500305	239.154129	415.389282	-628.931213	-38.004166	470.717865	-661.693420	238.859344	64.081596	-687.940613	-24.965368	75.234772	-609.519470	288.796326	1282.651489	-585.200867	-95.938316	1292.864868	-561.047119	96.396248	1319.063843	-553.819946	100.824432	1588.745605	-641.065735	316.598022	1045.738525	-607.409668	-146.242691	1058.708984	-522.165527	286.889801	806.713684	-493.675385	-97.464424	826.272339	-569.268921	84.118805	966.595276	364.693817	-50.137032	924.664978	381.171906	131.532501
-574.572876	192.931320	874.022827	-578.758911	-10.861820	860.185669	-678.463867	239.139038	415.389679	-628.768799	-37.994598	470.707977	-661.653015	238.847137	64.073677	-687.837341	-24.949131	75.222168	-609.635620	288.770691	1282.603271	-585.129028	-95.945610	1292.828491	-561.145569	96.240570	1319.161133	-553.655273	100.797501	1588.678467	-641.369751	316.439545	1045.705566	-607.459351	-146.195999	1058.630615	-522.716003	286.419403	806.558044	-494.005890	-97.139946	826.115356	-569.160461	84.126213	966.582581	364.826172	-50.168659	924.660889	381.220459	131.518311
-574.502747	192.931122	873.989990	-578.635437	-10.870999	860.158264	-678.431580	239.130569	415.394073	-628.659485	-37.965519	470.674683	-661.609863	238.854858	64.053291	-687.811829	-24.952093	75.221741	-609.793091	288.710938	1282.538818	-585.127441	-96.013855	1292.804443	-561.181641	96.340004	1319.035522	-553.453613	100.749557	1588.601074	-641.654297	316.217285	1045.635986	-607.547363	-146.211868	1058.570679	-523.171692	285.948120	806.430969	-494.674896	-97.046494	825.763794	-569.097107	84.126923	966.555359	364.904694	-50.213703	924.671204	381.259003	131.493240
-574.138550	193.220932	874.062378	-578.378845	-10.749664	860.134216	-678.406921	239.124680	415.445953	-628.544617	-37.981678	470.677917	-661.541260	238.840027	64.060547	-687.857483	-24.951708	75.237381	-610.010071	288.607452	1282.461182	-585.124146	-96.025368	1292.743286	-561.259644	96.332550	1319.007080	-553.225342	100.735001	1588.538330	-641.920776	315.970245	1045.572021	-607.574768	-146.092773	1058.463501	-523.557983	285.661438	806.367126	-494.606659	-96.409454	825.867615	-568.852356	84.288429	966.581360	364.988373	-50.220512	924.685181	381.267792	131.465073
-573.737610	193.582001	874.158630	-578.093018	-10.624773	860.123535	-678.343506	239.084381	415.511383	-628.349243	-37.928566	470.693787	-661.519287	238.874756	64.098877	-687.779114	-24.942591	75.261551	-610.156250	288.627838	1282.421387	-585.131775	-96.054550	1292.646606	-561.376587	96.170860	1319.066772	-552.967773	100.729431	1588.457397	-642.271973	315.783081	1045.551636	-607.662720	-146.063568	1058.402222	-523.973083	285.432861	806.268860	-494.985077	-96.109909	825.720764	-568.596008	84.484810	966.627319	365.100616	-50.250172	924.697937	381.320587	131.438736
-573.514404	193.637894	874.173706	-577.835205	-10.550125	860.145813	-678.302002	239.077972	415.538513	-628.176697	-37.910343	470.653168	-661.474670	238.841461	64.087982	-687.828369	-24.937462	75.284599	-610.394409	288.554596	1282.364258	-585.183044	-96.117233	1292.592041	-561.409363	96.293633	1318.912109	-552.729126	100.693283	1588.346436	-642.569153	315.611176	1045.510132	-607.770996	-146.016434	1058.343628	-524.367432	285.126740	806.170898	-495.384521	-95.779465	825.535339	-568.415833	84.555153	966.650818	365.203308	-50.276268	924.703003	381.357788	131.423447
-573.385986	193.704147	874.170898	-577.618652	-10.489156	860.109375	-678.328552	239.083481	415.561829	-627.821289	-37.772121	470.620392	-661.500854	238.815063	64.087173	-687.779175	-24.937159	75.263863	-610.565918	288.539551	1282.309204	-585.195679	-96.160919	1292.533081	-561.463135	96.284081	1318.859863	-552.379883	100.731628	1588.261108	-642.860046	315.467377	1045.462524	-607.896057	-145.945938	1058.253174	-524.749939	284.847076	806.057373	-495.779327	-95.440277	825.366211	-568.294739	84.606567	966.634033	365.288940	-50.287769	924.714294	381.389709	131.390930
-573.221863	193.816986	874.186462	-577.429993	-10.385893	860.066895	-678.353821	239.095169	415.591095	-627.723816	-37.799038	470.603638	-661.540100	238.818436	64.105621	-687.705261	-24.952848	75.283226	-610.720703	288.502014	1282.269043	-585.144897	-96.195366	1292.474243	-561.532776	96.270721	1318.831665	-552.074890	100.741302	1588.157715	-643.166321	315.360657	1045.418213	-608.031006	-145.863403	1058.176758	-525.054688	284.617126	805.970276	-496.108826	-95.119156	825.222595	-568.179626	84.688622	966.623169	365.384003	-50.306507	924.731079	381.417023	131.386734
-573.067749	193.862946	874.182129	-577.231323	-10.359894	860.087524	-678.357056	239.080658	415.603210	-627.761658	-37.947430	470.651184	-661.473999	238.862350	64.115700	-687.869019	-24.959366	75.327393	-610.900818	288.475250	1282.228638	-585.174866	-96.251846	1292.383789	-561.606750	96.259491	1318.770142	-551.760681	100.746185	1588.066406	-643.384033	315.236511	1045.370361	-608.195496	-145.791229	1058.090454	-525.235046	284.645172	805.934937	-496.423981	-94.880341	825.098938	-568.064087	84.739876	966.636780	365.464386	-50.360397	924.743408	381.451691	131.354538
-572.942627	193.908691	874.166382	-577.067688	-10.299652	860.046204	-678.422974	239.099731	415.642395	-627.649536	-37.970928	470.647003	-661.554504	238.886307	64.116493	-687.930908	-24.964384	75.326233	-611.090454	288.455322	1282.201416	-585.238220	-96.282310	1292.268188	-561.668518	96.254875	1318.718140	-551.411072	100.752647	1587.967529	-643.612366	315.106903	1045.338989	-608.389709	-145.791138	1058.015991	-525.444763	284.694672	805.915344	-497.039642	-94.926895	824.775146	-567.966003	84.782005	966.610718	365.534821	-50.373714	924.757935	381.455688	131.315186
-572.849487	193.919403	874.142273	-576.875305	-10.278131	860.042053	-678.498901	239.096725	415.668762	-627.518372	-38.006523	470.683044	-661.525085	238.893188	64.110970	-687.810852	-24.955856	75.330788	-611.273926	288.444489	1282.159180	-585.234314	-96.323296	1292.214966	-561.725647	96.233871	1318.681519	-551.048584	100.750916	1587.861328	-643.833435	315.026520	1045.307617	-608.518311	-145.636032	1057.908569	-525.571045	284.688599	805.903381	-496.956787	-94.470566	824.917847	-567.879517	84.811661	966.601501	365.652924	-50.400253	924.771790	381.521423	131.271133
-572.901062	194.110336	874.150696	-577.332397	-9.955272	859.974182	-678.584717	239.128387	415.723694	-627.524658	-38.118862	470.623749	-661.535095	238.871536	64.104767	-687.872620	-24.978870	75.362717	-611.440735	288.413849	1282.117188	-585.276489	-96.377251	1292.117188	-561.793274	96.221184	1318.647949	-550.684814	100.757622	1587.730225	-644.059082	315.008301	1045.261597	-608.689758	-145.612442	1057.820923	-525.653503	284.812805	805.921265	-497.183289	-94.266647	824.824219	-568.133301	85.013199	966.567871	365.680908	-50.432770	924.778259	381.509033	131.239853
-572.704834	193.993622	874.134094	-576.593201	-10.204717	859.977295	-678.556641	239.077789	415.726410	-627.236694	-37.994843	470.647186	-661.482666	238.846619	64.101044	-687.806030	-24.946827	75.344376	-611.665039	288.416382	1282.130127	-585.352905	-96.372185	1292.024292	-561.868408	96.231354	1318.587524	-550.300903	100.767189	1587.615234	-644.229675	314.977936	1045.231689	-608.837341	-145.557617	1057.744385	-525.684937	284.841248	805.906433	-497.348053	-94.117424	824.758667	-567.733032	84.863670	966.568176	365.785278	-50.454247	924.786255	381.544006	131.208450
-572.636230	193.938187	874.100952	-576.409546	-10.157245	859.963135	-678.603821	239.068161	415.740417	-627.104309	-37.981567	470.645752	-661.494690	238.864227	64.116737	-687.793457	-24.943697	75.354439	-611.773621	288.382751	1282.099976	-585.386230	-96.428352	1291.932495	-561.952881	96.231209	1318.569336	-549.918518	100.777954	1587.509033	-644.335266	314.973541	1045.234619	-608.974121	-145.511490	1057.704956	-525.690674	285.072937	805.961609	-497.489075	-94.026466	824.712280	-567.643188	84.869759	966.547729	365.836517	-50.494442	924.803955	381.537506	131.194809
-572.564819	193.980011	874.112976	-576.306030	-10.115884	859.949219	-678.647949	239.116623	415.749451	-627.008911	-37.976074	470.653534	-661.450806	238.878235	64.161217	-687.790894	-24.974997	75.389793	-611.967590	288.374786	1282.098389	-585.443054	-96.428841	1291.869995	-562.040710	96.230820	1318.525146	-549.532288	100.782043	1587.394775	-644.428284	314.995728	1045.210571	-609.076965	-145.512375	1057.647827	-525.700073	285.343231	805.972717	-497.586334	-93.952126	824.670105	-567.588440	84.900299	966.548340	365.920013	-50.537094	924.817261	381.576508	131.137665
-572.515991	194.033859	874.120178	-576.225586	-10.064120	859.944824	-678.675476	239.088379	415.794189	-626.891785	-37.973927	470.659668	-661.431396	238.865433	64.161476	-687.755859	-24.981253	75.362915	-612.109314	288.400452	1282.114624	-585.453552	-96.467262	1291.854614	-562.170654	96.099831	1318.627563	-549.122681	100.796547	1587.268799	-644.493347	315.068604	1045.206299	-609.163208	-145.517319	1057.630127	-525.659424	285.604797	806.039001	-497.646515	-93.941177	824.632935	-567.557495	84.949074	966.551697	365.995911	-50.573090	924.831116	381.585754	131.142288
-572.596863	194.175385	874.120361	-576.699463	-9.737074	859.893250	-678.761597	239.149170	415.812103	-626.935547	-38.048416	470.601959	-661.471375	238.906174	64.189651	-687.822632	-24.981350	75.384987	-612.310730	288.349365	1282.129395	-585.525208	-96.527328	1291.854980	-562.211792	96.218597	1318.486450	-548.723389	100.804863	1587.154053	-644.569275	315.196014	1045.215576	-609.211731	-145.506531	1057.588135	-525.637146	285.766541	806.074036	-497.645447	-93.968536	824.618896	-567.825989	85.138634	966.522217	366.083801	-50.588707	924.830078	381.599152	131.121964
-572.517761	194.230713	874.132629	-576.599182	-9.680342	859.864502	-678.799622	239.169281	415.841492	-626.836426	-38.050068	470.596924	-661.528809	238.914734	64.159821	-688.073059	-24.960670	75.413223	-612.461121	288.356903	1282.158813	-585.600586	-96.504471	1291.820679	-562.283630	96.215340	1318.479248	-548.385803	100.786110	1587.044189	-644.605042	315.378723	1045.230103	-609.210693	-145.552963	1057.578979	-525.537598	285.916382	806.117432	-497.623474	-94.040535	824.621155	-567.772766	85.175949	966.515137	366.132965	-50.655003	924.847595	381.609192	131.058731
-572.437622	194.267563	874.152161	-576.474304	-9.605884	859.869080	-678.767090	239.159912	415.829468	-626.740356	-37.982632	470.582031	-661.462158	238.884399	64.145332	-688.091919	-24.977715	75.436699	-612.556458	288.355499	1282.181396	-585.665649	-96.510239	1291.819702	-562.354065	96.229950	1318.466187	-547.910645	100.836090	1586.945313	-644.605652	315.559662	1045.249146	-609.187134	-145.565964	1057.568359	-525.495605	286.262604	806.174805	-497.561523	-94.132278	824.616455	-567.695068	85.224907	966.528442	366.185669	-50.689804	924.833496	381.617920	131.049240
-572.387390	194.317337	874.170349	-576.401123	-9.543834	859.867126	-678.798401	239.169113	415.850342	-626.660522	-37.971882	470.597015	-661.463074	238.894577	64.158714	-687.934692	-24.991041	75.451195	-612.610962	288.363831	1282.207764	-585.655884	-96.446968	1291.848877	-562.460693	96.094963	1318.556519	-547.511414	100.858688	1586.854248	-644.502991	315.172333	1045.454590	-609.128601	-145.652374	1057.575195	-525.431824	286.604858	806.216553	-497.448151	-94.249733	824.622253	-567.655090	85.271667	966.537354	366.249939	-50.663307	924.829468	381.611328	131.021561
-572.366455	194.317673	874.171814	-576.364624	-9.497475	859.878235	-678.814453	239.194138	415.867584	-626.566956	-37.978046	470.608582	-661.431702	238.915665	64.172791	-688.048706	-24.974249	75.499069	-612.678833	288.341492	1282.243530	-585.749878	-96.475937	1291.847778	-562.472351	96.239494	1318.487793	-547.144714	100.892525	1586.757935	-644.595947	315.985046	1045.346680	-609.064392	-145.704407	1057.554932	-525.377441	286.935699	806.290649	-497.293793	-94.381882	824.636963	-567.634766	85.298767	966.544495	366.277344	-50.717937	924.848877	381.607971	130.931198
-572.315125	194.366943	874.175293	-576.299683	-9.440528	859.875488	-678.848816	239.195374	415.837769	-626.497559	-37.964882	470.634247	-661.434143	238.916382	64.172585	-688.037720	-24.945364	75.517090	-612.711487	288.334595	1282.271729	-585.763611	-96.452118	1291.887939	-562.533081	96.232544	1318.469116	-546.761475	100.945129	1586.658936	-644.583984	316.197754	1045.408936	-608.966187	-145.787628	1057.570923	-525.284058	287.129486	806.353638	-497.082764	-94.527275	824.669312	-567.590881	85.349228	966.545654	366.320587	-50.795811	924.856384	381.632996	130.922318
-572.275269	194.387985	874.181702	-576.260925	-9.398231	859.866638	-678.904175	239.230301	415.879700	-626.436584	-37.919361	470.638916	-661.409607	238.927979	64.178299	-688.027466	-24.938848	75.492874	-612.724304	288.361206	1282.306030	-585.801331	-96.389786	1291.863892	-562.595032	96.101700	1318.582275	-546.398926	100.945313	1586.579468	-644.519104	316.321472	1045.476440	-608.899109	-145.902740	1057.573730	-525.209595	287.402008	806.438599	-497.253296	-94.972649	824.469055	-567.563293	85.372910	966.544617	366.331360	-50.842255	924.863098	381.606689	130.842636
-572.198120	194.452332	874.207031	-576.237732	-9.333660	859.865784	-678.927307	239.217972	415.909485	-626.389526	-37.889011	470.621155	-661.470947	238.955017	64.180321	-688.009460	-24.929384	75.479279	-612.717590	288.366180	1282.362305	-585.860840	-96.375946	1291.873779	-562.607117	96.107727	1318.588867	-546.072449	100.967110	1586.490234	-644.452148	316.480682	1045.549316	-608.784607	-146.007706	1057.575317	-525.080994	287.557526	806.515503	-497.007629	-95.146927	824.517761	-567.534607	85.423187	966.557312	366.341705	-50.878952	924.861694	381.586334	130.807373
-572.137878	194.524506	874.216858	-576.181458	-9.273979	859.865845	-678.999573	239.253326	415.910645	-626.359192	-37.855892	470.614960	-661.471924	238.946243	64.187416	-688.048462	-24.957733	75.466118	-612.722290	288.413269	1282.427734	-585.898499	-96.361748	1291.892212	-562.621826	96.108490	1318.555542	-545.762512	101.054352	1586.377930	-644.377014	316.627960	1045.606323	-608.625793	-146.008575	1057.545776	-524.994202	287.962738	806.607727	-496.425079	-95.100845	824.780029	-567.487000	85.484833	966.562683	366.367249	-50.928650	924.856079	381.580261	130.756531
-572.069092	194.578323	874.227356	-576.178345	-9.197842	859.892090	-679.040100	239.254898	415.912354	-626.346619	-37.808456	470.587982	-661.394775	238.955475	64.184357	-688.013611	-24.935297	75.453979	-612.678772	288.429199	1282.525757	-586.027466	-96.367188	1291.842407	-562.559265	96.272476	1318.461914	-545.481750	101.106110	1586.293823	-644.259460	316.771729	1045.667603	-608.545776	-146.196915	1057.575928	-524.927917	288.268707	806.656006	-496.492371	-95.612709	824.613770	-567.472900	85.554886	966.582825	366.399689	-50.962677	924.845337	381.581482	130.747421
-571.912109	194.444412	874.176331	-575.588562	-9.485836	859.943909	-678.985352	239.251953	415.878967	-626.024780	-37.548885	470.607147	-661.314636	238.925995	64.177437	-687.865051	-24.935431	75.406113	-612.606201	288.486725	1282.555176	-586.029724	-96.305923	1291.869263	-562.597351	96.145592	1318.552856	-545.225586	101.102707	1586.232178	-644.203125	316.946930	1045.717407	-608.376160	-146.224899	1057.585571	-524.843506	288.576691	806.711060	-495.908447	-95.617836	824.862061	-567.125366	85.413582	966.589966	366.374786	-51.021885	924.859680	381.565125	130.647720
-571.890991	194.505722	874.193726	-575.606689	-9.448524	859.931519	-679.069946	239.298737	415.878235	-626.026855	-37.501762	470.635712	-661.314758	238.930862	64.152016	-687.831726	-24.928373	75.431686	-612.527954	288.538055	1282.648682	-586.029419	-96.299561	1291.898071	-562.507080	96.298279	1318.490479	-544.979248	101.149551	1586.186035	-644.109680	317.081757	1045.740356	-608.268555	-146.336761	1057.614990	-524.783447	288.752441	806.724976	-495.951111	-96.144409	824.693970	-567.119629	85.447952	966.591064	366.361603	-51.058884	924.862427	381.509491	130.633057
-571.855530	194.580292	874.212891	-575.626160	-9.359336	859.946960	-679.081360	239.310623	415.903595	-626.059265	-37.459850	470.656952	-661.375366	238.954742	64.150345	-687.850891	-24.923132	75.453705	-612.413025	288.579254	1282.667480	-586.036072	-96.241814	1291.890991	-562.526062	96.206474	1318.554199	-544.759827	101.165009	1586.139526	-643.993652	317.181427	1045.814209	-608.091492	-146.349213	1057.625977	-524.594421	289.043121	806.865540	-495.353241	-96.107101	824.959961	-567.110229	85.525719	966.608032	366.329315	-51.106781	924.859741	381.476532	130.577759
-571.815491	194.652924	874.208130	-575.656311	-9.288675	859.955627	-679.160706	239.362411	415.899445	-626.165039	-37.464706	470.655670	-661.404602	238.973557	64.168564	-687.876709	-24.898891	75.468582	-612.299500	288.626495	1282.714233	-586.027039	-96.197563	1291.905273	-562.447693	96.216042	1318.611206	-544.562134	101.167847	1586.108154	-643.926086	317.348694	1045.841675	-607.984985	-146.433640	1057.664185	-524.580200	289.165741	806.874207	-495.059723	-96.292747	825.039368	-567.090698	85.601494	966.609314	366.314362	-51.141388	924.867981	381.456451	130.526474
-571.775085	194.738907	874.236816	-575.661133	-9.211263	859.950989	-679.162598	239.400467	415.902435	-626.318604	-37.461044	470.662415	-661.417725	239.003067	64.184181	-687.951782	-24.886810	75.459160	-612.185425	288.662262	1282.774292	-586.036255	-96.160400	1291.928589	-562.390320	96.244659	1318.603027	-544.405090	101.174484	1586.088745	-643.841553	317.487396	1045.919312	-607.855652	-146.509964	1057.675415	-524.493530	289.062317	806.896240	-494.768402	-96.479233	825.105835	-567.059753	85.665627	966.619202	366.289459	-51.212196	924.849854	381.423828	130.495789
-571.744019	194.788361	874.212830	-575.689514	-9.127422	859.931458	-679.209900	239.465744	415.891754	-626.359436	-37.436363	470.669800	-661.410339	239.014786	64.190643	-687.919189	-24.886431	75.451561	-612.068542	288.674866	1282.781616	-586.037476	-96.125969	1291.920532	-562.309937	96.265564	1318.607300	-544.277344	101.173996	1586.071289	-643.738831	317.601959	1045.935181	-607.724670	-146.541229	1057.708008	-524.486694	289.418457	806.930969	-494.538330	-96.733315	825.145630	-567.049133	85.731194	966.596741	366.264404	-51.262920	924.850159	381.381012	130.433289
-571.710266	194.851089	874.218750	-575.743408	-9.059722	859.951416	-679.203125	239.490204	415.900055	-626.450317	-37.400208	470.683136	-661.381775	239.005783	64.177467	-687.938293	-24.892155	75.432388	-611.918396	288.761078	1282.857666	-586.070618	-96.096382	1291.917114	-562.241882	96.269768	1318.633423	-544.150757	101.182419	1586.068359	-643.587952	317.650757	1046.008545	-607.680542	-146.652740	1057.762329	-524.479858	289.517212	806.926880	-494.644104	-97.249710	824.980896	-567.045044	85.799980	966.608948	366.245514	-51.277794	924.813843	381.351532	130.409531
-571.689392	194.898987	874.212952	-575.799805	-8.981614	859.956726	-679.236389	239.531784	415.874939	-626.499390	-37.342808	470.656433	-661.403809	239.025070	64.159233	-687.769226	-24.879925	75.404518	-611.720032	288.816681	1282.912842	-585.989380	-96.043282	1291.976440	-562.149963	96.321182	1318.662964	-544.060425	101.188820	1586.066650	-643.468079	317.770142	1046.072510	-607.579773	-146.684952	1057.770020	-524.471497	289.541016	806.923401	-494.476471	-97.509247	825.038391	-567.032104	85.864342	966.606812	366.199799	-51.342262	924.828735	381.307007	130.372513
-571.667114	194.994522	874.222351	-575.841492	-8.872579	859.938660	-679.251465	239.570587	415.890930	-626.519226	-37.256351	470.671997	-661.364624	239.060516	64.152222	-687.708008	-24.853340	75.370705	-611.543884	288.833618	1282.950928	-585.992310	-96.036552	1291.971436	-561.995605	96.465004	1318.584351	-543.980957	101.188377	1586.084717	-643.330994	317.800323	1046.110229	-607.456238	-146.681473	1057.818848	-524.487610	289.700073	806.923523	-493.920074	-97.419472	825.331238	-567.015625	85.950325	966.599487	366.162964	-51.406853	924.820618	381.266205	130.333023
-571.667725	195.022156	874.230652	-575.871765	-8.798918	859.941833	-679.303894	239.619370	415.882660	-626.507874	-37.143467	470.665680	-661.411133	239.050507	64.150963	-687.640747	-24.852551	75.348953	-611.339600	288.919922	1283.021362	-586.004761	-95.994209	1291.986450	-561.866882	96.511353	1318.607056	-543.929016	101.192230	1586.098999	-643.220764	317.898224	1046.148560	-607.367798	-146.698654	1057.843628	-524.478943	289.733307	806.891174	-493.745697	-97.631462	825.397949	-566.996399	85.995354	966.602478	366.141693	-51.414974	924.800659	381.219147	130.304153
-571.657959	195.098679	874.231384	-575.917908	-8.686381	859.953735	-679.287903	239.666855	415.864166	-626.607788	-37.090969	470.661499	-661.309937	239.032761	64.153839	-687.670410	-24.842020	75.394180	-611.153625	288.969299	1283.013306	-586.003784	-95.929825	1291.987427	-561.743042	96.556740	1318.610840	-543.906250	101.193985	1586.140137	-643.098694	317.954865	1046.191406	-607.314148	-146.754959	1057.877075	-524.463013	289.715607	806.897644	-493.640564	-97.823418	825.405762	-566.981079	86.091682	966.606628	366.066956	-51.433708	924.794739	381.109528	130.292236
-571.647156	195.192413	874.237793	-575.963135	-8.580146	859.936462	-679.360962	239.718018	415.857635	-626.617676	-37.007713	470.643250	-661.256897	239.005478	64.143105	-687.716248	-24.832264	75.378334	-610.950684	289.025055	1283.028687	-585.903015	-95.859360	1292.034912	-561.601318	96.603676	1318.633301	-543.900452	101.188568	1586.184326	-642.934082	317.982941	1046.239868	-607.243713	-146.769638	1057.896484	-524.475830	289.718414	806.893066	-493.541656	-97.991638	825.441467	-566.969421	86.177399	966.598206	366.008209	-51.477497	924.768433	381.055695	130.256210
-571.626770	195.272095	874.245056	-576.023193	-8.472212	859.940674	-679.389038	239.760254	415.859863	-626.700073	-36.961460	470.658600	-661.285767	239.031479	64.130386	-687.720703	-24.838516	75.345284	-610.778809	289.114777	1283.072632	-585.863892	-95.799263	1292.065308	-561.476685	96.652130	1318.670166	-543.906738	101.205376	1586.206543	-642.824036	318.056793	1046.283203	-607.201111	-146.804550	1057.969116	-524.498047	289.674408	806.862854	-493.455841	-98.107819	825.502075	-566.955750	86.265488	966.601196	365.955719	-51.509819	924.776123	381.010925	130.205490
-571.641479	195.304367	874.217407	-576.073792	-8.358312	859.929443	-679.418640	239.830933	415.862854	-626.751709	-36.906029	470.647064	-661.342346	239.035294	64.151024	-687.671570	-24.829191	75.353149	-610.549194	289.153656	1283.091064	-585.803162	-95.753700	1292.134399	-561.309204	96.688988	1318.711670	-543.939026	101.202103	1586.269775	-642.682739	318.093536	1046.319214	-607.179321	-146.837646	1058.028687	-524.454041	289.667664	806.869263	-493.448578	-98.254593	825.527344	-566.944153	86.341782	966.578918	365.905212	-51.534573	924.749146	380.947449	130.188324
-571.638794	195.367188	874.213379	-576.113708	-8.292479	859.935791	-679.453186	239.880905	415.850586	-626.794983	-36.846107	470.646881	-661.353210	239.062378	64.141159	-687.769043	-24.810558	75.350327	-610.305359	289.208893	1283.094238	-585.686462	-95.670540	1292.187256	-561.156006	96.747353	1318.756592	-544.047119	101.153267	1586.332275	-642.575623	318.194061	1046.357544	-607.127502	-146.840424	1058.074097	-524.413879	289.580383	806.848633	-493.442078	-98.342133	825.552917	-566.929077	86.409027	966.577942	365.836700	-51.513149	924.716248	380.871765	130.205185
-571.616211	195.484390	874.204102	-576.181213	-8.160846	859.909668	-679.476624	239.937805	415.854950	-626.827698	-36.776421	470.614990	-661.383667	239.094742	64.155014	-687.857117	-24.810013	75.356857	-610.060425	289.296631	1283.142822	-585.598389	-95.589157	1292.248535	-561.004272	96.798866	1318.821289	-544.101868	101.105003	1586.400879	-642.388184	318.204437	1046.394531	-607.124756	-146.856216	1058.134277	-524.345642	289.577484	806.851501	-493.463440	-98.427551	825.557800	-566.895508	86.520699	966.555420	365.762909	-51.551430	924.696350	380.798492	130.198898
-571.598267	195.532532	874.184082	-576.178772	-8.086390	859.931702	-679.479980	239.987732	415.836334	-626.864380	-36.688396	470.601013	-661.331665	239.093094	64.129227	-687.881714	-24.771843	75.343643	-609.826599	289.356079	1283.135986	-585.443054	-95.518799	1292.312744	-560.835876	96.871986	1318.871948	-544.171143	101.117790	1586.476074	-642.260925	318.311371	1046.442993	-607.094666	-146.830200	1058.194946	-524.478210	289.435303	806.747009	-493.497070	-98.509521	825.594849	-566.853821	86.600426	966.555542	365.692261	-51.557671	924.683533	380.733337	130.194382
-571.588867	195.590363	874.169922	-576.201965	-7.972893	859.927002	-679.495850	240.028992	415.845825	-626.857239	-36.596455	470.625946	-661.282471	239.088104	64.121712	-687.676025	-24.773350	75.309380	-609.563538	289.427155	1283.155884	-585.263672	-95.414398	1292.410767	-560.665161	96.933815	1318.923096	-544.170898	101.198891	1586.542236	-642.108215	318.352478	1046.474243	-607.086182	-146.819504	1058.249023	-524.411377	289.365662	806.739685	-493.573242	-98.568855	825.613953	-566.820801	86.686958	966.543335	365.619659	-51.533501	924.672424	380.636475	130.187958
-571.575256	195.647095	874.172363	-576.194885	-7.875835	859.940796	-679.505737	240.081589	415.820282	-626.848083	-36.525986	470.586792	-661.238220	239.082932	64.129456	-687.679565	-24.769333	75.317108	-609.304199	289.530396	1283.231567	-585.146484	-95.356506	1292.460205	-560.512634	96.987457	1318.942749	-544.257263	101.184174	1586.610107	-641.898071	318.384552	1046.506714	-607.087402	-146.741440	1058.308472	-524.317749	289.320740	806.770264	-493.634338	-98.595894	825.614868	-566.782349	86.767258	966.549683	365.550476	-51.510525	924.650757	380.569794	130.192307
-571.554688	195.693466	874.150879	-576.231934	-7.786370	859.930359	-679.510925	240.129883	415.824829	-626.909241	-36.479027	470.583221	-661.223755	239.088852	64.130142	-687.863525	-24.766226	75.371437	-609.045227	289.632813	1283.274292	-585.057861	-95.290833	1292.497437	-560.363342	97.034607	1318.996216	-544.344849	101.199677	1586.669556	-641.660278	318.416595	1046.525269	-607.110168	-146.701508	1058.374268	-524.216248	289.208679	806.767944	-493.755219	-98.638840	825.625977	-566.746765	86.836250	966.530640	365.466064	-51.517220	924.648254	380.480804	130.182159
-571.512756	195.743011	874.159912	-576.193237	-7.701464	859.947815	-679.507996	240.159882	415.821289	-626.876282	-36.411747	470.605743	-661.223450	239.096970	64.104652	-687.857910	-24.758101	75.353233	-608.816345	289.726166	1283.293457	-584.958496	-95.215591	1292.519897	-560.190857	97.100441	1319.030029	-544.436951	101.214928	1586.735474	-641.430237	318.502502	1046.566528	-607.156799	-146.745010	1058.449585	-524.106201	289.197876	806.763794	-494.234497	-98.920975	825.392822	-566.694580	86.906021	966.543213	365.396942	-51.486923	924.614990	380.393433	130.219070
-571.455505	195.882553	874.167358	-576.235046	-7.588141	859.929443	-679.543213	240.215439	415.828583	-626.879944	-36.377308	470.594086	-661.281006	239.096558	64.100403	-687.815674	-24.740847	75.335831	-608.596313	289.804535	1283.297729	-584.892822	-95.149956	1292.526855	-560.033936	97.147987	1319.073364	-544.529236	101.214752	1586.810791	-641.237976	318.628265	1046.561523	-607.182007	-146.699097	1058.479736	-523.990051	289.151184	806.743835	-494.366760	-98.905357	825.365540	-566.640991	87.016518	966.533325	365.310425	-51.480133	924.602051	380.312256	130.200043
-571.419556	195.950699	874.165833	-576.237610	-7.511467	859.930969	-679.535706	240.252289	415.818298	-626.903259	-36.335835	470.566620	-661.267883	239.113388	64.095695	-687.843933	-24.726919	75.327827	-608.352783	289.904755	1283.334961	-584.835022	-95.064140	1292.550659	-559.855347	97.223854	1319.082764	-544.630615	101.218987	1586.877197	-641.037354	318.701752	1046.603394	-607.189148	-146.638031	1058.515503	-523.832031	289.126709	806.732300	-494.510498	-98.858421	825.337036	-566.599792	87.088257	966.531494	365.245819	-51.469589	924.608826	380.260498	130.223953
-571.391113	195.973587	874.159363	-576.215454	-7.431768	859.926086	-679.508667	240.300583	415.810974	-626.853699	-36.252548	470.556427	-661.217346	239.110413	64.110573	-687.811951	-24.720985	75.333992	-608.075439	290.046143	1283.371948	-584.743042	-94.976067	1292.562622	-559.718506	97.150963	1319.207397	-544.709106	101.258827	1586.928711	-640.828857	318.829346	1046.644897	-607.229309	-146.512405	1058.525513	-523.685791	289.078461	806.710327	-494.637878	-98.787132	825.302979	-566.538086	87.137474	966.523010	365.181030	-51.443996	924.593567	380.181122	130.267151
-571.838257	195.442368	874.012085	-576.318542	-7.488671	859.928284	-679.562561	240.386597	415.750397	-626.917175	-36.258923	470.577362	-661.251160	239.112549	64.116554	-687.867859	-24.727333	75.362000	-607.799133	290.098816	1283.420044	-584.643921	-94.948296	1292.589111	-559.502197	97.372513	1319.156006	-544.799988	101.278267	1587.003906	-640.584473	318.910248	1046.680054	-607.212891	-146.338867	1058.550659	-523.494751	289.056030	806.725647	-494.442322	-98.405273	825.493408	-566.737732	86.910721	966.449768	365.135406	-51.421223	924.613159	380.137329	130.298813
-571.302979	196.110809	874.162170	-576.204529	-7.264816	859.926575	-679.501343	240.400421	415.810791	-626.843506	-36.175476	470.588013	-661.268738	239.126602	64.089989	-687.803406	-24.705370	75.384674	-607.605469	290.153656	1283.369019	-584.570801	-94.885078	1292.602051	-559.297363	97.425987	1319.166870	-544.938293	101.262054	1587.053711	-640.337891	319.042572	1046.686890	-607.270813	-146.292618	1058.589600	-523.314941	289.039703	806.726624	-494.929077	-98.570663	825.239014	-566.426880	87.283470	966.519714	365.054169	-51.353195	924.608887	380.052551	130.331985
-571.298828	196.083786	874.125916	-576.187683	-7.226623	859.932617	-679.456604	240.440369	415.814240	-626.831482	-36.127193	470.557678	-661.211182	239.134811	64.109329	-687.805176	-24.682287	75.369865	-607.361328	290.267517	1283.403442	-584.437561	-94.784691	1292.621948	-559.075073	97.458031	1319.191528	-545.012695	101.287193	1587.106567	-640.027893	319.148468	1046.734863	-607.258911	-146.108246	1058.586182	-523.135437	289.132813	806.694153	-494.735260	-98.198387	825.397156	-566.398987	87.307518	966.504639	365.007263	-51.286625	924.586792	380.008331	130.369202
-571.331787	196.063248	874.089294	-576.190918	-7.163200	859.898499	-679.467224	240.497726	415.764984	-626.809509	-36.103085	470.545898	-661.225159	239.122467	64.103203	-687.812683	-24.670452	75.371544	-606.929626	290.511139	1283.516968	-584.336914	-94.711464	1292.621094	-558.903870	97.530792	1319.191895	-545.085388	101.335754	1587.138184	-639.732483	319.247650	1046.744629	-607.277710	-145.986023	1058.596069	-522.910645	289.289734	806.721436	-494.887329	-98.054764	825.343628	-566.379578	87.327599	966.466431	364.906097	-51.256279	924.586731	379.902832	130.431870
-571.575439	195.771927	873.987732	-576.253113	-7.182858	859.908508	-679.476135	240.576172	415.756683	-626.832703	-36.098423	470.576294	-661.293884	239.165787	64.090134	-687.864014	-24.668036	75.372688	-606.662109	290.628784	1283.563110	-584.240417	-94.612801	1292.623291	-558.734436	97.603012	1319.189087	-545.158875	101.399437	1587.167480	-639.477539	319.377502	1046.769653	-607.307617	-145.844681	1058.581421	-522.733521	289.425751	806.704956	-495.028290	-97.936554	825.289612	-566.464478	87.222412	966.419128	364.804749	-51.225803	924.591187	379.818481	130.489944
-571.448853	195.844818	873.991699	-576.178284	-7.098696	859.918274	-679.437256	240.610397	415.740967	-626.797913	-36.069729	470.601074	-661.333496	239.164856	64.086273	-687.886353	-24.673607	75.383690	-606.518188	290.522766	1283.460327	-584.122559	-94.561493	1292.586670	-558.571594	97.689499	1319.209717	-545.165405	101.500366	1587.208862	-639.288025	319.568024	1046.760742	-607.315247	-145.711716	1058.577515	-522.491455	289.464661	806.704773	-495.137512	-97.829491	825.229919	-566.363281	87.301476	966.425964	364.758148	-51.170624	924.595154	379.753418	130.561737
-571.313599	195.879913	873.978149	-576.065063	-7.009355	859.934875	-679.398499	240.669785	415.764954	-626.721375	-36.010086	470.561707	-661.300842	239.177048	64.112350	-687.828308	-24.662302	75.384819	-606.313110	290.613708	1283.485229	-584.004883	-94.473366	1292.677124	-558.398132	97.770485	1319.206421	-545.210632	101.541130	1587.245850	-638.985474	319.667023	1046.768433	-607.305298	-145.556274	1058.599609	-522.261597	289.581116	806.712280	-495.248749	-97.685730	825.185364	-566.240723	87.375717	966.428528	364.679504	-51.122833	924.587891	379.683563	130.609192
-571.206238	195.975113	873.961548	-576.044312	-6.949029	859.923767	-679.374451	240.734909	415.769470	-626.741638	-35.992039	470.569000	-661.388489	239.216553	64.121704	-687.852051	-24.662302	75.379730	-606.076660	290.697052	1283.512817	-583.970886	-94.404762	1292.629639	-558.229431	97.846336	1319.236328	-545.237183	101.607010	1587.270386	-638.720276	319.810730	1046.776001	-607.351379	-145.436340	1058.593872	-521.989624	289.682251	806.728333	-495.355225	-97.497498	825.123962	-566.157410	87.453873	966.413269	364.608917	-51.046608	924.575073	379.610779	130.678375
-571.051636	196.066727	873.963074	-575.959656	-6.850604	859.927124	-679.340210	240.817398	415.777679	-626.683167	-35.944561	470.582794	-661.455444	239.210831	64.092407	-687.835876	-24.647797	75.381279	-605.838684	290.780609	1283.527344	-583.906372	-94.326172	1292.606201	-558.077393	97.950974	1319.241821	-545.251160	101.710014	1587.283325	-638.403625	319.938080	1046.795410	-607.346191	-145.318420	1058.596069	-521.714844	289.799469	806.725159	-495.446167	-97.369545	825.079468	-566.029663	87.546852	966.414917	364.532440	-50.996296	924.565369	379.526520	130.732330
-570.920715	196.099945	873.915955	-575.841675	-6.777483	859.928589	-679.225525	240.818390	415.749542	-626.620544	-35.879482	470.588837	-661.270203	239.196091	64.084251	-687.788696	-24.634760	75.377388	-605.585388	290.911011	1283.550171	-583.832764	-94.201790	1292.598511	-557.961304	97.926979	1319.362183	-545.267944	101.751663	1587.306885	-638.113892	320.058319	1046.827759	-607.351196	-145.221268	1058.581909	-521.430481	289.785339	806.726624	-495.517609	-97.191170	825.006897	-565.897461	87.621712	966.393066	364.434998	-50.950222	924.570557	379.430206	130.814056
-570.756409	196.157913	873.910278	-575.738037	-6.671688	859.928650	-679.152344	240.867340	415.743866	-626.571533	-35.806561	470.563965	-661.329895	239.249023	64.093781	-687.771790	-24.608717	75.405556	-605.191284	291.183502	1283.622559	-583.729431	-94.094482	1292.591553	-557.806458	97.999886	1319.373169	-545.252197	101.839684	1587.315918	-637.756104	320.117706	1046.851440	-607.342834	-145.090393	1058.600220	-521.150757	289.943268	806.741638	-495.556763	-97.023849	824.981567	-565.748169	87.702202	966.389038	364.361298	-50.878849	924.548523	379.354828	130.902893
-570.617798	196.197891	873.878540	-575.633240	-6.639788	859.927490	-679.084717	240.909073	415.720123	-626.529236	-35.773117	470.576935	-661.280518	239.228790	64.085175	-687.646484	-24.609085	75.383614	-604.955078	291.276184	1283.648438	-583.697998	-94.041893	1292.590698	-557.622864	98.185265	1319.292603	-545.210205	101.934509	1587.322754	-637.491028	320.305634	1046.865356	-607.339172	-144.969452	1058.606445	-520.903076	290.077118	806.763611	-495.572479	-96.854057	824.943298	-565.614502	87.751862	966.372620	364.261017	-50.796520	924.536804	379.257935	130.974762
-570.443420	196.231873	873.875549	-575.554749	-6.550200	859.922241	-679.044006	240.954636	415.744385	-626.482117	-35.745903	470.609863	-661.309570	239.248352	64.076447	-687.637390	-24.592049	75.378906	-604.881348	291.236908	1283.558960	-583.590820	-93.905663	1292.610840	-557.470398	98.271767	1319.322021	-545.171082	102.011536	1587.329834	-637.254578	320.474274	1046.851318	-607.277344	-144.808929	1058.624512	-520.646912	290.249115	806.805115	-495.580475	-96.707779	824.943298	-565.476685	87.806885	966.367126	364.169495	-50.739777	924.520874	379.169281	131.070557
-570.259094	196.291092	873.847900	-575.435669	-6.524179	859.922058	-679.018921	241.045914	415.777313	-626.440552	-35.679276	470.623138	-661.323181	239.236023	64.073341	-687.752625	-24.560825	75.418884	-604.618774	291.358337	1283.585815	-583.485657	-93.788544	1292.637329	-557.358948	98.346107	1319.364136	-545.119019	102.091911	1587.354980	-637.018494	320.632263	1046.877808	-607.251465	-144.685822	1058.614624	-520.416260	290.357635	806.805054	-495.582672	-96.558258	824.940308	-565.315430	87.861427	966.353333	364.094360	-50.679092	924.495361	379.087250	131.147400
-570.134155	196.279602	873.822510	-575.388000	-6.458647	859.923279	-678.955566	241.094467	415.786621	-626.406982	-35.653973	470.634735	-661.372864	239.284698	64.105156	-687.752747	-24.559126	75.431091	-604.386719	291.491302	1283.637573	-583.402405	-93.712875	1292.682373	-557.219543	98.425865	1319.389893	-545.052734	102.179169	1587.375122	-636.752075	320.774902	1046.890381	-607.189026	-144.534805	1058.624512	-520.149109	290.470581	806.813721	-495.568207	-96.439285	824.936035	-565.211182	87.895592	966.340393	363.988647	-50.618698	924.491455	379.003113	131.222900
-569.927429	196.319336	873.799988	-575.241028	-6.431679	859.935059	-678.914185	241.179794	415.826935	-626.345032	-35.636501	470.636322	-661.441772	239.283432	64.099525	-687.746094	-24.559376	75.428497	-604.021729	291.781708	1283.737671	-583.334045	-93.586052	1292.723267	-557.095825	98.523354	1319.390869	-544.958008	102.282707	1587.370239	-636.428650	320.909760	1046.947998	-607.159790	-144.366943	1058.630005	-519.901123	290.533295	806.832947	-495.550751	-96.338135	824.925354	-565.044739	87.944115	966.336914	363.902313	-50.549911	924.475830	378.921844	131.279724
-569.750732	196.332718	873.757690	-575.125488	-6.419372	859.948059	-678.823914	241.213898	415.812042	-626.303284	-35.627682	470.638855	-661.362000	239.270355	64.087242	-687.694153	-24.553490	75.434860	-603.800476	291.942139	1283.765015	-583.274536	-93.494690	1292.719360	-556.972168	98.602974	1319.416748	-544.852966	102.394600	1587.367676	-636.124512	321.058441	1046.945679	-607.088379	-144.218094	1058.642090	-519.626099	290.572968	806.848572	-495.489807	-96.252556	824.937622	-564.884399	87.981422	966.322876	363.806061	-50.473450	924.442505	378.825134	131.356094
-569.532959	196.396332	873.736084	-574.989136	-6.355640	859.939697	-678.700562	241.283066	415.808289	-626.225952	-35.544880	470.648926	-661.290588	239.279846	64.083206	-687.510864	-24.551674	75.428185	-603.560486	292.066772	1283.798096	-583.244812	-93.356453	1292.727905	-556.821350	98.689781	1319.419556	-544.706970	102.468704	1587.365234	-635.881287	321.220734	1046.953979	-607.030762	-144.064438	1058.653809	-519.362366	290.603516	806.868591	-495.417053	-96.123291	824.941772	-564.712097	88.048683	966.308533	363.677338	-50.387379	924.421631	378.728668	131.473633
-569.324463	196.461258	873.722656	-574.851196	-6.295903	859.934082	-678.595947	241.317917	415.783966	-626.119690	-35.510860	470.644623	-661.333496	239.302078	64.103287	-687.426453	-24.544716	75.414200	-603.365906	292.188934	1283.799683	-583.187317	-93.251709	1292.761719	-556.688293	98.807816	1319.419556	-544.580017	102.585915	1587.349731	-635.650452	321.368896	1046.957153	-606.954834	-143.936356	1058.653442	-519.150330	290.683167	806.861267	-495.318848	-96.012047	824.990112	-564.529541	88.112167	966.298401	363.584778	-50.338333	924.414124	378.642181	131.534729
-569.281067	196.690399	873.740479	-575.371094	-5.895296	859.902466	-678.605957	241.433548	415.812103	-626.205017	-35.595020	470.579559	-661.458252	239.307037	64.098961	-687.517639	-24.549986	75.454857	-603.145325	292.316376	1283.841675	-583.151245	-93.160393	1292.750977	-556.521851	98.908821	1319.456055	-544.425781	102.696655	1587.345093	-635.430298	321.525543	1046.928589	-606.883789	-143.846664	1058.697876	-518.862244	290.768860	806.880432	-495.205078	-95.908073	825.017883	-564.720337	88.374908	966.284241	363.494659	-50.253815	924.401672	378.564056	131.589462
-569.109070	196.697891	873.701721	-575.298645	-5.868088	859.886169	-678.432373	241.442902	415.813721	-626.154480	-35.607872	470.576935	-661.423157	239.312546	64.117691	-687.516724	-24.514656	75.474197	-602.981506	292.409576	1283.815186	-583.082642	-93.057457	1292.813721	-556.386108	99.015480	1319.439697	-544.263306	102.810684	1587.335449	-635.223694	321.686005	1046.918091	-606.810120	-143.693970	1058.700806	-518.610718	290.808502	806.871216	-495.112427	-95.804184	825.056335	-564.584961	88.398529	966.256104	363.413452	-50.193489	924.392517	378.506012	131.656830
-568.920166	196.754120	873.679321	-575.177307	-5.822027	859.888245	-678.279541	241.459991	415.836121	-626.092651	-35.594585	470.572021	-661.461975	239.300217	64.129433	-687.598816	-24.510403	75.485405	-602.805176	292.527985	1283.794067	-582.989807	-92.939072	1292.878662	-556.258240	98.996552	1319.573242	-544.161377	102.893463	1587.332275	-634.976074	321.811554	1046.923340	-606.754150	-143.662704	1058.740601	-518.321960	290.801575	806.897217	-495.339264	-95.983192	824.894531	-564.424377	88.459305	966.246216	363.325165	-50.129066	924.389404	378.433624	131.724274
-568.553650	196.619583	873.642761	-574.379333	-6.180289	859.951416	-678.076355	241.471069	415.823700	-625.864929	-35.456673	470.642517	-661.436096	239.299438	64.140274	-687.637451	-24.495047	75.504227	-602.635620	292.562134	1283.703857	-582.961853	-92.872139	1292.852417	-556.201904	99.286819	1319.462769	-543.996826	103.018471	1587.317627	-634.707397	321.884918	1046.859863	-606.674866	-143.581360	1058.776367	-518.028503	290.835388	806.893799	-495.208313	-95.918587	824.909363	-563.909668	88.287003	966.269897	363.210541	-50.089470	924.399170	378.361237	131.782410
-568.359009	196.682877	873.636902	-574.186035	-6.167380	859.960876	-677.947632	241.505295	415.840607	-625.774414	-35.474487	470.660248	-661.396790	239.278000	64.136642	-687.619080	-24.485937	75.534279	-602.450623	292.735352	1283.696167	-582.893555	-92.757935	1292.865601	-555.966064	99.197800	1319.592529	-543.756348	103.196564	1587.302002	-634.484192	322.041199	1046.825317	-606.583923	-143.547226	1058.829956	-517.761658	290.808594	806.891846	-495.073029	-95.846558	824.965210	-563.727783	88.334526	966.273254	363.115631	-49.997227	924.383911	378.299011	131.833038
-568.374939	196.898605	873.632690	-574.774414	-5.757646	859.872009	-677.840210	241.576096	415.840393	-625.827026	-35.523548	470.558289	-661.557678	239.312683	64.157494	-687.606384	-24.480289	75.533081	-602.249329	292.791565	1283.659790	-582.844727	-92.697838	1292.886597	-555.792847	99.421417	1319.494629	-543.566650	103.321579	1587.287109	-634.234985	322.081940	1046.778442	-606.475891	-143.476059	1058.865479	-517.480774	290.929047	806.867126	-494.909485	-95.779861	825.006409	-563.963074	88.576317	966.216675	363.046417	-49.930378	924.377136	378.252045	131.919434
-568.183472	196.947418	873.615784	-574.629150	-5.756982	859.863892	-677.665588	241.627609	415.849823	-625.773132	-35.577732	470.587708	-661.593689	239.293930	64.153641	-687.594727	-24.468891	75.535942	-602.011658	292.910217	1283.649780	-582.712097	-92.603836	1292.908691	-555.635620	99.518082	1319.492188	-543.376160	103.467422	1587.261108	-634.015991	322.229858	1046.715088	-606.338196	-143.398148	1058.904175	-517.254456	290.982758	806.835144	-494.436493	-95.475014	825.295959	-563.803284	88.605522	966.205139	362.951904	-49.842480	924.373291	378.182678	131.970764
-568.029053	196.959167	873.605286	-574.452698	-5.703540	859.865234	-677.515564	241.669220	415.859253	-625.641907	-35.568924	470.552917	-661.642212	239.297867	64.166779	-687.485901	-24.461575	75.539223	-601.805359	293.064941	1283.676392	-582.615540	-92.523567	1292.942871	-555.472656	99.624062	1319.473755	-543.190308	103.605789	1587.227051	-633.786865	322.300049	1046.689087	-606.235901	-143.329224	1058.947632	-517.022705	290.930847	806.793213	-494.272644	-95.397202	825.354553	-563.651855	88.643646	966.201965	362.861816	-49.731087	924.348328	378.116302	132.073044
-567.820679	197.027084	873.606201	-574.282104	-5.692307	859.851074	-677.277527	241.638687	415.850250	-625.520935	-35.555367	470.559723	-661.577332	239.265991	64.196251	-687.468018	-24.450554	75.539856	-601.623779	293.157135	1283.662476	-582.516052	-92.417580	1292.995850	-555.310547	99.706772	1319.481079	-542.978271	103.729637	1587.221802	-633.575378	322.393188	1046.646240	-606.129089	-143.324753	1058.989868	-516.789551	290.863098	806.757507	-494.151703	-95.376259	825.372498	-563.478394	88.676849	966.196106	362.747009	-49.653282	924.334900	378.042877	132.162460
-567.631287	197.071426	873.605103	-574.113586	-5.686028	859.880249	-677.093079	241.671951	415.883606	-625.381836	-35.526073	470.522705	-661.586609	239.265091	64.188858	-687.525208	-24.452404	75.549957	-601.441345	293.231689	1283.560913	-582.343140	-92.310410	1293.060059	-555.155884	99.803299	1319.453125	-542.782959	103.880829	1587.196899	-633.324524	322.432495	1046.580078	-605.999512	-143.263580	1059.034546	-516.563721	290.891174	806.711548	-494.002106	-95.365852	825.436829	-563.310120	88.717751	966.212097	362.692200	-49.575817	924.333984	378.015900	132.222885
-567.467529	197.052216	873.588745	-573.964111	-5.689574	859.871399	-676.881409	241.651245	415.859528	-625.228577	-35.529148	470.517426	-661.692261	239.275497	64.178230	-687.655945	-24.428385	75.588768	-601.254883	293.295837	1283.500732	-582.085205	-92.212753	1293.168579	-554.974121	99.894676	1319.456055	-542.588806	104.046448	1587.175781	-633.114685	322.504822	1046.512451	-605.835754	-143.206085	1059.130615	-516.333435	290.801636	806.667969	-493.834747	-95.345146	825.500549	-563.152100	88.708939	966.199524	362.620148	-49.482857	924.297668	377.945251	132.337341
-567.278687	197.059479	873.570679	-573.855713	-5.667202	859.868469	-676.688049	241.667419	415.894623	-625.120850	-35.588367	470.502258	-661.641968	239.246872	64.215141	-687.673340	-24.405647	75.586296	-601.108215	293.370270	1283.427490	-581.925110	-92.098755	1293.307495	-554.776489	99.971390	1319.450562	-542.377502	104.195854	1587.160034	-632.865601	322.515533	1046.440186	-605.677612	-143.175415	1059.205933	-516.102173	290.933502	806.629456	-493.704010	-95.329842	825.539917	-562.999451	88.727501	966.189026	362.558075	-49.428566	924.291199	377.921448	132.403015
-566.963928	196.880814	873.524353	-573.033875	-6.035706	859.933838	-676.356628	241.615814	415.837860	-624.810425	-35.519527	470.584412	-661.516174	239.195572	64.197372	-687.616394	-24.392822	75.626122	-600.904236	293.431213	1283.341187	-581.702942	-92.002823	1293.357178	-554.612976	100.036255	1319.449219	-542.158936	104.362526	1587.120972	-632.686279	322.578033	1046.336182	-605.506836	-143.139954	1059.284790	-515.876526	290.998566	806.565247	-493.551575	-95.332626	825.603882	-562.496216	88.535362	966.209106	362.468506	-49.326324	924.289734	377.865753	132.516998
-566.713013	196.894135	873.499390	-572.801453	-6.033103	859.912720	-676.145447	241.647217	415.848083	-624.642578	-35.504795	470.572723	-661.416138	239.199463	64.207809	-687.509827	-24.393763	75.608665	-600.800659	293.500000	1283.261108	-581.663147	-91.932594	1293.357300	-554.421387	100.127495	1319.455933	-542.014648	104.503990	1587.102539	-632.513245	322.620026	1046.285522	-605.365540	-143.114777	1059.328613	-515.678040	291.026001	806.523254	-493.420044	-95.345360	825.648621	-562.272583	88.545326	966.187561	362.365204	-49.278564	924.291687	377.801514	132.586670
-566.530884	196.874786	873.508057	-572.628601	-6.009477	859.940552	-675.959534	241.629364	415.854553	-624.436096	-35.541576	470.591553	-661.426758	239.195389	64.233162	-687.418884	-24.370962	75.627045	-600.635437	293.577698	1283.195313	-581.489563	-91.877464	1293.406128	-554.242859	100.217346	1319.429321	-541.813354	104.682228	1587.085205	-632.327148	322.654846	1046.216553	-605.186218	-143.131241	1059.423828	-515.489868	290.998322	806.446716	-493.267578	-95.359314	825.699829	-562.107910	88.555328	966.207336	362.285187	-49.189648	924.291931	377.741241	132.663666
-566.346436	196.862854	873.467285	-572.445068	-6.003025	859.900879	-675.755127	241.657089	415.863892	-624.238037	-35.538681	470.571686	-661.433044	239.154541	64.246025	-687.319214	-24.374849	75.606422	-600.495178	293.631805	1283.125977	-581.396057	-91.888367	1293.446533	-554.071655	100.299332	1319.396606	-541.611328	104.859634	1587.049927	-632.148071	322.661560	1046.142822	-605.033325	-143.167877	1059.470703	-515.312134	290.944061	806.386414	-493.434418	-95.689323	825.506897	-561.933411	88.552711	966.167847	362.198486	-49.085659	924.292603	377.668243	132.757782
-566.176147	196.841171	873.446655	-572.248352	-5.971590	859.869812	-675.602600	241.667343	415.899902	-624.033447	-35.539284	470.555359	-661.453552	239.133926	64.235680	-687.417603	-24.370543	75.647095	-600.301270	293.668274	1283.012939	-581.163025	-91.814903	1293.463867	-553.872314	100.409096	1319.365234	-541.416931	105.030617	1587.012329	-632.022705	322.684448	1046.080078	-604.851685	-143.150955	1059.530884	-515.139099	290.827240	806.309448	-493.302887	-95.731987	825.513184	-561.745728	88.551575	966.141296	362.103973	-49.017662	924.280518	377.582855	132.851852
-565.992004	196.823990	873.454834	-572.042603	-5.988239	859.870789	-675.447693	241.715668	415.919189	-623.825623	-35.528896	470.537262	-661.531982	239.142624	64.262909	-687.315002	-24.381310	75.668205	-600.132935	293.736908	1282.936646	-581.033264	-91.791771	1293.499634	-553.681274	100.496353	1319.342285	-541.177368	105.234222	1586.999512	-631.863953	322.687866	1046.021851	-604.685669	-143.172638	1059.567627	-514.954163	290.729401	806.228210	-493.151123	-95.767448	825.570435	-561.560059	88.532143	966.146362	362.052032	-48.969482	924.288086	377.555298	132.939331
-565.801575	196.816666	873.406372	-571.846313	-5.986281	859.845337	-675.226624	241.713882	415.900360	-623.585022	-35.513428	470.565247	-661.445740	239.134689	64.260246	-687.300354	-24.381819	75.664703	-600.007507	293.794952	1282.838135	-580.898926	-91.720947	1293.523071	-553.503418	100.579369	1319.309448	-540.988892	105.405083	1586.989502	-631.690613	322.669250	1045.923462	-604.498230	-143.193863	1059.610718	-514.744507	290.753174	806.168030	-492.989319	-95.798264	825.604858	-561.375488	88.540794	966.110840	361.959351	-48.898975	924.275696	377.486603	133.015320
-565.623779	196.821518	873.400879	-571.663391	-5.957880	859.853638	-675.013000	241.732971	415.882874	-623.398560	-35.566727	470.552795	-661.458374	239.113663	64.252235	-687.387024	-24.359386	75.689476	-599.845093	293.824463	1282.764282	-580.579163	-91.592491	1293.521606	-553.408691	100.731667	1319.286011	-540.813477	105.588898	1586.968018	-631.528564	322.645020	1045.833374	-604.307556	-143.202682	1059.653809	-514.588074	290.738770	806.073486	-492.868347	-95.871437	825.618958	-561.207520	88.563873	966.113586	361.876404	-48.834045	924.273743	377.393188	133.101181
-565.385071	196.852890	873.394226	-571.417786	-5.963087	859.868225	-674.727539	241.684235	415.871399	-623.165527	-35.570068	470.568878	-661.450500	239.134262	64.294640	-687.497070	-24.376835	75.733078	-599.717957	293.919708	1282.691040	-580.445190	-91.597000	1293.611572	-553.259338	100.681969	1319.358154	-540.634827	105.779053	1586.970093	-631.363892	322.630859	1045.729248	-604.107056	-143.198318	1059.717285	-514.426697	290.709991	805.996521	-492.685944	-95.926712	825.661804	-560.982605	88.589241	966.119690	361.819916	-48.742836	924.255676	377.325714	133.225189
-565.149231	196.899628	873.410889	-571.141418	-5.959863	859.846436	-674.469482	241.655457	415.865906	-622.926514	-35.569027	470.567749	-661.318970	239.089661	64.260887	-687.556030	-24.371597	75.761795	-599.734314	293.747803	1282.497192	-580.059326	-91.442787	1293.679199	-553.038269	100.880089	1319.239258	-540.452209	105.945694	1586.949707	-631.266541	322.670593	1045.592285	-603.855347	-143.137207	1059.731079	-514.245728	290.700592	805.929504	-492.192657	-95.725632	825.891541	-560.735840	88.598633	966.116760	361.718842	-48.706604	924.278931	377.225067	133.316238
-564.909546	196.920074	873.408447	-570.884888	-5.951910	859.841797	-674.162659	241.641968	415.850067	-622.690613	-35.593975	470.530121	-661.316956	239.063461	64.276894	-687.548523	-24.374132	75.813789	-599.615234	293.798859	1282.431274	-579.908936	-91.458794	1293.754761	-552.865601	100.965836	1319.220459	-540.286438	106.133247	1586.940308	-631.128906	322.622864	1045.517090	-603.643799	-143.136185	1059.795410	-514.101868	290.612213	805.841614	-491.992737	-95.772568	825.950684	-560.506165	88.613213	966.114624	361.645996	-48.592106	924.297852	377.132874	133.418045
-564.732971	196.921738	873.388306	-570.669800	-5.956752	859.829956	-673.891846	241.602448	415.837677	-622.436523	-35.598663	470.538422	-661.279724	239.054352	64.300591	-687.545532	-24.346178	75.811737	-599.326599	294.026337	1282.467285	-579.531982	-91.338150	1293.856079	-552.725220	100.892975	1319.317017	-540.132935	106.309380	1586.917358	-630.951477	322.547882	1045.475220	-603.404541	-143.119400	1059.858276	-513.945068	290.593170	805.785278	-491.800659	-95.828369	825.977661	-560.302246	88.617119	966.098450	361.570374	-48.519585	924.304871	377.037842	133.503220
-564.496582	196.916595	873.396423	-570.390991	-5.999465	859.851746	-673.649170	241.593033	415.840149	-622.213196	-35.656914	470.510254	-661.260559	239.012726	64.287590	-687.562561	-24.309841	75.836792	-599.228271	294.059753	1282.395752	-579.332031	-91.261848	1293.872070	-552.461731	101.040901	1319.252930	-539.957825	106.498444	1586.933716	-630.838379	322.497467	1045.368286	-603.179443	-143.162994	1059.931274	-513.798218	290.679932	805.716370	-491.615479	-95.888405	826.017761	-560.055847	88.602936	966.114868	361.514282	-48.492729	924.328125	376.971924	133.594437
-564.293579	196.943466	873.408203	-570.153503	-5.988625	859.833557	-673.434753	241.615738	415.847900	-622.027161	-35.727879	470.528137	-661.382874	239.069839	64.329765	-687.585938	-24.328146	75.873001	-599.272827	293.926239	1282.220459	-579.226440	-91.286446	1293.869141	-552.374573	101.177979	1319.209961	-539.865295	106.645386	1586.925659	-630.780701	322.545929	1045.231812	-602.972717	-143.177170	1059.979004	-513.689697	290.615082	805.641846	-491.425598	-95.971245	826.057617	-559.843018	88.609108	966.111328	361.461639	-48.426098	924.356628	376.900238	133.682098
-564.101929	196.909622	873.399292	-569.913940	-6.003222	859.822327	-673.208862	241.615860	415.863708	-621.779419	-35.765583	470.510620	-661.357239	239.020599	64.303711	-687.577515	-24.360554	75.905914	-599.157166	293.994965	1282.140991	-579.015991	-91.259056	1293.905029	-552.133484	101.033562	1319.344604	-539.658936	106.848267	1586.928833	-630.710083	322.486969	1045.140747	-602.743042	-143.238464	1060.052002	-513.571594	290.626068	805.547058	-491.249451	-96.020424	826.072083	-559.626770	88.584846	966.101257	361.440582	-48.399876	924.355347	376.835175	133.738739
-563.906189	196.887787	873.376343	-569.638550	-6.051275	859.812195	-672.934937	241.616913	415.873169	-621.516235	-35.830418	470.502869	-661.364319	239.017792	64.335876	-687.579529	-24.351109	75.936241	-599.075317	293.981934	1282.040527	-578.674377	-91.158470	1293.920166	-551.955261	101.197342	1319.216675	-539.520386	107.025284	1586.921875	-630.625427	322.466248	1045.028809	-602.525513	-143.320770	1060.145996	-513.438049	290.660339	805.467163	-491.379852	-96.369118	825.872070	-559.396729	88.560051	966.085815	361.391479	-48.382187	924.381470	376.771851	133.759155
-563.816345	197.075012	873.393860	-570.037964	-5.689406	859.730103	-672.768921	241.636368	415.949524	-621.407471	-36.025322	470.429932	-661.371643	239.000412	64.348297	-687.645142	-24.367208	75.992096	-598.938721	293.982635	1281.966064	-578.547180	-91.213509	1293.933350	-551.870239	101.327621	1319.193481	-539.400269	107.192543	1586.899048	-630.507874	322.408356	1044.948608	-602.286438	-143.410965	1060.184082	-513.286499	290.592194	805.421570	-491.175262	-96.421219	825.900757	-559.505371	88.761177	966.045044	361.358124	-48.383259	924.399048	376.724152	133.762924
-563.458862	196.921448	873.398193	-569.135803	-6.054296	859.776062	-672.419250	241.544510	415.945374	-620.972717	-35.944111	470.486420	-661.235474	238.932770	64.381821	-687.563232	-24.367350	75.991386	-598.726379	294.166626	1281.970093	-578.272339	-91.101189	1293.909546	-551.590820	101.286774	1319.210938	-539.253601	107.371681	1586.908447	-630.391174	322.345032	1044.889771	-602.003540	-143.453049	1060.250122	-513.133789	290.549408	805.385803	-490.918732	-96.465584	825.950867	-558.923828	88.550377	966.077087	361.346222	-48.433514	924.455078	376.694824	133.697769
-563.346130	197.094864	873.433716	-569.477173	-5.719753	859.687988	-672.236206	241.581696	415.978546	-620.823425	-36.111889	470.425476	-661.253174	238.935623	64.399742	-687.496521	-24.387617	76.004822	-598.645508	294.235168	1281.907959	-577.961426	-91.019089	1294.000122	-551.420654	101.208626	1319.313477	-539.117188	107.527481	1586.896484	-630.284058	322.254822	1044.838379	-601.677002	-143.414688	1060.271362	-512.964722	290.464569	805.337036	-490.291931	-96.219101	826.236755	-559.003845	88.721283	966.042480	361.318756	-48.448948	924.472778	376.662506	133.665100
-563.010925	196.900436	873.402100	-568.576416	-6.106533	859.744141	-671.904175	241.497192	415.960144	-620.413818	-36.087387	470.493317	-661.162231	238.888840	64.402626	-687.514038	-24.356262	76.044601	-598.736633	294.093689	1281.734741	-577.666199	-90.979897	1294.089233	-551.248291	101.241035	1319.284424	-538.944824	107.718956	1586.909058	-630.229248	322.230835	1044.707031	-601.414429	-143.448196	1060.336792	-512.794617	290.489746	805.277527	-490.022705	-96.225830	826.285278	-558.433594	88.501640	966.063232	361.311676	-48.520439	924.509155	376.658234	133.583054
-562.796387	196.841095	873.365540	-568.253052	-6.166511	859.761658	-671.640503	241.451645	415.920959	-620.124695	-36.122379	470.489624	-661.153687	238.890594	64.404350	-687.601990	-24.406796	76.115913	-598.570435	294.203674	1281.726074	-577.258484	-90.945198	1294.219360	-551.068848	101.414978	1319.168579	-538.828979	107.874969	1586.894165	-630.149719	322.212738	1044.631958	-601.101318	-143.454880	1060.395630	-512.630676	290.427368	805.218567	-489.756775	-96.274742	826.310791	-558.186462	88.472816	966.057495	361.280487	-48.549751	924.523010	376.642578	133.499985
-562.733887	196.969910	873.363159	-568.553162	-5.834619	859.672119	-671.462219	241.442154	415.960480	-619.949402	-36.212719	470.395386	-661.054382	238.880447	64.423569	-687.669250	-24.397171	76.174011	-598.533203	294.226746	1281.630737	-577.180542	-91.023422	1294.196411	-550.931763	101.354927	1319.234497	-538.763855	108.016617	1586.869385	-630.035889	322.147980	1044.541138	-600.800232	-143.548126	1060.419556	-512.454041	290.528595	805.165527	-489.490051	-96.317528	826.354004	-558.279846	88.640068	966.005249	361.226563	-48.619896	924.562378	376.611145	133.455109
-562.368469	196.780212	873.344727	-567.604370	-6.266432	859.696472	-671.178040	241.364166	415.937408	-619.528381	-36.191071	470.508301	-661.000122	238.847412	64.410202	-687.605896	-24.379337	76.211960	-598.510925	294.188812	1281.532837	-576.892517	-91.017952	1294.227417	-550.745117	101.516769	1319.113892	-538.643616	108.151855	1586.845459	-629.977478	322.119324	1044.424194	-600.482849	-143.571228	1060.466919	-512.296509	290.488983	805.111938	-489.171356	-96.350174	826.355835	-557.685425	88.380798	966.016418	361.196564	-48.696651	924.576050	376.598907	133.340469
-562.123169	196.717194	873.349304	-567.210449	-6.347721	859.693176	-670.952515	241.302124	415.967743	-619.139709	-36.186398	470.475922	-660.983582	238.826279	64.450050	-687.531982	-24.387640	76.191994	-598.493408	294.134552	1281.431274	-576.681091	-91.027008	1294.171997	-550.625000	101.537651	1319.077393	-538.524902	108.292854	1586.827026	-629.888123	322.044922	1044.336182	-600.155090	-143.622681	1060.489868	-512.107910	290.444916	805.045776	-488.881775	-96.415825	826.383728	-557.418945	88.311760	966.021118	361.150482	-48.786705	924.592529	376.604126	133.219208
-561.945740	196.675674	873.324097	-566.920105	-6.390311	859.679810	-670.740662	241.257492	416.019592	-618.893494	-36.270134	470.470428	-660.984070	238.795502	64.467155	-687.556763	-24.409470	76.239983	-598.474854	294.113831	1281.348877	-576.226746	-90.923424	1294.213013	-550.485718	101.550156	1319.011475	-538.422729	108.434189	1586.777832	-629.815552	321.995544	1044.259277	-599.834412	-143.701340	1060.524170	-511.948181	290.478333	805.023987	-488.898743	-96.745819	826.187500	-557.206909	88.279961	966.004150	361.072571	-48.883038	924.587097	376.600769	133.120483
-561.753906	196.622726	873.316589	-566.634888	-6.459300	859.662170	-670.529724	241.211853	416.017487	-618.632507	-36.321453	470.435974	-660.962463	238.764740	64.496750	-687.525635	-24.404947	76.253281	-598.518799	293.970367	1281.182617	-575.919189	-90.971306	1294.205688	-550.380432	101.576576	1318.983643	-538.217407	108.644478	1586.758057	-629.767517	321.959045	1044.175171	-599.446045	-143.710938	1060.529663	-511.735626	290.369690	804.986816	-488.250946	-96.508568	826.406799	-556.989136	88.218330	965.993042	361.011597	-48.966484	924.592896	376.591400	132.977448
-561.566589	196.584167	873.317749	-566.297729	-6.504025	859.651245	-670.358337	241.208054	416.048401	-618.340942	-36.378426	470.401794	-660.917542	238.706146	64.528648	-687.538269	-24.411579	76.299812	-598.500977	293.936798	1281.107056	-575.732910	-90.988144	1294.106323	-550.240112	101.589417	1318.934082	-538.117554	108.758263	1586.717407	-629.690613	321.880951	1044.060059	-599.086121	-143.790222	1060.528442	-511.585419	290.474457	804.910950	-487.843719	-96.510727	826.434631	-556.746765	88.176643	965.989563	360.927063	-49.092525	924.581299	376.568695	132.900482
-561.386047	196.498566	873.274414	-565.975159	-6.589400	859.597656	-670.201843	241.199097	416.066345	-618.092346	-36.455002	470.384949	-660.951965	238.714874	64.541992	-687.529114	-24.416515	76.352234	-598.484253	293.913116	1281.002686	-575.424438	-90.971169	1294.113525	-550.122986	101.616341	1318.885376	-537.995239	108.881226	1586.705811	-629.603455	321.772919	1043.947998	-598.737732	-143.851898	1060.538574	-511.394012	290.542542	804.837341	-487.459076	-96.516357	826.440735	-556.493103	88.091125	965.940979	360.871857	-49.181824	924.570190	376.577423	132.832794
-561.184204	196.452866	873.242859	-565.672058	-6.647451	859.557983	-670.018677	241.158005	416.093994	-617.718140	-36.563004	470.382141	-660.863770	238.658691	64.514130	-687.454041	-24.412855	76.355003	-598.535889	293.869843	1280.902832	-575.047852	-90.978798	1294.172363	-550.006958	101.642365	1318.843506	-537.888428	108.993202	1586.670044	-629.591858	321.696686	1043.821655	-598.393616	-143.941498	1060.562012	-511.239563	290.645050	804.752808	-487.408203	-96.859604	826.233093	-556.255249	88.039474	965.906433	360.770111	-49.304337	924.566833	376.529907	132.698990
-561.140808	196.623383	873.258911	-565.790771	-6.520223	859.219238	-669.970398	241.180267	416.147156	-617.445496	-36.708633	470.378876	-661.001831	238.644028	64.536987	-687.298035	-24.403913	76.405350	-598.565125	293.828613	1280.819214	-574.751953	-90.970398	1294.220215	-549.899109	101.653557	1318.810669	-537.798523	109.097961	1586.644531	-629.532776	321.591309	1043.727539	-597.988403	-143.934692	1060.538696	-511.089050	290.694153	804.676453	-486.717468	-96.612427	826.485718	-556.176636	88.009109	965.724121	360.653687	-49.451748	924.593994	376.503815	132.612732
-561.646729	197.845047	873.405579	-568.104553	-4.424017	858.102356	-670.358704	241.531387	416.385223	-617.478088	-37.024864	469.995178	-661.395081	238.684326	64.568604	-687.442200	-24.422403	76.523384	-598.583618	293.790894	1280.739380	-574.469849	-90.996162	1294.236206	-549.783630	101.662163	1318.822266	-537.671631	109.213211	1586.661011	-629.508606	321.480896	1043.632446	-597.602661	-144.005798	1060.561401	-510.947113	290.684082	804.603394	-486.306702	-96.579132	826.524048	-557.068848	88.941513	965.145630	360.577515	-49.571136	924.587769	376.490356	132.491196
-560.303040	196.572769	873.256958	-564.691345	-6.854032	859.456116	-669.508362	240.985458	416.140594	-616.624023	-36.738361	470.404053	-660.795410	238.576401	64.556953	-687.321350	-24.408850	76.523102	-598.662354	293.725616	1280.672729	-574.266663	-91.042984	1294.217773	-549.659973	101.661736	1318.797363	-537.574219	109.300293	1586.650635	-629.352966	320.743256	1043.654053	-597.217773	-144.089493	1060.541870	-510.668091	290.766968	804.594666	-485.939728	-96.563637	826.570251	-555.405945	87.955521	965.865601	360.493530	-49.664146	924.582703	376.447662	132.387146
-560.553711	196.243271	873.168152	-564.977600	-6.677683	859.413574	-669.390991	240.973602	416.125519	-616.499451	-36.910892	470.360016	-660.905029	238.585205	64.590935	-687.165588	-24.413200	76.512695	-598.665161	293.682373	1280.587158	-573.937988	-91.061417	1294.227905	-549.558350	101.661301	1318.772339	-537.466003	109.387527	1586.628662	-629.429138	321.179810	1043.424561	-596.818542	-144.141663	1060.569824	-510.522003	290.736053	804.598267	-485.498871	-96.532608	826.621521	-555.623047	87.882271	965.796448	360.419556	-49.743118	924.568115	376.427490	132.274918
-559.825989	196.497070	873.244446	-563.969788	-7.023096	859.453552	-669.060425	240.798004	416.104553	-615.879150	-36.821323	470.398285	-660.693359	238.529694	64.611122	-687.060242	-24.416418	76.516632	-598.704285	293.640656	1280.487305	-573.597290	-91.086319	1294.262939	-549.463074	101.544571	1318.836670	-537.399414	109.451744	1586.583496	-629.415649	321.044464	1043.322998	-596.416016	-144.195984	1060.576538	-510.372528	290.696503	804.554199	-485.047821	-96.478951	826.628662	-554.849915	87.850281	965.862305	360.333984	-49.846184	924.531555	376.389008	132.158539
-559.606750	196.504105	873.252502	-563.645447	-7.069734	859.461182	-668.846008	240.689835	416.118073	-615.559753	-36.927708	470.377869	-660.627380	238.504044	64.601097	-687.031433	-24.419245	76.545731	-598.816345	293.554565	1280.395752	-573.283569	-91.084412	1294.283691	-549.363953	101.538239	1318.789307	-537.314575	109.514160	1586.538086	-629.436951	320.920044	1043.206421	-596.049683	-144.238297	1060.552124	-510.268250	290.639679	804.510803	-484.934448	-96.738625	826.402893	-554.602356	87.836067	965.872253	360.263092	-49.963642	924.521057	376.362366	132.034607
-559.588257	196.682846	873.267456	-563.992676	-6.770167	859.391724	-668.796997	240.734482	416.194336	-615.354004	-37.092167	470.268799	-660.731628	238.501282	64.635826	-687.081482	-24.444475	76.616386	-598.898926	293.490967	1280.325562	-573.012878	-91.107529	1294.277344	-549.270142	101.539925	1318.745117	-537.221558	109.592491	1586.527344	-629.473206	320.807526	1043.142944	-595.622498	-144.277023	1060.550415	-510.200470	290.561890	804.452637	-484.157684	-96.457047	826.663635	-554.735779	88.016960	965.838745	360.182434	-50.037853	924.500244	376.312042	131.896118
-559.975281	196.007019	873.106262	-563.946472	-6.928678	859.327332	-668.670166	240.684280	416.114502	-615.096069	-37.223721	470.247406	-660.780518	238.499466	64.621925	-687.304993	-24.462519	76.724617	-598.955078	293.391876	1280.258545	-572.770935	-91.203278	1294.226929	-549.195984	101.678085	1318.621826	-537.147705	109.632828	1586.527588	-629.492554	320.672455	1043.057983	-595.226685	-144.329987	1060.517700	-510.129059	290.540253	804.419250	-483.698608	-96.444016	826.750488	-554.858337	87.643738	965.725647	360.094299	-50.160606	924.482544	376.265228	131.809250
-559.196228	196.396042	873.221497	-562.919617	-7.309685	859.399475	-668.416870	240.564850	416.198517	-614.762451	-37.312702	470.338104	-660.583435	238.433212	64.657738	-687.335449	-24.467190	76.760086	-598.998840	293.338531	1280.212158	-572.483459	-91.229279	1294.232544	-549.168945	101.530006	1318.707520	-537.071594	109.674866	1586.545166	-629.570068	320.587494	1043.003296	-594.816711	-144.417114	1060.520996	-510.110565	290.541534	804.373596	-483.317902	-96.476753	826.792297	-554.080811	87.662994	965.829224	360.057129	-50.239052	924.480957	376.222626	131.700974
-559.013916	196.374374	873.233093	-562.647461	-7.384770	859.369873	-668.257019	240.500778	416.211945	-614.422607	-37.314011	470.317566	-660.528137	238.357712	64.669647	-687.271179	-24.482164	76.814079	-599.065674	293.214966	1280.162720	-572.136414	-91.311394	1294.262207	-549.049744	101.652061	1318.594604	-536.970886	109.703598	1586.566895	-629.625549	320.431610	1042.947998	-594.454468	-144.545593	1060.554077	-510.061554	290.487762	804.355103	-483.266174	-96.722466	826.577332	-553.870422	87.599678	965.820374	359.974091	-50.314541	924.492737	376.156982	131.604065
-559.880310	197.492752	873.351257	-565.263245	-5.293649	858.062378	-668.723816	240.840988	416.474609	-614.561584	-37.665997	469.937653	-661.065186	238.407501	64.687050	-687.398682	-24.492662	76.910011	-599.141174	293.113007	1280.100952	-571.824646	-91.352074	1294.255371	-548.945862	101.613937	1318.580688	-536.879517	109.727791	1586.569824	-629.671082	320.250488	1042.884399	-594.059021	-144.615952	1060.551025	-510.030396	290.319366	804.315979	-482.819244	-96.642799	826.596924	-554.976746	88.402733	965.120483	359.902374	-50.421524	924.496643	376.102753	131.512787
-558.825378	196.295715	873.208862	-562.192200	-7.548351	859.279663	-668.002869	240.357101	416.244171	-614.045837	-37.504196	470.368408	-660.545593	238.301682	64.695969	-687.276306	-24.502693	76.923233	-599.177795	293.014618	1280.037720	-571.602173	-91.422852	1294.205322	-548.852722	101.593781	1318.536865	-536.848083	109.731621	1586.540283	-629.753784	320.108734	1042.829834	-593.641052	-144.643494	1060.558228	-510.044617	290.357910	804.298157	-482.056396	-96.291870	826.869690	-553.537109	87.458321	965.760986	359.873993	-50.458527	924.492676	376.063171	131.429459
-558.565430	196.192459	873.211792	-561.685059	-7.717247	859.396301	-667.784912	240.238098	416.224030	-613.773132	-37.562420	470.418091	-660.469360	238.259415	64.688751	-687.286682	-24.515474	76.937195	-599.240051	292.965332	1279.992920	-571.338379	-91.447037	1294.159302	-548.778381	101.402130	1318.619019	-536.739929	109.736153	1586.553589	-629.830200	319.911621	1042.786133	-593.247864	-144.736832	1060.545776	-510.049744	290.298401	804.269714	-481.632660	-96.216507	826.910889	-553.235291	87.388947	965.831055	359.838776	-50.523819	924.497192	376.027435	131.346161
-558.501038	196.084259	873.205505	-561.466553	-7.794122	859.384399	-667.680847	240.163620	416.270569	-613.617310	-37.641308	470.407959	-660.511414	238.265396	64.709816	-687.218323	-24.517311	76.970009	-599.320862	292.854309	1279.960449	-571.045898	-91.555939	1294.182251	-548.649719	101.499115	1318.475708	-536.745239	109.715012	1586.529297	-629.948181	319.766907	1042.698730	-592.853760	-144.818268	1060.534424	-510.083588	290.199280	804.228821	-481.202393	-96.210732	826.965759	-553.098877	87.297867	965.822449	359.795380	-50.578831	924.503296	375.973358	131.297379
-558.415039	195.974594	873.197327	-561.306763	-7.857413	859.392883	-667.563660	240.079651	416.268188	-613.453186	-37.740818	470.408295	-660.507690	238.251282	64.713593	-687.223572	-24.522997	77.021339	-599.367126	292.759003	1279.911011	-570.647583	-91.600792	1294.242188	-548.565308	101.432953	1318.455200	-536.637268	109.698532	1586.560547	-630.033875	319.568298	1042.692261	-592.493042	-144.935501	1060.507324	-510.111725	290.069183	804.219299	-481.133759	-96.434906	826.743408	-552.982849	87.220497	965.823669	359.770050	-50.629574	924.506104	375.965271	131.237762
-558.319946	195.943085	873.203003	-561.123352	-7.977646	859.384155	-667.497620	240.000824	416.290009	-613.246338	-37.819683	470.459076	-660.438049	238.228241	64.755058	-687.178772	-24.554567	77.053360	-599.439636	292.690613	1279.879761	-570.382751	-91.640480	1294.216309	-548.484497	101.238434	1318.559448	-536.592590	109.663490	1586.575684	-630.136536	319.374359	1042.663574	-592.099487	-144.968094	1060.463501	-510.173889	289.996948	804.189270	-480.427826	-96.126823	826.940552	-552.844910	87.143547	965.822144	359.755157	-50.667843	924.509399	375.932739	131.198990
-558.248962	195.838013	873.202026	-560.962952	-8.060305	859.402649	-667.410278	239.937271	416.322510	-613.187927	-37.920067	470.433197	-660.425232	238.184799	64.730705	-687.200806	-24.566772	77.078583	-599.523315	292.594666	1279.844849	-570.133118	-91.698662	1294.169067	-548.389648	101.172951	1318.547241	-536.571289	109.619209	1586.578857	-630.254150	319.245300	1042.658813	-591.726990	-145.080048	1060.432861	-510.206818	289.786774	804.180176	-480.010193	-96.073395	826.972168	-552.730896	87.061409	965.831848	359.704285	-50.711617	924.541138	375.872803	131.165604
-558.303711	195.900772	873.210999	-561.420654	-7.792641	859.328247	-667.348022	239.881866	416.355682	-613.208130	-38.064732	470.374268	-660.377441	238.157150	64.766953	-687.065186	-24.570200	77.093559	-599.614380	292.502411	1279.808716	-569.958557	-91.771553	1294.086670	-548.296936	101.100716	1318.526978	-536.530151	109.561043	1586.577881	-630.385620	319.111603	1042.621826	-591.362061	-145.169022	1060.416260	-510.270935	289.616791	804.151611	-479.658417	-96.049248	826.969238	-552.930298	87.165092	965.790894	359.675781	-50.771828	924.558777	375.861206	131.136703
-558.075500	195.654541	873.188843	-560.673218	-8.232715	859.366516	-667.169067	239.761108	416.337250	-612.997131	-38.035282	470.460907	-660.349304	238.156113	64.775970	-686.892090	-24.543852	77.055405	-599.583435	292.489349	1279.925659	-569.607788	-91.877800	1294.094360	-548.219849	101.030472	1318.511597	-536.543335	109.467857	1586.573853	-630.476929	318.939392	1042.634399	-590.999268	-145.232483	1060.427490	-510.373230	289.604279	804.123474	-479.282410	-95.986763	826.963623	-552.477966	86.875671	965.805176	359.649658	-50.774555	924.568787	375.822876	131.070053
-558.014648	195.482147	873.178040	-560.493958	-8.349324	859.362305	-667.090454	239.680511	416.321381	-612.953003	-38.105606	470.466217	-660.279541	238.114929	64.781166	-686.867432	-24.595301	77.103073	-599.667603	292.350586	1279.815552	-569.301208	-91.923546	1294.067993	-548.119629	100.950142	1318.495117	-536.496643	109.381607	1586.606689	-630.604004	318.781799	1042.649170	-590.683777	-145.294571	1060.406982	-510.450897	289.447113	804.120911	-478.939972	-95.925987	826.958435	-552.355164	86.736496	965.797852	359.658478	-50.830856	924.582764	375.822632	131.034546
-557.963196	195.386719	873.154358	-560.376953	-8.484852	859.345398	-667.028748	239.593185	416.318939	-612.935364	-38.158882	470.471252	-660.297424	238.088837	64.783760	-686.873230	-24.587700	77.095360	-599.790344	292.161804	1279.742920	-569.082214	-92.030220	1294.035522	-548.044128	100.866692	1318.477295	-536.464294	109.285027	1586.623169	-630.751038	318.630371	1042.624878	-590.327332	-145.342377	1060.362915	-510.701904	289.330658	804.022400	-478.582336	-95.828613	826.979858	-552.261230	86.627777	965.777344	359.641632	-50.879257	924.600342	375.817383	130.993423
-557.930359	195.265762	873.139404	-560.260254	-8.580141	859.317749	-666.928650	239.483536	416.305176	-612.946472	-38.193859	470.478455	-660.263184	238.035599	64.786758	-686.843079	-24.590305	77.074501	-599.887024	292.010284	1279.723267	-568.888550	-92.113892	1293.968262	-547.967407	100.778198	1318.438110	-536.432556	109.178047	1586.643799	-630.833862	318.393555	1042.603638	-590.003296	-145.417892	1060.286743	-510.831909	289.462219	804.022766	-478.279846	-95.766228	826.961182	-552.167480	86.515312	965.754395	359.622681	-50.902512	924.606506	375.803284	130.930588
-557.897522	195.146835	873.124573	-560.140198	-8.754688	859.311768	-666.906006	239.408554	416.342194	-612.954590	-38.213696	470.469116	-660.222839	238.016495	64.771027	-686.874573	-24.591412	77.074791	-599.920105	291.856567	1279.689941	-568.662354	-92.224869	1293.931641	-547.895508	100.695961	1318.422485	-536.422180	109.057503	1586.646973	-630.945129	318.202576	1042.588867	-589.719727	-145.479309	1060.242676	-510.933014	289.343384	804.017883	-477.947083	-95.706711	826.974731	-552.078003	86.377625	965.743713	359.621704	-50.892910	924.602478	375.795563	130.928436
-557.840576	195.057190	873.131042	-559.987183	-8.868111	859.333496	-666.900635	239.337708	416.340973	-612.986206	-38.243027	470.482971	-660.270691	238.042450	64.814217	-687.036438	-24.599714	77.106346	-600.013611	291.744507	1279.682251	-568.487061	-92.321030	1293.915771	-547.801025	100.592812	1318.395508	-536.422974	108.924072	1586.654785	-631.035950	318.002808	1042.561401	-589.416443	-145.543793	1060.206421	-511.020508	289.335602	804.020935	-477.667267	-95.655243	826.945923	-551.984741	86.287628	965.759399	359.620667	-50.909859	924.583740	375.808472	130.898926
-557.847839	194.938095	873.102661	-559.944031	-8.988571	859.312805	-666.886414	239.279022	416.349213	-613.062195	-38.287178	470.465759	-660.253601	238.030304	64.813881	-687.102661	-24.636717	77.077156	-600.064026	291.596344	1279.670288	-568.278625	-92.448357	1293.865601	-547.734924	100.503319	1318.377686	-536.413269	108.780731	1586.677002	-631.163330	317.836700	1042.552002	-589.158142	-145.632080	1060.163574	-511.103851	289.320068	804.008423	-477.379333	-95.575668	826.914124	-551.920349	86.173058	965.731995	359.591675	-50.975330	924.577332	375.833923	130.861465
-557.836609	194.832306	873.082092	-559.948059	-9.090735	859.282654	-666.907471	239.232162	416.365295	-613.163513	-38.317410	470.501343	-660.236389	238.026718	64.848160	-687.128479	-24.627960	77.070183	-600.072327	291.495514	1279.687622	-568.040833	-92.566093	1293.893188	-547.652466	100.410690	1318.405151	-536.442261	108.608978	1586.684692	-631.307617	317.704010	1042.555054	-588.899902	-145.650970	1060.151978	-511.196320	289.022156	803.998413	-477.112335	-95.515213	826.906738	-551.890198	86.063652	965.704407	359.575775	-50.969059	924.573059	375.828674	130.876266
-557.843506	194.751770	873.081909	-559.969177	-9.190429	859.271362	-666.938110	239.168152	416.394714	-613.293701	-38.391308	470.512207	-660.258057	238.015839	64.838043	-687.163452	-24.636108	77.066475	-600.107361	291.374878	1279.712158	-567.804138	-92.694679	1293.905151	-547.598755	100.330856	1318.396118	-536.415161	108.464478	1586.726074	-631.367004	317.510742	1042.583130	-588.661377	-145.727448	1060.114746	-511.311890	289.176910	803.995056	-476.896729	-95.450035	826.883301	-551.878174	85.968140	965.696411	359.554291	-50.974880	924.570068	375.835510	130.842453
-557.864807	194.646561	873.063477	-559.988525	-9.282775	859.227966	-667.007996	239.093109	416.421814	-613.399231	-38.452209	470.526672	-660.278259	237.999527	64.823067	-687.168823	-24.641535	77.070763	-600.162354	291.242645	1279.720215	-567.604675	-92.792038	1293.907593	-547.549866	100.227699	1318.379517	-536.467407	108.248497	1586.735474	-631.487244	317.406128	1042.593262	-588.438477	-145.788589	1060.050537	-511.418274	288.974152	803.992493	-476.656067	-95.393768	826.869812	-551.858459	85.856651	965.661804	359.516296	-50.953938	924.548828	375.821320	130.850403
-557.905029	194.544968	873.071960	-560.001343	-9.378695	859.220215	-667.024170	238.995346	416.404572	-613.511597	-38.461864	470.507172	-660.232239	237.970230	64.827950	-687.184631	-24.667110	77.035553	-600.158325	291.069061	1279.739624	-567.483398	-92.963524	1293.803955	-547.474670	100.095512	1318.395630	-536.474976	108.052643	1586.756226	-631.596191	317.278961	1042.635986	-588.229126	-145.856674	1059.969727	-511.521576	288.745544	803.982788	-476.439636	-95.326981	826.835632	-551.860229	85.750648	965.659912	359.476685	-50.929005	924.511902	375.795959	130.855820
-557.881653	194.489853	873.081970	-559.967285	-9.499634	859.201904	-667.101501	238.937012	416.428253	-613.586243	-38.492054	470.497803	-660.279053	237.964493	64.823761	-687.046753	-24.675177	77.013138	-600.163574	290.928558	1279.766479	-567.338379	-93.071869	1293.714722	-547.452820	99.982056	1318.353271	-536.499023	107.847847	1586.771362	-631.660828	317.138000	1042.648926	-588.018738	-145.898666	1059.877075	-511.627594	288.706482	803.989014	-476.239807	-95.272476	826.782043	-551.824219	85.651390	965.654480	359.442200	-50.945110	924.485901	375.794617	130.891083
-557.924194	194.381012	873.099121	-559.969055	-9.570128	859.195496	-667.152710	238.859512	416.428467	-613.686279	-38.534710	470.491943	-660.266907	237.971603	64.827576	-686.976318	-24.676861	76.958687	-600.167236	290.757965	1279.784668	-567.276978	-93.232239	1293.644165	-547.382141	99.969307	1318.229614	-536.587158	107.604515	1586.759644	-631.720703	316.979095	1042.700684	-587.847656	-145.974899	1059.812134	-511.711670	288.614380	804.021790	-476.023834	-95.151405	826.771118	-551.812500	85.550224	965.656616	359.402069	-50.949905	924.469482	375.772949	130.877228
-557.925842	194.295547	873.103760	-559.956238	-9.706693	859.203674	-667.189514	238.762390	416.423431	-613.806885	-38.548168	470.499725	-660.274475	237.920837	64.819008	-686.942749	-24.677851	76.928391	-600.190308	290.602539	1279.818237	-567.229797	-93.361191	1293.568481	-547.331543	99.824837	1318.241455	-536.584839	107.385483	1586.795654	-631.806458	316.827423	1042.735840	-587.703918	-146.009720	1059.732056	-511.808289	288.555176	804.041687	-475.831787	-95.069168	826.760559	-551.797546	85.443100	965.662659	359.372345	-50.900173	924.437744	375.761810	130.896042
-557.966797	194.173615	873.115845	-559.980652	-9.809107	859.195068	-667.253052	238.737106	416.444946	-613.967590	-38.609154	470.514313	-660.286987	237.962402	64.878273	-686.987915	-24.676317	76.897476	-600.180054	290.469299	1279.865234	-567.127136	-93.494797	1293.528564	-547.313354	99.684540	1318.233521	-536.621948	107.160767	1586.812500	-631.862488	316.709045	1042.789307	-587.573425	-146.035141	1059.678711	-511.883209	288.467712	804.054077	-475.678162	-94.964348	826.730042	-551.806152	85.320686	965.661987	359.334473	-50.917377	924.424805	375.759949	130.909912
-557.977173	194.088287	873.112366	-560.014038	-9.891125	859.180542	-667.307068	238.686096	416.459015	-614.122131	-38.629551	470.532959	-660.278198	237.957825	64.879280	-686.932129	-24.663143	76.848930	-600.173584	290.334839	1279.899292	-567.065979	-93.635811	1293.489868	-547.281189	99.546875	1318.241089	-536.625793	106.929375	1586.847412	-631.905396	316.600037	1042.803101	-587.470886	-146.101715	1059.642944	-511.938782	288.406555	804.093140	-475.541199	-94.894470	826.734253	-551.811768	85.230621	965.651367	359.315826	-50.885845	924.407837	375.757111	130.912262
-558.022461	194.062500	873.145325	-560.059143	-9.970130	859.179443	-667.378174	238.645370	416.469208	-614.251282	-38.616898	470.512695	-660.244690	237.936737	64.857613	-686.932007	-24.661848	76.884789	-600.162659	290.207520	1279.909058	-566.975342	-93.741051	1293.469482	-547.254639	99.245850	1318.385620	-536.534729	106.759239	1586.927002	-631.926086	316.464111	1042.844360	-587.390076	-146.146942	1059.622437	-512.017517	288.439728	804.107239	-475.429993	-94.803574	826.723877	-551.825195	85.163338	965.663940	359.278107	-50.865376	924.399109	375.721405	130.944901
-558.074646	193.994919	873.143433	-560.088623	-10.035679	859.145996	-667.417542	238.588486	416.464508	-614.375854	-38.633556	470.530365	-660.280396	237.929321	64.853645	-686.894409	-24.696697	76.864677	-600.130005	290.078217	1279.954224	-566.916565	-93.891914	1293.453613	-547.228027	99.095573	1318.379883	-536.534790	106.544548	1586.952515	-631.947388	316.332184	1042.900269	-587.340515	-146.197266	1059.529663	-512.104736	288.295105	804.116882	-475.372040	-94.759209	826.689270	-551.825867	85.081978	965.642334	359.239410	-50.844364	924.388672	375.710205	131.010529
-558.154236	193.874969	873.146729	-560.161621	-10.131372	859.133179	-667.470947	238.527954	416.446411	-614.527222	-38.644608	470.513397	-660.255371	237.913712	64.831444	-686.904663	-24.709019	76.847488	-600.125793	289.875549	1279.965088	-566.891724	-94.069672	1293.424316	-547.192810	99.026764	1318.264893	-536.521606	106.284920	1586.970215	-631.970764	316.214874	1042.949951	-587.292236	-146.262573	1059.490845	-512.135742	288.086884	804.131042	-475.308350	-94.719337	826.664978	-551.869507	84.965622	965.634583	359.163544	-50.812206	924.379272	375.657104	131.022018
-558.205505	193.782516	873.181763	-560.175537	-10.219278	859.141846	-667.562683	238.478653	416.456573	-614.661987	-38.676868	470.547607	-660.264465	237.883392	64.821129	-686.926697	-24.701380	76.818275	-600.129028	289.728577	1280.041138	-566.916809	-94.246834	1293.390747	-547.166077	98.879822	1318.244385	-536.590088	105.967827	1586.953857	-631.954712	316.102600	1043.002441	-587.281006	-146.318665	1059.418335	-512.184570	288.008514	804.166077	-475.273163	-94.698463	826.614929	-551.883667	84.863731	965.654297	359.143524	-50.780560	924.355408	375.643707	131.052261
-558.258118	193.743484	873.201660	-560.238281	-10.288691	859.108826	-667.615967	238.430405	416.483215	-614.814392	-38.693653	470.554077	-660.268005	237.846100	64.822151	-686.968689	-24.732048	76.796341	-600.096863	289.550415	1280.068481	-566.846924	-94.367149	1293.398438	-547.165039	98.711792	1318.239258	-536.516174	105.745789	1586.979736	-631.971191	316.028046	1043.077515	-587.313293	-146.363922	1059.348267	-512.214417	287.853790	804.219299	-475.257385	-94.644188	826.599915	-551.920349	84.784416	965.644409	359.117401	-50.766670	924.347900	375.626892	131.085068
-558.307434	193.617294	873.196350	-560.296387	-10.403975	859.118103	-667.714966	238.409760	416.460754	-614.990845	-38.724575	470.560181	-660.342102	237.857697	64.834549	-687.024780	-24.720470	76.754028	-600.083313	289.412994	1280.123535	-566.904724	-94.555901	1293.347900	-547.159546	98.554413	1318.230469	-536.497192	105.487045	1586.980103	-631.962341	315.912750	1043.124390	-587.369446	-146.411606	1059.283325	-512.254761	287.780212	804.222656	-475.267639	-94.627029	826.571655	-551.966187	84.670029	965.646240	359.110474	-50.725033	924.329041	375.604614	131.102692
-558.349182	193.550308	873.217834	-560.318481	-10.484646	859.099792	-667.776672	238.351105	416.481537	-615.153137	-38.720718	470.553711	-660.317993	237.888519	64.850685	-687.217651	-24.742104	76.757698	-600.054871	289.287506	1280.187256	-566.953064	-94.709274	1293.302734	-547.149536	98.386139	1318.221558	-536.487732	105.211090	1586.972168	-631.941650	315.796173	1043.208862	-587.409485	-146.491333	1059.202515	-512.267090	287.792847	804.276184	-475.280914	-94.591118	826.541931	-552.002380	84.578072	965.646912	359.101074	-50.672523	924.322876	375.591278	131.169800
-558.410461	193.471466	873.227539	-560.366699	-10.542676	859.101013	-667.851929	238.322571	416.515625	-615.318298	-38.739761	470.563141	-660.330261	237.881271	64.848808	-687.233948	-24.748589	76.761299	-600.013000	289.117218	1280.216064	-566.949524	-94.875748	1293.261597	-547.162903	98.210487	1318.216797	-536.456299	104.933632	1586.967163	-631.840576	315.595032	1043.251099	-587.482910	-146.542740	1059.121826	-512.294373	287.814606	804.321594	-475.323425	-94.570320	826.473328	-552.044983	84.505196	965.651184	359.129700	-50.604221	924.328918	375.607788	131.244202
-558.450195	193.437653	873.244934	-560.415161	-10.651247	859.091003	-667.923523	238.309692	416.532074	-615.496521	-38.757259	470.570496	-660.389465	237.867935	64.854736	-687.228516	-24.731749	76.715805	-599.963806	288.964142	1280.279053	-566.995117	-95.026474	1293.232788	-547.165344	98.024651	1318.181274	-536.411621	104.690979	1586.963135	-631.808594	315.505005	1043.309692	-587.553223	-146.628143	1059.080322	-512.299622	287.687317	804.354065	-475.391663	-94.549240	826.458984	-552.064209	84.422844	965.652222	359.146149	-50.570541	924.343933	375.611237	131.283127
-558.538269	193.317108	873.257446	-560.516907	-10.753592	859.084045	-668.040955	238.280167	416.540802	-615.674377	-38.793385	470.608246	-660.405579	237.878021	64.891281	-687.222107	-24.757217	76.700806	-599.905884	288.794983	1280.329224	-567.031555	-95.166435	1293.194336	-547.203552	97.851036	1318.202759	-536.373779	104.406250	1586.958374	-631.788269	315.411743	1043.363770	-587.689453	-146.698624	1059.033691	-512.288879	287.571136	804.376709	-475.505066	-94.567673	826.410950	-552.144958	84.300804	965.653198	359.176270	-50.517048	924.384583	375.603821	131.389053
-558.590088	193.264114	873.259583	-560.599731	-10.849313	859.069153	-668.140076	238.261078	416.549683	-615.875305	-38.841591	470.639648	-660.414978	237.885788	64.884018	-687.277405	-24.755135	76.704453	-599.873474	288.633484	1280.383667	-567.160095	-95.337624	1293.107056	-547.233032	97.669846	1318.161011	-536.331482	104.087700	1586.984741	-631.730896	315.282379	1043.421753	-587.833435	-146.825256	1058.941650	-512.300476	287.534485	804.423401	-475.649780	-94.620689	826.367615	-552.206177	84.218460	965.645813	359.220123	-50.420609	924.417236	375.614258	131.474594
-558.813477	193.401962	873.308655	-561.076416	-10.768361	858.768799	-668.308472	238.272202	416.581787	-616.191956	-38.902912	470.629333	-660.467285	237.878433	64.873131	-687.335876	-24.777952	76.708054	-599.853333	288.459198	1280.431274	-567.279297	-95.516670	1293.021606	-547.277649	97.480011	1318.149048	-536.287720	103.852295	1587.015869	-631.712830	315.191803	1043.464355	-588.004272	-146.912140	1058.876465	-512.281189	287.360443	804.456726	-475.808014	-94.654640	826.277344	-552.410400	84.150452	965.496643	359.272064	-50.400738	924.452942	375.662170	131.536835
-558.732910	193.107727	873.292358	-560.818970	-11.029332	858.999817	-668.320862	238.161896	416.541504	-616.343079	-38.860306	470.656982	-660.450256	237.867020	64.854836	-687.277649	-24.752317	76.650139	-599.812744	288.317413	1280.493286	-567.462585	-95.714096	1292.885010	-547.299194	97.325203	1318.130859	-536.231995	103.493652	1586.955200	-631.672302	315.086456	1043.509155	-588.183105	-147.024658	1058.759644	-512.274475	287.170715	804.498535	-475.990570	-94.734962	826.183533	-552.347290	83.998611	965.620911	359.323578	-50.353363	924.479797	375.677155	131.602966
-558.761292	193.059372	873.310486	-560.875916	-11.076176	858.979492	-668.397095	238.151276	416.565430	-616.560608	-38.860565	470.638519	-660.470337	237.869629	64.852165	-687.308044	-24.782318	76.611954	-599.792847	288.153076	1280.515381	-567.619812	-95.908180	1292.794189	-547.304932	97.158485	1318.104370	-536.241882	103.128922	1586.905518	-631.655029	315.000671	1043.567627	-588.384460	-147.175720	1058.676392	-512.220398	286.938660	804.535095	-476.213501	-94.832504	826.082092	-552.372253	83.931183	965.617065	359.419373	-50.318466	924.518250	375.744446	131.636978
-558.804321	192.992737	873.335205	-560.924255	-11.171906	858.980469	-668.454102	238.096054	416.549561	-616.790955	-38.818928	470.646667	-660.422607	237.868332	64.833366	-687.259033	-24.761889	76.569176	-599.766541	288.008301	1280.566040	-567.764099	-96.065277	1292.690796	-547.320496	96.976631	1318.091797	-536.192139	102.834183	1586.871460	-631.620605	314.922211	1043.624634	-588.614258	-147.274643	1058.574097	-512.201782	286.825989	804.628723	-476.770569	-95.145851	825.768677	-552.419800	83.839294	965.629333	359.498352	-50.285252	924.559265	375.800049	131.706100
-558.822144	192.927734	873.353516	-560.981873	-11.271522	859.000122	-668.528381	238.049286	416.561584	-617.038208	-38.753548	470.656891	-660.498047	237.880035	64.838493	-687.307739	-24.772697	76.581161	-599.705261	287.896332	1280.635864	-567.873352	-96.191147	1292.619019	-547.363281	96.639748	1318.212280	-536.156067	102.548485	1586.856201	-631.610901	314.842407	1043.690186	-588.781860	-147.337296	1058.489624	-512.218079	286.833527	804.688660	-476.673706	-94.937881	825.934448	-552.467957	83.757446	965.649109	359.634888	-50.223824	924.599609	375.874237	131.760544
-558.867310	192.874725	873.369690	-561.108521	-11.326257	859.010742	-668.638611	238.033295	416.608215	-617.305359	-38.726631	470.646912	-660.516602	237.907471	64.863655	-687.311218	-24.786449	76.546707	-599.668823	287.717590	1280.722046	-567.991211	-96.379227	1292.588989	-547.344116	96.579979	1318.104736	-536.045349	102.300995	1586.887695	-631.586609	314.765503	1043.763184	-589.018433	-147.444595	1058.407227	-512.193787	286.688080	804.747925	-476.923798	-95.016548	825.868652	-552.535828	83.697891	965.660767	359.727600	-50.186981	924.665649	375.942383	131.787918
-558.906067	192.837112	873.396667	-561.206726	-11.401109	858.975586	-668.727966	237.996567	416.619934	-617.559082	-38.706596	470.685150	-660.543640	237.901855	64.860382	-687.177551	-24.788832	76.492493	-599.632507	287.572723	1280.770874	-568.094788	-96.525063	1292.525879	-547.385010	96.376091	1318.078247	-536.006714	101.993515	1586.867432	-631.576965	314.695862	1043.826294	-589.272339	-147.526352	1058.330444	-512.200378	286.604736	804.813599	-477.195496	-95.102844	825.809082	-552.595032	83.610634	965.653809	359.839569	-50.148659	924.702576	376.018585	131.803848
-559.003906	192.759171	873.382263	-561.339417	-11.478868	858.949402	-668.862183	237.962708	416.610260	-617.811035	-38.667088	470.684662	-660.573486	237.894150	64.830322	-687.047546	-24.801121	76.387993	-599.556824	287.429474	1280.859619	-568.205933	-96.688225	1292.461792	-547.396118	96.160774	1318.056274	-535.973938	101.685806	1586.859619	-631.526062	314.594299	1043.878784	-589.525452	-147.577774	1058.218872	-512.214294	286.492920	804.831543	-477.547455	-95.265732	825.665100	-552.675903	83.525604	965.630371	359.935364	-50.128544	924.732910	376.069885	131.853180
-559.054932	192.701492	873.392883	-561.461060	-11.510098	858.925476	-668.984131	237.929871	416.607819	-618.027893	-38.642021	470.687347	-660.550659	237.884674	64.830070	-687.080627	-24.787632	76.379242	-599.477783	287.269745	1280.896973	-568.341125	-96.855492	1292.390747	-547.400391	95.967522	1318.053589	-535.927124	101.371162	1586.848145	-631.448669	314.455475	1043.953247	-589.795410	-147.652283	1058.118164	-512.239746	286.456146	804.879333	-477.915863	-95.443329	825.492249	-552.727661	83.460686	965.619629	360.033539	-50.135521	924.775879	376.147705	131.855408
-559.069214	192.655151	873.406921	-561.573608	-11.594263	858.911438	-669.077820	237.877213	416.583344	-618.316101	-38.691055	470.708405	-660.556641	237.871902	64.815994	-687.116028	-24.807753	76.360909	-599.393616	287.148499	1280.952637	-568.521729	-97.054146	1292.263062	-547.406067	95.784058	1318.026489	-535.965698	101.009148	1586.834961	-631.426331	314.382385	1044.028564	-590.074890	-147.756454	1058.032837	-512.281006	286.302734	804.897095	-478.319153	-95.629013	825.294495	-552.776611	83.379448	965.617432	360.135620	-50.134583	924.832825	376.193024	131.844849
-559.132141	192.559814	873.394470	-561.730042	-11.688559	858.920410	-669.135010	237.813339	416.590607	-618.571960	-38.665997	470.746155	-660.467773	237.850525	64.812111	-687.260315	-24.794519	76.368614	-599.308533	287.001984	1281.013794	-568.693665	-97.242332	1292.172363	-547.441589	95.600670	1317.983398	-535.956177	100.690613	1586.829468	-631.353455	314.273285	1044.112671	-590.391418	-147.854462	1057.984131	-512.304199	286.280640	804.945618	-478.699493	-95.837898	825.152100	-552.847412	83.291252	965.613220	360.317566	-50.145893	924.882813	376.292358	131.850723
-559.192993	192.562744	873.436096	-561.897034	-11.769154	858.921875	-669.312256	237.799652	416.623230	-618.878174	-38.649006	470.766022	-660.564514	237.851044	64.817566	-687.321228	-24.807322	76.351051	-599.211609	286.828339	1281.079834	-568.828674	-97.417381	1292.124023	-547.462402	95.422867	1318.008179	-535.893372	100.412621	1586.860962	-631.312195	314.239624	1044.187744	-590.705688	-148.045792	1057.969360	-512.376648	286.229065	804.989502	-479.383148	-96.243172	824.844727	-552.942749	83.231812	965.631836	360.497803	-50.133793	924.936646	376.358978	131.877945
-559.215454	192.479111	873.462463	-562.013245	-11.874782	858.947144	-669.383423	237.718094	416.622009	-619.156006	-38.638054	470.800537	-660.487732	237.847305	64.805435	-687.287292	-24.835026	76.352608	-599.115112	286.654877	1281.142700	-568.972168	-97.582611	1292.088623	-547.486633	95.228409	1318.007446	-535.976379	100.032326	1586.839600	-631.284912	314.157776	1044.262207	-590.981140	-148.119934	1057.918213	-512.437622	286.182037	805.028564	-479.471649	-96.133423	824.956238	-553.002808	83.133842	965.656677	360.646210	-50.158470	925.006104	376.432770	131.842484
-559.223938	192.416489	873.498840	-562.165161	-11.945541	858.950623	-669.440186	237.615417	416.641357	-619.453735	-38.636013	470.800232	-660.423218	237.868652	64.820717	-687.069763	-24.807007	76.278641	-598.992188	286.526093	1281.205933	-569.097778	-97.738495	1291.998047	-547.515991	95.021286	1318.013062	-535.996887	99.710999	1586.853760	-631.234985	314.086151	1044.349976	-591.281006	-148.223679	1057.876587	-512.482422	286.140991	805.075500	-479.886261	-96.281647	824.834961	-553.068665	83.046059	965.674011	360.802765	-50.166592	925.017700	376.497101	131.822647
-559.275879	192.346893	873.502563	-562.324890	-12.026216	858.944885	-669.518860	237.525223	416.630524	-619.698120	-38.557373	470.782013	-660.407349	237.832703	64.815460	-687.004456	-24.832272	76.215897	-598.886841	286.397858	1281.291016	-569.207153	-97.922554	1291.938477	-547.514404	94.830238	1317.984619	-536.015869	99.379936	1586.866455	-631.195374	314.005951	1044.460449	-591.604004	-148.324905	1057.831055	-512.525757	285.713531	805.101135	-480.297119	-96.466469	824.695984	-553.144104	82.962448	965.670044	360.891235	-50.203159	925.065247	376.521179	131.786621
-559.298218	192.257172	873.522705	-562.503235	-12.099944	858.934021	-669.582458	237.454712	416.632843	-620.003662	-38.570053	470.781891	-660.387207	237.844147	64.814667	-687.026306	-24.807230	76.181168	-598.721680	286.274689	1281.366943	-569.354675	-98.095169	1291.873901	-547.515137	94.633102	1317.999390	-535.987671	99.093040	1586.903931	-631.116943	313.921906	1044.550659	-591.960510	-148.477234	1057.735229	-512.609802	285.846924	805.187134	-481.064850	-96.939339	824.321289	-553.216003	82.859047	965.670898	360.999573	-50.236462	925.073364	376.544952	131.714859
[truncated: 118 more rows]
[truncated: 40 more columns]
