# Supplementary material for: A dyadic stimulus set of audiovisual affective displays for the study of multisensory, emotional, social interactions
Source: Behav Res Methods. 2015 Nov 5;48(4):1285–95. doi: 10.3758/s13428-015-0654-4 (PMC5101291; doi:10.3758/s13428-015-0654-4)
Supplement: Supplementary file 1 — (ZIP 270 MB) [file 13428_2015_654_MOESM1_ESM.zip › supplementary_material_2_stimuli_set_files/B/B01.txt]

-425.789032	228.368240	956.086975	-424.652618	-33.119591	958.654480	-511.856384	245.971664	575.123108	-461.369629	-90.045372	581.919434	-513.567444	285.644775	87.823891	-529.117737	-135.073074	104.245125	-461.292328	330.926636	1439.011475	-401.577637	-78.881409	1455.054077	-372.826782	123.780823	1459.629761	-388.281799	128.210098	1757.492920	-491.211639	431.132416	1164.358398	-441.979919	-212.023560	1200.178955	-379.184052	376.005554	868.220520	-326.333771	-154.907455	896.193665	-401.856079	98.680511	1054.597168	564.907776	20.154154	900.654663	570.606445	215.699585
-425.758270	228.379883	956.098145	-424.632629	-33.115753	958.640930	-511.838867	245.982315	575.124817	-461.344818	-90.023674	581.917542	-513.572083	285.663361	87.807930	-529.088989	-135.072556	104.218773	-461.261810	330.860718	1439.044189	-401.627197	-78.978172	1455.020630	-372.843597	123.696487	1459.614258	-388.347595	128.108002	1757.557495	-491.201813	431.098969	1164.409546	-441.990479	-211.975113	1200.079224	-379.161560	375.996429	868.267822	-326.024017	-154.605576	896.305969	-401.836578	98.678062	1054.597534	564.849365	20.330227	900.649902	570.221313	216.337738
-425.733429	228.410736	956.108948	-424.665710	-33.080612	958.607300	-511.854553	246.070496	575.140869	-461.350250	-90.029221	581.915527	-513.595276	285.666504	87.815643	-529.098389	-135.070770	104.239754	-461.258606	330.782532	1439.052246	-401.661407	-79.038101	1454.970459	-372.870422	123.616043	1459.609375	-388.426270	128.032547	1757.574463	-491.180206	431.042908	1164.436768	-442.041656	-212.021912	1200.016357	-379.112122	376.031433	868.300049	-326.259155	-154.761124	896.101318	-401.834198	98.689400	1054.584717	564.853333	20.267632	900.664978	570.274475	216.276886
-425.698181	228.412964	956.120850	-424.641083	-33.117729	958.614929	-511.849731	246.066956	575.144592	-461.403717	-90.083382	581.920532	-513.573730	285.672119	87.800484	-529.114197	-135.072342	104.251999	-461.249146	330.721741	1439.098022	-401.722534	-79.124191	1454.932129	-372.894867	123.521881	1459.601196	-388.507294	127.963730	1757.597656	-491.159027	431.015778	1164.480225	-442.069092	-212.013214	1199.924683	-379.064423	376.063446	868.348877	-326.013184	-154.432343	896.207458	-401.804413	98.669258	1054.594604	564.954712	20.250357	900.700500	570.378906	216.215378
-425.694031	228.410706	956.114136	-424.636566	-33.116932	958.572205	-511.820221	246.095383	575.150269	-461.394012	-90.069489	581.917419	-513.565979	285.670715	87.802971	-529.164307	-135.084946	104.233070	-461.248047	330.639191	1439.117310	-401.764862	-79.202301	1454.886353	-372.917389	123.446983	1459.588135	-388.590851	127.933624	1757.588745	-491.119812	430.981018	1164.507568	-442.099762	-212.000061	1199.835205	-379.026093	376.128235	868.389343	-325.985565	-154.312668	896.178345	-401.792389	98.655197	1054.568115	564.967957	20.130104	900.707336	570.469849	216.129547
-425.640320	228.444962	956.142151	-424.632751	-33.088043	958.567749	-511.822632	246.117065	575.168030	-461.380219	-90.025101	581.912048	-513.614380	285.671021	87.800003	-529.179993	-135.092896	104.248581	-461.252747	330.575989	1439.137207	-401.767975	-79.272453	1454.879517	-372.958130	123.373352	1459.587036	-388.695862	127.862625	1757.610352	-491.104401	430.943298	1164.546021	-442.162231	-212.003204	1199.756592	-378.999878	376.178741	868.429688	-326.013214	-154.201477	896.132629	-401.772644	98.670189	1054.582275	565.033081	20.056719	900.712524	570.580811	216.021347
-425.640137	228.447266	956.144714	-424.634369	-33.086689	958.569397	-511.722015	246.029922	575.132385	-461.401306	-90.053970	581.918518	-513.531555	285.665558	87.798027	-529.187622	-135.093552	104.249222	-461.269012	330.506989	1439.175903	-401.823212	-79.350693	1454.840210	-372.986755	123.284897	1459.596558	-388.846924	127.751961	1757.647827	-491.098907	430.897400	1164.592529	-442.214752	-212.052765	1199.697388	-378.972534	376.234802	868.476196	-326.075226	-154.160309	896.076538	-401.771973	98.671532	1054.583984	565.096619	19.988306	900.733276	570.700928	215.912903
-425.620880	228.473953	956.145203	-424.629700	-33.094639	958.530640	-511.723389	246.046753	575.132874	-461.394531	-90.044746	581.917786	-513.535889	285.666321	87.799683	-529.254639	-135.109650	104.245804	-461.257050	330.439636	1439.219971	-401.853271	-79.425652	1454.795410	-373.007721	123.193047	1459.590454	-388.957214	127.677254	1757.705322	-491.066284	430.861816	1164.664185	-442.269379	-212.105698	1199.643311	-378.934113	376.273407	868.514709	-326.337250	-154.276474	895.882935	-401.759491	98.664879	1054.564941	565.104675	19.868376	900.746460	570.819519	215.748230
-425.593170	228.448364	956.150696	-424.608398	-33.052399	958.512390	-511.685974	246.008438	575.129761	-461.381653	-90.026970	581.912354	-513.524353	285.664673	87.796654	-529.223145	-135.113174	104.217583	-461.260834	330.366119	1439.259399	-401.888855	-79.511009	1454.752075	-373.034363	123.134544	1459.585449	-389.092377	127.599144	1757.746216	-491.054596	430.832733	1164.717285	-442.315887	-212.134262	1199.594360	-378.911713	376.345581	868.550964	-326.408112	-154.165527	895.837219	-401.735657	98.664063	1054.558838	565.153931	19.742409	900.757141	570.896973	215.680923
-425.576050	228.470184	956.166138	-424.576111	-33.095230	958.516907	-511.694550	246.037674	575.133057	-461.417480	-90.095879	581.895691	-513.543091	285.667389	87.799362	-529.253296	-135.121857	104.222618	-461.287231	330.305511	1439.283325	-401.907135	-79.587700	1454.728760	-373.058044	123.049141	1459.590698	-389.231018	127.511932	1757.777344	-491.043549	430.809479	1164.768921	-442.370087	-212.167252	1199.520752	-378.868439	376.418762	868.614990	-326.453400	-154.066589	895.798950	-401.720032	98.650589	1054.571045	565.168152	19.571091	900.746216	571.014771	215.503815
-425.559845	228.460968	956.168823	-424.550110	-33.105579	958.507813	-511.674042	246.024963	575.158691	-461.408051	-90.107735	581.905579	-513.527039	285.664948	87.798462	-529.262451	-135.125549	104.230263	-461.287231	330.241058	1439.328369	-401.930328	-79.660896	1454.706665	-373.075867	122.975906	1459.579956	-389.389893	127.436592	1757.813477	-491.022644	430.801025	1164.826294	-442.413269	-212.175003	1199.451782	-378.823456	376.455750	868.662659	-326.550873	-153.973572	895.752075	-401.699432	98.637314	1054.567993	565.190674	19.392693	900.779419	571.137756	215.322357
-425.567261	228.451324	956.178955	-424.538971	-33.089439	958.500977	-511.690857	246.017273	575.149109	-461.385468	-90.097290	581.885681	-513.538940	285.666870	87.797707	-529.213501	-135.095963	104.195503	-461.308380	330.183380	1439.340942	-401.961914	-79.730865	1454.677246	-373.114197	122.917488	1459.577515	-389.543854	127.345490	1757.840576	-491.008606	430.774170	1164.868652	-442.488708	-212.172028	1199.386719	-378.790588	376.524048	868.686707	-326.633057	-153.871933	895.710571	-401.698151	98.636002	1054.569824	565.254944	19.247623	900.787170	571.253235	215.162613
-425.566925	228.466812	956.172791	-424.541962	-33.084373	958.459106	-511.686401	246.040237	575.153931	-461.347839	-90.051155	581.874756	-513.528137	285.668854	87.793388	-529.219055	-135.104980	104.204666	-461.471313	330.001129	1439.190186	-401.972473	-79.804680	1454.658447	-373.142151	122.842773	1459.571655	-389.712646	127.259094	1757.846436	-491.004333	430.830994	1164.886353	-442.539001	-212.160446	1199.354370	-378.747162	376.604523	868.754211	-326.719360	-153.794693	895.657593	-401.687622	98.632683	1054.543091	565.301270	19.077845	900.818909	571.352051	214.958389
-425.572418	228.463013	956.188354	-424.560364	-33.068554	958.466736	-511.705078	246.066757	575.156616	-461.305573	-90.053703	581.888123	-513.574280	285.679504	87.802536	-529.251770	-135.114761	104.217896	-461.353760	330.067413	1439.387207	-401.999603	-79.860992	1454.626221	-373.179474	122.772644	1459.562866	-389.867889	127.168373	1757.923828	-490.975555	430.803741	1164.948364	-442.616882	-212.145874	1199.287598	-378.708221	376.657501	868.817749	-326.830017	-153.712128	895.593567	-401.704803	98.634666	1054.555908	565.297729	18.822060	900.844971	571.455566	214.722778
-425.573578	228.462875	956.189331	-424.561981	-33.067726	958.467896	-511.698975	246.032196	575.169128	-461.295319	-90.052719	581.890198	-513.579346	285.692444	87.808128	-529.207581	-135.092834	104.207291	-461.386932	329.999054	1439.433350	-402.027344	-79.926163	1454.589844	-373.230286	122.722557	1459.573608	-390.029663	127.078972	1757.952881	-490.973419	430.801361	1164.988647	-442.678833	-212.171356	1199.232422	-378.667511	376.715973	868.875000	-326.962128	-153.649887	895.521851	-401.705353	98.635040	1054.556763	565.476990	18.499851	900.873840	571.988892	213.966568
-425.576935	228.457001	956.188354	-424.554688	-33.109325	958.428040	-511.693146	246.012741	575.173950	-461.305420	-90.055069	581.872253	-513.561340	285.661163	87.800789	-529.213501	-135.097610	104.201241	-461.570221	329.832520	1439.269775	-402.054596	-79.992271	1454.545288	-373.272736	122.645828	1459.548462	-390.201782	126.982887	1757.989014	-490.981781	430.848480	1165.017090	-442.738556	-212.168625	1199.169922	-378.621948	376.768433	868.922485	-327.052643	-153.561768	895.455261	-401.699036	98.597679	1054.535400	565.450806	18.217422	900.885986	572.081482	213.692612
-425.566986	228.467728	956.180664	-424.529419	-33.117912	958.423340	-511.696350	246.007050	575.169495	-461.231323	-90.061821	581.850891	-513.565125	285.660980	87.799782	-529.167603	-135.079865	104.202576	-461.468201	329.905640	1439.461548	-402.087738	-80.054260	1454.483765	-373.317383	122.593658	1459.549194	-390.363159	126.893066	1758.013184	-490.966309	430.825928	1165.062622	-442.791351	-212.194519	1199.093384	-378.590118	376.818207	868.959473	-327.168427	-153.531525	895.372192	-401.687897	98.601151	1054.530762	565.310730	18.085167	900.877930	571.729980	214.024384
-425.554382	228.457611	956.175964	-424.479034	-33.181461	958.416992	-511.688263	245.985229	575.152527	-461.223572	-90.066345	581.862793	-513.575989	285.691986	87.803963	-529.177795	-135.087616	104.189590	-461.520630	329.863098	1439.484009	-402.089539	-80.122276	1454.418457	-373.367676	122.538170	1459.539917	-390.523621	126.801392	1758.031616	-490.952393	430.827240	1165.092651	-442.847748	-212.195313	1199.020386	-378.532562	376.906830	869.015747	-327.290649	-153.476105	895.267944	-401.662048	98.566872	1054.526611	565.358398	17.830793	900.906494	571.866821	213.758331
-425.560822	228.462189	956.167847	-424.462372	-33.174519	958.406677	-511.691010	245.983917	575.150269	-461.201843	-90.042068	581.847778	-513.561279	285.674255	87.789932	-529.163574	-135.079376	104.187950	-461.552063	329.816254	1439.501587	-402.132782	-80.180840	1454.355591	-373.424805	122.488541	1459.523682	-390.678589	126.725998	1758.059937	-490.958069	430.831879	1165.143311	-442.915741	-212.178741	1198.949097	-378.499542	376.952301	869.059265	-327.393951	-153.423523	895.173950	-401.660797	98.573898	1054.518311	565.398254	17.573292	900.912109	571.986877	213.471924
-425.574280	228.440033	956.159607	-424.426575	-33.197971	958.396240	-511.686493	245.994141	575.150513	-461.200195	-90.058601	581.862000	-513.572510	285.675140	87.790466	-529.162415	-135.082657	104.186775	-461.614655	329.779510	1439.536255	-402.171997	-80.225441	1454.296875	-373.478516	122.443558	1459.499634	-390.825592	126.645248	1758.079590	-490.956940	430.810944	1165.155762	-442.972839	-212.192566	1198.857178	-378.457123	376.988007	869.102478	-327.482422	-153.415634	895.102051	-401.649506	98.554649	1054.508911	565.398132	17.223858	900.924988	572.100098	213.158035
-425.566986	228.438492	956.152832	-424.417328	-33.200073	958.390381	-511.643280	245.916962	575.133545	-461.136963	-90.052971	581.830078	-513.534729	285.669952	87.783897	-529.152527	-135.078842	104.182060	-461.659698	329.742157	1439.577026	-402.211060	-80.266457	1454.245850	-373.561249	122.398132	1459.506226	-390.972168	126.571487	1758.110352	-490.995636	430.789673	1165.206787	-443.031494	-212.184250	1198.786377	-378.421387	377.046204	869.142883	-327.586304	-153.386993	895.021057	-401.649017	98.553314	1054.504517	565.355347	16.925072	900.948730	572.141418	212.900940
-425.548615	228.460281	956.175537	-424.404358	-33.187527	958.384216	-511.635956	245.906845	575.144592	-461.044830	-90.024292	581.831543	-513.544067	285.658752	87.791664	-529.144043	-135.096649	104.217789	-461.725067	329.696045	1439.591431	-402.238647	-80.311752	1454.215454	-373.603241	122.357224	1459.515381	-391.096313	126.524551	1758.089478	-491.022095	430.794067	1165.250488	-443.075928	-212.164078	1198.723755	-378.405304	377.063843	869.187561	-327.691650	-153.370560	894.956543	-401.646729	98.559227	1054.515991	565.334412	16.596308	900.977600	572.229858	212.595947
-425.549744	228.392639	956.166748	-424.357422	-33.216042	958.410095	-511.614929	245.897400	575.136658	-461.027771	-90.116867	581.822632	-513.570068	285.647614	87.795143	-529.202576	-135.116928	104.229965	-461.760742	329.655579	1439.626831	-402.271332	-80.343361	1454.156128	-373.660187	122.315514	1459.487061	-391.250366	126.404831	1758.153320	-491.039703	430.757385	1165.277710	-443.126648	-212.098389	1198.636841	-378.371613	377.124847	869.239075	-327.545471	-153.120590	895.023499	-401.642273	98.528404	1054.528809	565.338867	16.264837	900.992798	572.364685	212.219864
-425.531830	228.371582	956.167236	-424.317993	-33.267147	958.410461	-511.611511	245.871231	575.123169	-460.952240	-90.098961	581.841797	-513.580383	285.651154	87.785049	-529.139587	-135.100739	104.223244	-461.854950	329.626282	1439.640259	-402.301544	-80.387192	1454.093262	-373.706665	122.288292	1459.470093	-391.383087	126.327812	1758.170532	-491.086548	430.747589	1165.295654	-443.191956	-212.091248	1198.585327	-378.344849	377.136078	869.266907	-327.598694	-153.065430	894.966858	-401.628052	98.494026	1054.532715	565.324768	15.868045	901.014343	572.525330	211.801270
-425.523010	228.371994	956.160767	-424.308716	-33.268749	958.403625	-511.616699	245.852036	575.123962	-460.878387	-90.114113	581.806702	-513.581604	285.651611	87.783257	-529.096558	-135.081085	104.212418	-461.912598	329.592041	1439.648071	-402.328156	-80.420944	1454.047852	-373.783386	122.258202	1459.445068	-391.495789	126.262398	1758.177002	-491.130402	430.739655	1165.334351	-443.265167	-212.137497	1198.537842	-378.330841	377.158600	869.294128	-327.937134	-153.310898	894.723755	-401.627472	98.493340	1054.528076	565.318726	15.501287	901.055908	572.633484	211.413788
-425.537109	228.332657	956.146362	-424.310852	-33.275444	958.399902	-511.597748	245.843491	575.127502	-460.872528	-90.162376	581.786682	-513.548706	285.657867	87.772339	-529.193787	-135.113388	104.235451	-461.970215	329.557281	1439.655273	-402.360809	-80.456841	1454.034790	-373.839020	122.222511	1459.442261	-391.609741	126.191299	1758.188965	-491.172607	430.715027	1165.346069	-443.313782	-212.096405	1198.444458	-378.315735	377.183014	869.333557	-327.789551	-153.048508	894.789001	-401.636993	98.475441	1054.519287	565.309204	15.070535	901.095642	572.752502	211.026779
-425.532715	228.330307	956.140442	-424.305206	-33.276016	958.394653	-511.596954	245.843124	575.127930	-460.837524	-90.183792	581.812500	-513.553223	285.648071	87.781685	-529.130493	-135.103134	104.242393	-462.035065	329.531830	1439.666626	-402.392212	-80.494286	1453.993164	-373.910919	122.181709	1459.409058	-391.691772	126.131927	1758.191162	-491.223053	430.691437	1165.344238	-443.399628	-212.095749	1198.376709	-378.314392	377.224548	869.361633	-327.852600	-153.066330	894.736511	-401.638184	98.474342	1054.515137	565.415894	14.512583	901.140869	573.249573	210.102722
-425.518738	228.331696	956.129944	-424.292114	-33.275658	958.383789	-511.644989	245.867355	575.139160	-460.822144	-90.205482	581.747681	-513.607178	285.659790	87.790733	-529.124878	-135.101364	104.243629	-462.087738	329.494659	1439.682617	-402.436707	-80.523201	1453.959473	-373.981689	122.147865	1459.406494	-391.792236	126.065559	1758.196289	-491.268005	430.694153	1165.385742	-443.478790	-212.139908	1198.368896	-378.302185	377.221527	869.382690	-328.200928	-153.290115	894.517700	-401.637878	98.474968	1054.507690	565.382629	14.013433	901.156433	573.387695	209.618286
-425.550995	228.301117	956.149963	-424.293365	-33.278019	958.383667	-511.570892	245.776474	575.136292	-460.806244	-90.189461	581.763245	-513.554810	285.652405	87.783218	-529.120544	-135.098633	104.240532	-462.181305	329.460541	1439.681763	-402.484100	-80.544228	1453.935425	-374.056519	122.100349	1459.408081	-391.847076	126.027946	1758.160889	-491.304871	430.694366	1165.382324	-443.533722	-212.098724	1198.301636	-378.289612	377.244659	869.403137	-328.051758	-153.078674	894.603027	-401.659149	98.453865	1054.518799	565.290894	13.673850	901.166626	573.226685	209.596375
-425.539642	228.291611	956.143616	-424.261993	-33.330196	958.384460	-511.629303	245.834000	575.145203	-460.776184	-90.193481	581.796814	-513.559265	285.645172	87.787117	-529.134949	-135.099991	104.236542	-462.252716	329.439789	1439.695435	-402.539093	-80.572884	1453.919189	-374.120056	122.083099	1459.401611	-391.911591	125.977570	1758.157837	-491.354736	430.656494	1165.385742	-443.594543	-212.115723	1198.250610	-378.297699	377.242004	869.409180	-328.055389	-153.008301	894.601746	-401.646973	98.427254	1054.518188	565.220215	13.125082	901.161194	573.364990	209.139938
-425.509094	228.313766	956.157043	-424.243378	-33.321087	958.377380	-511.644135	245.861862	575.163879	-460.751099	-90.181259	581.802979	-513.605652	285.655121	87.784393	-529.122803	-135.094772	104.232666	-462.317322	329.408630	1439.712646	-402.591614	-80.613342	1453.890503	-374.195648	122.048203	1459.396118	-391.987305	125.902969	1758.189697	-491.392059	430.676453	1165.384766	-443.646149	-212.151337	1198.232300	-378.304016	377.278961	869.441467	-328.136993	-153.049164	894.572693	-401.636810	98.434128	1054.524902	565.312317	12.461928	901.207458	573.909546	208.097122
-425.555084	228.320251	956.156799	-424.246948	-33.331795	958.373413	-511.671722	245.894653	575.169434	-460.738586	-90.171097	581.795898	-513.619202	285.653320	87.793404	-529.139282	-135.100067	104.235016	-462.423126	329.367889	1439.694946	-402.659363	-80.639511	1453.886719	-374.264496	122.024269	1459.396973	-392.031097	125.857224	1758.178101	-491.448547	430.668915	1165.399048	-443.706909	-212.204041	1198.224243	-378.309204	377.258728	869.465698	-328.218903	-153.050415	894.542908	-401.666809	98.434319	1054.523926	565.222717	12.017532	901.219360	573.749695	208.066605
-425.354340	228.036163	956.130371	-423.530212	-33.694542	958.670532	-511.552307	245.740967	575.122803	-460.681885	-90.129829	581.894897	-513.541504	285.646027	87.774086	-529.119385	-135.093826	104.230049	-462.500641	329.329742	1439.693237	-402.722229	-80.674164	1453.872681	-374.348450	121.985176	1459.376709	-392.052795	125.836517	1758.162842	-491.496460	430.662872	1165.398560	-443.756561	-212.202988	1198.213379	-378.348541	377.261871	869.461060	-328.253662	-153.033401	894.544678	-401.342468	98.276031	1054.689575	565.187378	11.521932	901.240723	573.868225	207.558151
-425.356903	228.015930	956.126648	-423.479401	-33.775555	958.671204	-511.547699	245.734512	575.118469	-460.682709	-90.171867	581.883850	-513.518799	285.653534	87.772751	-529.124939	-135.095428	104.234497	-462.556580	329.303223	1439.705200	-402.786774	-80.701866	1453.883057	-374.407806	121.952034	1459.377808	-392.089325	125.808281	1758.160400	-491.544708	430.638824	1165.413452	-443.813202	-212.214142	1198.195801	-378.379456	377.286591	869.475830	-328.294037	-153.069366	894.544983	-401.337616	98.231392	1054.692627	565.178345	10.930316	901.230469	574.066101	207.001312
-425.385864	227.997345	956.128174	-423.495178	-33.782280	958.663086	-511.471588	245.636246	575.113281	-460.664032	-90.173477	581.874146	-513.464600	285.633209	87.772804	-529.126770	-135.088684	104.230331	-462.629578	329.285217	1439.710449	-402.869537	-80.721947	1453.846680	-374.474518	121.911072	1459.352051	-392.094116	125.786736	1758.134521	-491.599609	430.626282	1165.409302	-443.856110	-212.276367	1198.179565	-378.405365	377.250061	869.475769	-328.332184	-153.064392	894.530029	-401.362732	98.216362	1054.689941	565.208984	10.373676	901.260681	574.299988	206.396576
-425.623383	228.289551	956.164795	-424.239716	-33.407722	958.341064	-511.583710	245.764740	575.148071	-460.684174	-90.215378	581.735229	-513.556030	285.635376	87.784409	-529.101746	-135.096832	104.238159	-462.679840	329.242279	1439.707886	-402.934906	-80.763489	1453.836060	-374.562531	121.895653	1459.353027	-392.098206	125.774048	1758.115234	-491.663177	430.599335	1165.406616	-443.917267	-212.355667	1198.200562	-378.436005	377.269196	869.472717	-328.589600	-153.296951	894.388916	-401.731445	98.372467	1054.520020	565.225952	9.777202	901.289856	574.559326	205.757584
-425.520050	228.123962	956.137268	-423.808441	-33.627106	958.518127	-511.509399	245.678726	575.121338	-460.679108	-90.203316	581.814575	-513.523315	285.642548	87.785240	-529.130188	-135.114456	104.251686	-462.741486	329.239563	1439.708252	-403.020508	-80.810669	1453.837158	-374.614960	121.861549	1459.353149	-392.095245	125.765205	1758.098877	-491.710663	430.565979	1165.423340	-443.954865	-212.353806	1198.157593	-378.491150	377.269348	869.481140	-328.381104	-153.083878	894.549622	-401.543945	98.284508	1054.612793	565.304932	9.055560	901.307068	575.089600	204.751373
-425.524261	228.077362	956.130737	-423.735504	-33.686775	958.548096	-511.825867	246.011871	575.176331	-460.662292	-90.186462	581.852478	-513.715027	285.688049	87.811012	-529.139160	-135.100113	104.231163	-462.834961	329.185913	1439.696289	-403.083252	-80.847633	1453.827148	-374.704010	121.835358	1459.333252	-392.084137	125.769318	1758.084839	-491.781860	430.548248	1165.418823	-444.003998	-212.394928	1198.146118	-378.549408	377.248077	869.486206	-328.363068	-153.099945	894.564148	-401.527283	98.251617	1054.628418	565.338318	8.404851	901.340515	575.348450	204.149872
-425.721588	228.283310	956.181580	-424.246918	-33.423828	958.330444	-511.979614	246.140472	575.213989	-460.682709	-90.216637	581.754089	-513.803772	285.681000	87.801582	-529.130432	-135.096909	104.230743	-462.877594	329.163971	1439.692871	-403.144684	-80.871742	1453.811035	-374.759277	121.818939	1459.349243	-392.053650	125.799286	1758.023926	-491.850006	430.519379	1165.414063	-444.145172	-212.240234	1198.093018	-378.641418	377.232635	869.473450	-328.365662	-153.108170	894.574646	-401.798981	98.359085	1054.526611	565.446533	7.775050	901.387451	575.660461	203.508286
-425.761841	228.243301	956.157959	-424.285065	-33.408871	958.304382	-511.992126	246.134247	575.215698	-460.710327	-90.220238	581.759277	-513.815186	285.709198	87.814201	-529.106079	-135.132935	104.228188	-462.938232	329.154144	1439.692505	-403.215118	-80.903648	1453.805542	-374.838013	121.794708	1459.336182	-392.033966	125.800514	1758.003052	-491.910217	430.493225	1165.412476	-444.210632	-212.322906	1198.094849	-378.703308	377.218079	869.475891	-328.610199	-153.382965	894.432129	-401.838715	98.346039	1054.501953	565.438171	7.253232	901.456970	575.686035	203.278915
-425.798370	228.218948	956.180054	-424.270569	-33.424084	958.310059	-511.995239	246.134567	575.193848	-460.729675	-90.263870	581.782593	-513.793396	285.665314	87.789909	-529.192383	-135.126007	104.232086	-463.133575	329.001648	1439.514404	-403.269562	-80.938690	1453.812378	-374.899506	121.757103	1459.340454	-392.029205	125.779388	1758.020752	-491.995941	430.496948	1165.394653	-444.247986	-212.372223	1198.092285	-378.810120	377.163177	869.455078	-328.607300	-153.420425	894.431580	-401.858887	98.324631	1054.518066	565.367676	6.543347	901.514038	575.945557	202.605438
-425.833069	228.254776	956.181702	-424.340485	-33.356407	958.273865	-512.051941	246.138550	575.207520	-460.740021	-90.268791	581.727783	-513.795288	285.681610	87.786385	-529.206665	-135.134705	104.214302	-463.043213	329.101990	1439.685669	-403.320709	-80.955032	1453.801880	-374.947754	121.736046	1459.327148	-392.003021	125.776344	1758.012451	-492.051697	430.399994	1165.404053	-444.263550	-212.350082	1198.071777	-378.895782	377.138824	869.453247	-328.575836	-153.438629	894.440369	-401.895996	98.359390	1054.497314	565.331360	5.876176	901.542908	576.228271	201.882172
-425.878143	228.216812	956.154907	-424.350403	-33.370449	958.264587	-512.065674	246.165207	575.212097	-460.704590	-90.215378	581.707520	-513.838013	285.700500	87.797615	-529.154968	-135.126648	104.224068	-463.084045	329.086884	1439.693604	-403.392029	-80.980446	1453.803467	-375.013000	121.718384	1459.310547	-391.988129	125.782501	1757.992920	-492.128571	430.373260	1165.391724	-444.310150	-212.386490	1198.090820	-378.992157	377.102814	869.444519	-328.580292	-153.501801	894.432373	-401.926086	98.343086	1054.479736	565.285400	5.212904	901.582520	576.505066	201.177856
-425.915649	228.248093	956.178284	-424.388214	-33.355843	958.273743	-512.063660	246.148666	575.195190	-460.699799	-90.208977	581.699097	-513.796021	285.690674	87.789261	-529.103394	-135.115616	104.209396	-463.130981	329.070496	1439.692749	-403.436340	-80.993958	1453.803345	-375.054688	121.712608	1459.302490	-391.973694	125.786369	1757.976929	-492.218628	430.327850	1165.397705	-444.338745	-212.412231	1198.101440	-379.098328	377.079285	869.410828	-328.559662	-153.564011	894.467407	-401.969910	98.360634	1054.497559	565.256531	4.402597	901.633789	576.992371	200.129791
-425.976715	228.211792	956.158020	-424.421082	-33.386417	958.278442	-512.111755	246.158432	575.180054	-460.704712	-90.215820	581.699158	-513.791443	285.689575	87.788910	-529.144104	-135.139954	104.238869	-463.167206	329.085602	1439.692139	-403.470856	-81.003326	1453.828125	-375.123901	121.688522	1459.292358	-391.963654	125.786926	1757.973022	-492.296143	430.303192	1165.386353	-444.353363	-212.400345	1198.097412	-379.194641	377.031769	869.399109	-328.538361	-153.620575	894.475037	-402.016876	98.339005	1054.489746	565.143372	3.679775	901.646545	577.257874	199.381165
-426.021637	228.208252	956.164734	-424.448608	-33.384571	958.289917	-511.874054	245.849289	575.114624	-460.756622	-90.233231	581.705933	-513.607605	285.662567	87.762398	-529.167419	-135.130707	104.240837	-463.223480	329.061249	1439.683594	-403.522095	-81.028465	1453.824341	-375.163940	121.687180	1459.287354	-391.968872	125.786728	1757.958984	-492.374634	430.296204	1165.380981	-444.407837	-212.439819	1198.102051	-379.309265	377.000244	869.374146	-328.538818	-153.661819	894.498291	-402.053497	98.341476	1054.498779	565.002258	2.961578	901.670288	577.546997	198.593048
-426.035858	228.231842	956.160950	-424.455841	-33.403259	958.290771	-511.884888	245.801941	575.118469	-460.725952	-90.168449	581.759094	-513.605347	285.666138	87.764679	-529.092590	-135.084534	104.196434	-463.269379	329.049103	1439.652588	-403.567627	-81.054253	1453.824951	-375.214600	121.681267	1459.282959	-391.965851	125.813293	1757.913696	-492.468048	430.262054	1165.355469	-444.404907	-212.403458	1198.098755	-379.425232	376.909302	869.352600	-328.285431	-153.489777	894.661255	-402.072968	98.346092	1054.499390	564.884583	2.209782	901.688110	577.842468	197.855606
-426.053436	228.186523	956.166931	-424.405914	-33.440849	958.315125	-511.840546	245.750168	575.077332	-460.808838	-90.244507	581.773743	-513.561035	285.648529	87.757416	-529.178223	-135.117386	104.204910	-463.314362	329.037659	1439.630127	-403.604919	-81.039627	1453.828247	-375.249908	121.667389	1459.271240	-391.993134	125.789703	1757.946777	-492.536926	430.256622	1165.356812	-444.440613	-212.433472	1198.114380	-379.551880	376.872894	869.333862	-328.507233	-153.782669	894.519226	-402.072601	98.317398	1054.518311	564.755798	1.442413	901.723999	578.154236	197.034576
-426.136902	228.259079	956.157227	-424.555664	-33.384415	958.265320	-511.982361	245.853317	575.114258	-460.797394	-90.192482	581.719666	-513.633606	285.658875	87.765594	-529.136536	-135.122574	104.192009	-463.345642	329.037872	1439.628418	-403.632599	-81.041618	1453.835205	-375.309509	121.677910	1459.266968	-392.015808	125.787674	1757.940674	-492.623444	430.232208	1165.333618	-444.449921	-212.472214	1198.123657	-379.684204	376.816254	869.301880	-328.530243	-153.820602	894.517273	-402.166565	98.361153	1054.483276	564.741150	0.792313	901.758240	578.453430	196.306808
-425.992859	228.009674	956.120728	-423.943237	-33.740223	958.533691	-511.844177	245.641357	575.064148	-460.782410	-90.151566	581.830566	-513.480408	285.636841	87.746574	-528.812683	-134.985764	104.064095	-463.400177	329.041809	1439.591064	-403.646698	-81.046318	1453.823975	-375.356018	121.658401	1459.255005	-392.032928	125.816490	1757.897827	-492.700165	430.188568	1165.289795	-444.467957	-212.502029	1198.122314	-379.792511	376.754791	869.267761	-328.533264	-153.870514	894.526550	-401.899170	98.212296	1054.624023	564.587402	0.055972	901.782654	578.713989	195.545670
-426.035339	227.994080	956.135620	-423.954773	-33.751617	958.554321	-511.879974	245.643204	575.068298	-460.796265	-90.189102	581.858521	-513.501160	285.657715	87.730019	-529.199097	-135.168854	104.199059	-463.427155	329.038818	1439.599121	-403.689362	-81.050789	1453.823608	-375.394379	121.672661	1459.240234	-392.064331	125.829597	1757.893677	-492.788849	430.161255	1165.277588	-444.465790	-212.539032	1198.154053	-379.895721	376.699646	869.233582	-328.538788	-153.917068	894.534119	-401.935638	98.203621	1054.643921	564.466248	-0.676534	901.799683	578.974670	194.788849
-426.083862	227.954819	956.108398	-423.985168	-33.771393	958.540466	-511.973541	245.698761	575.056396	-460.797119	-90.186127	581.863953	-513.539063	285.676239	87.725662	-529.164490	-135.159622	104.186356	-463.474457	329.042297	1439.577759	-403.712036	-81.031052	1453.814941	-375.442108	121.690414	1459.239624	-392.162415	125.724503	1757.886353	-492.887604	430.141144	1165.265625	-444.488281	-212.581787	1198.144897	-380.038696	376.642853	869.187012	-328.555847	-153.973770	894.520935	-401.977997	98.180733	1054.624023	564.294861	-1.389161	901.770325	579.238892	194.080307
-426.151855	227.937256	956.092712	-424.041962	-33.772800	958.543823	-511.950897	245.649582	575.037903	-460.791351	-90.167137	581.843933	-513.527588	285.673492	87.702553	-529.195923	-135.171814	104.191170	-463.509918	329.064575	1439.575928	-403.734650	-81.030907	1453.804565	-375.494171	121.687218	1459.226318	-392.184204	125.778557	1757.847778	-492.961945	430.130219	1165.263062	-444.489136	-212.609802	1198.152222	-380.177429	376.588654	869.154968	-328.551361	-154.005814	894.531799	-402.035950	98.179405	1054.616699	564.148560	-2.126871	901.751648	579.580261	193.266983
-426.173737	227.947357	956.096252	-424.071777	-33.760002	958.533447	-512.059143	245.720856	575.074402	-460.789063	-90.163757	581.837219	-513.538269	285.689514	87.703789	-529.169495	-135.167175	104.190247	-463.559479	329.058258	1439.565552	-403.755219	-81.019203	1453.806030	-375.523560	121.698769	1459.225952	-392.253387	125.756256	1757.886963	-493.044098	430.100677	1165.251465	-444.400635	-212.809830	1198.202271	-380.291534	376.533539	869.148804	-328.605713	-154.047760	894.547363	-402.065765	98.184982	1054.614258	563.950439	-2.917789	901.711670	579.928162	192.425003
-426.213287	227.960342	956.096802	-424.133575	-33.755741	958.536560	-512.023682	245.629059	575.070496	-460.808197	-90.153831	581.814575	-513.499451	285.656769	87.707726	-529.174438	-135.163177	104.183952	-463.605743	329.070435	1439.574951	-403.771881	-80.996452	1453.794067	-375.549683	121.718094	1459.227905	-392.288391	125.761169	1757.886719	-493.131348	430.048676	1165.233398	-444.413391	-212.826889	1198.201782	-380.419952	376.486206	869.112366	-328.628723	-154.115784	894.536011	-402.114716	98.192566	1054.615723	563.757324	-3.652356	901.697998	580.210815	191.755692
-426.228302	227.928726	956.091858	-424.105743	-33.796570	958.555908	-512.043091	245.600479	575.048767	-460.813385	-90.132767	581.851013	-513.488953	285.654877	87.704796	-529.135559	-135.150742	104.190025	-463.668579	329.064148	1439.551392	-403.790955	-80.991882	1453.796997	-375.608521	121.718727	1459.211914	-392.327240	125.796715	1757.893799	-493.211121	430.048340	1165.204834	-444.429657	-212.847717	1198.213501	-380.558716	376.453461	869.099915	-328.642181	-154.158859	894.545471	-402.121063	98.169029	1054.625854	563.663330	-4.313165	901.683716	580.514099	191.048538
-426.287567	227.941681	956.098450	-424.163483	-33.780437	958.550293	-512.132019	245.632889	575.081299	-460.894470	-90.167679	581.824951	-513.500366	285.656677	87.706764	-529.149536	-135.160706	104.183968	-463.712677	329.086060	1439.531616	-403.821930	-80.976830	1453.818237	-375.641693	121.734612	1459.205811	-392.379639	125.801376	1757.889526	-493.299896	430.006805	1165.195190	-444.440857	-212.842178	1198.234375	-380.680725	376.404510	869.076538	-328.687286	-154.202438	894.543823	-402.178467	98.179207	1054.626099	563.539429	-4.982776	901.663452	580.775208	190.344055
-426.315704	227.962494	956.107910	-424.223785	-33.757095	958.523376	-512.158691	245.614655	575.068665	-460.885986	-90.114639	581.821533	-513.505127	285.657562	87.704849	-529.139893	-135.179260	104.157028	-463.907440	328.964294	1439.341309	-403.847198	-80.952881	1453.811279	-375.691010	121.757935	1459.194092	-392.428467	125.833351	1757.885376	-493.406586	430.043243	1165.154541	-444.455719	-212.864319	1198.239624	-380.808380	376.369507	869.052612	-328.716919	-154.241913	894.521790	-402.213745	98.184982	1054.615479	563.392761	-5.640095	901.649414	581.030945	189.706039
-426.396301	227.960907	956.076111	-424.327179	-33.757893	958.521301	-512.184204	245.594330	575.058838	-460.945221	-90.177338	581.849548	-513.491394	285.664063	87.688393	-528.554626	-134.841537	103.847038	-463.958099	328.979950	1439.340210	-403.877625	-80.939095	1453.812988	-375.749023	121.771248	1459.178833	-392.492096	125.854431	1757.845825	-493.479004	430.013763	1165.121216	-444.489685	-212.879684	1198.240112	-380.925293	376.321198	869.036682	-328.769318	-154.275604	894.529175	-402.285583	98.192963	1054.593628	563.254028	-6.364386	901.598328	581.406006	188.891663
-426.408325	227.937225	956.067810	-424.275055	-33.796375	958.540466	-512.328003	245.699463	575.096802	-460.967377	-90.149902	581.832275	-513.553833	285.660248	87.704758	-529.189392	-135.205841	104.145981	-463.866821	329.108795	1439.474243	-403.919647	-80.929756	1453.800415	-375.767822	121.782715	1459.189453	-392.530945	125.888489	1757.856934	-493.559784	429.975189	1165.147461	-444.498260	-212.867401	1198.253540	-381.048431	376.271667	869.014465	-328.811523	-154.294586	894.528809	-402.278107	98.177597	1054.601807	563.075684	-7.091750	901.538025	581.720337	188.151199
-426.442902	227.927948	956.068420	-424.315002	-33.788223	958.543640	-512.299927	245.594284	575.088440	-460.998413	-90.170799	581.840332	-513.509155	285.657745	87.689415	-528.822876	-135.007645	104.013794	-463.907990	329.134064	1439.480347	-403.928711	-80.905815	1453.802979	-375.808838	121.797791	1459.197876	-392.573639	125.914459	1757.857178	-493.644745	429.952271	1165.122559	-444.637085	-212.677658	1198.225708	-381.165802	376.197754	868.993469	-328.855621	-154.311234	894.504822	-402.317017	98.177574	1054.604126	563.060791	-7.542289	901.385132	581.989990	187.656616
-426.464874	227.935532	956.088562	-424.324371	-33.800728	958.555115	-512.319275	245.542877	575.069458	-460.984955	-90.120598	581.869751	-513.498718	285.656708	87.684387	-529.118652	-135.183578	104.101753	-463.982727	329.124390	1439.477295	-403.964783	-80.899155	1453.816528	-375.863159	121.819160	1459.186279	-392.602570	125.946274	1757.893677	-493.726868	429.960419	1165.106934	-444.679718	-212.654938	1198.206909	-381.275299	376.150848	868.985718	-328.904663	-154.328430	894.503479	-402.340698	98.172882	1054.621826	562.713684	-8.322809	901.350281	582.191162	186.908966
-426.505219	227.926712	956.084167	-424.364075	-33.798481	958.574219	-512.349487	245.539383	575.071228	-461.068634	-90.205711	581.864624	-513.491028	285.671722	87.697617	-528.811401	-135.005661	103.993538	-464.026062	329.115540	1439.461548	-403.983521	-80.881607	1453.818726	-375.894104	121.842010	1459.189331	-392.651733	125.986359	1757.899048	-493.815704	429.936951	1165.098022	-444.625885	-212.808777	1198.291626	-381.378235	376.098450	868.935730	-328.952789	-154.328186	894.532288	-402.378571	98.178459	1054.628662	562.493469	-8.976170	901.293457	582.428101	186.243301
-426.552368	227.949905	956.078003	-424.466827	-33.758656	958.524475	-512.456543	245.634552	575.073914	-461.096008	-90.230141	581.859558	-513.557190	285.649628	87.666687	-528.789551	-135.007751	103.985863	-464.080231	329.145050	1439.445435	-404.007904	-80.868324	1453.832520	-375.932007	121.848618	1459.185303	-392.700500	126.026352	1757.903442	-493.899414	429.922180	1165.068481	-444.686279	-212.788071	1198.307007	-381.478455	376.069855	868.935303	-329.023499	-154.342758	894.530090	-402.440094	98.188988	1054.597656	562.318726	-9.608118	901.230469	582.691467	185.639603
-426.625824	227.988434	956.081116	-424.565552	-33.739010	958.488281	-512.546631	245.711823	575.100403	-461.106750	-90.228439	581.834839	-513.622375	285.671722	87.681427	-528.772888	-135.001724	103.984947	-464.122101	329.152924	1439.423584	-404.047424	-80.849648	1453.842285	-375.966431	121.869225	1459.182007	-392.746033	126.073593	1757.903320	-494.003967	429.916565	1165.059692	-444.749176	-212.785355	1198.316650	-381.589752	376.030457	868.896423	-329.062958	-154.326584	894.546326	-402.517029	98.201218	1054.579224	562.207214	-10.149039	901.199524	582.985840	184.965469
-426.705780	228.097244	956.086792	-424.796692	-33.622730	958.388550	-512.606201	245.696335	575.104858	-461.114044	-90.257492	581.814453	-513.836060	286.002869	87.914177	-528.774658	-135.002136	103.987473	-464.182404	329.160095	1439.405640	-404.065979	-80.836731	1453.847412	-376.031281	121.888710	1459.156738	-392.740692	126.243187	1757.886108	-494.083069	429.895355	1165.023804	-444.795685	-212.761078	1198.320679	-381.658783	376.029419	868.884399	-329.149933	-154.299713	894.548218	-402.634125	98.261497	1054.523560	561.960999	-10.757914	901.100647	583.173035	184.334854
-426.827576	228.162689	956.073853	-425.082458	-33.494419	958.278198	-512.598877	245.656387	575.086914	-461.126984	-90.272095	581.755249	-513.831543	286.046844	87.946701	-528.784241	-135.015289	103.967987	-464.245270	329.162842	1439.370117	-404.098175	-80.829407	1453.847656	-376.067871	121.923210	1459.163086	-392.801697	126.282127	1757.843384	-494.168945	429.888885	1164.987427	-444.841583	-212.741196	1198.342285	-381.735138	376.006287	868.854980	-329.219604	-154.316437	894.538879	-402.785370	98.308159	1054.449951	561.732544	-11.256155	901.010315	583.310059	183.836487
-426.862213	228.137726	956.071594	-425.074066	-33.513344	958.287720	-512.662170	245.662247	575.088806	-461.185486	-90.298615	581.749939	-513.862549	286.101654	87.984283	-528.848328	-135.038528	103.965088	-464.299652	329.166565	1439.356079	-404.116699	-80.798264	1453.857788	-376.122559	121.938400	1459.156738	-392.820648	126.333763	1757.884277	-494.250824	429.890533	1164.973633	-444.884399	-212.688370	1198.331299	-381.802704	375.995270	868.814392	-329.265045	-154.264771	894.544312	-402.804565	98.294403	1054.454956	561.420776	-11.826924	900.901550	583.448608	183.292145
-426.889130	228.166016	956.082703	-425.136017	-33.502609	958.288818	-512.755493	245.748413	575.114624	-461.178894	-90.276138	581.738037	-513.951904	286.142761	88.019371	-528.822266	-135.036453	103.967918	-464.362122	329.184906	1439.339111	-404.152649	-80.777779	1453.847290	-376.150085	121.962273	1459.155518	-392.862122	126.377441	1757.876953	-494.325653	429.889191	1164.939819	-444.936127	-212.667328	1198.341309	-381.872711	375.998260	868.799683	-329.344421	-154.259491	894.553162	-402.852203	98.307014	1054.461914	561.848816	-11.749907	900.472107	583.875671	183.031189
-426.907776	228.152588	956.074890	-425.141327	-33.506798	958.284973	-512.766174	245.737198	575.108826	-461.197296	-90.281807	581.781128	-513.682922	285.686432	87.688972	-528.829285	-135.039276	103.988899	-464.418030	329.189178	1439.311768	-404.188416	-80.763519	1453.866333	-376.171173	121.985245	1459.151978	-392.927185	126.400604	1757.918091	-494.404022	429.871735	1164.914673	-444.954742	-212.626617	1198.334595	-381.926605	375.976196	868.765320	-329.151245	-153.980209	894.726746	-402.865601	98.300880	1054.456299	561.556702	-12.293869	900.409546	584.003662	182.450104
-426.918671	228.160751	956.068726	-425.159180	-33.500401	958.292053	-512.844299	245.739029	575.112915	-461.164642	-90.216827	581.765564	-513.929016	286.151031	87.985519	-528.812927	-135.014114	104.016068	-464.615143	329.106232	1439.116577	-404.207855	-80.736977	1453.857666	-376.226166	121.993935	1459.140503	-392.975952	126.454887	1757.914429	-494.472595	429.908722	1164.866333	-444.986450	-212.609940	1198.349731	-381.992462	375.959259	868.726074	-329.199310	-153.933731	894.740723	-402.884460	98.312447	1054.457886	561.119690	-12.838540	900.405518	584.001709	181.911530
-426.979767	228.135330	956.054382	-425.173676	-33.519924	958.293762	-512.851746	245.724243	575.104126	-461.238434	-90.260284	581.782410	-513.889954	286.160614	87.977104	-528.929626	-135.050201	104.049316	-464.534760	329.238495	1439.255371	-404.247772	-80.710876	1453.869385	-376.275665	122.011856	1459.143066	-393.021637	126.512207	1757.906372	-494.528748	429.860260	1164.849121	-445.038605	-212.608063	1198.329712	-382.047150	375.958832	868.700012	-329.267151	-153.894333	894.729431	-402.916962	98.300102	1054.450195	560.678711	-13.448131	900.415588	584.011780	181.390030
-427.021362	228.138290	956.043213	-425.221619	-33.474163	958.283936	-512.910706	245.712372	575.124390	-461.263367	-90.279480	581.757263	-513.864685	286.169586	87.955154	-528.970032	-135.056656	104.081108	-464.573212	329.261688	1439.228760	-404.288361	-80.709976	1453.867798	-376.315247	122.037979	1459.121216	-393.073944	126.573753	1757.902344	-494.580750	429.860535	1164.825073	-445.066254	-212.563339	1198.357666	-382.095886	375.994293	868.662170	-329.357880	-153.868149	894.728027	-402.959167	98.324570	1054.439087	560.292786	-13.995181	900.396484	584.003845	180.841919
-427.024048	228.148224	956.045227	-425.207581	-33.518764	958.287842	-512.911560	245.677002	575.098999	-461.260376	-90.276512	581.760437	-513.792908	286.160950	87.923431	-529.052917	-135.055267	104.075020	-464.627594	329.290222	1439.223755	-404.322662	-80.682777	1453.874023	-376.369904	122.068810	1459.131470	-393.118835	126.636574	1757.903320	-494.641693	429.855133	1164.785156	-445.121002	-212.591064	1198.373657	-382.148346	375.993408	868.631592	-329.656433	-154.065201	894.579834	-402.959198	98.309189	1054.443359	559.955444	-14.473620	900.377380	584.004089	180.300156
-427.066040	228.138779	956.045593	-425.234344	-33.500008	958.286438	-512.991028	245.730713	575.125916	-461.287170	-90.292877	581.760193	-513.804260	286.163422	87.912849	-529.084778	-135.100662	104.113998	-464.706268	329.297943	1439.195923	-404.346771	-80.684921	1453.885742	-376.412018	122.099533	1459.134766	-393.167786	126.697624	1757.896973	-494.699432	429.872131	1164.771362	-445.131134	-212.545486	1198.376709	-382.182953	375.974701	868.593323	-329.476440	-153.777176	894.741821	-402.995483	98.314636	1054.443359	559.560913	-14.932472	900.335449	583.892639	179.925140
-427.091187	228.121765	956.042175	-425.233612	-33.489918	958.281982	-513.010986	245.710251	575.127625	-461.284943	-90.313019	581.761230	-513.805115	286.154663	87.902618	-529.086731	-135.106857	104.117020	-464.770477	329.322418	1439.177002	-404.376740	-80.644478	1453.898193	-376.442963	122.103081	1459.137085	-393.210693	126.765816	1757.890137	-494.775360	429.873871	1164.761353	-445.172516	-212.496613	1198.374390	-382.231750	376.021393	868.557434	-329.513855	-153.719406	894.750122	-403.001343	98.313210	1054.437866	559.228821	-15.282131	900.339661	583.758972	179.594009
-427.116119	228.141724	956.044556	-425.240204	-33.510780	958.282898	-513.037231	245.699615	575.120483	-461.288208	-90.318115	581.764221	-513.786316	286.155945	87.892517	-529.135559	-135.119125	104.114380	-464.831757	329.331116	1439.143311	-404.407715	-80.629723	1453.898560	-376.474457	122.133774	1459.148438	-393.256653	126.843430	1757.889160	-494.817657	429.885834	1164.711914	-445.219910	-212.487930	1198.395264	-382.275848	376.005157	868.548706	-329.589264	-153.686630	894.748474	-403.027313	98.313644	1054.441895	558.891785	-15.691583	900.340698	583.658875	179.170166
-427.164734	228.113800	956.007996	-425.283203	-33.518028	958.292297	-513.051086	245.706619	575.117249	-461.294952	-90.327347	581.760620	-513.779297	286.152924	87.844231	-528.588989	-134.913925	103.819756	-464.879364	329.347321	1439.139771	-404.417938	-80.608719	1453.917358	-376.517120	122.156403	1459.141479	-393.308289	126.914619	1757.881470	-494.864685	429.882629	1164.713257	-445.250000	-212.424072	1198.407715	-382.317322	376.042694	868.528870	-329.646027	-153.639877	894.763611	-403.067871	98.313728	1054.426880	558.631958	-16.130058	900.318054	583.587830	178.653976
-427.192261	228.111557	956.002991	-425.284882	-33.525471	958.289490	-513.104858	245.722473	575.120422	-461.314728	-90.354492	581.767151	-513.803467	286.168579	87.848442	-528.589722	-134.898010	103.818550	-464.925934	329.373840	1439.127930	-404.463287	-80.588501	1453.914551	-376.552246	122.202339	1459.145874	-393.352478	126.990616	1757.873047	-494.907074	429.888580	1164.679321	-445.270416	-212.429962	1198.424072	-382.352478	376.081085	868.521790	-329.669739	-153.601517	894.795715	-403.086243	98.311974	1054.423828	558.377808	-16.513592	900.296387	583.481140	178.222488
-427.217804	228.122665	956.008179	-425.307007	-33.523872	958.289246	-513.107910	245.697464	575.109009	-461.261810	-90.267265	581.779114	-513.798706	286.169586	87.855820	-528.554688	-134.887817	103.808617	-464.993866	329.384918	1439.097412	-404.473328	-80.574982	1453.942139	-376.596893	122.214401	1459.135620	-393.385132	127.057480	1757.878906	-494.961090	429.908844	1164.679077	-445.315338	-212.386032	1198.431152	-382.380829	376.071625	868.496216	-329.725555	-153.573151	894.776794	-403.108917	98.316574	1054.426025	558.093201	-16.807819	900.283081	583.251953	177.969742
-427.249420	228.125275	956.007263	-425.343201	-33.534588	958.304688	-513.125671	245.725204	575.118225	-461.273712	-90.283813	581.779358	-513.804321	286.170868	87.857483	-528.572144	-134.896301	103.812668	-465.028961	329.402893	1439.099121	-404.500702	-80.556404	1453.947876	-376.627930	122.239525	1459.142212	-393.426178	127.122948	1757.877441	-495.013519	429.903107	1164.658081	-445.346863	-212.357941	1198.437256	-382.409851	376.088226	868.497742	-329.752167	-153.528778	894.792114	-403.145813	98.318123	1054.433960	557.841553	-17.065468	900.246643	583.036072	177.707764
-427.255402	228.103012	956.020874	-425.323700	-33.503048	958.328918	-513.121887	245.705200	575.107300	-461.334381	-90.347305	581.809204	-513.786438	286.176605	87.881432	-529.095947	-135.142120	104.126961	-465.089203	329.415894	1439.099609	-404.524933	-80.541893	1453.959473	-376.659668	122.257568	1459.142212	-393.461823	127.190674	1757.880615	-495.051361	429.916504	1164.639160	-445.382629	-212.380508	1198.457031	-382.437500	376.107666	868.490173	-329.810516	-153.501633	894.794495	-403.153229	98.329102	1054.456177	557.617249	-17.348253	900.226013	582.840088	177.443787
-427.298004	228.108276	956.018127	-425.330902	-33.514935	958.331421	-513.116638	245.697708	575.100586	-461.393219	-90.346672	581.787476	-513.765930	286.162781	87.888474	-528.970276	-135.115723	103.979599	-465.099457	329.429840	1439.106689	-404.527863	-80.528862	1453.961792	-376.698303	122.300827	1459.140381	-393.484955	127.283768	1757.826660	-495.091431	429.900116	1164.644165	-445.376373	-212.341599	1198.453125	-382.458801	376.088623	868.483459	-329.815491	-153.427200	894.808472	-403.175751	98.330803	1054.455444	557.399841	-17.630449	900.196960	582.671204	177.111023
-427.316315	228.134171	956.019043	-425.391998	-33.487347	958.296326	-513.136536	245.692184	575.106018	-461.418701	-90.370201	581.785645	-513.780640	286.182068	87.875198	-528.632019	-134.923737	103.829292	-465.141357	329.461365	1439.085693	-404.534393	-80.481445	1453.961060	-376.713623	122.305870	1459.138428	-393.539673	127.320793	1757.837891	-495.121521	429.957794	1164.634644	-445.382477	-212.300339	1198.454468	-382.484833	376.100403	868.463867	-329.819733	-153.416412	894.817200	-403.205383	98.340431	1054.436157	557.192444	-17.958858	900.198059	582.502991	176.781982
-427.328339	228.169907	956.012329	-425.417389	-33.476631	958.302063	-513.156616	245.691513	575.113037	-461.407166	-90.338623	581.770508	-513.786377	286.183289	87.874878	-528.651733	-134.911057	103.810890	-465.165771	329.482330	1439.062622	-404.551056	-80.478043	1453.964355	-376.766754	122.339775	1459.113159	-393.569763	127.369690	1757.838989	-495.156525	429.946289	1164.593262	-445.394928	-212.282669	1198.458130	-382.508148	376.127319	868.459656	-329.844696	-153.388779	894.810364	-403.225739	98.366989	1054.436035	556.998108	-18.238844	900.164551	582.367310	176.485962
-427.340240	228.147705	955.992371	-425.400665	-33.458179	958.325134	-513.171265	245.712067	575.106995	-461.402008	-90.324295	581.773499	-513.817261	286.164215	87.863716	-528.627319	-134.906021	103.817551	-465.232391	329.478851	1439.037231	-404.563049	-80.454720	1453.962524	-376.784943	122.375359	1459.105225	-393.604218	127.411240	1757.835327	-495.197998	429.999390	1164.592529	-445.419556	-212.311783	1198.482788	-382.529602	376.122650	868.455933	-329.867218	-153.342697	894.814514	-403.233307	98.383774	1054.439697	556.843140	-18.464371	900.185730	582.177002	176.246567
-427.368103	228.165894	955.998596	-425.400360	-33.463821	958.324829	-513.191345	245.690994	575.103821	-461.365936	-90.255104	581.801514	-513.815918	286.163727	87.861282	-528.592468	-134.888504	103.797501	-465.255463	329.530853	1439.035522	-404.579041	-80.429276	1453.973999	-376.822937	122.407654	1459.103149	-393.613678	127.457390	1757.866943	-495.230133	430.011841	1164.578003	-445.424286	-212.263916	1198.479126	-382.545258	376.135406	868.421692	-329.839172	-153.293472	894.866577	-403.250977	98.389977	1054.443604	556.557373	-18.374804	900.170715	581.471680	176.714188
-427.379303	228.179993	955.991394	-425.443329	-33.449608	958.333496	-513.196045	245.672897	575.094910	-461.388550	-90.293419	581.797363	-513.808167	286.164551	87.868073	-528.577942	-134.900848	103.815712	-465.290283	329.541992	1439.007324	-404.607697	-80.408485	1453.991211	-376.846375	122.437851	1459.088989	-393.647705	127.505783	1757.861328	-495.260132	430.028015	1164.562866	-445.429901	-212.251007	1198.521851	-382.554443	376.153442	868.418213	-329.886841	-153.309021	894.861633	-403.275848	98.407227	1054.443848	556.355713	-18.464209	900.170959	581.105896	176.735291
-427.434631	228.194870	955.983398	-425.526428	-33.442127	958.316284	-513.228638	245.718079	575.106628	-461.413513	-90.341820	581.772156	-513.797546	286.181183	87.866486	-529.059753	-135.140732	104.102776	-465.337799	329.562958	1439.002319	-404.631653	-80.378250	1453.990601	-376.885498	122.450462	1459.091187	-393.745544	127.507889	1757.809326	-495.283661	430.044983	1164.557617	-445.428070	-212.267441	1198.523071	-382.575958	376.171997	868.422668	-329.865265	-153.259323	894.894714	-403.335632	98.412544	1054.429077	556.232300	-18.581516	900.151855	580.814880	176.683090
-427.447784	228.181702	955.968445	-425.533478	-33.447063	958.311768	-513.161133	245.648895	575.086304	-461.366333	-90.276909	581.756836	-513.758484	286.183197	87.869965	-528.599609	-134.893112	103.804489	-465.374939	329.599182	1438.968384	-404.633057	-80.345085	1453.992798	-376.921417	122.484352	1459.098267	-393.776611	127.545609	1757.800171	-495.308624	430.072906	1164.539795	-445.435242	-212.274796	1198.514526	-382.580750	376.183929	868.423584	-329.850311	-153.245377	894.893921	-403.344543	98.407959	1054.418945	556.068726	-18.692860	900.127563	580.501160	176.656555
-427.458008	228.187668	955.964478	-425.532990	-33.452431	958.312012	-513.201782	245.637131	575.072571	-461.341003	-90.257248	581.742065	-513.776672	286.191681	87.866928	-528.573547	-134.900009	103.811424	-465.407196	329.611786	1438.972290	-404.673584	-80.319633	1453.997559	-376.942047	122.506668	1459.089966	-393.800049	127.590591	1757.798706	-495.314758	430.083923	1164.527100	-445.407837	-212.238785	1198.516357	-382.580627	376.189880	868.404175	-329.854065	-153.250000	894.895081	-403.349731	98.410736	1054.417114	556.144775	-19.255890	900.144958	581.007141	175.531693
-427.431854	228.222229	955.981567	-425.522125	-33.440536	958.309204	-513.205872	245.642136	575.080566	-461.368439	-90.302628	581.748169	-513.772095	286.190979	87.867195	-528.562500	-134.910538	103.818497	-465.427277	329.637482	1438.952393	-404.688019	-80.281998	1454.001465	-376.962067	122.524979	1459.090698	-393.817383	127.631279	1757.787964	-495.336761	430.091339	1164.510376	-445.400085	-212.221878	1198.541138	-382.597748	376.197662	868.381775	-329.815063	-153.212906	894.924438	-403.339233	98.425079	1054.426270	555.788818	-18.965118	900.104980	579.974976	176.431259
-427.453796	228.214294	955.975403	-425.553833	-33.456280	958.313354	-513.219604	245.632339	575.086914	-461.369659	-90.301559	581.780334	-513.767090	286.190216	87.866150	-528.630249	-134.902222	103.808334	-465.458008	329.665314	1438.940796	-404.721252	-80.260139	1453.997925	-376.996063	122.556610	1459.100098	-393.830353	127.708946	1757.754395	-495.351257	430.097168	1164.506958	-445.414795	-212.222672	1198.535278	-382.606354	376.244873	868.384827	-329.789001	-153.226456	894.939697	-403.367340	98.416176	1054.425537	555.650818	-19.070770	900.096436	579.674866	176.384888
-427.479828	228.207550	955.952454	-425.577515	-33.456772	958.315979	-513.199341	245.608170	575.077576	-461.353302	-90.256165	581.794373	-513.738708	286.196716	87.863823	-528.595886	-134.894379	103.796669	-465.494171	329.684235	1438.935791	-404.741577	-80.231178	1454.026245	-377.005219	122.566162	1459.109619	-393.868652	127.709106	1757.791748	-495.355225	430.121521	1164.460083	-445.388306	-212.190628	1198.569946	-382.601044	376.264313	868.371887	-329.783600	-153.202179	894.954407	-403.396759	98.422287	1054.416382	555.792786	-19.645876	900.115234	580.361023	175.184082
-427.435730	228.186829	955.973328	-425.463135	-33.460308	958.362122	-513.227661	245.651215	575.099182	-461.418610	-90.328011	581.808960	-513.732422	286.213379	87.890190	-528.618530	-134.918167	103.825302	-465.508911	329.705200	1438.910400	-404.773773	-80.203529	1454.041504	-377.037567	122.621071	1459.109985	-393.897156	127.749649	1757.789795	-495.379120	430.143372	1164.463989	-445.409363	-212.171631	1198.572388	-382.611847	376.288910	868.361145	-329.767059	-153.214325	894.952148	-403.344849	98.425667	1054.456177	555.700256	-19.789686	900.096436	580.203491	175.022217
-427.513733	228.193237	955.952332	-425.549164	-33.446278	958.352417	-513.252625	245.663315	575.091248	-461.418549	-90.345276	581.816406	-513.730835	286.190063	87.867531	-528.946350	-135.104630	103.968819	-465.535858	329.733917	1438.913452	-404.797485	-80.186897	1454.033569	-377.049530	122.625534	1459.113647	-393.912048	127.787918	1757.791504	-495.391388	430.143127	1164.448364	-445.421814	-212.173538	1198.559448	-382.629883	376.289978	868.344482	-329.712952	-153.220261	894.978455	-403.413391	98.439499	1054.437622	555.588562	-19.835327	900.086792	579.968323	174.994644
-427.518951	228.249969	955.973633	-425.639130	-33.385761	958.314392	-513.275452	245.690659	575.093933	-461.429901	-90.298866	581.746277	-513.759644	286.214752	87.876190	-528.626343	-134.922836	103.825752	-465.570190	329.742737	1438.882813	-404.836182	-80.152473	1454.022095	-377.077118	122.659309	1459.116089	-393.928162	127.823624	1757.782593	-495.400970	430.156036	1164.418091	-445.420044	-212.144272	1198.581787	-382.640961	376.304535	868.338440	-329.674530	-153.197098	894.993286	-403.455017	98.468597	1054.428223	555.496338	-19.814949	900.074280	579.698059	175.041916
-427.571411	228.232422	955.969116	-425.667236	-33.350151	958.312988	-513.258789	245.669189	575.089294	-461.410889	-90.278076	581.755310	-513.748657	286.215851	87.876785	-528.587402	-134.898468	103.822540	-465.600922	329.760498	1438.883667	-404.865356	-80.148438	1454.046631	-377.091125	122.667084	1459.101318	-393.949493	127.858040	1757.781982	-495.423218	430.158112	1164.410400	-445.407288	-212.117996	1198.567261	-382.654724	376.330750	868.322083	-329.639587	-153.215027	895.016113	-403.490875	98.481171	1054.424072	555.116638	-19.309254	900.056580	578.505310	176.216125
-427.551392	228.156723	955.955566	-425.532379	-33.430061	958.384949	-513.231750	245.636978	575.075562	-461.363312	-90.205688	581.776489	-513.723206	286.188812	87.864990	-529.089600	-135.108185	104.125359	-465.592499	329.785339	1438.892578	-404.892761	-80.112854	1454.045898	-377.118958	122.672844	1459.092285	-393.962555	127.903725	1757.776733	-495.418243	430.178802	1164.403076	-445.416260	-212.102478	1198.573975	-382.650818	376.325409	868.298767	-329.613220	-153.239594	895.012329	-403.438324	98.445175	1054.458740	555.010193	-19.255445	900.047119	578.235596	176.288696
-427.592163	228.210983	955.966736	-425.628632	-33.385593	958.334534	-513.256714	245.665710	575.083374	-461.400146	-90.211861	581.761414	-513.738892	286.192993	87.868195	-529.113586	-135.109573	104.142303	-465.614990	329.795685	1438.863159	-404.924744	-80.101448	1454.056030	-377.127930	122.703682	1459.089600	-393.910645	127.967201	1757.833618	-495.434143	430.163147	1164.396973	-445.440125	-212.100433	1198.576172	-382.653564	376.327087	868.296875	-329.560211	-153.199066	895.037537	-403.486633	98.466797	1054.434692	554.936890	-19.226185	900.055420	578.006897	176.302856
-427.589203	228.211761	955.965027	-425.656464	-33.368416	958.358154	-513.239868	245.647415	575.070129	-461.419678	-90.231323	581.813965	-513.726746	286.183289	87.864769	-529.111389	-135.082108	104.136978	-465.630188	329.790527	1438.853149	-404.955750	-80.098297	1454.060059	-377.147217	122.712555	1459.099976	-393.926453	128.005646	1757.834473	-495.432800	430.162720	1164.373413	-445.447327	-212.043716	1198.586670	-382.656372	376.342957	868.293152	-329.538757	-153.216858	895.070068	-403.507507	98.482521	1054.447510	554.826477	-19.223856	900.040100	577.796326	176.336746
-427.600800	228.226517	955.967102	-425.700867	-33.306690	958.345886	-513.241516	245.655258	575.073608	-461.487152	-90.260056	581.796387	-513.736694	286.184570	87.865479	-529.112915	-135.079880	104.148468	-465.641693	329.823303	1438.851318	-404.979950	-80.066292	1454.084106	-377.178436	122.709747	1459.101685	-393.948364	128.047501	1757.836426	-495.430389	430.181213	1164.366089	-445.460724	-212.022263	1198.594727	-382.658569	376.342926	868.291870	-329.523926	-153.223312	895.079590	-403.529633	98.512741	1054.441162	554.765503	-19.165403	900.040588	577.570618	176.373184
-427.592255	228.311325	956.007385	-425.694153	-33.288403	958.343628	-513.248413	245.680878	575.092468	-461.479095	-90.239601	581.796570	-513.742554	286.185364	87.867821	-529.063599	-135.068985	104.141869	-465.650177	329.833557	1438.838867	-405.002686	-80.058487	1454.098389	-377.195160	122.730110	1459.101807	-393.961365	128.082703	1757.831543	-495.434540	430.208252	1164.369629	-445.476532	-212.032059	1198.634644	-382.650330	376.368439	868.277466	-329.479889	-153.202164	895.113220	-403.531525	98.547989	1054.462524	554.659119	-19.068214	900.033142	577.290283	176.423111
-427.616486	228.300369	956.005798	-425.719727	-33.284935	958.356445	-513.235596	245.730118	575.079041	-461.515320	-90.256859	581.799194	-513.753052	286.189178	87.889725	-529.115417	-135.102264	104.146683	-465.645752	329.844421	1438.841064	-405.036682	-80.061035	1454.104492	-377.213684	122.751389	1459.109619	-393.980469	128.121033	1757.834595	-495.431183	430.209351	1164.362915	-445.477020	-212.034317	1198.629761	-382.649658	376.373047	868.284180	-329.461121	-153.202545	895.147888	-403.553925	98.549538	1054.467529	554.593140	-18.986259	900.040588	577.054016	176.470108
-427.626587	228.318283	955.996338	-425.727448	-33.305611	958.359619	-513.217896	245.727798	575.061646	-461.521606	-90.222145	581.833557	-513.736023	286.173248	87.884239	-529.085815	-135.080170	104.136452	-465.663513	329.855713	1438.854126	-405.057587	-80.036293	1454.134155	-377.226532	122.754654	1459.110596	-393.986755	128.146774	1757.834839	-495.436920	430.219879	1164.363037	-445.495789	-212.029510	1198.632324	-382.657318	376.371246	868.262756	-329.432831	-153.188629	895.164368	-403.568665	98.552887	1054.465698	554.521118	-18.869711	900.039063	576.823425	176.559204
-427.663513	228.307816	955.981689	-425.768005	-33.243988	958.343750	-513.228577	245.738235	575.058411	-461.529602	-90.195251	581.764404	-513.767578	286.188568	87.873062	-529.065674	-135.066422	104.123474	-465.676880	329.880646	1438.849243	-405.063599	-80.027771	1454.136475	-377.234344	122.756927	1459.106689	-393.986938	128.175644	1757.826416	-495.443115	430.245575	1164.362915	-445.506439	-212.028305	1198.650635	-382.654388	376.379913	868.279785	-329.434479	-153.200638	895.160645	-403.600830	98.578003	1054.448975	554.600525	-19.043646	900.039612	577.111511	175.973999
-427.623291	228.321136	955.985229	-425.716248	-33.275089	958.386719	-513.221741	245.743912	575.055725	-461.537598	-90.185242	581.813354	-513.778015	286.200165	87.882050	-529.513550	-135.319290	104.281502	-465.670502	329.888153	1438.862305	-405.099213	-80.010506	1454.131348	-377.247314	122.750954	1459.104248	-393.995972	128.191376	1757.826416	-495.428436	430.247559	1164.378662	-445.546753	-212.077011	1198.687256	-382.655273	376.363190	868.291504	-329.695587	-153.430344	895.039856	-403.577026	98.584503	1054.477295	554.384827	-18.640255	900.038513	576.341125	176.712433
-427.641907	228.350540	955.989075	-425.786865	-33.239830	958.357056	-513.308350	245.847183	575.069824	-461.508606	-90.165604	581.807251	-513.844299	286.215179	87.883598	-529.457031	-135.291748	104.269989	-465.676819	329.884705	1438.869629	-405.132416	-80.007935	1454.136963	-377.248474	122.769470	1459.112061	-393.996185	128.223160	1757.828613	-495.434387	430.250000	1164.390137	-445.541504	-212.039734	1198.661499	-382.643463	376.336700	868.292236	-329.437592	-153.201218	895.213562	-403.610687	98.599892	1054.461914	554.290466	-18.465914	900.031311	576.024414	176.879700
-427.560516	228.242111	955.975708	-425.510834	-33.340801	958.479248	-513.258911	245.789948	575.053833	-461.511719	-90.169350	581.860779	-513.772705	286.219177	87.869286	-528.981750	-135.052353	104.063766	-465.681152	329.894989	1438.868164	-405.146698	-79.999283	1454.145874	-377.254761	122.791779	1459.121582	-393.999908	128.235306	1757.821655	-495.437958	430.263580	1164.391602	-445.535187	-212.038727	1198.683594	-382.637787	376.318909	868.319458	-329.433014	-153.189331	895.240967	-403.479492	98.562546	1054.526855	554.291321	-18.445831	900.042603	576.069519	176.602737
-427.598419	228.290268	955.987976	-425.608734	-33.300106	958.451416	-513.283386	245.820511	575.075134	-461.538391	-90.190750	581.857422	-513.792542	286.209167	87.870956	-529.391052	-135.269318	104.210686	-465.676270	329.921112	1438.893066	-405.154144	-79.978752	1454.175903	-377.266815	122.789131	1459.108398	-393.995300	128.254532	1757.823608	-495.426331	430.289490	1164.406494	-445.554413	-212.045441	1198.706665	-382.628448	376.339294	868.329163	-329.426575	-153.184052	895.261108	-403.531067	98.586823	1054.515503	554.218384	-18.230709	900.070679	575.740906	176.840164
-427.547028	228.281265	956.000000	-425.526703	-33.318363	958.493896	-513.299377	245.849335	575.096191	-461.577301	-90.186440	581.861328	-513.774719	286.217560	87.882164	-528.951294	-135.042953	104.048813	-465.690521	329.920532	1438.899902	-405.182007	-79.977493	1454.188477	-377.272644	122.803894	1459.109619	-393.995453	128.265579	1757.825439	-495.428864	430.302948	1164.407471	-445.569611	-212.060059	1198.733398	-382.629211	376.324219	868.338928	-329.447357	-153.192001	895.273010	-403.492920	98.587029	1054.549316	554.140808	-17.968729	900.056702	575.447021	177.051254
-427.482666	228.178528	955.990173	-425.276215	-33.474503	958.643127	-513.233582	245.758789	575.068298	-461.580353	-90.134552	581.926941	-513.712463	286.206818	87.867691	-528.940125	-135.038925	104.016052	-465.687347	329.918701	1438.909790	-405.181732	-79.978706	1454.188599	-377.301697	122.803162	1459.100464	-393.992432	128.280594	1757.823730	-495.428131	430.326599	1164.418213	-445.569519	-212.061371	1198.734985	-382.634277	376.322266	868.360779	-329.442688	-153.183228	895.286194	-403.391571	98.532562	1054.631348	554.109497	-17.698889	900.060242	575.193604	177.272598
-427.536133	228.197891	955.991455	-425.374847	-33.441944	958.603638	-513.287354	245.801010	575.091248	-461.584381	-90.102684	581.919495	-513.758667	286.205811	87.883530	-528.931335	-135.034332	103.975273	-465.686249	329.942383	1438.902222	-405.201355	-79.961182	1454.187988	-377.309082	122.806770	1459.106689	-393.992004	128.291199	1757.817505	-495.430634	430.346558	1164.413940	-445.582947	-212.059631	1198.737305	-382.630676	376.325104	868.355774	-329.455750	-153.199829	895.295776	-403.445923	98.539574	1054.607422	554.111938	-17.274130	900.033508	574.827698	177.652130
-427.661713	228.307617	955.988525	-425.713409	-33.319328	958.443054	-513.377808	245.860825	575.108826	-461.630157	-90.095482	581.844177	-513.802917	286.212250	87.888405	-528.870178	-135.026184	103.965622	-465.688507	329.945496	1438.893433	-405.214142	-79.954399	1454.180542	-377.304108	122.801010	1459.088257	-393.986847	128.309326	1757.809448	-495.425354	430.345947	1164.406616	-445.610229	-212.049194	1198.733276	-382.630646	376.325012	868.355835	-329.477478	-153.191635	895.299927	-403.608093	98.578819	1054.510010	554.053650	-16.851076	900.000732	574.421875	178.065170
-427.538940	228.150146	955.970947	-425.280975	-33.529835	958.644592	-513.299255	245.767899	575.070313	-461.687134	-90.107033	581.927734	-513.718079	286.199921	87.879997	-528.880066	-135.030411	103.960060	-465.706421	329.939911	1438.893188	-405.222443	-79.961403	1454.159058	-377.324432	122.810883	1459.089722	-393.977722	128.307480	1757.792847	-495.414063	430.374847	1164.400146	-445.627808	-212.063980	1198.720215	-382.604218	376.333252	868.354004	-329.518555	-153.218536	895.253113	-403.410461	98.502869	1054.619629	554.144592	-16.389278	899.969727	574.165466	178.454041
-427.507874	228.133148	955.961914	-425.161407	-33.637260	958.712830	-513.298035	245.775330	575.080322	-461.648926	-90.038437	581.978699	-513.733826	286.203278	87.872444	-528.848999	-135.014938	103.912094	-465.704926	329.948547	1438.886841	-405.225830	-79.956879	1454.151733	-377.326874	122.810738	1459.089111	-393.956879	128.322403	1757.793091	-495.408051	430.370239	1164.361816	-445.635010	-212.077957	1198.701782	-382.610870	376.326996	868.342773	-329.524536	-153.224442	895.227722	-403.356506	98.476608	1054.653809	554.150146	-15.937742	899.939636	573.834473	178.888535
-427.571014	228.167023	955.937317	-425.307770	-33.580669	958.660645	-513.279724	245.745819	575.063660	-461.730377	-90.094574	581.948853	-513.720947	286.222717	87.872116	-528.832581	-135.014679	103.921791	-465.718079	329.955414	1438.882202	-405.242401	-79.958244	1454.142822	-377.343903	122.818436	1459.095215	-393.943359	128.327637	1757.790771	-495.407257	430.368622	1164.359131	-445.642365	-212.048645	1198.683350	-382.597534	376.337372	868.336060	-329.530762	-153.197403	895.237427	-403.434143	98.504562	1054.609253	554.223206	-15.434476	899.915039	573.508423	179.364029
-427.669037	228.315918	955.984314	-425.577606	-33.437817	958.536621	-513.366150	245.853073	575.099609	-461.742706	-90.073051	581.893494	-513.797852	286.224579	87.897598	-528.829956	-135.014175	103.919533	-465.724152	329.970306	1438.878418	-405.247742	-79.938416	1454.134033	-377.356720	122.819740	1459.077881	-393.935822	128.335449	1757.791992	-495.394592	430.378326	1164.368774	-445.741791	-211.879379	1198.635376	-382.594727	376.349762	868.337585	-329.558685	-153.233505	895.185181	-403.569397	98.572021	1054.560181	554.242859	-14.924067	899.900085	573.142212	179.815643
-427.621735	228.163193	955.944397	-425.309662	-33.595612	958.685913	-513.289856	245.779480	575.060425	-461.744324	-90.046974	581.991882	-513.767578	286.219818	87.906754	-528.846924	-135.019394	103.931366	-465.742096	329.979065	1438.891235	-405.278900	-79.925156	1454.123047	-377.369232	122.824890	1459.087646	-393.928284	128.338623	1757.790649	-495.401306	430.351257	1164.364746	-445.674500	-212.023163	1198.659424	-382.590790	376.369141	868.340027	-329.589020	-153.231094	895.187683	-403.460419	98.506149	1054.625244	553.851990	-14.800713	900.090515	572.651062	180.080017
-427.646912	228.154190	955.965149	-425.324310	-33.596130	958.688049	-513.292480	245.771591	575.077698	-461.778381	-90.068832	581.992249	-513.776306	286.203552	87.909065	-528.854004	-135.010864	103.931282	-465.761505	329.977875	1438.883911	-405.283844	-79.931526	1454.123779	-377.394653	122.839249	1459.083862	-393.922058	128.348557	1757.788574	-495.398163	430.330719	1164.365479	-445.796173	-211.830246	1198.602905	-382.575439	376.388794	868.338318	-329.649811	-153.278473	895.134644	-403.477539	98.495476	1054.636108	553.430115	-14.653090	900.266663	572.151184	180.324097
-427.841644	228.414871	956.005127	-426.014160	-33.231056	958.394104	-513.427673	245.882233	575.080505	-461.808380	-90.101387	581.855896	-513.918274	286.249023	87.946007	-528.896667	-135.021790	103.932770	-465.754791	329.989380	1438.890381	-405.295380	-79.935196	1454.098877	-377.394165	122.839714	1459.082275	-393.917572	128.355255	1757.777344	-495.397217	430.328522	1164.366943	-445.732056	-211.985794	1198.648926	-382.574341	376.391510	868.336243	-329.722992	-153.288132	895.119812	-403.808563	98.641647	1054.484741	553.328796	-14.223428	900.276794	571.739746	180.837296
-427.853760	228.435486	956.005310	-426.072540	-33.207787	958.376465	-513.432251	245.899353	575.103394	-461.770416	-90.042030	581.838867	-513.926208	286.225311	87.955978	-528.874878	-135.015915	103.915520	-465.775482	329.984741	1438.889771	-405.306976	-79.925911	1454.099731	-377.395142	122.841347	1459.080200	-393.912781	128.368118	1757.765381	-495.402069	430.328918	1164.369751	-445.756592	-211.978592	1198.643555	-382.559448	376.394104	868.361084	-329.762543	-153.261368	895.097229	-403.839630	98.652901	1054.475098	553.265625	-13.739980	900.267944	571.322632	181.339478
-427.741089	228.290573	955.974915	-425.679504	-33.420654	958.539246	-513.305847	245.739822	575.060852	-461.768677	-90.025475	581.915283	-513.854187	286.204285	87.962654	-528.844482	-134.999832	103.902092	-465.773560	330.006470	1438.884399	-405.319916	-79.929153	1454.097046	-377.408539	122.834335	1459.080566	-393.912903	128.372833	1757.755249	-495.425049	430.291351	1164.375610	-445.793610	-211.967987	1198.623169	-382.557037	376.403839	868.351868	-329.803894	-153.277130	895.076965	-403.653839	98.569954	1054.556152	553.139160	-13.265855	900.259705	570.904663	181.832077
-427.844330	228.435532	955.987915	-426.066986	-33.192715	958.391602	-513.376892	245.833038	575.076233	-461.795837	-90.051460	581.842285	-513.912659	286.204193	87.983856	-528.815735	-135.021011	103.901436	-465.791870	330.000122	1438.865234	-405.324738	-79.919937	1454.097168	-377.427399	122.859001	1459.073120	-393.903809	128.372604	1757.734497	-495.430481	430.308716	1164.367676	-445.834961	-211.938416	1198.609253	-382.568176	376.405151	868.319214	-329.876526	-153.270157	895.055115	-403.834167	98.672272	1054.474365	553.102234	-12.746938	900.261108	570.531311	182.295242
-427.765564	228.327026	955.985962	-425.813080	-33.348164	958.508972	-513.342834	245.752808	575.041748	-461.827942	-90.076820	581.908569	-513.879089	286.198761	87.984894	-528.852234	-135.009140	103.913391	-465.792328	330.008301	1438.874634	-405.343323	-79.918549	1454.081299	-377.444550	122.863258	1459.062134	-393.911926	128.259521	1757.703003	-495.437958	430.317871	1164.359985	-445.878174	-211.923767	1198.613770	-382.591553	376.378021	868.320984	-329.934326	-153.268280	895.047852	-403.714661	98.599701	1054.542480	553.027222	-12.292525	900.283447	570.188782	182.777344
-427.849213	228.372772	955.986267	-426.056274	-33.261963	958.427185	-513.378967	245.768616	575.044373	-461.840851	-90.110443	581.861633	-513.934875	286.194733	88.006485	-528.877014	-135.052475	103.926628	-465.812836	329.985870	1438.853394	-405.362701	-79.942589	1454.075684	-377.441803	122.846497	1459.069214	-393.902954	128.257034	1757.702026	-495.456940	430.291718	1164.338989	-445.943512	-211.976181	1198.658691	-382.598633	376.373322	868.319580	-330.283722	-153.519531	894.855591	-403.840179	98.621437	1054.493286	553.174011	-11.538426	900.210083	569.781555	183.466858
-427.779510	228.322311	955.984253	-425.880707	-33.340729	958.497681	-513.436890	245.840744	575.086548	-461.823639	-90.093925	581.888245	-513.650513	285.718292	87.631889	-528.893982	-135.056076	103.935905	-465.815613	329.987305	1438.844849	-405.377747	-79.952538	1454.094849	-377.465393	122.855293	1459.072510	-393.895660	128.253891	1757.700806	-495.473602	430.300751	1164.337524	-445.986267	-211.981644	1198.646606	-382.593170	376.365967	868.319641	-330.367615	-153.510590	894.846069	-403.746033	98.592850	1054.533936	552.923157	-11.206592	900.289490	569.277649	183.906494
-427.843384	228.411423	955.994446	-426.115692	-33.222530	958.407471	-513.425659	245.748505	575.056030	-461.806580	-90.081879	581.867371	-513.640137	285.694336	87.613152	-528.844299	-135.010086	103.924232	-465.796387	330.007446	1438.869385	-405.378448	-79.946426	1454.098267	-377.473846	122.846245	1459.063843	-393.889832	128.268097	1757.694092	-495.488342	430.322327	1164.341675	-446.031586	-211.992889	1198.660645	-382.622711	376.344086	868.321655	-330.425781	-153.492218	894.847717	-403.860626	98.644356	1054.486206	552.844910	-10.698222	900.279419	568.899353	184.426971
-427.844696	228.414536	955.993347	-426.117401	-33.211891	958.397278	-513.439392	245.785294	575.081299	-461.828674	-90.106834	581.844666	-513.882263	286.107208	87.931602	-528.884949	-135.052826	103.935425	-465.797638	330.003174	1438.857544	-405.411224	-79.947220	1454.092773	-377.487366	122.841751	1459.057983	-393.884705	128.267838	1757.692871	-495.490875	430.327637	1164.343140	-446.077789	-211.986328	1198.674561	-382.630615	376.326721	868.298096	-330.508820	-153.431335	894.850403	-403.861145	98.647865	1054.480347	552.817261	-10.145697	900.298462	568.482788	185.045685
-427.843781	228.431931	955.982361	-426.127441	-33.248817	958.372375	-513.445496	245.770660	575.084839	-461.880463	-90.169640	581.864502	-513.620911	285.718353	87.628708	-528.921143	-135.048615	103.943695	-465.791779	330.006287	1438.844849	-405.408844	-79.940063	1454.114136	-377.491241	122.828613	1459.055176	-393.877594	128.279358	1757.692505	-495.498474	430.333466	1164.333496	-446.126221	-211.979370	1198.664917	-382.684814	376.343384	868.307617	-330.564148	-153.423279	894.858032	-403.858459	98.631767	1054.460693	552.736816	-9.540965	900.295715	568.047119	185.641373
-427.876007	228.411148	955.988831	-426.143280	-33.251865	958.374390	-513.441162	245.773041	575.064087	-461.858215	-90.145683	581.857239	-513.640259	285.707428	87.636452	-528.912842	-135.031281	103.939331	-465.780670	330.003632	1438.851807	-405.420380	-79.943008	1454.115601	-377.484650	122.819649	1459.057007	-393.874573	128.286118	1757.691895	-495.501221	430.358521	1164.341187	-446.156921	-211.989365	1198.692139	-382.689545	376.313660	868.304504	-330.657013	-153.400055	894.864746	-403.880768	98.619728	1054.464600	552.599182	-8.989478	900.271912	567.546814	186.248413
-427.880890	228.410690	955.991394	-426.157837	-33.266403	958.384033	-513.445740	245.756714	575.084412	-461.840515	-90.121674	581.851563	-513.616394	285.703674	87.624771	-528.861267	-135.014938	103.929321	-465.774567	329.994263	1438.849243	-405.455017	-79.947777	1454.121826	-377.483032	122.813385	1459.062622	-393.879883	128.287628	1757.687378	-495.503052	430.362518	1164.343262	-446.204956	-211.966873	1198.673218	-382.719147	376.329071	868.307129	-330.485168	-153.119064	895.003662	-403.888458	98.613976	1054.470215	552.594788	-8.360021	900.310059	567.166443	186.863083
-427.877502	228.404938	956.002563	-426.147247	-33.247681	958.379639	-513.451477	245.736389	575.098816	-463.140472	-91.966934	582.259949	-513.781311	285.908905	87.819000	-529.851257	-135.341675	104.212143	-465.776703	329.986389	1438.849487	-405.474213	-79.962334	1454.121826	-377.500000	122.806755	1459.056396	-393.879303	128.302460	1757.688354	-495.520905	430.369537	1164.343750	-446.247070	-212.025024	1198.704834	-382.764404	376.314423	868.286072	-330.777405	-153.340302	894.860168	-403.879425	98.615417	1054.473145	552.563232	-7.749764	900.306335	566.775146	187.464935
-427.896729	228.365768	955.992798	-426.163513	-33.270363	958.387390	-513.430908	245.702499	575.077576	-463.331482	-92.227692	582.334351	-513.604675	285.698669	87.627434	-530.015747	-135.417404	104.272400	-465.755035	329.976929	1438.831787	-405.483398	-79.983055	1454.115356	-377.507538	122.787270	1459.037598	-393.825684	128.387619	1757.727539	-495.520996	430.356781	1164.323242	-446.302582	-212.015518	1198.699829	-382.787292	376.316101	868.285461	-330.850189	-153.318542	894.860962	-403.894867	98.591301	1054.471558	552.529907	-7.079063	900.297485	566.301636	188.181229
-427.884125	228.346725	955.984192	-426.155304	-33.315655	958.389343	-513.446533	245.726486	575.075439	-463.291412	-92.168327	582.322571	-513.628052	285.709991	87.635757	-529.970947	-135.402222	104.261597	-465.750488	329.975891	1438.816650	-405.510376	-79.987808	1454.106567	-377.489563	122.770393	1459.047485	-393.834351	128.397903	1757.720459	-495.525604	430.356506	1164.326538	-446.337585	-212.071381	1198.704712	-382.829681	376.310760	868.280090	-330.916565	-153.296555	894.851501	-403.888123	98.562584	1054.468994	552.491882	-6.455300	900.290894	565.886780	188.860596
-427.878418	228.343506	955.981750	-426.151550	-33.312183	958.398071	-513.419495	245.716049	575.061218	-463.308716	-92.124313	582.319153	-513.595947	285.692108	87.623474	-529.996643	-135.413864	104.245277	-465.752075	329.964508	1438.822266	-405.518219	-80.011467	1454.096191	-377.486481	122.759941	1459.037964	-393.831726	128.414871	1757.721680	-495.521454	430.360565	1164.319458	-446.376038	-212.049057	1198.681763	-382.855072	376.310181	868.269470	-330.973114	-153.287399	894.835388	-403.889160	98.566658	1054.473511	552.509155	-5.800097	900.290466	565.503601	189.536880
-427.889343	228.342163	955.990356	-426.153931	-33.311382	958.399780	-513.427185	245.718689	575.058472	-463.296448	-92.154510	582.345642	-513.600586	285.692291	87.623199	-529.982666	-135.408905	104.245560	-465.727356	329.966705	1438.834717	-405.527435	-80.030983	1454.092407	-377.487946	122.739822	1459.042847	-393.832642	128.421097	1757.715454	-495.522888	430.355438	1164.324097	-446.416718	-212.081268	1198.691895	-382.907104	376.329132	868.242554	-331.021027	-153.275558	894.827454	-403.895386	98.564583	1054.478516	552.512756	-5.141521	900.305908	565.102112	190.175323
-427.886078	228.365326	956.000122	-426.147522	-33.307381	958.395935	-513.431946	245.739655	575.098389	-463.281799	-92.140793	582.314392	-513.601685	285.688660	87.631432	-529.966370	-135.398087	104.238899	-465.718689	329.938995	1438.817139	-405.523407	-80.048195	1454.079468	-377.481995	122.736954	1459.036743	-393.828125	128.428711	1757.718628	-495.523529	430.330139	1164.328003	-446.451538	-212.054214	1198.680054	-382.941833	376.326904	868.230530	-331.075806	-153.287796	894.800659	-403.897858	98.573296	1054.483276	552.519531	-4.405268	900.333252	564.592651	190.954483
-427.888245	228.303055	955.992554	-426.129303	-33.322575	958.386597	-513.412781	245.692017	575.072083	-463.255524	-92.136864	582.304199	-513.584534	285.686371	87.627296	-529.940247	-135.373398	104.232529	-465.714813	329.936462	1438.814941	-405.499695	-80.045700	1454.100586	-377.467499	122.722885	1459.043091	-393.826782	128.433044	1757.715576	-495.527191	430.308594	1164.324341	-446.466095	-212.055496	1198.664917	-382.992065	376.310974	868.205505	-331.096039	-153.271072	894.789490	-403.886688	98.535919	1054.474121	552.460754	-3.606925	900.340149	563.975464	191.923096
-427.905518	228.323639	955.999817	-426.161255	-33.313763	958.387939	-513.431763	245.712875	575.076782	-463.240448	-92.115204	582.293762	-513.596252	285.688049	87.628975	-530.008484	-135.417862	104.248619	-465.715698	329.916473	1438.819458	-405.501312	-80.066399	1454.075806	-377.464020	122.716644	1459.050781	-393.823151	128.434372	1757.711548	-495.531219	430.291656	1164.354126	-446.501038	-212.041489	1198.660767	-383.017120	376.312927	868.202332	-331.123077	-153.285141	894.787781	-403.908691	98.547073	1054.477783	552.500916	-2.988044	900.366943	563.748291	192.386917
-427.914001	228.333557	955.996948	-426.226074	-33.277412	958.363708	-513.426453	245.719879	575.097107	-463.189606	-92.140862	582.260742	-513.596252	285.703247	87.644592	-529.959778	-135.390091	104.244019	-465.690857	329.913910	1438.829102	-405.481323	-80.084366	1454.096313	-377.462708	122.717567	1459.050659	-393.801819	128.429184	1757.711182	-495.541443	430.261719	1164.347656	-446.500824	-212.033371	1198.678833	-383.054810	376.303467	868.190308	-331.181519	-153.277222	894.786011	-403.935486	98.557419	1054.462036	552.446472	-2.088212	900.400879	562.935669	193.632675
-427.931610	228.349152	956.008057	-426.239716	-33.290138	958.367310	-513.437317	245.725220	575.081116	-463.157104	-92.114655	582.289185	-513.608398	285.706268	87.644600	-529.922119	-135.365433	104.247681	-465.690002	329.918457	1438.828979	-405.491028	-80.080116	1454.100952	-377.452850	122.693871	1459.049194	-393.799377	128.422043	1757.708862	-495.549194	430.240692	1164.348633	-446.515717	-212.027634	1198.673340	-383.074188	376.303864	868.192688	-331.211517	-153.317932	894.756409	-403.956085	98.556305	1054.470581	552.417664	-1.309227	900.390381	562.407104	194.461288
-427.918121	228.327576	956.001709	-426.232117	-33.331692	958.383057	-513.448181	245.736481	575.074524	-463.186554	-92.164902	582.277588	-513.602905	285.705200	87.645103	-529.951721	-135.375290	104.256531	-465.706390	329.896179	1438.812256	-405.476501	-80.074554	1454.097046	-377.437988	122.682632	1459.048218	-393.785461	128.408096	1757.704712	-495.564636	430.242889	1164.339478	-446.512817	-212.037491	1198.659790	-383.121033	376.279388	868.178223	-331.243591	-153.331879	894.756958	-403.949585	98.532326	1054.476196	552.533875	-0.727851	900.420471	562.373047	194.666824
-427.940277	228.306885	955.981506	-426.248444	-33.341305	958.385132	-513.442017	245.691971	575.058716	-463.194061	-92.175720	582.277649	-513.620544	285.711884	87.635406	-529.939087	-135.364639	104.247871	-465.689972	329.891083	1438.801270	-405.468689	-80.099564	1454.071045	-377.439087	122.681396	1459.034790	-393.772583	128.394623	1757.686646	-495.579193	430.241211	1164.336182	-446.515869	-212.051712	1198.659546	-383.155212	376.256866	868.162598	-331.267151	-153.362045	894.748474	-403.963165	98.526039	1054.465698	552.473999	0.135855	900.451233	561.635193	195.861618
-427.941406	228.311554	955.967896	-426.247131	-33.344372	958.380371	-513.453735	245.710815	575.056702	-463.173767	-92.153381	582.268677	-513.613770	285.723602	87.628426	-529.939636	-135.376907	104.248253	-465.694153	329.877625	1438.802734	-405.463409	-80.110298	1454.066162	-377.448029	122.669807	1459.025757	-393.759033	128.374649	1757.675903	-495.610962	430.217163	1164.320801	-446.505035	-212.062546	1198.661621	-383.168549	376.234680	868.138184	-331.289154	-153.405823	894.709839	-403.966095	98.530319	1054.457153	552.354065	0.923096	900.449707	561.019348	196.796875
-427.941132	228.264114	955.947754	-426.215698	-33.430672	958.382874	-513.555359	245.794312	575.069946	-463.191864	-92.187042	582.278748	-513.667114	285.687714	87.635704	-529.983643	-135.397552	104.262230	-465.665405	329.884064	1438.811768	-405.461578	-80.120155	1454.049927	-377.440491	122.665230	1459.014893	-393.739258	128.359314	1757.668945	-495.606354	430.204407	1164.316895	-446.494354	-212.066071	1198.646729	-383.192719	376.203461	868.143738	-331.289551	-153.416840	894.696289	-403.950134	98.474449	1054.448242	552.361023	1.714226	900.472290	560.570435	197.605316
-427.957275	228.282623	955.949890	-426.257019	-33.413113	958.351685	-513.601257	245.849518	575.106201	-463.164185	-92.156639	582.284973	-513.688477	285.700714	87.639618	-529.955017	-135.390762	104.255028	-465.673889	329.884186	1438.794556	-405.433990	-80.122864	1454.058105	-377.436951	122.657227	1459.019165	-393.722870	128.335297	1757.660400	-495.626099	430.195740	1164.315308	-446.478333	-212.108337	1198.633423	-383.214600	376.161621	868.137085	-331.294891	-153.449646	894.675659	-403.967682	98.477913	1054.431274	552.345825	2.599930	900.511047	560.052185	198.465271
-427.923920	228.296356	955.957458	-426.262482	-33.392879	958.347656	-513.571838	245.816986	575.094910	-463.212860	-92.209991	582.251709	-513.696716	285.676758	87.641464	-529.985840	-135.415756	104.264267	-465.675354	329.876038	1438.807495	-405.428314	-80.132973	1454.039429	-377.414612	122.632927	1459.015381	-393.697876	128.319550	1757.665771	-495.634308	430.188538	1164.317017	-446.459229	-212.120590	1198.645874	-383.231506	376.140228	868.133911	-331.311493	-153.476273	894.672729	-403.957550	98.487167	1054.433960	552.336304	3.703106	900.572693	559.386963	199.462524
-427.937714	228.275681	955.959473	-426.262146	-33.396275	958.346863	-513.544495	245.778442	575.095032	-463.242554	-92.254692	582.248962	-513.648621	285.684113	87.634270	-530.012451	-135.419403	104.276680	-465.668884	329.854889	1438.813965	-405.417419	-80.144333	1454.043091	-377.409668	122.633659	1459.010986	-393.674957	128.311218	1757.657471	-495.641052	430.176300	1164.310181	-446.435822	-212.122864	1198.664551	-383.247620	376.115448	868.122620	-331.280365	-153.505280	894.679321	-403.966797	98.475388	1054.435181	552.300842	4.590015	900.616638	558.622131	200.894485
-427.967773	228.284592	955.956848	-426.269073	-33.405834	958.351013	-513.564270	245.812851	575.090027	-463.246338	-92.261688	582.276489	-513.689209	285.690521	87.637436	-530.001587	-135.401077	104.274017	-465.672852	329.842834	1438.819214	-405.422638	-80.146858	1454.043213	-377.407623	122.636040	1459.011108	-393.674500	128.292038	1757.653198	-495.653870	430.173706	1164.314331	-446.425903	-212.163940	1198.651001	-383.276825	376.060150	868.134399	-331.286285	-153.539108	894.671631	-403.980713	98.479576	1054.434814	552.250732	5.578854	900.703796	558.078796	201.926239
-427.954132	228.274170	955.960938	-426.257751	-33.441624	958.361511	-513.552429	245.782013	575.092102	-463.247467	-92.270996	582.279358	-513.679565	285.689148	87.634857	-529.987000	-135.410248	104.273560	-465.676666	329.838562	1438.818848	-405.426056	-80.147491	1454.035400	-377.416046	122.634384	1459.026489	-393.645813	128.270676	1757.647949	-495.671570	430.147827	1164.315552	-446.402039	-212.165329	1198.664551	-383.286316	376.057404	868.134644	-331.265167	-153.566254	894.679504	-403.979370	98.458504	1054.444702	552.620117	6.017793	900.749756	559.089355	201.535797
-427.954010	228.241486	955.977661	-426.194641	-33.475834	958.386963	-513.522949	245.737122	575.080200	-463.266571	-92.307045	582.296509	-513.677246	285.689087	87.631302	-530.053650	-135.433472	104.287582	-465.661041	329.838898	1438.835327	-405.401733	-80.161842	1454.025635	-377.409088	122.631844	1459.019897	-393.676178	128.188568	1757.598267	-495.686127	430.140778	1164.348145	-446.385468	-212.164017	1198.658569	-383.288879	375.982269	868.144836	-331.237366	-153.607697	894.674866	-403.958588	98.433800	1054.468262	552.241089	7.617958	900.791687	557.395935	203.668304
-427.951538	228.237015	955.977478	-426.180206	-33.482792	958.388367	-513.518799	245.744934	575.100220	-463.223389	-92.279106	582.278442	-513.689209	285.690857	87.632317	-530.026306	-135.429550	104.276810	-465.796387	329.704407	1438.671875	-405.397400	-80.161568	1454.013062	-377.403961	122.613098	1459.035034	-393.659424	128.167297	1757.586426	-495.694244	430.152832	1164.337402	-446.365723	-212.211731	1198.666382	-383.286224	375.993317	868.169006	-331.208405	-153.634094	894.689636	-403.950928	98.429726	1054.468994	551.864685	8.955997	900.801453	556.410400	204.687363
-427.932159	228.262192	955.997009	-426.183594	-33.465961	958.386414	-513.543335	245.774750	575.112610	-463.206573	-92.239746	582.263733	-513.716858	285.694885	87.634979	-530.002808	-135.421600	104.269859	-465.663788	329.812653	1438.865234	-405.380188	-80.180618	1454.019531	-377.400360	122.600975	1459.039307	-393.636139	128.148972	1757.582397	-495.684875	430.118317	1164.368042	-446.362915	-212.201309	1198.667236	-383.308960	375.964478	868.195435	-331.178253	-153.682312	894.674438	-403.948761	98.440674	1054.479370	551.618225	10.344502	900.795776	555.226563	206.225616
-427.967072	228.204163	955.991089	-426.202759	-33.490902	958.393677	-513.552917	245.783249	575.103394	-463.223541	-92.254807	582.307800	-513.726196	285.696289	87.635635	-530.016479	-135.434143	104.250610	-465.686584	329.791077	1438.880371	-405.367950	-80.185097	1454.027588	-377.392670	122.618279	1459.071045	-393.614258	128.139771	1757.576416	-495.694092	430.102295	1164.375488	-446.343079	-212.227386	1198.691406	-383.308380	375.931824	868.191711	-331.143646	-153.696259	894.700439	-403.974426	98.405617	1054.479614	551.636169	11.196115	900.761108	555.205505	207.098877
-427.969269	228.202530	955.989441	-426.211609	-33.465755	958.395508	-513.505737	245.729019	575.089844	-463.264893	-92.307617	582.301697	-513.651611	285.696289	87.630165	-530.005737	-135.416946	104.270401	-465.682373	329.778900	1438.880249	-405.352020	-80.174614	1454.033447	-377.382019	122.608826	1459.068115	-393.577271	128.160446	1757.538330	-495.701843	430.097107	1164.397095	-446.342896	-212.243988	1198.692383	-383.305237	375.926300	868.219421	-331.111298	-153.720840	894.707703	-403.981049	98.418198	1054.479980	551.733398	11.846528	900.748840	555.514709	207.775406
-427.965729	228.199844	955.989258	-426.192505	-33.494762	958.392334	-513.513855	245.746979	575.100586	-463.266449	-92.338371	582.310547	-513.637756	285.694214	87.631538	-530.024170	-135.428574	104.280304	-465.683624	329.784332	1438.884033	-405.352600	-80.171227	1454.029785	-377.377594	122.607971	1459.070313	-393.565308	128.149384	1757.529663	-495.712067	430.076141	1164.403076	-446.323151	-212.258118	1198.694946	-383.311615	375.917664	868.221191	-331.068665	-153.754623	894.726013	-403.969696	98.402512	1054.478271	552.847900	11.090396	900.764221	559.364807	206.551025
-427.974915	228.216599	955.993774	-426.200623	-33.493587	958.392761	-513.934570	246.210190	575.216125	-463.270508	-92.330681	582.304443	-513.935547	285.737610	87.670021	-530.053101	-135.440796	104.251076	-465.696960	329.783813	1438.883423	-405.327148	-80.192734	1454.050659	-377.365143	122.606766	1459.091187	-393.574707	128.101364	1757.564453	-495.714935	430.073639	1164.389404	-446.284576	-212.235443	1198.686035	-383.311829	375.890411	868.230469	-330.789886	-153.549484	894.881165	-403.979980	98.409950	1054.481201	552.403625	12.705853	900.691772	558.149780	207.998932
-427.982513	228.223557	955.991577	-426.245239	-33.469490	958.360229	-513.966431	246.191742	575.218994	-463.257782	-92.309540	582.302979	-513.942932	285.715820	87.659821	-530.018921	-135.432083	104.231018	-465.699341	329.755066	1438.887085	-405.313263	-80.193810	1454.049316	-377.362579	122.601631	1459.096313	-393.554382	128.084930	1757.559937	-495.743103	430.049042	1164.392822	-446.268219	-212.276413	1198.693970	-383.295837	375.869720	868.229614	-330.955505	-153.812454	894.750916	-403.993896	98.411064	1054.461060	551.618835	13.645630	900.713257	557.075867	209.207901
-427.983337	228.216476	955.999146	-426.203339	-33.490250	958.389038	-513.598450	245.756409	575.116028	-463.257111	-92.316437	582.306213	-513.663879	285.674469	87.623016	-529.996582	-135.417557	104.223763	-465.698212	329.751465	1438.874756	-405.304688	-80.194695	1454.051025	-377.339813	122.598503	1459.112671	-393.520447	128.110703	1757.511475	-495.742706	430.041016	1164.400269	-446.213501	-212.262360	1198.684082	-383.292664	375.848236	868.237915	-330.708282	-153.614334	894.899048	-403.988281	98.408699	1054.482666	553.082764	16.619438	900.735718	557.001831	210.870621
-428.002472	228.225327	956.022461	-426.260406	-33.454491	958.369873	-513.973145	246.175171	575.218628	-463.238434	-92.296730	582.284546	-513.931030	285.701111	87.666130	-529.983398	-135.415329	104.236046	-465.699921	329.757935	1438.887695	-405.312897	-80.190468	1454.051880	-377.317505	122.595566	1459.128540	-393.503113	128.102448	1757.507080	-495.740753	430.017456	1164.395508	-446.171051	-212.273300	1198.683838	-383.292908	375.841675	868.233521	-330.640961	-153.624969	894.922424	-404.020782	98.411980	1054.483643	552.716553	17.411829	900.904358	556.326416	212.025406
-428.017609	228.188522	956.020020	-426.225372	-33.480175	958.398132	-513.268372	245.354721	575.015076	-463.252472	-92.323616	582.306091	-513.424133	285.628540	87.597633	-529.992737	-135.420349	104.222839	-465.700439	329.744720	1438.875122	-405.282379	-80.214668	1454.065186	-377.307434	122.604721	1459.143921	-393.480042	128.094940	1757.500610	-495.723175	430.006470	1164.386108	-446.224274	-212.145035	1198.677612	-383.269012	375.811432	868.231995	-330.829529	-153.888199	894.782654	-404.022583	98.396599	1054.499146	552.513428	18.258297	900.866699	556.156006	212.971741
-428.013947	228.192596	956.004333	-426.223785	-33.488037	958.401428	-513.156189	245.228058	574.985535	-463.228668	-92.302704	582.297913	-513.346191	285.630737	87.578865	-530.021362	-135.438736	104.242599	-465.714722	329.732483	1438.868896	-405.260254	-80.188065	1454.074463	-377.277405	122.599731	1459.158325	-393.436951	128.187195	1757.524780	-495.730286	430.020050	1164.390503	-446.085846	-212.339417	1198.755127	-383.269989	375.779175	868.207458	-330.781555	-153.896347	894.786316	-404.016235	98.401535	1054.491943	552.053162	18.832451	901.009949	555.674438	213.903122
-428.025177	228.153870	955.988159	-426.223358	-33.495285	958.395691	-513.593506	245.734207	575.092468	-463.200928	-92.337227	582.317627	-513.642700	285.676788	87.646393	-530.015930	-135.439636	104.243988	-465.693817	329.735809	1438.862061	-405.241913	-80.195374	1454.067139	-377.260712	122.599274	1459.164795	-393.409149	128.176468	1757.520752	-495.716217	430.003479	1164.368530	-446.012756	-212.321274	1198.728394	-383.264984	375.794647	868.203796	-330.458435	-153.677704	894.957275	-404.025360	98.383545	1054.481812	551.375183	19.091579	901.037842	555.521057	214.601852
-428.020050	228.150009	955.983582	-426.199371	-33.507011	958.382568	-513.607544	245.742111	575.095520	-463.213074	-92.352173	582.279358	-513.677246	285.666138	87.622749	-530.046814	-135.447220	104.261620	-465.679382	329.708862	1438.856567	-405.220032	-80.203552	1454.088379	-377.234406	122.606064	1459.166992	-393.396179	128.141708	1757.552490	-495.708344	429.985260	1164.356445	-446.041199	-212.122833	1198.688110	-383.245850	375.791260	868.218567	-330.415619	-153.688919	894.953491	-404.013641	98.374214	1054.473755	551.318726	20.545666	900.609009	555.020935	216.166428
-427.953217	228.050644	955.978271	-425.939087	-33.645729	958.488342	-513.569275	245.667786	575.080566	-463.173981	-92.306389	582.310669	-513.634277	285.659515	87.615479	-530.048462	-135.445129	104.261414	-465.666168	329.700684	1438.865112	-405.189636	-80.191994	1454.080811	-377.230957	122.603264	1459.170410	-393.379272	128.145004	1757.547852	-495.693176	429.961578	1164.359009	-445.990814	-212.145340	1198.696045	-383.225891	375.769806	868.214783	-330.334961	-153.689133	894.984436	-403.894501	98.313141	1054.533813	551.462341	21.954992	900.440857	554.699341	217.593933
-427.880371	227.990936	956.006409	-425.751343	-33.726414	958.585571	-513.552307	245.641830	575.072693	-463.178741	-92.299561	582.358093	-513.636719	285.645325	87.617317	-529.996643	-135.441055	104.271133	-465.670288	329.705811	1438.869141	-405.169006	-80.186447	1454.098633	-377.187927	122.581932	1459.182739	-393.364716	128.162598	1757.542969	-495.672333	429.949677	1164.367065	-445.890381	-212.371887	1198.778076	-383.224060	375.754974	868.221252	-330.549438	-153.964920	894.872131	-403.808319	98.278381	1054.606567	551.429016	23.034674	900.449768	554.450439	218.661560
-427.858093	227.910080	956.006042	-425.564606	-33.833801	958.668701	-513.543091	245.618683	575.054016	-463.153290	-92.280106	582.411682	-513.617554	285.682739	87.638397	-529.976074	-135.437149	104.265221	-465.644592	329.698517	1438.898926	-405.147980	-80.192131	1454.106689	-377.169128	122.596802	1459.213379	-393.349365	128.169617	1757.544800	-495.672272	429.918335	1164.376221	-445.828827	-212.368301	1198.794922	-383.216675	375.761536	868.228821	-330.511169	-153.959152	894.875732	-403.740601	98.229431	1054.656006	551.383789	24.080978	900.452148	554.100525	219.786758
-427.846893	227.876389	956.010315	-425.490967	-33.874027	958.708008	-513.480225	245.546234	575.033691	-463.160492	-92.270233	582.422791	-513.552063	285.636353	87.628067	-530.010925	-135.434036	104.240547	-465.647644	329.693024	1438.903564	-405.105835	-80.195122	1454.135620	-377.147736	122.592751	1459.223389	-393.325256	128.180679	1757.535889	-495.634125	429.917145	1164.392456	-445.795319	-212.372849	1198.809692	-383.221100	375.758667	868.229004	-330.442810	-153.964081	894.899719	-403.711853	98.210861	1054.680786	551.290771	25.109484	900.430908	553.766907	220.882523
-427.857666	227.888901	956.013184	-425.532898	-33.853054	958.702454	-513.499817	245.559662	575.058472	-463.178131	-92.281807	582.427490	-513.566284	285.659241	87.637306	-529.990540	-135.428024	104.237534	-465.630157	329.685272	1438.915527	-405.088013	-80.209709	1454.144043	-377.115662	122.581665	1459.249878	-393.309204	128.202530	1757.533691	-495.625580	429.920502	1164.399902	-445.750488	-212.403214	1198.825195	-383.217255	375.737366	868.234985	-330.386139	-153.960236	894.922607	-403.732819	98.221809	1054.678345	551.373169	26.213266	900.492126	553.437439	222.013107
-427.881531	227.911819	956.012268	-425.560455	-33.848404	958.673218	-513.549438	245.585770	575.069336	-463.177155	-92.287376	582.442078	-513.579773	285.637634	87.612358	-529.992371	-135.431534	104.236755	-465.624695	329.670868	1438.928467	-405.070007	-80.208977	1454.156494	-377.082275	122.591003	1459.264160	-393.281860	128.225021	1757.532715	-495.592682	429.924866	1164.418335	-445.709106	-212.411865	1198.851318	-383.196869	375.711304	868.246216	-330.339630	-153.954605	894.924988	-403.747681	98.224716	1054.660767	551.349609	27.355032	900.533875	552.995850	223.098068
-428.076660	228.160553	956.047119	-426.220428	-33.501778	958.407104	-513.670898	245.700027	575.112610	-463.231628	-92.321854	582.293518	-513.657349	285.647705	87.620956	-530.034485	-135.437759	104.251549	-465.617920	329.648315	1438.943604	-405.020508	-80.208290	1454.186279	-377.070831	122.588409	1459.279175	-393.266296	128.239685	1757.534424	-495.583832	429.913391	1164.441162	-445.692902	-212.397583	1198.840942	-383.183350	375.687164	868.256592	-330.274994	-153.953339	894.954468	-404.062073	98.370659	1054.520142	551.353760	28.456722	900.551697	552.518738	224.287018
-428.131195	228.175415	956.056580	-426.274017	-33.474529	958.389465	-513.659973	245.686218	575.103882	-463.225494	-92.352631	582.307739	-513.649475	285.646942	87.620079	-530.019836	-135.454208	104.249138	-465.604431	329.647644	1438.956787	-405.010529	-80.202232	1454.197510	-377.032867	122.582657	1459.297729	-393.231567	128.266129	1757.528809	-495.577026	429.892548	1164.454102	-445.613464	-212.346741	1198.830078	-383.176758	375.569702	868.214539	-329.957886	-153.665939	895.169800	-404.107239	98.381821	1054.514038	551.436340	29.603985	900.592773	551.976685	225.462143
-428.129425	228.160568	956.064148	-426.250336	-33.488186	958.395874	-514.037170	246.098083	575.205811	-463.227997	-92.364517	582.287292	-513.910461	285.684845	87.654182	-530.025513	-135.456497	104.255814	-465.612000	329.651581	1438.972412	-404.979950	-80.213585	1454.215942	-377.024078	122.585098	1459.319702	-393.204224	128.278793	1757.517090	-495.563232	429.937622	1164.467163	-445.578156	-212.401703	1198.882935	-383.168701	375.542328	868.228577	-330.163910	-153.917160	895.028625	-404.102997	98.369026	1054.522949	551.613464	30.697287	900.603088	551.597534	226.591415
-428.176453	228.155807	956.061646	-426.277527	-33.451710	958.391541	-513.756409	245.765701	575.125366	-463.205261	-92.323593	582.298706	-513.698425	285.653168	87.627136	-529.973999	-135.449417	104.270531	-465.604187	329.651428	1438.977905	-404.961090	-80.199913	1454.234619	-376.990479	122.581230	1459.335083	-393.173584	128.293808	1757.504639	-495.529449	429.933960	1164.481445	-445.497620	-212.356873	1198.882813	-383.154999	375.556946	868.249695	-329.860138	-153.643478	895.217773	-404.138153	98.386147	1054.519165	551.584900	31.650848	900.555237	551.097107	227.321899
-428.168274	228.138733	956.062927	-426.262146	-33.459015	958.433960	-513.699402	245.700806	575.108826	-463.209961	-92.341461	582.316528	-513.670227	285.645630	87.615227	-530.023193	-135.448608	104.238319	-465.610352	329.634216	1438.991211	-404.946320	-80.184364	1454.248657	-376.948334	122.593452	1459.354248	-393.147125	128.316101	1757.494873	-495.523163	429.945709	1164.478882	-445.457153	-212.377396	1198.890869	-383.142487	375.520264	868.271667	-329.798370	-153.627426	895.244934	-404.134338	98.389862	1054.542725	552.032410	33.170559	900.596741	550.554993	228.882584
-428.176849	228.153122	956.062439	-426.269897	-33.454918	958.392334	-513.703613	245.677765	575.100464	-463.220703	-92.302376	582.291809	-513.655212	285.643463	87.612846	-530.019714	-135.455307	104.226151	-465.586578	329.629730	1438.992065	-404.895752	-80.186005	1454.273682	-376.938324	122.582848	1459.362305	-393.110474	128.337784	1757.494995	-495.513000	429.952972	1164.499146	-445.405548	-212.369064	1198.909058	-383.130585	375.517578	868.270508	-329.748688	-153.618393	895.259460	-404.133148	98.383911	1054.519531	551.846558	33.938889	900.541260	549.898926	229.931778
-428.178802	228.154343	956.063477	-426.273315	-33.453609	958.391235	-513.720581	245.696869	575.104858	-463.229126	-92.293999	582.280212	-513.675415	285.662537	87.628632	-530.032654	-135.453217	104.235023	-465.572083	329.650513	1439.002686	-404.875183	-80.176407	1454.290161	-376.901733	122.611862	1459.390259	-393.074066	128.353485	1757.484741	-495.500153	429.963104	1164.498779	-445.350739	-212.362350	1198.934326	-383.093964	375.520081	868.300842	-329.695099	-153.594208	895.286377	-404.134064	98.384254	1054.519165	551.899841	34.999012	900.564697	549.145508	231.019699
-428.206543	228.141327	956.072388	-426.305115	-33.405300	958.390503	-513.728516	245.679871	575.087585	-463.263794	-92.329613	582.259888	-513.651550	285.643402	87.613037	-530.032471	-135.452988	104.237053	-465.545685	329.666199	1439.043823	-404.830048	-80.158646	1454.318481	-376.888550	122.617340	1459.405640	-393.040009	128.371140	1757.477783	-495.482880	429.951477	1164.533325	-445.285553	-212.397263	1198.973755	-383.076813	375.485107	868.316284	-329.663757	-153.590057	895.317688	-404.156555	98.398232	1054.521606	552.179016	35.999340	900.573181	548.702759	231.598511
-428.187805	228.164169	956.092651	-426.307953	-33.364937	958.392395	-513.755981	245.694885	575.113464	-463.263428	-92.268181	582.248657	-513.669067	285.650879	87.638588	-530.015198	-135.467606	104.235832	-465.553467	329.660583	1439.051147	-404.803436	-80.140320	1454.340454	-376.860199	122.641571	1459.435669	-393.004669	128.378525	1757.479858	-495.482147	429.962433	1164.533936	-445.242188	-212.425446	1199.007813	-383.056946	375.459442	868.313477	-329.627045	-153.573975	895.351135	-404.154297	98.421127	1054.534058	552.400879	37.287689	900.579102	547.850769	233.148346
-428.213318	228.113266	956.091980	-426.277527	-33.396969	958.429199	-513.751404	245.672379	575.096741	-463.301208	-92.296227	582.293213	-513.643005	285.669464	87.626335	-530.021240	-135.469955	104.238434	-465.553497	329.656555	1439.051025	-404.764130	-80.131828	1454.355225	-376.839142	122.649223	1459.442505	-392.972443	128.398788	1757.473145	-495.487701	429.963837	1164.540894	-445.215240	-212.468185	1199.061279	-383.056732	375.449127	868.325928	-329.861115	-153.840378	895.206299	-404.155365	98.398598	1054.552734	552.876343	38.596195	900.628601	547.247498	233.805908
-428.213959	228.109879	956.092285	-426.273651	-33.400978	958.432495	-513.762329	245.660187	575.097595	-463.287598	-92.276230	582.289734	-513.633179	285.645233	87.616463	-530.014160	-135.467422	104.235863	-465.547028	329.664520	1439.069946	-404.730011	-80.122940	1454.387085	-376.798248	122.659088	1459.472046	-392.938232	128.398697	1757.469971	-495.475983	429.968323	1164.558350	-445.148529	-212.430573	1199.046997	-383.044037	375.462921	868.358459	-329.553894	-153.573410	895.386841	-404.153687	98.396431	1054.554565	553.169678	39.734657	900.605896	546.546570	234.769577
-428.213470	228.120926	956.074585	-426.271301	-33.409218	958.432983	-513.750305	245.623367	575.089661	-463.298492	-92.292427	582.294312	-513.658752	285.687134	87.636330	-529.999146	-135.470779	104.228706	-465.540771	329.682861	1439.075439	-404.710388	-80.098579	1454.388062	-376.787201	122.668816	1459.469238	-392.903198	128.410812	1757.463135	-495.466980	429.980530	1164.549805	-445.090454	-212.450546	1199.080933	-383.005737	375.446472	868.361206	-329.511139	-153.563187	895.409424	-404.145355	98.404709	1054.544189	553.353577	40.749912	900.616577	545.701904	235.787521
-428.212982	228.105759	956.088928	-426.209198	-33.442268	958.457947	-513.744202	245.616135	575.085876	-463.298615	-92.292465	582.307312	-513.611267	285.638458	87.607353	-530.045044	-135.493256	104.243301	-465.541168	329.681671	1439.105591	-404.665039	-80.095566	1454.427490	-376.760071	122.702271	1459.495605	-392.878876	128.429382	1757.436523	-495.469147	429.961060	1164.546997	-445.042572	-212.456375	1199.114990	-382.994080	375.464539	868.389038	-329.481506	-153.596100	895.416809	-404.124146	98.389854	1054.566162	553.539856	41.907982	900.616821	544.745728	237.337570
-428.198059	228.126801	956.115784	-426.204132	-33.433678	958.465027	-513.798340	245.641830	575.090881	-463.295349	-92.253220	582.289185	-513.637268	285.656708	87.621918	-530.072449	-135.496979	104.238754	-465.543640	329.674591	1439.102295	-404.617279	-80.076965	1454.440796	-376.733032	122.722801	1459.496338	-392.825256	128.435577	1757.457520	-495.464600	430.003815	1164.564087	-444.979980	-212.445831	1199.130249	-382.991577	375.464661	868.394043	-329.445526	-153.591965	895.451355	-404.113190	98.396408	1054.583008	553.876404	42.985661	900.603821	544.002197	237.867828
-428.222931	228.114120	956.095093	-426.237122	-33.391891	958.457336	-513.817444	245.620865	575.069031	-463.252594	-92.196884	582.286255	-513.610901	285.637024	87.606964	-529.989136	-135.453156	104.219879	-465.546234	329.698456	1439.123657	-404.586670	-80.048271	1454.488159	-376.696045	122.736488	1459.529541	-392.793762	128.494049	1757.384521	-495.447662	430.014008	1164.586060	-444.935333	-212.444595	1199.176514	-382.962708	375.478546	868.411743	-329.398560	-153.585938	895.488770	-404.135437	98.415352	1054.567139	553.783142	44.284000	900.630859	542.331604	238.769684
-428.206665	228.132599	956.118958	-426.216309	-33.366699	958.452881	-513.839783	245.646072	575.099487	-463.312134	-92.300171	582.301697	-513.620544	285.654541	87.621864	-530.066101	-135.479279	104.239975	-465.534912	329.709656	1439.133057	-404.535248	-80.023499	1454.518799	-376.664124	122.752441	1459.536987	-392.739807	128.510864	1757.410156	-495.449341	430.026886	1164.601440	-444.880402	-212.439117	1199.216797	-382.948669	375.482574	868.434509	-329.367371	-153.599670	895.529846	-404.115601	98.427086	1054.576660	554.276062	45.154858	900.592285	541.991272	239.720261
-428.215881	228.131897	956.128235	-426.216034	-33.367828	958.454956	-513.850037	245.642624	575.095276	-463.310516	-92.283615	582.308594	-513.641296	285.685120	87.637024	-530.045715	-135.472382	104.235207	-465.528778	329.713867	1439.159302	-404.494385	-79.998581	1454.535767	-376.634247	122.770317	1459.558960	-392.708496	128.529556	1757.414307	-495.442139	430.041626	1164.648682	-444.824921	-212.466522	1199.285400	-382.943542	375.484253	868.457520	-329.339508	-153.653656	895.556519	-404.120087	98.424309	1054.582397	554.673767	46.045952	900.594971	541.657043	241.331863
-428.219879	228.131302	956.130859	-426.219757	-33.368164	958.457825	-513.851440	245.643555	575.094666	-463.331543	-92.314461	582.314697	-513.639771	285.685516	87.624817	-530.068542	-135.483170	104.240326	-465.514191	329.719666	1439.176147	-404.460266	-79.993523	1454.603516	-376.605347	122.783157	1459.573364	-392.683167	128.551285	1757.402100	-495.431976	430.064545	1164.661011	-444.759277	-212.484222	1199.313477	-382.920959	375.517273	868.459412	-329.259705	-153.644562	895.610229	-404.120361	98.423988	1054.584229	554.582458	47.412910	900.558533	539.640869	242.370407
-428.215057	228.125702	956.139709	-426.217407	-33.364166	958.457703	-513.810608	245.594727	575.068848	-463.282684	-92.254250	582.317932	-513.601868	285.679657	87.620026	-530.006836	-135.462051	104.226204	-465.490723	329.730957	1439.202393	-404.435608	-79.970383	1454.606445	-376.574493	122.807045	1459.588501	-392.641083	128.567230	1757.414429	-495.416809	430.097717	1164.673340	-444.726868	-212.526489	1199.369629	-382.912292	375.528503	868.484009	-329.490723	-153.938553	895.456604	-404.118805	98.419655	1054.589111	555.108459	48.277157	900.530396	539.536560	243.521408
-428.202789	228.109497	956.136963	-426.187073	-33.339050	958.482544	-513.793701	245.588226	575.085083	-463.358948	-92.263634	582.328003	-513.591125	285.678101	87.619781	-530.054993	-135.491135	104.245811	-465.466156	329.734222	1439.207886	-404.389282	-79.949135	1454.642090	-376.534821	122.824486	1459.595825	-392.611664	128.596176	1757.403809	-495.379486	430.135712	1164.668579	-444.679718	-212.554825	1199.404907	-382.875366	375.558380	868.500549	-329.440308	-153.952225	895.477417	-404.107452	98.436073	1054.602417	555.264343	49.371754	900.539185	538.628357	244.907974
-428.199890	228.103210	956.138733	-426.157501	-33.330757	958.480530	-513.791992	245.586624	575.084656	-463.351349	-92.233437	582.320740	-513.588562	285.673859	87.625755	-530.020996	-135.479584	104.238304	-465.455811	329.766968	1439.214478	-404.365540	-79.936523	1454.636475	-376.511292	122.839348	1459.609497	-392.595367	128.598145	1757.436157	-495.373932	430.163361	1164.704834	-444.606262	-212.596451	1199.433594	-382.875153	375.567444	868.500977	-329.397217	-153.981415	895.506104	-404.088348	98.438103	1054.601563	555.539673	50.522644	900.450256	537.882507	245.911285
-428.190674	228.147461	956.153320	-426.175751	-33.316765	958.482422	-513.816956	245.616272	575.097717	-463.363831	-92.252411	582.320740	-513.609253	285.676697	87.628380	-530.032166	-135.488968	104.244705	-465.436066	329.766907	1439.230957	-404.311005	-79.920761	1454.676636	-376.477539	122.865425	1459.630005	-392.567291	128.624771	1757.429321	-495.352844	430.206360	1164.730103	-444.550873	-212.626877	1199.480103	-382.856262	375.631683	868.535156	-329.339539	-154.015350	895.544495	-404.090363	98.459984	1054.609375	555.667297	51.565887	900.383728	537.066650	246.948181
-428.209015	228.169357	956.141357	-426.185791	-33.282715	958.465515	-513.797729	245.624451	575.089539	-463.348999	-92.236786	582.305420	-513.598328	285.675018	87.629097	-530.030762	-135.480042	104.240540	-465.403442	329.779022	1439.230591	-404.260925	-79.879738	1454.704468	-376.439270	122.868759	1459.635742	-392.529724	128.660339	1757.426514	-495.309479	430.260529	1164.715210	-444.483582	-212.638184	1199.519531	-382.839752	375.701996	868.528320	-329.271149	-154.022369	895.581482	-404.098846	98.486923	1054.593506	555.876282	52.773674	900.321777	536.315979	247.944183
-428.201477	228.161301	956.137817	-426.154144	-33.292351	958.463013	-513.815613	245.652496	575.084167	-463.328827	-92.194069	582.289978	-513.636780	285.684509	87.625572	-529.989624	-135.459274	104.223633	-465.393280	329.782501	1439.231689	-404.240448	-79.883629	1454.730347	-376.401276	122.887993	1459.660889	-392.500092	128.695724	1757.421509	-495.285645	430.293457	1164.719360	-444.426392	-212.645172	1199.557007	-382.822998	375.742493	868.527222	-329.225830	-154.088074	895.611633	-404.083191	98.480576	1054.591431	555.900879	54.089825	900.298401	535.198730	248.956848
-428.187042	228.138306	956.137695	-426.099487	-33.301800	958.492310	-514.132935	246.064301	575.184692	-463.279968	-92.165756	582.315430	-513.874084	285.718353	87.660019	-530.002991	-135.443542	104.218040	-465.371094	329.808350	1439.243286	-404.201538	-79.851524	1454.738647	-376.362793	122.930473	1459.680054	-392.466644	128.735046	1757.409424	-495.258423	430.342102	1164.750366	-444.374573	-212.693298	1199.591309	-382.803772	375.837646	868.565186	-329.182373	-154.113129	895.658630	-404.055786	98.478844	1054.607544	556.242859	55.097149	900.280090	534.925049	249.861801
-428.186951	228.139740	956.146973	-426.118866	-33.247829	958.487122	-514.157043	246.092896	575.191711	-463.275055	-92.159859	582.306763	-513.868286	285.697449	87.654243	-530.005676	-135.444183	104.217979	-465.352264	329.820862	1439.276611	-404.142792	-79.816544	1454.768555	-376.331635	122.944572	1459.679688	-392.427917	128.774933	1757.412598	-495.253387	430.385773	1164.760376	-444.306580	-212.688126	1199.638794	-382.765625	375.875061	868.565186	-329.118134	-154.160217	895.701782	-404.065735	98.499657	1054.609741	556.473755	56.247528	900.210022	534.396606	250.896744
-428.146210	228.200470	956.176636	-426.098175	-33.228172	958.482239	-513.783264	245.666000	575.113892	-463.288788	-92.179649	582.311829	-513.626831	285.682404	87.626846	-530.004333	-135.443848	104.219109	-465.312347	329.844330	1439.300781	-404.100677	-79.782257	1454.794678	-376.293549	122.970741	1459.710327	-392.377991	128.851410	1757.364746	-495.217743	430.400116	1164.787476	-444.238983	-212.720154	1199.676025	-382.752289	375.968140	868.587402	-329.050659	-154.204849	895.729858	-404.045105	98.524994	1054.624756	556.580688	57.327274	900.127563	533.752747	251.915024
-428.121307	228.218170	956.183472	-426.080658	-33.206264	958.475769	-513.748047	245.626968	575.109741	-463.272095	-92.162407	582.308777	-513.610413	285.680786	87.636833	-529.995972	-135.439606	104.216187	-465.302277	329.859222	1439.297119	-404.050201	-79.761261	1454.824829	-376.266724	122.996872	1459.701538	-392.355286	128.863937	1757.397217	-495.188232	430.446350	1164.816528	-444.161987	-212.770584	1199.721802	-382.712402	376.048553	868.591675	-328.992981	-154.262878	895.766296	-404.024597	98.539223	1054.625122	557.744995	59.769093	900.250000	533.433960	253.364410
-428.108521	228.210907	956.186340	-426.077789	-33.201809	958.475403	-513.769043	245.648804	575.101868	-463.320068	-92.184944	582.293518	-513.631958	285.687683	87.632607	-530.030212	-135.452789	104.223000	-465.261749	329.873779	1439.304688	-404.013947	-79.728989	1454.849731	-376.230194	123.022484	1459.715332	-392.308258	128.906677	1757.380005	-495.169891	430.505219	1164.832153	-444.084839	-212.737991	1199.742065	-382.674896	376.118225	868.628845	-328.704071	-154.107117	895.930542	-404.017700	98.535774	1054.626587	556.933716	59.584686	899.992004	532.761292	254.055054
-428.105469	228.212250	956.184204	-426.083710	-33.201740	958.480347	-513.772705	245.661774	575.104553	-463.269287	-92.157280	582.306030	-513.608643	285.684082	87.633202	-529.994141	-135.460739	104.223015	-465.248016	329.911621	1439.341309	-403.981415	-79.703407	1454.894165	-376.217377	123.040268	1459.712280	-392.263916	128.962219	1757.377441	-495.150421	430.548706	1164.847046	-444.046021	-212.809082	1199.786133	-382.671692	376.217499	868.644592	-328.849823	-154.380264	895.831665	-404.011597	98.538361	1054.626221	557.114929	60.693619	899.952576	532.268250	255.235687
-428.080536	228.210617	956.190186	-426.065186	-33.205509	958.476135	-513.781982	245.678619	575.104858	-463.329041	-92.198593	582.299194	-513.620605	285.685730	87.634689	-530.013611	-135.467712	104.228188	-465.207336	329.917816	1439.335693	-403.948669	-79.673065	1454.900635	-376.161255	123.075241	1459.724609	-392.225159	129.014374	1757.365234	-495.139343	430.594086	1164.865723	-443.952667	-212.772263	1199.829224	-382.657501	376.300110	868.647278	-328.572357	-154.242920	896.001038	-403.981995	98.531334	1054.625244	557.308472	61.843323	899.943726	531.869934	256.281616
-428.042572	228.196777	956.176270	-426.035126	-33.177891	958.503723	-513.769958	245.671570	575.108276	-463.283630	-92.137939	582.308838	-513.599304	285.682587	87.634018	-529.987305	-135.458633	104.219917	-465.321655	329.821045	1439.161133	-403.891754	-79.652084	1454.934204	-376.106964	123.092735	1459.738281	-392.179596	129.061371	1757.363159	-495.112122	430.701416	1164.863037	-443.892456	-212.813965	1199.894165	-382.629211	376.375793	868.674316	-328.695618	-154.509659	895.927856	-403.951691	98.553123	1054.632813	557.513245	62.946339	899.896729	531.597046	257.281891
-428.062622	228.155624	956.168213	-426.031586	-33.170704	958.501404	-513.774170	245.662735	575.071289	-463.272308	-92.115288	582.333801	-513.580872	285.676147	87.626274	-529.986755	-135.452606	104.212357	-465.125610	329.972626	1439.355103	-403.858948	-79.623787	1454.958984	-376.067291	123.115692	1459.735352	-392.144653	129.109406	1757.361206	-495.077942	430.723419	1164.902100	-443.827545	-212.867416	1199.946167	-382.609009	376.485046	868.680054	-328.627899	-154.593704	895.956848	-403.952667	98.540588	1054.625854	557.695618	64.080070	899.844299	531.298401	258.344604
-428.029510	228.210007	956.188538	-426.027985	-33.155209	958.504578	-513.786499	245.691681	575.106506	-463.269714	-92.111565	582.332275	-513.615295	285.684692	87.635506	-529.983459	-135.436920	104.210457	-465.225555	329.872894	1439.192383	-403.814301	-79.592751	1455.005981	-376.018036	123.146004	1459.752930	-392.101379	129.160172	1757.358765	-495.065125	430.821808	1164.897583	-443.744324	-212.825623	1199.968140	-382.577637	376.573578	868.713623	-328.300415	-154.389603	896.159363	-403.932983	98.566406	1054.637451	557.843872	65.143730	899.776611	531.097412	259.337219
-428.014526	228.241867	956.214111	-426.038910	-33.094852	958.499695	-513.793152	245.700851	575.114258	-463.260193	-92.089668	582.298645	-513.602661	285.679199	87.629936	-529.995483	-135.440964	104.210861	-465.053558	330.028473	1439.381348	-403.757507	-79.547646	1455.043701	-375.947296	123.164742	1459.759644	-392.055359	129.206680	1757.358398	-495.005920	430.837769	1164.960571	-443.702057	-212.835510	1200.036377	-382.565674	376.675171	868.740479	-328.229309	-154.458176	896.207214	-403.930573	98.598976	1054.647827	558.073364	66.249832	899.662415	530.974670	260.438385
-427.996643	228.215240	956.213318	-425.968048	-33.106247	958.527954	-513.784668	245.677780	575.089294	-463.275635	-92.087105	582.284119	-513.597839	285.678406	87.627571	-529.984009	-135.421036	104.206131	-464.993103	330.043915	1439.415894	-403.714325	-79.535057	1455.068359	-375.900726	123.209991	1459.764038	-392.015930	129.248398	1757.337891	-494.977600	430.917908	1164.992188	-443.728363	-212.688538	1200.042480	-382.549103	376.751221	868.748901	-328.146820	-154.550888	896.255554	-403.894470	98.595482	1054.663330	558.276672	67.330750	899.635864	530.820313	261.517059
-428.015350	228.233521	956.218567	-426.010651	-33.088409	958.501404	-513.787842	245.705215	575.112244	-463.253326	-92.060715	582.269409	-513.603333	285.679077	87.630188	-529.980652	-135.419708	104.203888	-465.068481	329.946747	1439.256836	-403.665436	-79.497650	1455.090698	-375.840057	123.238647	1459.788086	-391.967041	129.298798	1757.334595	-494.952393	431.006439	1165.007202	-443.698853	-212.720749	1200.064575	-382.535767	376.853058	868.766602	-328.069977	-154.606628	896.297241	-403.910828	98.599678	1054.649414	558.613159	68.486183	899.592224	530.782898	262.565338
-427.952606	228.224731	956.205750	-425.938568	-33.094765	958.517578	-513.761169	245.692505	575.119080	-463.252350	-92.059502	582.307129	-513.587402	285.689606	87.621033	-529.982239	-135.436493	104.206337	-464.850494	330.094696	1439.455322	-403.589783	-79.464241	1455.135498	-375.775238	123.261093	1459.786499	-391.912109	129.342438	1757.335815	-494.868591	431.049652	1165.044312	-443.619171	-212.748703	1200.139160	-382.514160	376.998566	868.799194	-327.979126	-154.669205	896.365479	-403.845001	98.603737	1054.651367	558.894958	69.478157	899.579346	530.831177	263.548096
-427.955109	228.195251	956.167725	-425.930237	-33.116180	958.519226	-513.732605	245.680252	575.091919	-463.287292	-92.079765	582.321228	-513.580505	285.688843	87.620018	-529.992126	-135.429749	104.217621	-464.781494	330.136322	1439.464844	-403.533722	-79.424454	1455.164551	-375.720520	123.295731	1459.778320	-391.840607	129.385590	1757.354492	-494.826904	431.117950	1165.094116	-443.574890	-212.761917	1200.171875	-382.506805	377.090851	868.811340	-327.889008	-154.744476	896.411743	-403.835175	98.594078	1054.631348	559.244446	70.570114	899.540894	530.968567	264.621002
-427.950348	228.243317	956.184814	-425.958038	-33.055672	958.518250	-513.728088	245.683823	575.095154	-463.279144	-92.060524	582.335083	-513.564087	285.661743	87.620461	-529.983398	-135.423431	104.226982	-464.707336	330.163544	1439.499023	-403.470520	-79.379723	1455.202271	-375.656342	123.323997	1459.786377	-391.790405	129.424255	1757.338867	-494.766754	431.208435	1165.116943	-443.503479	-212.800964	1200.248413	-382.492035	377.193512	868.851318	-327.839233	-154.820694	896.474548	-403.839691	98.638855	1054.637817	559.494019	71.623215	899.469727	531.048767	265.656372
-427.928925	228.240753	956.202698	-425.928223	-33.066593	958.563049	-513.694763	245.657120	575.103394	-463.285950	-92.051277	582.330322	-513.540344	285.657776	87.618126	-529.978027	-135.413788	104.247749	-464.630646	330.200165	1439.502930	-403.398132	-79.361824	1455.219727	-375.587433	123.347809	1459.795166	-391.729187	129.461731	1757.339478	-494.707611	431.293030	1165.153809	-443.456238	-212.829315	1200.296997	-382.452515	377.290466	868.856445	-327.769073	-154.916885	896.520325	-403.809845	98.642853	1054.668091	559.771423	72.491264	899.425903	531.334839	266.622375
-427.905304	228.217697	956.200623	-425.902832	-33.077194	958.557495	-513.684631	245.630112	575.095154	-463.252136	-91.995567	582.338989	-513.548096	285.655090	87.610168	-529.945923	-135.402847	104.238907	-464.548737	330.229370	1439.529297	-403.348145	-79.330421	1455.254517	-375.549835	123.379524	1459.793701	-391.641357	129.502472	1757.355103	-494.635254	431.368439	1165.188110	-443.388275	-212.842514	1200.373169	-382.423798	377.403870	868.883301	-327.717834	-154.997238	896.566284	-403.781738	98.624939	1054.663452	560.235413	73.548531	899.464294	531.615845	267.631439
-427.917603	228.214066	956.201965	-425.878265	-33.077404	958.561768	-514.098328	246.122345	575.217529	-463.284668	-92.034996	582.344788	-513.819641	285.689301	87.656868	-529.990356	-135.412262	104.237923	-464.482117	330.260895	1439.556030	-403.282837	-79.284027	1455.298340	-375.486847	123.405472	1459.787964	-391.568115	129.534439	1757.338867	-494.576874	431.443665	1165.203979	-443.303406	-212.888885	1200.425049	-382.390411	377.537750	868.905457	-327.670746	-155.081833	896.617554	-403.759644	98.627487	1054.662354	560.572815	74.373840	899.499146	531.902710	268.573395
-427.879364	228.229660	956.201965	-425.872742	-33.067871	958.563293	-513.734375	245.708252	575.116577	-463.290527	-92.021461	582.356628	-513.563232	285.668854	87.636665	-529.944763	-135.396530	104.228661	-464.427002	330.300018	1439.550171	-403.227203	-79.240814	1455.327271	-375.417358	123.442070	1459.806641	-391.490997	129.582794	1757.334229	-494.519073	431.518036	1165.226074	-443.248810	-212.942032	1200.474731	-382.348907	377.651459	868.904358	-327.611938	-155.182571	896.659119	-403.736023	98.637711	1054.662720	561.016907	75.398689	899.529480	532.291077	269.550568
-427.862793	228.262894	956.225037	-425.888794	-32.987801	958.557373	-514.081848	246.117249	575.227112	-463.310150	-92.002228	582.322144	-513.813660	285.704834	87.671165	-529.948059	-135.400864	104.215157	-464.365936	330.332886	1439.571289	-403.155823	-79.217506	1455.367554	-375.367889	123.475548	1459.813232	-391.406891	129.620575	1757.322266	-494.447571	431.608368	1165.249512	-443.159851	-212.945114	1200.545410	-382.324890	377.793945	868.925903	-327.561249	-155.265320	896.705383	-403.726318	98.680939	1054.669189	561.461853	76.357979	899.572815	532.722168	270.544769
-427.825226	228.263092	956.223450	-425.861298	-32.991814	958.550354	-514.101868	246.147995	575.241211	-463.307861	-91.997879	582.324951	-513.828796	285.706787	87.673607	-529.947021	-135.400528	104.214493	-464.325134	330.364716	1439.551147	-403.080475	-79.181564	1455.417358	-375.298309	123.525818	1459.819458	-391.325958	129.672653	1757.307983	-494.383575	431.712311	1165.263916	-442.969238	-213.149628	1200.627075	-382.277893	377.905853	868.922363	-327.485260	-155.319214	896.755981	-403.685669	98.676132	1054.662964	561.809021	77.121437	899.537048	533.219360	271.453613
-427.814819	228.259018	956.214661	-425.820709	-33.020214	958.587646	-513.716553	245.705566	575.125549	-463.324585	-92.022942	582.340088	-513.569702	285.670074	87.636971	-529.981934	-135.415863	104.236214	-464.282013	330.400726	1439.581787	-403.017151	-79.143547	1455.460571	-375.246277	123.560539	1459.851807	-391.228912	129.726120	1757.316528	-494.318268	431.776947	1165.295288	-442.964264	-213.000748	1200.677246	-382.223663	378.012939	868.946838	-327.432465	-155.392563	896.767090	-403.664825	98.679604	1054.678101	562.332092	78.044197	899.559143	533.719116	272.428772
-427.762543	228.260086	956.205811	-425.817230	-33.011620	958.594177	-514.044067	246.093079	575.212097	-463.256470	-91.998917	582.351868	-513.809509	285.712372	87.669060	-529.916016	-135.384247	104.245750	-464.230225	330.413239	1439.610229	-402.932953	-79.100266	1455.474609	-375.199951	123.581329	1459.847046	-391.145325	129.779938	1757.312012	-494.266510	431.803619	1165.303955	-442.884949	-213.033417	1200.736938	-382.158478	378.145081	868.959167	-327.399506	-155.477737	896.783325	-403.628723	98.685913	1054.675049	562.742126	78.823311	899.590698	534.216125	273.340973
-427.754852	228.263153	956.202393	-425.810638	-32.994591	958.589417	-513.714661	245.761276	575.127747	-463.256104	-92.007545	582.331299	-513.601929	285.686676	87.648445	-529.949890	-135.398544	104.245491	-464.184296	330.444397	1439.612305	-402.865265	-79.063225	1455.517090	-375.160309	123.623657	1459.844482	-391.057190	129.830597	1757.295166	-494.199005	431.877899	1165.316040	-442.805695	-213.042892	1200.771118	-382.099548	378.265320	868.975891	-327.351105	-155.556290	896.817139	-403.615326	98.695442	1054.669434	563.319824	79.747200	899.658020	534.833435	274.213348
-427.717407	228.250320	956.208984	-425.727997	-33.027512	958.616821	-513.638855	245.694916	575.111877	-463.204987	-91.960213	582.353394	-513.564148	285.673370	87.630997	-529.927124	-135.390900	104.238945	-464.172882	330.459656	1439.623291	-402.811066	-79.048622	1455.531006	-375.110626	123.668190	1459.841309	-390.972748	129.892899	1757.278564	-494.151642	431.942505	1165.341309	-442.709869	-213.093674	1200.813477	-382.055725	378.345886	868.974792	-327.306305	-155.620499	896.834900	-403.561951	98.684204	1054.687988	563.766235	80.424721	899.712158	535.438538	275.064240
-427.691833	228.231140	956.193848	-425.696045	-33.020672	958.610535	-513.613098	245.672318	575.110840	-463.172058	-91.968597	582.375000	-513.548157	285.666901	87.634926	-529.909363	-135.390320	104.232735	-464.136261	330.488373	1439.617432	-402.733582	-78.996246	1455.547241	-375.055023	123.693314	1459.838745	-390.887878	129.948990	1757.259033	-494.102753	432.013855	1165.333740	-442.631042	-213.103485	1200.846313	-381.981384	378.458679	868.986084	-327.243469	-155.661423	896.866211	-403.533936	98.681976	1054.677368	564.300964	81.243210	899.740723	536.040161	275.875549
-427.653748	228.251114	956.182434	-425.672333	-33.024532	958.598877	-513.574951	245.688095	575.087891	-463.180176	-91.981369	582.382324	-513.536316	285.661896	87.614426	-529.891724	-135.399643	104.250046	-464.086609	330.509430	1439.629150	-402.671173	-78.967621	1455.579224	-374.999481	123.728081	1459.825684	-390.798615	130.004181	1757.231812	-494.061646	432.071014	1165.336304	-442.453247	-213.292084	1200.943481	-381.933441	378.541229	868.982178	-327.192505	-155.729095	896.899414	-403.500580	98.688599	1054.665283	564.893616	81.685776	899.821350	536.914917	276.283569
-427.613342	228.254639	956.176941	-425.651367	-32.960526	958.586243	-513.570557	245.715347	575.091675	-463.151855	-91.953026	582.361328	-513.562744	285.665405	87.616661	-529.900085	-135.395706	104.240028	-464.039917	330.547638	1439.602783	-402.612091	-78.940002	1455.592285	-374.939789	123.774567	1459.816650	-390.701599	130.070694	1757.209839	-494.027008	432.128967	1165.334961	-442.495605	-213.157455	1200.945557	-381.903503	378.598022	868.989380	-327.373810	-156.026688	896.760925	-403.466095	98.718262	1054.655273	565.595886	82.549683	899.951355	537.603271	277.030579
-427.604767	228.247742	956.183289	-425.653320	-32.954174	958.588867	-513.553772	245.696182	575.087219	-463.223297	-92.019585	582.361206	-513.534119	285.652863	87.629189	-529.934570	-135.398865	104.239700	-463.988464	330.570282	1439.612915	-402.531433	-78.919914	1455.633789	-374.882538	123.798439	1459.826660	-390.619934	130.129532	1757.197998	-493.996490	432.185333	1165.340088	-442.410004	-213.138077	1200.970947	-381.841919	378.690460	868.974487	-327.080841	-155.864471	896.926941	-403.459717	98.715736	1054.659058	565.808960	83.027542	900.220947	538.093140	277.983398
-427.511780	228.285629	956.209656	-425.555450	-32.949745	958.607727	-513.517517	245.667465	575.115234	-463.189880	-91.968689	582.371338	-513.504028	285.663300	87.623596	-529.919373	-135.388138	104.238747	-463.935547	330.598267	1439.625366	-402.483826	-78.879089	1455.652222	-374.829529	123.825386	1459.837646	-390.515747	130.186737	1757.192749	-493.949371	432.222778	1165.351563	-442.253723	-213.313522	1201.069946	-381.781342	378.754150	868.992065	-327.004456	-155.904663	896.986328	-403.374542	98.734337	1054.684204	566.290039	83.530205	900.406860	538.841736	278.553772
-427.488800	228.297379	956.203003	-425.540649	-32.894138	958.587097	-513.488342	245.687775	575.114502	-463.212677	-91.946701	582.347595	-513.536865	285.653442	87.629623	-529.918152	-135.387848	104.236130	-464.025818	330.490509	1439.436035	-402.416443	-78.855392	1455.689453	-374.770660	123.848122	1459.843872	-390.425385	130.249161	1757.181152	-493.914429	432.308716	1165.327271	-442.305359	-213.181946	1201.098877	-381.723267	378.811462	869.005005	-327.183105	-156.204422	896.863464	-403.350250	98.762283	1054.669312	566.775208	84.075775	900.531921	539.532593	279.242981
-427.441498	228.313431	956.228638	-425.524811	-32.877548	958.596191	-513.515869	245.746384	575.143677	-463.147186	-91.925331	582.314270	-513.539124	285.667908	87.630898	-529.877380	-135.373932	104.229141	-463.846375	330.646088	1439.605713	-402.371338	-78.812759	1455.706421	-374.704163	123.871582	1459.854980	-390.334686	130.318375	1757.166504	-493.839813	432.327118	1165.342407	-442.232300	-213.217331	1201.143066	-381.659119	378.902618	869.015991	-327.092102	-156.223923	896.928406	-403.310486	98.769730	1054.684814	567.357849	84.554436	900.676147	540.402405	279.806641
-427.385895	228.305481	956.222473	-425.429962	-32.893791	958.609497	-513.714172	245.990860	575.158081	-463.134583	-91.870918	582.328125	-513.683594	285.684570	87.654305	-529.856506	-135.363968	104.222115	-463.805267	330.659058	1439.590942	-402.309479	-78.792847	1455.755859	-374.643829	123.912407	1459.864502	-390.249756	130.376038	1757.154053	-493.802277	432.371796	1165.342041	-442.180450	-213.231125	1201.176758	-381.629822	378.979034	869.015320	-327.023926	-156.266525	896.987427	-403.247650	98.768257	1054.691162	567.973694	85.092445	900.829163	541.151672	280.398895
-427.382324	228.289032	956.212402	-425.413086	-32.907410	958.617004	-513.751892	246.033859	575.166687	-463.100494	-91.862587	582.329590	-513.698547	285.718201	87.639801	-529.845703	-135.358093	104.246124	-463.756653	330.682434	1439.582275	-402.247009	-78.782188	1455.765869	-374.567719	123.927086	1459.867065	-390.148254	130.442398	1757.139282	-493.749084	432.419098	1165.348145	-442.094513	-213.213089	1201.217041	-381.565735	379.056946	869.038452	-326.740509	-156.068481	897.169434	-403.230255	98.760979	1054.688110	568.566345	85.520622	900.996460	542.123779	280.660919
-427.343048	228.249435	956.191284	-425.331085	-32.930191	958.633850	-513.703613	246.028595	575.142761	-463.045868	-91.831764	582.358459	-513.673218	285.699860	87.645874	-529.842407	-135.356598	104.230278	-463.714172	330.690979	1439.600342	-402.206665	-78.763626	1455.804321	-374.514832	123.959648	1459.883057	-390.057037	130.505402	1757.131836	-493.694031	432.448578	1165.355957	-442.030487	-213.272018	1201.277710	-381.510773	379.120026	869.043701	-326.654144	-156.066956	897.248352	-403.171906	98.747765	1054.686401	569.085327	85.865906	901.110718	543.038940	280.682648
-427.308289	228.250961	956.197693	-425.328644	-32.922489	958.642456	-513.679932	245.990051	575.157715	-463.045654	-91.859390	582.356506	-513.656189	285.695282	87.650681	-529.841003	-135.336731	104.241951	-463.648499	330.716095	1439.605347	-402.140137	-78.734268	1455.847046	-374.432129	123.982582	1459.903320	-389.963928	130.568466	1757.130005	-493.645172	432.493988	1165.373413	-441.967621	-213.288727	1201.325317	-381.462402	379.172943	869.069458	-326.604126	-156.134232	897.281982	-403.145294	98.750404	1054.692017	569.626099	86.359482	901.211731	543.724243	281.325195
-427.280334	228.277390	956.214661	-425.300690	-32.859852	958.621643	-513.426758	245.731445	575.135498	-463.008545	-91.811218	582.342651	-513.486877	285.671509	87.629723	-529.793579	-135.312653	104.261154	-463.575165	330.740356	1439.618896	-402.082123	-78.690094	1455.887573	-374.377625	123.992340	1459.920044	-389.852203	130.668762	1757.088989	-493.563843	432.539917	1165.389038	-441.813812	-213.454025	1201.411499	-381.409241	379.235138	869.090698	-326.514923	-156.141968	897.348572	-403.113586	98.781036	1054.689331	570.158997	86.799957	901.218079	544.473999	281.856781
-427.223358	228.308838	956.235168	-425.273010	-32.826790	958.619080	-513.656616	245.997665	575.211304	-463.042297	-91.867142	582.363953	-513.642822	285.693268	87.651878	-529.821167	-135.324692	104.268341	-463.508392	330.757935	1439.626343	-401.997681	-78.687317	1455.923828	-374.297974	124.025558	1459.935791	-389.754761	130.735886	1757.093018	-493.505920	432.547821	1165.413818	-441.751373	-213.488235	1201.484863	-381.344177	379.280884	869.095825	-326.441986	-156.181335	897.398010	-403.067719	98.802147	1054.697510	570.562988	87.325233	901.230225	545.008545	282.828613
-427.222229	228.307831	956.237244	-425.254120	-32.838768	958.611877	-513.677856	246.021729	575.216858	-463.051788	-91.879463	582.363220	-513.682373	285.689331	87.673508	-529.804199	-135.329880	104.255379	-463.446442	330.766907	1439.633057	-401.923584	-78.645493	1455.973145	-374.220001	124.029457	1459.938110	-389.674805	130.777634	1757.131836	-493.451416	432.612091	1165.432007	-441.744751	-213.341553	1201.513428	-381.324677	379.328033	869.091858	-326.379578	-156.184586	897.458496	-403.053955	98.793747	1054.694092	570.959839	87.702057	901.277100	545.648315	283.355225
-427.167267	228.321320	956.258484	-425.201904	-32.816154	958.605835	-513.667114	246.023026	575.214661	-463.056671	-91.838043	582.346680	-513.671570	285.714569	87.687599	-529.812256	-135.333313	104.267975	-463.384979	330.800385	1439.622314	-401.840637	-78.628601	1456.003174	-374.132294	124.045067	1459.935181	-389.572754	130.846863	1757.130615	-493.388763	432.639526	1165.417114	-441.664307	-213.377762	1201.558716	-381.276886	379.381683	869.098999	-326.302277	-156.206726	897.492798	-403.004700	98.801392	1054.702881	571.622620	88.000023	901.195251	546.639343	283.851349
-427.133911	228.292831	956.260010	-425.130951	-32.830360	958.629578	-513.615417	245.995285	575.201294	-463.074463	-91.863510	582.364563	-513.622009	285.690704	87.652512	-529.868896	-135.344086	104.275818	-463.298645	330.805756	1439.628418	-401.772522	-78.608261	1456.041138	-374.069244	124.061852	1459.942261	-389.472992	130.907867	1757.133911	-493.331421	432.663910	1165.420898	-441.486969	-213.553192	1201.626465	-381.242310	379.419250	869.086243	-326.272614	-156.239731	897.532227	-402.951477	98.791740	1054.715088	572.134216	88.245667	901.173035	547.480652	284.186066
-427.098969	228.286377	956.259155	-425.102264	-32.832157	958.630920	-513.590759	246.000275	575.188110	-463.064026	-91.855835	582.368103	-513.616394	285.677795	87.652504	-529.887329	-135.355194	104.282684	-463.199951	330.821838	1439.638672	-401.699554	-78.589973	1456.049927	-373.987732	124.092995	1459.958496	-389.368408	130.961456	1757.138306	-493.271759	432.693573	1165.446899	-441.409149	-213.611954	1201.673462	-381.198181	379.402008	869.086365	-326.165619	-156.250580	897.570801	-402.922424	98.787888	1054.716064	572.473145	88.578728	901.207031	548.113525	284.507385
-427.121216	228.268692	956.239563	-425.103027	-32.792030	958.616150	-513.587952	245.986389	575.204468	-463.028442	-91.800461	582.337158	-513.629578	285.681091	87.680695	-529.824585	-135.315308	104.255562	-463.116577	330.831848	1439.645996	-401.617676	-78.565811	1456.067139	-373.921112	124.118347	1459.962158	-389.255798	131.020660	1757.153198	-493.193359	432.727722	1165.450073	-441.308716	-213.607758	1201.710571	-381.167419	379.433258	869.089722	-326.105957	-156.273727	897.579041	-402.912842	98.803154	1054.693726	572.776123	88.835648	901.182007	548.799805	284.801147
-427.082886	228.257904	956.243408	-425.017120	-32.805935	958.632629	-513.549377	245.958908	575.183044	-463.006287	-91.804123	582.364014	-513.604736	285.692841	87.675339	-529.809387	-135.329498	104.272491	-463.065521	330.847900	1439.634033	-401.526428	-78.556236	1456.083618	-373.813202	124.138847	1459.962402	-389.136017	131.078384	1757.155518	-493.146179	432.736725	1165.445313	-441.215424	-213.633835	1201.756470	-381.112335	379.433105	869.090576	-326.036255	-156.336288	897.592834	-402.857880	98.799683	1054.705566	572.992004	89.070213	901.156189	549.300171	285.094604
-427.043488	228.267654	956.252197	-424.988556	-32.805161	958.638672	-513.505798	245.954178	575.178162	-462.968048	-91.832954	582.406738	-513.578613	285.695587	87.699524	-529.834656	-135.338577	104.280647	-462.966553	330.867065	1439.658447	-401.415863	-78.529831	1456.117188	-373.738770	124.157784	1459.983154	-389.009644	131.125977	1757.162354	-493.087128	432.771210	1165.490234	-441.115784	-213.659439	1201.786499	-381.105316	379.431396	869.092834	-325.957306	-156.321320	897.628052	-402.823792	98.802917	1054.713013	573.123352	89.254311	901.058716	549.818481	285.316193
-427.017242	228.282776	956.264771	-424.990875	-32.752876	958.625366	-513.523315	246.010849	575.185364	-462.902222	-91.757935	582.373657	-513.642273	285.699646	87.699844	-529.794739	-135.324600	104.274338	-462.886536	330.873657	1439.658813	-401.330383	-78.511635	1456.121338	-373.655060	124.195656	1459.972656	-388.876038	131.180374	1757.165527	-493.027313	432.776733	1165.478271	-441.006866	-213.656784	1201.826904	-381.066132	379.436035	869.074402	-325.880127	-156.359482	897.668335	-402.806152	98.824631	1054.711426	573.264038	89.272682	900.936829	550.546143	285.052155
-427.019287	228.282394	956.266235	-424.984039	-32.735580	958.618958	-513.520630	246.007919	575.184265	-462.907654	-91.844711	582.355713	-513.614136	285.696655	87.698029	-529.811157	-135.324188	104.286118	-462.808044	330.898132	1439.661011	-401.256134	-78.470100	1456.150635	-373.563995	124.214142	1459.959351	-388.733124	131.223602	1757.160645	-492.968506	432.829529	1165.477173	-440.916260	-213.694901	1201.873291	-381.019745	379.417847	869.050476	-325.823792	-156.415176	897.683594	-402.800476	98.831047	1054.708130	573.263855	89.313126	900.782227	551.042480	285.152740
-426.991302	228.287766	956.257629	-424.978027	-32.736111	958.625000	-513.520935	246.021317	575.181152	-462.893890	-91.823517	582.357666	-513.634705	285.703522	87.705864	-529.823425	-135.328354	104.286827	-462.750824	330.918335	1439.647827	-401.156891	-78.446724	1456.175537	-373.474670	124.229065	1459.958862	-388.590302	131.270905	1757.156982	-492.916260	432.838928	1165.464966	-440.837128	-213.670105	1201.905273	-381.011017	379.436005	869.029602	-325.754059	-156.466003	897.685181	-402.772797	98.836998	1054.704224	573.175720	89.416222	900.566528	551.413330	285.268829
-426.981567	228.257599	956.225525	-424.929047	-32.749020	958.607788	-513.495483	246.020752	575.173340	-462.887878	-91.863564	582.332825	-513.611572	285.690979	87.693932	-529.824036	-135.333984	104.281219	-462.810608	330.792938	1439.455811	-401.063812	-78.428993	1456.182983	-373.401886	124.274055	1459.951294	-388.445190	131.306732	1757.148315	-492.883240	432.898560	1165.450684	-440.739319	-213.703873	1201.934326	-380.961365	379.405518	869.023865	-325.692200	-156.463150	897.716370	-402.738434	98.824608	1054.678345	573.156982	89.493912	900.322937	551.744629	285.427582
-426.903442	228.252808	956.249573	-424.852386	-32.760311	958.633606	-513.469543	245.980927	575.183350	-462.817108	-91.815216	582.349792	-513.587646	285.686066	87.671242	-529.842163	-135.337692	104.284134	-462.720001	330.815430	1439.478027	-400.970062	-78.424423	1456.207642	-373.312164	124.282349	1459.946411	-388.281860	131.338028	1757.135742	-492.809906	432.889587	1165.438843	-440.648712	-213.686249	1201.948975	-380.914307	379.371277	869.019470	-325.606110	-156.502960	897.753967	-402.672546	98.816978	1054.705933	573.028687	89.510101	900.048462	552.082581	285.471710
-426.883881	228.280029	956.264587	-424.857880	-32.725422	958.589478	-513.506348	246.023834	575.199280	-462.796906	-91.816536	582.305603	-513.621399	285.693115	87.693390	-529.794739	-135.314941	104.269897	-462.667969	330.803680	1439.468750	-400.875763	-78.403969	1456.236084	-373.239929	124.295380	1459.961548	-388.122925	131.372345	1757.129517	-492.761810	432.900269	1165.433594	-440.538330	-213.717316	1202.008911	-380.889648	379.371277	869.025635	-325.547668	-156.565018	897.763306	-402.650909	98.823898	1054.688232	572.857910	89.457596	899.758362	552.423279	285.426422
-426.831268	228.258514	956.259766	-424.798859	-32.742470	958.623596	-513.487305	246.003021	575.198486	-462.795105	-91.811996	582.290527	-513.578674	285.690277	87.698158	-529.804749	-135.318268	104.271095	-462.476227	330.925537	1439.651733	-400.774475	-78.387466	1456.256958	-373.143524	124.312714	1459.974365	-387.955872	131.409988	1757.118042	-492.701263	432.858978	1165.455688	-440.530701	-213.529434	1202.005859	-380.859894	379.331116	869.010193	-325.438202	-156.584732	897.791016	-402.600464	98.819679	1054.703979	572.589355	89.486168	899.437378	552.461304	285.895630
-426.780853	228.253311	956.256714	-424.760620	-32.751118	958.620544	-513.475464	245.990692	575.201355	-462.760284	-91.814507	582.324402	-513.591675	285.693390	87.697037	-529.790466	-135.315781	104.252342	-462.408569	330.939087	1439.644409	-400.678741	-78.375961	1456.287231	-373.068298	124.343803	1459.957153	-387.795135	131.482971	1757.033203	-492.647186	432.902679	1165.448486	-440.408142	-213.551544	1202.034424	-380.826935	379.306946	869.005188	-325.366333	-156.622284	897.815247	-402.550018	98.811691	1054.699463	572.392883	89.374313	899.105591	552.735474	285.852722
-426.804718	228.229233	956.238586	-424.760864	-32.748596	958.616943	-513.456360	246.026093	575.163818	-462.786652	-91.826126	582.325378	-513.578247	285.688904	87.681129	-529.795166	-135.317383	104.253044	-462.365723	330.945251	1439.649780	-400.605438	-78.357635	1456.291138	-372.975464	124.345627	1459.956543	-387.617462	131.496582	1757.085571	-492.599609	432.896240	1165.443237	-440.328796	-213.586563	1202.075073	-380.769958	379.275696	869.000671	-325.316437	-156.670319	897.832703	-402.551544	98.808601	1054.686035	572.182373	89.246704	898.851807	552.900635	285.777527
-426.768433	228.209579	956.248840	-424.743164	-32.742241	958.623840	-513.422363	245.980255	575.172852	-462.789459	-91.829208	582.327515	-513.568176	285.687439	87.677216	-529.824585	-135.323013	104.295059	-462.326538	330.944214	1439.627808	-400.518097	-78.345375	1456.300537	-372.910156	124.358383	1459.945557	-387.448914	131.556305	1757.074707	-492.550476	432.907745	1165.447144	-440.150177	-213.870193	1202.175049	-380.741547	379.258789	868.999573	-325.477783	-156.926086	897.719543	-402.518555	98.799179	1054.693115	571.966187	89.171135	898.648621	553.010864	285.703217
-426.735992	228.175949	956.250549	-424.655670	-32.761719	958.641174	-513.417664	246.012283	575.160522	-462.799835	-91.873222	582.356018	-513.572876	285.667053	87.690567	-529.819153	-135.323059	104.279289	-462.253876	330.948120	1439.641602	-400.434875	-78.354912	1456.304321	-372.822296	124.353218	1459.958984	-387.264221	131.605301	1757.066040	-492.517334	432.884674	1165.450806	-440.034515	-213.881119	1202.209961	-380.709320	379.231934	869.005432	-325.427948	-156.974091	897.728821	-402.466431	98.783356	1054.704468	571.652161	88.986832	898.431091	553.114136	285.583160
-426.700775	228.160522	956.264465	-424.600037	-32.756691	958.632813	-513.374573	245.958008	575.172913	-462.762421	-91.846825	582.312256	-513.575806	285.663696	87.692749	-529.812134	-135.332321	104.262154	-462.192017	330.925476	1439.646362	-400.340210	-78.343758	1456.302002	-372.745178	124.355156	1459.941040	-387.070740	131.661331	1757.063110	-492.472229	432.876526	1165.458618	-439.949341	-213.928970	1202.212158	-380.663971	379.172577	869.005005	-325.337677	-156.977005	897.745911	-402.415619	98.771805	1054.706055	571.405823	88.830200	898.322754	553.186523	285.407074
-426.652985	228.161041	956.268311	-424.545441	-32.767242	958.625977	-513.306946	245.945328	575.174927	-462.694275	-91.766579	582.303101	-513.562622	285.649109	87.700668	-529.794617	-135.332474	104.225151	-462.256622	330.798584	1439.492310	-400.243073	-78.350639	1456.310913	-372.650696	124.351387	1459.958008	-386.878418	131.711685	1757.059937	-492.455353	432.879578	1165.442139	-439.849670	-213.928772	1202.234253	-380.623627	379.176788	869.028870	-325.256439	-157.011475	897.774597	-402.361572	98.763374	1054.703857	571.156250	88.605278	898.294861	553.217896	285.174072
-426.656158	228.153778	956.270813	-424.565002	-32.701000	958.619751	-513.333984	245.992432	575.187317	-462.688202	-91.787109	582.281250	-513.617004	285.652496	87.699249	-529.841553	-135.364304	104.236626	-462.069946	330.919769	1439.682007	-400.143219	-78.358025	1456.330444	-372.572876	124.328979	1459.950195	-386.676392	131.772217	1757.062012	-492.391937	432.862854	1165.479858	-439.837280	-213.781677	1202.213135	-380.592346	379.120361	869.030762	-325.165527	-157.054550	897.776489	-402.360596	98.788536	1054.699097	570.837708	88.324829	898.335876	553.185303	284.923462
-426.617065	228.191055	956.301025	-424.530518	-32.674049	958.605408	-513.313232	246.038345	575.199219	-462.631378	-91.772034	582.273621	-513.614014	285.656067	87.709244	-529.825623	-135.353455	104.239609	-462.020386	330.897247	1439.684326	-400.080139	-78.367653	1456.327393	-372.493958	124.329414	1459.954224	-386.474579	131.826385	1757.044922	-492.358521	432.833344	1165.485352	-439.741302	-213.757858	1202.216553	-380.549622	379.090851	869.028931	-324.861511	-156.850708	897.925354	-402.322449	98.803596	1054.706909	570.524963	88.003128	898.416321	553.124023	284.661530
-426.565277	228.187836	956.313904	-424.491058	-32.670826	958.608093	-513.241150	246.021729	575.172241	-462.653351	-91.814041	582.267822	-513.597046	285.666412	87.700287	-529.835449	-135.362183	104.254997	-461.975250	330.899780	1439.693481	-399.983612	-78.393867	1456.359741	-372.441956	124.328568	1459.949097	-386.279846	131.890289	1757.033936	-492.308319	432.832703	1165.505005	-439.636017	-213.779846	1202.232056	-380.501770	379.099731	869.047302	-324.780548	-156.885406	897.948669	-402.278687	98.798706	1054.715210	570.186401	87.724342	898.568359	552.968262	284.345032
-426.529205	228.135162	956.291809	-424.436310	-32.680481	958.634705	-513.211121	246.043808	575.185120	-462.590637	-91.835640	582.279114	-513.616089	285.669281	87.702797	-529.806824	-135.318970	104.279327	-462.062134	330.762665	1439.541992	-399.903595	-78.422211	1456.387695	-372.370758	124.312828	1459.975464	-386.069519	131.946854	1757.030273	-492.302765	432.854309	1165.497925	-439.557861	-213.818802	1202.267944	-380.474670	379.076050	869.063538	-324.718903	-156.924286	897.954651	-402.238159	98.787498	1054.718384	569.981689	87.302292	898.753906	553.041748	283.497589
-426.515381	228.115585	956.298828	-424.387878	-32.700706	958.633118	-513.160767	246.025604	575.184265	-462.546234	-91.834274	582.313354	-513.596313	285.670563	87.707588	-529.799072	-135.322311	104.286301	-461.993011	330.737396	1439.563721	-399.838470	-78.444756	1456.408325	-372.316223	124.295364	1459.985962	-385.863281	131.992249	1757.015991	-492.258301	432.831421	1165.523438	-439.472778	-213.853897	1202.295532	-380.451202	379.050720	869.063416	-324.637482	-156.945969	897.991882	-402.200836	98.767509	1054.719604	569.548279	86.819679	898.951843	552.771484	283.019867
-426.455841	228.115906	956.346558	-424.351807	-32.661751	958.628113	-513.133911	246.033859	575.190857	-462.497375	-91.817619	582.295410	-513.628296	285.662750	87.717438	-529.829346	-135.332794	104.291740	-461.966492	330.722443	1439.589111	-399.754242	-78.452415	1456.441162	-372.285431	124.284714	1460.005493	-385.658020	132.038513	1756.997803	-492.212189	432.812042	1165.541870	-439.301453	-214.033813	1202.348145	-380.414978	379.039886	869.090759	-324.570618	-156.956772	898.001587	-402.158325	98.765526	1054.742554	569.091980	86.297569	899.188477	552.417480	282.520538
-426.407440	228.105637	956.346863	-424.268097	-32.693134	958.655334	-513.081604	246.025589	575.222778	-462.433868	-91.804512	582.279358	-513.602661	285.663605	87.742668	-529.793945	-135.320648	104.286301	-461.922913	330.682251	1439.613892	-399.669098	-78.479912	1456.480103	-372.221222	124.248291	1460.018188	-385.431549	132.091476	1756.938232	-492.173553	432.817566	1165.560913	-439.203400	-214.083511	1202.372925	-380.363647	379.050964	869.127686	-324.491455	-156.990570	898.043091	-402.098450	98.757759	1054.757568	568.618042	86.012886	899.351379	551.808533	282.504761
-426.348572	228.117722	956.378113	-424.225555	-32.669827	958.647705	-513.079651	246.070297	575.216187	-462.432556	-91.834686	582.259155	-513.626038	285.662628	87.754173	-529.764221	-135.341599	104.305298	-461.907867	330.640564	1439.654297	-399.583130	-78.509720	1456.519897	-372.180115	124.225677	1460.035034	-385.221008	132.084854	1756.931152	-492.138794	432.795868	1165.604004	-439.101074	-214.116119	1202.397217	-380.330200	379.033752	869.127136	-324.402283	-157.029129	898.060608	-402.043396	98.759575	1054.768555	568.185181	85.481499	899.510864	551.350647	281.951324
-426.325012	228.103912	956.368103	-424.175262	-32.695747	958.680908	-513.034241	246.001038	575.204773	-462.395233	-91.861893	582.251038	-513.601746	285.659943	87.747543	-529.760620	-135.318451	104.299225	-461.905853	330.619324	1439.648438	-399.521851	-78.538994	1456.551025	-372.148315	124.216148	1460.046143	-384.988281	132.085876	1756.897339	-492.103363	432.819122	1165.611572	-439.012268	-214.201416	1202.432373	-380.280884	379.042725	869.165283	-324.332306	-157.069931	898.106140	-402.012848	98.758102	1054.781494	567.730103	84.789558	899.636414	550.908020	281.355865
-426.246674	228.105042	956.396729	-424.109039	-32.673870	958.669922	-513.014099	246.047409	575.213074	-462.359497	-91.886917	582.266174	-513.613098	285.661346	87.751923	-529.813843	-135.334915	104.276176	-461.894562	330.579193	1439.675537	-399.462769	-78.574371	1456.594849	-372.112152	124.173767	1460.077271	-384.733002	132.085236	1756.862305	-492.073242	432.795593	1165.634033	-438.913696	-214.243515	1202.477539	-380.244720	379.047058	869.196533	-324.234131	-157.119019	898.151733	-401.941864	98.753830	1054.790771	567.328552	84.226273	899.742493	550.436890	280.694489
-426.215820	228.104401	956.401245	-424.085144	-32.654625	958.665100	-512.759705	245.760239	575.175049	-462.362915	-91.941772	582.229126	-513.466125	285.644806	87.722260	-529.808289	-135.356110	104.323242	-461.755615	330.676880	1439.861084	-399.405701	-78.585533	1456.636230	-372.077362	124.167747	1460.116455	-384.446655	132.076691	1756.832031	-492.035187	432.747070	1165.682983	-438.830688	-214.344193	1202.547852	-380.181854	379.044250	869.218323	-324.359894	-157.355576	898.055420	-401.910400	98.759132	1054.789673	566.997925	83.401749	899.819946	550.206360	279.549469
-426.172089	228.079483	956.432190	-424.018982	-32.642502	958.652771	-512.665894	245.696259	575.148987	-462.246704	-91.891823	582.236816	-513.402893	285.635834	87.716873	-529.800659	-135.333328	104.307701	-461.764313	330.634674	1439.905396	-399.369598	-78.618759	1456.689453	-372.028198	124.126915	1460.155396	-384.131531	132.081482	1756.782715	-492.009247	432.744934	1165.717773	-438.708862	-214.404236	1202.580688	-380.126587	379.071472	869.265259	-324.259369	-157.424118	898.099915	-401.854919	98.738754	1054.799072	566.519348	82.693230	899.836365	549.639404	278.887054
-426.101776	228.044571	956.430115	-423.918182	-32.657242	958.674255	-512.904114	245.964310	575.233582	-462.235657	-91.959511	582.225891	-513.621704	285.668030	87.759209	-529.826660	-135.362122	104.332016	-461.923157	330.459381	1439.738525	-399.330078	-78.667496	1456.721191	-372.011292	124.097977	1460.191528	-383.807678	132.066940	1756.715210	-491.998474	432.787994	1165.728760	-438.593750	-214.462311	1202.618896	-380.057922	379.087311	869.301086	-324.138977	-157.459000	898.160522	-401.774170	98.725494	1054.809692	566.062805	82.049110	899.808594	548.987305	278.209808
-426.026245	228.003052	956.440796	-423.815765	-32.659325	958.646423	-512.889404	245.982605	575.218323	-462.154755	-91.968437	582.200928	-513.613464	285.662079	87.735764	-529.769653	-135.348907	104.336044	-461.956940	330.420532	1439.768066	-399.301575	-78.713310	1456.738037	-371.987915	124.055580	1460.224243	-383.442871	132.040085	1756.646362	-491.964844	432.782745	1165.748535	-438.489594	-214.508041	1202.602783	-379.995819	379.112671	869.326172	-323.736298	-157.241440	898.354431	-401.691742	98.691818	1054.802856	565.537659	81.250824	899.761292	548.455261	277.489044
-425.951202	227.964554	956.434692	-423.694092	-32.677921	958.655701	-512.807129	245.925568	575.186218	-462.020752	-91.928474	582.214478	-513.603821	285.656677	87.737045	-529.784058	-135.355759	104.306198	-462.022919	330.342316	1439.781006	-399.334442	-78.782516	1456.785156	-371.976135	124.023102	1460.253418	-382.997864	132.041611	1756.507690	-491.952759	432.782257	1165.770752	-438.381439	-214.589661	1202.616577	-379.926727	379.159363	869.357483	-323.600800	-157.288254	898.400879	-401.612335	98.673134	1054.808838	564.932983	80.661674	899.681641	547.570679	277.215576
-425.873535	227.961777	956.449768	-423.587219	-32.683674	958.668518	-512.521729	245.657089	575.143799	-461.915924	-91.938950	582.224182	-513.393738	285.587616	87.692589	-529.780273	-135.362518	104.318207	-461.938232	330.416168	1439.972778	-399.316742	-78.826508	1456.789917	-371.979889	123.982452	1460.291260	-382.588440	131.910599	1756.404419	-491.930603	432.717651	1165.811523	-438.373657	-214.468628	1202.581177	-379.843384	379.189240	869.414490	-323.443054	-157.358139	898.408447	-401.539886	98.670456	1054.827515	564.401245	79.907127	899.604614	546.931152	276.520416
-425.816620	227.937439	956.472046	-423.506989	-32.673252	958.647949	-512.441223	245.609848	575.117432	-460.580566	-90.185287	581.810059	-513.397400	285.603729	87.702705	-528.799805	-135.053864	104.029541	-462.014099	330.362518	1440.013062	-399.355652	-78.894676	1456.812134	-372.003876	123.915329	1460.318848	-382.053253	131.914230	1756.291138	-491.929138	432.699768	1165.848389	-438.302002	-214.549530	1202.591064	-379.750366	379.231598	869.446655	-323.259155	-157.426544	898.441589	-401.482544	98.649643	1054.831177	563.874146	79.138725	899.541199	546.295959	275.736877
-425.740143	227.895187	956.478149	-423.385376	-32.693958	958.658630	-512.372314	245.581039	575.127441	-460.370117	-90.075935	581.746094	-513.359619	285.597839	87.683823	-528.728516	-135.035172	104.006393	-462.102081	330.286560	1440.035645	-399.360474	-78.967331	1456.847412	-372.032318	123.855087	1460.348877	-381.491028	131.880875	1756.138794	-491.933563	432.670197	1165.862671	-438.230865	-214.650742	1202.624268	-379.643127	379.264130	869.504883	-323.312988	-157.747894	898.335327	-401.389069	98.623947	1054.840820	563.477173	78.280670	899.479980	545.899170	274.500793
-425.676208	227.852676	956.496948	-423.292786	-32.670681	958.634949	-512.312073	245.571533	575.138184	-460.325958	-90.157127	581.720215	-513.357605	285.598206	87.702034	-528.750916	-135.047195	104.028587	-462.309479	330.098602	1439.894531	-399.395966	-79.048462	1456.861938	-372.054413	123.779732	1460.371826	-380.913300	131.795380	1755.946167	-491.936340	432.670959	1165.881958	-438.168030	-214.681198	1202.590210	-379.542053	379.319031	869.567749	-323.102966	-157.841125	898.349121	-401.317535	98.601234	1054.840210	562.930115	77.571106	899.442810	545.198303	273.728821
-425.573608	227.831131	956.520569	-423.150696	-32.683186	958.640808	-512.258972	245.567505	575.140625	-460.228271	-90.207916	581.739746	-513.373474	285.606323	87.746994	-528.736877	-135.038406	104.051537	-462.291534	330.128662	1440.090454	-399.430054	-79.139442	1456.859863	-372.087280	123.729530	1460.387207	-380.188690	131.770584	1755.778809	-491.918823	432.585602	1165.928833	-437.996338	-214.940781	1202.634033	-379.396179	379.392944	869.639465	-322.863647	-157.878540	898.399963	-401.209686	98.581017	1054.858398	562.263428	76.856895	899.353699	544.293091	273.414734
-425.499054	227.843857	956.556458	-423.045044	-32.679073	958.614563	-512.448608	245.817200	575.210083	-460.179077	-90.243980	581.766113	-513.521790	285.642212	87.745445	-528.704041	-135.047470	104.041977	-462.372772	330.047180	1440.098389	-399.459045	-79.213699	1456.859375	-372.126709	123.637375	1460.393555	-379.426453	131.728409	1755.542480	-491.902710	432.560028	1165.968994	-437.909882	-214.948029	1202.571411	-379.249115	379.449219	869.715881	-322.351685	-157.676682	898.614380	-401.129059	98.568893	1054.865723	561.716187	76.133018	899.290894	543.646790	272.669525
-425.364349	227.782059	956.561035	-422.865570	-32.723736	958.629761	-512.114319	245.520782	575.161255	-460.081726	-90.272789	581.757568	-513.336670	285.621277	87.745972	-528.716309	-135.023560	104.076019	-462.615601	329.839966	1439.933472	-399.525269	-79.299660	1456.860352	-372.118011	123.558640	1460.409912	-378.641235	131.631393	1755.385742	-491.929199	432.535736	1165.972412	-437.840332	-214.962631	1202.521362	-379.075714	379.501312	869.782104	-322.054749	-157.698593	898.672974	-400.988068	98.523544	1054.879272	561.154114	75.176399	899.253906	543.153015	271.369598
-425.300659	227.738205	956.582581	-422.764221	-32.729076	958.606079	-512.007202	245.467453	575.123474	-459.960236	-90.282204	581.798096	-513.279785	285.593292	87.734558	-528.718018	-135.020386	104.092812	-462.719452	329.746796	1439.948853	-399.525909	-79.391296	1456.830566	-372.153534	123.473244	1460.414063	-377.778778	131.598007	1755.140381	-491.919769	432.482697	1165.995239	-437.875031	-214.852921	1202.395142	-378.905762	379.572998	869.864136	-321.741791	-157.734543	898.712463	-400.909668	98.485527	1054.879395	560.506470	74.588684	899.155212	542.317261	271.025787
-425.197815	227.709442	956.581421	-422.597687	-32.741516	958.607178	-511.929657	245.410599	575.114990	-459.785950	-90.167252	581.720215	-513.298828	285.583038	87.738548	-528.677917	-135.008408	104.080185	-462.830719	329.641724	1439.943726	-399.585907	-79.495949	1456.787964	-372.177795	123.378349	1460.394897	-376.884094	131.467697	1754.934814	-491.912476	432.402130	1166.001831	-437.827179	-214.956009	1202.309448	-378.704437	379.649109	869.910889	-321.403961	-157.722015	898.773132	-400.783234	98.471405	1054.881226	559.945496	73.800369	899.113647	541.699158	270.276123
-425.118286	227.660477	956.594055	-422.461090	-32.803734	958.579407	-511.852234	245.392014	575.125671	-459.622803	-90.111397	581.707397	-513.296692	285.582825	87.738182	-528.598694	-134.988480	104.073441	-462.810638	329.655365	1440.155273	-399.621368	-79.614746	1456.769409	-372.215698	123.286964	1460.405762	-376.018524	131.282028	1754.626587	-491.911804	432.290009	1166.057129	-437.741272	-215.040390	1202.262695	-378.498322	379.709778	869.964417	-321.300659	-157.910339	898.672607	-400.679535	98.405701	1054.874756	559.421692	72.931870	899.016052	541.256409	269.151459
-425.061829	227.634384	956.606445	-422.368896	-32.810875	958.554321	-511.788452	245.338242	575.132080	-459.486633	-90.112030	581.667542	-513.302185	285.589111	87.759941	-528.919983	-135.178482	104.197403	-462.945465	329.545929	1440.162720	-399.661804	-79.704018	1456.739746	-372.258942	123.163986	1460.403442	-375.023376	131.195847	1754.299683	-491.956116	432.224518	1166.077393	-437.585144	-215.257950	1202.214111	-378.238556	379.745697	870.006104	-320.874084	-157.856369	898.777527	-400.604187	98.378342	1054.868286	558.852051	72.172150	898.965088	540.630371	268.394196
-424.983978	227.592102	956.605469	-422.235046	-32.851471	958.520081	-511.721954	245.346176	575.135437	-459.471191	-90.232368	581.652161	-513.288086	285.569489	87.778427	-529.029968	-135.209106	104.223137	-463.079041	329.419678	1440.173828	-399.710907	-79.816399	1456.698120	-372.334106	123.067589	1460.398560	-374.038177	131.040146	1753.987061	-491.955841	431.986145	1166.062134	-437.555939	-215.303177	1202.098267	-377.399811	379.934570	870.566833	-320.332184	-157.766037	898.889526	-400.505493	98.329391	1054.852417	558.151611	71.535622	898.917969	539.821533	268.318787
-424.916931	227.545303	956.624207	-422.124512	-32.856087	958.496155	-511.635040	245.280487	575.119324	-459.381317	-90.282036	581.643982	-513.274170	285.562805	87.780510	-529.054199	-135.219467	104.231628	-463.201019	329.282379	1440.218384	-399.781891	-79.976044	1456.662231	-372.411987	122.954018	1460.414917	-373.012451	130.827087	1753.713501	-492.009399	431.807007	1166.052246	-437.501495	-215.298187	1201.950439	-376.734375	379.988281	870.963623	-319.524475	-157.521759	899.115906	-400.424011	98.291687	1054.851685	557.582214	70.759621	898.836731	539.299377	267.510651
-424.829010	227.493851	956.632813	-422.002289	-32.866028	958.508179	-511.561096	245.258560	575.110779	-459.231659	-90.289299	581.641357	-513.269226	285.558533	87.772987	-528.963318	-135.213165	104.240601	-463.351074	329.148926	1440.238892	-399.864136	-80.101570	1456.615601	-372.502441	122.835869	1460.428711	-371.986389	130.616699	1753.370972	-492.105164	431.596954	1166.076294	-437.498505	-215.296860	1201.790039	-376.179199	380.068848	871.222046	-318.927155	-157.479080	899.223755	-400.337250	98.265289	1054.866333	557.059998	70.016830	898.789429	538.824585	266.797363
-424.747772	227.423462	956.663574	-421.835480	-32.906242	958.476257	-511.484772	245.213669	575.093689	-459.098969	-90.313713	581.637024	-513.259766	285.557983	87.768860	-528.977051	-135.204071	104.261116	-463.632477	328.893616	1440.105713	-399.953491	-80.250839	1456.560181	-372.597443	122.734940	1460.442505	-370.922150	130.374313	1752.982422	-492.239685	431.427979	1166.053589	-437.515594	-215.333862	1201.662720	-375.616974	380.129059	871.489380	-318.356476	-157.396637	899.355774	-400.233887	98.194061	1054.870850	556.437927	69.209961	898.689575	538.263672	266.014954
-424.658417	227.410645	956.682922	-421.711578	-32.911156	958.485229	-511.453430	245.211334	575.124817	-459.051483	-90.401428	581.606018	-513.280334	285.548462	87.777893	-529.016785	-135.209900	104.276291	-463.661560	328.868256	1440.300537	-400.032318	-80.401405	1456.533447	-372.686646	122.620232	1460.438477	-369.844971	130.087051	1752.614990	-492.340057	431.158661	1166.084961	-437.511963	-215.343979	1201.544434	-374.989655	380.234009	871.809814	-317.728027	-157.326797	899.512024	-400.154999	98.184135	1054.891602	555.897339	68.462746	898.604004	537.754028	265.276520
-424.618103	227.341034	956.706360	-421.597504	-32.923656	958.458984	-511.392761	245.179993	575.126221	-458.971527	-90.512581	581.610840	-513.281921	285.554688	87.820389	-529.031677	-135.233353	104.288666	-463.838593	328.745361	1440.337402	-400.178375	-80.526176	1456.462524	-372.753723	122.512474	1460.430054	-368.787262	129.801865	1752.268311	-492.470093	430.909821	1166.079224	-437.519470	-215.346024	1201.408447	-374.307465	380.374878	872.197510	-317.096436	-157.261078	899.669006	-400.085907	98.131157	1054.892212	555.325928	67.670273	898.511719	537.262817	264.621490
-424.528473	227.308823	956.741943	-421.447601	-32.979065	958.479797	-511.304138	245.151672	575.119690	-458.831421	-90.574425	581.627502	-513.258789	285.556213	87.825485	-529.041504	-135.240891	104.310020	-463.993225	328.614960	1440.346558	-400.236786	-80.634308	1456.410400	-372.790436	122.399811	1460.419678	-367.722839	129.470047	1751.880127	-492.638245	430.700043	1166.059692	-437.623962	-215.232529	1201.261597	-373.760590	380.535858	872.509399	-316.556000	-157.262131	899.766113	-399.989380	98.086830	1054.925903	554.714478	66.903229	898.369080	536.737793	263.866364
-424.481384	227.239777	956.766174	-421.311920	-33.007793	958.484497	-511.252258	245.138290	575.107849	-458.784454	-90.727768	581.640747	-513.264832	285.574829	87.841934	-529.045593	-135.271973	104.345245	-464.129578	328.491516	1440.328735	-400.273041	-80.757889	1456.348389	-372.823853	122.278793	1460.389404	-366.714813	129.089828	1751.600830	-492.835907	430.452209	1166.013672	-437.646118	-215.272110	1201.139771	-373.140930	380.716461	872.831177	-316.096405	-157.326447	899.847473	-399.920807	98.038383	1054.945679	554.198425	66.177376	898.268799	536.335999	263.096985
-424.456940	227.201920	956.764954	-421.240509	-33.013187	958.465271	-511.230072	245.138458	575.118103	-458.665894	-90.796516	581.645508	-513.254395	285.534790	87.832336	-528.992737	-135.232391	104.373489	-464.249939	328.383026	1440.328247	-400.272491	-80.912491	1456.276001	-372.829590	122.192276	1460.360718	-365.750427	128.664200	1751.285156	-493.048859	430.243469	1165.966919	-437.569275	-215.484451	1201.092651	-372.635651	380.867950	873.123779	-315.693878	-157.449356	899.932434	-399.878143	98.014221	1054.936768	553.612305	65.295723	898.186279	535.943298	262.314240
-424.443024	227.163254	956.797241	-421.170013	-33.015972	958.445313	-511.221222	245.116272	575.130615	-458.547333	-90.846832	581.616638	-513.269653	285.524323	87.857239	-528.979248	-135.224258	104.379601	-464.342316	328.263092	1440.313110	-400.236816	-81.067459	1456.192505	-372.798370	122.080490	1460.319458	-364.816650	128.182663	1751.025635	-493.264374	430.045471	1165.948608	-437.559509	-215.520111	1200.975220	-372.127563	381.056488	873.449219	-315.195068	-157.499329	900.040894	-399.831909	97.979134	1054.942139	553.176880	64.526146	898.029419	535.667419	261.018677
-424.399567	227.092926	956.811401	-421.038147	-33.048923	958.453125	-511.158234	245.044434	575.154663	-458.399384	-90.792763	581.552002	-513.276306	285.506561	87.863495	-528.885315	-135.216782	104.354057	-464.415985	328.135590	1440.295532	-400.293823	-81.299889	1456.338379	-372.732117	121.978172	1460.269043	-363.985992	127.733513	1750.721680	-493.453156	429.865875	1165.968506	-437.520233	-215.541397	1200.882568	-371.661285	381.189117	873.747620	-314.763458	-157.612885	900.085449	-399.755585	97.932907	1054.955688	552.481567	63.839027	897.893799	535.079895	260.798401
-424.405914	227.031860	956.802551	-420.946930	-33.128288	958.441406	-511.101776	244.976028	575.128479	-458.230530	-90.793266	581.521423	-513.216187	285.452698	87.876343	-528.838623	-135.207275	104.345505	-464.452881	328.005066	1440.306763	-400.261475	-81.446373	1456.229980	-372.649567	121.877159	1460.242065	-363.159393	127.237366	1750.465576	-493.623169	429.725403	1165.950684	-437.555145	-215.462234	1200.721313	-371.176727	381.331848	874.117554	-314.363403	-157.729340	900.112366	-399.705200	97.870270	1054.943481	551.862000	63.027859	897.761414	534.657776	260.132141
-424.402679	227.041473	956.793579	-420.904053	-33.177864	958.399597	-510.932739	244.735168	575.081238	-458.190552	-90.894196	581.463501	-513.118958	285.444214	87.881210	-528.903503	-135.237183	104.369804	-464.462372	327.884247	1440.308960	-400.178894	-81.574127	1456.151611	-372.592407	121.791122	1460.186768	-362.393768	126.778458	1750.345947	-493.790375	429.615570	1165.993408	-437.482452	-215.464981	1200.600708	-370.782227	381.415680	874.428040	-313.958252	-157.865250	900.122375	-399.655762	97.841621	1054.911987	551.367981	62.319572	897.643311	534.347656	259.117615
-424.423065	226.985687	956.790405	-420.862091	-33.184006	958.344788	-510.983307	244.721130	575.091980	-458.102936	-90.933342	581.392578	-513.175964	285.439209	87.883682	-528.884460	-135.249023	104.360596	-464.445190	327.755280	1440.347778	-400.055695	-81.691025	1456.039429	-372.535461	121.664108	1460.152222	-361.725311	126.284729	1750.123779	-493.904053	429.492126	1166.017822	-437.322144	-215.644928	1200.519897	-370.386902	381.528778	874.733459	-313.519348	-157.927612	900.176392	-399.628571	97.797211	1054.879272	550.812866	61.523075	897.589355	533.983276	258.396484
-424.450012	226.943787	956.781189	-420.811310	-33.251656	958.349609	-511.001801	244.742233	575.103516	-458.050262	-90.992638	581.362549	-513.187256	285.412720	87.884109	-528.896362	-135.282639	104.344849	-464.405396	327.644287	1440.369995	-399.908722	-81.844009	1455.967896	-372.469421	121.558121	1460.087402	-361.106506	125.714859	1749.987305	-493.987213	429.389160	1166.070923	-437.216614	-215.673630	1200.412354	-370.037079	381.605316	875.054260	-313.182983	-158.026550	900.156006	-399.594482	97.754768	1054.871704	550.349670	60.821091	897.536194	533.708374	257.674347
-424.452820	226.876648	956.784485	-420.764160	-33.300426	958.307617	-510.976288	244.632599	575.081665	-457.941772	-90.926956	581.304688	-513.132080	285.407135	87.878578	-528.809021	-135.261932	104.332626	-464.377899	327.527435	1440.436646	-399.773041	-81.959511	1455.891235	-372.391785	121.433136	1460.073486	-360.582977	125.206001	1749.805786	-494.036652	429.318146	1166.138428	-437.084290	-215.739716	1200.273926	-369.759155	381.647430	875.337708	-312.873901	-158.101273	900.094360	-399.551056	97.684631	1054.847412	549.792908	60.073597	897.499451	533.396667	256.961151
-424.474152	226.820282	956.789368	-420.758148	-33.353432	958.282715	-511.007324	244.540207	575.095093	-457.911804	-91.011246	581.278320	-513.146423	285.379089	87.860214	-528.829773	-135.265778	104.343102	-464.308777	327.390625	1440.505615	-399.586090	-82.056870	1455.777222	-372.309235	121.318657	1460.027222	-360.077484	124.686157	1749.619141	-494.045380	429.202118	1166.207275	-436.925537	-215.772705	1200.139893	-369.405426	381.698700	875.651428	-312.621521	-158.208176	900.021667	-399.534241	97.621559	1054.831665	549.239319	59.279984	897.492188	533.083496	256.222809
-424.487885	226.757813	956.804749	-420.726837	-33.358109	958.283508	-511.009430	244.480942	575.089355	-457.818207	-90.954124	581.244873	-513.119690	285.377380	87.891846	-528.787720	-135.247986	104.323929	-464.221832	327.232880	1440.584595	-399.398712	-82.179558	1455.653687	-372.219025	121.197418	1459.967773	-359.741516	123.986992	1749.615356	-494.045685	429.131683	1166.288696	-436.741364	-215.872223	1200.018311	-369.098175	381.705872	875.935059	-312.406525	-158.354263	899.938599	-399.504181	97.587013	1054.834717	548.848816	58.631603	897.545349	532.815430	255.572632
-424.505981	226.660431	956.831787	-420.671783	-33.372509	958.274658	-511.266907	244.704834	575.152161	-457.798035	-90.965439	581.242310	-513.306702	285.394897	87.926941	-528.737610	-135.229523	104.304436	-464.105591	327.089294	1440.641846	-399.182709	-82.282578	1455.531860	-372.098572	121.063416	1459.909912	-359.480591	123.362831	1749.600220	-494.001709	429.050568	1166.368652	-436.523010	-215.952896	1199.905151	-368.837433	381.689911	876.156555	-312.239380	-158.540497	899.789307	-399.466919	97.524727	1054.839355	548.346252	57.876617	897.642944	532.493103	254.831726
-424.511383	226.616028	956.868896	-420.622864	-33.437511	958.291565	-511.074249	244.415527	575.080078	-457.762909	-90.918030	581.253845	-513.165039	285.405640	87.906723	-528.738220	-135.265610	104.306625	-463.999023	326.967041	1440.712524	-398.977417	-82.386536	1455.415527	-371.937469	120.952950	1459.841675	-359.330200	122.701897	1749.641846	-493.958221	428.971741	1166.448730	-436.276611	-216.094406	1199.817261	-368.600189	381.681885	876.380615	-312.077972	-158.738602	899.645081	-399.428619	97.467453	1054.862427	547.963806	57.262547	897.750854	532.220703	254.191406
-424.541473	226.564957	956.885803	-420.603821	-33.446781	958.294922	-511.198914	244.504288	575.109924	-457.777924	-90.982376	581.194519	-513.200867	285.373291	87.942566	-528.783936	-135.295425	104.310745	-463.820587	326.810944	1440.764648	-398.694305	-82.495468	1455.322998	-371.754700	120.825508	1459.782715	-359.291565	122.010170	1749.756714	-493.895599	428.921722	1166.555786	-436.008118	-216.252029	1199.767334	-368.398438	381.633240	876.601501	-312.013519	-158.991196	899.449951	-399.407684	97.437088	1054.866333	547.574768	56.554989	897.840698	532.033081	253.527390
-424.598480	226.484406	956.889954	-420.594849	-33.464832	958.307190	-511.196503	244.416916	575.110779	-457.814758	-91.064323	581.181213	-513.193726	285.348145	87.943832	-528.787598	-135.303284	104.287300	-463.629211	326.651978	1440.829102	-398.429749	-82.604675	1455.204468	-371.550171	120.716682	1459.722046	-359.331024	121.429550	1749.870483	-493.824951	428.881927	1166.684204	-435.742279	-216.376373	1199.711670	-368.279999	381.599396	876.759705	-311.928131	-159.187881	899.257996	-399.391693	97.397484	1054.864868	547.120300	55.825542	897.995422	531.760559	252.815903
-424.638580	226.489426	956.917664	-420.611298	-33.469505	958.295654	-511.134827	244.308273	575.085999	-457.791504	-91.038094	581.164368	-513.150696	285.329712	87.955704	-528.792603	-135.313736	104.335770	-463.444366	326.536377	1440.890869	-398.146301	-82.700424	1455.107422	-371.288605	120.584335	1459.670654	-359.501160	120.712860	1750.142700	-493.707184	428.819061	1166.789673	-435.451538	-216.488052	1199.626099	-368.182556	381.550079	876.894958	-311.908539	-159.431152	899.059753	-399.375610	97.385651	1054.862549	546.894714	55.120426	898.117188	531.760010	251.703888
-424.701294	226.474823	956.929199	-420.635223	-33.510345	958.285156	-511.204376	244.298737	575.110413	-457.818939	-91.074318	581.155029	-513.170715	285.328552	87.995674	-528.782532	-135.330643	104.332199	-463.380859	326.286255	1440.806030	-397.876404	-82.805084	1454.952393	-371.001404	120.457924	1459.644043	-359.778931	120.101181	1750.345947	-493.595306	428.791931	1166.898438	-435.149719	-216.608444	1199.509766	-368.123352	381.449249	877.008179	-311.893677	-159.684891	898.818115	-399.365021	97.353874	1054.850098	546.464966	54.502438	898.289307	531.441650	251.467987
-424.754700	226.459610	956.921265	-420.626801	-33.572990	958.263733	-511.223816	244.235291	575.105591	-457.793274	-91.057846	581.162048	-513.124878	285.282959	87.983444	-528.774475	-135.331528	104.322815	-463.110504	326.151581	1440.924683	-397.535980	-82.933563	1454.810303	-370.725159	120.355377	1459.628174	-360.116486	119.432968	1750.592651	-493.441193	428.719727	1167.040649	-434.910828	-216.638428	1199.348999	-368.145660	381.360687	877.091248	-311.867249	-159.906342	898.580444	-399.331451	97.316093	1054.822021	546.148071	53.830330	898.458923	531.266602	250.768906
-424.806366	226.460632	956.901489	-420.652069	-33.574974	958.236633	-511.218414	244.197418	575.108887	-457.781433	-91.035515	581.182495	-513.080078	285.279755	88.011879	-528.725647	-135.301483	104.327003	-462.845001	326.004181	1441.054321	-397.266541	-83.064804	1454.690674	-370.438660	120.229607	1459.608765	-360.505463	118.807381	1750.866699	-493.261444	428.661865	1167.211060	-434.658936	-216.836319	1199.252930	-368.219788	381.234955	877.133606	-312.169922	-160.343002	898.169250	-399.323578	97.315918	1054.787476	545.971008	53.134693	898.577026	531.290222	249.652069
-424.843048	226.520401	956.873779	-420.622986	-33.638283	958.202454	-511.206940	244.152115	575.119751	-457.754303	-90.992981	581.188171	-513.091858	285.282410	88.009186	-528.748047	-135.314865	104.304955	-462.442963	325.997162	1441.377686	-396.905182	-83.172699	1454.599365	-370.161346	120.075035	1459.591553	-360.958984	118.210800	1751.081665	-493.032104	428.581482	1167.411377	-434.272125	-217.107330	1199.202881	-368.367432	381.116241	877.154968	-312.050110	-160.346954	898.041931	-399.286469	97.317856	1054.746582	545.654846	52.544006	898.734924	531.090088	249.402664
-424.887756	226.509750	956.859802	-420.623138	-33.691109	958.184204	-511.218994	244.158813	575.122864	-457.781372	-91.030708	581.189880	-513.130005	285.272919	88.013557	-528.720581	-135.287460	104.319847	-462.170837	325.822723	1441.553955	-396.560211	-83.309990	1454.498047	-369.884583	119.931557	1459.605469	-361.389954	117.649292	1751.398071	-492.764923	428.492218	1167.597778	-434.002228	-217.220901	1199.084473	-368.531982	381.044250	877.153137	-312.160431	-160.531982	897.727844	-399.263428	97.289093	1054.719482	545.411682	51.884525	898.866211	530.984253	248.792038
-424.878082	226.542023	956.868164	-420.549103	-33.756546	958.184937	-511.259247	244.184448	575.129089	-457.820526	-91.009056	581.184387	-513.180786	285.281250	88.034531	-528.738220	-135.294724	104.314262	-461.929504	325.708252	1441.729248	-396.259613	-83.449745	1454.362183	-369.649017	119.794281	1459.612183	-361.852966	117.061646	1751.716553	-492.469543	428.347931	1167.764771	-433.705322	-217.333679	1198.970825	-368.536743	381.122070	877.373169	-312.254059	-160.709427	897.446838	-399.195007	97.275543	1054.717529	545.230896	51.265602	898.984131	530.960266	248.085831
-424.878540	226.563446	956.893250	-420.523804	-33.745491	958.157104	-511.282410	244.219650	575.156128	-457.768951	-90.919456	581.184143	-513.194336	285.252106	88.064041	-528.672546	-135.275955	104.287392	-461.723419	325.535797	1441.913696	-395.968811	-83.615395	1454.244263	-369.401764	119.621201	1459.644409	-362.376923	116.613953	1751.900146	-492.148193	428.289978	1167.995972	-433.497070	-217.323593	1198.813599	-368.824158	380.972260	877.349976	-312.604218	-161.109985	896.980408	-399.151581	97.274788	1054.708862	545.051697	50.667870	899.067871	530.970581	247.434830
-424.854553	226.557816	956.933838	-420.471619	-33.742031	958.153870	-511.260071	244.207611	575.178955	-457.720459	-90.866051	581.199280	-513.197815	285.236725	88.096542	-528.571777	-135.257629	104.287590	-461.527252	325.360718	1442.068726	-395.662750	-83.765053	1454.130859	-369.177429	119.448395	1459.691040	-362.845612	116.146477	1752.227051	-491.807098	428.267029	1168.273438	-433.115845	-217.604614	1198.710693	-369.102020	380.793304	877.316162	-312.588318	-161.104202	896.792725	-399.086151	97.260345	1054.721069	544.870422	49.960289	899.164063	531.009033	246.785233
-424.829712	226.548325	956.970459	-420.401917	-33.729031	958.143127	-511.203613	244.202042	575.174072	-457.799744	-90.931480	581.210693	-513.161011	285.214020	88.114609	-528.625610	-135.270584	104.308281	-461.268890	325.187561	1442.269531	-395.425171	-83.895004	1454.048096	-368.973816	119.249329	1459.725708	-363.339111	115.684708	1752.559204	-491.463013	428.263031	1168.535522	-432.887482	-217.736771	1198.640381	-369.390656	380.642334	877.221741	-312.888031	-161.399277	896.399109	-399.014374	97.248955	1054.728149	544.793579	49.349762	899.265625	531.126526	246.190750
-424.796082	226.568665	957.015503	-420.310730	-33.737110	958.138672	-511.166138	244.197540	575.195801	-457.849396	-90.929329	581.251648	-513.169250	285.211121	88.108383	-528.659485	-135.276398	104.317062	-461.045288	325.011108	1442.482910	-395.043488	-83.998917	1453.743286	-368.792480	119.070824	1459.770142	-363.845276	115.347839	1752.780151	-491.065552	428.268616	1168.796387	-432.687134	-217.582169	1198.430420	-369.722504	380.496338	877.131287	-312.814240	-161.356583	896.177185	-398.932343	97.242035	1054.743774	544.721497	48.764690	899.283997	531.264465	245.637436
-424.716553	226.545059	957.060120	-420.170929	-33.738083	958.153320	-511.184723	244.286728	575.212036	-457.881775	-90.955017	581.289734	-513.176453	285.204529	88.131462	-528.705383	-135.281647	104.331711	-460.973999	324.705414	1442.504272	-394.888916	-84.147987	1453.597778	-368.643860	118.883858	1459.819336	-364.321899	115.019905	1753.043335	-490.709625	428.277100	1169.000854	-432.372589	-217.878937	1198.319946	-370.010468	380.223633	877.059631	-312.961334	-161.451309	895.887573	-398.820892	97.224152	1054.772949	544.624512	48.118904	899.334595	531.422791	245.016510
-424.665924	226.598419	957.131775	-420.078033	-33.667988	958.132813	-511.038116	244.220581	575.228943	-457.954102	-91.139137	581.318787	-513.129211	285.182007	88.161644	-528.819580	-135.312439	104.364067	-460.779846	324.504852	1442.739990	-394.788757	-84.268608	1453.485474	-368.505798	118.677567	1459.858032	-364.775635	114.671738	1753.349121	-490.297089	428.283844	1169.277588	-432.139160	-217.993179	1198.144531	-370.403320	380.036194	876.960449	-313.101959	-161.547195	895.589600	-398.738312	97.255508	1054.796143	544.558350	47.499020	899.388123	531.603394	244.371445
-424.590424	226.601547	957.170410	-419.974060	-33.649117	958.101929	-510.999054	244.258545	575.248840	-457.900238	-91.074165	581.312561	-513.116821	285.199005	88.168213	-528.733521	-135.278839	104.350349	-460.502289	324.431091	1443.113281	-394.671570	-84.426727	1453.361328	-368.367371	118.462135	1459.899048	-365.262970	114.456482	1753.461792	-489.918030	428.259613	1169.561768	-432.028046	-217.952194	1197.932007	-370.782715	379.828125	876.847229	-313.452393	-161.834702	895.142761	-398.634613	97.243423	1054.796875	544.496765	46.953209	899.414124	531.783630	243.823730
-424.489929	226.607529	957.213440	-419.832977	-33.639042	958.073242	-510.876434	244.165375	575.241150	-457.795807	-90.986397	581.335205	-513.039124	285.175171	88.183922	-528.696167	-135.245789	104.348106	-460.383942	324.235352	1443.292114	-394.575653	-84.633980	1453.207642	-368.287170	118.248047	1459.928589	-365.650940	114.213104	1753.689209	-489.563660	428.288422	1169.819702	-431.893951	-218.084045	1197.736572	-371.168976	379.578583	876.751282	-313.588440	-161.909271	894.850342	-398.502075	97.228607	1054.801392	544.512207	46.378944	899.465454	532.034302	243.276154
-424.414032	226.651901	957.259155	-419.683777	-33.599831	958.079956	-510.777283	244.216080	575.256775	-457.680969	-90.900566	581.345886	-513.035522	285.160767	88.198395	-528.679993	-135.236374	104.334473	-460.282501	324.070892	1443.473999	-394.488922	-84.845787	1453.067261	-368.204132	118.007713	1459.965698	-366.058563	114.003716	1753.855225	-489.181183	428.356750	1170.077515	-431.665924	-218.330978	1197.583008	-371.514893	379.377991	876.690002	-313.462189	-161.678329	894.734985	-398.390961	97.262466	1054.828003	544.534668	45.698868	899.492249	532.457642	242.268860
-424.264587	226.730789	957.322815	-419.527832	-33.569065	958.050903	-510.705322	244.236679	575.292114	-457.629242	-90.875130	581.337708	-513.020325	285.163635	88.238831	-528.676453	-135.240646	104.375298	-460.186371	323.843658	1443.625610	-394.413116	-85.086868	1452.927612	-368.122284	117.783684	1460.001099	-366.456970	113.818108	1754.040771	-488.831909	428.344696	1170.300049	-431.578613	-218.423691	1197.392822	-371.896118	379.183838	876.598816	-313.554108	-161.665497	894.494202	-398.234375	97.283203	1054.844604	544.427185	45.258255	899.499084	532.521484	242.211334
-424.168945	226.767517	957.368713	-419.342957	-33.521626	958.036499	-510.680908	244.343567	575.304077	-457.558289	-90.841492	581.330505	-513.022644	285.151978	88.241150	-528.676086	-135.190216	104.376160	-460.087189	323.625000	1443.809814	-394.364288	-85.272568	1452.789917	-368.050079	117.564224	1460.043701	-366.867859	113.647903	1754.220215	-488.541016	428.371613	1170.539673	-431.513397	-218.534286	1197.195923	-372.203613	378.954163	876.515869	-313.662720	-161.657288	894.258606	-398.097168	97.310867	1054.861206	544.426208	44.709057	899.526733	532.781006	241.727707
-424.060852	226.781036	957.392517	-419.198669	-33.488270	958.001160	-510.633575	244.379242	575.344299	-457.459015	-90.788483	581.295715	-513.034973	285.127350	88.247955	-528.589539	-135.173660	104.369560	-460.030579	323.425385	1443.932251	-394.319733	-85.443031	1452.655396	-368.013092	117.329514	1460.064209	-367.310944	113.505882	1754.347046	-488.253571	428.418732	1170.725464	-431.585876	-218.392853	1196.903442	-372.505035	378.708862	876.423889	-313.666840	-161.580521	894.056946	-397.971130	97.315567	1054.855591	544.532166	44.177097	899.571045	533.126587	241.189819
-423.929077	226.877090	957.447266	-419.024689	-33.468842	957.958557	-508.903900	242.646851	574.915100	-457.383423	-90.757492	581.316589	-511.919159	284.989410	88.097610	-528.611816	-135.183273	104.364929	-459.960358	323.226654	1444.089966	-394.340607	-85.665771	1452.514038	-368.010986	117.117584	1460.117188	-367.705597	113.354958	1754.574951	-487.986908	428.446320	1170.914795	-431.628784	-218.517883	1196.687134	-372.861389	378.567749	876.347107	-313.723694	-161.491837	893.828064	-397.828888	97.340416	1054.864502	544.619629	43.654606	899.568420	533.495544	240.701920
-423.782715	226.936584	957.476318	-418.867401	-33.424381	957.916870	-508.625793	242.465836	574.892761	-457.296509	-90.741821	581.279114	-511.792603	284.980530	88.108681	-528.615295	-135.171799	104.370865	-459.901001	323.038086	1444.220703	-394.350891	-85.903801	1452.380127	-367.996368	116.891457	1460.151001	-368.152832	113.183632	1754.767334	-487.775360	428.546906	1171.138672	-431.661011	-218.523605	1196.459717	-373.437531	378.448181	875.953369	-313.747070	-161.366241	893.676880	-397.686249	97.366806	1054.860596	544.765076	42.988667	899.577209	534.086060	239.700790
-423.666870	226.957657	957.491577	-418.719055	-33.349091	957.855957	-508.636047	242.633392	574.951965	-457.127899	-90.697578	581.230591	-511.854492	284.990417	88.131294	-528.537292	-135.116592	104.376244	-459.850952	322.849701	1444.347778	-394.385895	-86.120598	1452.272583	-368.013458	116.658165	1460.199463	-368.590027	113.097389	1754.875610	-487.522034	428.514740	1171.326416	-431.770081	-218.584976	1196.259155	-373.456726	378.160217	876.001526	-313.761108	-161.181442	893.533875	-397.561188	97.389481	1054.839600	544.832825	42.440556	899.603760	534.446838	239.184464
-423.524170	227.008499	957.513306	-418.539246	-33.335686	957.802612	-508.578888	242.638351	574.955811	-456.996094	-90.673943	581.237610	-511.882385	284.989899	88.138420	-528.533508	-135.111771	104.366127	-459.837555	322.687012	1444.483154	-394.483032	-86.328674	1452.177368	-368.032623	116.435333	1460.242920	-368.967804	112.964706	1755.064087	-487.337555	428.412964	1171.474731	-431.805634	-218.827942	1196.104980	-373.402008	377.896576	876.071716	-313.778564	-160.998520	893.430725	-397.417114	97.396545	1054.828125	544.878113	41.933399	899.648438	534.787537	238.713501
-423.382050	227.006699	957.539001	-418.337646	-33.319187	957.737793	-508.412598	242.670456	574.952698	-456.815582	-90.638718	581.224609	-511.798584	284.979736	88.157547	-528.506287	-135.099991	104.429451	-459.843048	322.532745	1444.597900	-394.591400	-86.514839	1452.097534	-368.054077	116.223961	1460.294189	-369.375031	112.846367	1755.191650	-487.172394	428.334808	1171.619385	-431.960144	-218.881012	1195.908447	-373.409973	377.701233	876.160645	-313.774384	-160.769104	893.337524	-397.256836	97.375320	1054.811523	544.586365	41.270336	899.620789	534.867981	238.663956
-423.222107	227.039291	957.557922	-418.129913	-33.318573	957.726196	-508.248901	242.670105	574.965027	-456.638611	-90.592903	581.184448	-511.776917	284.976929	88.159004	-528.483093	-135.074631	104.443253	-459.822144	322.339020	1444.706177	-394.707581	-86.734550	1452.009399	-368.096222	116.016815	1460.341309	-369.764160	112.724792	1755.296631	-487.039520	428.204681	1171.737305	-432.208069	-218.727936	1195.686646	-373.454681	377.587433	876.260254	-313.750702	-160.558350	893.244019	-397.104370	97.384201	1054.822876	544.663574	40.759510	899.625244	535.257263	238.199951
-423.065674	227.063705	957.599121	-417.953156	-33.259468	957.701172	-508.059143	242.665070	574.960205	-456.455139	-90.612457	581.163330	-511.765381	284.979340	88.166382	-528.499512	-135.048233	104.460823	-459.818939	322.187744	1444.808838	-394.835754	-86.928825	1451.956177	-368.138489	115.810036	1460.392578	-370.142853	112.596649	1755.409912	-486.946228	428.055206	1171.873535	-432.355133	-218.699860	1195.533447	-373.472626	377.497284	876.348633	-313.742706	-160.320831	893.164917	-396.966675	97.402580	1054.838013	544.843201	40.150024	899.605286	535.892273	237.254807
-422.902893	227.144791	957.664551	-417.799744	-33.224903	957.662598	-507.909760	242.698944	574.989685	-456.284637	-90.635475	581.166504	-511.763763	284.986816	88.185272	-528.468750	-135.035202	104.510590	-459.811188	322.029816	1444.877075	-394.962311	-87.125214	1451.897949	-368.174194	115.618431	1460.438599	-370.532074	112.445221	1755.507080	-486.878693	427.888672	1171.967285	-432.423340	-218.819855	1195.426880	-373.473511	377.443451	876.443542	-313.693451	-160.080093	893.148376	-396.842010	97.419983	1054.859741	544.929260	39.645313	899.610840	536.258606	236.796646
-422.732880	227.159058	957.710388	-417.612640	-33.200169	957.646912	-508.081238	243.081924	575.091858	-456.124542	-90.620644	581.132874	-511.948669	285.011475	88.256477	-528.459290	-135.024017	104.521889	-459.818726	321.869812	1444.957886	-395.077179	-87.289696	1451.850220	-368.232788	115.427399	1460.461792	-370.844818	112.307274	1755.616455	-486.858734	427.704681	1172.071899	-432.603027	-218.775757	1195.255127	-373.445953	377.395752	876.532776	-313.630157	-159.819916	893.113159	-396.703857	97.417305	1054.884766	544.994812	39.373989	899.599304	536.428955	236.873291
-422.606567	227.173355	957.727966	-417.480621	-33.186787	957.600708	-507.599945	242.819107	575.032898	-455.980652	-90.647522	581.170898	-511.781647	284.992737	88.235992	-528.570984	-135.049255	104.554237	-459.803253	321.740906	1445.045166	-395.218140	-87.473640	1451.796265	-368.298035	115.230774	1460.469360	-371.165619	112.193871	1755.625000	-486.895905	427.521149	1172.170410	-432.767212	-218.782333	1195.097534	-373.403717	377.343201	876.593018	-313.622589	-159.637039	893.036499	-396.607452	97.407158	1054.878418	545.223755	38.826668	899.593506	537.044373	236.008987
-422.469208	227.154739	957.753052	-417.304718	-33.170174	957.596375	-507.705566	243.122177	575.103821	-455.827942	-90.587303	581.163086	-511.910309	284.992157	88.274521	-528.467529	-135.002747	104.577011	-459.779694	321.600830	1445.097900	-395.343719	-87.654213	1451.737915	-368.390656	115.043419	1460.508667	-371.460144	112.004684	1755.728027	-486.966125	427.347748	1172.237061	-432.917175	-218.755447	1194.962402	-373.362396	377.309570	876.671143	-313.597595	-159.458527	892.993896	-396.489197	97.397926	1054.898071	545.313782	38.355389	899.608154	537.427246	235.569611
-422.346069	227.165237	957.785706	-417.196472	-33.140663	957.565857	-507.569153	243.198715	575.133911	-455.731476	-90.631775	581.153503	-511.960052	285.007996	88.295204	-528.557373	-134.993851	104.599098	-459.805176	321.482635	1445.149048	-395.519592	-87.841576	1451.681763	-368.510834	114.872826	1460.537598	-371.724823	111.840584	1755.779541	-487.072723	427.198669	1172.306152	-433.072083	-218.731476	1194.813721	-373.328796	377.235474	876.716309	-313.553070	-159.213028	892.980957	-396.403442	97.392441	1054.906494	545.386047	37.895439	899.606445	537.812317	235.146591
-422.253418	227.173523	957.793091	-417.090668	-33.130356	957.523193	-507.010010	242.832596	575.032776	-455.730682	-90.739120	581.166138	-511.670074	284.963196	88.275589	-528.540161	-135.007446	104.627197	-459.819153	321.386719	1445.209229	-395.673981	-88.008339	1451.643188	-368.669739	114.698296	1460.552368	-371.952698	111.741058	1755.768799	-487.205414	427.088104	1172.381104	-433.219421	-218.720535	1194.671875	-373.307861	377.194611	876.766663	-313.512421	-158.953140	892.961975	-396.328033	97.383759	1054.894653	545.330017	37.605339	899.603699	537.888489	235.236816
-422.110352	227.229538	957.821533	-416.979340	-33.141392	957.495422	-507.140839	243.191513	575.138062	-455.660339	-90.732056	581.145325	-511.847046	284.996918	88.317459	-528.576111	-134.987289	104.632645	-459.869904	321.266663	1445.265503	-395.823425	-88.133995	1451.615601	-368.813293	114.567459	1460.599121	-372.112366	111.600548	1755.773193	-487.331421	427.057129	1172.412720	-433.355225	-218.681229	1194.554688	-373.255310	377.164764	876.842163	-313.511322	-158.708527	892.920837	-396.228729	97.381767	1054.901733	545.364563	37.186104	899.627380	538.184631	234.867188
-421.974945	227.209320	957.830566	-416.850708	-33.149124	957.501465	-506.689392	242.884232	575.052490	-455.563690	-90.720016	581.168335	-511.663391	284.982544	88.285004	-528.547058	-134.984726	104.644241	-459.977509	321.160736	1445.322632	-396.001556	-88.256042	1451.617310	-368.994812	114.427078	1460.643799	-372.236938	111.466553	1755.753296	-487.455170	427.011353	1172.476318	-433.478973	-218.647675	1194.428101	-373.190277	377.117767	876.909302	-313.420166	-158.403152	892.937561	-396.139008	97.365219	1054.919434	545.439087	36.788647	899.657166	538.530884	234.507751
-421.885498	227.212982	957.841980	-416.766174	-33.184231	957.491455	-506.460724	242.864685	575.037720	-455.534882	-90.801788	581.132507	-511.625061	284.968475	88.299416	-528.589050	-134.966049	104.671257	-460.117615	321.063660	1445.358276	-396.192902	-88.383499	1451.595337	-369.160461	114.298943	1460.690796	-372.315979	111.324318	1755.713623	-487.595551	426.968414	1172.526733	-433.613892	-218.596634	1194.335571	-373.092133	377.109772	877.025269	-313.345123	-158.155487	892.947876	-396.086426	97.340324	1054.928345	545.561768	36.443737	899.692261	538.882507	234.098923
-421.791962	227.210678	957.872192	-416.724304	-33.151520	957.473083	-506.344269	242.920532	575.048340	-455.451996	-90.796509	581.139587	-511.666931	284.976288	88.315231	-528.631592	-134.982101	104.683403	-460.309723	320.953918	1445.412476	-396.397125	-88.482918	1451.573608	-369.361786	114.185921	1460.733398	-372.342896	111.187782	1755.661377	-487.728882	426.943451	1172.572632	-433.713501	-218.532303	1194.212646	-373.001801	377.102051	877.126526	-313.292511	-157.966110	892.951782	-396.051575	97.332169	1054.942139	545.626221	36.044273	899.718628	539.238281	233.716644
-421.716187	227.183273	957.866333	-416.660583	-33.184097	957.451477	-506.178406	242.935913	575.035217	-455.364532	-90.775902	581.112427	-511.659943	284.968933	88.335487	-528.553589	-134.958313	104.690781	-460.520355	320.841156	1445.476807	-396.636047	-88.615128	1451.538696	-369.554047	114.094635	1460.769897	-372.341583	111.049889	1755.584961	-487.851532	426.915833	1172.626709	-433.810883	-218.546509	1194.120850	-372.846436	377.135162	877.263367	-313.222870	-157.747330	892.980103	-396.020813	97.294441	1054.937744	545.715210	35.680107	899.721680	539.579956	233.337921
-421.604828	227.181076	957.880615	-416.596405	-33.200970	957.435974	-505.971802	242.921829	575.036621	-455.278046	-90.756584	581.112244	-511.643494	284.965057	88.318138	-528.583191	-134.962524	104.695053	-460.772125	320.720551	1445.516357	-396.861206	-88.704445	1451.488037	-369.736603	113.979324	1460.791992	-372.309967	110.937767	1755.506104	-487.968445	426.912720	1172.701294	-433.928802	-218.573395	1194.065186	-372.692322	377.191711	877.420471	-313.394257	-157.806671	892.831543	-395.972687	97.268776	1054.946655	545.808350	35.364906	899.753296	539.871277	232.996506
-421.549835	227.162659	957.895020	-416.546234	-33.250622	957.427002	-505.863312	242.993057	575.046814	-455.144531	-90.705688	581.087036	-511.648529	284.978394	88.313408	-528.487000	-134.927567	104.678162	-461.022797	320.629913	1445.543701	-397.068665	-88.778160	1451.455933	-369.928925	113.873711	1460.799927	-372.267090	110.823891	1755.431641	-488.046082	426.902649	1172.771362	-434.011139	-218.547333	1193.980835	-372.511200	377.325073	877.571899	-313.336243	-157.657135	892.831970	-395.958221	97.224800	1054.958496	545.977478	34.889595	899.743774	540.372375	232.177567
-421.502197	227.179443	957.909546	-416.584747	-33.258873	957.396179	-505.743195	243.038101	575.048889	-455.170227	-90.832443	581.099365	-511.703918	284.989685	88.345863	-528.509216	-134.934402	104.688362	-461.234344	320.564575	1445.601929	-397.296814	-88.852684	1451.380737	-370.120850	113.804260	1460.838379	-372.228149	110.723885	1755.355713	-488.111816	426.890320	1172.852173	-434.061493	-218.562866	1193.892944	-372.316681	377.455383	877.730225	-313.248322	-157.493729	892.838562	-395.973419	97.204079	1054.955078	545.947266	34.644867	899.760681	540.445068	232.302780
-421.475281	227.179291	957.958191	-416.562317	-33.296299	957.400696	-505.667023	243.096481	575.036682	-455.123962	-90.821686	581.014465	-511.700653	284.969055	88.343910	-528.516418	-134.944336	104.671318	-461.459595	320.478729	1445.625244	-397.465485	-88.935394	1451.343994	-370.289032	113.735794	1460.841064	-372.211884	110.621437	1755.231323	-488.172394	426.874603	1172.904053	-434.162079	-218.578735	1193.802124	-372.108734	377.657166	877.885376	-313.182404	-157.361023	892.848816	-395.974335	97.167877	1054.987793	546.062317	34.322971	899.782837	540.772217	231.992340
-421.437988	227.151367	957.965759	-416.568237	-33.330849	957.408264	-505.572968	243.083145	575.044739	-455.078430	-90.858597	581.030823	-511.728485	284.971863	88.343834	-528.530945	-134.943512	104.682953	-461.704529	320.399078	1445.660156	-397.646362	-88.985146	1451.298828	-370.446747	113.686684	1460.858154	-372.172394	110.490189	1755.260742	-488.207275	426.862885	1172.972778	-434.240784	-218.554947	1193.722046	-371.844513	377.878143	878.036743	-313.123016	-157.228210	892.854980	-395.987793	97.132248	1055.002197	546.194336	33.803024	899.783691	541.314148	231.134201
-421.462738	227.129349	957.974365	-416.607391	-33.329762	957.409790	-505.493103	243.106140	575.017517	-455.043121	-90.853302	581.010559	-511.737457	284.989624	88.361534	-528.500122	-134.950485	104.680397	-461.936157	320.321503	1445.677124	-397.793701	-89.058159	1451.243652	-370.630676	113.638908	1460.844238	-372.188965	110.398422	1755.166992	-488.248688	426.870483	1173.026245	-434.347443	-218.556442	1193.617310	-371.632141	378.119202	878.170593	-312.899139	-156.966507	892.934082	-396.040649	97.117493	1055.012207	546.149963	33.586658	899.779297	541.328430	231.344666
-421.480072	227.085770	957.962158	-416.631989	-33.400776	957.432129	-505.459167	243.103622	574.998535	-455.004791	-90.827858	581.012634	-511.737274	284.998749	88.343483	-528.475159	-134.948120	104.670067	-462.150879	320.248749	1445.693359	-397.937286	-89.117104	1451.200073	-370.775085	113.583961	1460.848145	-372.246674	110.246330	1755.163452	-488.315094	426.885437	1173.060059	-434.429901	-218.531982	1193.521729	-371.442139	378.321716	878.295471	-312.857697	-156.843796	892.953918	-396.076965	97.072144	1055.020874	546.248840	33.319050	899.805237	541.564087	231.030090
-421.541504	227.015594	957.952637	-416.656097	-33.465847	957.437805	-505.439880	243.117783	574.965576	-454.975616	-90.796822	581.007751	-511.769165	285.002502	88.344940	-528.513733	-134.992844	104.685204	-462.317108	320.206970	1445.711670	-398.068634	-89.171288	1451.137695	-370.922791	113.542343	1460.857910	-372.263733	110.210434	1755.106201	-488.358673	426.933929	1173.113647	-434.556763	-218.569794	1193.444824	-371.307800	378.494812	878.387878	-312.795410	-156.734360	892.953796	-396.146912	97.012978	1055.025391	546.351257	33.010895	899.832642	541.793640	230.721375
-421.602753	227.041885	957.948669	-416.733704	-33.502010	957.417358	-505.491241	243.160492	574.962341	-455.054962	-90.876350	581.017151	-511.817688	285.021667	88.340790	-528.491577	-134.983826	104.669632	-462.465240	320.165131	1445.748291	-398.209351	-89.212395	1451.082520	-371.048370	113.503311	1460.868042	-372.362183	110.131882	1755.091309	-488.395294	426.976074	1173.141602	-434.688690	-218.621262	1193.325195	-371.173676	378.665161	878.478943	-312.790436	-156.687851	892.919312	-396.220276	97.000305	1055.014160	546.542969	32.514664	899.820557	542.300049	229.919159
-421.700470	226.981842	957.959351	-416.843628	-33.529083	957.411865	-505.519379	243.166946	574.957886	-455.122864	-90.948051	580.991089	-511.851257	285.010834	88.315956	-528.493591	-134.988144	104.661484	-462.752472	320.028290	1445.588379	-398.334564	-89.264694	1451.052490	-371.188721	113.473160	1460.884888	-372.505463	110.082138	1755.039917	-488.475281	427.092072	1173.169556	-434.762299	-218.593430	1193.262695	-371.095428	378.839081	878.537659	-312.750946	-156.588730	892.913086	-396.323853	96.949654	1055.016724	546.693481	32.221611	899.838806	542.568237	229.605988
-421.781311	226.977737	957.952942	-416.917847	-33.554859	957.423828	-505.612946	243.161697	574.946716	-455.157623	-90.946861	580.960266	-511.879944	285.018005	88.308716	-528.533203	-135.013718	104.626984	-462.861816	319.983887	1445.617432	-398.494080	-89.302727	1451.018311	-371.293732	113.415520	1460.902466	-372.679077	110.016830	1755.074829	-488.511902	427.179810	1173.209106	-434.860107	-218.605774	1193.221436	-371.009338	379.014709	878.601807	-312.785736	-156.591187	892.887939	-396.417389	96.941856	1055.023193	546.810120	31.934875	899.868408	542.811401	229.293594
-421.894318	226.982254	957.965027	-417.048401	-33.533237	957.411926	-505.688721	243.144577	574.930969	-455.188019	-90.861832	580.946960	-511.888397	285.019592	88.306671	-528.480286	-134.991699	104.584564	-462.997467	319.942780	1445.632813	-398.631958	-89.332703	1451.003174	-371.409058	113.378876	1460.932495	-372.901031	109.970970	1755.119019	-488.558838	427.270935	1173.253174	-434.938416	-218.637482	1193.179199	-370.968048	379.173950	878.653381	-312.804321	-156.577606	892.889771	-396.540985	96.944405	1055.023682	546.972778	31.668674	899.881348	543.094299	228.970642
-422.043304	226.891205	957.937134	-417.151459	-33.622101	957.451172	-505.829254	243.112106	574.905457	-455.294708	-90.870094	580.935303	-511.922516	285.002838	88.250443	-528.514526	-135.012802	104.589325	-462.954742	320.030304	1445.847046	-398.761322	-89.365005	1450.984009	-371.523285	113.345131	1460.964600	-373.153931	109.916359	1755.199585	-488.567413	427.275879	1173.317627	-435.015778	-218.645081	1193.201782	-370.945282	379.363525	878.704468	-313.000702	-156.725082	892.773071	-396.662750	96.883644	1055.028320	547.030701	31.349468	899.877136	543.317444	228.669220
-422.196655	226.832047	957.927429	-417.268341	-33.641560	957.484619	-506.377686	243.501144	574.999573	-455.453613	-90.920471	580.972656	-512.207214	285.042328	88.290131	-528.548340	-135.056473	104.562218	-463.179291	319.884979	1445.693726	-398.890991	-89.386292	1451.002563	-371.622772	113.307396	1461.001221	-373.442505	109.850990	1755.325562	-488.605377	427.369598	1173.344604	-435.103027	-218.662964	1193.160522	-370.905029	379.582733	878.758362	-312.929779	-156.631332	892.852478	-396.792908	96.863808	1055.038940	547.022766	31.220764	899.890625	543.229797	228.904648
-422.315796	226.835022	957.951416	-417.382874	-33.695301	957.487427	-506.602142	243.547668	575.034241	-455.490875	-90.844398	580.997009	-512.284241	285.054260	88.302078	-528.478882	-135.019531	104.525436	-463.143402	319.967407	1445.894409	-399.017426	-89.429214	1451.010498	-371.700897	113.296425	1461.045776	-373.754395	109.876923	1755.376221	-488.622650	427.359711	1173.410278	-435.147034	-218.693329	1193.189819	-370.876007	379.766693	878.814636	-312.977478	-156.642548	892.866028	-396.897003	96.831123	1055.049438	547.099304	30.933340	899.912048	543.391418	228.617203
-422.440125	226.789902	957.953674	-417.480194	-33.773521	957.533325	-506.760071	243.481766	575.053711	-455.590057	-90.812050	581.025085	-512.298889	285.033295	88.266426	-528.477600	-135.047836	104.500130	-463.198669	319.910492	1445.936890	-399.103607	-89.483627	1451.032715	-371.793701	113.263542	1461.073975	-374.115234	109.847481	1755.531006	-488.610107	427.381165	1173.457153	-435.193848	-218.700516	1193.200195	-370.871918	379.992065	878.851257	-313.081604	-156.726913	892.854492	-397.001892	96.788177	1055.072021	547.224548	30.698921	899.911987	543.568665	228.378662
-422.622498	226.777008	957.961121	-417.654388	-33.788113	957.546875	-506.990845	243.494980	575.025879	-455.777222	-90.898453	581.025024	-512.350891	285.043884	88.271774	-528.489502	-135.047653	104.481934	-463.429352	319.771393	1445.779297	-399.183502	-89.501244	1451.056274	-371.887817	113.252037	1461.079102	-374.500641	109.911736	1755.583252	-488.608002	427.463409	1173.480469	-435.252899	-218.743515	1193.215698	-370.872467	380.199066	878.918884	-313.128906	-156.747726	892.876892	-397.155731	96.777946	1055.076782	547.382568	30.255785	899.944824	543.972961	227.570663
-422.773346	226.728195	957.951050	-417.775574	-33.871868	957.585510	-507.184814	243.494202	575.025513	-455.937164	-90.962593	581.090759	-512.372009	285.071014	88.237411	-528.539001	-135.126801	104.476532	-463.496063	319.762238	1445.834595	-399.266998	-89.510330	1451.102539	-372.006622	113.227898	1461.113770	-374.882599	109.949455	1755.703857	-488.591125	427.474182	1173.548828	-435.295776	-218.775146	1193.269165	-370.899994	380.399261	878.926880	-313.254883	-156.846680	892.878601	-397.274048	96.732750	1055.086792	547.433594	29.980370	899.967041	544.134583	227.270905
-422.919861	226.716354	957.955017	-417.938782	-33.879150	957.594482	-506.968750	243.037766	574.929077	-456.148071	-91.024216	581.069824	-512.103577	285.040558	88.182076	-528.572327	-135.126465	104.448128	-463.600616	319.765167	1445.838867	-399.366486	-89.480637	1451.135620	-372.094055	113.190376	1461.140015	-375.256378	110.006630	1755.815430	-488.584808	427.494812	1173.589355	-435.356171	-218.805222	1193.294800	-370.924896	380.593536	878.962158	-313.348846	-156.884705	892.912720	-397.410309	96.723953	1055.088867	547.508728	29.692818	899.993469	544.314331	226.987915
-423.096436	226.682098	957.959961	-418.100830	-33.872284	957.592896	-507.095062	242.999435	574.909668	-456.275116	-90.992889	581.083679	-512.119019	285.028290	88.157318	-528.566162	-135.150772	104.449196	-463.684235	319.743378	1445.858887	-399.450043	-89.477135	1451.178101	-372.214935	113.203491	1461.173218	-375.638550	110.043266	1755.914185	-488.584229	427.531860	1173.616577	-435.432251	-218.882553	1193.354614	-370.965912	380.781738	878.974060	-313.489136	-156.993393	892.911011	-397.560364	96.709541	1055.085938	547.577271	29.412809	900.008301	544.480042	226.704697
-423.278931	226.614960	957.948608	-418.252472	-33.906204	957.629700	-507.282990	242.966568	574.887695	-456.446625	-91.087708	581.130371	-512.123962	285.062256	88.163704	-528.612488	-135.172760	104.413712	-463.805847	319.744812	1445.890381	-399.578217	-89.479095	1451.230591	-372.337708	113.190529	1461.214355	-376.016052	110.066414	1756.059082	-488.585785	427.554565	1173.647949	-435.484070	-218.916504	1193.422729	-371.007629	380.901825	878.962097	-313.651459	-157.138214	892.924988	-397.716858	96.679962	1055.096191	547.636230	29.167894	900.023987	544.611877	226.514557
-423.395935	226.612106	957.962769	-418.352844	-33.909760	957.658447	-507.437653	242.932785	574.899048	-456.575928	-91.032951	581.178406	-512.133911	285.043457	88.107605	-528.565002	-135.164581	104.392372	-463.912903	319.730621	1445.888672	-399.707764	-89.474556	1451.279663	-372.492523	113.198456	1461.251831	-376.408264	110.041115	1756.219971	-488.611115	427.584137	1173.674438	-435.558838	-218.999298	1193.496948	-371.105347	381.030823	878.952942	-313.818298	-157.280640	892.944092	-397.826843	96.683655	1055.117920	547.591675	29.011257	900.039368	544.518677	226.738510
-423.540405	226.529587	957.929443	-418.468353	-33.950283	957.686340	-507.575745	242.870102	574.833557	-456.637970	-90.956024	581.187561	-512.157715	285.059418	88.108154	-528.561951	-135.182648	104.357986	-464.045746	319.738342	1445.914673	-399.852997	-89.466515	1451.319580	-372.627594	113.193764	1461.286499	-376.714111	110.232704	1756.199585	-488.652069	427.606628	1173.677612	-435.639069	-219.041321	1193.572388	-371.175995	381.128540	878.955444	-313.970306	-157.421677	892.957825	-397.958984	96.647575	1055.115601	547.689514	28.808338	900.031311	544.679260	226.551147
-423.699707	226.504608	957.913391	-418.580261	-33.998253	957.710266	-507.757050	242.856674	574.831665	-456.749420	-90.938705	581.196167	-512.165222	285.070648	88.063606	-528.552795	-135.189133	104.357964	-464.193146	319.764435	1445.905396	-400.044128	-89.457367	1451.374268	-372.768799	113.187729	1461.328613	-377.058380	110.307983	1756.290527	-488.708954	427.607422	1173.677002	-435.761047	-219.106262	1193.665161	-371.268433	381.239014	878.962158	-314.321167	-157.756073	892.843567	-398.088379	96.630318	1055.117920	547.739807	28.533672	900.048279	544.827637	226.292328
-423.837494	226.526169	957.910278	-418.713593	-33.987282	957.693420	-507.907684	242.861435	574.836731	-456.893982	-90.958870	581.214355	-512.210449	285.077911	88.080177	-528.547363	-135.168930	104.292641	-464.334076	319.790131	1445.924927	-400.250824	-89.434929	1451.388916	-372.915192	113.171257	1461.366333	-377.400269	110.346771	1756.405029	-488.803986	427.604126	1173.668213	-435.846344	-219.205597	1193.700806	-371.358612	381.307922	878.947876	-314.454102	-157.883575	892.897339	-398.227722	96.641754	1055.108887	547.808228	28.330866	900.024048	544.936584	226.083633
-423.983368	226.493103	957.885315	-418.850311	-34.013790	957.716736	-507.987579	242.812256	574.781555	-457.085724	-91.063332	581.199402	-512.204224	285.105255	88.043236	-528.630005	-135.199692	104.302376	-464.465759	319.807007	1445.948975	-400.434021	-89.421745	1451.433960	-373.076965	113.200661	1461.396851	-377.712219	110.424980	1756.473267	-488.915924	427.588074	1173.653320	-435.955322	-219.212601	1193.791382	-371.454712	381.349457	878.956116	-314.570129	-158.031952	892.933716	-398.372437	96.630760	1055.108765	547.945068	27.935648	900.035583	545.302429	225.354187
-424.127350	226.504120	957.870178	-418.993866	-34.022869	957.705078	-508.126862	242.810181	574.779236	-457.244629	-91.144279	581.265503	-512.244934	285.125793	88.023796	-528.745239	-135.244934	104.341743	-464.464111	319.966064	1446.149658	-400.620361	-89.376442	1451.459961	-373.263031	113.202568	1461.410278	-377.997864	110.557526	1756.483032	-489.024048	427.557495	1173.675293	-436.076111	-219.234116	1193.830200	-371.574829	381.371399	878.937073	-314.684082	-158.149506	892.978333	-398.522980	96.632896	1055.097046	547.999512	27.696854	900.025513	545.432983	225.140594
-424.272766	226.527481	957.865906	-419.112640	-34.029537	957.721924	-508.197510	242.783020	574.769958	-457.304596	-91.108078	581.270874	-512.235291	285.140625	88.000061	-528.732178	-135.266312	104.330849	-464.636566	319.979889	1446.146118	-400.820007	-89.371864	1451.502808	-373.465393	113.233139	1461.390625	-378.314880	110.587502	1756.579712	-489.182404	427.542511	1173.637451	-436.234497	-219.276077	1193.880615	-371.687775	381.404663	878.946960	-314.794617	-158.289459	893.036133	-398.663391	96.651276	1055.105225	548.060669	27.502359	900.021057	545.551575	224.948807
-424.416656	226.560806	957.846558	-419.248993	-34.008774	957.733643	-508.278625	242.776260	574.765381	-457.389832	-91.123428	581.294983	-512.218933	285.171570	87.997574	-528.721313	-135.252411	104.296196	-464.794250	320.008179	1446.124512	-401.013306	-89.347870	1451.513306	-373.649445	113.260017	1461.394775	-378.510864	110.766312	1756.548462	-489.356995	427.529144	1173.613525	-436.411499	-219.311005	1193.880127	-371.816498	381.364960	878.941895	-314.912384	-158.409302	893.080750	-398.816803	96.690300	1055.104492	548.128052	27.303335	900.035889	545.708252	224.732407
-424.549866	226.611496	957.858398	-419.397217	-33.976051	957.722107	-508.356537	242.814880	574.746704	-457.434418	-91.087791	581.302002	-512.238708	285.187592	87.958527	-528.681152	-135.248291	104.283638	-464.962219	320.052917	1446.114258	-401.237518	-89.313629	1451.535767	-373.840973	113.284470	1461.364258	-378.730042	110.876366	1756.544678	-489.558472	427.546112	1173.586792	-436.616547	-219.318527	1193.925171	-371.947083	381.322968	878.935852	-315.028564	-158.533539	893.123779	-398.971497	96.721649	1055.108032	548.170410	27.298937	900.051880	545.621643	225.063156
-424.633789	226.674347	957.867615	-419.498749	-33.976147	957.731140	-508.437866	242.775925	574.741760	-457.440338	-91.002930	581.258606	-512.255615	285.170227	87.922302	-528.708679	-135.254639	104.281860	-465.144684	320.079498	1446.094849	-401.465973	-89.270287	1451.534790	-374.012848	113.318092	1461.336304	-378.933533	110.956871	1756.587891	-489.779114	427.530121	1173.543579	-436.796661	-219.300308	1193.921143	-372.090698	381.273285	878.915039	-314.951294	-158.468430	893.287903	-399.097137	96.750656	1055.124878	548.313782	27.161144	900.087769	545.768860	224.900253
-424.780426	226.666855	957.846497	-419.647522	-33.960979	957.717468	-508.530487	242.794113	574.744690	-457.481232	-90.964043	581.297729	-512.271545	285.175842	87.929276	-528.740051	-135.267014	104.282722	-465.305359	320.111633	1446.042725	-401.673981	-89.237869	1451.502441	-374.191345	113.353691	1461.325806	-379.116455	111.070541	1756.565796	-489.997772	427.508667	1173.507935	-437.042480	-219.340240	1193.928101	-372.236664	381.222168	878.880310	-315.028076	-158.566635	893.329834	-399.257263	96.756866	1055.110474	548.359741	26.919851	900.106323	545.898010	224.667679
-424.874512	226.732483	957.847778	-419.755371	-33.965836	957.729004	-508.639374	242.838623	574.742737	-457.542816	-90.981903	581.257568	-512.271118	285.190826	87.927887	-528.703796	-135.255264	104.245415	-465.437012	320.153015	1445.992188	-401.876923	-89.223244	1451.489624	-374.336945	113.400337	1461.292603	-379.285858	111.182571	1756.522827	-490.208130	427.499420	1173.454224	-437.282532	-219.345840	1193.924194	-372.404785	381.139679	878.834473	-315.148315	-158.665726	893.361328	-399.385529	96.789238	1055.123291	548.485291	26.750191	900.135376	546.064026	224.486496
-424.970062	226.779404	957.838745	-419.902863	-33.906460	957.700012	-508.664215	242.809753	574.739624	-457.570526	-90.991150	581.265747	-512.267822	285.184204	87.882179	-528.691467	-135.253677	104.240372	-465.581116	320.206940	1445.939453	-402.068268	-89.170120	1451.486328	-374.495667	113.440613	1461.261475	-379.419861	111.345139	1756.416626	-490.401581	427.523102	1173.388062	-437.534180	-219.379074	1193.949219	-372.597534	381.048981	878.755249	-315.486908	-158.937439	893.259705	-399.527924	96.829971	1055.109253	548.582397	26.627689	900.155151	546.169434	224.346161
-425.107697	226.831619	957.805786	-420.063599	-33.906090	957.674316	-508.734650	242.847992	574.737122	-457.659485	-91.016945	581.269470	-512.253174	285.203491	87.873428	-528.783875	-135.288376	104.267654	-465.714813	320.243225	1445.865601	-402.241760	-89.153664	1451.488403	-374.651520	113.479843	1461.215576	-379.530365	111.462631	1756.364014	-490.634735	427.555603	1173.316040	-437.729553	-219.322617	1193.937012	-372.814240	380.970520	878.654785	-315.424438	-158.806824	893.407349	-399.689941	96.856613	1055.082886	548.642944	26.482140	900.144836	546.307861	224.243347
-425.199036	226.868973	957.771118	-420.193573	-33.905090	957.649353	-508.772705	242.832153	574.705139	-457.701050	-90.982689	581.244690	-512.271912	285.230804	87.852280	-528.776550	-135.287231	104.249596	-465.886810	320.312347	1445.758911	-402.405060	-89.125061	1451.485962	-374.818787	113.541260	1461.184082	-379.646545	111.560143	1756.300903	-490.860443	427.595184	1173.197754	-437.969513	-219.298294	1193.926147	-373.066132	380.864807	878.564941	-315.592529	-158.876862	893.413452	-399.817902	96.875610	1055.057129	549.177856	26.559685	900.232910	546.817688	223.625870
-425.255585	226.924179	957.747009	-420.325256	-33.885117	957.614807	-508.818298	242.869385	574.707397	-457.686096	-90.866531	581.242188	-512.244568	285.246063	87.844742	-528.741638	-135.280396	104.222389	-466.083466	320.377777	1445.646729	-402.594177	-89.081062	1451.442871	-374.958893	113.612495	1461.154297	-379.714172	111.687347	1756.274536	-491.095245	427.620361	1173.087036	-438.167206	-219.326126	1193.954834	-373.335663	380.737488	878.482117	-316.011932	-159.157776	893.271790	-399.941711	96.902115	1055.034912	549.246338	26.430599	900.248840	546.928040	223.498444
-425.364746	227.011261	957.724548	-420.488190	-33.825706	957.586731	-508.894684	242.930161	574.709351	-457.820557	-90.965279	581.235901	-512.235168	285.284363	87.804993	-528.885132	-135.312637	104.274452	-466.245911	320.423309	1445.538818	-402.798370	-89.038811	1451.405884	-375.136353	113.649025	1461.121460	-379.800323	111.824112	1756.203125	-491.327850	427.613281	1172.964233	-438.370300	-219.328949	1193.946411	-373.600494	380.594513	878.359863	-316.236725	-159.194519	893.253174	-400.095367	96.968170	1055.013794	548.971436	25.929197	900.204529	546.987305	223.265198
-425.461609	226.989746	957.694336	-420.595642	-33.839306	957.590332	-508.935760	242.919724	574.699707	-457.910919	-90.922035	581.253540	-512.292358	285.301117	87.793266	-528.879761	-135.303085	104.228477	-466.400787	320.491943	1445.446777	-402.969727	-88.990967	1451.402466	-375.278259	113.708633	1461.087646	-379.900665	111.966354	1756.129272	-491.559326	427.655670	1172.857544	-438.572418	-219.292664	1193.946167	-373.888062	380.423218	878.227356	-316.306213	-159.102127	893.319519	-400.228363	96.961754	1055.007568	549.016846	25.811232	900.186707	547.091553	223.179977
-425.556976	227.034134	957.673035	-420.728516	-33.811432	957.570374	-508.891174	242.848892	574.657532	-458.026093	-90.978828	581.280457	-512.213745	285.320770	87.768585	-528.915527	-135.312210	104.222908	-466.721161	320.451447	1445.154419	-403.154327	-88.928543	1451.394287	-375.397736	113.779427	1461.064941	-380.075684	112.054413	1756.089844	-491.804474	427.675720	1172.707642	-438.829742	-219.114410	1193.897949	-374.145050	380.299744	878.094604	-316.548706	-159.111023	893.285400	-400.363983	96.994682	1054.992065	549.120667	25.701719	900.231873	547.240723	223.066650
-425.717102	227.041931	957.645813	-420.899567	-33.812355	957.547485	-508.948090	242.895035	574.643494	-458.174103	-91.096336	581.255615	-512.220093	285.315643	87.747917	-529.010925	-135.342316	104.236946	-466.851532	320.523010	1445.050781	-403.319031	-88.836678	1451.374756	-375.524292	113.860313	1461.032593	-380.207184	112.201126	1756.048096	-492.013519	427.661957	1172.565796	-438.950928	-219.281952	1193.964355	-374.440521	380.169495	877.972412	-317.040100	-159.372101	893.139343	-400.543488	96.998535	1054.970215	549.211853	25.642073	900.222717	547.396240	222.957260
-425.798523	227.143753	957.629150	-421.103729	-33.724907	957.530273	-508.981934	242.896896	574.643433	-458.226837	-91.074310	581.253235	-512.240906	285.346893	87.720856	-529.014771	-135.341782	104.240143	-466.975616	320.592743	1444.947144	-403.437225	-88.742310	1451.351318	-375.634827	113.944878	1461.003052	-380.350342	112.415627	1755.982178	-492.249390	427.640533	1172.432251	-439.116791	-219.192520	1193.966064	-374.783264	379.998871	877.803467	-317.120270	-159.199783	893.248901	-400.698242	97.081978	1054.956177	549.251465	25.539751	900.224121	547.513123	222.869156
-425.940857	227.146652	957.588318	-421.277588	-33.727558	957.513550	-509.008087	242.925339	574.603333	-458.318817	-91.068062	581.225220	-512.248474	285.345459	87.685814	-529.087219	-135.377167	104.218437	-466.927887	320.773285	1445.029663	-403.514648	-88.641335	1451.359375	-375.716675	114.046768	1460.961304	-380.571594	112.554649	1755.996704	-492.472534	427.577850	1172.335327	-439.278656	-219.106857	1193.988647	-375.147705	379.846161	877.642334	-317.440918	-159.225677	893.209717	-400.855652	97.088379	1054.927124	549.252136	25.585241	900.229919	547.418518	223.299393
-426.073883	227.216446	957.569397	-421.475220	-33.664928	957.504700	-509.052826	242.955124	574.604065	-458.438507	-91.096558	581.267212	-512.253967	285.382202	87.674385	-529.121704	-135.385773	104.222649	-467.006805	320.882965	1444.939331	-403.610565	-88.564804	1451.368652	-375.821167	114.154564	1460.925903	-380.893890	112.565559	1756.132324	-492.706360	427.535919	1172.228882	-439.561554	-218.868439	1194.003296	-375.519684	379.733490	877.474060	-317.885834	-159.245972	893.094421	-401.025085	97.152618	1054.914307	549.296692	25.484135	900.215698	547.541016	223.240723
-426.178894	227.316620	957.569153	-421.641663	-33.645660	957.495483	-509.065216	242.920609	574.560181	-458.497742	-91.061897	581.308960	-512.222839	285.378357	87.652031	-529.117493	-135.376938	104.223602	-467.087555	320.996429	1444.866821	-403.709137	-88.436752	1451.358032	-375.913391	114.276772	1460.896240	-381.223053	112.716461	1756.195801	-492.945251	427.489563	1172.127441	-439.647125	-218.991074	1194.096924	-375.902039	379.556152	877.282410	-318.253021	-159.188126	893.068176	-401.160309	97.203529	1054.909424	549.330750	25.371332	900.215637	547.698608	223.152405
-426.302612	227.319534	957.541870	-421.801636	-33.647800	957.485596	-509.144775	242.919312	574.554565	-458.605103	-91.013756	581.302368	-512.222778	285.389496	87.639122	-529.113403	-135.384888	104.230568	-467.139221	321.091339	1444.757690	-403.747131	-88.339226	1451.368164	-376.016907	114.397942	1460.848511	-381.597900	112.911484	1756.225952	-493.173279	427.414917	1171.979858	-439.850433	-218.888809	1194.125977	-376.292694	379.368073	877.126221	-318.634705	-159.125427	893.023987	-401.299896	97.207275	1054.890259	549.553650	25.234728	900.244019	548.130005	222.545944
-426.418518	227.388855	957.520386	-421.998566	-33.625313	957.484680	-509.279083	243.017929	574.585205	-458.708984	-90.932106	581.306213	-512.278137	285.423004	87.649391	-529.142395	-135.381882	104.200645	-467.169525	321.213959	1444.688110	-403.808990	-88.235497	1451.385376	-376.069458	114.516510	1460.833496	-382.005951	113.032051	1756.353271	-493.422058	427.350433	1171.860229	-440.035767	-218.808456	1194.161743	-376.756744	379.157471	876.939270	-318.971741	-158.998230	893.010559	-401.455414	97.253746	1054.878906	549.644653	25.145037	900.246094	548.269470	222.500107
-426.568146	227.430588	957.479553	-422.180389	-33.631809	957.477783	-509.554352	243.223373	574.604797	-458.835785	-90.907547	581.325623	-512.401855	285.439392	87.608795	-529.194702	-135.398697	104.201385	-467.235504	321.325500	1444.591187	-403.857513	-88.124763	1451.384888	-376.153625	114.617905	1460.807617	-382.484772	113.203316	1756.404785	-493.677917	427.295044	1171.744385	-440.243591	-218.693497	1194.188477	-377.233795	378.991211	876.732178	-319.356812	-158.929230	892.941406	-401.609619	97.281334	1054.852295	549.711182	25.099945	900.252625	548.402588	222.411743
-426.664978	227.521255	957.461975	-422.373993	-33.608021	957.484985	-509.593842	243.148026	574.578430	-458.980042	-90.838707	581.344788	-512.376770	285.445068	87.599594	-528.885864	-135.251526	104.051521	-467.250824	321.450684	1444.505737	-403.890076	-88.033943	1451.407837	-376.215881	114.730621	1460.787231	-382.886169	113.509338	1756.470459	-493.943665	427.207062	1171.603516	-440.576904	-218.455002	1194.172974	-377.686554	378.864807	876.514587	-320.036804	-159.127045	892.684143	-401.742340	97.339485	1054.844116	549.847534	25.100748	900.275696	548.529602	222.413300
-426.790710	227.529343	957.434387	-422.526337	-33.598213	957.478943	-509.645752	243.116989	574.590637	-459.148987	-90.835587	581.378479	-512.342407	285.477081	87.612709	-528.909485	-135.249924	104.023048	-467.278564	321.560944	1444.432861	-403.922821	-87.926079	1451.412964	-376.269897	114.827454	1460.750854	-383.365662	113.698982	1756.589111	-494.182922	427.162537	1171.519165	-440.715759	-218.546906	1194.237061	-378.164124	378.662659	876.324890	-320.501160	-158.995712	892.599854	-401.863678	97.354446	1054.823242	549.800659	25.219622	900.258728	548.368347	222.921753
-426.888824	227.552994	957.417908	-422.685028	-33.558609	957.504395	-509.631561	242.991684	574.546265	-459.285797	-90.787750	581.397278	-512.256165	285.469543	87.561264	-528.953064	-135.253082	103.998146	-467.322296	321.671478	1444.353394	-403.962555	-87.824593	1451.394409	-376.304993	114.939819	1460.740356	-383.961243	113.798363	1756.772095	-494.381989	427.113129	1171.412476	-441.001007	-218.274124	1194.218506	-378.621552	378.412109	876.163452	-320.920349	-158.879013	892.513489	-401.984344	97.396561	1054.825806	549.921509	25.207300	900.277283	548.524475	222.916122
-427.018982	227.621323	957.386230	-422.873016	-33.559376	957.510498	-509.654236	242.894302	574.526489	-459.397491	-90.732689	581.432312	-512.214478	285.453247	87.542015	-528.889954	-135.255020	103.986084	-467.330078	321.799103	1444.284302	-403.987701	-87.734024	1451.415894	-376.362000	115.040237	1460.720825	-384.424194	114.093346	1756.847656	-494.615845	427.105194	1171.322632	-441.085327	-218.248047	1194.275879	-379.076263	378.245972	875.994629	-321.126740	-158.522354	892.594360	-402.117584	97.439674	1054.807007	550.088135	25.009224	900.255066	548.939514	222.324326
-427.111237	227.627151	957.360718	-422.972870	-33.529686	957.518005	-509.680511	242.823578	574.525208	-459.480103	-90.720428	581.471436	-512.131958	285.440033	87.528557	-528.887573	-135.256088	103.993156	-467.351471	321.918762	1444.235352	-404.025116	-87.643761	1451.429932	-376.402649	115.125969	1460.711426	-384.957306	114.234077	1757.040405	-494.840637	427.079742	1171.247314	-441.288055	-218.147232	1194.332153	-379.547089	378.090668	875.813782	-321.784790	-158.590347	892.356995	-402.204437	97.469276	1054.795776	550.222900	24.997372	900.248108	549.117554	222.325577
-427.220184	227.661469	957.357666	-423.092224	-33.550739	957.559631	-509.671509	242.668289	574.495117	-459.581299	-90.682266	581.492859	-512.023987	285.428131	87.514259	-528.916565	-135.284637	103.993889	-467.360016	322.037415	1444.181763	-404.052094	-87.540054	1451.447388	-376.448212	115.228287	1460.720215	-385.453583	114.465607	1757.165039	-495.065155	427.043182	1171.187500	-441.450775	-218.011200	1194.328857	-379.995331	377.876434	875.644714	-322.194977	-158.460312	892.296570	-402.308319	97.491714	1054.812500	550.445740	25.051796	900.244629	549.349548	222.306564
-427.311798	227.677261	957.336304	-423.251434	-33.513496	957.589478	-509.675507	242.583084	574.456665	-459.728790	-90.712929	581.512817	-511.972473	285.423401	87.474014	-528.967041	-135.287781	103.978241	-467.399841	322.135284	1444.104126	-404.116302	-87.433533	1451.471924	-376.484192	115.334770	1460.709595	-385.906891	114.744576	1757.253662	-495.275726	427.024384	1171.083252	-441.632782	-217.818375	1194.348877	-380.413910	377.701294	875.528503	-322.626007	-158.310776	892.240967	-402.422333	97.531616	1054.814087	550.633972	25.046034	900.238342	549.562744	222.320206
-427.388336	227.712646	957.327576	-423.402802	-33.435875	957.573486	-509.669067	242.504349	574.432800	-459.865143	-90.702927	581.537292	-511.885712	285.414307	87.465401	-528.993103	-135.293716	103.972931	-467.405914	322.257050	1444.055542	-404.151947	-87.334511	1451.484741	-376.538361	115.435143	1460.722046	-386.355286	115.015656	1757.298218	-495.485168	427.013062	1171.013794	-441.886932	-217.400085	1194.338013	-380.848663	377.490967	875.390686	-322.861664	-157.958878	892.276428	-402.525177	97.579109	1054.799194	550.909363	25.102842	900.209412	549.827393	222.332321
-427.502350	227.697861	957.308167	-423.532227	-33.437542	957.599304	-509.659973	242.404465	574.395447	-459.939667	-90.633324	581.538879	-511.817230	285.427216	87.458237	-528.947449	-135.271667	103.941994	-467.589722	322.250702	1443.801147	-404.239258	-87.232384	1451.535767	-376.590790	115.551926	1460.718994	-386.756592	115.196487	1757.425049	-495.685547	427.055908	1170.927246	-441.999664	-217.412292	1194.409424	-381.232208	377.358521	875.255432	-323.198273	-157.658035	892.290039	-402.638092	97.586540	1054.800171	551.070923	25.259579	900.180847	549.819275	222.897049
-427.587677	227.703110	957.276245	-423.647766	-33.399460	957.620117	-509.404846	242.039825	574.287109	-460.046570	-90.593842	581.546326	-511.608673	285.403687	87.400352	-528.963379	-135.268295	103.925262	-467.468964	322.465302	1443.932983	-404.301422	-87.109764	1451.547852	-376.671417	115.661362	1460.725464	-387.159424	115.331802	1757.572510	-495.860168	427.045105	1170.868286	-442.213684	-217.262024	1194.430664	-381.656128	377.170502	875.115112	-323.578857	-157.391068	892.276733	-402.729584	97.625397	1054.792480	551.323730	25.230497	900.131531	550.094788	222.912521
-427.520752	227.532196	957.264343	-423.296051	-33.613800	957.823303	-509.681091	242.282120	574.343445	-460.062775	-90.486458	581.657898	-511.729797	285.430573	87.434097	-528.948608	-135.279526	103.910263	-467.525940	322.592896	1443.869385	-404.403748	-86.998329	1451.591553	-376.737915	115.777931	1460.725586	-387.481628	115.572342	1757.647217	-496.041534	427.059875	1170.802124	-442.428314	-217.133163	1194.457520	-382.024261	377.006592	874.978577	-323.966278	-157.183441	892.233398	-402.596802	97.536629	1054.905518	551.647400	25.233681	900.088318	550.409485	222.927811
-427.728516	227.696899	957.256042	-423.825043	-33.377632	957.669861	-509.918976	242.467590	574.388672	-460.200104	-90.511368	581.559875	-511.817841	285.436981	87.431541	-528.985901	-135.321045	103.916824	-467.580627	322.721924	1443.814941	-404.511597	-86.894310	1451.636108	-376.847839	115.883965	1460.722778	-387.746338	115.849380	1757.652832	-496.204346	427.115509	1170.702148	-442.652069	-217.043594	1194.529785	-382.345184	376.852936	874.862366	-324.541046	-157.175949	892.071533	-402.883667	97.656212	1054.805908	552.035156	25.205278	900.067078	550.771790	222.925934
-427.798218	227.736664	957.244507	-423.955963	-33.300739	957.657227	-510.036652	242.530487	574.390869	-460.231384	-90.497490	581.564514	-511.833466	285.422302	87.421234	-528.971924	-135.315353	103.912285	-467.658875	322.834503	1443.743896	-404.639648	-86.805817	1451.681641	-376.941986	116.005020	1460.738159	-387.888275	116.133667	1757.624878	-496.362762	427.152649	1170.621948	-442.854218	-216.837357	1194.577759	-382.638123	376.733002	874.751770	-324.859741	-156.969559	892.088989	-402.974915	97.708954	1054.791748	552.505920	25.226191	900.080078	551.155823	222.955353
-427.809601	227.722504	957.234192	-423.970276	-33.321472	957.710266	-510.051025	242.474258	574.392456	-460.268158	-90.475807	581.597778	-511.803711	285.423645	87.422066	-528.963989	-135.299438	103.904243	-467.745331	322.947723	1443.678101	-404.756104	-86.697189	1451.732544	-377.085236	116.131332	1460.751465	-388.039063	116.297974	1757.678833	-496.491516	427.197510	1170.548340	-443.066101	-216.684555	1194.610352	-382.918335	376.599426	874.622742	-325.141083	-156.679581	892.114075	-403.012939	97.714516	1054.818970	553.110046	25.152012	900.056396	551.821045	222.543030
-427.892151	227.728561	957.202515	-424.081146	-33.282578	957.726196	-510.115082	242.519730	574.392944	-460.330688	-90.498962	581.596191	-511.808319	285.443756	87.433914	-528.970581	-135.293076	103.919983	-468.016937	322.963165	1443.428467	-404.923706	-86.567101	1451.783081	-377.215393	116.253105	1460.756592	-388.141174	116.488480	1757.659912	-496.658569	427.306274	1170.421265	-443.270721	-216.494598	1194.652710	-383.141113	376.490662	874.513672	-325.387299	-156.380096	892.126831	-403.112488	97.752296	1054.811646	553.607117	25.163378	900.065796	552.174622	222.636536
-427.910004	227.766998	957.197388	-424.123505	-33.277340	957.725220	-510.133331	242.486755	574.377258	-460.354401	-90.485085	581.618958	-511.807037	285.444305	87.431038	-528.920166	-135.256165	103.921700	-467.988098	323.215942	1443.533691	-405.081268	-86.442894	1451.837158	-377.357117	116.391716	1460.759644	-388.196167	116.704514	1757.629395	-496.767303	427.311951	1170.352783	-443.425659	-216.286896	1194.692627	-383.346405	376.389679	874.428284	-325.394745	-155.840057	892.309631	-403.162720	97.773178	1054.813354	554.034607	25.166660	900.079895	552.491272	222.698303
-427.952087	227.791168	957.176453	-424.191132	-33.278622	957.740295	-509.878510	242.265823	574.303589	-460.399109	-90.478989	581.635803	-511.596344	285.423737	87.410980	-528.941162	-135.257553	103.944366	-468.126221	323.348145	1443.455811	-405.271942	-86.339272	1451.886230	-377.501892	116.529564	1460.747192	-388.217834	116.906998	1757.581543	-496.906952	427.383240	1170.250244	-443.613220	-216.112015	1194.721680	-383.512909	376.318634	874.321655	-325.617096	-155.537003	892.353699	-403.230469	97.795578	1054.813354	554.281433	25.304182	900.100464	552.536194	223.235519
-427.972900	227.858398	957.157654	-424.241547	-33.214970	957.724731	-509.834015	242.178452	574.294495	-460.419159	-90.468803	581.594788	-511.581055	285.431885	87.389412	-528.926392	-135.241089	103.922928	-468.256042	323.480133	1443.370728	-405.421082	-86.234901	1451.925293	-377.642059	116.651474	1460.734375	-388.194794	117.105827	1757.517822	-497.029358	427.435760	1170.138184	-443.798950	-215.862045	1194.735962	-383.642181	376.222260	874.209229	-325.802277	-155.256699	892.421265	-403.285248	97.859360	1054.800659	554.684143	25.345022	900.159363	552.824219	223.256760
-428.033020	227.841782	957.114441	-424.297058	-33.235569	957.726746	-509.869843	242.192657	574.298096	-460.457184	-90.449791	581.621704	-511.590820	285.432892	87.390312	-528.965393	-135.248520	103.935295	-468.385193	323.583740	1443.277954	-405.615234	-86.115105	1451.936401	-377.751526	116.758743	1460.713135	-388.154663	117.296844	1757.442261	-497.158600	427.489624	1170.001099	-443.970978	-215.719040	1194.751343	-383.748474	376.162964	874.090393	-325.933319	-154.983383	892.473267	-403.352051	97.857887	1054.782104	555.320313	25.713951	900.298340	553.154663	223.360077
-428.083862	227.830704	957.081055	-424.370605	-33.202610	957.725586	-509.933838	242.261841	574.294312	-460.507874	-90.474274	581.593201	-511.648529	285.423950	87.400032	-528.997681	-135.247940	103.946213	-468.650940	323.580231	1443.002075	-405.820557	-86.005417	1451.949097	-377.865479	116.860329	1460.677979	-388.083344	117.503242	1757.363892	-497.291199	427.570557	1169.859619	-444.175964	-215.627411	1194.782959	-383.809143	376.122498	873.996460	-326.322388	-154.944672	892.395142	-403.422302	97.878868	1054.766602	555.649841	25.771429	900.418091	553.373535	223.385391
-428.097870	227.870438	957.069641	-424.378265	-33.198895	957.760010	-512.935242	245.450943	575.086060	-460.547821	-90.484627	581.612427	-513.653442	285.694000	87.676910	-529.006714	-135.253677	103.946411	-468.643677	323.803986	1443.072510	-405.995361	-85.882492	1451.961792	-377.990051	116.986717	1460.668335	-388.010498	117.756615	1757.248535	-497.383301	427.598083	1169.762329	-444.362732	-215.548874	1194.806396	-383.847748	376.107513	873.908203	-326.470978	-154.635193	892.442627	-403.464722	97.917709	1054.785400	555.868042	25.800106	900.533081	553.544800	223.391937
-428.140686	227.870667	957.036255	-424.438446	-33.212543	957.768982	-512.960449	245.470673	575.055603	-460.557953	-90.488655	581.668335	-513.691956	285.699249	87.659729	-529.011536	-135.255035	103.966141	-468.781586	323.914185	1442.965454	-406.166107	-85.779984	1451.966309	-378.103394	117.083733	1460.649902	-387.966003	117.958466	1757.144897	-497.468842	427.646301	1169.625732	-444.552887	-215.441559	1194.781006	-383.881012	376.131836	873.830872	-326.559448	-154.341064	892.507813	-403.523041	97.925194	1054.774780	556.075684	25.885399	900.647461	553.682861	223.413452
-428.183777	227.932724	957.045837	-424.533142	-33.148895	957.781250	-512.979675	245.494293	575.056274	-460.597565	-90.536980	581.664001	-513.662415	285.690430	87.654213	-529.028687	-135.257599	103.975517	-468.858612	324.023071	1442.891968	-406.296814	-85.680153	1451.958618	-378.199127	117.219200	1460.623169	-387.880859	118.163307	1757.136230	-497.567261	427.672394	1169.522461	-444.732452	-215.319748	1194.794189	-383.868988	376.115173	873.762878	-326.644043	-154.039795	892.564087	-403.601929	97.984413	1054.787964	556.364197	25.831093	900.794556	554.014587	222.961853
-428.254608	227.933487	957.010376	-424.601685	-33.168625	957.792664	-512.985107	245.476135	575.048340	-460.731201	-90.639565	581.668518	-513.651855	285.688812	87.652336	-529.108704	-135.270737	103.981430	-469.061096	324.019409	1442.652710	-406.422913	-85.580879	1451.975830	-378.319855	117.350777	1460.599487	-387.842987	118.353180	1757.086914	-497.653564	427.760376	1169.391846	-444.911652	-215.210373	1194.806641	-383.864807	376.157532	873.681030	-326.718994	-153.761551	892.616882	-403.668640	97.992592	1054.775146	556.198792	25.611410	900.858459	553.971985	222.914307
-428.307404	227.954544	956.998230	-424.706604	-33.152340	957.770569	-513.056641	245.495148	575.070374	-460.768524	-90.656387	581.663208	-513.685669	285.692352	87.622757	-529.145813	-135.282486	103.987923	-469.165894	324.152618	1442.574341	-406.555450	-85.455841	1451.951050	-378.387604	117.457413	1460.586426	-387.830353	118.547951	1757.058838	-497.739227	427.811157	1169.304321	-445.051147	-215.094711	1194.789307	-383.851349	376.189514	873.592712	-326.771027	-153.543121	892.676147	-403.742767	98.003067	1054.756958	556.253418	25.612879	900.957336	553.957214	222.941971
-428.345490	228.022156	956.967590	-424.777649	-33.095436	957.765869	-513.092957	245.553345	575.084717	-460.814697	-90.697105	581.673279	-513.716614	285.700195	87.633667	-529.185608	-135.307709	103.994659	-469.216156	324.264923	1442.510132	-406.652588	-85.363724	1451.967285	-378.456085	117.578430	1460.580200	-387.843567	118.737648	1757.035767	-497.793457	427.832581	1169.204956	-445.171417	-214.961227	1194.766724	-383.819366	376.253906	873.559937	-326.641235	-153.131958	892.866760	-403.796265	98.072090	1054.739014	556.385803	25.718582	901.032837	553.942688	222.978256
-428.415466	228.022156	956.934204	-424.897003	-33.086609	957.748108	-513.127014	245.587540	575.076233	-460.892761	-90.746613	581.665649	-513.702393	285.694366	87.629906	-529.169495	-135.302628	103.988548	-469.256653	324.370697	1442.459839	-406.742950	-85.273460	1451.970825	-378.520813	117.672096	1460.562256	-387.916504	118.837006	1757.087158	-497.854248	427.886597	1169.131470	-445.289459	-214.815414	1194.769043	-383.781647	376.310974	873.524414	-326.707367	-152.893707	892.904663	-403.874176	98.078278	1054.709595	556.503967	25.767286	901.124817	553.912964	222.994080
-428.476501	227.992630	956.910400	-424.938080	-33.142792	957.804810	-513.159363	245.550690	575.052246	-460.959534	-90.761765	581.660828	-513.700562	285.710724	87.624046	-529.164490	-135.302505	103.987396	-469.291473	324.469452	1442.431763	-406.813843	-85.198410	1451.989502	-378.583984	117.755486	1460.548218	-387.978882	119.005608	1757.094849	-497.877014	427.923676	1169.065308	-445.400238	-214.708969	1194.779175	-383.721588	376.382874	873.489319	-326.712097	-152.622925	892.986023	-403.928040	98.067078	1054.726440	556.552673	25.802208	901.180359	553.839905	223.023514
-428.532349	228.011383	956.903564	-425.051819	-33.128456	957.795471	-513.264160	245.598557	575.067017	-461.047211	-90.779434	581.700073	-513.737610	285.698730	87.610321	-529.198486	-135.303116	103.968071	-469.347656	324.564667	1442.412354	-406.893280	-85.096420	1452.027466	-378.647461	117.854698	1460.546997	-388.075989	119.176453	1757.100220	-497.879547	427.981171	1169.021118	-445.476929	-214.547485	1194.800659	-383.656219	376.451813	873.465393	-326.785309	-152.455231	893.011658	-403.994781	98.077858	1054.714111	556.592529	25.789719	901.212463	553.744873	223.035583
-428.589539	228.015900	956.893677	-425.128326	-33.192608	957.830994	-513.297119	245.547714	575.041077	-461.154602	-90.798813	581.739746	-513.723083	285.719391	87.612961	-529.217468	-135.306122	103.984650	-469.371704	324.658295	1442.378174	-406.954437	-85.011322	1452.085205	-378.706573	117.923828	1460.532837	-388.183868	119.350327	1757.136353	-497.864075	428.036255	1168.971558	-445.539124	-214.402618	1194.897095	-383.571533	376.529633	873.445007	-327.006500	-152.447632	892.959839	-404.062164	98.063087	1054.727051	557.065491	26.259127	901.324768	553.734680	223.168991
-428.627502	228.023392	956.876465	-425.223175	-33.188515	957.865601	-513.312439	245.485245	575.054443	-461.240112	-90.792114	581.754944	-513.654785	285.687134	87.598869	-529.211609	-135.316513	103.988724	-469.395416	324.748047	1442.364258	-406.993652	-84.927071	1452.135986	-378.780548	118.022278	1460.552246	-388.317780	119.506943	1757.182007	-497.843506	428.083069	1168.953247	-445.581543	-214.241684	1194.953125	-383.508270	376.616058	873.437134	-327.047394	-152.301300	892.996521	-404.118317	98.083359	1054.733276	557.170471	26.306629	901.348755	553.642761	223.220093
-428.695953	228.020264	956.892822	-425.331696	-33.191494	957.904053	-513.336914	245.454697	575.023193	-461.371704	-90.780914	581.787903	-513.641113	285.684570	87.595070	-529.220886	-135.324310	104.000977	-469.407288	324.854004	1442.351685	-407.047943	-84.832642	1452.192627	-378.813202	118.120857	1460.566895	-388.477234	119.627731	1757.276855	-497.772400	428.161926	1168.936890	-445.580750	-214.100204	1195.015381	-383.408386	376.726563	873.425293	-327.083038	-152.164063	893.058594	-404.204742	98.085075	1054.760132	556.876770	25.979076	901.320740	553.420654	223.160248
-428.748322	228.028839	956.876648	-425.425018	-33.191685	957.936218	-513.415161	245.450546	575.045715	-461.492920	-90.835625	581.830505	-513.645996	285.670593	87.597702	-529.263306	-135.338776	103.990768	-469.426331	324.883789	1442.329834	-407.077576	-84.771889	1452.256714	-378.873535	118.202980	1460.564697	-388.637360	119.782890	1757.328857	-497.693970	428.253510	1168.915283	-445.556549	-214.029007	1195.064941	-383.309540	376.849152	873.420410	-327.122192	-152.041412	893.097534	-404.265137	98.103806	1054.765137	557.302673	26.350780	901.377075	553.357056	223.283508
-428.800659	228.043106	956.875854	-425.491974	-33.240936	957.959167	-513.493408	245.462921	575.059753	-461.576813	-90.840416	581.849182	-513.676331	285.658966	87.593491	-529.321045	-135.345673	103.950432	-469.295258	325.086121	1442.502075	-407.111084	-84.668808	1452.285034	-378.922058	118.262169	1460.569092	-388.813568	119.932465	1757.380127	-497.573639	428.313416	1168.913452	-445.549042	-213.953720	1195.112183	-383.190033	376.947998	873.411438	-327.156708	-151.985855	893.114502	-404.323212	98.093750	1054.775757	557.004333	25.969929	901.298035	553.153992	223.154449
-428.781769	227.961792	956.841858	-425.358704	-33.380344	958.052856	-513.523621	245.401886	575.064026	-461.580658	-90.727654	581.883911	-513.643982	285.660187	87.612099	-529.223083	-135.327911	103.935852	-469.447144	325.053864	1442.294678	-407.146881	-84.606094	1452.320557	-378.955719	118.318695	1460.563965	-389.011536	120.130943	1757.338257	-497.478088	428.444489	1168.867188	-445.519958	-213.932220	1195.133057	-383.039734	377.058502	873.406494	-327.156342	-151.931915	893.117737	-404.267120	98.040550	1054.809814	557.053467	25.934311	901.286438	552.983459	223.149948
-428.720947	227.825348	956.833130	-425.052032	-33.595604	958.235413	-513.493652	245.280823	575.005371	-461.698334	-90.763290	581.993896	-513.578796	285.646729	87.575989	-529.214722	-135.313736	103.927338	-469.462769	325.111389	1442.277954	-407.173126	-84.523598	1452.338745	-378.989716	118.355606	1460.552246	-389.154724	120.265495	1757.428345	-497.344177	428.548035	1168.838257	-445.480164	-213.850601	1195.163818	-382.917664	377.221039	873.392639	-327.186127	-151.872055	893.110535	-404.135468	97.956497	1054.908203	557.150208	25.926283	901.266968	552.853027	223.115173
-428.909973	228.071411	956.852783	-425.706482	-33.277882	958.014954	-513.666565	245.460815	575.073914	-461.754456	-90.747742	581.903992	-513.692139	285.662109	87.590294	-529.242432	-135.338272	103.925964	-469.318726	325.311096	1442.446045	-407.191101	-84.457779	1452.369385	-379.024780	118.408760	1460.555786	-389.321411	120.398117	1757.473389	-497.200073	428.628296	1168.859619	-445.446198	-213.768692	1195.172119	-382.782166	377.352142	873.383423	-327.171173	-151.856430	893.111389	-404.454590	98.109802	1054.784790	557.199402	25.890615	901.236206	552.689453	223.093140
-428.987091	228.074493	956.823608	-425.873901	-33.252220	958.025452	-513.715942	245.426559	575.036255	-461.881439	-90.823616	581.885193	-513.688660	285.665863	87.593140	-529.248352	-135.330917	103.945366	-469.344055	325.353912	1442.429077	-407.225311	-84.396439	1452.404419	-379.061096	118.485207	1460.563843	-389.490479	120.475487	1757.559937	-497.063507	428.730835	1168.836304	-445.386841	-213.733627	1195.234497	-382.616669	377.521667	873.373352	-327.178619	-151.809967	893.136719	-404.560272	98.131287	1054.771484	557.277405	25.873024	901.210938	552.545288	223.062866
-429.017365	228.039139	956.816772	-425.951111	-33.252769	958.062500	-513.746948	245.383026	575.028442	-461.917084	-90.776810	581.920471	-513.661377	285.658447	87.582352	-529.241455	-135.304459	103.956642	-469.481964	325.299164	1442.230347	-407.253571	-84.330124	1452.442139	-379.123444	118.535576	1460.552856	-389.648346	120.593315	1757.595093	-496.956390	428.856873	1168.782471	-445.363251	-213.655426	1195.281616	-382.450562	377.681000	873.368774	-327.173798	-151.787918	893.167480	-404.611481	98.125710	1054.785889	557.330566	25.792040	901.218079	552.375732	222.983704
-429.035034	228.044312	956.826477	-426.003265	-33.250839	958.080750	-513.798584	245.409622	575.017639	-461.950317	-90.711861	581.927917	-513.648560	285.668976	87.575188	-529.255676	-135.306458	103.959694	-469.483093	325.349426	1442.198853	-407.307922	-84.274269	1452.450439	-379.162415	118.586052	1460.553589	-389.753815	120.778839	1757.562256	-496.834290	428.949768	1168.759399	-445.360199	-213.600082	1195.299683	-382.275024	377.813202	873.357605	-327.151917	-151.777176	893.186707	-404.647400	98.129395	1054.800171	557.382568	25.770472	901.206482	552.183655	222.975281
-429.038849	228.054489	956.815918	-426.050018	-33.290733	958.108093	-513.862976	245.406433	575.042847	-461.948517	-90.675064	581.941223	-513.663147	285.658661	87.582726	-529.194275	-135.289688	103.912445	-469.375153	325.517975	1442.350220	-407.370392	-84.213028	1452.481079	-379.218140	118.635117	1460.539185	-389.944092	120.822678	1757.666260	-496.714905	429.015778	1168.765625	-445.322083	-213.547409	1195.337891	-382.114197	377.940338	873.371826	-327.128601	-151.781235	893.206299	-404.679504	98.124702	1054.810059	557.863037	26.203419	901.267090	552.055359	223.084167
-429.070740	228.020264	956.788513	-426.104004	-33.284424	958.115051	-513.902893	245.387054	575.034058	-461.949341	-90.606293	581.917969	-513.641113	285.654541	87.581100	-529.162659	-135.290970	103.899254	-469.366364	325.576782	1442.307251	-407.415680	-84.174423	1452.497192	-379.258270	118.673210	1460.533813	-390.090027	120.919495	1757.668945	-496.634918	429.077606	1168.728638	-445.333740	-213.500351	1195.340088	-381.963623	378.032196	873.368713	-327.094116	-151.789124	893.226135	-404.721527	98.121727	1054.799561	557.427246	25.917734	901.196533	551.486633	223.469009
-429.060242	228.045151	956.786804	-426.128876	-33.289333	958.122742	-513.971985	245.410004	575.059937	-462.033234	-90.638290	581.884277	-513.681030	285.665100	87.588516	-529.185791	-135.306717	103.891937	-469.372986	325.606140	1442.285522	-407.464478	-84.140762	1452.503052	-379.320374	118.707649	1460.504639	-390.186829	121.090828	1757.583862	-496.541748	429.142273	1168.681885	-445.330017	-213.464615	1195.358521	-381.786865	378.123474	873.352234	-327.039551	-151.818970	893.240662	-404.726166	98.132042	1054.801880	557.361084	25.802588	901.169678	551.226807	223.431168
-429.104156	228.016220	956.764160	-426.208099	-33.286568	958.104736	-514.002075	245.390381	575.057312	-462.098083	-90.705551	581.916565	-513.658386	285.658203	87.579865	-529.209778	-135.317459	103.898979	-469.367828	325.656006	1442.257202	-407.549347	-84.096405	1452.511108	-379.368195	118.751015	1460.488281	-390.283142	121.179405	1757.617188	-496.456451	429.177277	1168.648193	-445.350830	-213.439163	1195.380737	-381.611359	378.238647	873.344360	-326.955475	-151.804108	893.306030	-404.777832	98.117805	1054.779297	557.354065	25.759720	901.139465	550.947754	223.442276
-429.113586	228.022598	956.764771	-426.243195	-33.273521	958.103577	-514.043091	245.408875	575.043091	-462.102325	-90.653511	581.876343	-513.665649	285.658966	87.580620	-529.187378	-135.307266	103.891457	-469.381012	325.701019	1442.248413	-407.634613	-84.072731	1452.545532	-379.414917	118.778839	1460.488159	-390.394653	121.309593	1757.593628	-496.388763	429.242493	1168.608643	-445.364197	-213.423508	1195.400635	-381.442780	378.313110	873.326721	-326.901550	-151.838730	893.354675	-404.797089	98.124649	1054.778320	557.270996	25.618910	901.089294	550.711548	223.392395
-429.118256	228.026550	956.768188	-426.276794	-33.276493	958.122375	-514.082458	245.392441	575.049683	-462.107635	-90.615204	581.909424	-513.684143	285.665802	87.585548	-529.143494	-135.282135	103.882217	-469.384705	325.748779	1442.218872	-407.709595	-84.016220	1452.570313	-379.473083	118.804825	1460.469727	-390.555420	121.322693	1757.675903	-496.310150	429.273163	1168.564941	-445.397766	-213.356049	1195.395020	-381.268097	378.433502	873.328003	-326.612732	-151.627228	893.569824	-404.816193	98.128334	1054.789429	557.212646	25.558098	901.042175	550.460571	223.356140
-429.109497	228.013260	956.767944	-426.274353	-33.280399	958.164490	-514.110962	245.425323	575.059570	-462.090576	-90.574532	581.925537	-513.689636	285.666595	87.588318	-529.131042	-135.267441	103.922600	-469.367035	325.779602	1442.187134	-407.789063	-83.985817	1452.603027	-379.518433	118.830948	1460.485352	-390.659424	121.402832	1757.693481	-496.252869	429.282074	1168.550293	-445.479492	-213.394073	1195.438110	-381.090759	378.526978	873.332397	-326.787659	-151.861298	893.503113	-404.820709	98.134888	1054.812622	557.091980	25.506153	901.014221	550.158813	223.342697
-429.122101	228.013550	956.776489	-426.305328	-33.284969	958.183716	-514.110535	245.425522	575.057983	-462.132538	-90.527290	581.939697	-513.678223	285.664825	87.588104	-529.098511	-135.239929	103.923630	-469.388519	325.809906	1442.161865	-407.894958	-83.969650	1452.618652	-379.569733	118.855331	1460.485229	-390.755432	121.455406	1757.707764	-496.196686	429.296417	1168.518311	-445.536530	-213.374222	1195.464844	-380.935059	378.605682	873.323425	-326.730835	-151.925842	893.565796	-404.845428	98.135071	1054.827148	557.065430	25.312393	900.950867	550.087219	222.800644
-429.146759	227.996323	956.755371	-426.333496	-33.289425	958.181885	-514.199707	245.509964	575.071411	-462.167084	-90.486969	581.964355	-513.758423	285.661377	87.598839	-529.128052	-135.227921	103.911263	-469.394958	325.839203	1442.156128	-407.991180	-83.969017	1452.644775	-379.619232	118.857918	1460.498047	-390.857391	121.522087	1757.721924	-496.142487	429.310150	1168.487061	-445.607208	-213.388840	1195.493408	-380.681030	378.556976	873.354309	-326.677063	-151.963120	893.628601	-404.866180	98.131218	1054.814331	556.953552	25.261822	900.925720	549.791870	222.703201
-429.122223	228.019913	956.771179	-426.333344	-33.291641	958.182007	-514.182190	245.513718	575.076965	-462.204773	-90.488022	581.972168	-513.732300	285.671417	87.596230	-529.083252	-135.228317	103.892776	-469.394073	325.870758	1442.152466	-408.086365	-83.953461	1452.669800	-379.669647	118.867218	1460.502808	-390.945923	121.558022	1757.719849	-496.093933	429.307404	1168.451050	-445.712463	-213.444290	1195.525513	-380.541138	378.590027	873.367920	-326.618561	-151.991791	893.691528	-404.865723	98.133720	1054.825073	556.856140	25.214479	900.866394	549.505798	222.668915
-429.136566	228.046829	956.772339	-426.402466	-33.254082	958.157593	-514.287781	245.692780	575.112854	-462.227661	-90.468452	581.925781	-513.841064	285.687927	87.610870	-529.088440	-135.223328	103.884392	-469.382294	325.893097	1442.121338	-408.162384	-83.951668	1452.675049	-379.723724	118.874611	1460.491089	-391.016846	121.607819	1757.727173	-496.039001	429.322449	1168.452515	-445.792389	-213.426788	1195.534912	-380.400635	378.610321	873.373596	-326.584839	-152.049347	893.767639	-404.901703	98.151733	1054.812256	556.691650	25.132883	900.842041	549.182983	222.621521
-429.128113	228.049896	956.764526	-426.406097	-33.249996	958.154541	-514.476990	245.968292	575.192993	-462.259735	-90.423698	581.912781	-513.986328	285.686920	87.644768	-529.050903	-135.227432	103.875336	-469.414551	325.919525	1442.111572	-408.274536	-83.940582	1452.706543	-379.799805	118.877182	1460.492798	-391.097229	121.607864	1757.774048	-495.981720	429.326782	1168.419067	-445.872589	-213.457825	1195.576782	-380.294495	378.654938	873.364563	-326.563171	-152.116409	893.801575	-404.898254	98.156029	1054.806519	556.580933	25.079227	900.788269	548.914185	222.586792
-429.104218	228.086014	956.772095	-426.390045	-33.288685	958.157349	-514.220337	245.730072	575.132568	-462.333191	-90.482559	581.956055	-513.849792	285.666565	87.625824	-529.077881	-135.236084	103.883156	-469.434723	325.953674	1442.113281	-408.371857	-83.915649	1452.722534	-379.849976	118.886955	1460.492920	-391.146393	121.629402	1757.779175	-495.924927	429.355621	1168.393677	-445.950714	-213.456482	1195.588745	-380.193695	378.691650	873.358826	-326.540039	-152.172394	893.867737	-404.886353	98.152008	1054.813599	556.473694	25.040321	900.751892	548.698425	222.522263
-429.083710	228.067322	956.766724	-426.351959	-33.326969	958.192810	-514.165588	245.739059	575.110535	-462.345886	-90.485207	581.975830	-513.835388	285.664459	87.626999	-529.076477	-135.219589	103.880783	-469.438690	325.958221	1442.084961	-408.466156	-83.929733	1452.760742	-379.925232	118.903610	1460.505249	-391.202637	121.648857	1757.785400	-495.865082	429.373779	1168.376465	-446.033966	-213.494461	1195.633911	-380.097351	378.670105	873.358765	-326.515503	-152.239502	893.944641	-404.873932	98.140030	1054.832520	556.337036	24.979359	900.674683	548.463379	222.522552
-429.082245	228.090393	956.783447	-426.394409	-33.258266	958.200928	-514.144775	245.769150	575.142212	-462.373749	-90.449928	582.014893	-513.864380	285.673096	87.636330	-529.104370	-135.219864	103.898590	-469.562958	325.869598	1441.922119	-408.558594	-83.898239	1452.767456	-379.980682	118.868378	1460.516235	-391.262512	121.662498	1757.795410	-495.832336	429.395325	1168.335083	-446.195190	-213.310547	1195.620850	-380.015717	378.653870	873.356262	-326.522644	-152.338577	893.989868	-404.892609	98.179039	1054.844604	556.195496	24.947317	900.633972	548.240723	222.506577
-429.041138	228.096252	956.807190	-426.378693	-33.240761	958.234131	-514.074646	245.781357	575.126526	-462.359192	-90.406380	582.025024	-513.827637	285.664612	87.662956	-529.077576	-135.214233	103.908684	-469.443146	325.976868	1442.095825	-408.665192	-83.902382	1452.783691	-380.049896	118.888161	1460.525757	-391.317871	121.665565	1757.789795	-495.761627	429.391144	1168.353149	-446.299377	-213.331772	1195.629883	-379.942139	378.615387	873.353882	-326.547516	-152.409637	894.017395	-404.889069	98.191841	1054.878906	556.149902	24.927967	900.609314	548.100586	222.516022
-429.033844	228.096924	956.802429	-426.380463	-33.257286	958.236938	-514.008789	245.763763	575.116028	-462.445953	-90.427795	582.028809	-513.820251	285.661774	87.670403	-529.165771	-135.230667	103.936058	-469.588287	325.892853	1441.911499	-408.754791	-83.901199	1452.792847	-380.108032	118.890862	1460.521973	-391.329803	121.727425	1757.729248	-495.720337	429.426239	1168.294434	-446.307556	-213.539474	1195.691772	-379.849640	378.610809	873.363831	-326.575623	-152.499237	894.044678	-404.894806	98.185806	1054.879883	556.130066	24.944126	900.603027	547.963440	222.518066
-429.038147	228.104828	956.795288	-426.438843	-33.223469	958.208801	-513.812317	245.649673	575.071045	-462.405518	-90.345421	582.021851	-513.674988	285.655151	87.657410	-529.056030	-135.204620	103.884117	-469.471191	326.011780	1442.063354	-408.826813	-83.901062	1452.774536	-380.155823	118.890442	1460.525146	-391.429260	121.653053	1757.785400	-495.667511	429.381958	1168.324951	-446.377045	-213.555069	1195.700806	-379.808990	378.560242	873.347778	-326.601868	-152.599304	894.067810	-404.921326	98.194244	1054.861206	556.091370	24.928444	900.583191	547.862427	222.544632
-429.005432	228.118271	956.802307	-426.455078	-33.219296	958.211182	-513.780212	245.615875	575.068542	-462.458923	-90.349930	582.005798	-513.689575	285.666840	87.640335	-529.066162	-135.204651	103.876320	-469.497986	326.025848	1442.073364	-408.893890	-83.891968	1452.773804	-380.209167	118.869202	1460.508911	-391.494965	121.640594	1757.784546	-495.628357	429.392853	1168.306152	-446.538300	-213.401779	1195.633911	-379.751801	378.506195	873.350159	-326.668701	-152.721466	894.022827	-404.918121	98.196983	1054.867065	556.117493	24.946739	900.568604	547.812805	222.582413
-428.992004	228.126312	956.791260	-426.466248	-33.212692	958.205750	-513.731201	245.637024	575.079407	-462.512848	-90.402451	582.015869	-513.670044	285.668640	87.667908	-529.108398	-135.203430	103.885437	-469.472443	326.030884	1442.067017	-408.941345	-83.894974	1452.758179	-380.254395	118.859680	1460.508667	-391.563721	121.619537	1757.781494	-495.592590	429.377380	1168.289551	-446.622925	-213.439285	1195.637939	-379.718506	378.443817	873.349976	-326.745514	-152.846695	894.000549	-404.921967	98.204208	1054.860107	556.136047	24.965979	900.590881	547.778809	222.580627
-428.959167	228.144363	956.781799	-426.485199	-33.229488	958.174438	-513.733215	245.657898	575.068054	-462.494873	-90.371101	582.015930	-513.657593	285.671234	87.675972	-529.081909	-135.191589	103.879707	-469.493164	326.037140	1442.070557	-409.016571	-83.907890	1452.760864	-380.298828	118.868927	1460.481934	-391.631226	121.605301	1757.791016	-495.555359	429.373749	1168.274536	-446.680267	-213.441940	1195.644043	-379.697662	378.387299	873.348938	-326.803772	-152.952316	893.985901	-404.911255	98.192101	1054.838867	556.150879	24.928852	900.573059	547.808899	222.599182
-428.950897	228.155960	956.769287	-426.514099	-33.234253	958.186401	-513.687500	245.633942	575.073975	-462.570221	-90.468109	582.038025	-513.625916	285.650543	87.660027	-529.138672	-135.187866	103.898460	-469.508240	326.048218	1442.042969	-409.059601	-83.911552	1452.746704	-380.333984	118.853828	1460.483398	-391.704681	121.570206	1757.804932	-495.548767	429.375916	1168.269409	-446.755219	-213.477020	1195.655029	-379.680603	378.280121	873.334290	-326.911896	-153.066254	893.963928	-404.925903	98.201302	1054.839600	556.129089	25.057077	900.572266	547.662537	223.090057
-428.913879	228.169952	956.772644	-426.520172	-33.215321	958.179993	-513.941589	245.937225	575.121704	-462.587646	-90.499069	582.041931	-513.840149	285.691925	87.673546	-529.139465	-135.175629	103.923531	-469.503082	326.053589	1442.049438	-409.111298	-83.901405	1452.755981	-380.363281	118.848946	1460.484985	-391.765198	121.584763	1757.776123	-495.540741	429.339417	1168.265503	-446.752747	-213.671555	1195.700195	-379.667572	378.184479	873.342041	-327.015961	-153.164871	893.958374	-404.918884	98.210312	1054.840088	556.250366	25.148897	900.571228	547.715393	223.171188
-428.906158	228.161697	956.766479	-426.558563	-33.213062	958.193237	-513.931030	245.953979	575.119629	-462.643463	-90.552643	582.048096	-513.819336	285.673035	87.660881	-529.199585	-135.192139	103.944061	-469.480865	326.061981	1442.048706	-409.161438	-83.918526	1452.724365	-380.412292	118.841034	1460.469727	-391.850311	121.553093	1757.791260	-495.553192	429.325989	1168.261475	-446.839081	-213.684677	1195.690063	-379.671814	378.072418	873.338257	-327.138885	-153.280670	893.920959	-404.938934	98.210518	1054.844727	556.423706	25.196630	900.586243	547.835327	223.233276
-428.911163	228.183304	956.760071	-426.600220	-33.190418	958.160156	-513.963989	246.001175	575.139221	-462.572571	-90.446663	582.021179	-513.875305	285.696869	87.679016	-529.171936	-135.173462	103.921562	-469.465668	326.074310	1442.051392	-409.202118	-83.933846	1452.704834	-380.430664	118.809532	1460.457886	-391.926331	121.517517	1757.798096	-495.571136	429.307190	1168.240356	-446.916748	-213.702728	1195.656372	-379.762207	378.086304	873.320251	-327.089355	-153.209671	893.979858	-404.952148	98.219589	1054.822754	556.566772	25.195734	900.569458	547.940491	223.305908
-428.893555	228.205872	956.792419	-426.628235	-33.172421	958.168457	-513.983826	246.022156	575.143982	-462.583649	-90.467407	582.019409	-513.869934	285.676270	87.661110	-529.186279	-135.204773	103.892471	-469.438354	326.060577	1442.054199	-409.240814	-83.948555	1452.673828	-380.460938	118.800110	1460.442383	-392.011139	121.482964	1757.798584	-495.609467	429.268799	1168.244629	-447.000061	-213.707062	1195.619629	-379.814697	377.952942	873.317322	-327.200378	-153.283417	893.931274	-404.974487	98.226814	1054.847168	556.816528	25.260986	900.555908	548.095581	223.383621
-428.730713	227.945801	956.746094	-426.029907	-33.544704	958.394409	-513.864197	245.912003	575.129944	-462.577118	-90.451790	582.142090	-513.813354	285.711334	87.699730	-529.179626	-135.225830	103.900047	-469.419006	326.069031	1442.060791	-409.287720	-83.957542	1452.660645	-380.488007	118.764549	1460.414429	-392.106567	121.405914	1757.849365	-495.610809	429.227020	1168.223389	-447.110382	-213.707947	1195.585327	-379.855988	377.848389	873.319153	-327.313629	-153.354980	893.880615	-404.696594	98.048737	1054.959839	557.031555	25.272669	900.552551	548.290771	223.406799
-428.782196	228.016632	956.751038	-426.221924	-33.461712	958.320251	-513.873840	245.947098	575.145386	-462.595795	-90.418526	582.073547	-513.838745	285.716553	87.704506	-529.178467	-135.225845	103.896759	-469.382263	326.075409	1442.068359	-409.328430	-83.994652	1452.611938	-380.509949	118.754692	1460.404175	-392.179749	121.389854	1757.815918	-495.624359	429.209137	1168.220703	-447.214844	-213.714279	1195.571411	-379.893158	377.700012	873.302979	-327.463013	-153.443176	893.824707	-404.780914	98.084343	1054.916870	557.331604	25.202538	900.588318	548.609375	223.018097
-428.901886	228.182892	956.766663	-426.655823	-33.209599	958.138550	-513.964355	246.077057	575.168091	-462.527130	-90.342590	581.980469	-513.891357	285.727814	87.720535	-529.126221	-135.211761	103.876045	-469.328644	326.071655	1442.062256	-409.359711	-84.000603	1452.592529	-380.522980	118.735466	1460.371582	-392.257355	121.345200	1757.828857	-495.639313	429.180420	1168.219482	-447.294495	-213.726822	1195.556885	-379.953033	377.574280	873.264709	-327.604248	-153.517532	893.763184	-404.993164	98.193451	1054.819458	557.584167	25.200411	900.635620	548.815063	223.064148
-428.927124	228.216049	956.770691	-426.740692	-33.179474	958.100647	-513.993774	246.149185	575.176208	-462.550659	-90.341782	581.963440	-513.914307	285.710114	87.687088	-529.118530	-135.181198	103.868172	-469.303925	326.069305	1442.062988	-409.390717	-84.023254	1452.587646	-380.547668	118.703499	1460.380981	-392.333130	121.292625	1757.841309	-495.654266	429.155396	1168.213379	-447.441376	-213.799042	1195.562744	-380.020050	377.472717	873.266113	-327.984009	-153.780579	893.587646	-405.033600	98.204384	1054.799316	557.866272	25.273506	900.721985	549.013733	223.093597
-428.920319	228.196899	956.773071	-426.723663	-33.191891	958.143372	-513.994263	246.150162	575.175049	-462.562134	-90.286163	581.985718	-513.911926	285.729858	87.725784	-529.131226	-135.192902	103.871674	-469.278137	326.055481	1442.054932	-409.430511	-84.050392	1452.559326	-380.565186	118.697296	1460.387451	-392.406006	121.244736	1757.865601	-495.674591	429.108185	1168.215942	-447.546844	-213.776657	1195.533081	-380.117798	377.346130	873.238647	-328.143158	-153.856934	893.554199	-405.039154	98.204391	1054.825806	558.071228	25.324400	900.780640	549.201416	223.161362
-428.927917	228.188461	956.785278	-426.721436	-33.193279	958.147400	-513.985229	246.138855	575.170105	-462.591583	-90.286743	581.998657	-513.875488	285.718140	87.663643	-529.178406	-135.197891	103.891975	-469.265442	326.051819	1442.061279	-409.460602	-84.084457	1452.556885	-380.596527	118.672791	1460.370117	-392.435120	121.233315	1757.853638	-495.690979	429.103790	1168.239014	-447.640350	-213.764267	1195.509766	-380.218414	377.230011	873.225220	-328.304840	-153.904312	893.501160	-405.042572	98.197304	1054.834106	558.333069	25.386215	900.876587	549.432068	223.200394
-428.940765	228.192383	956.792358	-426.762421	-33.192993	958.162903	-513.994690	246.149460	575.171265	-462.601776	-90.254799	581.965637	-513.893982	285.704956	87.666573	-529.156616	-135.182755	103.860596	-469.245453	326.055511	1442.104736	-409.516724	-84.098122	1452.503906	-380.603638	118.623779	1460.369141	-392.488403	121.210281	1757.829224	-495.708191	429.052856	1168.255127	-447.765869	-213.789658	1195.489014	-380.298187	377.089600	873.210083	-328.474304	-153.978088	893.446899	-405.074005	98.200050	1054.846436	558.201721	25.267546	901.090515	549.542908	223.068497
-428.941620	228.192978	956.792664	-426.764832	-33.191669	958.162842	-513.981750	246.122375	575.175293	-462.588806	-90.200119	581.954102	-513.883362	285.708618	87.690407	-529.131531	-135.182678	103.840851	-469.221069	326.047821	1442.106201	-409.554230	-84.127998	1452.497559	-380.627350	118.578362	1460.366211	-392.558167	121.135437	1757.877197	-495.716736	428.997284	1168.252319	-447.858368	-213.754059	1195.445190	-380.403717	377.005463	873.199036	-328.448578	-153.821030	893.522095	-405.075165	98.200745	1054.846558	558.688660	25.597601	901.061096	549.719299	223.715881
-428.930542	228.193588	956.794250	-426.738708	-33.235851	958.127136	-513.969543	246.107346	575.182495	-462.594818	-90.161476	581.933350	-513.870056	285.719208	87.708405	-529.126282	-135.202774	103.833870	-469.203186	326.035370	1442.112427	-409.584564	-84.168633	1452.458252	-380.637756	118.551277	1460.361206	-392.655243	121.020119	1757.949097	-495.731506	428.970917	1168.262817	-447.987030	-213.811157	1195.435425	-380.511780	376.887085	873.201416	-328.832397	-154.036346	893.332397	-405.049866	98.166321	1054.828003	558.949219	25.684242	901.132385	549.992981	223.818314
-428.926300	228.200150	956.789246	-426.757690	-33.231136	958.127319	-514.022644	246.079254	575.170105	-462.597595	-90.151794	581.946350	-513.864380	285.703857	87.711838	-529.098877	-135.199707	103.834190	-469.152283	326.025696	1442.149414	-409.599640	-84.171104	1452.434937	-380.656403	118.522346	1460.352295	-392.628052	121.075401	1757.904053	-495.739258	428.935211	1168.289063	-448.168549	-213.607056	1195.331665	-380.627106	376.783356	873.187317	-328.779633	-153.849854	893.407532	-405.053467	98.171883	1054.824707	558.670532	25.570890	901.436523	550.096436	223.637695
-428.925476	228.200790	956.788208	-426.758392	-33.229195	958.126099	-514.036926	246.090424	575.161804	-462.576874	-90.103874	581.949036	-513.865417	285.703552	87.712372	-529.075317	-135.192856	103.802200	-469.130035	326.012634	1442.148560	-409.634399	-84.202713	1452.425293	-380.654877	118.503639	1460.338257	-392.720276	120.971237	1757.976563	-495.760132	428.899048	1168.307495	-448.192474	-213.801804	1195.381958	-380.736511	376.667419	873.176270	-328.948639	-153.884064	893.376038	-405.054443	98.172974	1054.823730	558.840027	25.649103	901.542664	550.365662	223.695557
-428.961517	228.166718	956.788269	-426.806335	-33.219589	958.138306	-514.070679	246.059555	575.153748	-462.637482	-90.109154	581.931580	-513.868408	285.685211	87.694740	-529.102722	-135.194763	103.812431	-469.111450	326.013550	1442.181396	-409.649323	-84.216873	1452.415649	-380.666748	118.474617	1460.335083	-392.760986	120.921509	1757.984009	-495.803070	428.852203	1168.317627	-448.322968	-213.804321	1195.380859	-380.827698	376.588165	873.179810	-329.162048	-153.924072	893.312378	-405.091858	98.164368	1054.828735	559.418579	26.088360	901.617004	550.726929	223.934753
-428.983978	228.169708	956.801575	-426.858368	-33.217545	958.160583	-514.103699	246.078369	575.173401	-462.628571	-90.077103	581.919617	-513.859131	285.683167	87.695518	-529.078125	-135.190720	103.817513	-469.215179	325.871338	1442.002563	-409.648132	-84.252899	1452.408936	-380.681091	118.434120	1460.331665	-392.802948	120.882767	1758.003174	-495.859558	428.842072	1168.332642	-448.446747	-213.786285	1195.379150	-380.934326	376.479828	873.170166	-329.405365	-153.963669	893.258301	-405.125061	98.167664	1054.845703	559.272766	25.816141	901.679626	550.991028	223.849197
-428.990936	228.171112	956.806030	-426.875793	-33.205563	958.166870	-514.138123	246.084518	575.174438	-462.647614	-90.075768	581.930786	-513.856262	285.681824	87.676666	-529.097961	-135.186478	103.818169	-469.061035	325.983948	1442.217896	-409.682739	-84.285767	1452.397095	-380.683289	118.414925	1460.339600	-392.838684	120.846886	1758.016113	-495.887146	428.778442	1168.364624	-448.592926	-213.780014	1195.337036	-381.021881	376.403717	873.180298	-329.611145	-153.979324	893.205627	-405.144043	98.174126	1054.852661	559.487366	25.880833	901.744934	551.349854	223.896530
-429.015930	228.188477	956.820068	-426.930695	-33.177338	958.135376	-514.150879	246.057663	575.182556	-462.650513	-90.045326	581.911377	-513.850952	285.681030	87.673843	-529.077637	-135.183517	103.832115	-469.027130	325.968475	1442.235596	-409.678406	-84.306458	1452.381958	-380.685394	118.383263	1460.320557	-392.910034	120.760025	1757.999146	-495.931946	428.728638	1168.375122	-448.705536	-213.782196	1195.331177	-381.126740	376.324615	873.157349	-329.793762	-153.984818	893.150146	-405.173859	98.177460	1054.841675	559.725952	25.996559	901.779114	551.677246	223.918976
-429.039185	228.121460	956.805664	-426.927429	-33.253315	958.147766	-514.164001	246.062637	575.176575	-462.632446	-90.033287	581.906555	-513.850647	285.704102	87.682556	-529.037415	-135.182312	103.801498	-469.017883	325.934235	1442.220093	-409.690491	-84.333153	1452.346802	-380.679688	118.332367	1460.307129	-392.907532	120.756561	1758.030273	-495.972382	428.694061	1168.379272	-448.822113	-213.807724	1195.303345	-381.222778	376.257507	873.146729	-329.952240	-153.963882	893.108826	-405.182709	98.118233	1054.840332	559.936523	26.058886	901.807434	552.017273	223.995651
-429.032104	228.120682	956.798218	-426.926331	-33.280796	958.146790	-514.135376	245.973022	575.170471	-462.558075	-89.958672	581.907288	-513.844482	285.716278	87.683029	-528.977905	-135.166534	103.779778	-468.982544	325.929718	1442.235474	-409.699249	-84.356621	1452.348022	-380.681824	118.299316	1460.286987	-392.970276	120.674309	1758.012207	-496.019867	428.658722	1168.380249	-448.891388	-213.805435	1195.272827	-381.318420	376.175690	873.134705	-330.125122	-153.939514	893.056519	-405.176300	98.105949	1054.835571	560.167908	26.140818	901.843872	552.376282	224.100540
-429.071747	228.126389	956.797729	-426.977173	-33.265324	958.117676	-514.187622	245.995743	575.166687	-462.561646	-89.944595	581.870117	-513.858765	285.718506	87.684547	-528.974609	-135.165009	103.776962	-468.971680	325.916016	1442.233398	-409.701874	-84.387047	1452.330566	-380.666260	118.280754	1460.277832	-392.992371	120.652786	1758.003540	-496.062439	428.643402	1168.377808	-448.986511	-213.819977	1195.266479	-381.416016	376.137543	873.125488	-330.474121	-154.080338	892.899658	-405.206177	98.105011	1054.817139	560.441467	26.233587	901.841492	552.814758	224.194336
-429.084351	228.125244	956.805908	-427.007660	-33.311234	958.138977	-514.179199	246.011414	575.176025	-462.606720	-89.975166	581.886536	-513.843018	285.720795	87.711281	-528.982056	-135.174347	103.786636	-468.945007	325.888397	1442.253052	-409.701996	-84.418404	1452.316406	-380.681854	118.252922	1460.275635	-393.014465	120.627693	1758.002075	-496.110809	428.647980	1168.396606	-449.079529	-213.874069	1195.260986	-381.515045	376.081482	873.109497	-330.641754	-154.046539	892.865479	-405.231384	98.084671	1054.832764	560.678650	26.258383	901.899475	553.245361	224.280594
-429.138062	228.072372	956.798340	-427.049133	-33.313499	958.151306	-514.220642	245.986786	575.144348	-462.610077	-89.959335	581.893799	-513.847168	285.721954	87.708946	-528.974915	-135.164841	103.797028	-468.931274	325.880524	1442.262817	-409.717987	-84.441185	1452.295288	-380.688293	118.224129	1460.270752	-393.036102	120.613304	1758.003906	-496.158722	428.636688	1168.386963	-449.149750	-213.874496	1195.260864	-381.623199	376.030151	873.099304	-330.809479	-154.032623	892.822876	-405.275787	98.065735	1054.834351	561.002808	26.234022	901.909790	553.850647	223.867203
-429.154816	228.065475	956.808472	-427.062103	-33.346310	958.163757	-514.211731	245.921707	575.135437	-462.686310	-89.994148	581.902832	-513.827820	285.719269	87.702980	-529.038452	-135.176208	103.809303	-468.928101	325.858307	1442.251465	-409.728363	-84.486717	1452.281372	-380.693115	118.204834	1460.258667	-393.050842	120.585335	1758.002563	-496.195251	428.614014	1168.414673	-449.239655	-213.873840	1195.270264	-381.710358	376.022369	873.076599	-330.977875	-153.998047	892.794556	-405.299652	98.046928	1054.847778	561.233093	26.338219	901.928711	554.261047	223.990189
-429.166656	228.087769	956.808289	-427.123230	-33.331795	958.145020	-514.219360	245.908524	575.158447	-462.720001	-90.042664	581.905518	-513.799072	285.674713	87.660164	-529.090027	-135.172165	103.790092	-468.897156	325.838348	1442.252930	-409.730988	-84.498405	1452.256592	-380.701080	118.158134	1460.238281	-393.051727	120.579041	1757.994019	-496.207031	428.597473	1168.412109	-449.280579	-213.926178	1195.225708	-381.794342	376.025055	873.077698	-331.129517	-153.986618	892.752563	-405.332794	98.054131	1054.837524	561.440430	26.418945	901.918335	554.685669	224.078583
-429.200592	228.029068	956.795532	-427.105255	-33.394211	958.145752	-514.194153	245.878571	575.131348	-462.669891	-89.986023	581.943237	-513.785400	285.666565	87.631012	-529.020325	-135.156891	103.762093	-468.883575	325.812988	1442.262207	-409.737518	-84.537102	1452.203491	-380.696960	118.124947	1460.207520	-393.044373	120.574913	1757.989258	-496.250671	428.589325	1168.418701	-449.350311	-213.962708	1195.192505	-381.885803	376.012482	873.049622	-331.252563	-153.951797	892.691711	-405.346008	98.003105	1054.832764	561.671753	26.423454	901.928955	555.179321	224.115479
-429.221252	228.006805	956.776489	-427.137543	-33.411037	958.110291	-514.120361	245.774689	575.119507	-462.664337	-89.960472	581.892151	-513.726624	285.650787	87.656013	-528.983215	-135.160141	103.770172	-468.865448	325.790680	1442.272339	-409.720520	-84.577583	1452.189453	-380.679260	118.099754	1460.194214	-393.045319	120.571564	1757.980957	-496.261810	428.587280	1168.432129	-449.369751	-213.910736	1195.145264	-381.972778	376.012390	873.024719	-331.089508	-153.617798	892.809875	-405.360809	97.976532	1054.802734	561.806396	26.648569	901.906555	555.385132	224.693115
-429.246704	228.001221	956.783081	-427.133087	-33.420654	958.098328	-514.565308	246.254700	575.229126	-462.585510	-89.904175	581.866943	-514.059082	285.697540	87.689705	-528.952393	-135.162613	103.746223	-468.865967	325.750031	1442.255981	-409.711090	-84.603004	1452.170776	-380.673157	118.059654	1460.192627	-393.044220	120.569160	1757.972534	-496.280609	428.561646	1168.441406	-449.408844	-213.927536	1195.084839	-382.032654	376.028381	873.025818	-331.193237	-153.601608	892.748901	-405.371460	97.964600	1054.800171	561.981934	26.729063	901.891724	555.763428	224.828430
-429.254028	228.016251	956.800476	-427.179688	-33.413387	958.114990	-514.215759	245.848862	575.132080	-462.628021	-89.981674	581.882263	-513.794861	285.674896	87.673309	-529.008728	-135.192429	103.727158	-468.876770	325.726685	1442.264648	-409.695313	-84.629753	1452.153564	-380.675110	118.046761	1460.195923	-393.040527	120.570053	1757.971436	-496.306824	428.572876	1168.454834	-449.448883	-213.904312	1195.080811	-382.098053	376.052521	873.025574	-331.273865	-153.542023	892.733459	-405.403442	97.971992	1054.818359	562.301392	26.671858	901.885620	556.397400	224.420456
-429.282532	227.972961	956.799255	-427.184845	-33.465176	958.122925	-514.180725	245.762222	575.106262	-462.671600	-90.038330	581.859131	-513.759216	285.667603	87.672112	-529.040527	-135.199921	103.761909	-468.876221	325.704681	1442.270020	-409.673004	-84.671844	1452.143799	-380.705780	118.010597	1460.184326	-393.025787	120.622513	1757.933350	-496.349854	428.555481	1168.464600	-449.472900	-213.909698	1195.111694	-382.171356	376.060059	873.018982	-331.419617	-153.562943	892.692078	-405.417023	97.929901	1054.820923	562.352600	26.778158	901.867798	556.652161	224.922302
-429.350525	227.929642	956.792175	-427.258789	-33.473911	958.152771	-514.233948	245.783722	575.103638	-462.745728	-90.142738	581.879761	-513.773254	285.672241	87.667419	-529.090210	-135.234283	103.779213	-469.030090	325.556580	1442.100464	-409.690094	-84.697113	1452.152588	-380.728241	118.007759	1460.195313	-393.013794	120.624992	1757.932861	-496.383270	428.578064	1168.448242	-449.511322	-213.941498	1195.092285	-382.233734	376.119049	873.025391	-331.495605	-153.538361	892.678955	-405.486450	97.917213	1054.831909	562.505066	26.793697	901.869324	557.011108	224.990814
-429.381531	227.880814	956.792847	-427.242706	-33.532047	958.159180	-514.268921	245.779190	575.105652	-462.712372	-90.091507	581.871826	-513.783813	285.674011	87.666580	-529.051758	-135.220078	103.775963	-469.069000	325.552856	1442.111938	-409.710175	-84.700073	1452.149536	-380.740997	117.974785	1460.184692	-393.016815	120.633011	1757.919800	-496.403198	428.580078	1168.476685	-449.548035	-213.986572	1195.125244	-382.287323	376.156342	873.027161	-331.825073	-153.760864	892.518799	-405.495850	97.869942	1054.835815	562.635559	26.805046	901.847839	557.356079	225.064209
-429.428131	227.884827	956.794800	-427.316589	-33.524895	958.142517	-514.343933	245.768845	575.091125	-462.687134	-90.078819	581.898743	-513.804504	285.667938	87.633377	-529.026001	-135.213684	103.758484	-468.959290	325.632233	1442.287109	-409.671021	-84.750824	1452.153809	-380.756805	117.963387	1460.177246	-393.019592	120.609413	1757.955322	-496.425262	428.543945	1168.503174	-449.545471	-213.995285	1195.122925	-382.339050	376.132721	872.957214	-331.879364	-153.756073	892.493408	-405.550415	97.866249	1054.827271	562.778442	26.813261	901.805542	557.755615	225.122391
-429.440063	227.886932	956.810486	-427.288300	-33.579071	958.138550	-514.386414	245.727646	575.100891	-462.748322	-90.119011	581.866150	-513.790405	285.670746	87.654190	-529.053528	-135.225296	103.750122	-468.969635	325.604706	1442.288940	-409.672668	-84.763252	1452.136230	-380.737305	117.937302	1460.166016	-393.018555	120.616264	1757.937256	-496.448120	428.548004	1168.498169	-449.546143	-213.975220	1195.102783	-382.394287	376.174744	872.957153	-331.907440	-153.734985	892.489807	-405.544037	97.836266	1054.833496	563.040100	26.825708	901.773438	558.179871	225.174957
-429.459442	227.892715	956.794250	-427.324127	-33.568478	958.101746	-514.747681	246.112457	575.207214	-462.686401	-90.095726	581.864502	-514.061462	285.707306	87.678894	-529.020447	-135.220413	103.739334	-469.001282	325.614929	1442.296631	-409.675354	-84.748390	1452.119385	-380.738525	117.912712	1460.154541	-392.964081	120.708710	1757.824951	-496.485535	428.528046	1168.513672	-449.552765	-213.972214	1195.077271	-382.436920	376.236816	872.966125	-331.926208	-153.686111	892.479004	-405.565979	97.835388	1054.805786	563.870605	27.183514	901.541992	558.738770	225.553024
-429.507019	227.831528	956.794556	-427.348541	-33.591816	958.107971	-514.853821	246.132233	575.203003	-462.759491	-90.153931	581.834961	-514.149658	285.713928	87.686729	-529.059265	-135.232452	103.748726	-468.991943	325.570679	1442.284180	-409.646057	-84.797035	1452.113770	-380.744080	117.905029	1460.151367	-393.023407	120.664047	1757.888916	-496.512817	428.541412	1168.503662	-449.524231	-213.998230	1195.077881	-382.468201	376.304291	872.974487	-331.952942	-153.695374	892.453125	-405.600098	97.797470	1054.808472	563.795288	27.136583	901.603027	558.949280	225.533646
-429.514526	227.841064	956.798157	-427.342712	-33.639553	958.112915	-514.508301	245.696671	575.117310	-462.743195	-90.208542	581.867554	-513.850769	285.674316	87.675926	-529.007263	-135.217941	103.745750	-468.999329	325.558258	1442.309326	-409.630676	-84.810120	1452.120972	-380.733734	117.894600	1460.160889	-393.031921	120.664886	1757.898682	-496.536865	428.517059	1168.525635	-449.515503	-213.982132	1195.078369	-382.504272	376.357697	872.976685	-331.967987	-153.667068	892.450562	-405.603821	97.779861	1054.813477	564.323547	27.361233	901.525330	559.404663	225.744217
-429.561005	227.828720	956.804138	-427.372925	-33.661907	958.125671	-514.483154	245.616776	575.113464	-462.710815	-90.191093	581.889160	-513.819092	285.652405	87.652229	-529.036743	-135.248932	103.755280	-469.005432	325.532135	1442.303589	-409.631012	-84.823036	1452.124878	-380.746765	117.895348	1460.166382	-393.067047	120.681435	1757.909912	-496.578491	428.501862	1168.530273	-449.506104	-213.983292	1195.079834	-382.545654	376.436218	873.014709	-331.971313	-153.641800	892.456970	-405.638611	97.766441	1054.822021	564.594788	27.415012	901.517151	559.836792	225.783188
-429.614410	227.773438	956.795349	-427.416229	-33.680328	958.143066	-514.507324	245.572418	575.097839	-462.771973	-90.255569	581.879578	-513.815369	285.650879	87.648056	-529.096130	-135.265976	103.757393	-469.030182	325.521973	1442.308472	-409.595947	-84.835014	1452.125610	-380.754486	117.888687	1460.161255	-393.087158	120.699104	1757.921875	-496.626709	428.517975	1168.545044	-449.480621	-214.053772	1195.085938	-382.614594	376.512482	873.008301	-331.958313	-153.619095	892.463501	-405.685822	97.740326	1054.825928	564.873047	27.289379	901.513916	560.392517	225.319595
-429.667572	227.724457	956.777161	-427.429077	-33.740131	958.162415	-514.515686	245.528976	575.065613	-462.791351	-90.280983	581.888611	-513.810364	285.651367	87.643394	-529.103149	-135.267883	103.759941	-469.062134	325.518433	1442.314331	-409.601288	-84.844177	1452.127075	-380.764160	117.855568	1460.155640	-393.111816	120.712860	1757.932739	-496.660645	428.534668	1168.557007	-449.433289	-214.025269	1195.067383	-382.649231	376.607025	873.049438	-331.679108	-153.379181	892.634766	-405.713470	97.703445	1054.825073	564.916138	27.466114	901.487061	560.440674	225.879013
-429.696594	227.700531	956.771118	-427.443359	-33.747356	958.164124	-514.517029	245.484421	575.056885	-462.778290	-90.280083	581.881348	-513.810669	285.651764	87.639519	-529.114624	-135.274689	103.754875	-469.082947	325.479950	1442.306763	-409.561554	-84.876808	1452.124390	-380.773773	117.859200	1460.148071	-393.106506	120.779472	1757.954956	-496.707733	428.545959	1168.573975	-449.402100	-214.013443	1195.068848	-382.686218	376.705231	873.042603	-331.673828	-153.370422	892.634216	-405.732971	97.692116	1054.822388	565.067139	27.412638	901.495667	560.754456	225.889175
-429.752289	227.706879	956.780334	-427.530243	-33.735161	958.152832	-514.559021	245.519775	575.074829	-462.720856	-90.279213	581.863892	-513.811768	285.664459	87.633888	-529.077393	-135.249298	103.769264	-469.084686	325.479309	1442.318359	-409.528137	-84.876228	1452.141602	-380.795441	117.845963	1460.133057	-393.132813	120.806496	1757.958496	-496.744263	428.529083	1168.572388	-449.351746	-214.000641	1195.087769	-382.707916	376.787048	873.060303	-331.601105	-153.343613	892.666931	-405.789581	97.691139	1054.817993	565.327515	27.249357	901.470703	561.343933	225.381699
-429.774597	227.674713	956.784058	-427.493927	-33.801594	958.148071	-514.537842	245.436798	575.068359	-462.757538	-90.353745	581.882202	-513.788635	285.648895	87.634964	-529.145935	-135.277527	103.782890	-469.114166	325.466614	1442.312256	-409.519623	-84.880478	1452.138062	-380.805969	117.841583	1460.126953	-393.203552	120.797424	1757.934814	-496.778870	428.543091	1168.576050	-449.292572	-214.022766	1195.089233	-382.739838	376.868225	873.062439	-331.572845	-153.366898	892.654053	-405.783295	97.643723	1054.817627	565.462585	27.394854	901.482727	561.493225	225.872955
-429.802307	227.645477	956.765930	-427.510101	-33.812744	958.144287	-514.495056	245.386368	575.030884	-462.761719	-90.375969	581.860718	-513.760498	285.644653	87.630730	-529.125244	-135.294342	103.773285	-469.142883	325.464020	1442.313110	-409.507904	-84.873779	1452.150269	-380.806000	117.835670	1460.117188	-393.228394	120.823669	1757.943237	-496.809784	428.576813	1168.592651	-449.243591	-214.064865	1195.087036	-382.782959	376.953796	873.073486	-331.485901	-153.338150	892.694824	-405.806732	97.629898	1054.807007	565.733337	27.471481	901.470947	561.838928	226.018143
-429.806488	227.655472	956.778015	-427.520447	-33.822479	958.148987	-514.512512	245.377350	575.050537	-462.746704	-90.356995	581.865173	-513.765259	285.649353	87.623863	-529.094727	-135.299774	103.739532	-469.157074	325.440796	1442.320435	-409.478058	-84.889915	1452.156738	-380.845276	117.849785	1460.100098	-393.246979	120.851814	1757.946167	-496.832825	428.567108	1168.593994	-449.196594	-214.046143	1195.084595	-382.815033	377.005463	873.070740	-331.436127	-153.359482	892.701355	-405.819458	97.626640	1054.816650	566.049438	27.375206	901.476746	562.385681	225.574982
-429.801910	227.648636	956.780212	-427.513245	-33.862240	958.145996	-514.505371	245.328659	575.045959	-462.772949	-90.407249	581.869690	-513.759033	285.648804	87.619637	-529.114929	-135.293915	103.734192	-469.186005	325.444122	1442.312866	-409.477753	-84.873009	1452.193970	-380.846710	117.844330	1460.107544	-393.252869	120.894814	1758.006348	-496.869537	428.580872	1168.601563	-449.123291	-214.086212	1195.120605	-382.840851	377.070709	873.072754	-331.368958	-153.355209	892.733459	-405.827881	97.601448	1054.819702	566.345032	27.390026	901.484009	562.798462	225.561798
-429.837982	227.589874	956.762085	-427.531738	-33.888710	958.163025	-514.518005	245.340103	575.051453	-462.780182	-90.432144	581.885376	-513.742920	285.641693	87.627136	-529.122070	-135.304443	103.752579	-469.217926	325.422607	1442.314331	-409.485321	-84.847618	1452.195679	-380.872711	117.844864	1460.102905	-393.258240	120.964066	1757.970947	-496.901794	428.591919	1168.585815	-449.065216	-214.077454	1195.155518	-382.880188	377.138092	873.085266	-331.303680	-153.395203	892.749451	-405.856903	97.573540	1054.819458	566.668030	27.481258	901.508606	563.188721	225.551651
-429.853546	227.522964	956.752380	-427.513489	-33.948593	958.170227	-514.522461	245.268814	575.040527	-462.811401	-90.486755	581.913147	-513.727600	285.640564	87.620064	-529.156555	-135.315353	103.762642	-469.379669	325.299469	1442.117676	-409.472351	-84.840263	1452.227905	-380.901459	117.872604	1460.101196	-393.291840	120.970360	1757.998779	-496.939240	428.647369	1168.565186	-449.007355	-214.082413	1195.188477	-382.914581	377.220154	873.076111	-331.243561	-153.421722	892.790894	-405.854553	97.519417	1054.817871	566.832275	27.643236	901.503662	563.331909	226.047012
-429.877411	227.507416	956.747314	-427.536621	-33.947224	958.181335	-514.552063	245.248154	575.037415	-462.823151	-90.509804	581.883240	-513.738220	285.627350	87.621590	-529.126587	-135.311523	103.766045	-469.311493	325.411255	1442.260376	-409.456635	-84.853935	1452.234009	-380.918549	117.871674	1460.098999	-393.305878	121.046173	1757.958130	-496.965179	428.630524	1168.591431	-448.950073	-214.084076	1195.205688	-382.954773	377.276917	873.067017	-331.169281	-153.447128	892.789490	-405.877472	97.518471	1054.820679	567.165894	27.706907	901.570984	563.718811	226.096313
-429.883301	227.517349	956.752563	-427.524994	-33.993298	958.188721	-514.521301	245.178833	575.026001	-462.846069	-90.572319	581.896790	-513.681824	285.610992	87.603477	-529.180542	-135.323135	103.769058	-469.352478	325.411896	1442.248657	-409.458557	-84.861893	1452.257446	-380.937805	117.869682	1460.085327	-393.298492	121.101181	1757.961304	-497.008331	428.649292	1168.547363	-448.890778	-214.074051	1195.217407	-382.980988	377.332245	873.034241	-331.056396	-153.463196	892.841248	-405.876770	97.502556	1054.827515	567.490234	27.773939	901.562866	564.096252	226.154663
-429.919403	227.460693	956.715881	-427.559296	-34.024410	958.190125	-514.557678	245.137741	575.015198	-462.782471	-90.560219	581.893127	-513.692017	285.597687	87.602829	-529.179443	-135.342468	103.765495	-469.363556	325.404327	1442.219849	-409.446259	-84.844887	1452.258057	-380.951660	117.898674	1460.085449	-393.304688	121.153755	1757.966431	-497.058319	428.640442	1168.557373	-448.825897	-214.127747	1195.245483	-383.027466	377.388184	873.020935	-330.983795	-153.518204	892.836304	-405.911194	97.473091	1054.809570	567.745483	27.741413	901.593811	564.492798	226.164352
-429.921234	227.456818	956.709412	-427.578552	-34.053688	958.160034	-514.557739	245.120819	575.019470	-462.821686	-90.613632	581.874512	-513.709717	285.596039	87.595886	-529.202820	-135.368652	103.768066	-469.388794	325.420898	1442.201050	-409.436279	-84.828979	1452.266968	-380.949890	117.907524	1460.091064	-393.341919	121.165482	1757.931519	-497.092529	428.628143	1168.517334	-448.772705	-214.169067	1195.278442	-383.068665	377.437500	872.981567	-331.078949	-153.727631	892.737793	-405.914001	97.446159	1054.789551	568.089294	27.551512	901.613586	565.140137	225.627899
-429.956787	227.405472	956.699341	-427.621704	-34.069027	958.162109	-514.571228	245.055756	574.987366	-462.808655	-90.708969	581.904053	-513.704407	285.584839	87.590179	-529.202148	-135.371307	103.764458	-469.437988	325.426239	1442.177979	-409.442810	-84.817772	1452.272217	-380.970306	117.906364	1460.057495	-393.315002	121.221001	1757.993408	-497.169250	428.630310	1168.486816	-448.723907	-214.204086	1195.292969	-383.131897	377.483002	872.966248	-330.975830	-153.776962	892.776489	-405.955658	97.416786	1054.786133	568.354004	27.546219	901.591858	565.537598	225.581940
-429.986267	227.332565	956.661133	-427.605408	-34.141205	958.163818	-514.567444	245.019974	574.969849	-462.826630	-90.722267	581.929077	-513.674072	285.568695	87.578590	-529.198059	-135.369858	103.764297	-469.445160	325.422516	1442.162231	-409.411713	-84.801422	1452.298096	-380.987213	117.923180	1460.057739	-393.312775	121.277054	1757.984009	-497.211090	428.623718	1168.470703	-448.670837	-214.235611	1195.330322	-383.196777	377.537689	872.932495	-330.872345	-153.798828	892.805481	-405.962189	97.363083	1054.767700	568.608704	27.556988	901.584412	565.886108	225.607941
-429.983398	227.341003	956.701233	-427.609619	-34.140793	958.185242	-514.589600	245.016190	574.975403	-462.809692	-90.690598	581.926392	-513.710632	285.589996	87.592163	-529.173584	-135.382141	103.752853	-469.466553	325.424683	1442.139526	-409.414612	-84.797256	1452.326782	-380.985962	117.949661	1460.056763	-393.297882	121.333801	1757.980713	-497.272461	428.600739	1168.433105	-448.596100	-214.264648	1195.358643	-383.252869	377.527954	872.890015	-330.762848	-153.821136	892.857788	-405.972870	97.359856	1054.800903	568.938599	27.583637	901.579102	566.285889	225.617035
-430.043640	227.264679	956.665833	-427.628448	-34.166546	958.187317	-514.586060	244.983307	574.975037	-462.857605	-90.745461	581.918457	-513.685852	285.587158	87.589691	-529.174500	-135.376755	103.775330	-469.486206	325.428192	1442.109497	-409.408539	-84.790497	1452.348877	-381.025909	117.960716	1460.055908	-393.321442	121.392738	1757.916748	-497.324677	428.598816	1168.428467	-448.544037	-214.260406	1195.393188	-383.342377	377.566986	872.854065	-330.675293	-153.876801	892.903625	-406.002014	97.326614	1054.781616	569.254517	27.660166	901.590576	566.692993	225.695480
-430.034363	227.250031	956.668091	-427.644073	-34.215000	958.211487	-514.546204	244.947296	574.951416	-462.924408	-90.779861	581.942505	-513.657410	285.582886	87.586472	-529.240479	-135.388000	103.778038	-469.482727	325.429688	1442.095703	-409.421265	-84.774017	1452.378418	-381.031860	117.959587	1460.056274	-393.300171	121.460594	1757.916260	-497.383972	428.570953	1168.396362	-448.491974	-214.292511	1195.435669	-383.400146	377.583618	872.826965	-330.583069	-153.889160	892.960266	-406.009033	97.300903	1054.795654	569.502197	27.641624	901.601746	567.101074	225.715591
-430.039581	227.195740	956.657043	-427.624725	-34.239227	958.244873	-514.525452	244.922501	574.938354	-462.929504	-90.789604	581.965332	-513.640625	285.580536	87.584335	-529.252319	-135.392944	103.781326	-469.492493	325.445343	1442.073486	-409.418060	-84.760201	1452.394287	-381.022583	117.978226	1460.062012	-393.287537	121.509872	1757.914185	-497.434265	428.533722	1168.372314	-448.440186	-214.274124	1195.467896	-383.456146	377.572144	872.790039	-330.505737	-153.919968	893.001831	-406.008636	97.280388	1054.808228	569.706543	27.787052	901.599548	567.281799	226.210922
-430.056671	227.149017	956.657166	-427.639618	-34.259682	958.255432	-514.541870	244.866455	574.923706	-462.945343	-90.841545	581.978271	-513.647461	285.581970	87.579315	-529.210510	-135.379593	103.778381	-469.505341	325.436951	1442.039917	-409.416779	-84.757820	1452.428955	-381.027618	117.986671	1460.029907	-393.271545	121.576668	1757.911377	-497.488922	428.514008	1168.348022	-448.401978	-214.272385	1195.500977	-383.514679	377.559174	872.747559	-330.406708	-153.943604	893.054565	-406.022278	97.250977	1054.812988	570.037842	27.850201	901.640137	567.656677	226.235657
-430.093262	227.151718	956.653564	-427.684631	-34.291172	958.226013	-514.580566	244.902054	574.930725	-462.966125	-90.861557	581.951660	-513.692139	285.584106	87.576485	-529.228149	-135.385818	103.752235	-469.518463	325.437531	1442.005249	-409.400879	-84.743546	1452.448364	-381.036377	118.000099	1460.030396	-393.255554	121.607697	1757.942383	-497.521179	428.525085	1168.309937	-448.377197	-214.314850	1195.533447	-383.582397	377.563080	872.716736	-330.358521	-154.010330	893.077759	-406.051331	97.226212	1054.793823	570.311157	27.865618	901.672058	568.037659	226.216568
-430.113953	227.115616	956.643433	-427.712372	-34.286606	958.234802	-514.533997	244.838928	574.909851	-462.999939	-90.919960	581.955383	-513.651489	285.589264	87.570610	-529.255554	-135.394226	103.760292	-469.511536	325.450012	1441.998169	-409.392914	-84.755371	1452.462402	-381.049988	118.009842	1460.023071	-393.215759	121.666122	1757.924072	-497.548431	428.473450	1168.283936	-448.345642	-214.319916	1195.580444	-383.637207	377.530579	872.677368	-330.294525	-154.022247	893.134583	-406.073792	97.217018	1054.792725	570.584045	27.873856	901.701965	568.430725	226.181824
-430.121735	227.121841	956.639160	-427.763947	-34.259068	958.202576	-514.562500	244.865967	574.928589	-463.061005	-90.963409	581.923828	-513.647278	285.577789	87.573128	-529.253418	-135.430038	103.779282	-469.523163	325.440033	1441.961060	-409.377350	-84.751671	1452.481201	-381.030060	118.023674	1460.014526	-393.168945	121.738632	1757.907959	-497.577606	428.476440	1168.256348	-448.286652	-214.284332	1195.592651	-383.700531	377.513702	872.641968	-330.027618	-153.860031	893.293762	-406.093262	97.219795	1054.772095	570.911682	27.698574	901.715698	569.106567	225.650864
-430.136230	227.077225	956.628662	-427.759918	-34.331665	958.213623	-514.560059	244.787643	574.924316	-463.091827	-91.000870	581.959961	-513.607605	285.560425	87.557831	-529.270386	-135.449524	103.791237	-469.502258	325.451996	1441.958008	-409.342865	-84.726662	1452.517334	-381.014648	118.036049	1460.000732	-393.116211	121.791862	1757.903320	-497.602539	428.436310	1168.226563	-448.249969	-214.310059	1195.637451	-383.784424	377.496155	872.618103	-329.974792	-153.857864	893.363953	-406.097870	97.170746	1054.772217	571.164795	27.706421	901.733215	569.476440	225.657608
-430.154785	227.029907	956.620239	-427.756927	-34.365791	958.227173	-514.548767	244.735992	574.910217	-463.066315	-90.974159	581.983459	-513.603271	285.559174	87.553894	-529.223999	-135.427979	103.774025	-469.508057	325.466583	1441.953003	-409.340179	-84.727707	1452.526611	-381.014099	118.046890	1460.006348	-393.052399	121.854782	1757.895142	-497.629486	428.427826	1168.208496	-448.244904	-214.352051	1195.706665	-383.840515	377.444183	872.595764	-330.142975	-154.088409	893.268860	-406.101685	97.140182	1054.773804	571.313110	27.840689	901.758240	569.629395	226.186874
-430.144653	227.009155	956.631226	-427.743439	-34.373344	958.264771	-514.774231	244.968414	574.954956	-463.118164	-91.017326	582.020630	-513.755371	285.597504	87.586166	-529.314636	-135.440674	103.775429	-469.493042	325.470001	1441.953735	-409.318726	-84.707558	1452.554321	-381.012543	118.056244	1459.998657	-392.988098	121.919617	1757.887451	-497.646881	428.410278	1168.208496	-448.209473	-214.375381	1195.714478	-383.897278	377.399628	872.577148	-329.909119	-153.918564	893.447205	-406.096802	97.136200	1054.799683	571.458801	27.780777	901.777344	569.961670	226.126328
-430.173370	226.996735	956.631348	-427.783691	-34.384178	958.286987	-514.843445	244.956696	574.970886	-463.173645	-91.025597	582.006592	-513.789734	285.603394	87.585152	-529.359070	-135.461411	103.788628	-469.621033	325.345123	1441.753174	-409.313019	-84.714027	1452.582886	-380.975464	118.061752	1460.000122	-392.906799	122.007843	1757.845703	-497.694824	428.430756	1168.156372	-448.193604	-214.400452	1195.761108	-383.961823	377.343658	872.546021	-329.871185	-153.937332	893.492249	-406.126923	97.131844	1054.809692	571.647949	27.774994	901.756348	570.334900	226.125671
-430.194031	226.954208	956.612610	-427.770844	-34.447205	958.294678	-514.838074	244.950531	574.976563	-463.198761	-91.034340	582.004639	-513.770569	285.600281	87.584343	-529.359497	-135.467178	103.784317	-469.597992	325.377716	1441.745605	-409.297638	-84.683716	1452.595581	-380.974548	118.063927	1459.986450	-392.833862	122.053444	1757.829224	-497.721802	428.420624	1168.155518	-448.195801	-214.436310	1195.797974	-384.041351	377.251221	872.518433	-329.863434	-153.991486	893.518677	-406.125916	97.091789	1054.802856	572.064270	27.465073	901.777466	571.429565	224.997482
-430.235138	226.933456	956.619263	-427.842957	-34.426716	958.267212	-514.880554	244.902176	574.953796	-463.160339	-91.028191	582.011780	-513.758240	285.599487	87.598930	-529.310242	-135.444748	103.769547	-469.450500	325.504150	1441.913818	-409.254791	-84.689766	1452.629395	-380.963623	118.062599	1459.977783	-392.765411	122.063705	1757.855957	-497.731232	428.376801	1168.170410	-448.150604	-214.432846	1195.830811	-384.117493	377.171173	872.484558	-329.859222	-153.996368	893.572144	-406.161804	97.076530	1054.787720	572.091553	27.786375	901.749329	571.099976	226.067276
-430.276672	226.881348	956.592834	-427.866364	-34.440979	958.270325	-514.903809	244.908493	574.953247	-463.179779	-91.048424	581.991028	-513.804321	285.590271	87.584724	-529.324585	-135.458496	103.772972	-469.414093	325.507965	1441.887695	-409.239227	-84.648697	1452.657837	-380.947357	118.101608	1459.964600	-392.687744	122.107910	1757.840454	-497.756378	428.343079	1168.140991	-448.132568	-214.478104	1195.878418	-384.193878	377.073761	872.422302	-329.856323	-154.018417	893.591980	-406.179321	97.056190	1054.772461	572.248474	27.798624	901.713562	571.387268	226.141083
-430.285858	226.887329	956.594604	-427.867981	-34.478939	958.246582	-514.927551	244.847778	574.949402	-463.160828	-91.055305	581.957581	-513.791565	285.588409	87.578583	-529.314636	-135.458603	103.760262	-469.366638	325.524994	1441.882935	-409.205017	-84.653694	1452.678955	-380.908936	118.107735	1459.945313	-392.603973	122.149055	1757.816895	-497.765259	428.339325	1168.098999	-448.126556	-214.504303	1195.903198	-384.251434	376.959778	872.391052	-329.894806	-154.101486	893.606628	-406.175201	97.031288	1054.759277	572.448730	27.810925	901.729675	571.708130	226.166611
-430.294586	226.829987	956.587402	-427.852783	-34.520618	958.293457	-514.932495	244.796478	574.939697	-463.117340	-91.066193	581.985107	-513.753662	285.579437	87.567291	-529.312805	-135.468781	103.740982	-469.349121	325.545837	1441.851318	-409.151428	-84.635040	1452.698242	-380.872711	118.112366	1459.940674	-392.509277	122.199249	1757.802002	-497.780609	428.328186	1168.077515	-448.125641	-214.540878	1195.963867	-384.315582	376.868683	872.350464	-329.903290	-154.150879	893.627869	-406.175720	97.004021	1054.779907	572.634094	27.846767	901.735291	572.039063	226.178436
-430.334656	226.811905	956.566650	-427.902863	-34.542374	958.321655	-515.086853	244.912277	574.960266	-463.120850	-91.077820	581.986084	-513.826660	285.589752	87.575867	-529.327148	-135.464630	103.761269	-469.312988	325.561523	1441.838623	-409.119904	-84.614265	1452.729980	-380.847870	118.131447	1459.929199	-392.419250	122.235275	1757.791382	-497.804047	428.313324	1168.054321	-448.116577	-214.575439	1196.036621	-384.390411	376.780609	872.285950	-330.151215	-154.410263	893.520203	-406.205139	97.001587	1054.779785	572.861938	27.657406	901.728760	572.640137	225.615311
-430.337891	226.812271	956.568542	-427.912506	-34.581768	958.329102	-515.166687	244.934784	574.971436	-463.107483	-91.090607	581.986511	-513.887024	285.602722	87.584045	-529.303711	-135.448807	103.749908	-469.262756	325.565521	1441.807129	-409.080841	-84.595428	1452.742188	-380.816742	118.162971	1459.922852	-392.333069	122.279778	1757.780396	-497.806763	428.282837	1168.013306	-448.124176	-214.603363	1196.060913	-384.424377	376.685791	872.249634	-330.196655	-154.488922	893.539917	-406.209808	96.983452	1054.783936	572.963196	27.588314	901.705383	572.951599	225.543976
-430.345093	226.811050	956.577148	-427.901306	-34.594326	958.328064	-515.195557	244.933487	574.993225	-463.125641	-91.097237	581.987549	-513.851685	285.597504	87.583557	-529.300354	-135.447632	103.749084	-469.260712	325.591400	1441.757690	-409.039368	-84.574013	1452.738037	-380.784668	118.153702	1459.901855	-392.237396	122.316292	1757.766602	-497.819855	428.273224	1167.978638	-448.103394	-214.630051	1196.096191	-384.485046	376.580200	872.182068	-330.222565	-154.536194	893.543762	-406.196350	96.974632	1054.785034	573.123779	27.612751	901.684509	573.261414	225.556763
-430.369659	226.742920	956.528015	-427.880676	-34.692287	958.342285	-515.089661	244.739990	574.949585	-463.097321	-91.058533	582.009949	-513.716736	285.577454	87.567444	-529.247559	-135.451416	103.724655	-469.221680	325.600159	1441.741089	-408.985077	-84.550529	1452.764282	-380.760406	118.193886	1459.882690	-392.155792	122.360275	1757.745483	-497.816223	428.240875	1167.924927	-448.102814	-214.616287	1196.116943	-384.526154	376.513336	872.132996	-330.258789	-154.596329	893.537537	-406.192261	96.919090	1054.765869	573.270813	27.623112	901.713745	573.513550	225.521317
-430.391022	226.765549	956.528870	-427.916565	-34.687511	958.311646	-515.142578	244.710373	574.934814	-463.109009	-91.074326	582.010742	-513.725830	285.570068	87.582748	-529.262085	-135.467285	103.713387	-469.196838	325.627899	1441.701782	-408.959717	-84.551407	1452.742554	-380.719666	118.204727	1459.862427	-392.028168	122.428360	1757.740479	-497.817413	428.198730	1167.883423	-448.104248	-214.647034	1196.106079	-384.558105	376.425507	872.085083	-330.306671	-154.662491	893.512939	-406.193024	96.919952	1054.744629	573.399658	27.634380	901.703491	573.760376	225.515915
-430.380707	226.762299	956.525391	-427.899567	-34.735985	958.318298	-515.200928	244.709671	574.952637	-463.185364	-91.117462	581.986755	-513.743591	285.571564	87.563713	-529.611633	-135.664032	103.847694	-469.172363	325.645966	1441.665649	-408.894043	-84.520874	1452.739624	-380.684570	118.238541	1459.850952	-391.946533	122.473000	1757.718628	-497.828674	428.154144	1167.811157	-448.092377	-214.624802	1196.118530	-384.578461	376.316071	872.008118	-330.359711	-154.701721	893.490662	-406.175293	96.898323	1054.745117	573.480408	27.599360	901.707397	574.041992	225.457550
-430.380188	226.762939	956.524780	-427.904816	-34.734245	958.320923	-515.213257	244.678085	574.960449	-463.161804	-91.045860	582.013611	-513.727051	285.529053	87.554222	-529.596069	-135.676712	103.858025	-469.135956	325.677612	1441.643921	-408.856262	-84.495918	1452.739624	-380.660645	118.255081	1459.831787	-391.855316	122.517174	1757.699341	-497.831512	428.117401	1167.777954	-448.096405	-214.594025	1196.135010	-384.610413	376.246674	871.952209	-330.423004	-154.765778	893.459167	-406.179108	96.900200	1054.746582	573.556030	27.534145	901.674988	574.283081	225.404556
-430.412842	226.691956	956.483948	-427.929199	-34.747040	958.328186	-515.250183	244.670029	574.952271	-463.187775	-91.104851	581.997620	-513.751465	285.517151	87.556633	-529.257629	-135.499313	103.737312	-469.122437	325.706024	1441.607544	-408.809143	-84.483040	1452.740112	-380.625275	118.275070	1459.833252	-391.802643	122.512375	1757.663208	-497.830627	428.080414	1167.735840	-448.112366	-214.610992	1196.156982	-384.620148	376.142059	871.905396	-330.498657	-154.809158	893.445862	-406.200348	96.877213	1054.727905	573.536438	27.636623	901.666565	574.306335	225.823441
-430.401550	226.704697	956.495117	-427.933868	-34.740078	958.334839	-515.292542	244.648682	574.938599	-463.174072	-91.077438	582.007019	-513.737305	285.519775	87.560104	-529.637146	-135.691376	103.867897	-469.111267	325.718903	1441.605469	-408.777496	-84.474754	1452.759155	-380.583069	118.310226	1459.831665	-391.700989	122.576653	1757.614136	-497.830231	428.067413	1167.683594	-448.106659	-214.608734	1196.179688	-384.650269	376.043518	871.832886	-330.567719	-154.864517	893.442627	-406.189880	96.884003	1054.735107	573.651428	27.616335	901.657532	574.560608	225.769592
-430.388611	226.685272	956.490295	-427.892151	-34.763966	958.370422	-515.285217	244.652679	574.957153	-463.094849	-91.051460	582.005493	-513.745483	285.522217	87.579834	-529.235535	-135.487442	103.720871	-469.085938	325.742462	1441.575317	-408.729919	-84.447052	1452.778076	-380.543823	118.343231	1459.830566	-391.620087	122.592827	1757.650757	-497.823120	428.027496	1167.635620	-448.098206	-214.583923	1196.194702	-384.668060	375.941406	871.805908	-330.634979	-154.924789	893.439026	-406.170044	96.879845	1054.752075	573.708191	27.569536	901.664917	574.784851	225.721527
-430.375916	226.673615	956.494446	-427.868073	-34.774330	958.364502	-515.306091	244.639435	574.951233	-463.059479	-91.038757	582.012634	-513.744263	285.522278	87.578697	-529.618958	-135.678772	103.877792	-469.051605	325.765381	1441.545898	-408.681274	-84.421692	1452.794800	-380.507599	118.370018	1459.837158	-391.538086	122.630547	1757.636475	-497.827118	427.977448	1167.594116	-448.112579	-214.562729	1196.231445	-384.679077	375.847778	871.768250	-330.723755	-154.989166	893.419983	-406.149261	96.866119	1054.750610	573.755432	27.558676	901.670105	574.970581	225.635437
-430.369385	226.675659	956.489868	-427.870941	-34.773571	958.365845	-515.315735	244.620422	574.953491	-462.968597	-90.998940	582.018127	-513.752808	285.523621	87.576874	-529.173584	-135.449753	103.693573	-469.027435	325.770630	1441.525635	-408.636017	-84.397736	1452.826416	-380.467194	118.403053	1459.847168	-391.455963	122.672272	1757.624146	-497.823090	427.955627	1167.557129	-448.113007	-214.562576	1196.283936	-384.703888	375.738220	871.730469	-330.779785	-155.027786	893.419983	-406.143280	96.868927	1054.748047	573.790344	27.517761	901.663879	575.157227	225.599762
-430.374359	226.628586	956.465759	-427.879059	-34.782219	958.367859	-515.315857	244.604843	574.964172	-462.979767	-91.006828	581.934326	-513.754272	285.524994	87.575279	-529.517029	-135.647125	103.842224	-468.989594	325.805756	1441.509155	-408.584473	-84.394424	1452.852539	-380.412384	118.424973	1459.828369	-391.368408	122.750717	1757.559814	-497.809692	427.929626	1167.521851	-448.117798	-214.534180	1196.329468	-384.708282	375.656219	871.678650	-330.888794	-155.072861	893.415710	-406.141449	96.850700	1054.734985	573.784485	27.468145	901.642395	575.308960	225.513107
-430.378876	226.626816	956.468079	-427.883179	-34.782291	958.370850	-515.320557	244.595337	574.943176	-462.931396	-91.015366	581.968506	-513.746887	285.522949	87.574524	-529.116272	-135.440048	103.699661	-468.968109	325.839050	1441.499146	-408.548828	-84.361183	1452.857544	-380.359650	118.450523	1459.842896	-391.299072	122.795158	1757.542969	-497.795441	427.896851	1167.498291	-448.135498	-214.516907	1196.353760	-384.698700	375.563873	871.660522	-330.965912	-155.116837	893.416992	-406.141968	96.850113	1054.736694	573.809143	27.423141	901.646423	575.499023	225.463257
-430.382019	226.627609	956.471375	-427.886566	-34.782082	958.373779	-515.318909	244.606674	574.963501	-462.931732	-91.017952	581.970764	-513.736938	285.521332	87.575562	-529.485413	-135.629807	103.842049	-468.948914	325.838196	1441.463745	-408.502289	-84.339607	1452.890747	-380.312592	118.479477	1459.836914	-391.230774	122.836227	1757.526489	-497.798035	427.876251	1167.474731	-448.159058	-214.525223	1196.401733	-384.694855	375.491333	871.633484	-331.068848	-155.151398	893.410156	-406.141693	96.850487	1054.739014	573.846802	27.370882	901.649292	575.693787	225.390732
-430.412903	226.606796	956.457397	-427.922394	-34.782448	958.390625	-515.354065	244.642410	574.964844	-462.964050	-90.995094	581.953064	-513.755554	285.521027	87.584167	-529.509460	-135.646790	103.849838	-468.887329	325.873596	1441.452881	-408.464142	-84.314026	1452.899170	-380.265350	118.515503	1459.832275	-391.155273	122.886230	1757.511230	-497.776428	427.869965	1167.429810	-448.176086	-214.578445	1196.441406	-384.707672	375.399933	871.598450	-331.179718	-155.172394	893.409912	-406.163055	96.851082	1054.737427	573.951904	27.197710	901.624756	576.106567	224.931046
-430.379791	226.612457	956.475342	-427.839325	-34.825382	958.380188	-515.353271	244.633591	574.950073	-462.925018	-90.956871	581.965759	-513.753357	285.519684	87.583702	-529.506226	-135.644928	103.834862	-468.846802	325.872528	1441.439819	-408.403534	-84.291130	1452.900513	-380.212646	118.525848	1459.828979	-391.094086	122.904510	1757.517822	-497.755341	427.858948	1167.406860	-448.156616	-214.560928	1196.436157	-384.679474	375.336090	871.564453	-331.003510	-154.951172	893.565796	-406.111694	96.826042	1054.742920	573.882996	27.262623	901.611328	576.074524	225.198425
-430.378448	226.605469	956.462402	-427.838470	-34.834301	958.383545	-515.354980	244.648346	574.942322	-462.931580	-90.942543	581.964355	-513.739136	285.526428	87.604126	-529.102722	-135.438080	103.692482	-468.806244	325.893707	1441.408569	-408.348236	-84.270432	1452.933350	-380.154846	118.550369	1459.842773	-391.015198	122.956482	1757.510986	-497.734222	427.861694	1167.378906	-448.153992	-214.564240	1196.475586	-384.695740	375.275055	871.552307	-331.064850	-154.938278	893.594238	-406.105530	96.824150	1054.736816	573.893188	27.215790	901.593628	576.230164	225.089890
-430.343140	226.671783	956.484192	-427.810181	-34.827812	958.372498	-515.384033	244.666870	574.963867	-462.948242	-90.944641	582.001831	-513.753784	285.529938	87.605743	-529.486877	-135.642395	103.835602	-468.778351	325.910980	1441.384521	-408.299500	-84.238594	1452.949951	-380.068939	118.566566	1459.849854	-390.945618	123.011284	1757.499756	-497.696289	427.842865	1167.348511	-448.150421	-214.586685	1196.509644	-384.671204	375.211090	871.517883	-331.162903	-154.964127	893.586182	-406.078247	96.847466	1054.743408	573.883606	27.161530	901.597595	576.317566	225.026718
-430.317352	226.652878	956.478455	-427.747467	-34.861027	958.398438	-515.403687	244.647812	574.982605	-462.932800	-90.924774	582.005615	-513.768860	285.531158	87.604240	-529.493469	-135.638474	103.826294	-468.732605	325.934601	1441.376709	-408.242584	-84.233932	1452.952515	-380.025726	118.596596	1459.877075	-390.865601	123.058258	1757.492920	-497.670990	427.858826	1167.309448	-448.136414	-214.587952	1196.535156	-384.641724	375.135254	871.476624	-331.177826	-154.921280	893.608948	-406.039154	96.836372	1054.754517	573.864136	27.117683	901.544617	576.425049	225.000458
-430.355560	226.660599	956.453125	-427.805267	-34.793736	958.357788	-515.439392	244.693176	574.977295	-462.903961	-90.888191	581.986633	-513.790039	285.535095	87.607491	-529.428406	-135.621292	103.821533	-468.696350	325.929443	1441.369751	-408.219269	-84.202850	1452.976563	-379.942474	118.604416	1459.880127	-390.793610	123.115555	1757.480225	-497.618622	427.863739	1167.279907	-448.153839	-214.630783	1196.565918	-384.618164	375.095428	871.455139	-331.251434	-154.933243	893.611084	-406.060516	96.866867	1054.715332	573.849243	27.069630	901.566650	576.518127	224.900085
-430.355286	226.656601	956.462830	-427.811829	-34.783623	958.355591	-515.421631	244.679489	574.970093	-462.935242	-90.924980	581.968567	-513.782104	285.521301	87.614639	-529.087830	-135.436050	103.693520	-468.675568	325.944641	1441.336182	-408.179047	-84.204918	1452.974609	-379.874207	118.629745	1459.905884	-390.720032	123.148506	1757.462402	-497.581146	427.879578	1167.264648	-448.138580	-214.641312	1196.609985	-384.600647	375.036682	871.434814	-331.312073	-154.920471	893.608521	-406.062775	96.864937	1054.718872	573.809509	26.981466	901.521729	576.597046	224.856888
-430.298706	226.690094	956.467590	-427.727325	-34.786964	958.383728	-515.402344	244.689072	574.977478	-462.939209	-90.917549	581.947876	-513.763184	285.529785	87.607742	-529.142761	-135.435745	103.686852	-468.625153	325.964569	1441.342041	-408.130890	-84.160583	1452.991455	-379.816559	118.661285	1459.925659	-390.640228	123.208221	1757.461182	-497.554993	427.852448	1167.240356	-448.213165	-214.460358	1196.583130	-384.571167	375.006714	871.419434	-331.343140	-154.910385	893.613281	-406.006073	96.890923	1054.738525	573.802368	26.918768	901.543152	576.692688	224.759628
-430.298553	226.688583	956.471802	-427.716644	-34.794182	958.388672	-515.408569	244.709641	574.971558	-462.848694	-90.897049	581.973999	-513.762878	285.527069	87.615036	-529.068237	-135.429367	103.707642	-468.590149	325.985962	1441.346802	-408.106140	-84.158295	1453.008789	-379.750183	118.677536	1459.947510	-390.564056	123.255219	1757.429443	-497.505280	427.862366	1167.244507	-448.131104	-214.634415	1196.635498	-384.534882	374.979126	871.420776	-331.401154	-154.932312	893.621826	-405.997101	96.887794	1054.742310	573.764282	26.865471	901.543213	576.754517	224.682785
-430.292114	226.718918	956.499756	-427.743042	-34.729683	958.387939	-515.449951	244.758011	574.986877	-462.796967	-90.846420	581.955017	-513.784241	285.529877	87.619041	-529.036072	-135.422501	103.717926	-468.553650	326.002075	1441.354858	-408.067047	-84.131882	1453.019043	-379.694763	118.700104	1459.953735	-390.490540	123.291527	1757.410156	-497.461578	427.883301	1167.240723	-448.202332	-214.482361	1196.627563	-384.499573	374.949036	871.420349	-331.426575	-154.941040	893.608826	-406.001801	96.921799	1054.754761	573.746826	26.804628	901.539673	576.860168	224.569763
-430.277679	226.765961	956.501892	-427.731689	-34.706753	958.379822	-515.462708	244.769226	575.011047	-462.791504	-90.884041	581.960510	-513.788940	285.530487	87.620010	-529.070068	-135.432861	103.726959	-468.640930	325.909424	1441.173340	-408.017395	-84.114120	1453.017212	-379.636169	118.719437	1459.982544	-390.400452	123.324051	1757.398926	-497.438965	427.894135	1167.230103	-448.184174	-214.440872	1196.656372	-384.451996	374.901093	871.420776	-331.435852	-154.936600	893.619934	-405.988495	96.952614	1054.751709	573.668091	26.694592	901.544067	576.892334	224.487579
-430.282501	226.766586	956.506836	-427.735748	-34.707939	958.384888	-515.429810	244.778351	574.999573	-462.818207	-90.858208	581.941711	-513.750122	285.524536	87.620773	-529.078003	-135.435410	103.725136	-468.456909	326.036469	1441.367798	-407.974854	-84.084129	1453.043945	-379.574799	118.739357	1459.989258	-390.316101	123.367607	1757.383057	-497.372955	427.868652	1167.259399	-448.081421	-214.618942	1196.718018	-384.405609	374.901245	871.427856	-331.446136	-154.946228	893.642700	-405.987244	96.952477	1054.755371	573.631409	26.596050	901.523926	577.016296	224.288055
-430.250000	226.781601	956.514343	-427.724182	-34.660919	958.367310	-515.468018	244.819962	575.040771	-462.823212	-90.833176	581.939331	-513.797546	285.530243	87.592903	-529.031982	-135.423874	103.708321	-468.410553	326.058319	1441.371582	-407.910706	-84.064194	1453.064575	-379.508545	118.755249	1459.997192	-390.228149	123.397408	1757.364136	-497.324188	427.861908	1167.263794	-448.010254	-214.605377	1196.739624	-384.375031	374.869507	871.421692	-331.453400	-154.952438	893.627197	-405.963409	96.972458	1054.750000	573.615173	26.495161	901.546509	577.129211	224.084518
-430.252960	226.737564	956.490845	-427.676117	-34.678024	958.393616	-515.463562	244.839523	575.022827	-462.776245	-90.781837	581.962341	-513.773865	285.531372	87.619308	-529.009521	-135.417068	103.701500	-468.366119	326.071991	1441.376343	-407.884705	-84.041840	1453.066895	-379.442505	118.783226	1460.028564	-390.129150	123.450165	1757.297852	-497.275940	427.868073	1167.255371	-447.958008	-214.592880	1196.733154	-384.313385	374.842712	871.415405	-331.416840	-154.935440	893.626343	-405.945801	96.964951	1054.752319	573.534119	26.386784	901.554321	577.173279	223.911331
-430.225891	226.758987	956.495117	-427.665802	-34.673111	958.394531	-515.458069	244.838959	575.029541	-462.796967	-90.795059	581.958984	-513.781982	285.532959	87.620232	-529.018982	-135.403885	103.701683	-468.302185	326.102783	1441.381714	-407.844604	-84.020920	1453.084229	-379.403687	118.799950	1460.036011	-390.055206	123.439545	1757.328613	-497.228577	427.884583	1167.274414	-447.922882	-214.575638	1196.733398	-384.262909	374.857300	871.412537	-331.397430	-154.953445	893.623413	-405.930328	96.975334	1054.755737	573.482056	26.358629	901.567200	577.198730	223.840286
-430.195679	226.808823	956.503906	-427.659912	-34.660980	958.392578	-515.580627	244.981995	575.073608	-462.858398	-90.802429	581.947449	-513.856445	285.543274	87.631599	-529.042664	-135.396484	103.703537	-468.255157	326.126678	1441.405640	-407.762909	-83.984467	1453.108154	-379.340820	118.822044	1460.061768	-389.971802	123.460487	1757.304810	-497.165894	427.912659	1167.278687	-447.857941	-214.548187	1196.765015	-384.213776	374.856140	871.438843	-331.357300	-154.973434	893.629761	-405.915588	97.000008	1054.760010	573.442810	26.285614	901.548889	577.243042	223.772736
-430.194702	226.835266	956.511719	-427.666199	-34.594753	958.381470	-515.471741	244.908630	575.062134	-462.842438	-90.770020	581.960510	-513.817810	285.537781	87.626312	-529.031067	-135.407471	103.700302	-468.219116	326.149048	1441.417969	-407.729828	-83.975204	1453.120972	-379.302582	118.839752	1460.066162	-389.888885	123.474716	1757.295410	-497.113007	427.951416	1167.271362	-447.818787	-214.533005	1196.778564	-384.163086	374.836945	871.441711	-331.312836	-154.933380	893.658264	-405.911652	97.038864	1054.756836	573.349243	26.221003	901.532837	577.214294	223.706131
-430.154510	226.839157	956.516663	-427.619263	-34.605705	958.415039	-515.436218	244.886047	575.038147	-462.854004	-90.752434	581.960510	-513.794373	285.534363	87.624466	-529.072327	-135.388855	103.727150	-468.161591	326.159088	1441.409180	-407.686676	-83.956940	1453.138428	-379.252930	118.869453	1460.097778	-389.798553	123.492416	1757.280518	-497.055695	427.994965	1167.303101	-447.749664	-214.506241	1196.781494	-384.131989	374.881104	871.447754	-331.268646	-154.950638	893.663086	-405.878998	97.046440	1054.778564	573.303284	26.124828	901.554626	577.244324	223.582031
-430.178741	226.928040	956.534485	-427.691193	-34.531479	958.385986	-515.442566	244.933914	575.075256	-462.906281	-90.760696	581.928955	-513.805908	285.531860	87.634903	-529.111694	-135.406921	103.743797	-468.126984	326.180786	1441.427368	-407.622803	-83.939110	1453.175415	-379.191742	118.895813	1460.109863	-389.713287	123.506531	1757.267456	-496.978821	428.045837	1167.304810	-447.662506	-214.486267	1196.818604	-384.059753	374.911407	871.475403	-331.178436	-154.931351	893.715759	-405.906647	97.106445	1054.768311	573.272583	26.071552	901.557556	577.230469	223.512817
-430.164612	226.940491	956.518677	-427.688324	-34.511555	958.376648	-515.429016	244.953781	575.065308	-462.898529	-90.718681	581.979065	-513.804871	285.531525	87.636757	-529.093079	-135.389420	103.719513	-468.066437	326.201141	1441.460449	-407.580078	-83.901314	1453.185547	-379.142700	118.925171	1460.143311	-389.627686	123.513580	1757.263672	-496.916687	428.075714	1167.340698	-447.611969	-214.475983	1196.850952	-383.995697	374.922668	871.482849	-331.127899	-154.910782	893.738892	-405.891205	97.124153	1054.754150	573.174377	25.987949	901.546570	577.192993	223.409286
-430.145782	226.977448	956.529724	-427.673431	-34.509476	958.376038	-515.431030	244.977158	575.065186	-462.864960	-90.674728	582.006409	-513.831238	285.535370	87.638939	-529.031494	-135.364349	103.711357	-468.021973	326.213623	1441.471680	-407.526398	-83.857689	1453.204956	-379.085510	118.940796	1460.158203	-389.547394	123.522499	1757.251709	-496.842346	428.135651	1167.380737	-447.509918	-214.487122	1196.871338	-383.912048	374.959351	871.515991	-331.062775	-154.909866	893.767639	-405.876160	97.138847	1054.759766	573.124207	25.904406	901.540771	577.167236	223.351334
-430.128021	226.994156	956.549805	-427.675171	-34.458981	958.365417	-515.428101	244.988007	575.059509	-462.961914	-90.749580	581.985901	-513.830261	285.522522	87.648003	-529.097778	-135.397186	103.740639	-467.972870	326.233948	1441.493652	-407.470123	-83.834747	1453.229126	-379.023468	118.960739	1460.181519	-389.458038	123.522423	1757.242188	-496.771484	428.211578	1167.417236	-447.426636	-214.468155	1196.905273	-383.857727	375.001770	871.562805	-330.975952	-154.900284	893.785400	-405.862244	97.159470	1054.763306	573.117615	25.837543	901.562195	577.132996	223.264618
-430.113739	226.983032	956.536194	-427.658630	-34.470432	958.411743	-515.412964	244.992920	575.080261	-463.011963	-90.703903	582.015991	-513.827209	285.534454	87.640648	-529.086975	-135.381989	103.719757	-468.068268	326.152771	1441.344971	-407.422211	-83.800308	1453.257813	-378.983459	118.988480	1460.188110	-389.356812	123.560585	1757.191895	-496.706970	428.313446	1167.419922	-447.380188	-214.523178	1196.965454	-383.773712	375.050690	871.595703	-331.161713	-155.122437	893.656189	-405.851318	97.170647	1054.780518	573.090088	25.768126	901.548035	577.072327	223.224411
-430.100891	227.028198	956.547607	-427.665527	-34.397373	958.401550	-515.415039	245.022156	575.089905	-463.019623	-90.694939	582.012756	-513.826050	285.534363	87.643082	-529.037537	-135.378647	103.724342	-467.854340	326.261444	1441.561646	-407.367218	-83.776100	1453.285278	-378.931061	119.013725	1460.215698	-389.274872	123.562790	1757.180054	-496.621063	428.312164	1167.482422	-447.283600	-214.526306	1196.993042	-383.688477	375.117737	871.637878	-331.066742	-155.106384	893.717896	-405.847321	97.220070	1054.781006	573.017334	25.673140	901.549133	577.002563	223.107498
-430.098633	227.043091	956.590027	-427.655212	-34.384617	958.401367	-515.402893	245.045181	575.070313	-463.126343	-90.761940	582.017761	-513.806274	285.530365	87.645676	-529.124878	-135.400940	103.735229	-467.949310	326.171265	1441.416504	-407.315399	-83.746422	1453.330200	-378.857819	119.042297	1460.248047	-389.196625	123.563362	1757.178223	-496.555359	428.411804	1167.506714	-447.193909	-214.545685	1197.048584	-383.621185	375.176819	871.678589	-330.953278	-155.075684	893.761719	-405.845245	97.218697	1054.803223	573.000488	25.567411	901.541626	576.927917	223.034363
-430.030182	227.011810	956.605652	-427.507080	-34.410591	958.498108	-515.382935	245.042999	575.075806	-463.108185	-90.677307	582.078979	-513.780029	285.541962	87.641151	-529.087952	-135.374756	103.702301	-467.752747	326.314117	1441.635742	-407.255524	-83.700836	1453.372559	-378.803345	119.073952	1460.274536	-389.131287	123.537773	1757.210205	-496.470917	428.417267	1167.567383	-447.102234	-214.549561	1197.092407	-383.536163	375.239044	871.724121	-330.858795	-155.078293	893.818787	-405.770782	97.227036	1054.867065	573.090027	25.354101	901.560181	577.320007	222.279037
-429.881073	226.830475	956.575745	-427.002655	-34.672276	958.702087	-515.318848	244.974091	575.054138	-463.118896	-90.624725	582.147156	-513.730164	285.522491	87.643600	-529.057373	-135.379974	103.712502	-467.678375	326.347839	1441.668335	-407.226410	-83.649429	1453.380737	-378.747559	119.101593	1460.287354	-389.044220	123.548927	1757.201172	-496.375061	428.477753	1167.615845	-447.020020	-214.560608	1197.144653	-383.457336	375.368500	871.787170	-330.763031	-155.060959	893.873779	-405.518738	97.122856	1054.970581	573.100220	25.288342	901.575256	577.253967	222.155655
-429.871216	226.860535	956.583801	-426.930389	-34.676357	958.738953	-515.296387	245.029388	575.038391	-463.144409	-90.651131	582.167969	-513.729980	285.534363	87.640419	-529.070984	-135.387070	103.730873	-467.767456	326.259155	1441.526978	-407.153015	-83.637741	1453.435181	-378.675110	119.120834	1460.324707	-388.964722	123.561012	1757.185669	-496.320343	428.580017	1167.631592	-446.912750	-214.549210	1197.201172	-383.399506	375.420258	871.816467	-330.672699	-155.068436	893.915222	-405.497406	97.151680	1054.997437	573.047668	25.172440	901.572144	577.153992	222.041672
-430.088257	227.158157	956.612610	-427.677979	-34.269440	958.412903	-515.429504	245.206253	575.094604	-463.204803	-90.726883	582.029114	-513.803528	285.549042	87.660637	-529.116211	-135.400940	103.742645	-467.684723	326.280334	1441.537231	-407.100525	-83.618080	1453.456543	-378.615753	119.167374	1460.328125	-388.886108	123.585075	1757.178589	-496.244263	428.660858	1167.682251	-446.838776	-214.553207	1197.237183	-383.337250	375.495972	871.855652	-330.570343	-155.044708	893.955933	-405.845459	97.326843	1054.818848	573.055359	25.115294	901.553955	577.041626	222.015564
-430.106018	227.245255	956.624023	-427.729248	-34.167255	958.367126	-515.454102	245.253052	575.104553	-463.203918	-90.646828	581.977966	-513.808411	285.552429	87.651726	-529.115479	-135.376694	103.694153	-467.475677	326.437195	1441.763550	-407.049561	-83.577858	1453.489868	-378.541809	119.190872	1460.348145	-388.794739	123.636833	1757.125244	-496.132935	428.715668	1167.742920	-446.725037	-214.557571	1197.273315	-383.256195	375.584503	871.884033	-330.432495	-155.023224	894.009583	-405.864258	97.397423	1054.798218	573.072083	25.035112	901.565491	576.961304	221.873810
-430.110474	227.291870	956.640869	-427.731842	-34.126247	958.372620	-515.208496	244.971924	575.041077	-463.189972	-90.602531	582.000977	-513.636169	285.521423	87.634895	-529.084473	-135.384995	103.712677	-467.417786	326.455475	1441.778564	-406.976715	-83.530334	1453.537598	-378.476318	119.222160	1460.373535	-388.696838	123.667198	1757.121826	-496.045288	428.809387	1167.782471	-446.627563	-214.520935	1197.308105	-383.171143	375.722260	871.941467	-330.325684	-155.015488	894.055664	-405.870117	97.437134	1054.809937	573.072266	24.941519	901.556458	576.843262	221.797363
-430.141663	227.330902	956.668518	-427.761200	-34.074032	958.374390	-515.227295	245.071411	575.052795	-463.238403	-90.585625	582.009766	-513.631653	285.530945	87.642914	-529.060669	-135.352493	103.700165	-467.344421	326.485840	1441.816406	-406.916046	-83.497292	1453.574585	-378.404907	119.251938	1460.388184	-388.612549	123.693344	1757.101074	-495.958069	428.907166	1167.834351	-446.550171	-214.537292	1197.345215	-383.103607	375.807343	871.984070	-330.165527	-155.009171	894.127930	-405.895111	97.473358	1054.823486	573.055359	24.841002	901.566223	576.730408	221.670380
-430.140594	227.384201	956.677063	-427.765167	-34.005512	958.359741	-515.208069	245.054794	575.056763	-463.275146	-90.516457	582.020630	-513.614258	285.528687	87.641632	-529.089478	-135.340866	103.716148	-467.275024	326.504242	1441.842285	-406.856873	-83.459732	1453.612183	-378.341919	119.275894	1460.410522	-388.511902	123.722389	1757.088135	-495.859009	429.028809	1167.866699	-446.435608	-214.490631	1197.349731	-383.028320	375.927002	872.025146	-329.828247	-154.786087	894.314758	-405.894440	97.525253	1054.820068	573.027283	24.827042	901.567261	576.514404	221.714096
-430.120789	227.418900	956.695801	-427.722534	-34.018669	958.397339	-515.229309	245.091400	575.077454	-463.323273	-90.493134	582.037903	-513.630615	285.530792	87.644753	-529.096680	-135.343216	103.714485	-467.204193	326.538879	1441.879883	-406.797485	-83.436058	1453.636719	-378.278534	119.305992	1460.421509	-388.424683	123.757515	1757.069946	-495.761719	429.115082	1167.912598	-446.337524	-214.474457	1197.393799	-382.938141	376.072296	872.058655	-329.690155	-154.780212	894.388428	-405.871582	97.544846	1054.850098	573.015320	24.758871	901.563782	576.325623	221.744934
-430.141388	227.492142	956.716858	-427.762115	-33.900063	958.386475	-515.236145	245.124741	575.081909	-463.373077	-90.435829	582.041321	-513.631226	285.530670	87.647545	-529.102478	-135.337677	103.732071	-467.154968	326.583252	1441.907227	-406.743713	-83.380150	1453.686523	-378.218445	119.343361	1460.448730	-388.335632	123.755356	1757.096680	-495.668640	429.244873	1167.954468	-446.223297	-214.479950	1197.434692	-382.881866	376.196899	872.096558	-329.562073	-154.755859	894.432312	-405.892487	97.627457	1054.853149	573.000061	24.761919	901.547180	576.108765	221.763626
-430.151978	227.552551	956.721924	-427.778442	-33.830345	958.376160	-515.227539	245.134445	575.076050	-463.454712	-90.409790	582.059204	-513.616211	285.528351	87.648308	-529.126831	-135.340103	103.721085	-467.096802	326.617249	1441.926392	-406.668243	-83.340393	1453.706665	-378.169128	119.386192	1460.462158	-388.239014	123.793243	1757.067993	-495.564545	429.345581	1167.986450	-446.105072	-214.544495	1197.500854	-382.789124	376.340759	872.123596	-329.435364	-154.738541	894.502258	-405.894623	97.686386	1054.847900	572.860291	24.787094	901.534729	575.443176	222.329758
-430.150818	227.579651	956.728149	-427.756226	-33.800632	958.399780	-515.240845	245.180313	575.089844	-463.517090	-90.366806	582.074768	-513.644409	285.527893	87.646553	-529.133362	-135.327393	103.696297	-467.052307	326.648438	1441.954224	-406.617950	-83.307304	1453.748413	-378.114441	119.450211	1460.497559	-388.132416	123.835518	1757.054443	-495.462494	429.456390	1168.022217	-445.993073	-214.538177	1197.541504	-382.697083	376.525116	872.175232	-329.344208	-154.767059	894.557922	-405.896576	97.723015	1054.865967	572.854675	24.723673	901.533020	575.240295	222.268021
-430.203674	227.618347	956.737183	-427.798279	-33.695652	958.390137	-515.352600	245.334656	575.093994	-463.597015	-90.333221	582.076233	-513.705017	285.535889	87.658760	-529.132874	-135.324203	103.698257	-466.991974	326.708588	1441.992676	-406.567261	-83.243675	1453.798096	-378.062988	119.494156	1460.533569	-388.038116	123.878166	1757.031860	-495.374329	429.538422	1168.053223	-445.888885	-214.551880	1197.621704	-382.527374	376.580780	872.212585	-329.222656	-154.767838	894.623291	-405.928345	97.789192	1054.861938	572.849365	24.652941	901.534607	575.040222	222.184296
-430.196289	227.686005	956.765320	-427.795074	-33.616413	958.371277	-515.271301	245.265335	575.092285	-463.600098	-90.232758	582.070251	-513.662170	285.552887	87.661835	-529.083252	-135.303864	103.686508	-466.934814	326.764771	1442.040283	-406.508087	-83.196938	1453.852539	-377.999115	119.535507	1460.571411	-387.934631	123.919205	1757.015869	-495.281219	429.657074	1168.116089	-445.759521	-214.535172	1197.707031	-382.536346	376.853668	872.255737	-329.147064	-154.788864	894.674438	-405.930023	97.844772	1054.868408	572.795105	24.524454	901.521606	574.836365	222.102600
-430.207520	227.750809	956.776855	-427.800507	-33.519768	958.391418	-515.355713	245.420990	575.124512	-463.623505	-90.203407	582.106079	-513.716309	285.560516	87.675087	-529.105469	-135.317841	103.683121	-466.901489	326.811249	1442.104858	-406.451294	-83.129150	1453.914673	-377.941711	119.597595	1460.601440	-387.834991	123.955391	1756.999268	-495.191406	429.757080	1168.169312	-445.651520	-214.567688	1197.783691	-382.356689	376.926056	872.325806	-329.045959	-154.797821	894.748169	-405.934296	97.929329	1054.883301	572.858276	24.314491	901.539856	574.875122	221.553070
-430.188843	227.855865	956.805664	-427.815491	-33.432568	958.379211	-515.361145	245.468826	575.127075	-463.681702	-90.175980	582.081177	-513.705017	285.566437	87.678673	-529.081360	-135.294586	103.673492	-466.864136	326.845520	1442.147339	-406.397583	-83.081810	1453.959717	-377.874268	119.649300	1460.621704	-387.719604	124.037010	1756.958496	-495.120392	429.868195	1168.228027	-445.540009	-214.586884	1197.853271	-382.253723	377.065460	872.370300	-328.964905	-154.824570	894.800842	-405.932983	98.007156	1054.891846	572.769592	24.294333	901.540283	574.501221	221.810226
-430.217712	227.871643	956.819336	-427.811920	-33.342670	958.396301	-515.384521	245.519440	575.134644	-463.644073	-90.076019	582.118896	-513.707520	285.565521	87.683121	-529.073730	-135.296402	103.673805	-466.846832	326.881622	1442.170166	-406.339294	-83.020348	1454.017700	-377.821106	119.727127	1460.654175	-387.627563	124.059944	1756.983154	-495.044495	429.974976	1168.277222	-445.457642	-214.614197	1197.965454	-382.168274	377.213837	872.434998	-329.103638	-155.092957	894.735779	-405.945557	98.064346	1054.907227	572.780029	24.196312	901.559570	574.326233	221.696182
-430.239807	227.970047	956.831970	-427.840912	-33.289669	958.394043	-515.425171	245.605530	575.156921	-463.696716	-90.065002	582.099976	-513.720337	285.589233	87.653397	-529.098267	-135.294861	103.671539	-466.811188	326.928345	1442.205566	-406.269989	-82.965286	1454.043579	-377.773010	119.795044	1460.676147	-387.510376	124.142715	1756.919678	-495.002594	430.069733	1168.323975	-445.354462	-214.579254	1198.013672	-382.113403	377.345245	872.465637	-328.801239	-154.933456	894.936829	-405.966553	98.133797	1054.911377	572.794128	24.119171	901.561279	574.138245	221.610062
-430.262177	228.053772	956.842834	-427.877594	-33.174084	958.379089	-515.452576	245.652237	575.129883	-463.687225	-89.986771	582.115112	-513.692688	285.589294	87.661942	-529.056763	-135.280823	103.660912	-466.790283	327.005493	1442.243042	-406.197968	-82.887817	1454.101685	-377.713440	119.856430	1460.702759	-387.405090	124.204262	1756.903931	-494.936951	430.196686	1168.374878	-445.266693	-214.553925	1198.092041	-382.053619	377.494293	872.517456	-328.738983	-154.978043	894.962219	-405.984436	98.222794	1054.906616	572.799988	24.061777	901.566101	573.944153	221.536667
-430.286469	228.117584	956.841675	-427.899536	-33.107658	958.365662	-515.484253	245.705856	575.145630	-463.735443	-89.964027	582.090332	-513.700867	285.603760	87.643623	-529.054016	-135.264053	103.655182	-466.746887	327.061157	1442.286621	-406.114258	-82.809120	1454.160278	-377.673401	119.923950	1460.709717	-387.343994	124.253578	1756.909668	-494.901672	430.298431	1168.428955	-445.166382	-214.616333	1198.160400	-381.970184	377.645172	872.563721	-328.641541	-155.021759	895.034424	-406.001465	98.283562	1054.897949	572.799744	23.964989	901.609497	573.728821	221.474564
-430.302246	228.189331	956.857666	-427.927856	-32.989265	958.347229	-515.508484	245.743622	575.156677	-463.747040	-89.869728	582.092041	-513.718689	285.610138	87.653008	-529.059631	-135.250229	103.666649	-466.734070	327.121185	1442.319946	-406.061310	-82.753395	1454.200562	-377.610870	119.996193	1460.731201	-387.224731	124.308838	1756.915894	-494.871643	430.423553	1168.478516	-445.072754	-214.645172	1198.257935	-381.900421	377.789703	872.613586	-328.778381	-155.287140	894.959656	-406.019348	98.364899	1054.895874	572.837646	23.741148	901.604248	573.757507	220.907837
-430.331024	228.238754	956.849365	-427.960144	-32.941994	958.339111	-515.541077	245.814362	575.189209	-463.759094	-89.774261	582.100098	-513.726440	285.610931	87.659241	-529.069763	-135.239105	103.640274	-466.699219	327.184540	1442.362305	-405.981171	-82.651878	1454.229004	-377.560272	120.061020	1460.749878	-387.125458	124.373215	1756.888306	-494.813721	430.569183	1168.522339	-444.966980	-214.655548	1198.302490	-381.813477	377.975403	872.673767	-328.690247	-155.339676	895.010376	-406.045868	98.413025	1054.886719	572.723083	23.798048	901.594238	573.265015	221.324554
-430.333374	228.314575	956.858704	-427.923981	-32.901150	958.360718	-515.559753	245.842590	575.186401	-463.797028	-89.735214	582.096008	-513.721802	285.609985	87.661263	-529.102051	-135.255905	103.647621	-466.652618	327.254547	1442.399414	-405.914337	-82.597702	1454.257324	-377.498199	120.143944	1460.749878	-387.027649	124.462234	1756.860840	-494.771057	430.693146	1168.561523	-444.955597	-214.479492	1198.322266	-381.751892	378.132996	872.735840	-328.578552	-155.396667	895.047668	-406.035034	98.479164	1054.903564	572.709351	23.727720	901.598389	573.025696	221.258102
-430.345673	228.388107	956.865356	-427.912811	-32.807178	958.336426	-515.592896	245.918701	575.198120	-463.827179	-89.685844	582.095886	-513.725159	285.613892	87.661346	-529.080139	-135.241516	103.631546	-466.628754	327.322266	1442.410522	-405.813507	-82.516754	1454.286499	-377.455475	120.210030	1460.741943	-386.929535	124.528168	1756.829102	-494.741119	430.838531	1168.587280	-444.833313	-214.513107	1198.376831	-381.686096	378.317871	872.765747	-328.490479	-155.469910	895.090271	-406.027557	98.553596	1054.892822	572.666870	23.627930	901.600403	572.818542	221.136978
-430.348114	228.508789	956.883362	-427.932953	-32.681854	958.310547	-515.366577	245.727982	575.109741	-463.825165	-89.624794	582.080811	-513.566406	285.620270	87.651711	-529.065186	-135.227158	103.622787	-466.596344	327.384491	1442.434814	-405.729462	-82.428192	1454.303345	-377.400574	120.301224	1460.745728	-386.845947	124.610939	1756.796387	-494.704315	430.959839	1168.611206	-444.738434	-214.492584	1198.426392	-381.621948	378.477386	872.791992	-328.410065	-155.547531	895.136841	-406.043762	98.658669	1054.890259	572.656799	23.541090	901.609070	572.647827	221.022690
-430.392853	228.525940	956.865662	-427.915955	-32.656685	958.335327	-515.370239	245.760864	575.113220	-463.853119	-89.610069	582.077820	-513.536987	285.600403	87.640610	-529.107971	-135.247238	103.634842	-466.571686	327.426361	1442.431396	-405.654358	-82.353531	1454.320313	-377.344574	120.381142	1460.751953	-386.766296	124.709518	1756.768677	-494.680084	431.090942	1168.643555	-444.514954	-214.646835	1198.532959	-381.574005	378.640320	872.813721	-328.112579	-155.382568	895.319336	-406.051208	98.701164	1054.892090	572.659180	23.414936	901.608643	572.481812	220.882401
-430.396576	228.611038	956.878479	-427.889221	-32.604210	958.311096	-515.372925	245.791092	575.127319	-463.831879	-89.493263	582.099670	-513.557129	285.635223	87.620743	-529.079041	-135.214447	103.625511	-466.539001	327.512634	1442.451416	-405.584015	-82.268974	1454.346069	-377.278839	120.468475	1460.778931	-386.668152	124.803986	1756.743896	-494.643402	431.229309	1168.680908	-444.443817	-214.725739	1198.585693	-381.532593	378.804352	872.848206	-328.275299	-155.666321	895.211792	-406.043976	98.758728	1054.887573	572.645508	23.310213	901.604248	572.265320	220.797775
-430.424438	228.690567	956.895081	-427.913361	-32.492744	958.294312	-515.351257	245.787064	575.110413	-463.830231	-89.465836	582.083618	-513.513489	285.629608	87.620255	-529.069458	-135.195114	103.619423	-466.516418	327.553986	1442.456909	-405.503876	-82.189301	1454.382324	-377.235565	120.531395	1460.790649	-386.590179	124.911362	1756.724609	-494.616089	431.348816	1168.721558	-444.326599	-214.665512	1198.616821	-381.489197	378.976593	872.887146	-327.952301	-155.469696	895.405273	-406.061768	98.842293	1054.885498	572.588745	23.212774	901.600525	572.009277	220.707474
-430.450287	228.780884	956.906860	-427.893188	-32.384819	958.300049	-515.377563	245.855774	575.123535	-463.825256	-89.379082	582.052795	-513.526489	285.637421	87.619766	-529.087036	-135.195419	103.619690	-466.654236	327.518707	1442.303223	-405.423096	-82.093597	1454.389038	-377.174469	120.619896	1460.807007	-386.509644	125.007767	1756.708252	-494.616180	431.506989	1168.732300	-444.224884	-214.691605	1198.679077	-381.463867	379.171722	872.907654	-327.896606	-155.530594	895.434937	-406.070313	98.943237	1054.895630	572.562500	23.122711	901.604980	571.768433	220.615753
-430.490417	228.853317	956.900940	-427.890045	-32.345142	958.283997	-515.402588	245.952301	575.132568	-463.828491	-89.340630	582.075562	-513.549622	285.640228	87.627884	-529.069336	-135.203796	103.618195	-466.493225	327.693542	1442.507690	-405.357452	-82.036751	1454.427002	-377.126709	120.698532	1460.823364	-386.433929	125.121521	1756.682129	-494.574402	431.583527	1168.777832	-444.146179	-214.682556	1198.725952	-381.439972	379.358032	872.947632	-327.830414	-155.581314	895.463806	-406.073578	98.999374	1054.880981	572.546021	23.117329	901.622742	571.489929	220.533875
-430.467072	228.945999	956.911621	-427.840576	-32.255711	958.293762	-515.443726	246.051361	575.132019	-463.842957	-89.269966	582.056274	-513.564331	285.641663	87.635971	-529.063232	-135.202484	103.610847	-466.613190	327.662964	1442.347534	-405.288361	-81.947311	1454.451172	-377.093536	120.768967	1460.835205	-386.349152	125.264313	1756.633301	-494.576569	431.746521	1168.788696	-444.029022	-214.630615	1198.793091	-381.438599	379.528656	872.974670	-327.810577	-155.691147	895.480469	-406.048401	99.092308	1054.893921	572.569824	22.860777	901.627380	571.515320	219.946564
-430.489838	228.988297	956.923218	-427.819946	-32.156235	958.295715	-515.427673	246.080109	575.137390	-463.882965	-89.233826	582.065186	-513.547852	285.655762	87.624184	-529.055603	-135.200241	103.605461	-466.477478	327.848450	1442.546021	-405.205872	-81.862228	1454.502563	-377.042419	120.849174	1460.848511	-386.274261	125.372177	1756.618774	-494.536896	431.832092	1168.860474	-443.953064	-214.633667	1198.851196	-381.428101	379.734283	873.004089	-327.755341	-155.749313	895.510742	-406.046417	99.163628	1054.899902	572.550232	22.754040	901.622681	571.311218	219.837158
-430.475098	229.081909	956.940308	-427.786621	-32.060635	958.314148	-515.474915	246.142044	575.123901	-463.852875	-89.139641	582.070801	-513.552490	285.679443	87.637016	-529.033752	-135.177902	103.608292	-466.460785	327.924530	1442.566895	-405.129303	-81.774597	1454.547241	-377.000427	120.927109	1460.889648	-386.195099	125.488228	1756.612183	-494.537872	431.956940	1168.911499	-443.848083	-214.620560	1198.920776	-381.424194	379.944153	873.027161	-327.707275	-155.785202	895.552551	-406.026611	99.260345	1054.918701	572.588196	22.743004	901.625488	571.117493	219.753586
-430.481293	229.224899	956.977966	-427.799530	-31.937321	958.294067	-515.524292	246.249863	575.158081	-463.897491	-89.112534	582.041321	-513.589050	285.684509	87.646530	-529.021973	-135.165482	103.608742	-466.467621	327.992767	1442.593872	-405.044464	-81.695518	1454.611084	-376.946808	121.010643	1460.909668	-386.124207	125.598419	1756.598755	-494.522675	432.083527	1168.941284	-443.765259	-214.600876	1199.007446	-381.420654	380.115570	873.061401	-327.668213	-155.835388	895.604431	-406.037811	99.371323	1054.928101	572.568848	22.634117	901.636597	570.893494	219.664413
-430.456696	229.257629	956.991089	-427.754486	-31.828623	958.292542	-515.533508	246.285446	575.181030	-463.841553	-89.001381	582.052002	-513.594788	285.684845	87.649506	-529.005127	-135.146118	103.597115	-466.444214	328.065704	1442.647217	-404.957062	-81.616127	1454.670410	-376.903717	121.127113	1460.946289	-386.053589	125.709236	1756.591797	-494.519318	432.196747	1169.014526	-443.673645	-214.594391	1199.099365	-381.435974	380.293457	873.101257	-327.624756	-155.890152	895.661133	-406.003693	99.438583	1054.934082	572.513245	22.592987	901.633240	570.607605	219.631302
-430.458954	229.352600	957.029724	-427.759491	-31.719250	958.315063	-515.571472	246.371185	575.190491	-463.849731	-88.921181	582.046814	-513.625671	285.687775	87.637711	-528.957275	-135.115570	103.580009	-466.442657	328.119965	1442.663086	-404.876831	-81.534187	1454.721680	-376.855835	121.208138	1460.988159	-385.977020	125.837540	1756.584229	-494.525208	432.316284	1169.053955	-443.570251	-214.576035	1199.189209	-381.439667	380.476959	873.128601	-327.592957	-155.945740	895.720947	-406.007599	99.534538	1054.964722	572.485474	22.541813	901.656677	570.324951	219.533798
-430.487579	229.398804	957.014099	-427.743713	-31.657829	958.297607	-515.596558	246.421021	575.197998	-463.852722	-88.901222	582.042175	-513.620789	285.685364	87.622475	-528.956177	-135.106674	103.594864	-466.456268	328.194519	1442.679199	-404.794128	-81.438744	1454.795532	-376.798401	121.289322	1461.020630	-385.924927	125.947830	1756.573730	-494.542511	432.433777	1169.080078	-443.483307	-214.599213	1199.269165	-381.449463	380.665161	873.133667	-327.570648	-155.994995	895.755127	-406.004700	99.591728	1054.945923	572.486633	22.486258	901.667175	570.107605	219.449722
-430.488586	229.449249	957.028931	-427.711182	-31.574512	958.305359	-515.606812	246.486313	575.195496	-463.887146	-88.866371	582.049438	-513.618713	285.684479	87.627670	-528.970398	-135.110947	103.603104	-466.434204	328.269318	1442.716064	-404.700897	-81.342995	1454.841187	-376.752197	121.395035	1461.019287	-385.865997	126.067734	1756.556396	-494.553986	432.545807	1169.115601	-443.404633	-214.610809	1199.397583	-381.470215	380.820801	873.170532	-327.747375	-156.268188	895.680603	-405.989319	99.659042	1054.957397	572.365784	22.540192	901.666504	569.641357	219.836624
-430.464111	229.493744	957.023926	-427.679535	-31.488745	958.313110	-515.593201	246.531143	575.194397	-463.859467	-88.787384	582.048889	-513.591858	285.695221	87.627922	-528.974792	-135.112671	103.597946	-466.449799	328.348267	1442.720581	-404.627594	-81.264381	1454.878174	-376.683563	121.492188	1461.047607	-385.818573	126.145180	1756.581787	-494.586426	432.645569	1169.130737	-443.287231	-214.592880	1199.445313	-381.471924	381.022949	873.186462	-327.438538	-156.058960	895.893311	-405.958008	99.729713	1054.957886	572.432922	22.362576	901.656616	569.714966	219.308395
-430.437897	229.569229	957.046936	-427.632111	-31.435472	958.331787	-515.594910	246.553818	575.201965	-463.912170	-88.771706	582.009644	-513.630127	285.681702	87.628082	-528.967224	-135.121109	103.596123	-466.446411	328.435150	1442.723267	-404.555237	-81.173820	1454.937866	-376.639282	121.572227	1461.058838	-385.772003	126.263100	1756.566162	-494.604248	432.780426	1169.150513	-443.193176	-214.628433	1199.529053	-381.515900	381.209229	873.213440	-327.365845	-156.059265	895.960144	-405.934662	99.794159	1054.981934	572.428040	22.275526	901.667908	569.512207	219.209854
-430.426025	229.677872	957.072815	-427.612823	-31.328094	958.306702	-515.638245	246.608261	575.231995	-463.895416	-88.700935	581.993958	-513.675354	285.703644	87.646690	-528.947510	-135.092880	103.577103	-466.429962	328.496735	1442.722656	-404.450317	-81.062019	1454.988159	-376.594574	121.672897	1461.070557	-385.728455	126.378914	1756.558105	-494.651093	432.890717	1169.170044	-443.092163	-214.650330	1199.612183	-381.547516	381.361664	873.219727	-327.321869	-156.096176	896.016357	-405.917328	99.883820	1054.982056	572.350220	22.217041	901.672668	569.260681	219.172394
-430.415161	229.678085	957.056091	-427.582123	-31.289152	958.328003	-515.586548	246.609940	575.216187	-463.900635	-88.675041	582.027588	-513.606201	285.720093	87.631798	-528.963501	-135.078293	103.589226	-466.412445	328.556641	1442.747437	-404.359955	-80.983017	1455.020264	-376.531616	121.758156	1461.090698	-385.681793	126.483749	1756.551147	-494.683197	432.994995	1169.181519	-442.979462	-214.635391	1199.672607	-381.571625	381.506073	873.241821	-327.219513	-156.094147	896.082764	-405.895050	99.919472	1054.983887	572.185364	22.327356	901.668884	568.738464	219.614716
-430.407928	229.732010	957.071655	-427.549408	-31.217993	958.300171	-515.588562	246.617462	575.226807	-463.856781	-88.602829	582.042480	-513.627808	285.739258	87.646332	-528.961182	-135.078110	103.592545	-466.400665	328.630127	1442.747070	-404.267426	-80.879059	1455.069946	-376.467316	121.850945	1461.107666	-385.643341	126.593102	1756.543213	-494.725739	433.110931	1169.204712	-442.865784	-214.648727	1199.771606	-381.610352	381.681183	873.245117	-327.149597	-156.106674	896.145935	-405.871460	99.968155	1054.976929	572.117432	22.272125	901.704529	568.482178	219.558762
-430.365753	229.788818	957.069458	-427.507629	-31.167366	958.318298	-515.591187	246.659348	575.225708	-463.914368	-88.651581	582.031433	-513.599182	285.723419	87.641968	-528.958740	-135.045395	103.583473	-466.379578	328.725922	1442.734375	-404.159515	-80.773773	1455.119019	-376.427277	121.947983	1461.127930	-385.606323	126.699188	1756.542725	-494.762787	433.210663	1169.223999	-442.785828	-214.667130	1199.843750	-381.660950	381.858795	873.247681	-327.106720	-156.134018	896.193909	-405.835144	100.029343	1054.986206	572.033813	22.172016	901.707520	568.270508	219.453888
-430.357971	229.790253	957.060303	-427.471497	-31.130863	958.341736	-515.532715	246.660934	575.195496	-463.928345	-88.602394	582.044678	-513.562439	285.725128	87.643448	-528.977295	-135.053513	103.599564	-466.366669	328.776337	1442.729004	-404.079498	-80.698952	1455.161987	-376.351624	122.048103	1461.152710	-385.584747	126.821877	1756.503296	-494.800415	433.319702	1169.230469	-442.691406	-214.677979	1199.932495	-381.712585	382.048950	873.257629	-327.206146	-156.346649	896.112915	-405.815063	100.063065	1054.993774	572.065613	22.149925	901.720398	568.122803	219.364304
-430.336456	229.820816	957.047119	-427.474060	-31.083956	958.338684	-515.553650	246.709396	575.208557	-463.932495	-88.590340	582.062927	-513.550232	285.710480	87.620293	-528.942261	-135.043137	103.593147	-466.366180	328.838470	1442.711670	-404.011139	-80.596420	1455.197876	-376.305481	122.110229	1461.152100	-385.531067	126.945198	1756.527100	-494.854126	433.430908	1169.257568	-442.586334	-214.648270	1199.986328	-381.763824	382.222687	873.241882	-327.143616	-156.350967	896.166138	-405.801300	100.103523	1054.984497	571.997620	22.154366	901.712158	567.937195	219.304245
-430.308411	229.846634	957.058105	-427.434082	-31.032913	958.357666	-515.553223	246.695175	575.179504	-463.929352	-88.554848	582.061768	-513.547791	285.722321	87.610046	-528.990967	-135.059677	103.594025	-466.355896	328.906830	1442.716919	-403.924072	-80.532051	1455.230469	-376.254852	122.182274	1461.165771	-385.497131	127.065437	1756.514282	-494.891235	433.544678	1169.272339	-442.475922	-214.627914	1200.044189	-381.822205	382.371918	873.229004	-327.030548	-156.336075	896.220886	-405.774719	100.145988	1055.001221	571.910889	22.040274	901.708130	567.771362	219.242630
-430.300262	229.893692	957.064514	-427.416443	-30.978647	958.340637	-515.534485	246.720566	575.206055	-463.891998	-88.509117	582.048523	-513.548767	285.722687	87.612907	-528.945190	-135.039124	103.576530	-466.360107	328.961548	1442.715942	-403.877014	-80.450249	1455.273560	-376.211060	122.271584	1461.196045	-385.426758	127.217270	1756.539673	-494.916992	433.625946	1169.270386	-442.375305	-214.574997	1200.099609	-381.878784	382.512451	873.218872	-326.906250	-156.321167	896.272034	-405.753143	100.188850	1054.993896	571.851868	21.996920	901.712585	567.555969	219.200195
-430.249146	229.896515	957.054688	-427.353149	-30.982344	958.368591	-515.517151	246.744476	575.200317	-463.898560	-88.480202	582.065552	-513.559387	285.719666	87.609390	-528.983765	-135.061127	103.586029	-466.333527	329.013733	1442.713989	-403.803619	-80.377716	1455.316528	-376.151337	122.351593	1461.201538	-385.393250	127.339645	1756.528076	-494.952057	433.760193	1169.290283	-442.252167	-214.554214	1200.149658	-381.927765	382.645905	873.212341	-326.811371	-156.304977	896.325378	-405.698395	100.203545	1055.003540	571.724121	21.933287	901.696960	567.340454	219.150848
[truncated: 40 more columns]
